# Supplementary material for: Suboptimal Omnidirectional Wheel Design and Implementation
Source: Sensors (Basel). 2021 Jan 28;21(3):865. doi: 10.3390/s21030865 (PMC7865864; doi:10.3390/s21030865)
Supplement: Supplementary file 1 [file sensors-21-00865-s001.zip › 4.-Data 30 Files With Suspension/ACDATA21.TXT]

00001:-00001:-00002:-00003:000247.9093:00001
00002:-00025:+00016:-00020:000247.9093:00002
00003:+00000:+00000:+00007:000247.9093:00003
00004:-00024:-00004:-00002:000247.9093:00004
00005:-00023:-00005:+00010:000247.9093:00005
00006:-00005:+00004:-00002:000247.9093:00006
00007:-00004:+00006:+00026:000247.9093:00007
00008:-00024:+00008:+00006:000247.9093:00008
00009:-00006:+00004:+00010:000247.9093:00009
00010:-00023:-00004:+00010:000247.9093:00010
00011:-00030:-00004:+00005:000247.9093:00011
00012:-00024:-00002:+00007:000247.9093:00012
00013:-00006:-00001:+00019:000247.9093:00013
00014:-00004:+00020:+00009:000247.9093:00014
00015:-00025:-00003:+00009:000247.9093:00015
00016:-00014:-00001:+00021:000247.9093:00016
00017:+00000:+00021:-00001:000247.9093:00017
00018:-00002:+00017:-00003:000247.9093:00018
00019:-00003:+00021:-00002:000247.9093:00019
00020:-00002:+00019:-00005:000247.9093:00020
00021:-00024:+00010:-00008:000247.9093:00021
00022:-00003:+00011:+00006:000247.9093:00022
00023:-00002:+00014:+00005:000247.9093:00023
00024:-00015:+00018:-00002:000247.9093:00024
00025:-00011:+00014:-00003:000247.9093:00025
00026:-00001:+00009:+00015:000247.9093:00026
00027:-00012:+00012:+00009:000247.9093:00027
00028:-00003:+00013:-00003:000247.9093:00028
00029:-00011:+00024:+00010:000247.9093:00029
00030:-00003:+00010:+00008:000247.9093:00030
00031:-00002:+00011:-00006:000247.9093:00031
00032:-00003:+00013:+00019:000247.9093:00032
00033:-00003:+00011:-00014:000247.9093:00033
00034:-00005:+00019:+00006:000247.9093:00034
00035:-00003:-00003:+00005:000247.9093:00035
00036:-00003:+00018:+00007:000247.9093:00036
00037:+00000:+00017:-00005:000247.9093:00037
00038:-00002:+00000:+00008:000247.9093:00038
00039:-00011:+00019:-00014:000247.9093:00039
00040:-00027:+00009:-00029:000247.9093:00040
00041:-00025:+00007:-00015:000247.9093:00041
00042:-00026:+00017:-00016:000247.9093:00042
00043:-00025:-00001:-00015:000247.9093:00043
00044:-00029:-00005:-00018:000247.9093:00044
00045:-00024:+00005:+00000:000247.9093:00045
00046:-00016:-00006:-00013:000247.9093:00046
00047:-00019:+00021:-00016:000247.9093:00047
00048:-00016:+00001:+00006:000247.9093:00048
00049:-00039:+00005:+00007:000247.9093:00049
00050:-00016:-00003:-00010:000247.9093:00050
00051:-00016:-00004:-00003:000247.9093:00051
00052:-00018:-00006:-00013:000247.9093:00052
00053:-00022:-00005:+00005:000247.9093:00053
00054:-00018:+00008:+00010:000247.9093:00054
00055:-00019:-00005:+00001:000247.9093:00055
00056:-00021:+00007:-00033:000247.9093:00056
00057:-00040:-00003:-00013:000247.9093:00057
00058:-00020:-00002:-00019:000247.9093:00058
00059:-00033:+00008:-00032:000247.9093:00059
00060:-00033:-00006:-00015:000247.9093:00060
00061:-00031:+00018:-00005:000247.9093:00061
00062:-00045:+00009:+00008:000247.9093:00062
00063:-00045:-00003:-00002:000247.9093:00063
00064:-00018:-00002:+00035:000247.9093:00064
00065:-00039:+00024:+00009:000180.1848:00065
00066:-00016:+00017:-00017:000180.1848:00066
00067:+00013:+00012:-00039:000180.1848:00067
00068:-00006:+00001:+00005:000180.1848:00068
00069:-00020:-00005:+00050:000180.1848:00069
00070:-00008:-00003:+00100:000180.1848:00070
00071:-00013:+00022:-00043:000180.1848:00071
00072:-00026:+00017:-00026:000180.1848:00072
00073:-00039:-00004:+00014:000180.1848:00073
00074:-00036:-00005:+00041:000180.1848:00074
00075:-00038:+00005:-00016:000180.1848:00075
00076:-00032:-00001:-00030:000180.1848:00076
00077:-00056:-00004:-00030:000180.1848:00077
00078:-00050:+00002:+00021:000180.1848:00078
00079:-00057:-00020:+00018:000180.1848:00079
00080:-00057:-00016:+00030:000180.1848:00080
00081:-00055:-00021:+00036:000180.1848:00081
00082:-00053:+00002:+00002:000180.1848:00082
00083:-00042:-00008:+00017:000180.1848:00083
00084:-00038:+00002:+00012:000180.1848:00084
00085:-00021:-00017:+00018:000180.1848:00085
00086:-00029:+00004:+00018:000180.1848:00086
00087:-00030:+00004:+00021:000180.1848:00087
00088:-00022:+00007:+00006:000180.1848:00088
00089:-00002:+00007:+00021:000180.1848:00089
00090:+00000:+00007:+00011:000180.1848:00090
00091:-00028:-00006:+00020:000180.1848:00091
00092:-00006:+00004:+00021:000180.1848:00092
00093:-00011:-00006:+00010:000180.1848:00093
00094:-00005:-00002:-00010:000180.1848:00094
00095:-00026:-00001:+00019:000180.1848:00095
00096:-00006:+00023:+00024:000180.1848:00096
00097:-00020:-00005:+00004:000180.1848:00097
00098:-00040:+00022:-00013:000180.1848:00098
00099:-00042:+00019:+00026:000180.1848:00099
00100:-00043:-00002:+00019:000180.1848:00100
00101:-00058:+00017:+00003:000180.1848:00101
00102:-00033:+00016:+00007:000180.1848:00102
00103:-00043:+00022:+00005:000180.1848:00103
00104:-00031:-00003:-00007:000180.1848:00104
00105:-00043:-00005:+00001:000180.1848:00105
00106:-00022:+00019:+00021:000180.1848:00106
00107:-00041:-00003:-00003:000180.1848:00107
00108:-00017:+00001:-00007:000180.1848:00108
00109:-00029:+00000:+00008:000180.1848:00109
00110:-00016:+00004:+00008:000180.1848:00110
00111:-00026:-00003:+00019:000180.1848:00111
00112:-00001:+00006:-00003:000180.1848:00112
00113:-00024:-00006:+00009:000180.1848:00113
00114:-00025:+00006:+00009:000180.1848:00114
00115:-00001:+00008:-00005:000180.1848:00115
00116:-00027:+00003:+00019:000180.1848:00116
00117:-00023:+00005:-00003:000180.1848:00117
00118:-00029:+00002:+00037:000180.1848:00118
00119:-00017:-00021:+00003:000180.1848:00119
00120:-00042:-00013:+00011:000180.1848:00120
00121:-00026:-00018:-00001:000180.1848:00121
00122:-00038:-00019:-00002:000180.1848:00122
00123:-00039:-00012:-00018:000180.1848:00123
00124:-00039:-00014:+00008:000180.1848:00124
00125:-00045:-00018:+00002:000180.1848:00125
00126:-00045:-00018:+00000:000180.1848:00126
00127:-00021:+00002:+00020:000180.1848:00127
00128:-00040:+00002:+00024:000180.1848:00128
00129:-00043:-00021:+00001:000180.1848:00129
00130:-00022:+00005:+00006:000180.1848:00130
00131:-00019:+00007:-00002:000180.1848:00131
00132:-00018:-00006:-00003:000180.1848:00132
00133:-00016:-00006:+00025:000180.1848:00133
00134:-00016:+00021:+00019:000180.1848:00134
00135:-00017:-00002:-00002:000180.1848:00135
00136:-00040:-00003:+00002:000180.1848:00136
00137:-00025:-00003:+00041:000180.1848:00137
00138:-00006:-00003:+00012:000180.1848:00138
00139:-00029:+00008:+00019:000180.1848:00139
00140:-00004:-00003:+00000:000180.1848:00140
00141:-00003:+00021:+00022:000180.1848:00141
00142:-00026:+00000:+00007:000180.1848:00142
00143:-00025:-00004:+00023:000180.1848:00143
00144:-00006:-00005:+00022:000180.1848:00144
00145:-00029:-00005:+00001:000180.1848:00145
00146:-00002:-00003:+00006:000180.1848:00146
00147:-00013:-00002:+00009:000180.1848:00147
00148:-00003:-00002:-00001:000180.1848:00148
00149:-00005:+00007:+00029:000180.1848:00149
00150:-00008:-00006:+00012:000180.1848:00150
00151:-00011:-00006:+00000:000180.1848:00151
00152:-00002:+00008:+00011:000180.1848:00152
00153:-00006:-00004:+00018:000180.1848:00153
00154:-00005:-00006:+00019:000180.1848:00154
00155:-00023:-00004:-00013:000180.1848:00155
00156:-00002:-00004:-00014:000180.1848:00156
00157:-00023:+00016:+00001:000180.1848:00157
00158:-00026:-00007:+00021:000180.1848:00158
00159:-00005:-00003:+00007:000180.1848:00159
00160:-00002:+00008:+00006:000180.1848:00160
00161:-00002:-00001:+00004:000180.1848:00161
00162:-00013:+00000:-00014:000180.1848:00162
00163:-00010:+00023:+00006:000180.1848:00163
00164:-00003:+00017:-00005:000180.1848:00164
00165:-00012:+00019:-00018:000180.1848:00165
00166:-00003:+00023:+00006:000180.1848:00166
00167:-00002:+00013:-00006:000180.1848:00167
00168:-00002:+00012:-00014:000180.1848:00168
00169:+00002:+00010:+00008:000180.1848:00169
00170:+00013:+00013:-00003:000180.1848:00170
00171:-00007:+00035:-00018:000180.1848:00171
00172:-00009:+00038:-00006:000180.1848:00172
00173:+00011:+00016:-00008:000180.1848:00173
00174:-00005:+00035:-00028:000180.1848:00174
00175:-00009:+00038:-00007:000180.1848:00175
00176:-00011:+00036:-00007:000180.1848:00176
00177:+00000:+00015:-00029:000180.1848:00177
00178:-00014:+00028:-00011:000180.1848:00178
00179:+00001:+00026:-00016:000180.1848:00179
00180:-00011:+00026:-00007:000180.1848:00180
00181:-00004:+00025:-00006:000180.1848:00181
00182:-00013:+00024:-00017:000180.1848:00182
00183:-00013:+00034:-00009:000180.1848:00183
00184:-00015:+00016:-00022:000180.1848:00184
00185:-00015:+00036:+00000:000180.1848:00185
00186:-00012:+00010:-00016:000180.1848:00186
00187:-00011:+00034:-00018:000180.1848:00187
00188:+00010:+00033:-00009:000180.1848:00188
00189:-00011:+00033:+00001:000180.1848:00189
00190:-00010:+00010:-00007:000180.1848:00190
00191:-00008:+00011:-00004:000180.1848:00191
00192:-00009:+00014:-00002:000180.1848:00192
00193:-00004:+00019:-00004:000158.6135:00193
00194:+00009:-00003:-00003:000158.6135:00194
00195:-00010:+00000:+00038:000158.6135:00195
00196:+00002:-00005:+00004:000158.6135:00196
00197:-00010:-00002:+00008:000158.6135:00197
00198:-00010:-00005:-00008:000158.6135:00198
00199:-00004:+00006:-00001:000158.6135:00199
00200:-00008:-00003:-00029:000158.6135:00200
00201:-00010:+00000:-00005:000158.6135:00201
00202:-00003:-00005:+00004:000158.6135:00202
00203:-00023:-00006:-00013:000158.6135:00203
00204:-00002:+00003:-00001:000158.6135:00204
00205:-00012:-00003:+00011:000158.6135:00205
00206:-00013:+00005:+00002:000158.6135:00206
00207:+00010:+00007:+00019:000158.6135:00207
00208:+00013:-00005:+00018:000158.6135:00208
00209:-00010:+00006:-00002:000158.6135:00209
00210:-00013:-00005:-00003:000158.6135:00210
00211:+00009:-00001:+00002:000158.6135:00211
00212:+00012:+00000:+00024:000158.6135:00212
00213:-00001:+00000:-00005:000158.6135:00213
00214:-00014:+00023:+00036:000158.6135:00214
00215:+00001:+00009:+00001:000158.6135:00215
00216:-00024:+00023:+00007:000158.6135:00216
00217:-00014:+00024:+00025:000158.6135:00217
00218:-00014:+00024:+00020:000158.6135:00218
00219:+00000:+00000:-00016:000158.6135:00219
00220:-00013:+00018:+00009:000158.6135:00220
00221:-00013:+00023:-00001:000158.6135:00221
00222:-00027:+00017:+00019:000158.6135:00222
00223:-00002:+00012:-00003:000158.6135:00223
00224:-00002:+00016:+00014:000158.6135:00224
00225:-00013:+00022:-00003:000158.6135:00225
00226:-00009:+00023:+00006:000158.6135:00226
00227:+00001:+00009:+00036:000158.6135:00227
00228:-00008:+00019:-00002:000158.6135:00228
00229:-00011:+00020:+00001:000158.6135:00229
00230:-00008:+00021:+00024:000158.6135:00230
00231:+00013:-00002:-00003:000158.6135:00231
00232:-00012:+00001:-00016:000158.6135:00232
00233:+00014:+00000:-00002:000158.6135:00233
00234:+00016:-00001:-00004:000158.6135:00234
00235:+00011:+00005:+00009:000158.6135:00235
00236:+00001:-00002:+00006:000158.6135:00236
00237:+00012:+00017:-00003:000158.6135:00237
00238:+00012:+00007:-00008:000158.6135:00238
00239:+00012:+00001:-00004:000158.6135:00239
00240:+00006:+00001:-00003:000158.6135:00240
00241:-00010:+00000:+00021:000158.6135:00241
00242:-00010:+00000:+00008:000158.6135:00242
00243:-00014:+00014:+00020:000158.6135:00243
00244:-00012:-00006:-00004:000158.6135:00244
00245:-00026:-00003:+00003:000158.6135:00245
00246:-00008:-00002:+00019:000158.6135:00246
00247:-00015:-00003:+00008:000158.6135:00247
00248:-00014:+00004:-00018:000158.6135:00248
00249:+00009:+00000:-00013:000158.6135:00249
00250:+00015:+00024:+00010:000158.6135:00250
00251:-00009:-00002:-00005:000158.6135:00251
00252:+00013:+00018:-00003:000158.6135:00252
00253:+00014:+00019:+00001:000158.6135:00253
00254:+00011:-00005:+00001:000158.6135:00254
00255:+00002:+00011:-00002:000158.6135:00255
00256:+00028:+00022:+00000:000158.6135:00256
00257:+00001:+00022:-00017:000158.6135:00257
00258:+00001:+00017:+00003:000158.6135:00258
00259:+00006:+00024:+00010:000158.6135:00259
00260:+00015:+00017:+00008:000158.6135:00260
00261:+00011:-00001:+00004:000158.6135:00261
00262:+00009:-00003:+00013:000158.6135:00262
00263:-00013:-00004:+00001:000158.6135:00263
00264:-00007:-00006:-00004:000158.6135:00264
00265:-00012:+00008:+00010:000158.6135:00265
00266:-00005:+00017:+00001:000158.6135:00266
00267:-00023:+00004:+00006:000158.6135:00267
00268:-00024:+00001:+00000:000158.6135:00268
00269:-00005:-00006:-00004:000158.6135:00269
00270:-00040:+00001:-00001:000158.6135:00270
00271:-00023:-00021:+00008:000158.6135:00271
00272:-00003:-00017:+00001:000158.6135:00272
00273:-00003:-00012:+00010:000158.6135:00273
00274:-00012:+00004:-00004:000158.6135:00274
00275:+00011:-00017:-00001:000158.6135:00275
00276:-00012:+00002:+00009:000158.6135:00276
00277:-00012:+00004:+00001:000158.6135:00277
00278:-00008:+00007:+00020:000158.6135:00278
00279:-00009:+00005:+00000:000158.6135:00279
00280:-00025:+00007:-00005:000158.6135:00280
00281:-00010:+00004:+00009:000158.6135:00281
00282:+00009:+00007:+00008:000158.6135:00282
00283:-00006:-00020:+00007:000158.6135:00283
00284:-00005:-00017:+00008:000158.6135:00284
00285:-00028:-00022:+00019:000158.6135:00285
00286:-00027:-00017:-00001:000158.6135:00286
00287:-00028:-00015:+00006:000158.6135:00287
00288:-00027:-00022:+00004:000158.6135:00288
00289:-00030:-00017:+00007:000158.6135:00289
00290:-00020:-00016:-00011:000158.6135:00290
00291:-00020:+00001:-00003:000158.6135:00291
00292:-00015:-00022:-00003:000158.6135:00292
00293:-00018:-00021:-00004:000158.6135:00293
00294:-00004:-00007:+00009:000158.6135:00294
00295:-00029:+00003:-00014:000158.6135:00295
00296:-00023:-00015:-00019:000158.6135:00296
00297:-00027:+00006:+00004:000158.6135:00297
00298:-00002:+00004:-00013:000158.6135:00298
00299:-00029:+00004:+00008:000158.6135:00299
00300:-00003:+00006:+00006:000158.6135:00300
00301:-00004:-00005:+00001:000158.6135:00301
00302:-00002:+00004:+00005:000181.9223:00302
00303:-00001:+00000:+00005:000181.9223:00303
00304:-00003:-00002:-00004:000181.9223:00304
00305:-00002:+00000:-00013:000181.9223:00305
00306:-00024:-00006:-00013:000181.9223:00306
00307:-00007:+00018:+00007:000181.9223:00307
00308:-00023:+00017:+00011:000181.9223:00308
00309:-00024:-00001:-00005:000181.9223:00309
00310:-00025:+00000:+00001:000181.9223:00310
00311:-00026:-00001:-00013:000181.9223:00311
00312:-00017:+00000:+00005:000181.9223:00312
00313:-00017:+00010:+00008:000181.9223:00313
00314:-00027:+00022:+00020:000181.9223:00314
00315:-00027:-00005:-00020:000181.9223:00315
00316:-00015:-00004:+00004:000181.9223:00316
00317:-00015:+00000:+00008:000181.9223:00317
00318:-00029:+00022:+00000:000181.9223:00318
00319:+00000:-00002:+00003:000181.9223:00319
00320:-00014:+00021:+00020:000181.9223:00320
00321:-00013:+00004:-00014:000181.9223:00321
00322:-00013:+00019:+00007:000181.9223:00322
00323:+00009:+00020:+00021:000181.9223:00323
00324:-00013:+00021:+00001:000181.9223:00324
00325:-00010:+00020:-00001:000181.9223:00325
00326:-00012:+00020:-00004:000181.9223:00326
00327:-00010:+00000:-00002:000181.9223:00327
00328:-00012:-00002:-00019:000181.9223:00328
00329:-00013:-00004:-00002:000181.9223:00329
00330:+00000:-00003:-00003:000181.9223:00330
00331:-00006:-00006:+00002:000181.9223:00331
00332:-00025:-00004:+00006:000181.9223:00332
00333:-00005:-00005:+00011:000181.9223:00333
00334:-00025:-00004:+00006:000181.9223:00334
00335:-00024:-00006:+00014:000181.9223:00335
00336:-00025:-00002:+00034:000181.9223:00336
00337:-00040:-00003:+00002:000181.9223:00337
00338:-00029:+00001:-00011:000181.9223:00338
00339:-00025:+00016:+00001:000181.9223:00339
00340:-00016:+00002:+00001:000181.9223:00340
00341:-00038:+00004:+00023:000181.9223:00341
00342:-00005:+00008:+00016:000181.9223:00342
00343:-00023:-00006:-00003:000181.9223:00343
00344:-00007:+00002:-00007:000181.9223:00344
00345:-00029:-00006:+00002:000181.9223:00345
00346:-00003:+00007:+00023:000181.9223:00346
00347:-00015:-00005:+00008:000181.9223:00347
00348:-00029:-00004:+00022:000181.9223:00348
00349:-00028:-00003:+00024:000181.9223:00349
00350:-00019:-00002:+00020:000181.9223:00350
00351:-00026:+00019:+00019:000181.9223:00351
00352:-00003:+00018:+00037:000181.9223:00352
00353:-00028:-00002:+00007:000181.9223:00353
00354:-00020:+00018:+00025:000181.9223:00354
00355:-00020:-00001:+00025:000181.9223:00355
00356:-00038:-00003:+00021:000181.9223:00356
00357:-00022:+00008:+00003:000181.9223:00357
00358:-00038:-00006:+00016:000181.9223:00358
00359:-00021:-00002:+00002:000181.9223:00359
00360:-00033:+00001:+00021:000181.9223:00360
00361:-00018:+00000:+00002:000181.9223:00361
00362:-00022:+00017:+00023:000181.9223:00362
00363:-00022:+00008:-00019:000181.9223:00363
00364:-00021:+00017:+00001:000181.9223:00364
00365:-00027:+00023:+00000:000181.9223:00365
00366:-00043:-00001:+00022:000181.9223:00366
00367:-00019:+00001:+00024:000181.9223:00367
00368:-00018:+00019:+00030:000181.9223:00368
00369:-00018:-00001:-00002:000181.9223:00369
00370:-00044:-00001:-00002:000181.9223:00370
00371:-00028:+00017:+00040:000181.9223:00371
00372:-00030:+00019:+00024:000181.9223:00372
00373:-00029:-00003:+00022:000181.9223:00373
00374:-00016:+00020:-00001:000181.9223:00374
00375:-00025:-00005:-00003:000181.9223:00375
00376:-00039:-00006:-00014:000181.9223:00376
00377:-00026:-00001:-00004:000181.9223:00377
00378:-00024:+00022:+00021:000181.9223:00378
00379:-00021:-00003:-00002:000181.9223:00379
00380:-00026:-00005:+00001:000181.9223:00380
00381:-00026:-00001:+00000:000181.9223:00381
00382:-00024:+00018:-00017:000181.9223:00382
00383:-00023:+00017:+00006:000181.9223:00383
00384:-00011:+00022:+00005:000181.9223:00384
00385:-00023:+00019:+00005:000181.9223:00385
00386:-00023:+00020:+00007:000181.9223:00386
00387:-00003:+00011:+00016:000181.9223:00387
00388:-00002:+00010:+00005:000181.9223:00388
00389:-00029:+00012:-00002:000181.9223:00389
00390:-00010:+00023:+00007:000181.9223:00390
00391:-00004:+00011:+00007:000181.9223:00391
00392:+00000:-00002:-00020:000181.9223:00392
00393:-00001:+00014:-00017:000181.9223:00393
00394:-00009:+00033:+00004:000181.9223:00394
00395:-00025:+00033:-00031:000181.9223:00395
00396:-00004:+00013:-00006:000181.9223:00396
00397:-00004:+00011:+00010:000181.9223:00397
00398:-00025:+00009:+00004:000181.9223:00398
00399:-00027:+00034:-00014:000181.9223:00399
00400:-00011:+00013:-00013:000181.9223:00400
00401:-00024:+00033:-00007:000181.9223:00401
00402:-00028:+00013:-00017:000181.9223:00402
00403:-00029:+00015:-00013:000181.9223:00403
00404:-00025:+00011:+00006:000181.9223:00404
00405:-00019:+00032:-00020:000181.9223:00405
00406:-00016:+00023:-00008:000181.9223:00406
00407:-00026:+00013:-00018:000188.7478:00407
00408:-00018:+00022:-00015:000188.7478:00408
00409:-00026:+00018:-00013:000188.7478:00409
00410:+00000:+00020:+00003:000188.7478:00410
00411:-00023:+00023:+00009:000188.7478:00411
00412:-00005:-00006:+00007:000188.7478:00412
00413:-00002:+00019:+00007:000188.7478:00413
00414:-00007:+00017:+00006:000188.7478:00414
00415:-00026:-00005:-00016:000188.7478:00415
00416:-00007:+00017:+00010:000188.7478:00416
00417:-00007:+00018:-00017:000188.7478:00417
00418:-00026:-00006:-00013:000188.7478:00418
00419:-00026:+00000:+00008:000188.7478:00419
00420:-00023:-00002:+00012:000188.7478:00420
00421:-00023:-00002:+00007:000188.7478:00421
00422:-00029:-00002:-00003:000188.7478:00422
00423:-00007:+00000:+00007:000188.7478:00423
00424:-00027:+00020:-00002:000188.7478:00424
00425:-00025:+00021:-00018:000188.7478:00425
00426:-00026:-00004:+00002:000188.7478:00426
00427:-00029:+00000:-00004:000188.7478:00427
00428:-00029:+00002:-00003:000188.7478:00428
00429:-00026:+00008:-00002:000188.7478:00429
00430:-00024:+00018:+00022:000188.7478:00430
00431:-00026:+00016:-00005:000188.7478:00431
00432:-00005:+00000:+00000:000188.7478:00432
00433:+00000:+00019:+00001:000188.7478:00433
00434:-00006:+00016:-00004:000188.7478:00434
00435:-00001:+00022:+00002:000188.7478:00435
00436:-00006:+00022:+00034:000188.7478:00436
00437:+00000:+00021:+00020:000188.7478:00437
00438:-00029:+00009:-00002:000188.7478:00438
00439:-00011:+00021:+00010:000188.7478:00439
00440:-00015:+00010:-00002:000188.7478:00440
00441:-00003:+00017:+00004:000188.7478:00441
00442:-00003:+00016:-00003:000188.7478:00442
00443:+00000:+00012:+00003:000188.7478:00443
00444:-00018:+00022:-00003:000188.7478:00444
00445:-00005:+00022:+00009:000188.7478:00445
00446:-00002:+00016:+00021:000188.7478:00446
00447:-00003:+00019:+00001:000188.7478:00447
00448:-00004:+00015:+00021:000188.7478:00448
00449:-00013:+00022:+00005:000188.7478:00449
00450:-00002:-00001:+00005:000188.7478:00450
00451:-00001:+00018:-00019:000188.7478:00451
00452:-00015:+00010:+00009:000188.7478:00452
00453:-00006:+00022:-00017:000188.7478:00453
00454:-00030:+00011:+00005:000188.7478:00454
00455:-00014:+00019:+00007:000188.7478:00455
00456:-00005:+00019:-00004:000188.7478:00456
00457:-00003:+00024:-00013:000188.7478:00457
00458:-00002:+00010:-00018:000188.7478:00458
00459:-00013:+00010:-00005:000188.7478:00459
00460:+00001:+00022:+00010:000188.7478:00460
00461:-00014:+00019:+00005:000188.7478:00461
00462:-00010:+00024:-00017:000188.7478:00462
00463:-00001:+00019:-00013:000188.7478:00463
00464:-00024:+00020:-00015:000188.7478:00464
00465:+00000:+00022:+00006:000188.7478:00465
00466:-00003:+00024:+00006:000188.7478:00466
00467:-00002:+00020:+00005:000188.7478:00467
00468:-00013:+00023:-00016:000188.7478:00468
00469:-00005:+00012:+00020:000188.7478:00469
00470:+00000:+00013:-00028:000188.7478:00470
00471:+00000:+00021:+00004:000188.7478:00471
00472:-00011:+00033:+00010:000188.7478:00472
00473:-00001:+00012:+00006:000188.7478:00473
00474:-00003:+00011:-00017:000188.7478:00474
00475:-00001:+00010:+00020:000188.7478:00475
00476:-00009:+00013:-00005:000188.7478:00476
00477:-00007:+00022:+00008:000188.7478:00477
00478:-00009:+00021:-00002:000188.7478:00478
00479:-00013:+00009:+00008:000188.7478:00479
00480:-00004:+00019:-00019:000188.7478:00480
00481:-00009:+00019:+00009:000188.7478:00481
00482:+00011:+00020:+00010:000188.7478:00482
00483:-00014:+00021:-00007:000188.7478:00483
00484:-00010:+00009:+00010:000188.7478:00484
00485:-00001:+00009:+00012:000188.7478:00485
00486:+00000:+00019:+00019:000188.7478:00486
00487:+00008:+00023:+00022:000188.7478:00487
00488:-00008:+00001:+00039:000188.7478:00488
00489:+00000:-00005:+00000:000188.7478:00489
00490:+00010:-00005:+00022:000188.7478:00490
00491:-00014:+00017:+00021:000188.7478:00491
00492:-00003:+00018:+00002:000188.7478:00492
00493:-00006:-00002:+00008:000188.7478:00493
00494:-00010:+00008:+00024:000188.7478:00494
00495:-00014:+00007:+00019:000188.7478:00495
00496:-00003:+00004:+00021:000188.7478:00496
00497:-00012:-00007:+00002:000188.7478:00497
00498:-00010:+00007:+00021:000223.2348:00498
00499:-00013:-00005:-00013:000223.2348:00499
00500:-00013:-00002:+00020:000223.2348:00500
00501:+00010:+00020:+00022:000223.2348:00501
00502:-00003:-00002:+00020:000223.2348:00502
00503:-00023:+00020:-00001:000223.2348:00503
00504:-00002:+00000:+00023:000223.2348:00504
00505:-00014:-00001:+00020:000223.2348:00505
00506:-00025:+00006:-00005:000223.2348:00506
00507:-00003:-00006:-00004:000223.2348:00507
00508:-00013:+00007:+00001:000223.2348:00508
00509:-00002:-00002:+00004:000223.2348:00509
00510:-00001:-00002:+00002:000223.2348:00510
00511:-00007:-00003:-00003:000223.2348:00511
00512:-00009:-00005:-00004:000223.2348:00512
00513:-00007:+00017:-00017:000223.2348:00513
00514:-00010:+00000:+00022:000223.2348:00514
00515:-00012:-00004:+00006:000223.2348:00515
00516:-00002:-00006:+00005:000223.2348:00516
00517:+00013:+00017:+00003:000223.2348:00517
00518:-00013:+00000:-00019:000223.2348:00518
00519:-00013:-00007:-00005:000223.2348:00519
00520:-00014:+00017:+00006:000223.2348:00520
00521:-00012:+00020:+00009:000223.2348:00521
00522:-00026:+00016:+00010:000223.2348:00522
00523:-00002:+00020:-00014:000223.2348:00523
00524:-00003:+00022:+00010:000223.2348:00524
00525:-00001:+00012:+00008:000223.2348:00525
00526:-00024:+00018:+00008:000223.2348:00526
00527:-00011:+00020:+00006:000223.2348:00527
00528:-00003:+00019:-00013:000223.2348:00528
00529:-00010:+00017:-00033:000223.2348:00529
00530:+00000:-00001:+00003:000223.2348:00530
00531:-00012:-00001:-00014:000223.2348:00531
00532:-00005:+00018:-00008:000223.2348:00532
00533:-00011:+00016:-00018:000223.2348:00533
00534:-00010:+00020:+00007:000223.2348:00534
00535:-00011:-00005:+00010:000223.2348:00535
00536:-00010:+00017:+00009:000223.2348:00536
00537:+00013:+00017:+00022:000223.2348:00537
00538:+00011:-00006:+00005:000223.2348:00538
00539:+00010:+00007:-00017:000223.2348:00539
00540:+00009:-00007:+00005:000223.2348:00540
00541:+00011:-00005:+00005:000223.2348:00541
00542:-00010:-00002:-00029:000223.2348:00542
00543:-00010:-00001:+00001:000223.2348:00543
00544:-00012:-00003:+00006:000223.2348:00544
00545:-00002:-00003:+00004:000223.2348:00545
00546:-00012:-00006:-00005:000223.2348:00546
00547:-00013:-00003:+00006:000223.2348:00547
00548:-00003:-00002:-00011:000223.2348:00548
00549:-00008:-00005:-00013:000223.2348:00549
00550:+00013:+00017:+00006:000223.2348:00550
00551:+00000:-00004:-00004:000223.2348:00551
00552:-00009:-00004:+00009:000223.2348:00552
00553:-00013:-00002:+00016:000223.2348:00553
00554:-00010:-00001:+00009:000223.2348:00554
00555:-00003:-00002:+00004:000223.2348:00555
00556:+00013:+00017:+00004:000223.2348:00556
00557:+00010:+00017:-00004:000223.2348:00557
00558:+00010:-00004:-00019:000223.2348:00558
00559:-00008:+00018:+00009:000223.2348:00559
00560:-00009:+00021:+00009:000223.2348:00560
00561:-00006:-00001:-00003:000223.2348:00561
00562:-00010:+00017:+00008:000223.2348:00562
00563:-00012:+00020:+00008:000223.2348:00563
00564:-00012:+00012:+00008:000223.2348:00564
00565:+00001:-00001:+00020:000223.2348:00565
00566:-00008:+00018:+00010:000223.2348:00566
00567:-00013:+00020:+00006:000223.2348:00567
00568:+00000:-00005:-00013:000223.2348:00568
00569:-00002:+00018:+00020:000223.2348:00569
00570:-00006:-00004:+00005:000223.2348:00570
00571:-00016:-00004:+00003:000223.2348:00571
00572:-00002:-00006:+00004:000223.2348:00572
00573:-00003:-00005:+00023:000223.2348:00573
00574:-00001:+00006:-00001:000259.3347:00574
00575:-00012:+00008:-00001:000259.3347:00575
00576:-00012:+00007:+00001:000259.3347:00576
00577:+00000:+00007:+00000:000259.3347:00577
00578:-00005:+00002:+00025:000259.3347:00578
00579:+00000:-00003:-00004:000259.3347:00579
00580:-00010:+00006:+00002:000259.3347:00580
00581:-00001:+00018:-00019:000259.3347:00581
00582:+00000:-00006:+00006:000259.3347:00582
00583:-00015:-00004:+00010:000259.3347:00583
00584:+00000:-00006:-00001:000259.3347:00584
00585:-00010:+00009:-00001:000259.3347:00585
00586:-00011:+00000:+00011:000259.3347:00586
00587:-00005:-00001:-00003:000259.3347:00587
00588:-00001:+00019:-00004:000259.3347:00588
00589:-00023:+00021:-00013:000259.3347:00589
00590:-00025:+00017:+00009:000259.3347:00590
00591:-00002:+00018:-00012:000259.3347:00591
00592:+00000:+00020:+00002:000259.3347:00592
00593:-00003:+00022:-00003:000259.3347:00593
00594:-00026:-00004:+00022:000259.3347:00594
00595:-00023:+00018:+00005:000259.3347:00595
00596:-00002:+00022:+00010:000259.3347:00596
00597:-00026:-00004:-00005:000259.3347:00597
00598:-00004:+00019:+00000:000259.3347:00598
00599:-00011:-00002:+00023:000259.3347:00599
00600:-00004:+00017:+00011:000259.3347:00600
00601:-00024:+00018:+00022:000259.3347:00601
00602:-00024:+00024:+00014:000259.3347:00602
00603:-00003:-00004:+00003:000259.3347:00603
00604:-00002:-00002:+00007:000259.3347:00604
00605:-00002:+00019:+00020:000259.3347:00605
00606:-00028:-00003:+00010:000259.3347:00606
00607:-00027:+00004:+00022:000259.3347:00607
00608:-00006:-00006:+00000:000259.3347:00608
00609:-00029:+00008:+00007:000259.3347:00609
00610:-00029:+00005:-00010:000259.3347:00610
00611:-00025:+00008:+00012:000259.3347:00611
00612:-00007:+00007:+00001:000259.3347:00612
00613:-00018:+00004:+00002:000259.3347:00613
00614:-00026:+00004:+00002:000259.3347:00614
00615:-00016:-00005:-00001:000259.3347:00615
00616:-00016:-00017:-00029:000259.3347:00616
00617:-00025:+00005:-00005:000259.3347:00617
00618:-00006:+00007:-00005:000259.3347:00618
00619:-00016:-00003:+00005:000259.3347:00619
00620:-00006:-00003:+00010:000259.3347:00620
00621:-00003:-00002:+00011:000259.3347:00621
00622:+00001:+00017:+00020:000259.3347:00622
00623:-00005:+00019:+00026:000259.3347:00623
00624:-00001:+00017:+00016:000259.3347:00624
00625:-00005:+00023:+00022:000259.3347:00625
00626:-00002:-00002:+00009:000259.3347:00626
00627:-00012:+00015:+00008:000259.3347:00627
00628:-00010:+00023:+00007:000259.3347:00628
00629:-00023:+00022:-00006:000259.3347:00629
00630:-00006:+00023:+00013:000259.3347:00630
00631:-00023:+00015:+00020:000259.3347:00631
00632:-00017:+00018:+00009:000259.3347:00632
00633:-00016:+00010:+00005:000259.3347:00633
00634:-00027:+00023:+00024:000259.3347:00634
00635:-00015:-00002:+00006:000259.3347:00635
00636:-00027:+00020:-00004:000259.3347:00636
00637:-00003:+00021:-00001:000259.3347:00637
00638:-00018:+00019:-00003:000259.3347:00638
00639:-00018:+00018:+00010:000259.3347:00639
00640:-00017:+00023:+00015:000259.3347:00640
00641:-00020:-00002:+00006:000259.3347:00641
00642:-00016:+00018:-00002:000259.3347:00642
00643:-00020:-00006:+00013:000259.3347:00643
00644:-00017:-00004:+00019:000259.3347:00644
00645:-00016:+00002:+00008:000259.3347:00645
00646:-00005:-00002:+00009:000259.3347:00646
00647:-00024:+00006:+00010:000259.3347:00647
00648:-00027:+00006:-00018:000259.3347:00648
00649:-00026:-00006:+00019:000259.3347:00649
00650:-00007:+00003:+00000:000259.3347:00650
00651:-00018:+00002:+00019:000259.3347:00651
00652:-00018:+00008:-00004:000259.3347:00652
00653:-00030:+00007:+00008:000259.3347:00653
00654:-00017:+00004:-00010:000251.7247:00654
00655:-00028:+00007:-00019:000251.7247:00655
00656:-00004:-00002:+00005:000251.7247:00656
00657:-00027:+00017:+00011:000251.7247:00657
00658:-00029:+00000:+00009:000251.7247:00658
00659:-00027:+00018:+00034:000251.7247:00659
00660:-00020:+00017:-00003:000251.7247:00660
00661:-00041:-00005:+00003:000251.7247:00661
00662:-00026:+00020:+00024:000251.7247:00662
00663:-00022:+00022:+00010:000251.7247:00663
00664:-00019:-00001:-00014:000251.7247:00664
00665:-00020:+00021:+00003:000251.7247:00665
00666:-00022:-00003:+00004:000251.7247:00666
00667:-00021:+00019:-00028:000251.7247:00667
00668:-00018:+00023:+00004:000251.7247:00668
00669:-00018:+00009:-00001:000251.7247:00669
00670:-00039:+00020:+00000:000251.7247:00670
00671:-00015:+00011:-00002:000251.7247:00671
00672:-00028:+00021:-00004:000251.7247:00672
00673:-00026:+00013:-00011:000251.7247:00673
00674:-00029:+00021:+00005:000251.7247:00674
00675:-00003:+00014:-00013:000251.7247:00675
00676:-00027:+00017:-00004:000251.7247:00676
00677:-00028:+00019:+00005:000251.7247:00677
00678:-00030:+00014:+00024:000251.7247:00678
00679:-00019:+00022:-00003:000251.7247:00679
00680:-00042:+00010:+00005:000251.7247:00680
00681:-00029:+00019:-00017:000251.7247:00681
00682:-00028:-00002:+00005:000251.7247:00682
00683:-00030:-00006:-00010:000251.7247:00683
00684:-00020:-00004:+00002:000251.7247:00684
00685:-00015:-00004:+00020:000251.7247:00685
00686:-00035:-00006:-00018:000251.7247:00686
00687:-00029:-00004:+00019:000251.7247:00687
00688:-00019:-00002:-00005:000251.7247:00688
00689:-00021:+00007:-00019:000251.7247:00689
00690:-00030:+00007:-00016:000251.7247:00690
00691:-00013:-00002:-00003:000251.7247:00691
00692:-00027:+00000:-00013:000251.7247:00692
00693:-00027:+00020:+00011:000251.7247:00693
00694:-00015:+00021:+00011:000251.7247:00694
00695:-00023:+00019:+00000:000251.7247:00695
00696:-00023:+00022:+00005:000251.7247:00696
00697:-00006:+00024:+00024:000251.7247:00697
00698:-00005:+00023:-00003:000251.7247:00698
00699:-00019:+00022:-00015:000251.7247:00699
00700:-00023:+00011:-00014:000251.7247:00700
00701:-00026:+00023:+00001:000251.7247:00701
00702:-00028:-00001:-00014:000251.7247:00702
00703:-00028:+00010:-00003:000251.7247:00703
00704:-00016:+00010:+00025:000251.7247:00704
00705:-00038:+00010:+00001:000251.7247:00705
00706:-00026:+00023:+00004:000251.7247:00706
00707:-00016:+00014:+00021:000251.7247:00707
00708:-00025:+00012:-00001:000251.7247:00708
00709:-00028:+00024:+00006:000251.7247:00709
00710:-00014:+00015:-00005:000251.7247:00710
00711:-00027:+00012:+00019:000251.7247:00711
00712:-00003:+00012:+00004:000251.7247:00712
00713:-00005:+00014:-00015:000251.7247:00713
00714:-00004:+00010:-00014:000251.7247:00714
00715:-00029:+00021:+00004:000251.7247:00715
00716:-00001:+00022:+00013:000251.7247:00716
00717:-00002:+00021:+00020:000251.7247:00717
00718:-00003:+00017:+00021:000251.7247:00718
00719:-00012:+00012:+00018:000251.7247:00719
00720:-00004:+00023:-00005:000251.7247:00720
00721:-00006:+00016:-00010:000251.7247:00721
00722:-00005:+00010:+00008:000251.7247:00722
00723:-00006:+00009:+00008:000251.7247:00723
00724:-00029:+00009:+00006:000251.7247:00724
00725:-00023:+00022:+00010:000251.7247:00725
00726:-00027:+00023:-00003:000251.7247:00726
00727:-00017:+00009:-00001:000251.7247:00727
00728:-00019:+00019:+00000:000272.5546:00728
00729:-00005:+00020:-00004:000272.5546:00729
00730:-00025:+00022:+00019:000272.5546:00730
00731:-00017:+00022:+00000:000272.5546:00731
00732:-00006:+00023:+00007:000272.5546:00732
00733:-00014:+00021:-00004:000272.5546:00733
00734:-00027:+00023:-00003:000272.5546:00734
00735:-00006:+00023:+00006:000272.5546:00735
00736:-00004:+00011:-00002:000272.5546:00736
00737:-00004:+00009:+00000:000272.5546:00737
00738:-00003:+00020:+00019:000272.5546:00738
00739:-00014:+00023:+00017:000272.5546:00739
00740:-00001:+00010:+00011:000272.5546:00740
00741:-00006:+00017:-00003:000272.5546:00741
00742:-00005:+00022:-00004:000272.5546:00742
00743:-00024:+00017:+00006:000272.5546:00743
00744:-00016:+00000:+00009:000272.5546:00744
00745:-00027:-00007:-00002:000272.5546:00745
00746:-00028:-00005:-00004:000272.5546:00746
00747:-00029:-00006:+00011:000272.5546:00747
00748:-00021:-00004:+00019:000272.5546:00748
00749:-00028:+00005:+00040:000272.5546:00749
00750:-00025:-00004:-00002:000272.5546:00750
00751:-00015:-00005:+00002:000272.5546:00751
00752:-00005:-00004:+00020:000272.5546:00752
00753:-00017:+00005:-00001:000272.5546:00753
00754:-00003:-00005:-00001:000272.5546:00754
00755:-00004:+00021:+00021:000272.5546:00755
00756:-00023:-00002:-00002:000272.5546:00756
00757:-00016:+00016:+00001:000272.5546:00757
00758:-00023:-00001:+00019:000272.5546:00758
00759:-00027:+00000:+00009:000272.5546:00759
00760:-00024:+00016:-00030:000272.5546:00760
00761:-00024:+00020:+00010:000272.5546:00761
00762:-00013:+00018:-00016:000272.5546:00762
00763:-00025:+00022:+00003:000272.5546:00763
00764:-00023:+00022:+00009:000272.5546:00764
00765:-00007:+00015:+00015:000272.5546:00765
00766:-00028:+00019:+00007:000272.5546:00766
00767:-00020:+00020:+00010:000272.5546:00767
00768:-00024:+00012:+00026:000272.5546:00768
00769:-00024:+00012:-00014:000272.5546:00769
00770:-00007:+00021:-00012:000272.5546:00770
00771:-00002:+00010:+00008:000272.5546:00771
00772:-00007:+00023:+00009:000272.5546:00772
00773:-00018:+00001:-00007:000272.5546:00773
00774:-00014:+00020:-00004:000272.5546:00774
00775:-00023:-00005:-00001:000272.5546:00775
00776:-00002:+00007:+00000:000272.5546:00776
00777:-00024:-00004:+00010:000272.5546:00777
00778:-00012:+00004:-00014:000272.5546:00778
00779:-00029:-00006:-00018:000272.5546:00779
00780:-00027:+00017:+00004:000272.5546:00780
00781:-00016:+00023:-00015:000272.5546:00781
00782:-00029:+00020:+00007:000272.5546:00782
00783:-00039:+00018:-00013:000272.5546:00783
00784:-00021:+00020:-00013:000272.5546:00784
00785:-00038:+00022:-00013:000272.5546:00785
00786:-00018:-00003:-00014:000272.5546:00786
00787:-00016:+00009:-00020:000272.5546:00787
00788:-00029:+00021:+00009:000272.5546:00788
00789:-00018:+00019:+00019:000272.5546:00789
00790:-00027:+00009:+00019:000272.5546:00790
00791:-00007:+00024:-00002:000272.5546:00791
00792:-00029:+00022:-00002:000272.5546:00792
00793:-00015:+00024:-00019:000272.5546:00793
00794:-00006:+00019:+00004:000272.5546:00794
00795:-00006:+00013:+00005:000295.5480:00795
00796:-00024:-00004:+00003:000295.5480:00796
00797:-00012:+00018:+00007:000295.5480:00797
00798:-00010:-00002:+00025:000295.5480:00798
00799:-00025:-00006:+00010:000295.5480:00799
00800:-00025:+00008:-00002:000295.5480:00800
00801:-00023:+00017:+00019:000295.5480:00801
00802:-00024:+00004:-00003:000295.5480:00802
00803:-00020:-00005:-00010:000295.5480:00803
00804:-00017:-00006:+00001:000295.5480:00804
00805:-00021:+00019:+00009:000295.5480:00805
00806:-00041:-00006:-00001:000295.5480:00806
00807:-00020:+00009:-00003:000295.5480:00807
00808:-00019:+00008:+00002:000295.5480:00808
00809:-00039:-00003:-00030:000295.5480:00809
00810:-00015:-00006:-00016:000295.5480:00810
00811:-00002:+00018:+00003:000295.5480:00811
00812:-00028:-00004:-00015:000295.5480:00812
00813:-00006:-00001:+00009:000295.5480:00813
00814:-00004:+00022:+00035:000295.5480:00814
00815:-00001:-00004:+00007:000295.5480:00815
00816:-00025:-00005:-00001:000295.5480:00816
00817:-00010:+00023:+00008:000295.5480:00817
00818:-00012:+00012:-00015:000295.5480:00818
00819:-00011:+00023:-00005:000295.5480:00819
00820:-00012:+00022:+00001:000295.5480:00820
00821:-00002:+00022:+00000:000295.5480:00821
00822:-00005:+00023:+00004:000295.5480:00822
00823:-00014:+00023:+00005:000295.5480:00823
00824:-00005:+00010:+00005:000295.5480:00824
00825:-00001:+00021:-00013:000295.5480:00825
00826:-00002:+00021:-00003:000295.5480:00826
00827:-00007:+00023:+00002:000295.5480:00827
00828:-00003:+00021:+00021:000295.5480:00828
00829:-00005:+00016:-00004:000295.5480:00829
00830:+00010:+00023:+00004:000295.5480:00830
00831:-00005:+00019:-00004:000295.5480:00831
00832:-00006:+00021:-00013:000295.5480:00832
00833:-00005:+00017:+00034:000295.5480:00833
00834:-00002:+00020:+00002:000295.5480:00834
00835:-00006:-00005:-00013:000295.5480:00835
00836:+00009:-00001:+00009:000295.5480:00836
00837:-00013:+00017:+00019:000295.5480:00837
00838:-00012:-00005:-00016:000295.5480:00838
00839:-00011:+00020:+00009:000295.5480:00839
00840:-00007:+00021:-00016:000295.5480:00840
00841:-00002:+00022:+00008:000295.5480:00841
00842:+00012:-00003:+00002:000295.5480:00842
00843:+00014:+00020:+00002:000295.5480:00843
00844:+00010:+00003:+00008:000295.5480:00844
00845:-00009:-00002:+00001:000295.5480:00845
00846:+00014:+00017:-00001:000295.5480:00846
00847:+00010:-00002:-00016:000295.5480:00847
00848:+00011:+00020:-00013:000295.5480:00848
00849:+00009:+00023:-00015:000295.5480:00849
00850:-00010:+00019:-00004:000295.5480:00850
00851:-00015:+00017:-00017:000295.5480:00851
00852:-00010:+00006:+00036:000295.5480:00852
00853:+00007:+00000:-00014:000295.5480:00853
00854:-00002:+00003:+00020:000295.5480:00854
00855:+00025:+00019:+00010:000295.5480:00855
00856:-00009:-00001:+00020:000327.3175:00856
00857:+00005:+00021:+00020:000327.3175:00857
00858:+00013:-00002:+00010:000327.3175:00858
00859:-00010:+00019:-00029:000327.3175:00859
00860:-00001:+00018:-00014:000327.3175:00860
00861:+00008:+00019:-00014:000327.3175:00861
00862:-00009:+00011:+00018:000327.3175:00862
00863:+00014:+00022:+00002:000327.3175:00863
00864:-00010:-00004:-00004:000327.3175:00864
00865:-00008:+00020:+00001:000327.3175:00865
00866:+00010:-00003:+00036:000327.3175:00866
00867:-00012:+00020:-00015:000327.3175:00867
00868:-00012:+00014:-00017:000327.3175:00868
00869:-00009:+00010:-00002:000327.3175:00869
00870:-00004:+00001:+00000:000327.3175:00870
00871:-00008:+00022:+00021:000327.3175:00871
00872:-00012:+00016:+00023:000327.3175:00872
00873:-00008:+00016:+00004:000327.3175:00873
00874:-00026:+00010:+00007:000327.3175:00874
00875:-00007:+00024:+00002:000327.3175:00875
00876:+00010:+00012:+00021:000327.3175:00876
00877:-00012:+00022:-00015:000327.3175:00877
00878:+00009:+00022:+00009:000327.3175:00878
00879:+00014:+00022:+00010:000327.3175:00879
00880:-00011:+00014:+00009:000327.3175:00880
00881:+00009:+00010:+00008:000327.3175:00881
00882:-00008:+00015:+00024:000327.3175:00882
00883:+00013:+00010:+00003:000327.3175:00883
00884:-00014:+00035:+00007:000327.3175:00884
00885:+00005:+00021:-00003:000327.3175:00885
00886:-00008:+00020:+00001:000327.3175:00886
00887:+00010:-00006:-00006:000327.3175:00887
00888:-00009:+00022:-00003:000327.3175:00888
00889:-00010:+00022:-00014:000327.3175:00889
00890:-00026:+00018:-00020:000327.3175:00890
00891:+00013:+00008:+00008:000327.3175:00891
00892:+00009:-00002:+00002:000327.3175:00892
00893:+00009:+00003:-00016:000327.3175:00893
00894:+00012:-00001:-00003:000327.3175:00894
00895:+00002:-00006:+00010:000327.3175:00895
00896:-00010:+00007:-00003:000327.3175:00896
00897:-00012:-00016:+00007:000327.3175:00897
00898:-00011:+00018:+00004:000327.3175:00898
00899:-00012:+00005:+00009:000327.3175:00899
00900:-00004:+00000:-00014:000327.3175:00900
00901:-00001:-00003:+00011:000327.3175:00901
00902:-00011:-00001:-00005:000327.3175:00902
00903:-00027:+00008:-00020:000327.3175:00903
00904:-00015:-00003:-00008:000327.3175:00904
00905:-00001:+00001:+00010:000327.3175:00905
00906:-00014:+00016:-00005:000327.3175:00906
00907:-00014:+00018:+00007:000393.6758:00907
00908:-00010:+00019:+00004:000393.6758:00908
00909:-00008:+00020:+00005:000393.6758:00909
00910:-00011:+00020:-00029:000393.6758:00910
00911:+00008:+00022:-00018:000393.6758:00911
00912:-00011:+00024:-00006:000393.6758:00912
00913:+00010:+00019:-00028:000393.6758:00913
00914:+00014:+00001:+00005:000393.6758:00914
00915:+00010:-00002:+00009:000393.6758:00915
00916:-00010:+00017:+00008:000393.6758:00916
00917:-00010:-00005:-00004:000393.6758:00917
00918:-00008:-00004:-00020:000393.6758:00918
00919:-00006:-00005:-00011:000393.6758:00919
00920:-00001:+00017:-00007:000393.6758:00920
00921:-00014:+00018:+00010:000393.6758:00921
00922:-00002:-00005:+00006:000393.6758:00922
00923:-00024:+00008:+00010:000393.6758:00923
00924:-00025:+00008:+00003:000393.6758:00924
00925:-00025:-00003:+00003:000393.6758:00925
00926:-00025:+00009:+00006:000393.6758:00926
00927:-00023:+00000:-00015:000393.6758:00927
00928:-00014:+00008:+00008:000393.6758:00928
00929:-00013:-00005:-00014:000393.6758:00929
00930:-00004:-00006:+00024:000393.6758:00930
00931:-00005:-00005:+00000:000393.6758:00931
00932:-00003:+00006:-00016:000393.6758:00932
00933:-00011:-00004:+00006:000393.6758:00933
00934:-00011:+00008:+00022:000393.6758:00934
00935:+00012:-00006:+00004:000393.6758:00935
00936:-00008:-00005:+00001:000393.6758:00936
00937:+00010:+00017:+00019:000393.6758:00937
00938:-00010:+00006:-00001:000393.6758:00938
00939:-00010:+00008:-00015:000393.6758:00939
00940:+00009:-00007:+00015:000393.6758:00940
00941:+00009:-00005:+00010:000393.6758:00941
00942:-00011:-00007:+00010:000393.6758:00942
00943:+00011:-00002:+00019:000393.6758:00943
00944:-00009:+00017:-00002:000393.6758:00944
00945:-00010:+00002:-00016:000393.6758:00945
00946:-00011:+00005:-00004:000393.6758:00946
00947:+00014:+00008:+00008:000393.6758:00947
00948:-00011:-00003:+00007:000393.6758:00948
00949:-00011:-00001:+00007:000393.6758:00949
00950:-00008:-00001:+00015:000393.6758:00950
00951:+00015:-00005:+00024:000393.6758:00951
00952:-00014:+00018:+00021:000393.6758:00952
00953:+00001:+00005:+00019:000393.6758:00953
00954:-00011:+00007:+00007:000420.4959:00954
00955:+00010:-00003:-00018:000420.4959:00955
00956:+00010:+00018:+00004:000420.4959:00956
00957:-00008:+00021:+00021:000420.4959:00957
00958:-00005:+00017:+00010:000420.4959:00958
00959:-00014:+00018:+00022:000420.4959:00959
00960:+00001:+00006:+00019:000420.4959:00960
00961:-00013:-00006:+00008:000420.4959:00961
00962:-00007:+00020:+00008:000420.4959:00962
00963:-00008:+00017:+00002:000420.4959:00963
00964:-00002:+00022:+00021:000420.4959:00964
00965:-00012:+00019:+00020:000420.4959:00965
00966:+00014:+00010:+00000:000420.4959:00966
00967:-00014:+00001:+00002:000420.4959:00967
00968:-00013:-00005:-00005:000420.4959:00968
00969:-00002:-00005:+00003:000420.4959:00969
00970:+00009:-00003:+00007:000420.4959:00970
00971:-00006:-00004:+00019:000420.4959:00971
00972:-00008:-00001:+00025:000420.4959:00972
00973:+00012:-00001:+00011:000420.4959:00973
00974:+00009:+00000:+00001:000420.4959:00974
00975:+00011:-00006:+00004:000420.4959:00975
00976:+00004:+00011:-00014:000420.4959:00976
00977:+00002:+00011:+00007:000420.4959:00977
00978:+00002:+00010:+00006:000420.4959:00978
00979:+00014:+00023:+00024:000420.4959:00979
00980:+00012:+00010:+00000:000420.4959:00980
00981:+00009:+00009:+00006:000420.4959:00981
00982:+00012:+00012:+00006:000420.4959:00982
00983:-00008:+00009:+00021:000420.4959:00983
00984:-00011:+00011:+00003:000420.4959:00984
00985:-00014:+00015:+00020:000420.4959:00985
00986:-00010:+00015:+00013:000420.4959:00986
00987:-00003:+00015:+00010:000420.4959:00987
00988:+00000:+00014:-00019:000420.4959:00988
00989:-00002:+00033:+00007:000420.4959:00989
00990:-00002:+00013:+00006:000420.4959:00990
00991:-00026:+00021:+00000:000420.4959:00991
00992:-00010:+00023:+00021:000420.4959:00992
00993:-00014:+00018:+00006:000420.4959:00993
00994:-00012:+00019:-00034:000420.4959:00994
00995:-00009:+00000:+00007:000420.4959:00995
00996:+00011:+00020:-00002:000420.4959:00996
00997:-00011:+00020:+00008:000420.4959:00997
00998:-00010:+00017:-00002:000452.5863:00998
00999:+00010:+00000:+00014:000452.5863:00999
01000:-00009:-00003:+00010:000452.5863:01000
01001:-00004:-00004:+00010:000452.5863:01001
01002:-00007:-00003:+00001:000452.5863:01002
01003:-00012:-00004:+00005:000452.5863:01003
01004:-00010:-00006:-00017:000452.5863:01004
01005:-00013:+00017:+00000:000452.5863:01005
01006:-00011:-00005:+00010:000452.5863:01006
01007:-00026:+00000:-00008:000452.5863:01007
01008:-00014:+00019:-00018:000452.5863:01008
01009:-00013:+00009:+00003:000452.5863:01009
01010:-00005:+00001:+00009:000452.5863:01010
01011:-00005:+00020:-00002:000452.5863:01011
01012:-00011:+00020:+00009:000452.5863:01012
01013:-00013:+00023:-00016:000452.5863:01013
01014:-00002:+00011:-00016:000452.5863:01014
01015:-00003:+00036:+00003:000452.5863:01015
01016:-00027:+00014:-00004:000452.5863:01016
01017:-00017:+00009:-00005:000452.5863:01017
01018:-00014:+00013:+00002:000452.5863:01018
01019:-00014:+00032:-00015:000452.5863:01019
01020:-00024:+00022:-00005:000452.5863:01020
01021:-00010:+00013:+00008:000452.5863:01021
01022:+00009:+00012:+00013:000452.5863:01022
01023:-00011:+00016:+00018:000452.5863:01023
01024:-00007:+00022:+00021:000452.5863:01024
01025:-00008:+00021:+00004:000452.5863:01025
01026:+00010:+00018:-00008:000452.5863:01026
01027:-00007:+00000:-00021:000452.5863:01027
01028:-00013:+00019:-00003:000452.5863:01028
01029:+00009:-00002:+00001:000452.5863:01029
01030:-00012:+00001:+00002:000452.5863:01030
01031:+00001:-00016:+00003:000452.5863:01031
01032:-00012:-00004:+00010:000452.5863:01032
01033:-00013:-00016:+00004:000452.5863:01033
01034:-00002:-00015:+00023:000452.5863:01034
01035:-00009:+00006:+00026:000452.5863:01035
01036:-00024:+00005:+00019:000452.5863:01036
01037:-00013:+00001:-00003:000452.5863:01037
01038:+00009:+00001:-00019:000452.5863:01038
01039:+00014:-00018:-00008:000503.9072:01039
01040:+00001:-00018:+00004:000503.9072:01040
01041:+00031:+00002:+00022:000503.9072:01041
01042:+00027:+00007:+00010:000503.9072:01042
01043:+00018:-00018:+00010:000503.9072:01043
01044:+00042:-00006:-00002:000503.9072:01044
01045:+00043:+00008:+00000:000503.9072:01045
01046:+00016:-00005:-00004:000503.9072:01046
01047:+00028:+00009:+00034:000503.9072:01047
01048:+00017:+00024:+00012:000503.9072:01048
01049:+00031:+00016:+00010:000503.9072:01049
01050:+00004:+00012:-00014:000503.9072:01050
01051:+00029:+00012:+00018:000503.9072:01051
01052:+00024:+00023:-00002:000503.9072:01052
01053:+00005:+00011:-00001:000503.9072:01053
01054:+00008:+00014:+00008:000503.9072:01054
01055:-00007:+00012:-00004:000503.9072:01055
01056:+00009:+00032:+00000:000503.9072:01056
01057:-00009:+00013:+00026:000503.9072:01057
01058:-00009:+00022:+00040:000503.9072:01058
01059:-00005:+00010:+00016:000503.9072:01059
01060:-00010:+00013:+00010:000503.9072:01060
01061:-00010:+00011:+00000:000503.9072:01061
01062:-00014:-00003:-00007:000503.9072:01062
01063:-00012:+00020:+00002:000503.9072:01063
01064:-00010:-00003:+00004:000503.9072:01064
01065:+00012:+00004:+00017:000503.9072:01065
01066:+00015:-00009:-00015:000503.9072:01066
01067:+00010:-00019:+00008:000503.9072:01067
01068:-00002:-00033:-00018:000503.9072:01068
01069:+00010:-00012:+00001:000503.9072:01069
01070:+00025:-00033:+00027:000503.9072:01070
01071:+00026:-00009:+00021:000503.9072:01071
01072:+00005:-00030:+00019:000503.9072:01072
01073:+00007:-00022:+00025:000503.9072:01073
01074:+00001:-00011:+00019:000503.9072:01074
01075:+00008:-00009:+00002:000503.9072:01075
01076:+00003:-00009:+00016:000503.9072:01076
01077:+00001:-00007:+00001:000520.5932:01077
01078:+00010:-00020:+00023:000520.5932:01078
01079:+00004:+00006:-00003:000520.5932:01079
01080:+00002:+00008:+00007:000520.5932:01080
01081:+00013:+00005:-00008:000520.5932:01081
01082:-00007:+00021:+00023:000520.5932:01082
01083:+00016:+00018:+00022:000520.5932:01083
01084:+00012:+00032:+00023:000520.5932:01084
01085:+00014:+00034:+00009:000520.5932:01085
01086:+00011:+00039:+00015:000520.5932:01086
01087:-00013:+00035:+00023:000520.5932:01087
01088:-00013:+00037:-00002:000520.5932:01088
01089:+00013:+00034:+00022:000520.5932:01089
01090:-00013:+00036:-00003:000520.5932:01090
01091:-00014:+00032:-00005:000520.5932:01091
01092:+00000:+00015:+00004:000520.5932:01092
01093:-00012:+00035:-00001:000520.5932:01093
01094:-00024:+00033:+00022:000520.5932:01094
01095:-00011:+00001:+00017:000520.5932:01095
01096:-00014:+00018:+00014:000520.5932:01096
01097:+00000:+00010:+00007:000520.5932:01097
01098:-00012:+00000:+00007:000520.5932:01098
01099:+00002:-00003:+00000:000520.5932:01099
01100:+00009:+00003:+00010:000520.5932:01100
01101:-00010:-00016:-00002:000520.5932:01101
01102:-00009:+00004:+00020:000520.5932:01102
01103:-00008:-00018:-00003:000520.5932:01103
01104:-00006:-00018:-00005:000520.5932:01104
01105:-00014:-00016:-00019:000520.5932:01105
01106:-00014:-00007:+00010:000520.5932:01106
01107:-00013:+00002:-00002:000520.5932:01107
01108:-00013:+00002:-00004:000520.5932:01108
01109:-00008:-00004:+00003:000520.5932:01109
01110:-00010:+00019:-00004:000520.5932:01110
01111:-00010:+00024:+00004:000520.5932:01111
01112:+00009:+00013:-00017:000520.5932:01112
01113:-00011:+00013:+00006:000520.5932:01113
01114:+00000:+00033:-00004:000520.5932:01114
01115:+00001:+00032:-00002:000520.5932:01115
01116:-00012:+00048:+00009:000520.5932:01116
01117:-00005:+00037:-00020:000520.5932:01117
01118:-00004:+00024:-00007:000520.5932:01118
01119:-00010:+00036:+00002:000520.5932:01119
01120:-00002:+00033:-00017:000520.5932:01120
01121:-00001:+00014:+00004:000520.5932:01121
01122:+00000:+00034:+00011:000520.5932:01122
01123:-00024:+00024:+00010:000427.4037:01123
01124:-00002:+00020:-00006:000427.4037:01124
01125:+00000:+00021:-00003:000427.4037:01125
01126:-00003:+00001:-00014:000427.4037:01126
01127:-00006:+00007:-00014:000427.4037:01127
01128:-00008:+00006:+00006:000427.4037:01128
01129:-00008:-00016:-00002:000427.4037:01129
01130:-00011:-00021:-00020:000427.4037:01130
01131:-00011:-00015:-00015:000427.4037:01131
01132:+00008:-00015:+00005:000427.4037:01132
01133:-00002:-00016:-00001:000427.4037:01133
01134:-00014:-00015:+00000:000427.4037:01134
01135:-00012:-00004:+00022:000427.4037:01135
01136:-00001:+00005:-00016:000427.4037:01136
01137:-00023:+00000:-00017:000427.4037:01137
01138:-00015:+00003:+00005:000427.4037:01138
01139:-00024:-00003:+00007:000427.4037:01139
01140:-00015:+00004:-00030:000427.4037:01140
01141:-00018:+00007:-00006:000427.4037:01141
01142:-00027:-00003:-00009:000427.4037:01142
01143:-00041:+00001:-00005:000427.4037:01143
01144:-00030:-00003:+00009:000427.4037:01144
01145:-00026:+00018:+00019:000427.4037:01145
01146:-00016:+00000:-00004:000427.4037:01146
01147:-00016:+00021:-00002:000427.4037:01147
01148:-00026:+00000:-00016:000427.4037:01148
01149:-00029:-00001:+00004:000427.4037:01149
01150:-00026:-00003:-00007:000427.4037:01150
01151:-00025:+00019:-00018:000427.4037:01151
01152:-00001:+00023:+00003:000427.4037:01152
01153:-00027:-00002:-00003:000427.4037:01153
01154:+00000:+00018:+00021:000427.4037:01154
01155:-00004:-00004:+00025:000427.4037:01155
01156:-00001:+00002:-00001:000427.4037:01156
01157:-00010:+00002:+00024:000427.4037:01157
01158:+00000:+00002:+00021:000427.4037:01158
01159:-00001:+00003:-00002:000427.4037:01159
01160:+00000:-00012:+00007:000427.4037:01160
01161:-00001:-00016:-00009:000427.4037:01161
01162:-00014:-00020:-00020:000427.4037:01162
01163:-00024:-00020:-00007:000427.4037:01163
01164:-00007:-00007:+00011:000427.4037:01164
01165:+00000:-00007:+00011:000427.4037:01165
01166:-00013:-00022:+00021:000427.4037:01166
01167:-00010:-00008:+00021:000427.4037:01167
01168:-00008:-00014:+00025:000427.4037:01168
01169:-00008:-00012:-00007:000427.4037:01169
01170:+00011:-00015:+00010:000427.4037:01170
01171:+00012:-00021:-00001:000427.4037:01171
01172:+00000:-00019:-00001:000427.4037:01172
01173:+00002:-00018:+00020:000427.4037:01173
01174:+00014:+00002:+00013:000427.4037:01174
01175:+00013:-00020:+00010:000427.4037:01175
01176:-00015:+00006:+00008:000427.4037:01176
01177:+00013:+00004:+00007:000427.4037:01177
01178:+00011:+00008:-00004:000427.4037:01178
01179:-00008:-00006:-00008:000427.4037:01179
01180:-00010:-00002:+00000:000427.4037:01180
01181:+00010:+00017:+00008:000427.4037:01181
01182:-00001:+00019:-00020:000427.4037:01182
01183:-00015:+00019:+00005:000427.4037:01183
01184:-00013:+00012:-00003:000427.4037:01184
01185:-00002:+00009:+00005:000427.4037:01185
01186:-00001:+00010:+00008:000321.7825:01186
01187:+00013:+00019:+00031:000321.7825:01187
01188:-00009:+00017:+00006:000321.7825:01188
01189:+00013:+00000:+00006:000321.7825:01189
01190:+00009:+00021:-00016:000321.7825:01190
01191:+00009:+00024:+00003:000321.7825:01191
01192:-00008:+00001:-00008:000321.7825:01192
01193:+00007:+00013:-00002:000321.7825:01193
01194:+00012:-00005:+00008:000321.7825:01194
01195:+00011:-00004:-00003:000321.7825:01195
01196:+00007:-00004:+00000:000321.7825:01196
01197:+00008:+00019:+00010:000321.7825:01197
01198:+00001:-00005:-00005:000321.7825:01198
01199:+00011:-00001:+00001:000321.7825:01199
01200:+00028:-00002:+00020:000321.7825:01200
01201:-00008:+00019:+00001:000321.7825:01201
01202:+00010:+00010:+00007:000321.7825:01202
01203:-00012:+00021:+00015:000321.7825:01203
01204:-00013:-00004:+00008:000321.7825:01204
01205:-00005:-00006:+00019:000321.7825:01205
01206:-00009:-00002:+00010:000321.7825:01206
01207:-00013:+00020:+00001:000321.7825:01207
01208:-00008:-00005:-00016:000321.7825:01208
01209:-00008:+00018:+00021:000321.7825:01209
01210:+00002:+00019:+00018:000321.7825:01210
01211:-00010:+00017:+00000:000321.7825:01211
01212:+00006:-00001:-00001:000321.7825:01212
01213:+00001:+00018:+00021:000321.7825:01213
01214:+00003:-00005:+00019:000321.7825:01214
01215:+00003:+00009:+00020:000321.7825:01215
01216:+00007:+00019:+00025:000321.7825:01216
01217:+00015:+00024:+00023:000321.7825:01217
01218:+00014:+00000:+00010:000321.7825:01218
01219:+00005:+00020:-00005:000321.7825:01219
01220:+00015:+00021:+00006:000321.7825:01220
01221:+00010:-00003:-00001:000321.7825:01221
01222:+00010:-00001:+00015:000321.7825:01222
01223:-00010:-00002:+00003:000321.7825:01223
01224:-00007:+00004:-00003:000321.7825:01224
01225:-00012:-00002:+00000:000321.7825:01225
01226:-00005:+00022:-00002:000321.7825:01226
01227:-00007:-00003:-00007:000321.7825:01227
01228:-00006:+00021:-00002:000321.7825:01228
01229:-00001:+00022:+00010:000321.7825:01229
01230:-00020:+00009:+00010:000321.7825:01230
01231:-00002:+00019:-00003:000321.7825:01231
01232:+00000:+00022:+00004:000321.7825:01232
01233:-00012:+00023:-00002:000321.7825:01233
01234:-00007:+00021:+00006:000321.7825:01234
01235:+00027:+00023:-00002:000321.7825:01235
01236:+00011:+00009:+00000:000321.7825:01236
01237:+00001:+00022:-00014:000321.7825:01237
01238:+00015:+00012:+00002:000321.7825:01238
01239:+00004:+00023:-00004:000321.7825:01239
01240:-00011:+00009:+00010:000321.7825:01240
01241:-00008:+00020:+00008:000321.7825:01241
01242:-00013:+00010:-00001:000321.7825:01242
01243:-00010:+00020:+00004:000321.7825:01243
01244:-00003:+00021:-00016:000321.7825:01244
01245:-00013:+00001:-00002:000321.7825:01245
01246:-00010:+00021:-00017:000321.7825:01246
01247:-00013:-00001:+00006:000321.7825:01247
01248:-00015:-00002:-00020:000321.7825:01248
01249:-00002:-00005:-00003:000321.7825:01249
01250:-00028:+00000:-00018:000321.7825:01250
01251:+00000:-00007:+00010:000321.7825:01251
01252:-00002:-00001:+00005:000321.7825:01252
01253:-00003:+00004:-00013:000321.7825:01253
01254:-00006:+00003:-00013:000321.7825:01254
01255:-00001:+00003:+00025:000321.7825:01255
01256:-00013:+00006:+00005:000283.5218:01256
01257:-00013:+00002:-00016:000283.5218:01257
01258:+00008:-00006:+00010:000283.5218:01258
01259:-00001:+00005:-00006:000283.5218:01259
01260:-00013:+00006:-00021:000283.5218:01260
01261:-00014:-00001:-00002:000283.5218:01261
01262:-00006:+00001:-00008:000283.5218:01262
01263:-00020:-00005:-00012:000283.5218:01263
01264:-00019:-00006:-00029:000283.5218:01264
01265:-00039:-00003:-00016:000283.5218:01265
01266:-00032:+00007:-00030:000283.5218:01266
01267:-00058:+00006:-00005:000283.5218:01267
01268:-00034:+00006:+00006:000283.5218:01268
01269:-00050:+00007:-00005:000283.5218:01269
01270:-00051:-00004:-00007:000283.5218:01270
01271:-00046:+00019:+00020:000283.5218:01271
01272:-00058:-00003:-00016:000283.5218:01272
01273:-00036:-00007:-00010:000283.5218:01273
01274:-00029:+00017:+00001:000283.5218:01274
01275:-00038:+00019:-00017:000283.5218:01275
01276:-00030:+00007:-00008:000283.5218:01276
01277:-00030:+00022:-00006:000283.5218:01277
01278:-00027:+00017:-00015:000283.5218:01278
01279:-00040:+00007:-00020:000283.5218:01279
01280:-00042:+00005:-00019:000283.5218:01280
01281:-00045:+00002:+00006:000283.5218:01281
01282:-00060:+00004:+00005:000283.5218:01282
01283:-00060:+00004:+00006:000283.5218:01283
01284:-00048:+00007:-00003:000283.5218:01284
01285:-00069:+00004:-00006:000283.5218:01285
01286:-00074:+00004:+00001:000283.5218:01286
01287:-00049:-00005:+00007:000283.5218:01287
01288:-00050:+00005:+00002:000283.5218:01288
01289:-00052:-00016:+00004:000283.5218:01289
01290:-00059:-00005:+00020:000283.5218:01290
01291:-00037:-00017:-00004:000283.5218:01291
01292:-00049:-00017:+00000:000283.5218:01292
01293:-00021:+00001:+00025:000283.5218:01293
01294:-00017:-00008:+00036:000283.5218:01294
01295:-00023:-00011:+00019:000283.5218:01295
01296:+00002:-00021:-00019:000283.5218:01296
01297:+00027:+00001:-00067:000283.5218:01297
01298:-00024:-00009:-00065:000283.5218:01298
01299:-00013:-00033:+00150:000283.5218:01299
01300:+00004:+00001:+00089:000283.5218:01300
01301:-00009:-00017:-00020:000283.5218:01301
01302:-00028:-00015:-00028:000283.5218:01302
01303:-00020:-00017:+00054:000283.5218:01303
01304:-00048:+00008:+00046:000283.5218:01304
01305:-00005:+00017:+00006:000283.5218:01305
01306:-00007:+00012:-00049:000283.5218:01306
01307:-00053:-00006:+00010:000283.5218:01307
01308:-00054:+00003:+00059:000283.5218:01308
01309:-00022:+00004:+00065:000283.5218:01309
01310:-00025:+00007:-00014:000283.5218:01310
01311:-00019:-00016:+00004:000283.5218:01311
01312:-00037:+00003:+00019:000283.5218:01312
01313:-00018:+00004:+00055:000283.5218:01313
01314:-00029:+00008:+00024:000283.5218:01314
01315:-00029:-00002:-00008:000283.5218:01315
01316:-00043:-00002:-00004:000283.5218:01316
01317:-00033:+00018:+00014:000283.5218:01317
01318:-00044:+00018:+00021:000283.5218:01318
01319:-00028:+00020:+00036:000283.5218:01319
01320:-00020:+00011:+00014:000283.5218:01320
01321:-00019:-00003:+00005:000283.5218:01321
01322:-00029:+00019:-00006:000283.5218:01322
01323:-00005:+00022:+00007:000283.5218:01323
01324:-00005:+00014:+00012:000283.5218:01324
01325:-00023:+00017:+00014:000283.5218:01325
01326:-00029:+00034:+00002:000283.5218:01326
01327:-00022:+00036:-00019:000283.5218:01327
01328:-00043:+00038:-00043:000283.5218:01328
01329:-00019:+00039:-00013:000283.5218:01329
01330:-00022:+00024:+00024:000283.5218:01330
01331:-00041:+00034:+00026:000283.5218:01331
01332:-00029:+00035:-00014:000283.5218:01332
01333:-00006:+00029:-00005:000283.5218:01333
01334:-00018:+00015:+00005:000283.5218:01334
01335:-00039:+00033:+00023:000283.5218:01335
01336:-00038:+00028:+00001:000250.7703:01336
01337:-00040:+00032:+00010:000250.7703:01337
01338:-00044:+00010:-00020:000250.7703:01338
01339:-00041:+00014:-00015:000250.7703:01339
01340:-00033:+00022:+00002:000250.7703:01340
01341:-00034:+00006:+00020:000250.7703:01341
01342:-00037:-00001:-00005:000250.7703:01342
01343:-00030:+00018:-00002:000250.7703:01343
01344:-00035:+00019:+00020:000250.7703:01344
01345:-00045:+00005:+00026:000250.7703:01345
01346:-00039:+00008:+00015:000250.7703:01346
01347:-00018:+00005:+00010:000250.7703:01347
01348:-00020:+00005:-00009:000250.7703:01348
01349:-00020:-00021:+00000:000250.7703:01349
01350:-00019:-00011:+00012:000250.7703:01350
01351:-00040:-00007:+00039:000250.7703:01351
01352:-00016:-00017:+00029:000250.7703:01352
01353:-00026:+00003:+00040:000250.7703:01353
01354:-00028:+00005:+00006:000250.7703:01354
01355:-00026:-00021:+00006:000250.7703:01355
01356:-00001:+00004:-00004:000250.7703:01356
01357:-00010:+00001:-00003:000250.7703:01357
01358:-00002:-00010:-00006:000250.7703:01358
01359:-00013:+00005:+00013:000250.7703:01359
01360:-00027:-00018:+00019:000250.7703:01360
01361:-00002:-00015:+00028:000250.7703:01361
01362:+00000:-00021:+00030:000250.7703:01362
01363:-00002:-00016:-00004:000250.7703:01363
01364:-00015:-00014:+00004:000250.7703:01364
01365:-00017:-00008:+00010:000250.7703:01365
01366:-00024:-00019:+00008:000250.7703:01366
01367:-00055:-00021:+00006:000250.7703:01367
01368:-00043:-00019:+00039:000250.7703:01368
01369:-00041:+00003:+00044:000250.7703:01369
01370:-00019:-00016:+00017:000250.7703:01370
01371:-00031:-00015:-00014:000250.7703:01371
01372:-00017:-00007:-00003:000250.7703:01372
01373:-00040:-00007:+00021:000250.7703:01373
01374:-00022:+00005:-00015:000250.7703:01374
01375:-00023:-00002:-00003:000250.7703:01375
01376:-00024:+00001:+00021:000250.7703:01376
01377:-00029:-00004:+00023:000250.7703:01377
01378:+00000:+00023:-00001:000250.7703:01378
01379:-00004:+00013:+00009:000250.7703:01379
01380:+00000:+00036:-00016:000250.7703:01380
01381:+00000:+00013:+00006:000250.7703:01381
01382:+00001:+00024:+00010:000250.7703:01382
01383:-00014:+00016:-00018:000250.7703:01383
01384:+00010:+00034:-00033:000250.7703:01384
01385:-00010:+00034:-00015:000250.7703:01385
01386:-00014:+00025:+00010:000250.7703:01386
01387:-00029:+00033:+00039:000250.7703:01387
01388:+00000:+00039:+00013:000250.7703:01388
01389:-00005:+00027:-00016:000250.7703:01389
01390:-00025:+00039:-00047:000250.7703:01390
01391:-00038:+00036:-00026:000250.7703:01391
01392:-00016:+00016:-00007:000250.7703:01392
01393:-00017:+00033:-00010:000250.7703:01393
01394:-00026:+00015:-00019:000250.7703:01394
01395:-00016:+00032:+00002:000250.7703:01395
01396:-00025:+00013:+00008:000250.7703:01396
01397:-00029:+00011:-00020:000250.7703:01397
01398:-00002:+00021:-00031:000250.7703:01398
01399:-00025:+00010:-00009:000250.7703:01399
01400:-00006:+00018:-00028:000250.7703:01400
01401:-00003:+00019:-00007:000250.7703:01401
01402:+00009:+00019:+00008:000250.7703:01402
01403:-00009:-00001:-00012:000250.7703:01403
01404:+00012:-00001:-00008:000250.7703:01404
01405:+00010:+00021:-00014:000250.7703:01405
01406:+00012:+00018:-00007:000250.7703:01406
01407:-00010:+00009:-00028:000250.7703:01407
01408:+00015:+00019:-00012:000250.7703:01408
01409:+00013:+00018:-00007:000250.7703:01409
01410:+00010:+00017:-00012:000250.7703:01410
01411:-00009:+00021:-00032:000250.7703:01411
01412:+00002:+00010:+00004:000250.7703:01412
01413:-00002:+00019:+00010:000261.3165:01413
01414:-00006:+00021:-00016:000261.3165:01414
01415:-00014:+00014:-00005:000261.3165:01415
01416:-00019:+00012:-00017:000261.3165:01416
01417:-00038:+00010:-00009:000261.3165:01417
01418:-00040:+00016:+00021:000261.3165:01418
01419:-00044:+00016:+00007:000261.3165:01419
01420:-00056:+00015:-00002:000261.3165:01420
01421:-00044:+00010:-00001:000261.3165:01421
01422:-00017:+00023:-00001:000261.3165:01422
01423:-00029:+00022:+00005:000261.3165:01423
01424:-00021:+00020:+00001:000261.3165:01424
01425:-00016:+00009:+00002:000261.3165:01425
01426:-00020:+00012:-00004:000261.3165:01426
01427:-00028:+00009:-00003:000261.3165:01427
01428:-00030:+00011:+00008:000261.3165:01428
01429:-00003:+00037:-00001:000261.3165:01429
01430:+00000:+00013:+00012:000261.3165:01430
01431:+00009:+00016:+00016:000261.3165:01431
01432:-00014:+00013:+00023:000261.3165:01432
01433:+00001:+00013:-00012:000261.3165:01433
01434:-00009:+00034:-00030:000261.3165:01434
01435:-00027:+00013:+00001:000261.3165:01435
01436:-00019:+00019:+00054:000261.3165:01436
01437:-00009:+00021:+00051:000261.3165:01437
01438:-00024:+00022:-00004:000261.3165:01438
01439:-00026:+00017:+00011:000261.3165:01439
01440:-00040:-00004:+00034:000261.3165:01440
01441:-00017:-00003:+00037:000261.3165:01441
01442:-00019:-00003:+00008:000261.3165:01442
01443:-00018:-00006:+00008:000261.3165:01443
01444:-00017:-00006:+00021:000261.3165:01444
01445:-00028:+00004:+00011:000261.3165:01445
01446:-00020:+00008:+00019:000261.3165:01446
01447:-00029:-00016:+00016:000261.3165:01447
01448:-00016:+00007:+00020:000261.3165:01448
01449:-00025:-00015:+00003:000261.3165:01449
01450:+00000:+00006:+00003:000261.3165:01450
01451:+00014:+00006:+00035:000261.3165:01451
01452:-00012:+00006:+00016:000261.3165:01452
01453:-00013:-00015:+00034:000261.3165:01453
01454:-00008:+00022:+00001:000261.3165:01454
01455:-00013:-00006:+00015:000261.3165:01455
01456:-00014:-00005:+00019:000261.3165:01456
01457:-00010:+00018:+00020:000261.3165:01457
01458:-00012:+00018:+00008:000261.3165:01458
01459:-00026:+00020:-00006:000261.3165:01459
01460:-00006:+00019:-00017:000261.3165:01460
01461:+00010:+00021:+00024:000261.3165:01461
01462:-00004:+00011:+00010:000261.3165:01462
01463:-00023:+00010:+00020:000261.3165:01463
01464:-00007:+00033:+00002:000261.3165:01464
01465:-00025:+00013:+00010:000261.3165:01465
01466:-00018:+00011:+00009:000261.3165:01466
01467:-00028:+00015:+00023:000261.3165:01467
01468:-00006:+00009:-00013:000261.3165:01468
01469:-00016:+00009:+00007:000261.3165:01469
01470:-00022:+00015:-00003:000261.3165:01470
01471:-00003:+00013:+00020:000261.3165:01471
01472:-00006:+00011:+00009:000261.3165:01472
01473:-00005:+00021:-00001:000261.3165:01473
01474:-00003:+00023:+00002:000261.3165:01474
01475:-00027:-00006:+00008:000261.3165:01475
01476:-00022:-00001:-00013:000261.3165:01476
01477:-00004:-00004:+00013:000261.3165:01477
01478:-00005:-00004:+00003:000261.3165:01478
01479:-00022:-00002:+00010:000261.3165:01479
01480:-00003:-00006:+00004:000261.3165:01480
01481:-00014:+00006:+00019:000261.3165:01481
01482:-00003:+00002:+00008:000261.3165:01482
01483:-00002:+00002:+00021:000261.3165:01483
01484:-00002:+00003:-00004:000261.3165:01484
01485:-00004:-00020:-00004:000261.3165:01485
01486:-00007:-00021:-00008:000261.3165:01486
01487:-00002:-00019:+00001:000261.3165:01487
01488:+00000:-00011:-00005:000261.3165:01488
01489:-00006:-00032:-00003:000261.3165:01489
01490:+00000:-00010:-00004:000261.3165:01490
01491:-00001:-00007:-00001:000255.1401:01491
01492:-00012:-00022:+00008:000255.1401:01492
01493:-00001:-00016:+00020:000255.1401:01493
01494:-00012:+00005:+00020:000255.1401:01494
01495:-00025:+00001:-00001:000255.1401:01495
01496:-00027:-00015:+00010:000255.1401:01496
01497:-00028:-00001:+00034:000255.1401:01497
01498:-00029:+00008:-00002:000255.1401:01498
01499:-00040:+00007:+00000:000255.1401:01499
01500:-00025:-00002:+00010:000255.1401:01500
01501:-00017:-00003:+00009:000255.1401:01501
01502:-00020:+00006:-00007:000255.1401:01502
01503:-00016:-00001:+00000:000255.1401:01503
01504:-00017:+00020:+00023:000255.1401:01504
01505:-00021:+00000:+00019:000255.1401:01505
01506:-00017:-00003:+00008:000255.1401:01506
01507:-00030:-00002:-00004:000255.1401:01507
01508:-00023:-00003:-00004:000255.1401:01508
01509:-00026:-00002:+00002:000255.1401:01509
01510:-00013:+00008:-00003:000255.1401:01510
01511:-00007:+00008:+00008:000255.1401:01511
01512:-00022:+00003:-00016:000255.1401:01512
01513:-00005:+00008:-00003:000255.1401:01513
01514:-00012:-00018:+00002:000255.1401:01514
01515:-00029:+00002:-00002:000255.1401:01515
01516:-00005:-00018:+00006:000255.1401:01516
01517:-00005:+00003:+00008:000255.1401:01517
01518:+00000:-00017:+00009:000255.1401:01518
01519:-00023:+00002:+00007:000255.1401:01519
01520:-00005:-00016:+00023:000255.1401:01520
01521:-00005:+00002:-00001:000255.1401:01521
01522:-00006:-00020:+00006:000255.1401:01522
01523:-00025:+00004:-00017:000255.1401:01523
01524:-00028:-00015:+00009:000255.1401:01524
01525:-00023:+00005:-00018:000255.1401:01525
01526:-00023:-00004:-00004:000255.1401:01526
01527:-00006:-00002:+00005:000255.1401:01527
01528:-00006:+00001:+00003:000255.1401:01528
01529:-00001:+00020:+00005:000255.1401:01529
01530:-00014:+00022:-00003:000255.1401:01530
01531:-00014:+00011:-00016:000255.1401:01531
01532:-00001:+00014:-00014:000255.1401:01532
01533:-00014:+00009:-00019:000255.1401:01533
01534:-00006:+00023:-00015:000255.1401:01534
01535:+00000:+00021:-00003:000255.1401:01535
01536:-00011:+00014:+00000:000255.1401:01536
01537:-00013:+00024:+00006:000255.1401:01537
01538:-00002:+00010:+00004:000255.1401:01538
01539:-00011:+00018:-00004:000255.1401:01539
01540:-00001:+00018:+00006:000255.1401:01540
01541:-00003:+00000:-00031:000255.1401:01541
01542:-00023:+00019:-00014:000255.1401:01542
01543:-00011:+00016:-00019:000255.1401:01543
01544:-00028:-00004:-00006:000255.1401:01544
01545:-00028:-00004:+00005:000255.1401:01545
01546:-00028:-00005:+00013:000255.1401:01546
01547:-00026:+00003:+00008:000255.1401:01547
01548:-00016:+00005:+00008:000255.1401:01548
01549:-00023:+00006:+00017:000255.1401:01549
01550:-00006:+00005:+00021:000255.1401:01550
01551:-00007:-00019:+00010:000255.1401:01551
01552:-00002:+00006:+00000:000255.1401:01552
01553:-00013:+00003:+00010:000255.1401:01553
01554:-00030:-00015:-00006:000255.1401:01554
01555:-00001:-00005:-00015:000255.1401:01555
01556:-00014:-00004:-00003:000255.1401:01556
01557:+00000:+00008:+00010:000255.1401:01557
01558:-00014:+00008:-00001:000255.1401:01558
01559:+00012:-00003:-00003:000255.1401:01559
01560:-00008:-00003:+00023:000255.1401:01560
01561:-00011:-00003:+00018:000255.1401:01561
01562:+00013:+00010:+00020:000255.1401:01562
01563:+00012:+00024:+00001:000255.1401:01563
01564:-00012:+00018:+00009:000255.1401:01564
01565:-00008:+00011:+00014:000255.1401:01565
01566:-00010:+00009:+00021:000255.1401:01566
01567:-00014:+00022:-00002:000255.1401:01567
01568:-00011:+00024:+00002:000255.1401:01568
01569:-00010:+00012:+00024:000255.1401:01569
01570:-00011:+00023:-00003:000255.1401:01570
01571:-00011:+00010:+00003:000255.1401:01571
01572:-00012:+00020:-00002:000255.1401:01572
01573:-00008:+00019:-00002:000255.1401:01573
01574:-00004:+00017:-00019:000255.1401:01574
01575:+00000:-00003:+00022:000255.1401:01575
01576:-00001:-00002:+00002:000255.1401:01576
01577:-00005:-00004:-00001:000255.1401:01577
01578:+00009:-00006:+00018:000255.1401:01578
01579:+00000:-00006:+00022:000255.1401:01579
01580:-00001:+00003:-00018:000255.1401:01580
01581:-00013:+00007:+00003:000255.1401:01581
01582:+00013:+00003:+00018:000255.1401:01582
01583:-00013:+00005:+00003:000255.1401:01583
01584:+00011:+00006:+00005:000255.1401:01584
01585:+00014:+00007:+00003:000255.1401:01585
01586:+00014:+00003:-00002:000255.1401:01586
01587:+00016:-00004:+00007:000255.1401:01587
01588:+00005:-00004:-00004:000204.6641:01588
01589:+00001:-00004:-00015:000204.6641:01589
01590:+00014:-00004:+00007:000204.6641:01590
01591:+00014:+00016:+00005:000204.6641:01591
01592:+00015:-00001:+00009:000204.6641:01592
01593:-00008:+00020:+00006:000204.6641:01593
01594:-00009:+00009:-00004:000204.6641:01594
01595:+00010:+00011:+00000:000204.6641:01595
01596:-00011:+00022:+00004:000204.6641:01596
01597:+00000:+00036:-00004:000204.6641:01597
01598:-00004:+00012:+00022:000204.6641:01598
01599:-00024:+00015:-00034:000204.6641:01599
01600:-00026:+00014:-00008:000204.6641:01600
01601:+00000:+00016:-00002:000204.6641:01601
01602:-00001:+00013:+00002:000204.6641:01602
01603:-00007:+00016:-00018:000204.6641:01603
01604:-00007:+00011:+00020:000204.6641:01604
01605:-00024:+00010:-00003:000204.6641:01605
01606:-00015:+00022:+00009:000204.6641:01606
01607:-00015:+00022:+00003:000204.6641:01607
01608:-00013:+00022:+00004:000204.6641:01608
01609:-00001:-00001:-00010:000204.6641:01609
01610:-00002:+00023:-00003:000204.6641:01610
01611:-00011:+00017:-00003:000204.6641:01611
01612:-00023:-00004:+00008:000204.6641:01612
01613:-00001:+00017:+00008:000204.6641:01613
01614:-00002:+00021:+00036:000204.6641:01614
01615:-00001:-00004:+00000:000204.6641:01615
01616:-00003:+00016:+00001:000204.6641:01616
01617:+00012:-00003:+00034:000204.6641:01617
01618:-00012:-00006:+00008:000204.6641:01618
01619:+00001:+00008:+00010:000204.6641:01619
01620:-00012:-00003:-00014:000204.6641:01620
01621:-00006:+00008:+00005:000204.6641:01621
01622:-00023:+00008:-00029:000204.6641:01622
01623:-00012:-00003:+00022:000204.6641:01623
01624:-00014:+00018:-00003:000204.6641:01624
01625:-00023:-00005:+00005:000204.6641:01625
01626:+00000:+00018:+00004:000204.6641:01626
01627:-00001:+00018:-00003:000204.6641:01627
01628:-00001:-00006:-00005:000204.6641:01628
01629:-00012:+00023:-00016:000204.6641:01629
01630:+00012:+00022:-00005:000204.6641:01630
01631:-00013:+00033:-00016:000204.6641:01631
01632:-00001:+00013:+00001:000204.6641:01632
01633:-00013:+00034:+00015:000204.6641:01633
01634:-00002:+00013:+00006:000204.6641:01634
01635:-00028:+00013:-00014:000204.6641:01635
01636:-00005:+00034:-00003:000204.6641:01636
01637:-00001:+00038:-00016:000204.6641:01637
01638:-00002:+00015:-00009:000204.6641:01638
01639:-00001:+00033:+00008:000204.6641:01639
01640:-00022:+00033:+00004:000204.6641:01640
01641:-00019:+00012:-00019:000204.6641:01641
01642:-00001:+00023:+00001:000204.6641:01642
01643:-00002:+00019:-00007:000204.6641:01643
01644:-00007:+00006:-00013:000204.6641:01644
01645:-00003:+00000:+00008:000204.6641:01645
01646:+00000:-00006:-00015:000204.6641:01646
01647:-00029:-00006:-00012:000204.6641:01647
01648:-00027:-00004:+00010:000204.6641:01648
01649:-00001:+00021:+00000:000204.6641:01649
01650:-00030:+00008:-00002:000204.6641:01650
01651:-00027:+00004:+00007:000204.6641:01651
01652:-00015:+00006:+00025:000204.6641:01652
01653:-00026:-00004:-00003:000204.6641:01653
01654:-00020:+00001:-00004:000204.6641:01654
01655:-00023:+00006:-00014:000204.6641:01655
01656:-00024:+00005:+00010:000204.6641:01656
01657:-00023:-00004:-00014:000204.6641:01657
01658:-00027:+00005:+00000:000204.6641:01658
01659:-00001:-00003:-00001:000204.6641:01659
01660:-00019:+00000:-00001:000204.6641:01660
01661:-00005:-00002:-00001:000204.6641:01661
01662:-00005:+00016:-00002:000204.6641:01662
01663:-00007:+00020:+00008:000204.6641:01663
01664:-00024:+00020:+00002:000204.6641:01664
01665:-00011:+00019:+00020:000204.6641:01665
01666:-00006:+00010:-00003:000204.6641:01666
01667:-00027:+00020:+00006:000204.6641:01667
01668:-00028:+00023:+00010:000204.6641:01668
01669:-00029:+00010:+00004:000204.6641:01669
01670:-00039:+00021:+00009:000204.6641:01670
01671:-00016:+00013:+00001:000242.9290:01671
01672:-00029:+00032:+00015:000242.9290:01672
01673:-00028:+00009:-00001:000242.9290:01673
01674:-00041:+00012:+00011:000242.9290:01674
01675:-00024:+00011:+00012:000242.9290:01675
01676:-00007:+00010:+00009:000242.9290:01676
01677:-00007:+00020:-00029:000242.9290:01677
01678:-00007:+00021:-00004:000242.9290:01678
01679:-00013:+00021:-00004:000242.9290:01679
01680:-00007:+00020:-00005:000242.9290:01680
01681:-00001:+00001:+00010:000242.9290:01681
01682:-00012:+00011:+00020:000242.9290:01682
01683:-00013:+00001:-00003:000242.9290:01683
01684:-00001:-00003:+00019:000242.9290:01684
01685:+00011:+00017:+00017:000242.9290:01685
01686:-00007:-00006:+00000:000242.9290:01686
01687:-00010:+00005:-00002:000242.9290:01687
01688:-00014:-00001:-00001:000242.9290:01688
01689:-00011:-00003:-00001:000242.9290:01689
01690:-00002:-00006:-00020:000242.9290:01690
01691:-00003:-00001:+00020:000242.9290:01691
01692:-00003:+00000:-00001:000242.9290:01692
01693:-00016:+00001:+00023:000242.9290:01693
01694:-00004:-00002:+00018:000242.9290:01694
01695:-00025:+00005:-00001:000242.9290:01695
01696:-00028:+00007:-00020:000242.9290:01696
01697:-00028:-00004:+00007:000242.9290:01697
01698:-00006:-00002:-00002:000242.9290:01698
01699:-00018:-00003:+00023:000242.9290:01699
01700:-00027:-00002:+00011:000242.9290:01700
01701:-00016:-00001:+00028:000242.9290:01701
01702:-00016:-00004:+00020:000242.9290:01702
01703:-00027:+00017:+00010:000242.9290:01703
01704:-00026:-00001:+00021:000242.9290:01704
01705:-00015:-00002:+00021:000242.9290:01705
01706:-00015:+00003:+00015:000242.9290:01706
01707:-00006:-00002:-00001:000242.9290:01707
01708:-00025:+00001:+00000:000242.9290:01708
01709:-00029:+00019:-00009:000242.9290:01709
01710:-00026:-00003:+00036:000242.9290:01710
01711:-00027:+00019:+00021:000242.9290:01711
01712:-00020:+00007:+00020:000242.9290:01712
01713:-00023:+00020:-00001:000242.9290:01713
01714:-00027:-00004:-00004:000242.9290:01714
01715:-00026:+00001:-00018:000242.9290:01715
01716:-00029:-00002:+00000:000242.9290:01716
01717:-00007:+00019:+00009:000242.9290:01717
01718:-00015:+00018:-00015:000242.9290:01718
01719:-00024:+00022:-00013:000242.9290:01719
01720:-00026:+00013:+00006:000242.9290:01720
01721:-00023:-00001:-00004:000242.9290:01721
01722:-00024:+00018:+00001:000242.9290:01722
01723:-00005:+00018:+00040:000242.9290:01723
01724:-00005:+00020:+00009:000242.9290:01724
01725:-00007:+00019:+00003:000242.9290:01725
01726:-00012:+00009:+00007:000242.9290:01726
01727:-00005:+00024:+00006:000242.9290:01727
01728:-00006:+00023:-00009:000242.9290:01728
01729:-00003:+00010:+00002:000242.9290:01729
01730:-00002:+00009:+00005:000242.9290:01730
01731:-00030:+00016:+00010:000242.9290:01731
01732:-00002:+00019:+00005:000242.9290:01732
01733:-00006:+00017:+00004:000242.9290:01733
01734:-00014:+00001:-00022:000242.9290:01734
01735:-00002:-00001:+00007:000242.9290:01735
01736:-00013:-00001:-00014:000242.9290:01736
01737:-00006:+00016:+00005:000242.9290:01737
01738:-00002:-00001:+00009:000242.9290:01738
01739:-00001:+00020:+00023:000242.9290:01739
01740:-00014:+00007:+00009:000242.9290:01740
01741:+00000:-00003:-00014:000242.9290:01741
01742:-00009:+00000:+00002:000242.9290:01742
01743:-00002:-00005:+00001:000242.9290:01743
01744:-00006:-00016:+00011:000242.9290:01744
01745:-00014:+00001:+00008:000242.9290:01745
01746:-00001:+00004:-00003:000242.9290:01746
01747:-00005:-00006:-00005:000242.9290:01747
01748:-00023:-00004:+00021:000242.9290:01748
01749:-00005:-00001:+00009:000242.9290:01749
01750:-00029:+00003:+00008:000242.9290:01750
01751:-00024:-00002:+00004:000242.9290:01751
01752:-00023:-00002:-00001:000246.7062:01752
01753:-00023:+00007:-00006:000246.7062:01753
01754:-00024:+00008:-00003:000246.7062:01754
01755:-00007:+00017:+00007:000246.7062:01755
01756:-00018:+00000:-00004:000246.7062:01756
01757:-00025:+00018:+00006:000246.7062:01757
01758:-00015:+00019:+00002:000246.7062:01758
01759:-00028:+00011:-00002:000246.7062:01759
01760:-00019:+00017:+00010:000246.7062:01760
01761:-00005:+00022:+00014:000246.7062:01761
01762:-00029:+00020:+00009:000246.7062:01762
01763:-00025:+00017:-00020:000246.7062:01763
01764:-00026:+00020:+00008:000246.7062:01764
01765:-00029:+00019:-00005:000246.7062:01765
01766:-00019:+00020:-00007:000246.7062:01766
01767:-00006:+00022:-00002:000246.7062:01767
01768:-00002:+00020:+00009:000246.7062:01768
01769:-00004:+00019:+00008:000246.7062:01769
01770:-00014:+00023:+00010:000246.7062:01770
01771:-00010:+00020:+00019:000246.7062:01771
01772:-00001:+00021:+00000:000246.7062:01772
01773:+00000:+00000:-00004:000246.7062:01773
01774:-00012:+00009:+00005:000246.7062:01774
01775:-00014:-00001:+00005:000246.7062:01775
01776:-00025:+00009:-00014:000246.7062:01776
01777:-00012:-00003:+00004:000246.7062:01777
01778:-00009:-00001:+00006:000246.7062:01778
01779:-00003:-00006:+00002:000246.7062:01779
01780:-00011:-00007:-00004:000246.7062:01780
01781:+00010:-00005:+00010:000246.7062:01781
01782:-00011:+00006:+00005:000246.7062:01782
01783:-00008:-00004:+00010:000246.7062:01783
01784:+00000:-00002:+00006:000246.7062:01784
01785:-00013:-00004:+00003:000246.7062:01785
01786:-00002:+00007:-00006:000246.7062:01786
01787:-00013:-00006:+00010:000246.7062:01787
01788:-00002:+00006:+00006:000246.7062:01788
01789:-00014:+00007:-00002:000246.7062:01789
01790:+00015:-00005:-00014:000246.7062:01790
01791:-00002:+00017:-00014:000246.7062:01791
01792:-00011:-00001:+00004:000246.7062:01792
01793:-00002:-00006:-00004:000246.7062:01793
01794:-00007:+00001:-00003:000246.7062:01794
01795:-00001:+00017:-00015:000246.7062:01795
01796:-00009:+00018:-00001:000246.7062:01796
01797:-00010:+00019:+00000:000246.7062:01797
01798:-00009:+00001:+00010:000246.7062:01798
01799:-00011:+00023:-00004:000246.7062:01799
01800:-00002:+00023:+00020:000246.7062:01800
01801:-00014:+00009:+00009:000246.7062:01801
01802:-00002:+00001:-00002:000246.7062:01802
01803:-00012:+00021:-00001:000246.7062:01803
01804:-00010:+00020:-00002:000246.7062:01804
01805:+00000:+00012:-00014:000246.7062:01805
01806:-00014:+00024:+00021:000246.7062:01806
01807:-00004:+00016:+00020:000246.7062:01807
01808:-00007:+00023:-00002:000246.7062:01808
01809:-00001:+00009:+00000:000246.7062:01809
01810:-00005:+00023:+00019:000246.7062:01810
01811:-00004:+00017:+00009:000246.7062:01811
01812:+00000:+00021:+00000:000246.7062:01812
01813:-00013:+00021:+00019:000246.7062:01813
01814:-00025:+00019:+00006:000246.7062:01814
01815:-00003:+00000:+00022:000246.7062:01815
01816:-00013:+00020:+00034:000246.7062:01816
01817:-00011:+00008:+00000:000246.7062:01817
01818:-00006:+00017:-00004:000246.7062:01818
01819:+00010:+00018:+00020:000246.7062:01819
01820:-00011:-00004:+00001:000246.7062:01820
01821:-00008:-00003:+00008:000246.7062:01821
01822:-00010:+00021:-00001:000246.7062:01822
01823:-00013:+00019:+00000:000246.7062:01823
01824:+00000:-00001:-00018:000246.7062:01824
01825:-00013:-00003:-00001:000246.7062:01825
01826:-00008:+00008:+00001:000246.7062:01826
01827:-00012:-00005:-00004:000246.7062:01827
01828:-00011:-00001:+00010:000246.7062:01828
01829:-00010:-00003:+00035:000246.7062:01829
01830:-00008:-00003:-00013:000246.7062:01830
01831:-00008:-00006:+00010:000246.7062:01831
01832:-00009:+00019:+00009:000246.7062:01832
01833:-00004:+00018:+00009:000246.7062:01833
01834:-00011:+00019:-00014:000246.7062:01834
01835:-00012:+00017:+00022:000246.7062:01835
01836:-00011:+00022:-00004:000246.7062:01836
01837:-00005:+00000:+00000:000246.7062:01837
01838:-00012:+00018:+00020:000232.6042:01838
01839:+00001:+00016:+00001:000232.6042:01839
01840:-00013:+00000:+00005:000232.6042:01840
01841:-00011:+00019:-00015:000232.6042:01841
01842:-00011:+00016:+00006:000232.6042:01842
01843:-00003:+00017:-00017:000232.6042:01843
01844:-00015:+00017:+00010:000232.6042:01844
01845:-00003:+00022:+00010:000232.6042:01845
01846:-00007:-00006:-00002:000232.6042:01846
01847:-00001:-00001:-00003:000232.6042:01847
01848:-00006:+00000:+00025:000232.6042:01848
01849:-00023:-00002:-00016:000232.6042:01849
01850:-00023:+00020:-00016:000232.6042:01850
01851:-00002:-00006:+00009:000232.6042:01851
01852:+00000:+00016:-00003:000232.6042:01852
01853:-00005:-00004:-00020:000232.6042:01853
01854:-00025:-00005:+00019:000232.6042:01854
01855:-00025:+00012:-00004:000232.6042:01855
01856:-00028:-00005:-00003:000232.6042:01856
01857:-00025:+00009:+00007:000232.6042:01857
01858:-00026:+00019:+00010:000232.6042:01858
01859:-00023:-00004:-00016:000232.6042:01859
01860:-00025:+00017:+00008:000232.6042:01860
01861:+00000:+00017:+00007:000232.6042:01861
01862:-00015:-00003:-00004:000232.6042:01862
01863:-00023:-00002:-00002:000232.6042:01863
01864:-00005:+00012:+00011:000232.6042:01864
01865:-00025:-00006:+00006:000232.6042:01865
01866:-00023:+00018:+00003:000232.6042:01866
01867:-00014:+00000:+00013:000232.6042:01867
01868:-00004:-00001:+00000:000232.6042:01868
01869:-00013:+00020:+00000:000232.6042:01869
01870:-00008:+00009:+00007:000232.6042:01870
01871:-00011:+00020:+00008:000232.6042:01871
01872:-00013:+00019:-00019:000232.6042:01872
01873:-00013:+00010:+00002:000232.6042:01873
01874:-00013:+00018:-00002:000232.6042:01874
01875:-00024:-00003:+00004:000232.6042:01875
01876:-00014:+00018:-00003:000232.6042:01876
01877:-00003:+00021:+00005:000232.6042:01877
01878:-00001:+00016:-00010:000232.6042:01878
01879:-00002:+00018:-00013:000232.6042:01879
01880:-00011:+00018:+00005:000232.6042:01880
01881:-00004:+00020:-00006:000232.6042:01881
01882:+00001:+00023:-00001:000232.6042:01882
01883:-00003:+00010:+00001:000232.6042:01883
01884:-00002:-00002:-00002:000232.6042:01884
01885:+00000:-00003:+00007:000232.6042:01885
01886:-00012:+00021:+00002:000232.6042:01886
01887:-00013:-00002:+00005:000232.6042:01887
01888:+00000:-00002:+00009:000232.6042:01888
01889:-00009:+00020:-00004:000232.6042:01889
01890:-00001:+00019:+00002:000232.6042:01890
01891:+00000:+00018:-00016:000232.6042:01891
01892:-00002:-00005:+00023:000232.6042:01892
01893:-00001:-00006:-00004:000232.6042:01893
01894:-00025:-00004:-00003:000232.6042:01894
01895:+00000:-00001:-00005:000232.6042:01895
01896:-00005:-00003:+00010:000232.6042:01896
01897:-00024:-00005:-00010:000232.6042:01897
01898:-00005:+00005:+00008:000232.6042:01898
01899:-00001:-00007:-00004:000232.6042:01899
01900:-00030:-00004:-00019:000232.6042:01900
01901:-00029:+00000:+00019:000232.6042:01901
01902:-00029:+00000:+00020:000232.6042:01902
01903:-00030:-00005:+00009:000232.6042:01903
01904:-00016:+00008:-00001:000232.6042:01904
01905:-00002:+00000:+00035:000232.6042:01905
01906:-00016:-00002:+00005:000232.6042:01906
01907:-00029:-00004:-00004:000232.6042:01907
01908:-00024:+00000:+00000:000232.6042:01908
01909:-00016:+00016:+00001:000232.6042:01909
01910:-00028:-00001:+00004:000232.6042:01910
01911:-00015:+00017:+00011:000232.6042:01911
01912:-00027:+00017:+00009:000232.6042:01912
01913:-00028:-00001:+00022:000232.6042:01913
01914:-00023:+00020:+00010:000232.6042:01914
01915:-00006:+00019:+00009:000232.6042:01915
01916:-00003:-00001:-00019:000232.6042:01916
01917:-00024:+00020:-00001:000232.6042:01917
01918:-00002:+00016:+00000:000232.6042:01918
01919:-00025:+00020:-00001:000232.6042:01919
01920:-00002:-00002:+00002:000245.6651:01920
01921:-00003:+00023:+00018:000245.6651:01921
01922:-00002:+00019:+00020:000245.6651:01922
01923:-00002:+00012:-00003:000245.6651:01923
01924:+00000:+00017:+00013:000245.6651:01924
01925:-00004:+00019:+00000:000245.6651:01925
01926:-00007:-00004:+00001:000245.6651:01926
01927:-00002:+00000:-00004:000245.6651:01927
01928:-00026:+00000:+00009:000245.6651:01928
01929:-00025:+00000:-00019:000245.6651:01929
01930:-00007:+00024:+00023:000245.6651:01930
01931:-00004:-00002:-00001:000245.6651:01931
01932:-00016:+00017:-00004:000245.6651:01932
01933:-00023:+00023:-00001:000245.6651:01933
01934:-00005:-00003:+00000:000245.6651:01934
01935:-00001:+00007:+00007:000245.6651:01935
01936:-00004:-00001:+00009:000245.6651:01936
01937:+00014:+00023:-00005:000245.6651:01937
01938:-00005:+00017:-00004:000245.6651:01938
01939:+00001:+00019:+00008:000245.6651:01939
01940:-00013:+00016:+00017:000245.6651:01940
01941:-00013:+00019:+00020:000245.6651:01941
01942:-00006:+00020:-00004:000245.6651:01942
01943:-00013:+00000:+00025:000245.6651:01943
01944:-00001:-00001:+00000:000245.6651:01944
01945:-00001:-00004:-00003:000245.6651:01945
01946:-00007:+00019:+00005:000245.6651:01946
01947:-00001:-00001:+00010:000245.6651:01947
01948:-00029:+00019:-00007:000245.6651:01948
01949:-00007:+00023:-00003:000245.6651:01949
01950:-00005:-00001:+00005:000245.6651:01950
01951:-00028:-00004:-00004:000245.6651:01951
01952:-00023:+00021:+00001:000245.6651:01952
01953:-00012:+00000:-00001:000245.6651:01953
01954:-00018:+00022:+00005:000245.6651:01954
01955:-00027:+00016:-00013:000245.6651:01955
01956:-00003:+00010:-00004:000245.6651:01956
01957:-00024:+00011:+00009:000245.6651:01957
01958:-00026:+00000:-00019:000245.6651:01958
01959:-00023:+00020:+00025:000245.6651:01959
01960:-00023:+00024:-00013:000245.6651:01960
01961:-00017:+00020:+00002:000245.6651:01961
01962:-00023:+00022:-00002:000245.6651:01962
01963:-00004:+00021:+00002:000245.6651:01963
01964:-00002:+00020:+00005:000245.6651:01964
01965:-00014:+00012:+00006:000245.6651:01965
01966:-00005:+00010:-00002:000245.6651:01966
01967:-00013:+00009:-00002:000245.6651:01967
01968:-00011:+00019:-00006:000245.6651:01968
01969:+00000:+00022:+00005:000245.6651:01969
01970:-00014:+00023:+00008:000245.6651:01970
01971:-00002:-00003:+00009:000245.6651:01971
01972:-00011:+00018:+00009:000245.6651:01972
01973:+00000:+00018:+00023:000245.6651:01973
01974:-00003:+00017:+00006:000245.6651:01974
01975:-00015:-00001:+00001:000245.6651:01975
01976:-00010:-00004:+00007:000245.6651:01976
01977:-00007:+00008:+00010:000245.6651:01977
01978:-00015:-00003:+00009:000245.6651:01978
01979:-00003:+00000:+00024:000245.6651:01979
01980:-00002:-00002:-00003:000245.6651:01980
01981:-00030:+00018:+00006:000245.6651:01981
01982:-00005:-00005:-00002:000245.6651:01982
01983:-00027:+00009:+00009:000245.6651:01983
01984:-00005:-00003:+00005:000245.6651:01984
01985:-00024:+00008:+00006:000245.6651:01985
01986:-00026:-00005:+00005:000245.6651:01986
01987:-00026:-00006:-00013:000245.6651:01987
01988:-00003:-00001:+00002:000245.6651:01988
01989:-00024:+00000:-00002:000245.6651:01989
01990:-00001:-00004:-00002:000245.6651:01990
01991:-00013:-00006:-00003:000245.6651:01991
01992:-00013:-00001:+00020:000245.6651:01992
01993:-00005:+00000:+00006:000245.6651:01993
01994:-00002:-00001:-00002:000245.6651:01994
01995:+00000:+00011:-00004:000245.6651:01995
01996:-00004:+00019:+00003:000261.5096:01996
01997:-00005:+00017:-00013:000261.5096:01997
01998:-00003:+00019:+00016:000261.5096:01998
01999:-00024:+00019:+00019:000261.5096:01999
02000:-00023:+00001:+00010:000261.5096:02000
02001:-00023:-00002:+00005:000261.5096:02001
02002:-00004:-00002:+00005:000261.5096:02002
02003:-00006:+00008:-00029:000261.5096:02003
02004:-00023:+00023:+00019:000261.5096:02004
02005:+00000:+00019:+00002:000261.5096:02005
02006:-00028:+00000:-00001:000261.5096:02006
02007:-00027:-00001:-00014:000261.5096:02007
02008:-00025:+00009:-00005:000261.5096:02008
02009:-00016:+00018:-00005:000261.5096:02009
02010:-00039:+00022:+00009:000261.5096:02010
02011:-00006:-00001:+00025:000261.5096:02011
02012:-00026:-00002:-00003:000261.5096:02012
02013:-00024:+00018:-00009:000261.5096:02013
02014:-00005:+00009:+00008:000261.5096:02014
02015:-00009:+00023:+00006:000261.5096:02015
02016:-00017:-00002:-00020:000261.5096:02016
02017:-00001:+00017:-00002:000261.5096:02017
02018:-00004:+00019:+00007:000261.5096:02018
02019:-00013:+00000:+00002:000261.5096:02019
02020:-00014:+00021:+00005:000261.5096:02020
02021:-00008:+00016:+00007:000261.5096:02021
02022:-00011:-00001:-00004:000261.5096:02022
02023:-00012:+00018:+00004:000261.5096:02023
02024:-00009:+00009:+00005:000261.5096:02024
02025:-00003:+00001:+00007:000261.5096:02025
02026:-00024:+00017:-00003:000261.5096:02026
02027:-00005:-00004:+00017:000261.5096:02027
02028:-00003:-00003:-00004:000261.5096:02028
02029:-00039:+00007:-00013:000261.5096:02029
02030:-00028:+00000:+00009:000261.5096:02030
02031:-00025:-00005:+00001:000261.5096:02031
02032:-00029:+00017:-00028:000261.5096:02032
02033:-00029:+00017:+00006:000261.5096:02033
02034:-00007:+00019:+00009:000261.5096:02034
02035:-00020:-00004:-00002:000261.5096:02035
02036:-00028:+00000:-00015:000261.5096:02036
02037:-00017:+00018:-00005:000261.5096:02037
02038:-00025:-00006:+00009:000261.5096:02038
02039:-00002:-00003:+00000:000261.5096:02039
02040:+00009:+00020:+00009:000261.5096:02040
02041:-00002:-00001:+00010:000261.5096:02041
02042:-00013:-00003:+00007:000261.5096:02042
02043:-00011:+00021:+00005:000261.5096:02043
02044:-00004:+00019:-00002:000261.5096:02044
02045:-00026:+00020:+00001:000261.5096:02045
02046:-00004:+00016:+00011:000261.5096:02046
02047:-00023:+00017:-00001:000261.5096:02047
02048:-00018:+00017:+00001:000261.5096:02048
02049:-00016:+00017:-00001:000261.5096:02049
02050:-00026:+00000:+00020:000261.5096:02050
02051:-00016:+00022:+00002:000261.5096:02051
02052:-00024:+00000:+00000:000261.5096:02052
02053:-00025:+00001:-00003:000261.5096:02053
02054:-00003:+00018:-00001:000261.5096:02054
02055:-00023:+00019:-00011:000261.5096:02055
02056:-00025:+00024:+00019:000261.5096:02056
02057:-00025:-00002:+00019:000261.5096:02057
02058:-00030:+00001:+00007:000261.5096:02058
02059:+00000:+00020:+00010:000261.5096:02059
02060:-00002:+00017:+00012:000261.5096:02060
02061:-00003:+00017:+00009:000261.5096:02061
02062:-00011:+00016:-00003:000261.5096:02062
02063:-00009:+00018:+00001:000261.5096:02063
02064:-00026:+00023:-00002:000261.5096:02064
02065:-00014:+00016:+00006:000261.5096:02065
02066:-00013:+00010:-00003:000261.5096:02066
02067:-00015:+00010:+00010:000261.5096:02067
02068:-00005:-00004:+00007:000261.5096:02068
02069:-00001:+00009:-00001:000261.5096:02069
02070:-00013:+00022:+00021:000261.5096:02070
02071:-00004:-00003:-00029:000261.5096:02071
02072:-00006:+00020:+00010:000261.5096:02072
02073:-00013:+00016:-00002:000261.5096:02073
02074:-00029:-00004:+00007:000261.5096:02074
02075:-00023:-00002:+00005:000261.5096:02075
02076:-00027:+00017:+00013:000249.6726:02076
02077:-00016:+00001:+00010:000249.6726:02077
02078:-00016:-00003:+00005:000249.6726:02078
02079:-00007:+00018:+00025:000249.6726:02079
02080:-00026:-00001:-00004:000249.6726:02080
02081:-00028:+00006:+00005:000249.6726:02081
02082:-00006:+00000:+00002:000249.6726:02082
02083:-00024:+00018:-00002:000249.6726:02083
02084:-00016:+00019:-00019:000249.6726:02084
02085:-00023:+00000:+00008:000249.6726:02085
02086:-00004:-00001:+00004:000249.6726:02086
02087:-00002:-00005:+00008:000249.6726:02087
02088:-00004:+00020:+00007:000249.6726:02088
02089:-00008:+00020:+00000:000249.6726:02089
02090:-00024:+00019:-00011:000249.6726:02090
02091:-00006:+00024:+00009:000249.6726:02091
02092:-00013:+00039:-00004:000249.6726:02092
02093:-00003:+00020:+00010:000249.6726:02093
02094:-00002:+00024:+00009:000249.6726:02094
02095:-00026:+00024:+00020:000249.6726:02095
02096:-00005:+00020:-00013:000249.6726:02096
02097:-00028:+00019:-00015:000249.6726:02097
02098:-00004:+00009:+00007:000249.6726:02098
02099:-00027:+00010:-00013:000249.6726:02099
02100:-00015:+00017:-00029:000249.6726:02100
02101:-00024:+00009:-00002:000249.6726:02101
02102:-00026:+00019:-00002:000249.6726:02102
02103:-00021:+00024:-00017:000249.6726:02103
02104:-00018:+00021:-00002:000249.6726:02104
02105:-00027:+00021:+00010:000249.6726:02105
02106:-00026:-00003:+00008:000249.6726:02106
02107:-00004:+00022:+00004:000249.6726:02107
02108:-00012:+00000:-00001:000249.6726:02108
02109:-00002:+00018:+00009:000249.6726:02109
02110:-00006:-00004:-00004:000249.6726:02110
02111:+00000:+00020:-00005:000249.6726:02111
02112:-00004:-00005:+00009:000249.6726:02112
02113:-00005:+00018:+00006:000249.6726:02113
02114:-00003:+00019:+00024:000249.6726:02114
02115:+00000:+00017:+00002:000249.6726:02115
02116:-00029:-00005:+00003:000249.6726:02116
02117:-00006:-00006:+00002:000249.6726:02117
02118:-00027:+00008:+00020:000249.6726:02118
02119:-00026:+00006:-00019:000249.6726:02119
02120:-00026:-00005:-00017:000249.6726:02120
02121:-00027:-00003:+00007:000249.6726:02121
02122:-00018:-00006:+00009:000249.6726:02122
02123:-00028:+00008:-00002:000249.6726:02123
02124:-00027:+00002:+00001:000249.6726:02124
02125:-00019:+00004:+00002:000249.6726:02125
02126:-00020:-00006:+00022:000249.6726:02126
02127:-00005:-00005:+00009:000249.6726:02127
02128:-00018:-00006:-00004:000249.6726:02128
02129:-00015:-00005:-00014:000249.6726:02129
02130:-00028:-00005:+00006:000249.6726:02130
02131:-00028:+00001:-00003:000249.6726:02131
02132:-00021:+00017:-00017:000249.6726:02132
02133:-00028:+00017:+00004:000249.6726:02133
02134:-00027:+00019:+00011:000249.6726:02134
02135:-00030:-00002:+00000:000249.6726:02135
02136:-00019:+00020:-00004:000249.6726:02136
02137:-00024:+00022:+00020:000249.6726:02137
02138:-00025:+00001:-00004:000249.6726:02138
02139:-00029:+00018:+00001:000249.6726:02139
02140:-00026:+00010:-00003:000249.6726:02140
02141:-00025:+00021:-00003:000249.6726:02141
02142:-00019:+00024:-00031:000249.6726:02142
02143:-00017:+00018:+00005:000249.6726:02143
02144:-00028:+00011:+00009:000249.6726:02144
02145:-00018:-00003:-00005:000249.6726:02145
02146:-00027:+00021:+00001:000249.6726:02146
02147:-00018:+00018:+00024:000249.6726:02147
02148:-00027:+00022:-00013:000249.6726:02148
02149:-00029:+00019:+00001:000249.6726:02149
02150:-00004:+00021:-00018:000249.6726:02150
02151:-00016:+00022:-00003:000249.6726:02151
02152:-00023:+00022:-00002:000266.3212:02152
02153:-00030:+00021:+00026:000266.3212:02153
02154:-00028:+00024:+00005:000266.3212:02154
02155:-00016:+00020:-00017:000266.3212:02155
02156:-00029:+00005:+00004:000266.3212:02156
02157:-00030:-00006:-00001:000266.3212:02157
02158:-00005:-00018:-00007:000266.3212:02158
02159:-00003:-00006:-00002:000266.3212:02159
02160:+00000:-00007:+00018:000266.3212:02160
02161:-00017:-00015:+00001:000266.3212:02161
02162:-00024:+00005:-00016:000266.3212:02162
02163:-00027:+00018:-00009:000266.3212:02163
02164:-00040:+00019:-00017:000266.3212:02164
02165:-00039:-00003:+00037:000266.3212:02165
02166:-00041:-00005:+00066:000266.3212:02166
02167:-00022:+00016:-00005:000266.3212:02167
02168:-00041:-00006:-00006:000266.3212:02168
02169:-00021:+00017:-00031:000266.3212:02169
02170:-00032:+00018:+00007:000266.3212:02170
02171:-00042:+00000:+00001:000266.3212:02171
02172:-00020:+00022:+00025:000266.3212:02172
02173:-00030:+00014:-00003:000266.3212:02173
02174:-00039:+00023:+00011:000266.3212:02174
02175:-00015:+00023:+00011:000266.3212:02175
02176:-00028:+00012:-00017:000266.3212:02176
02177:-00029:+00009:-00032:000266.3212:02177
02178:-00016:+00010:-00020:000266.3212:02178
02179:-00023:+00013:-00008:000266.3212:02179
02180:-00025:+00035:-00015:000266.3212:02180
02181:-00003:+00032:+00022:000266.3212:02181
02182:-00003:+00032:+00002:000266.3212:02182
02183:-00005:+00016:-00001:000266.3212:02183
02184:-00003:+00015:+00003:000266.3212:02184
02185:-00005:+00036:+00038:000266.3212:02185
02186:-00004:+00033:-00017:000266.3212:02186
02187:-00025:+00013:-00013:000266.3212:02187
02188:-00001:+00023:-00013:000266.3212:02188
02189:-00020:+00011:-00016:000266.3212:02189
02190:-00026:+00021:+00000:000266.3212:02190
02191:-00017:+00023:+00021:000266.3212:02191
02192:-00018:+00018:-00005:000266.3212:02192
02193:-00039:+00001:+00008:000266.3212:02193
02194:-00019:+00021:+00001:000266.3212:02194
02195:-00015:+00017:+00009:000266.3212:02195
02196:-00019:-00003:+00009:000266.3212:02196
02197:-00020:+00018:+00003:000266.3212:02197
02198:-00038:+00001:+00024:000266.3212:02198
02199:-00016:+00003:+00004:000266.3212:02199
02200:-00017:+00007:+00000:000266.3212:02200
02201:-00027:-00015:+00020:000266.3212:02201
02202:-00018:-00016:+00021:000266.3212:02202
02203:-00004:+00003:+00009:000266.3212:02203
02204:-00005:+00002:+00007:000266.3212:02204
02205:-00026:-00016:+00000:000266.3212:02205
02206:-00025:-00020:+00022:000266.3212:02206
02207:-00013:+00005:+00024:000266.3212:02207
02208:-00026:+00001:+00020:000266.3212:02208
02209:-00006:+00002:-00001:000266.3212:02209
02210:-00005:+00008:+00019:000266.3212:02210
02211:-00026:+00002:-00001:000266.3212:02211
02212:-00007:-00003:-00004:000266.3212:02212
02213:-00007:-00001:+00002:000266.3212:02213
02214:-00018:-00002:-00002:000266.3212:02214
02215:-00038:+00018:+00019:000266.3212:02215
02216:-00020:+00000:+00022:000266.3212:02216
02217:-00019:+00019:+00020:000266.3212:02217
02218:-00019:+00024:+00003:000266.3212:02218
02219:-00017:+00032:-00002:000266.3212:02219
02220:-00041:+00021:+00007:000266.3212:02220
02221:-00018:+00034:+00010:000266.3212:02221
02222:-00028:+00015:+00004:000280.8405:02222
02223:-00029:+00038:+00013:000280.8405:02223
02224:-00028:+00037:+00007:000280.8405:02224
02225:-00029:+00035:-00001:000280.8405:02225
02226:-00004:+00016:+00007:000280.8405:02226
02227:-00018:+00038:+00008:000280.8405:02227
02228:-00005:+00015:+00001:000280.8405:02228
02229:-00026:+00033:+00022:000280.8405:02229
02230:-00025:+00035:-00018:000280.8405:02230
02231:-00029:+00015:+00005:000280.8405:02231
02232:-00028:+00012:-00016:000280.8405:02232
02233:-00016:+00011:+00006:000280.8405:02233
02234:-00029:+00000:-00007:000280.8405:02234
02235:-00021:+00018:+00008:000280.8405:02235
02236:-00017:-00001:+00004:000280.8405:02236
02237:-00030:+00006:-00013:000280.8405:02237
02238:-00041:+00008:+00001:000280.8405:02238
02239:-00043:-00004:+00036:000280.8405:02239
02240:-00040:-00016:+00007:000280.8405:02240
02241:-00045:-00017:-00015:000280.8405:02241
02242:-00016:-00018:+00000:000280.8405:02242
02243:-00017:-00018:+00006:000280.8405:02243
02244:-00016:-00010:-00007:000280.8405:02244
02245:-00030:+00001:-00004:000280.8405:02245
02246:-00016:+00002:+00005:000280.8405:02246
02247:-00021:+00003:-00020:000280.8405:02247
02248:-00026:+00008:-00002:000280.8405:02248
02249:-00004:-00005:+00006:000280.8405:02249
02250:-00005:+00007:+00004:000280.8405:02250
02251:-00001:+00017:-00016:000280.8405:02251
02252:+00014:+00020:+00010:000280.8405:02252
02253:-00003:+00017:+00006:000280.8405:02253
02254:-00026:+00021:-00008:000280.8405:02254
02255:-00012:+00033:-00005:000280.8405:02255
02256:-00016:+00034:-00014:000280.8405:02256
02257:-00030:+00013:+00005:000280.8405:02257
02258:-00027:+00037:+00012:000280.8405:02258
02259:-00017:+00037:+00020:000280.8405:02259
02260:-00044:+00015:-00001:000280.8405:02260
02261:-00039:+00033:+00007:000280.8405:02261
02262:-00018:+00027:+00003:000280.8405:02262
02263:-00016:+00033:-00030:000280.8405:02263
02264:-00022:+00025:-00018:000280.8405:02264
02265:-00029:+00036:+00009:000280.8405:02265
02266:-00021:+00035:+00002:000280.8405:02266
02267:-00026:+00034:+00010:000280.8405:02267
02268:-00026:+00034:+00019:000280.8405:02268
02269:-00030:+00032:+00010:000280.8405:02269
02270:-00024:+00012:+00000:000280.8405:02270
02271:-00010:+00011:+00008:000280.8405:02271
02272:-00002:+00012:-00019:000280.8405:02272
02273:-00002:+00023:+00007:000280.8405:02273
02274:-00001:+00010:-00004:000280.8405:02274
02275:-00002:+00019:-00001:000280.8405:02275
02276:-00005:+00017:+00007:000280.8405:02276
02277:-00007:-00004:+00020:000280.8405:02277
02278:-00006:+00006:+00007:000280.8405:02278
02279:-00022:-00016:-00004:000280.8405:02279
02280:-00002:-00015:-00013:000280.8405:02280
02281:-00003:-00018:-00001:000280.8405:02281
02282:+00000:-00019:-00017:000280.8405:02282
02283:-00011:+00006:+00019:000280.8405:02283
02284:-00011:-00020:+00010:000280.8405:02284
02285:-00001:-00016:+00005:000280.8405:02285
02286:+00009:+00008:+00005:000280.8405:02286
02287:-00008:-00006:-00003:000280.8405:02287
02288:-00012:+00007:-00003:000302.4317:02288
02289:-00012:-00003:-00003:000302.4317:02289
02290:+00015:-00002:-00003:000302.4317:02290
02291:-00011:+00017:-00003:000302.4317:02291
02292:-00011:+00021:+00006:000302.4317:02292
02293:+00002:+00010:+00007:000302.4317:02293
02294:-00015:+00013:+00023:000302.4317:02294
02295:-00012:+00032:+00007:000302.4317:02295
02296:-00005:+00038:+00021:000302.4317:02296
02297:-00023:+00035:+00006:000302.4317:02297
02298:-00029:+00015:+00007:000302.4317:02298
02299:-00024:+00032:+00007:000302.4317:02299
02300:-00025:+00034:+00001:000302.4317:02300
02301:-00027:+00016:-00013:000302.4317:02301
02302:+00000:+00036:-00001:000302.4317:02302
02303:-00013:+00014:+00008:000302.4317:02303
02304:-00001:+00023:-00013:000302.4317:02304
02305:-00011:+00011:-00003:000302.4317:02305
02306:-00008:+00010:+00001:000302.4317:02306
02307:+00012:+00023:+00010:000302.4317:02307
02308:+00012:+00018:+00007:000302.4317:02308
02309:+00020:-00005:+00021:000302.4317:02309
02310:+00005:+00000:-00005:000302.4317:02310
02311:+00002:+00007:-00020:000302.4317:02311
02312:+00001:-00005:+00004:000302.4317:02312
02313:+00008:-00005:+00009:000302.4317:02313
02314:+00015:+00008:-00016:000302.4317:02314
02315:+00013:-00015:+00010:000302.4317:02315
02316:+00015:+00001:+00012:000302.4317:02316
02317:+00003:-00008:+00011:000302.4317:02317
02318:+00016:-00016:+00009:000302.4317:02318
02319:-00011:-00009:+00036:000302.4317:02319
02320:+00015:-00008:+00021:000302.4317:02320
02321:+00013:-00010:-00031:000302.4317:02321
02322:+00006:+00004:+00006:000302.4317:02322
02323:+00001:-00017:-00016:000302.4317:02323
02324:+00011:-00018:+00004:000302.4317:02324
02325:+00004:+00004:-00002:000302.4317:02325
02326:+00016:+00001:+00019:000302.4317:02326
02327:+00009:+00003:+00009:000302.4317:02327
02328:+00011:+00005:-00003:000302.4317:02328
02329:+00007:-00002:+00022:000302.4317:02329
02330:+00006:+00018:-00005:000302.4317:02330
02331:+00002:+00000:+00008:000302.4317:02331
02332:+00015:+00022:+00023:000302.4317:02332
02333:+00009:+00018:+00026:000302.4317:02333
02334:-00010:+00019:+00006:000302.4317:02334
02335:+00015:+00018:+00006:000302.4317:02335
02336:+00002:+00009:+00009:000302.4317:02336
02337:+00013:+00019:+00005:000302.4317:02337
02338:+00014:+00024:+00000:000302.4317:02338
02339:+00029:+00015:+00023:000302.4317:02339
02340:+00005:+00013:+00011:000389.2225:02340
02341:+00005:+00023:+00020:000389.2225:02341
02342:+00004:+00013:+00019:000389.2225:02342
02343:+00002:+00013:+00020:000389.2225:02343
02344:+00016:+00024:+00009:000389.2225:02344
02345:+00002:+00024:+00004:000389.2225:02345
02346:+00014:+00010:+00020:000389.2225:02346
02347:+00015:+00000:+00010:000389.2225:02347
02348:+00011:+00022:+00010:000389.2225:02348
02349:+00012:+00023:+00024:000389.2225:02349
02350:+00009:+00020:+00002:000389.2225:02350
02351:-00008:+00020:-00011:000389.2225:02351
02352:-00013:-00001:+00007:000389.2225:02352
02353:+00010:+00021:+00005:000389.2225:02353
02354:-00003:+00018:-00014:000389.2225:02354
02355:-00013:+00017:+00009:000389.2225:02355
02356:-00012:+00023:+00014:000389.2225:02356
02357:-00002:+00001:-00004:000389.2225:02357
02358:-00003:-00001:-00015:000389.2225:02358
02359:-00009:+00017:-00015:000389.2225:02359
02360:-00002:+00021:-00013:000389.2225:02360
02361:-00014:-00005:-00028:000389.2225:02361
02362:-00008:+00018:+00004:000389.2225:02362
02363:-00009:+00017:+00005:000389.2225:02363
02364:-00001:-00001:+00008:000389.2225:02364
02365:+00016:+00023:-00019:000389.2225:02365
02366:+00001:+00024:-00015:000389.2225:02366
02367:+00005:+00015:-00015:000389.2225:02367
02368:+00004:+00009:-00017:000389.2225:02368
02369:+00028:+00011:-00003:000389.2225:02369
02370:+00006:+00010:+00010:000389.2225:02370
02371:+00006:+00011:-00016:000389.2225:02371
02372:+00004:+00014:-00013:000389.2225:02372
02373:+00002:+00020:-00008:000389.2225:02373
02374:+00010:+00032:-00017:000389.2225:02374
02375:+00002:+00012:-00013:000389.2225:02375
02376:+00012:+00015:+00005:000389.2225:02376
02377:+00009:+00019:+00005:000389.2225:02377
02378:+00009:+00021:-00004:000389.2225:02378
02379:+00009:+00020:-00004:000389.2225:02379
02380:-00015:+00019:-00011:000389.2225:02380
02381:-00015:+00024:-00019:000389.2225:02381
02382:-00014:+00018:-00014:000389.2225:02382
02383:-00001:-00004:-00014:000389.2225:02383
02384:-00013:-00004:-00017:000389.2225:02384
02385:-00013:+00017:+00019:000389.2225:02385
02386:-00001:+00018:+00000:000428.6130:02386
02387:-00005:+00007:-00016:000428.6130:02387
02388:-00005:-00004:-00008:000428.6130:02388
02389:-00005:-00006:+00002:000428.6130:02389
02390:-00003:-00006:+00005:000428.6130:02390
02391:-00006:+00002:+00009:000428.6130:02391
02392:-00008:+00009:-00002:000428.6130:02392
02393:-00002:-00005:+00005:000428.6130:02393
02394:-00006:+00006:-00010:000428.6130:02394
02395:-00004:+00018:-00003:000428.6130:02395
02396:-00011:+00001:+00019:000428.6130:02396
02397:-00001:-00003:+00001:000428.6130:02397
02398:-00012:+00000:+00020:000428.6130:02398
02399:-00014:-00005:-00003:000428.6130:02399
02400:-00012:-00005:-00028:000428.6130:02400
02401:-00009:-00001:+00004:000428.6130:02401
02402:+00015:+00021:+00005:000428.6130:02402
02403:-00013:-00003:-00002:000428.6130:02403
02404:-00008:-00003:+00014:000428.6130:02404
02405:-00008:+00001:+00028:000428.6130:02405
02406:-00012:+00001:-00016:000428.6130:02406
02407:-00003:+00016:-00008:000428.6130:02407
02408:+00012:+00022:+00002:000428.6130:02408
02409:-00010:-00002:-00003:000428.6130:02409
02410:+00009:-00004:-00003:000428.6130:02410
02411:-00009:+00017:+00039:000428.6130:02411
02412:-00006:+00017:+00010:000428.6130:02412
02413:+00000:+00001:-00024:000428.6130:02413
02414:-00014:+00017:-00013:000428.6130:02414
02415:+00000:-00003:+00025:000428.6130:02415
02416:-00011:-00001:+00014:000428.6130:02416
02417:-00003:+00006:+00012:000428.6130:02417
02418:-00008:-00003:-00001:000428.6130:02418
02419:-00006:+00004:+00010:000428.6130:02419
02420:-00005:+00002:-00015:000428.6130:02420
02421:-00024:-00002:+00010:000428.6130:02421
02422:-00024:-00015:+00012:000428.6130:02422
02423:-00018:-00016:+00013:000428.6130:02423
02424:-00004:+00005:+00002:000428.6130:02424
02425:-00025:-00015:+00004:000428.6130:02425
02426:-00025:-00019:+00004:000428.6130:02426
02427:-00027:-00020:-00004:000428.6130:02427
02428:-00001:-00019:+00017:000428.6130:02428
02429:+00000:-00016:+00012:000471.7075:02429
02430:-00014:-00010:-00003:000471.7075:02430
02431:-00015:-00016:+00005:000471.7075:02431
02432:-00012:+00004:+00005:000471.7075:02432
02433:-00005:-00016:-00014:000471.7075:02433
02434:-00014:+00007:+00024:000471.7075:02434
02435:-00011:+00003:+00011:000471.7075:02435
02436:-00008:-00015:+00017:000471.7075:02436
02437:-00010:-00003:+00007:000471.7075:02437
02438:+00000:-00002:+00011:000471.7075:02438
02439:-00005:+00021:-00013:000471.7075:02439
02440:-00007:+00012:+00001:000471.7075:02440
02441:-00013:+00033:+00023:000471.7075:02441
02442:-00005:+00021:+00007:000471.7075:02442
02443:-00027:+00019:-00008:000471.7075:02443
02444:-00029:+00035:-00003:000471.7075:02444
02445:-00017:+00035:-00017:000471.7075:02445
02446:-00039:+00016:+00006:000471.7075:02446
02447:-00018:+00014:+00013:000471.7075:02447
02448:-00016:+00036:+00026:000471.7075:02448
02449:-00027:+00024:-00004:000471.7075:02449
02450:-00005:+00014:-00013:000471.7075:02450
02451:-00010:+00013:-00008:000471.7075:02451
02452:-00007:+00009:+00000:000471.7075:02452
02453:-00001:+00021:+00014:000471.7075:02453
02454:-00010:+00024:+00037:000471.7075:02454
02455:+00011:-00003:+00009:000471.7075:02455
02456:+00008:+00001:-00015:000471.7075:02456
02457:+00027:+00007:-00019:000471.7075:02457
02458:+00005:+00006:+00000:000471.7075:02458
02459:+00004:-00018:+00004:000471.7075:02459
02460:+00007:+00001:+00041:000471.7075:02460
02461:+00011:-00018:+00020:000471.7075:02461
02462:-00008:-00007:-00009:000471.7075:02462
02463:+00016:-00018:-00005:000471.7075:02463
02464:+00011:-00008:+00025:000471.7075:02464
02465:-00009:-00017:+00025:000471.7075:02465
02466:+00000:-00019:+00000:000471.7075:02466
02467:+00013:-00018:+00004:000471.7075:02467
02468:-00003:-00019:-00032:000471.7075:02468
02469:-00014:+00004:+00004:000499.1796:02469
02470:-00012:-00007:+00007:000499.1796:02470
02471:-00014:-00004:+00022:000499.1796:02471
02472:-00011:-00004:+00011:000499.1796:02472
02473:+00011:+00023:+00017:000499.1796:02473
02474:+00013:+00019:+00006:000499.1796:02474
02475:+00000:+00023:+00000:000499.1796:02475
02476:+00008:+00012:-00003:000499.1796:02476
02477:+00004:+00015:+00025:000499.1796:02477
02478:+00005:+00024:-00003:000499.1796:02478
02479:+00005:+00037:-00003:000499.1796:02479
02480:+00029:+00030:-00006:000499.1796:02480
02481:+00011:+00035:-00045:000499.1796:02481
02482:+00029:+00024:+00007:000499.1796:02482
02483:+00007:+00039:+00022:000499.1796:02483
02484:+00004:+00034:+00013:000499.1796:02484
02485:-00001:+00015:+00020:000499.1796:02485
02486:+00030:+00023:+00001:000499.1796:02486
02487:-00004:+00017:-00026:000499.1796:02487
02488:+00003:+00010:+00003:000499.1796:02488
02489:+00000:-00001:+00005:000499.1796:02489
02490:-00001:-00006:+00021:000499.1796:02490
02491:-00025:-00015:+00002:000499.1796:02491
02492:-00003:-00006:+00016:000499.1796:02492
02493:-00018:-00009:-00014:000499.1796:02493
02494:-00038:-00007:+00007:000499.1796:02494
02495:-00005:-00031:+00038:000499.1796:02495
02496:-00014:-00012:+00000:000499.1796:02496
02497:-00012:-00037:+00003:000499.1796:02497
02498:+00015:-00020:-00014:000499.1796:02498
02499:+00015:-00010:-00019:000499.1796:02499
02500:+00005:-00010:+00003:000499.1796:02500
02501:+00029:-00008:+00030:000499.1796:02501
02502:+00029:-00008:-00005:000499.1796:02502
02503:+00027:-00015:-00007:000499.1796:02503
02504:+00020:+00005:+00009:000499.1796:02504
02505:+00032:+00002:+00003:000499.1796:02505
02506:+00031:+00003:-00020:000499.1796:02506
02507:+00039:-00003:+00001:000499.1796:02507
02508:+00031:+00008:-00002:000499.1796:02508
02509:+00024:+00019:-00018:000499.1796:02509
02510:+00030:-00002:-00017:000499.1796:02510
02511:+00003:-00004:+00005:000477.7346:02511
02512:+00013:+00021:+00019:000477.7346:02512
02513:-00008:+00012:-00015:000477.7346:02513
02514:-00009:+00023:-00003:000477.7346:02514
02515:-00011:+00016:+00004:000477.7346:02515
02516:+00000:+00018:+00004:000477.7346:02516
02517:-00011:+00010:-00019:000477.7346:02517
02518:-00005:+00011:-00007:000477.7346:02518
02519:-00012:+00022:-00007:000477.7346:02519
02520:-00010:+00012:-00014:000477.7346:02520
02521:+00009:-00005:-00014:000477.7346:02521
02522:+00015:+00024:-00013:000477.7346:02522
02523:+00005:+00009:+00008:000477.7346:02523
02524:+00003:+00013:-00013:000477.7346:02524
02525:+00003:+00022:+00009:000477.7346:02525
02526:+00024:+00013:+00000:000477.7346:02526
02527:+00004:+00010:+00003:000477.7346:02527
02528:+00031:+00023:+00010:000477.7346:02528
02529:+00026:+00022:+00009:000477.7346:02529
02530:+00007:+00010:+00010:000477.7346:02530
02531:+00004:+00021:+00005:000477.7346:02531
02532:+00029:+00020:+00000:000477.7346:02532
02533:+00004:-00002:+00009:000477.7346:02533
02534:+00003:+00001:-00015:000477.7346:02534
02535:+00015:+00023:+00004:000477.7346:02535
02536:+00011:-00007:+00009:000477.7346:02536
02537:-00013:-00001:+00006:000477.7346:02537
02538:+00008:-00002:+00015:000477.7346:02538
02539:+00011:+00003:+00009:000477.7346:02539
02540:-00011:+00007:-00013:000477.7346:02540
02541:+00010:+00017:-00013:000477.7346:02541
02542:+00015:-00005:+00009:000477.7346:02542
02543:+00012:-00006:-00009:000477.7346:02543
02544:+00009:+00018:-00003:000477.7346:02544
02545:+00015:+00022:+00007:000477.7346:02545
02546:+00010:+00020:+00010:000477.7346:02546
02547:+00014:+00012:-00015:000477.7346:02547
02548:+00015:+00024:+00009:000477.7346:02548
02549:+00006:+00012:+00001:000477.7346:02549
02550:+00007:+00023:+00025:000477.7346:02550
02551:+00031:+00010:-00001:000477.7346:02551
02552:+00027:+00023:-00019:000477.7346:02552
02553:+00003:+00033:-00016:000477.7346:02553
02554:+00004:+00035:-00005:000477.7346:02554
02555:+00001:+00013:+00009:000477.7346:02555
02556:+00000:+00032:+00004:000477.7346:02556
02557:+00003:+00011:-00003:000477.7346:02557
02558:+00015:+00013:+00009:000477.7346:02558
02559:+00011:+00019:-00003:000477.7346:02559
02560:+00011:-00002:-00002:000477.7346:02560
02561:+00009:+00020:+00001:000477.7346:02561
02562:-00011:+00019:+00019:000477.7346:02562
02563:-00012:-00003:+00018:000477.7346:02563
02564:-00013:-00004:+00000:000373.9620:02564
02565:-00010:-00003:+00006:000373.9620:02565
02566:-00004:+00000:-00009:000373.9620:02566
02567:-00003:+00009:+00008:000373.9620:02567
02568:-00002:+00009:+00007:000373.9620:02568
02569:-00002:+00003:-00002:000373.9620:02569
02570:-00005:+00007:+00020:000373.9620:02570
02571:-00004:+00006:+00036:000373.9620:02571
02572:-00009:+00008:-00018:000373.9620:02572
02573:+00000:-00003:-00005:000373.9620:02573
02574:-00009:-00001:-00002:000373.9620:02574
02575:-00005:+00022:-00002:000373.9620:02575
02576:-00008:+00024:+00000:000373.9620:02576
02577:-00009:+00009:+00011:000373.9620:02577
02578:+00009:+00019:+00002:000373.9620:02578
02579:+00000:+00023:+00010:000373.9620:02579
02580:+00011:+00018:+00011:000373.9620:02580
02581:-00008:+00017:-00001:000373.9620:02581
02582:+00009:+00017:-00004:000373.9620:02582
02583:-00010:+00023:+00004:000373.9620:02583
02584:-00013:+00021:+00008:000373.9620:02584
02585:-00010:+00018:+00009:000373.9620:02585
02586:+00009:+00023:+00021:000373.9620:02586
02587:-00012:+00018:+00020:000373.9620:02587
02588:-00001:-00001:-00003:000373.9620:02588
02589:-00004:-00001:+00006:000373.9620:02589
02590:-00014:-00005:+00009:000373.9620:02590
02591:-00012:+00007:-00016:000373.9620:02591
02592:-00014:-00002:-00005:000373.9620:02592
02593:+00010:-00001:+00001:000373.9620:02593
02594:-00003:-00002:-00004:000373.9620:02594
02595:+00011:-00002:-00004:000373.9620:02595
02596:+00011:+00000:+00021:000373.9620:02596
02597:+00015:-00003:-00001:000373.9620:02597
02598:+00015:-00005:+00002:000373.9620:02598
02599:+00005:+00009:+00000:000373.9620:02599
02600:+00006:-00005:-00003:000373.9620:02600
02601:+00007:+00008:+00019:000373.9620:02601
02602:+00003:+00007:-00003:000373.9620:02602
02603:+00028:-00007:+00004:000373.9620:02603
02604:+00004:+00004:-00018:000373.9620:02604
02605:+00004:+00006:+00008:000373.9620:02605
02606:+00006:-00006:+00010:000373.9620:02606
02607:+00001:+00004:+00001:000373.9620:02607
02608:+00026:-00015:-00001:000373.9620:02608
02609:+00012:+00002:+00002:000373.9620:02609
02610:+00012:+00002:+00006:000373.9620:02610
02611:+00014:-00005:+00008:000373.9620:02611
02612:-00007:-00005:+00008:000373.9620:02612
02613:+00010:+00007:+00008:000373.9620:02613
02614:-00011:-00015:+00025:000373.9620:02614
02615:+00009:-00002:+00008:000373.9620:02615
02616:-00014:+00009:+00003:000373.9620:02616
02617:+00001:+00018:+00007:000373.9620:02617
02618:-00015:-00002:+00025:000373.9620:02618
02619:+00003:-00005:-00001:000373.9620:02619
02620:-00014:+00001:+00004:000373.9620:02620
02621:+00010:+00019:+00006:000373.9620:02621
02622:-00023:+00018:-00023:000373.9620:02622
02623:+00002:+00011:+00022:000373.9620:02623
02624:+00012:+00012:+00010:000373.9620:02624
02625:+00011:+00012:+00005:000373.9620:02625
02626:-00007:+00021:+00007:000373.9620:02626
02627:+00010:+00012:-00004:000373.9620:02627
02628:-00007:+00021:-00020:000373.9620:02628
02629:+00011:+00010:+00008:000373.9620:02629
02630:+00005:+00009:-00010:000373.9620:02630
02631:+00010:+00015:-00008:000301.0725:02631
02632:-00010:+00022:+00018:000301.0725:02632
02633:+00010:+00009:+00010:000301.0725:02633
02634:-00010:+00009:+00008:000301.0725:02634
02635:-00011:+00022:+00005:000301.0725:02635
02636:-00008:+00018:+00035:000301.0725:02636
02637:+00009:-00001:-00019:000301.0725:02637
02638:+00010:+00018:+00006:000301.0725:02638
02639:+00014:+00017:+00009:000301.0725:02639
02640:-00013:-00001:-00002:000301.0725:02640
02641:+00009:-00002:+00004:000301.0725:02641
02642:-00008:+00001:+00021:000301.0725:02642
02643:+00012:+00008:+00007:000301.0725:02643
02644:+00014:-00006:+00010:000301.0725:02644
02645:-00012:-00006:+00010:000301.0725:02645
02646:+00008:-00007:-00013:000301.0725:02646
02647:+00011:-00005:-00005:000301.0725:02647
02648:+00014:-00005:+00007:000301.0725:02648
02649:-00012:-00006:+00000:000301.0725:02649
02650:+00011:+00007:-00005:000301.0725:02650
02651:-00010:-00006:+00002:000301.0725:02651
02652:+00011:+00007:+00000:000301.0725:02652
02653:+00010:+00003:+00007:000301.0725:02653
02654:+00014:-00006:-00004:000301.0725:02654
02655:-00008:-00003:+00000:000301.0725:02655
02656:+00011:-00004:+00004:000301.0725:02656
02657:+00009:-00004:+00010:000301.0725:02657
02658:+00011:-00001:+00000:000301.0725:02658
02659:-00014:+00023:-00002:000301.0725:02659
02660:-00009:+00000:-00003:000301.0725:02660
02661:-00007:+00022:+00023:000301.0725:02661
02662:-00012:+00000:-00005:000301.0725:02662
02663:+00011:-00002:-00002:000301.0725:02663
02664:-00011:+00016:+00010:000301.0725:02664
02665:-00013:+00021:+00005:000301.0725:02665
02666:-00001:+00000:+00008:000301.0725:02666
02667:-00013:+00020:+00019:000301.0725:02667
02668:-00001:+00022:-00002:000301.0725:02668
02669:-00005:+00018:+00005:000301.0725:02669
02670:-00015:+00019:+00001:000301.0725:02670
02671:-00005:+00018:+00007:000301.0725:02671
02672:-00023:-00003:-00002:000301.0725:02672
02673:-00024:+00018:+00009:000301.0725:02673
02674:-00004:+00023:+00026:000301.0725:02674
02675:+00000:-00002:-00017:000301.0725:02675
02676:+00000:+00000:+00008:000301.0725:02676
02677:-00002:-00003:+00008:000301.0725:02677
02678:-00028:-00002:+00010:000301.0725:02678
02679:-00014:+00019:+00006:000301.0725:02679
02680:+00010:+00018:-00003:000301.0725:02680
02681:-00014:-00004:+00009:000301.0725:02681
02682:-00014:+00018:+00000:000301.0725:02682
02683:-00014:+00009:+00000:000301.0725:02683
02684:+00000:-00001:+00000:000301.0725:02684
02685:-00014:+00018:+00000:000301.0725:02685
02686:+00000:+00001:-00002:000301.0725:02686
02687:-00002:-00001:-00005:000301.0725:02687
02688:-00005:+00018:-00030:000301.0725:02688
02689:-00003:-00001:-00004:000301.0725:02689
02690:-00006:+00005:+00005:000301.0725:02690
02691:-00003:+00007:+00025:000301.0725:02691
02692:-00011:-00007:+00025:000301.0725:02692
02693:-00026:+00008:-00005:000301.0725:02693
02694:-00029:-00006:+00005:000301.0725:02694
02695:-00029:-00004:+00007:000301.0725:02695
02696:-00024:+00005:+00006:000301.0725:02696
02697:-00025:+00008:+00011:000301.0725:02697
02698:-00006:+00006:+00024:000301.0725:02698
02699:-00024:-00005:+00020:000301.0725:02699
02700:-00004:-00015:-00004:000301.0725:02700
02701:-00023:-00004:+00005:000301.0725:02701
02702:-00013:+00019:+00002:000282.1843:02702
02703:-00002:+00018:+00024:000282.1843:02703
02704:-00003:+00007:-00001:000282.1843:02704
02705:-00010:+00016:+00002:000282.1843:02705
02706:-00003:-00003:-00001:000282.1843:02706
02707:-00005:+00021:+00003:000282.1843:02707
02708:+00000:+00023:-00003:000282.1843:02708
02709:-00004:+00021:-00002:000282.1843:02709
02710:-00006:+00019:+00000:000282.1843:02710
02711:-00004:+00010:+00025:000282.1843:02711
02712:-00026:+00018:+00013:000282.1843:02712
02713:-00006:+00012:+00006:000282.1843:02713
02714:-00006:+00018:+00008:000282.1843:02714
02715:-00005:+00018:+00000:000282.1843:02715
02716:-00040:+00019:-00003:000282.1843:02716
02717:-00005:+00024:+00023:000282.1843:02717
02718:-00024:+00012:+00012:000282.1843:02718
02719:-00005:+00020:+00021:000282.1843:02719
02720:-00027:-00003:-00005:000282.1843:02720
02721:-00023:+00016:+00025:000282.1843:02721
02722:-00026:+00022:+00020:000282.1843:02722
02723:-00005:+00017:+00000:000282.1843:02723
02724:-00002:+00021:+00007:000282.1843:02724
02725:-00025:+00021:-00004:000282.1843:02725
02726:-00005:+00021:+00004:000282.1843:02726
02727:-00004:-00003:+00019:000282.1843:02727
02728:-00004:+00023:-00001:000282.1843:02728
02729:-00002:+00019:+00001:000282.1843:02729
02730:+00013:-00004:+00001:000282.1843:02730
02731:-00014:-00002:+00008:000282.1843:02731
02732:-00002:-00007:-00014:000282.1843:02732
02733:-00002:+00008:+00008:000282.1843:02733
02734:-00013:+00006:+00018:000282.1843:02734
02735:-00027:-00006:+00008:000282.1843:02735
02736:-00001:+00007:+00016:000282.1843:02736
02737:-00014:+00003:+00001:000282.1843:02737
02738:-00026:-00015:-00002:000282.1843:02738
02739:-00003:+00003:-00005:000282.1843:02739
02740:-00013:-00005:+00022:000282.1843:02740
02741:-00001:-00016:+00011:000282.1843:02741
02742:-00014:-00006:+00019:000282.1843:02742
02743:+00001:-00006:-00004:000282.1843:02743
02744:-00025:+00022:+00004:000282.1843:02744
02745:-00012:-00002:-00017:000282.1843:02745
02746:-00010:+00000:-00001:000282.1843:02746
02747:+00009:-00002:-00013:000282.1843:02747
02748:-00011:+00020:+00000:000282.1843:02748
02749:+00016:+00021:+00000:000282.1843:02749
02750:-00010:+00024:-00013:000282.1843:02750
02751:-00002:+00011:-00005:000282.1843:02751
02752:-00008:+00016:-00001:000282.1843:02752
02753:-00001:+00019:-00002:000282.1843:02753
02754:-00023:+00010:-00014:000282.1843:02754
02755:-00029:+00023:+00022:000282.1843:02755
02756:-00017:+00021:+00003:000282.1843:02756
02757:-00043:+00022:-00028:000282.1843:02757
02758:-00016:+00000:-00033:000282.1843:02758
02759:-00042:+00001:-00026:000282.1843:02759
02760:-00032:-00002:-00020:000282.1843:02760
02761:-00031:-00006:-00020:000282.1843:02761
02762:-00031:+00005:-00007:000282.1843:02762
02763:-00059:-00014:-00021:000282.1843:02763
02764:-00057:+00004:+00004:000282.1843:02764
02765:-00054:+00006:-00010:000282.1843:02765
02766:-00037:-00020:-00020:000282.1843:02766
02767:-00032:+00003:-00008:000282.1843:02767
02768:-00031:-00005:-00018:000282.1843:02768
02769:-00019:-00021:-00044:000282.1843:02769
02770:-00025:+00006:-00029:000282.1843:02770
02771:+00009:+00004:-00034:000282.1843:02771
02772:-00005:-00017:-00032:000282.1843:02772
02773:-00002:-00019:+00007:000282.1843:02773
02774:-00005:+00001:+00006:000282.1843:02774
02775:-00016:-00015:-00007:000282.1843:02775
02776:-00041:-00019:-00007:000282.1843:02776
02777:-00056:-00034:+00007:000282.1843:02777
02778:-00050:-00035:-00031:000282.1843:02778
02779:-00072:-00026:-00017:000282.1843:02779
02780:-00067:-00035:-00015:000282.1843:02780
02781:-00099:-00025:+00001:000250.0277:02781
02782:-00088:-00035:+00015:000250.0277:02782
02783:-00086:-00031:+00034:000250.0277:02783
02784:-00066:-00023:+00001:000250.0277:02784
02785:-00068:-00019:+00002:000250.0277:02785
02786:-00037:-00019:+00014:000250.0277:02786
02787:-00041:-00021:+00024:000250.0277:02787
02788:-00015:+00001:+00014:000250.0277:02788
02789:-00027:+00005:+00036:000250.0277:02789
02790:-00019:-00006:+00015:000250.0277:02790
02791:-00029:+00007:+00019:000250.0277:02791
02792:-00016:+00005:+00037:000250.0277:02792
02793:-00023:+00000:+00035:000250.0277:02793
02794:-00024:-00006:+00038:000250.0277:02794
02795:-00005:+00017:+00034:000250.0277:02795
02796:-00026:+00000:+00039:000250.0277:02796
02797:-00016:+00008:+00037:000250.0277:02797
02798:-00017:-00001:+00028:000250.0277:02798
02799:-00020:-00005:+00037:000250.0277:02799
02800:-00032:-00003:+00013:000250.0277:02800
02801:-00022:+00020:+00055:000250.0277:02801
02802:-00019:-00005:+00039:000250.0277:02802
02803:-00031:-00001:+00027:000250.0277:02803
02804:-00040:+00024:+00040:000250.0277:02804
02805:-00022:+00017:+00053:000250.0277:02805
02806:-00039:-00003:+00023:000250.0277:02806
02807:-00030:+00018:+00014:000250.0277:02807
02808:-00034:-00003:-00002:000250.0277:02808
02809:-00033:+00021:-00011:000250.0277:02809
02810:-00043:+00017:+00004:000250.0277:02810
02811:-00039:+00021:+00021:000250.0277:02811
02812:-00021:-00001:+00018:000250.0277:02812
02813:-00019:+00019:+00027:000250.0277:02813
02814:-00027:+00023:+00014:000250.0277:02814
02815:-00039:+00022:-00019:000250.0277:02815
02816:-00040:+00036:-00012:000250.0277:02816
02817:-00017:+00032:-00031:000250.0277:02817
02818:-00030:+00016:-00019:000250.0277:02818
02819:-00025:+00037:-00004:000250.0277:02819
02820:-00007:+00037:+00017:000250.0277:02820
02821:-00017:+00014:+00020:000250.0277:02821
02822:-00032:+00015:+00000:000250.0277:02822
02823:-00019:+00013:+00011:000250.0277:02823
02824:-00032:+00015:-00016:000250.0277:02824
02825:-00037:+00012:-00017:000250.0277:02825
02826:-00036:+00035:-00004:000250.0277:02826
02827:-00033:+00018:-00016:000250.0277:02827
02828:-00058:+00020:-00022:000250.0277:02828
02829:-00046:+00000:+00004:000250.0277:02829
02830:-00058:-00003:+00005:000250.0277:02830
02831:-00062:-00015:-00013:000250.0277:02831
02832:-00068:+00000:-00003:000250.0277:02832
02833:-00052:+00000:+00020:000250.0277:02833
02834:-00050:+00007:+00005:000250.0277:02834
02835:-00068:+00008:-00004:000250.0277:02835
02836:-00046:+00000:+00003:000250.0277:02836
02837:-00049:+00009:-00011:000250.0277:02837
02838:-00059:+00000:+00019:000250.0277:02838
02839:-00037:+00011:+00020:000250.0277:02839
02840:-00037:+00001:+00000:000250.0277:02840
02841:-00036:+00019:+00008:000250.0277:02841
02842:-00044:+00018:+00011:000250.0277:02842
02843:-00035:+00000:-00003:000250.0277:02843
02844:-00035:-00003:+00001:000250.0277:02844
02845:-00033:+00010:+00016:000250.0277:02845
02846:-00036:+00019:+00036:000250.0277:02846
02847:-00059:-00002:+00022:000250.0277:02847
02848:-00045:+00017:+00029:000250.0277:02848
02849:-00034:+00018:+00011:000250.0277:02849
02850:-00034:+00018:+00024:000250.0277:02850
02851:-00040:+00021:+00020:000250.0277:02851
02852:-00018:+00020:+00013:000250.0277:02852
02853:-00021:-00006:-00003:000250.0277:02853
02854:-00045:-00001:+00012:000250.0277:02854
02855:-00029:+00017:+00021:000250.0277:02855
02856:-00040:-00004:+00019:000250.0277:02856
02857:-00040:+00017:+00011:000250.0277:02857
02858:-00018:+00021:+00018:000250.0277:02858
02859:-00017:-00006:+00024:000250.0277:02859
02860:-00044:+00006:+00022:000250.0277:02860
02861:-00030:+00000:+00039:000250.0277:02861
02862:-00015:-00003:+00002:000250.5773:02862
02863:-00022:-00003:+00024:000250.5773:02863
02864:-00021:+00001:+00002:000250.5773:02864
02865:-00020:+00005:-00001:000250.5773:02865
02866:-00018:+00006:-00007:000250.5773:02866
02867:-00026:+00002:+00023:000250.5773:02867
02868:-00027:+00002:+00010:000250.5773:02868
02869:-00005:-00019:+00010:000250.5773:02869
02870:-00010:-00017:+00008:000250.5773:02870
02871:-00008:-00018:+00009:000250.5773:02871
02872:+00000:-00022:-00021:000250.5773:02872
02873:-00011:-00017:+00010:000250.5773:02873
02874:-00003:+00003:+00009:000250.5773:02874
02875:-00003:-00005:-00012:000250.5773:02875
02876:-00003:+00009:-00019:000250.5773:02876
02877:-00003:+00000:-00014:000250.5773:02877
02878:-00024:-00003:-00013:000250.5773:02878
02879:-00007:+00020:-00015:000250.5773:02879
02880:-00026:-00003:+00010:000250.5773:02880
02881:-00025:+00023:-00034:000250.5773:02881
02882:-00024:+00013:-00007:000250.5773:02882
02883:-00023:+00025:-00006:000250.5773:02883
02884:-00018:+00015:-00006:000250.5773:02884
02885:-00023:+00024:+00004:000250.5773:02885
02886:-00005:+00028:+00008:000250.5773:02886
02887:-00023:+00049:-00019:000250.5773:02887
02888:-00025:+00052:-00019:000250.5773:02888
02889:-00002:+00048:-00018:000250.5773:02889
02890:-00006:+00048:-00019:000250.5773:02890
02891:-00001:+00036:-00014:000250.5773:02891
02892:-00002:+00027:-00012:000250.5773:02892
02893:-00024:+00024:-00019:000250.5773:02893
02894:-00006:+00036:-00030:000250.5773:02894
02895:-00004:+00009:-00014:000250.5773:02895
02896:-00004:+00015:-00013:000250.5773:02896
02897:-00025:+00000:-00008:000250.5773:02897
02898:-00002:+00009:-00010:000250.5773:02898
02899:-00002:-00002:-00033:000250.5773:02899
02900:-00023:+00008:-00021:000250.5773:02900
02901:-00003:-00004:-00010:000250.5773:02901
02902:-00013:+00008:-00014:000250.5773:02902
02903:-00024:+00009:-00014:000250.5773:02903
02904:-00001:-00016:-00015:000250.5773:02904
02905:-00002:+00008:+00019:000250.5773:02905
02906:-00009:-00017:+00003:000250.5773:02906
02907:-00007:+00005:-00014:000250.5773:02907
02908:+00009:+00008:+00001:000250.5773:02908
02909:-00010:-00015:+00009:000250.5773:02909
02910:-00013:-00002:-00003:000250.5773:02910
02911:-00009:+00019:-00017:000250.5773:02911
02912:-00014:+00008:-00014:000250.5773:02912
02913:-00009:-00001:+00010:000250.5773:02913
02914:-00010:+00009:+00009:000250.5773:02914
02915:-00013:+00019:+00008:000250.5773:02915
02916:-00003:+00023:+00003:000250.5773:02916
02917:+00011:+00024:-00002:000250.5773:02917
02918:-00001:+00019:+00005:000250.5773:02918
02919:-00002:+00009:+00002:000250.5773:02919
02920:-00009:+00014:+00021:000250.5773:02920
02921:-00004:+00011:+00000:000250.5773:02921
02922:-00025:+00011:-00004:000250.5773:02922
02923:-00028:+00013:+00029:000250.5773:02923
02924:-00027:+00010:+00026:000250.5773:02924
02925:-00041:+00012:+00024:000250.5773:02925
02926:-00007:+00022:+00022:000250.5773:02926
02927:-00028:+00009:+00013:000250.5773:02927
02928:-00007:-00001:+00005:000250.5773:02928
02929:+00000:+00009:+00014:000250.5773:02929
02930:-00023:+00000:+00015:000250.5773:02930
02931:-00026:-00001:+00008:000250.5773:02931
02932:-00007:-00002:+00002:000250.5773:02932
02933:-00002:+00000:+00023:000250.5773:02933
02934:-00005:-00005:+00015:000250.5773:02934
02935:-00014:-00004:+00016:000250.5773:02935
02936:-00014:-00005:+00011:000250.5773:02936
02937:-00012:-00002:-00014:000250.5773:02937
02938:-00004:-00004:+00016:000250.5773:02938
02939:-00011:-00001:+00017:000250.5773:02939
02940:-00004:+00007:+00023:000250.5773:02940
02941:-00006:-00001:+00023:000250.5773:02941
02942:-00004:+00010:+00050:000250.5773:02942
02943:+00000:+00020:+00024:000250.5773:02943
02944:-00028:+00017:+00012:000240.7055:02944
02945:-00009:-00001:+00031:000240.7055:02945
02946:-00001:+00021:+00020:000240.7055:02946
02947:-00002:+00019:+00025:000240.7055:02947
02948:-00013:+00022:+00024:000240.7055:02948
02949:-00002:+00010:+00019:000240.7055:02949
02950:-00025:+00022:-00006:000240.7055:02950
02951:+00000:+00010:+00024:000240.7055:02951
02952:-00003:+00016:-00003:000240.7055:02952
02953:-00023:+00022:-00001:000240.7055:02953
02954:-00012:+00012:-00004:000240.7055:02954
02955:-00015:+00013:-00001:000240.7055:02955
02956:-00014:+00024:-00011:000240.7055:02956
02957:-00010:+00011:+00008:000240.7055:02957
02958:+00008:+00009:+00010:000240.7055:02958
02959:-00005:+00022:-00002:000240.7055:02959
02960:-00001:+00022:+00000:000240.7055:02960
02961:-00011:+00009:+00023:000240.7055:02961
02962:-00013:+00019:+00006:000240.7055:02962
02963:-00002:+00019:-00014:000240.7055:02963
02964:+00011:+00019:+00000:000240.7055:02964
02965:-00008:+00017:-00010:000240.7055:02965
02966:-00009:+00021:-00016:000240.7055:02966
02967:+00009:-00002:-00017:000240.7055:02967
02968:-00012:+00000:-00017:000240.7055:02968
02969:-00012:+00017:-00019:000240.7055:02969
02970:-00013:+00017:+00000:000240.7055:02970
02971:-00009:+00000:+00007:000240.7055:02971
02972:-00024:-00004:-00013:000240.7055:02972
02973:-00014:-00002:+00008:000240.7055:02973
02974:-00002:-00005:-00016:000240.7055:02974
02975:-00014:+00003:-00020:000240.7055:02975
02976:-00001:-00005:+00008:000240.7055:02976
02977:-00027:-00002:+00007:000240.7055:02977
02978:-00007:+00017:-00016:000240.7055:02978
02979:-00023:-00002:-00013:000240.7055:02979
02980:-00026:+00020:+00009:000240.7055:02980
02981:-00024:-00004:+00008:000240.7055:02981
02982:-00008:-00004:+00003:000240.7055:02982
02983:-00007:-00003:-00016:000240.7055:02983
02984:-00005:+00006:-00008:000240.7055:02984
02985:-00005:-00007:-00014:000240.7055:02985
02986:-00011:+00005:+00007:000240.7055:02986
02987:-00027:+00007:+00003:000240.7055:02987
02988:-00004:-00005:+00025:000240.7055:02988
02989:-00002:-00005:-00002:000240.7055:02989
02990:-00027:-00019:-00003:000240.7055:02990
02991:-00011:-00018:+00020:000240.7055:02991
02992:-00012:+00004:+00020:000240.7055:02992
02993:-00002:-00007:+00007:000240.7055:02993
02994:+00000:-00017:+00019:000240.7055:02994
02995:-00007:-00015:+00019:000240.7055:02995
02996:-00026:-00018:-00014:000240.7055:02996
02997:-00006:-00008:+00007:000240.7055:02997
02998:-00023:-00021:+00002:000240.7055:02998
02999:-00007:-00033:+00020:000240.7055:02999
03000:-00003:-00009:+00020:000240.7055:03000
03001:-00003:-00013:+00025:000240.7055:03001
03002:-00002:-00008:-00019:000240.7055:03002
03003:-00002:-00008:+00020:000240.7055:03003
03004:-00009:-00020:-00002:000240.7055:03004
03005:-00003:-00011:-00004:000240.7055:03005
03006:-00014:-00021:-00002:000240.7055:03006
03007:-00014:+00007:+00014:000240.7055:03007
03008:-00014:-00022:-00002:000240.7055:03008
03009:+00012:+00003:-00004:000240.7055:03009
03010:+00012:-00022:+00023:000240.7055:03010
03011:-00011:-00019:+00010:000240.7055:03011
03012:-00015:-00018:+00001:000240.7055:03012
03013:+00009:-00005:+00019:000240.7055:03013
03014:+00000:-00018:+00010:000240.7055:03014
03015:-00010:+00007:-00015:000240.7055:03015
03016:-00008:+00016:-00002:000240.7055:03016
03017:-00008:+00007:-00004:000240.7055:03017
03018:+00000:+00006:-00004:000240.7055:03018
03019:+00008:-00004:+00005:000240.7055:03019
03020:-00011:-00005:-00013:000240.7055:03020
03021:-00010:+00006:-00019:000240.7055:03021
03022:+00009:-00005:+00006:000240.7055:03022
03023:+00010:-00002:+00005:000240.7055:03023
03024:-00014:+00019:-00010:000240.7055:03024
03025:-00009:+00019:+00009:000240.7055:03025
03026:+00010:+00017:-00017:000240.7055:03026
03027:-00009:+00020:-00018:000240.7055:03027
03028:-00008:+00018:+00004:000240.7055:03028
03029:+00012:+00019:-00014:000240.7055:03029
03030:+00008:+00000:-00012:000240.7055:03030
03031:-00011:-00003:-00015:000240.7055:03031
03032:+00011:+00021:-00015:000240.7055:03032
03033:-00005:-00003:-00019:000240.7055:03033
03034:-00008:+00018:-00015:000240.7055:03034
03035:+00010:+00021:-00014:000240.7055:03035
03036:-00005:-00001:-00017:000240.7055:03036
03037:-00007:-00001:-00019:000240.7055:03037
03038:-00013:+00007:-00004:000240.7055:03038
03039:-00013:+00000:-00034:000240.7055:03039
03040:-00013:+00018:+00004:000240.7055:03040
03041:-00013:-00002:+00005:000240.7055:03041
03042:-00024:+00017:+00006:000240.7055:03042
03043:-00002:+00018:+00007:000240.7055:03043
03044:+00000:-00006:-00002:000240.7055:03044
03045:-00001:+00000:+00007:000198.7906:03045
03046:-00003:-00002:-00015:000198.7906:03046
03047:-00008:+00001:+00010:000198.7906:03047
03048:-00025:+00017:+00007:000198.7906:03048
03049:-00023:-00001:-00001:000198.7906:03049
03050:-00007:+00018:+00001:000198.7906:03050
03051:-00001:-00006:+00000:000198.7906:03051
03052:-00005:-00006:+00001:000198.7906:03052
03053:-00006:-00001:+00037:000198.7906:03053
03054:-00024:+00006:+00019:000198.7906:03054
03055:-00016:+00007:+00011:000198.7906:03055
03056:-00004:+00006:+00013:000198.7906:03056
03057:-00024:+00005:+00023:000198.7906:03057
03058:-00007:+00007:-00015:000198.7906:03058
03059:-00023:-00005:+00020:000198.7906:03059
03060:-00001:+00004:+00002:000198.7906:03060
03061:-00017:+00004:+00008:000198.7906:03061
03062:-00006:-00005:+00039:000198.7906:03062
03063:-00002:+00002:+00015:000198.7906:03063
03064:-00030:-00021:+00018:000198.7906:03064
03065:-00023:+00004:+00014:000198.7906:03065
03066:-00024:+00001:+00012:000198.7906:03066
03067:-00023:-00016:-00017:000198.7906:03067
03068:-00025:+00004:+00021:000198.7906:03068
03069:-00011:-00018:+00011:000198.7906:03069
03070:-00025:-00018:+00001:000198.7906:03070
03071:-00023:-00015:+00024:000198.7906:03071
03072:-00028:+00006:+00025:000198.7906:03072
03073:-00028:-00015:+00015:000198.7906:03073
03074:-00016:-00016:+00015:000198.7906:03074
03075:-00025:+00007:+00039:000198.7906:03075
03076:-00026:+00006:-00001:000198.7906:03076
03077:-00025:+00003:+00025:000198.7906:03077
03078:-00004:+00008:+00021:000198.7906:03078
03079:-00030:+00000:+00001:000198.7906:03079
03080:-00006:+00017:+00019:000198.7906:03080
03081:-00023:-00001:+00035:000198.7906:03081
03082:-00005:-00002:-00002:000198.7906:03082
03083:-00005:+00011:-00004:000198.7906:03083
03084:-00004:+00022:+00000:000198.7906:03084
03085:-00007:+00015:+00010:000198.7906:03085
03086:-00005:+00035:+00007:000198.7906:03086
03087:-00004:+00012:+00006:000198.7906:03087
03088:-00023:+00032:+00004:000198.7906:03088
03089:-00001:+00015:-00011:000198.7906:03089
03090:-00004:+00037:+00011:000198.7906:03090
03091:-00023:+00014:+00004:000198.7906:03091
03092:-00028:+00034:+00006:000198.7906:03092
03093:-00003:+00036:-00017:000198.7906:03093
03094:-00003:+00037:-00004:000198.7906:03094
03095:-00024:+00011:-00017:000198.7906:03095
03096:-00002:+00037:+00010:000198.7906:03096
03097:-00004:+00014:-00017:000198.7906:03097
03098:-00005:+00015:-00008:000198.7906:03098
03099:-00002:+00010:+00023:000198.7906:03099
03100:-00003:+00013:-00005:000198.7906:03100
03101:-00028:+00021:-00018:000198.7906:03101
03102:-00005:+00011:+00003:000198.7906:03102
03103:-00007:+00000:-00018:000198.7906:03103
03104:-00004:+00000:-00035:000198.7906:03104
03105:-00025:+00023:+00004:000198.7906:03105
03106:-00025:-00001:-00007:000198.7906:03106
03107:-00016:+00001:-00034:000198.7906:03107
03108:-00024:+00017:+00001:000198.7906:03108
03109:-00028:+00018:-00016:000198.7906:03109
03110:-00017:+00022:-00020:000198.7906:03110
03111:-00027:-00006:-00013:000198.7906:03111
03112:-00025:+00019:+00004:000198.7906:03112
03113:-00026:+00001:-00020:000198.7906:03113
03114:-00026:+00000:+00007:000198.7906:03114
03115:-00004:+00019:-00017:000198.7906:03115
03116:-00015:+00009:-00010:000198.7906:03116
03117:-00029:+00020:+00009:000198.7906:03117
03118:-00027:+00021:+00007:000198.7906:03118
03119:-00027:+00020:+00005:000198.7906:03119
03120:-00025:+00020:+00008:000198.7906:03120
03121:-00004:+00009:+00024:000198.7906:03121
03122:-00028:+00017:+00003:000198.7906:03122
03123:-00024:+00019:-00003:000198.7906:03123
03124:-00002:+00020:-00001:000198.7906:03124
03125:-00019:+00018:+00009:000198.7906:03125
03126:-00004:+00000:-00003:000198.7906:03126
03127:-00007:+00019:+00019:000198.7906:03127
03128:-00024:-00004:+00003:000198.7906:03128
03129:-00026:+00018:-00004:000198.7906:03129
03130:-00024:+00017:+00000:000198.7906:03130
03131:-00026:+00017:+00008:000198.7906:03131
03132:-00017:+00001:+00010:000198.7906:03132
03133:-00025:-00002:-00003:000198.7906:03133
03134:-00027:-00001:+00008:000198.7906:03134
03135:-00026:+00017:+00005:000198.7906:03135
03136:-00028:+00018:+00025:000198.7906:03136
03137:-00015:-00001:-00002:000198.7906:03137
03138:-00026:+00024:+00009:000198.7906:03138
03139:-00015:+00019:+00010:000198.7906:03139
03140:-00023:+00019:+00001:000212.5690:03140
03141:-00002:-00003:-00004:000212.5690:03141
03142:-00003:+00000:+00007:000212.5690:03142
03143:+00000:+00020:-00004:000212.5690:03143
03144:-00023:+00022:-00015:000212.5690:03144
03145:-00014:+00023:+00012:000212.5690:03145
03146:-00003:+00010:+00007:000212.5690:03146
03147:-00027:+00021:-00002:000212.5690:03147
03148:+00012:+00013:+00009:000212.5690:03148
03149:+00000:+00014:+00007:000212.5690:03149
03150:-00004:+00000:-00006:000212.5690:03150
03151:-00003:+00022:-00015:000212.5690:03151
03152:-00025:+00018:+00009:000212.5690:03152
03153:-00018:+00013:-00009:000212.5690:03153
03154:-00027:+00019:+00004:000212.5690:03154
03155:-00029:+00021:+00007:000212.5690:03155
03156:-00039:-00002:+00005:000212.5690:03156
03157:-00030:+00020:-00018:000212.5690:03157
03158:-00027:+00018:+00003:000212.5690:03158
03159:-00023:-00001:-00012:000212.5690:03159
03160:-00026:+00000:+00010:000212.5690:03160
03161:-00012:+00001:+00008:000212.5690:03161
03162:-00002:-00002:-00006:000212.5690:03162
03163:-00002:+00020:+00001:000212.5690:03163
03164:-00001:+00024:-00002:000212.5690:03164
03165:-00005:+00019:+00004:000212.5690:03165
03166:-00025:+00019:+00009:000212.5690:03166
03167:-00005:+00018:+00014:000212.5690:03167
03168:-00014:+00022:+00004:000212.5690:03168
03169:-00002:+00020:-00002:000212.5690:03169
03170:-00010:+00024:-00001:000212.5690:03170
03171:-00026:+00013:-00002:000212.5690:03171
03172:-00026:+00023:+00003:000212.5690:03172
03173:-00026:+00015:+00015:000212.5690:03173
03174:-00027:+00023:+00002:000212.5690:03174
03175:-00026:+00009:+00022:000212.5690:03175
03176:-00022:+00009:+00035:000212.5690:03176
03177:-00026:+00012:+00004:000212.5690:03177
03178:-00024:+00016:-00001:000212.5690:03178
03179:-00007:+00014:-00003:000212.5690:03179
03180:-00007:+00012:-00004:000212.5690:03180
03181:-00003:+00012:+00010:000212.5690:03181
03182:-00005:+00011:+00012:000212.5690:03182
03183:-00023:+00009:+00021:000212.5690:03183
03184:-00005:+00022:+00021:000212.5690:03184
03185:+00011:+00012:+00023:000212.5690:03185
03186:-00008:+00016:+00022:000212.5690:03186
03187:-00013:+00010:+00024:000212.5690:03187
03188:+00016:+00015:+00024:000212.5690:03188
03189:-00010:+00023:-00003:000212.5690:03189
03190:-00012:+00011:+00004:000212.5690:03190
03191:+00000:+00020:+00012:000212.5690:03191
03192:-00008:+00019:-00002:000212.5690:03192
03193:-00025:+00018:+00018:000212.5690:03193
03194:+00012:-00001:+00002:000212.5690:03194
03195:-00014:+00018:+00021:000212.5690:03195
03196:+00000:-00004:+00005:000212.5690:03196
03197:+00000:+00021:-00001:000212.5690:03197
03198:+00000:-00002:+00008:000212.5690:03198
03199:-00029:-00005:-00013:000212.5690:03199
03200:-00003:-00006:+00023:000212.5690:03200
03201:-00002:+00006:-00002:000212.5690:03201
03202:-00023:-00015:+00010:000212.5690:03202
03203:-00001:-00004:+00010:000212.5690:03203
03204:-00002:-00005:-00002:000212.5690:03204
03205:-00002:+00003:-00011:000212.5690:03205
03206:-00002:+00001:+00006:000212.5690:03206
03207:-00009:-00003:+00021:000212.5690:03207
03208:-00007:+00004:+00008:000212.5690:03208
03209:+00000:-00004:+00011:000212.5690:03209
03210:-00007:+00020:+00002:000212.5690:03210
03211:-00003:+00017:+00008:000212.5690:03211
03212:-00015:-00004:+00005:000212.5690:03212
03213:-00004:+00018:+00013:000212.5690:03213
03214:-00028:-00004:+00018:000212.5690:03214
03215:-00029:-00001:-00002:000212.5690:03215
03216:-00015:+00022:+00004:000212.5690:03216
03217:-00015:+00021:+00006:000212.5690:03217
03218:-00038:-00002:-00006:000212.5690:03218
03219:-00028:+00001:+00009:000212.5690:03219
03220:-00015:+00021:+00005:000212.5690:03220
03221:-00020:+00008:+00009:000212.5690:03221
03222:-00026:+00022:-00005:000212.5690:03222
03223:-00026:+00019:+00005:000239.8258:03223
03224:-00015:-00002:-00015:000239.8258:03224
03225:-00026:+00017:+00005:000239.8258:03225
03226:-00012:+00000:+00005:000239.8258:03226
03227:-00029:-00003:-00013:000239.8258:03227
03228:-00025:+00016:-00001:000239.8258:03228
03229:-00026:+00022:-00004:000239.8258:03229
03230:-00014:-00001:-00016:000239.8258:03230
03231:-00003:-00002:+00007:000239.8258:03231
03232:-00012:-00004:+00014:000239.8258:03232
03233:+00000:-00002:-00016:000239.8258:03233
03234:-00001:+00010:+00007:000239.8258:03234
03235:+00000:-00002:-00004:000239.8258:03235
03236:-00001:+00000:-00004:000239.8258:03236
03237:-00014:-00001:-00031:000239.8258:03237
03238:-00002:+00000:+00000:000239.8258:03238
03239:-00001:+00000:+00009:000239.8258:03239
03240:-00006:-00004:-00001:000239.8258:03240
03241:-00009:-00004:-00014:000239.8258:03241
03242:-00009:-00005:+00008:000239.8258:03242
03243:+00009:+00007:-00031:000239.8258:03243
03244:-00009:-00004:+00004:000239.8258:03244
03245:-00008:-00002:-00002:000239.8258:03245
03246:-00014:+00000:+00004:000239.8258:03246
03247:-00009:-00005:+00009:000239.8258:03247
03248:-00013:+00000:+00009:000239.8258:03248
03249:-00009:+00005:-00005:000239.8258:03249
03250:-00009:-00003:-00020:000239.8258:03250
03251:+00012:-00002:+00002:000239.8258:03251
03252:+00015:+00017:-00017:000239.8258:03252
03253:-00007:-00006:+00005:000239.8258:03253
03254:+00011:-00002:+00008:000239.8258:03254
03255:-00002:+00008:-00004:000239.8258:03255
03256:-00010:+00008:+00008:000239.8258:03256
03257:-00015:+00000:+00007:000239.8258:03257
03258:-00001:-00002:-00013:000239.8258:03258
03259:-00027:-00004:+00007:000239.8258:03259
03260:-00001:-00003:+00025:000239.8258:03260
03261:-00014:+00000:-00014:000239.8258:03261
03262:-00006:+00004:-00007:000239.8258:03262
03263:-00024:+00019:-00015:000239.8258:03263
03264:-00007:+00017:+00009:000239.8258:03264
03265:-00024:-00005:-00010:000239.8258:03265
03266:-00001:+00000:+00004:000239.8258:03266
03267:-00001:+00000:+00003:000239.8258:03267
03268:-00025:+00000:-00003:000239.8258:03268
03269:-00014:+00017:+00003:000239.8258:03269
03270:-00010:+00018:-00018:000239.8258:03270
03271:-00014:-00003:-00018:000239.8258:03271
03272:-00001:-00005:-00016:000239.8258:03272
03273:-00011:-00004:+00006:000239.8258:03273
03274:-00006:+00000:-00016:000239.8258:03274
03275:-00002:+00022:-00003:000239.8258:03275
03276:-00005:+00019:+00008:000239.8258:03276
03277:-00005:+00008:+00008:000239.8258:03277
03278:+00000:+00020:-00013:000239.8258:03278
03279:-00001:-00007:+00000:000239.8258:03279
03280:-00003:+00008:+00008:000239.8258:03280
03281:-00001:+00018:+00001:000239.8258:03281
03282:-00001:+00001:+00000:000239.8258:03282
03283:-00007:-00003:-00002:000239.8258:03283
03284:-00006:-00002:+00013:000239.8258:03284
03285:-00003:-00002:+00022:000239.8258:03285
03286:-00003:+00000:+00002:000239.8258:03286
03287:-00005:-00004:+00021:000239.8258:03287
03288:+00012:-00004:+00023:000239.8258:03288
03289:-00013:-00001:+00005:000239.8258:03289
03290:+00000:+00007:+00001:000239.8258:03290
03291:-00009:-00002:+00025:000239.8258:03291
03292:-00001:-00001:+00024:000239.8258:03292
03293:-00001:-00004:-00001:000239.8258:03293
03294:-00004:-00002:+00034:000239.8258:03294
03295:-00002:+00003:+00026:000239.8258:03295
03296:-00016:-00004:+00012:000239.8258:03296
03297:-00011:-00003:+00022:000239.8258:03297
03298:-00005:+00009:+00001:000239.8258:03298
03299:-00001:-00006:+00009:000239.8258:03299
03300:+00000:+00008:-00004:000239.8258:03300
03301:-00014:-00005:+00000:000239.8258:03301
03302:-00015:-00002:-00017:000239.8258:03302
03303:-00004:+00017:+00017:000239.8258:03303
03304:-00005:-00002:+00000:000239.8258:03304
03305:-00025:+00005:-00002:000241.3079:03305
03306:-00005:+00020:+00003:000241.3079:03306
03307:-00005:+00021:-00001:000241.3079:03307
03308:-00022:-00006:+00004:000241.3079:03308
03309:-00006:+00018:-00002:000241.3079:03309
03310:-00014:+00001:+00000:000241.3079:03310
03311:-00027:+00018:-00018:000241.3079:03311
03312:-00003:+00019:+00000:000241.3079:03312
03313:-00004:+00013:+00002:000241.3079:03313
03314:-00006:+00010:-00001:000241.3079:03314
03315:-00007:+00012:+00007:000241.3079:03315
03316:-00011:+00011:+00012:000241.3079:03316
03317:+00000:+00009:-00017:000241.3079:03317
03318:-00001:+00012:+00005:000241.3079:03318
03319:-00009:+00019:-00003:000241.3079:03319
03320:-00024:+00014:-00002:000241.3079:03320
03321:-00013:+00012:+00000:000241.3079:03321
03322:-00014:+00009:-00001:000241.3079:03322
03323:-00014:+00001:-00013:000241.3079:03323
03324:-00015:+00009:+00007:000241.3079:03324
03325:-00009:+00009:-00002:000241.3079:03325
03326:-00013:+00009:+00007:000241.3079:03326
03327:-00014:+00021:-00004:000241.3079:03327
03328:-00002:+00023:-00003:000241.3079:03328
03329:-00018:+00023:-00014:000241.3079:03329
03330:-00003:+00018:-00004:000241.3079:03330
03331:+00000:+00022:-00004:000241.3079:03331
03332:-00013:+00009:+00009:000241.3079:03332
03333:-00004:+00019:+00009:000241.3079:03333
03334:+00011:+00020:+00008:000241.3079:03334
03335:-00003:-00002:+00004:000241.3079:03335
03336:-00006:+00001:+00010:000241.3079:03336
03337:-00010:+00009:+00004:000241.3079:03337
03338:-00001:+00018:+00008:000241.3079:03338
03339:-00014:-00003:+00005:000241.3079:03339
03340:-00004:+00019:+00011:000241.3079:03340
03341:+00000:+00023:-00014:000241.3079:03341
03342:-00028:+00018:-00003:000241.3079:03342
03343:+00011:+00019:-00001:000241.3079:03343
03344:-00003:-00005:-00004:000241.3079:03344
03345:+00000:-00001:-00018:000241.3079:03345
03346:-00004:+00018:-00005:000241.3079:03346
03347:-00001:+00017:-00004:000241.3079:03347
03348:-00027:-00002:-00007:000241.3079:03348
03349:-00025:+00020:-00013:000241.3079:03349
03350:-00028:-00002:-00016:000241.3079:03350
03351:-00022:+00008:-00016:000241.3079:03351
03352:-00028:-00001:+00009:000241.3079:03352
03353:-00026:-00003:+00010:000241.3079:03353
03354:-00029:-00004:-00014:000241.3079:03354
03355:-00015:+00018:+00020:000241.3079:03355
03356:-00004:+00021:+00010:000241.3079:03356
03357:-00020:-00001:+00008:000241.3079:03357
03358:-00015:+00020:-00004:000241.3079:03358
03359:-00015:+00033:+00008:000241.3079:03359
03360:-00027:+00020:+00005:000241.3079:03360
03361:-00015:+00020:+00008:000241.3079:03361
03362:-00011:+00009:+00025:000241.3079:03362
03363:-00027:+00020:-00017:000241.3079:03363
03364:-00024:+00021:-00013:000241.3079:03364
03365:-00006:+00033:-00004:000241.3079:03365
03366:-00023:+00009:-00002:000241.3079:03366
03367:-00007:+00024:-00020:000241.3079:03367
03368:-00002:+00021:+00011:000241.3079:03368
03369:-00007:-00004:-00002:000241.3079:03369
03370:-00027:+00019:+00009:000241.3079:03370
03371:-00026:-00001:+00007:000241.3079:03371
03372:-00024:+00018:-00005:000241.3079:03372
03373:-00006:-00003:-00032:000241.3079:03373
03374:-00027:+00018:-00014:000241.3079:03374
03375:-00025:-00001:+00003:000241.3079:03375
03376:-00029:-00002:-00016:000241.3079:03376
03377:-00025:-00001:+00009:000241.3079:03377
03378:-00024:+00021:+00008:000241.3079:03378
03379:-00023:+00007:+00007:000241.3079:03379
03380:-00012:+00006:-00004:000241.3079:03380
03381:-00010:-00006:+00024:000241.3079:03381
03382:-00004:+00000:-00011:000262.7340:03382
03383:-00015:+00008:+00003:000262.7340:03383
03384:-00011:+00019:+00010:000262.7340:03384
03385:-00010:-00004:-00003:000262.7340:03385
03386:-00014:-00003:-00005:000262.7340:03386
03387:+00000:-00002:+00019:000262.7340:03387
03388:-00002:+00020:-00001:000262.7340:03388
03389:-00015:-00002:-00014:000262.7340:03389
03390:-00003:-00001:+00004:000262.7340:03390
03391:-00003:+00000:+00020:000262.7340:03391
03392:-00004:-00004:-00006:000262.7340:03392
03393:-00027:-00002:-00003:000262.7340:03393
03394:+00000:+00009:-00003:000262.7340:03394
03395:-00018:+00020:-00016:000262.7340:03395
03396:-00027:+00022:-00016:000262.7340:03396
03397:-00026:+00032:-00019:000262.7340:03397
03398:-00006:+00012:-00003:000262.7340:03398
03399:-00001:+00012:+00000:000262.7340:03399
03400:-00014:+00021:+00014:000262.7340:03400
03401:-00026:+00024:+00006:000262.7340:03401
03402:-00007:+00009:+00007:000262.7340:03402
03403:-00023:+00014:+00009:000262.7340:03403
03404:-00002:+00021:-00003:000262.7340:03404
03405:-00024:+00024:-00013:000262.7340:03405
03406:-00024:+00022:+00013:000262.7340:03406
03407:-00023:+00023:+00006:000262.7340:03407
03408:-00027:+00013:-00006:000262.7340:03408
03409:-00004:+00022:-00017:000262.7340:03409
03410:-00025:+00009:-00005:000262.7340:03410
03411:-00002:+00011:+00004:000262.7340:03411
03412:-00004:+00010:+00024:000262.7340:03412
03413:-00025:+00022:+00022:000262.7340:03413
03414:-00027:+00024:-00018:000262.7340:03414
03415:-00007:+00021:-00014:000262.7340:03415
03416:-00003:+00001:-00014:000262.7340:03416
03417:-00006:+00009:+00009:000262.7340:03417
03418:-00006:+00000:-00003:000262.7340:03418
03419:-00004:-00002:+00036:000262.7340:03419
03420:-00003:-00002:-00002:000262.7340:03420
03421:-00005:+00000:+00025:000262.7340:03421
03422:-00004:+00023:+00009:000262.7340:03422
03423:-00007:+00019:+00010:000262.7340:03423
03424:-00026:+00022:-00006:000262.7340:03424
03425:-00025:+00020:+00015:000262.7340:03425
03426:-00024:+00013:+00019:000262.7340:03426
03427:-00025:+00022:-00004:000262.7340:03427
03428:-00001:+00019:+00008:000262.7340:03428
03429:-00023:+00020:+00000:000262.7340:03429
03430:-00027:-00004:+00008:000262.7340:03430
03431:-00028:+00018:+00006:000262.7340:03431
03432:-00001:+00020:-00014:000262.7340:03432
03433:-00026:+00018:-00017:000262.7340:03433
03434:-00025:+00023:+00013:000262.7340:03434
03435:-00005:+00023:+00024:000262.7340:03435
03436:-00027:+00000:+00024:000262.7340:03436
03437:-00028:+00020:+00005:000262.7340:03437
03438:-00023:+00024:+00025:000262.7340:03438
03439:-00023:+00017:-00013:000262.7340:03439
03440:-00025:+00010:+00009:000262.7340:03440
03441:-00004:+00024:+00023:000262.7340:03441
03442:-00030:+00020:+00022:000262.7340:03442
03443:-00028:+00018:+00022:000262.7340:03443
03444:-00021:+00016:+00014:000262.7340:03444
03445:-00030:+00005:+00008:000262.7340:03445
03446:-00017:+00024:-00013:000262.7340:03446
03447:-00027:+00000:+00003:000262.7340:03447
03448:-00017:+00022:+00023:000262.7340:03448
03449:-00019:-00004:+00024:000262.7340:03449
03450:-00024:+00021:+00019:000262.7340:03450
03451:-00016:+00022:-00004:000262.7340:03451
03452:-00018:+00021:-00015:000262.7340:03452
03453:-00015:+00019:+00004:000262.7340:03453
03454:-00026:-00002:-00005:000262.7340:03454
03455:-00030:+00020:-00015:000262.7340:03455
03456:-00001:+00018:+00010:000269.0829:03456
03457:-00007:+00021:+00021:000269.0829:03457
03458:-00004:+00022:+00006:000269.0829:03458
03459:-00002:+00023:-00001:000269.0829:03459
03460:+00000:+00017:+00021:000269.0829:03460
03461:-00016:+00009:-00003:000269.0829:03461
03462:-00025:+00011:+00001:000269.0829:03462
03463:-00023:+00011:-00018:000269.0829:03463
03464:-00026:+00000:-00019:000269.0829:03464
03465:-00005:+00009:-00018:000269.0829:03465
03466:-00024:+00022:+00004:000269.0829:03466
03467:-00004:+00000:-00002:000269.0829:03467
03468:-00024:+00019:+00007:000269.0829:03468
03469:-00007:-00001:+00009:000269.0829:03469
03470:-00024:-00005:-00014:000269.0829:03470
03471:-00007:+00019:-00019:000269.0829:03471
03472:-00007:-00002:+00006:000269.0829:03472
03473:-00005:-00001:+00009:000269.0829:03473
03474:-00003:-00007:+00010:000269.0829:03474
03475:-00014:-00002:+00010:000269.0829:03475
03476:-00003:-00003:-00003:000269.0829:03476
03477:-00004:+00007:-00006:000269.0829:03477
03478:-00026:-00001:+00004:000269.0829:03478
03479:-00003:-00002:-00015:000269.0829:03479
03480:-00015:-00002:-00013:000269.0829:03480
03481:-00001:-00004:+00005:000269.0829:03481
03482:-00006:-00001:+00000:000269.0829:03482
03483:-00024:+00006:+00020:000269.0829:03483
03484:-00015:+00001:+00009:000269.0829:03484
03485:-00028:-00002:+00020:000269.0829:03485
03486:-00027:+00018:+00007:000269.0829:03486
03487:-00026:+00023:-00016:000269.0829:03487
03488:-00028:-00002:+00007:000269.0829:03488
03489:-00027:-00002:+00004:000269.0829:03489
03490:-00017:+00017:-00017:000269.0829:03490
03491:-00018:-00001:+00021:000269.0829:03491
03492:-00015:+00017:+00010:000269.0829:03492
03493:-00028:+00019:+00023:000269.0829:03493
03494:-00004:-00005:+00001:000269.0829:03494
03495:-00025:+00020:+00019:000269.0829:03495
03496:-00025:+00018:-00015:000269.0829:03496
03497:-00023:+00013:-00002:000269.0829:03497
03498:-00006:+00017:-00013:000269.0829:03498
03499:-00029:+00019:+00007:000269.0829:03499
03500:-00028:+00001:+00009:000269.0829:03500
03501:-00027:+00020:-00003:000269.0829:03501
03502:-00020:-00006:+00001:000269.0829:03502
03503:-00007:-00003:+00019:000269.0829:03503
03504:-00028:+00000:-00002:000269.0829:03504
03505:-00027:-00002:-00010:000269.0829:03505
03506:-00029:+00021:-00004:000269.0829:03506
03507:-00027:+00021:-00002:000269.0829:03507
03508:-00017:+00017:+00020:000269.0829:03508
03509:-00029:+00018:-00001:000269.0829:03509
03510:-00028:-00005:+00003:000269.0829:03510
03511:-00025:+00003:+00001:000269.0829:03511
03512:-00023:-00005:+00006:000269.0829:03512
03513:-00006:-00007:+00008:000269.0829:03513
03514:-00026:-00003:-00004:000269.0829:03514
03515:-00023:+00005:+00007:000269.0829:03515
03516:-00008:-00003:+00004:000269.0829:03516
03517:-00005:+00005:+00003:000269.0829:03517
03518:-00024:+00003:+00006:000269.0829:03518
03519:-00006:+00006:+00018:000269.0829:03519
03520:-00004:-00006:+00002:000269.0829:03520
03521:-00039:+00003:+00009:000269.0829:03521
03522:-00027:+00005:+00005:000269.0829:03522
03523:-00027:-00006:+00009:000269.0829:03523
03524:-00027:+00006:-00028:000269.0829:03524
03525:-00016:+00017:+00002:000269.0829:03525
03526:-00026:+00006:+00010:000269.0829:03526
03527:-00022:-00003:-00002:000269.0829:03527
03528:-00028:-00001:+00003:000269.0829:03528
03529:-00029:-00006:+00001:000271.0723:03529
03530:-00016:-00002:+00005:000271.0723:03530
03531:-00020:+00017:-00014:000271.0723:03531
03532:-00023:-00001:+00010:000271.0723:03532
03533:-00019:+00021:+00008:000271.0723:03533
03534:-00021:+00001:+00005:000271.0723:03534
03535:-00030:+00022:-00003:000271.0723:03535
03536:-00026:+00012:+00019:000271.0723:03536
03537:-00021:+00009:-00001:000271.0723:03537
03538:-00017:+00023:+00023:000271.0723:03538
03539:-00025:+00033:+00006:000271.0723:03539
03540:-00022:+00016:-00008:000271.0723:03540
03541:-00028:+00012:-00016:000271.0723:03541
03542:-00004:+00012:-00001:000271.0723:03542
03543:-00024:+00010:-00007:000271.0723:03543
03544:-00025:+00018:-00002:000271.0723:03544
03545:-00007:+00011:+00022:000271.0723:03545
03546:-00015:+00015:+00001:000271.0723:03546
03547:-00025:+00013:-00004:000271.0723:03547
03548:-00024:+00011:-00015:000271.0723:03548
03549:-00017:+00021:-00015:000271.0723:03549
03550:-00026:+00011:+00007:000271.0723:03550
03551:-00004:+00012:+00002:000271.0723:03551
03552:-00028:+00012:+00020:000271.0723:03552
03553:-00029:+00017:-00001:000271.0723:03553
03554:-00024:+00011:-00001:000271.0723:03554
03555:-00019:+00018:+00006:000271.0723:03555
03556:-00016:+00019:-00014:000271.0723:03556
03557:-00030:+00019:+00014:000271.0723:03557
03558:-00023:+00010:+00007:000271.0723:03558
03559:-00026:+00021:+00003:000271.0723:03559
03560:-00010:+00000:+00009:000271.0723:03560
03561:+00000:+00017:-00016:000271.0723:03561
03562:-00013:-00003:-00008:000271.0723:03562
03563:-00010:+00032:-00014:000271.0723:03563
03564:+00009:+00019:+00006:000271.0723:03564
03565:-00011:+00019:-00011:000271.0723:03565
03566:+00013:+00021:-00013:000271.0723:03566
03567:+00011:+00022:+00006:000271.0723:03567
03568:+00010:-00002:+00009:000271.0723:03568
03569:+00015:+00010:+00006:000271.0723:03569
03570:+00003:+00009:+00009:000271.0723:03570
03571:+00004:-00002:-00007:000271.0723:03571
03572:+00004:+00010:+00002:000271.0723:03572
03573:+00004:+00033:+00002:000271.0723:03573
03574:+00010:+00023:-00018:000271.0723:03574
03575:+00010:+00009:+00008:000271.0723:03575
03576:-00009:+00022:+00008:000271.0723:03576
03577:-00011:+00022:+00004:000271.0723:03577
03578:-00013:+00021:+00008:000271.0723:03578
03579:-00002:+00011:+00025:000271.0723:03579
03580:-00014:+00011:-00005:000271.0723:03580
03581:-00002:+00011:+00015:000271.0723:03581
03582:-00012:+00018:+00001:000271.0723:03582
03583:-00005:+00013:+00010:000271.0723:03583
03584:-00002:+00013:-00016:000271.0723:03584
03585:-00013:+00013:+00011:000271.0723:03585
03586:-00012:+00017:-00001:000271.0723:03586
03587:+00011:+00023:+00010:000271.0723:03587
03588:-00010:+00017:+00014:000345.7660:03588
03589:-00015:+00023:+00007:000345.7660:03589
03590:-00003:-00004:+00008:000345.7660:03590
03591:+00018:+00022:+00016:000345.7660:03591
03592:-00008:-00001:-00016:000345.7660:03592
03593:+00022:+00010:-00016:000345.7660:03593
03594:+00015:-00006:+00023:000345.7660:03594
03595:+00023:-00002:+00014:000345.7660:03595
03596:+00026:+00005:+00013:000345.7660:03596
03597:+00039:+00020:-00016:000345.7660:03597
03598:+00010:-00004:-00019:000345.7660:03598
03599:+00005:+00001:-00019:000345.7660:03599
03600:+00005:-00001:-00013:000345.7660:03600
03601:+00016:+00019:+00002:000345.7660:03601
03602:+00005:-00005:-00005:000345.7660:03602
03603:+00031:+00017:-00018:000345.7660:03603
03604:+00024:-00006:+00020:000345.7660:03604
03605:+00028:+00007:+00019:000345.7660:03605
03606:+00025:-00004:+00010:000345.7660:03606
03607:+00024:+00016:+00009:000345.7660:03607
03608:+00002:+00017:-00019:000345.7660:03608
03609:+00007:-00001:-00005:000345.7660:03609
03610:+00004:+00001:+00009:000345.7660:03610
03611:+00009:+00017:+00010:000345.7660:03611
03612:+00001:+00016:+00007:000345.7660:03612
03613:+00003:-00004:+00002:000345.7660:03613
03614:+00010:-00003:-00017:000345.7660:03614
03615:+00013:-00003:+00003:000345.7660:03615
03616:+00027:-00002:+00010:000345.7660:03616
03617:+00014:-00003:-00013:000345.7660:03617
03618:+00016:-00007:+00010:000345.7660:03618
03619:+00014:+00000:+00009:000345.7660:03619
03620:+00002:+00004:+00008:000345.7660:03620
03621:-00007:-00001:-00018:000345.7660:03621
03622:+00001:-00002:+00005:000345.7660:03622
03623:+00024:+00019:+00005:000345.7660:03623
03624:+00008:-00004:-00002:000345.7660:03624
03625:+00025:+00022:-00002:000345.7660:03625
03626:+00017:+00021:+00020:000345.7660:03626
03627:+00029:+00020:+00003:000345.7660:03627
03628:+00007:+00017:+00003:000345.7660:03628
03629:+00019:+00011:+00006:000345.7660:03629
03630:+00020:+00035:+00006:000345.7660:03630
03631:+00017:+00037:-00005:000345.7660:03631
03632:+00028:+00036:+00019:000345.7660:03632
03633:+00007:+00036:-00002:000345.7660:03633
03634:+00001:+00014:-00004:000345.7660:03634
03635:+00012:+00036:+00005:000418.5330:03635
03636:+00014:+00035:+00015:000418.5330:03636
03637:+00009:+00032:-00003:000418.5330:03637
03638:-00008:+00033:+00021:000418.5330:03638
03639:+00010:+00034:+00010:000418.5330:03639
03640:-00007:+00009:+00008:000418.5330:03640
03641:+00001:+00023:-00001:000418.5330:03641
03642:-00002:+00000:+00021:000418.5330:03642
03643:-00006:+00016:-00013:000418.5330:03643
03644:-00022:+00019:-00015:000418.5330:03644
03645:-00009:+00019:-00005:000418.5330:03645
03646:-00010:+00001:+00009:000418.5330:03646
03647:-00007:+00008:-00005:000418.5330:03647
03648:+00012:+00000:-00005:000418.5330:03648
03649:+00028:-00003:+00005:000418.5330:03649
03650:+00015:+00000:-00012:000418.5330:03650
03651:+00004:-00006:+00007:000418.5330:03651
03652:+00028:+00017:+00011:000418.5330:03652
03653:+00031:-00001:+00023:000418.5330:03653
03654:+00017:+00017:+00020:000418.5330:03654
03655:+00023:-00001:+00012:000418.5330:03655
03656:+00028:-00001:+00005:000418.5330:03656
03657:+00029:-00006:-00016:000418.5330:03657
03658:+00029:+00021:+00009:000418.5330:03658
03659:+00028:+00018:-00005:000418.5330:03659
03660:+00006:+00019:-00005:000418.5330:03660
03661:+00006:+00023:-00001:000418.5330:03661
03662:-00009:+00014:+00007:000418.5330:03662
03663:-00004:+00009:-00005:000418.5330:03663
03664:-00024:+00010:+00000:000418.5330:03664
03665:-00026:+00010:+00021:000418.5330:03665
03666:-00025:-00006:-00005:000418.5330:03666
03667:-00019:+00016:-00001:000418.5330:03667
03668:-00026:-00005:+00010:000418.5330:03668
03669:-00032:+00004:-00005:000418.5330:03669
03670:-00043:+00002:-00018:000418.5330:03670
03671:-00021:-00003:+00002:000418.5330:03671
03672:-00038:+00001:+00019:000418.5330:03672
03673:-00040:+00003:-00016:000418.5330:03673
03674:-00001:+00006:+00022:000418.5330:03674
03675:-00002:-00002:-00015:000418.5330:03675
03676:+00000:+00017:+00009:000418.5330:03676
03677:+00015:+00021:+00007:000418.5330:03677
03678:+00001:+00019:+00034:000463.3281:03678
03679:+00013:+00017:-00014:000463.3281:03679
03680:+00002:+00021:+00003:000463.3281:03680
03681:+00015:+00015:+00009:000463.3281:03681
03682:+00011:+00011:-00006:000463.3281:03682
03683:+00002:+00037:-00019:000463.3281:03683
03684:+00015:+00015:+00001:000463.3281:03684
03685:+00010:+00022:+00002:000463.3281:03685
03686:-00011:+00009:+00007:000463.3281:03686
03687:-00013:+00013:-00020:000463.3281:03687
03688:-00024:+00009:-00031:000463.3281:03688
03689:-00026:+00015:-00016:000463.3281:03689
03690:-00029:+00036:+00005:000463.3281:03690
03691:-00040:+00023:+00000:000463.3281:03691
03692:-00041:+00022:+00000:000463.3281:03692
03693:-00018:+00023:+00025:000463.3281:03693
03694:-00022:-00001:-00034:000463.3281:03694
03695:-00021:+00001:-00013:000463.3281:03695
03696:-00020:-00003:+00020:000463.3281:03696
03697:-00028:+00006:+00003:000463.3281:03697
03698:-00026:+00007:-00031:000463.3281:03698
03699:+00000:+00007:+00004:000463.3281:03699
03700:-00001:-00004:-00014:000463.3281:03700
03701:-00004:+00002:+00006:000463.3281:03701
03702:+00015:+00002:-00003:000463.3281:03702
03703:+00012:-00017:+00013:000463.3281:03703
03704:+00005:-00019:+00005:000463.3281:03704
03705:+00016:-00019:+00009:000463.3281:03705
03706:+00027:-00015:-00015:000463.3281:03706
03707:+00016:+00002:-00008:000463.3281:03707
03708:+00013:-00017:-00001:000463.3281:03708
03709:+00003:-00014:+00001:000463.3281:03709
03710:+00009:-00021:-00001:000463.3281:03710
03711:-00008:+00002:+00008:000463.3281:03711
03712:-00014:+00002:+00022:000463.3281:03712
03713:-00006:+00002:+00003:000463.3281:03713
03714:-00005:-00005:-00002:000463.3281:03714
03715:-00015:-00007:+00016:000463.3281:03715
03716:-00041:-00001:+00000:000463.3281:03716
03717:-00020:+00001:+00007:000463.3281:03717
03718:-00021:+00001:-00003:000509.8218:03718
03719:-00020:+00017:+00006:000509.8218:03719
03720:-00022:+00021:+00008:000509.8218:03720
03721:-00029:+00024:+00001:000509.8218:03721
03722:-00016:+00011:+00007:000509.8218:03722
03723:-00003:+00014:+00007:000509.8218:03723
03724:-00003:+00035:+00004:000509.8218:03724
03725:-00010:+00036:+00008:000509.8218:03725
03726:-00009:+00015:+00000:000509.8218:03726
03727:+00009:+00036:+00025:000509.8218:03727
03728:+00012:+00034:+00009:000509.8218:03728
03729:+00014:+00032:+00006:000509.8218:03729
03730:+00026:+00035:+00008:000509.8218:03730
03731:+00013:+00036:-00016:000509.8218:03731
03732:+00013:+00012:-00004:000509.8218:03732
03733:+00013:+00014:+00000:000509.8218:03733
03734:+00008:+00011:-00004:000509.8218:03734
03735:-00003:+00011:-00015:000509.8218:03735
03736:-00002:+00022:-00019:000509.8218:03736
03737:-00003:-00001:-00001:000509.8218:03737
03738:-00040:+00006:+00021:000509.8218:03738
03739:-00025:-00005:+00002:000509.8218:03739
03740:-00017:+00008:-00003:000509.8218:03740
03741:-00018:-00017:-00030:000509.8218:03741
03742:-00029:+00007:-00015:000509.8218:03742
03743:-00016:+00008:-00004:000509.8218:03743
03744:-00039:-00019:+00009:000509.8218:03744
03745:-00023:-00020:-00001:000509.8218:03745
03746:-00002:+00008:+00010:000509.8218:03746
03747:-00014:-00015:-00015:000509.8218:03747
03748:+00012:-00006:+00007:000509.8218:03748
03749:+00001:-00007:+00023:000509.8218:03749
03750:+00002:-00002:-00002:000509.8218:03750
03751:+00003:-00005:+00008:000509.8218:03751
03752:+00025:+00019:-00015:000509.8218:03752
03753:+00007:+00020:-00010:000509.8218:03753
03754:+00008:+00021:+00008:000509.8218:03754
03755:+00004:+00010:+00037:000509.8218:03755
03756:-00008:-00002:+00010:000509.8218:03756
03757:-00006:+00010:+00001:000512.7024:03757
03758:-00011:+00021:+00035:000512.7024:03758
03759:-00023:+00020:+00008:000512.7024:03759
03760:-00028:-00002:+00010:000512.7024:03760
03761:-00021:+00010:+00020:000512.7024:03761
03762:-00031:+00019:+00008:000512.7024:03762
03763:-00033:+00021:-00029:000512.7024:03763
03764:-00038:+00022:+00009:000512.7024:03764
03765:-00031:-00004:-00004:000512.7024:03765
03766:-00055:+00006:+00002:000512.7024:03766
03767:-00041:+00000:+00002:000512.7024:03767
03768:-00022:-00005:+00020:000512.7024:03768
03769:-00029:-00002:+00003:000512.7024:03769
03770:-00004:-00006:-00003:000512.7024:03770
03771:+00002:+00001:+00000:000512.7024:03771
03772:-00010:+00007:+00002:000512.7024:03772
03773:+00001:-00005:+00025:000512.7024:03773
03774:+00004:+00017:+00026:000512.7024:03774
03775:+00006:+00006:-00004:000512.7024:03775
03776:+00007:+00008:+00018:000512.7024:03776
03777:+00026:-00002:+00035:000512.7024:03777
03778:+00015:-00003:+00022:000512.7024:03778
03779:+00003:-00003:+00020:000512.7024:03779
03780:+00012:+00017:+00026:000512.7024:03780
03781:+00010:-00002:-00001:000512.7024:03781
03782:+00011:+00000:-00007:000512.7024:03782
03783:+00013:+00018:+00001:000512.7024:03783
03784:+00009:+00004:+00025:000512.7024:03784
03785:-00013:-00006:+00014:000512.7024:03785
03786:-00009:-00005:+00008:000512.7024:03786
03787:-00008:-00007:+00010:000512.7024:03787
03788:-00009:-00005:-00016:000512.7024:03788
03789:-00013:+00018:+00003:000512.7024:03789
03790:-00009:+00017:+00007:000512.7024:03790
03791:-00014:+00019:+00010:000512.7024:03791
03792:-00007:+00019:+00024:000512.7024:03792
03793:+00013:+00017:+00020:000512.7024:03793
03794:+00016:-00002:+00025:000530.6616:03794
03795:+00014:+00018:+00019:000530.6616:03795
03796:+00003:-00003:+00017:000530.6616:03796
03797:+00002:+00000:+00003:000530.6616:03797
03798:+00003:+00019:-00016:000530.6616:03798
03799:+00004:+00019:+00000:000530.6616:03799
03800:-00008:+00005:-00004:000530.6616:03800
03801:+00013:+00006:-00001:000530.6616:03801
03802:-00009:-00015:+00011:000530.6616:03802
03803:-00008:-00020:+00003:000530.6616:03803
03804:+00000:-00009:+00001:000530.6616:03804
03805:-00011:-00010:+00016:000530.6616:03805
03806:+00000:-00021:+00025:000530.6616:03806
03807:-00012:-00009:+00014:000530.6616:03807
03808:-00011:-00012:-00003:000530.6616:03808
03809:-00024:-00014:+00010:000530.6616:03809
03810:-00005:-00010:-00014:000530.6616:03810
03811:-00006:-00009:-00003:000530.6616:03811
03812:-00015:-00034:+00001:000530.6616:03812
03813:-00005:-00022:+00000:000530.6616:03813
03814:+00009:-00016:+00023:000530.6616:03814
03815:-00008:+00003:+00012:000530.6616:03815
03816:+00012:-00015:+00001:000530.6616:03816
03817:+00011:+00006:+00017:000530.6616:03817
03818:+00002:+00017:+00038:000530.6616:03818
03819:-00014:+00017:+00013:000530.6616:03819
03820:+00011:-00001:+00012:000530.6616:03820
03821:+00014:+00014:+00011:000530.6616:03821
03822:-00009:+00020:+00006:000530.6616:03822
03823:+00011:+00009:+00009:000530.6616:03823
03824:-00011:+00009:+00022:000530.6616:03824
03825:-00013:+00021:-00001:000530.6616:03825
03826:-00004:-00001:-00002:000530.6616:03826
03827:-00004:+00001:+00020:000530.6616:03827
03828:+00001:+00017:+00000:000530.6616:03828
03829:-00023:-00005:-00013:000530.6616:03829
03830:-00004:+00006:-00004:000530.6616:03830
03831:-00022:+00000:+00003:000530.6616:03831
03832:-00016:+00004:+00008:000530.6616:03832
03833:-00026:-00018:-00015:000530.6616:03833
03834:-00028:-00017:+00023:000530.6616:03834
03835:-00016:-00017:-00016:000497.4038:03835
03836:-00021:-00011:+00010:000497.4038:03836
03837:-00028:-00020:+00008:000497.4038:03837
03838:-00015:-00007:+00008:000497.4038:03838
03839:-00028:-00020:-00031:000497.4038:03839
03840:-00024:-00009:-00003:000497.4038:03840
03841:-00005:-00016:+00009:000497.4038:03841
03842:-00002:-00021:+00004:000497.4038:03842
03843:+00012:-00004:-00005:000497.4038:03843
03844:-00011:+00008:-00003:000497.4038:03844
03845:-00013:-00006:-00008:000497.4038:03845
03846:-00014:+00017:-00014:000497.4038:03846
03847:-00008:-00004:-00018:000497.4038:03847
03848:-00024:-00001:-00010:000497.4038:03848
03849:-00002:+00021:+00003:000497.4038:03849
03850:-00015:+00021:+00024:000497.4038:03850
03851:-00017:-00002:+00006:000497.4038:03851
03852:-00026:+00000:-00005:000497.4038:03852
03853:-00040:+00001:-00014:000497.4038:03853
03854:-00037:-00003:-00006:000497.4038:03854
03855:-00037:+00004:-00020:000497.4038:03855
03856:-00033:-00003:-00015:000497.4038:03856
03857:-00034:-00003:-00018:000497.4038:03857
03858:-00034:-00006:-00034:000497.4038:03858
03859:-00044:-00007:+00019:000497.4038:03859
03860:-00044:-00004:+00010:000497.4038:03860
03861:-00018:+00005:+00003:000497.4038:03861
03862:-00025:-00007:+00004:000497.4038:03862
03863:-00004:-00006:+00004:000497.4038:03863
03864:-00001:+00001:-00009:000497.4038:03864
03865:+00009:+00004:+00000:000497.4038:03865
03866:-00002:+00003:-00003:000497.4038:03866
03867:-00003:+00008:-00005:000497.4038:03867
03868:+00000:+00006:+00009:000497.4038:03868
03869:-00003:+00000:+00010:000497.4038:03869
03870:-00006:+00008:-00013:000497.4038:03870
03871:-00027:+00002:-00004:000497.4038:03871
03872:-00006:-00019:+00015:000497.4038:03872
03873:-00026:-00006:-00004:000497.4038:03873
03874:-00024:+00003:+00002:000497.4038:03874
03875:-00020:+00006:+00002:000497.4038:03875
03876:-00044:+00006:-00002:000497.4038:03876
03877:-00040:+00003:+00019:000497.4038:03877
03878:-00044:+00008:+00002:000497.4038:03878
03879:-00041:+00006:+00005:000497.4038:03879
03880:-00056:+00003:-00002:000497.4038:03880
03881:-00045:+00008:+00001:000497.4038:03881
03882:-00045:+00003:+00020:000497.4038:03882
03883:-00036:+00003:+00024:000497.4038:03883
03884:-00033:+00006:+00023:000497.4038:03884
03885:-00045:-00015:-00002:000497.4038:03885
03886:-00034:+00002:-00006:000497.4038:03886
03887:-00056:+00003:+00006:000379.8757:03887
03888:-00036:+00005:+00010:000379.8757:03888
03889:-00056:-00007:-00001:000379.8757:03889
03890:-00040:-00015:+00025:000379.8757:03890
03891:-00044:+00006:+00011:000379.8757:03891
03892:-00044:+00005:+00001:000379.8757:03892
03893:-00045:-00015:+00020:000379.8757:03893
03894:-00019:+00007:-00002:000379.8757:03894
03895:-00043:+00002:-00001:000379.8757:03895
03896:-00038:-00006:-00001:000379.8757:03896
03897:-00018:-00004:+00015:000379.8757:03897
03898:-00040:+00007:+00023:000379.8757:03898
03899:-00022:-00005:-00002:000379.8757:03899
03900:-00038:-00002:+00023:000379.8757:03900
03901:-00041:-00005:+00000:000379.8757:03901
03902:-00045:-00001:-00001:000379.8757:03902
03903:-00045:+00022:+00001:000379.8757:03903
03904:-00032:+00019:+00010:000379.8757:03904
03905:-00031:+00018:-00005:000379.8757:03905
03906:-00053:+00023:+00023:000379.8757:03906
03907:-00035:+00000:+00018:000379.8757:03907
03908:-00057:+00000:+00023:000379.8757:03908
03909:-00031:+00010:+00019:000379.8757:03909
03910:-00058:-00004:+00024:000379.8757:03910
03911:-00033:+00000:-00005:000379.8757:03911
03912:-00054:+00019:+00018:000379.8757:03912
03913:-00038:-00001:+00020:000379.8757:03913
03914:-00056:-00003:-00001:000379.8757:03914
03915:-00042:-00003:+00019:000379.8757:03915
03916:-00045:-00002:+00020:000379.8757:03916
03917:-00054:+00001:+00025:000379.8757:03917
03918:-00039:-00004:+00024:000379.8757:03918
03919:-00018:+00006:+00016:000379.8757:03919
03920:-00038:-00006:-00016:000379.8757:03920
03921:-00022:+00007:+00014:000379.8757:03921
03922:-00017:+00003:+00002:000379.8757:03922
03923:-00042:+00004:-00001:000379.8757:03923
03924:-00020:-00017:+00003:000379.8757:03924
03925:-00016:+00008:+00012:000379.8757:03925
03926:-00016:+00000:+00001:000379.8757:03926
03927:-00015:-00005:+00022:000379.8757:03927
03928:-00023:+00005:+00011:000379.8757:03928
03929:-00026:+00020:+00039:000379.8757:03929
03930:-00016:-00003:+00025:000379.8757:03930
03931:-00015:+00011:+00022:000379.8757:03931
03932:-00025:+00013:+00025:000379.8757:03932
03933:-00038:+00009:-00002:000379.8757:03933
03934:-00029:+00011:-00003:000379.8757:03934
03935:-00024:+00034:+00021:000379.8757:03935
03936:-00026:+00011:+00002:000379.8757:03936
03937:-00025:+00015:-00003:000379.8757:03937
03938:-00005:+00027:+00015:000379.8757:03938
03939:-00024:+00026:+00020:000379.8757:03939
03940:-00028:+00027:-00001:000379.8757:03940
03941:-00007:+00049:+00008:000379.8757:03941
03942:-00016:+00030:-00003:000379.8757:03942
03943:-00025:+00029:-00014:000379.8757:03943
03944:-00006:+00027:+00021:000379.8757:03944
03945:-00003:+00029:-00001:000379.8757:03945
03946:-00024:+00015:+00001:000379.8757:03946
03947:-00023:+00034:+00001:000379.8757:03947
03948:-00005:+00034:+00040:000379.8757:03948
03949:-00004:+00014:+00008:000379.8757:03949
03950:-00003:+00010:+00000:000379.8757:03950
03951:-00013:+00024:+00010:000379.8757:03951
03952:-00025:+00011:-00003:000379.8757:03952
03953:-00012:+00022:-00002:000379.8757:03953
03954:-00014:+00022:+00013:000379.8757:03954
03955:-00001:+00000:-00003:000379.8757:03955
03956:-00007:+00020:-00013:000287.7690:03956
03957:-00012:+00018:+00018:000287.7690:03957
03958:-00013:+00023:+00003:000287.7690:03958
03959:+00000:+00010:-00016:000287.7690:03959
03960:+00000:+00022:+00004:000287.7690:03960
03961:-00005:+00010:-00003:000287.7690:03961
03962:-00001:+00022:-00017:000287.7690:03962
03963:-00014:+00012:+00001:000287.7690:03963
03964:-00012:+00023:-00001:000287.7690:03964
03965:-00013:+00020:+00008:000287.7690:03965
03966:+00014:+00011:-00014:000287.7690:03966
03967:-00014:+00032:-00018:000287.7690:03967
03968:-00014:+00022:+00003:000287.7690:03968
03969:-00003:+00012:-00015:000287.7690:03969
03970:-00001:+00024:+00005:000287.7690:03970
03971:-00027:+00032:-00013:000287.7690:03971
03972:-00006:+00033:+00026:000287.7690:03972
03973:-00002:+00016:+00004:000287.7690:03973
03974:-00028:+00015:-00011:000287.7690:03974
03975:-00025:+00016:-00011:000287.7690:03975
03976:-00006:+00036:-00001:000287.7690:03976
03977:-00001:+00012:-00017:000287.7690:03977
03978:-00004:+00012:-00017:000287.7690:03978
03979:-00002:+00036:-00014:000287.7690:03979
03980:-00030:+00034:-00002:000287.7690:03980
03981:-00003:+00015:+00009:000287.7690:03981
03982:-00013:+00034:-00006:000287.7690:03982
03983:-00013:+00019:-00017:000287.7690:03983
03984:-00007:+00009:-00018:000287.7690:03984
03985:+00011:+00014:-00018:000287.7690:03985
03986:-00012:+00009:+00010:000287.7690:03986
03987:+00014:+00019:+00000:000287.7690:03987
03988:+00002:+00020:+00003:000287.7690:03988
03989:-00011:+00012:-00016:000287.7690:03989
03990:-00008:+00011:-00017:000287.7690:03990
03991:-00012:+00021:+00021:000287.7690:03991
03992:-00011:-00001:-00009:000287.7690:03992
03993:-00024:+00019:+00009:000287.7690:03993
03994:+00009:+00017:+00001:000287.7690:03994
03995:-00013:+00020:-00015:000287.7690:03995
03996:-00011:-00001:-00032:000287.7690:03996
03997:+00000:+00018:+00007:000287.7690:03997
03998:-00013:+00018:-00005:000287.7690:03998
03999:-00001:+00022:-00021:000287.7690:03999
04000:-00011:+00009:+00006:000287.7690:04000
04001:-00011:+00000:+00003:000287.7690:04001
04002:-00015:+00006:-00014:000287.7690:04002
04003:+00009:+00000:-00014:000287.7690:04003
04004:+00011:+00019:+00008:000287.7690:04004
04005:+00010:+00007:-00032:000287.7690:04005
04006:+00011:-00002:+00006:000287.7690:04006
04007:+00001:+00000:+00008:000287.7690:04007
04008:-00008:-00004:+00000:000287.7690:04008
04009:+00013:+00019:-00015:000287.7690:04009
04010:+00016:+00010:+00009:000287.7690:04010
04011:+00004:-00004:-00015:000287.7690:04011
04012:+00002:-00002:-00003:000287.7690:04012
04013:+00005:-00001:+00012:000287.7690:04013
04014:+00011:+00001:-00013:000287.7690:04014
04015:+00012:+00016:-00004:000287.7690:04015
04016:+00015:+00020:-00002:000287.7690:04016
04017:-00010:-00002:-00002:000287.7690:04017
04018:-00008:-00002:+00000:000287.7690:04018
04019:-00009:-00003:+00021:000287.7690:04019
04020:+00009:-00004:+00010:000287.7690:04020
04021:-00012:+00017:+00008:000287.7690:04021
04022:+00010:-00003:+00025:000287.7690:04022
04023:+00009:+00016:-00017:000287.7690:04023
04024:+00009:-00003:-00019:000287.7690:04024
04025:-00008:-00001:+00010:000287.7690:04025
04026:+00012:+00019:-00001:000287.7690:04026
04027:-00009:+00020:-00013:000287.7690:04027
04028:-00008:+00018:+00001:000287.7690:04028
04029:+00010:+00020:+00007:000287.7690:04029
04030:-00008:+00000:+00007:000287.7690:04030
04031:+00010:+00022:+00001:000287.7690:04031
04032:+00010:+00021:+00029:000287.7690:04032
04033:+00014:+00000:+00009:000264.9301:04033
04034:-00008:-00001:-00003:000264.9301:04034
04035:+00010:-00001:-00004:000264.9301:04035
04036:-00004:+00008:+00002:000264.9301:04036
04037:+00010:-00005:+00002:000264.9301:04037
04038:-00008:-00001:+00000:000264.9301:04038
04039:+00009:+00006:+00000:000264.9301:04039
04040:-00009:-00015:-00004:000264.9301:04040
04041:+00009:-00015:+00023:000264.9301:04041
04042:-00011:-00015:-00003:000264.9301:04042
04043:+00010:+00005:+00001:000264.9301:04043
04044:-00011:-00015:+00019:000264.9301:04044
04045:+00000:+00003:+00018:000264.9301:04045
04046:-00010:-00016:-00012:000264.9301:04046
04047:-00009:+00002:+00000:000264.9301:04047
04048:-00009:-00021:+00019:000264.9301:04048
04049:-00010:-00017:-00002:000264.9301:04049
04050:+00002:-00020:+00007:000264.9301:04050
04051:-00007:+00003:-00003:000264.9301:04051
04052:-00008:-00016:+00005:000264.9301:04052
04053:-00007:+00004:-00005:000264.9301:04053
04054:+00013:+00003:+00015:000264.9301:04054
04055:-00009:+00002:-00005:000264.9301:04055
04056:-00013:+00003:-00003:000264.9301:04056
04057:+00015:-00006:+00005:000264.9301:04057
04058:-00004:-00016:-00001:000264.9301:04058
04059:-00007:+00005:+00000:000264.9301:04059
04060:-00011:+00006:+00024:000264.9301:04060
04061:+00013:+00008:+00010:000264.9301:04061
04062:-00001:+00006:-00003:000264.9301:04062
04063:-00011:+00007:+00021:000264.9301:04063
04064:-00013:-00017:+00020:000264.9301:04064
04065:-00009:+00006:+00007:000264.9301:04065
04066:+00000:+00004:-00001:000264.9301:04066
04067:-00002:+00002:+00005:000264.9301:04067
04068:-00013:-00014:+00025:000264.9301:04068
04069:+00012:+00007:+00001:000264.9301:04069
04070:-00001:+00001:+00020:000264.9301:04070
04071:-00001:-00017:+00006:000264.9301:04071
04072:-00008:+00006:+00008:000264.9301:04072
04073:-00014:-00018:+00001:000264.9301:04073
04074:-00014:+00008:+00022:000264.9301:04074
04075:-00013:+00007:+00017:000264.9301:04075
04076:-00002:+00006:+00001:000264.9301:04076
04077:-00025:+00004:+00010:000264.9301:04077
04078:+00013:-00020:-00004:000264.9301:04078
04079:-00008:+00006:-00003:000264.9301:04079
04080:-00008:-00019:+00006:000264.9301:04080
04081:-00010:+00005:+00001:000264.9301:04081
04082:-00004:+00002:+00036:000264.9301:04082
04083:-00001:+00001:-00014:000264.9301:04083
04084:-00010:+00002:+00009:000264.9301:04084
04085:+00011:+00005:-00015:000264.9301:04085
04086:-00006:-00016:-00015:000264.9301:04086
04087:+00009:-00018:-00003:000264.9301:04087
04088:-00012:-00016:+00017:000264.9301:04088
04089:-00011:-00007:-00013:000264.9301:04089
04090:+00000:+00008:+00008:000264.9301:04090
04091:-00023:-00017:-00004:000264.9301:04091
04092:-00024:-00014:-00015:000264.9301:04092
04093:-00013:+00002:-00015:000264.9301:04093
04094:-00012:-00005:-00018:000264.9301:04094
04095:-00029:-00015:+00006:000264.9301:04095
04096:-00001:+00002:+00020:000264.9301:04096
04097:-00006:-00021:+00021:000264.9301:04097
04098:-00005:+00002:-00006:000264.9301:04098
04099:-00005:-00019:-00016:000264.9301:04099
04100:-00001:+00004:+00005:000264.9301:04100
04101:-00025:-00019:+00021:000264.9301:04101
04102:-00003:-00019:+00009:000264.9301:04102
04103:-00023:-00016:+00039:000264.9301:04103
04104:-00006:-00009:-00019:000264.9301:04104
04105:-00003:-00019:-00031:000264.9301:04105
04106:-00004:-00008:-00009:000264.9301:04106
04107:-00004:-00019:+00021:000264.9301:04107
04108:-00003:-00020:+00024:000265.3556:04108
04109:-00026:-00009:+00001:000265.3556:04109
04110:-00028:-00016:+00006:000265.3556:04110
04111:-00028:-00017:-00014:000265.3556:04111
04112:-00027:-00009:+00007:000265.3556:04112
04113:-00021:-00015:+00007:000265.3556:04113
04114:-00016:-00021:+00007:000265.3556:04114
04115:-00026:+00002:-00005:000265.3556:04115
04116:-00027:-00015:+00005:000265.3556:04116
04117:-00028:-00009:-00017:000265.3556:04117
04118:-00016:+00004:+00010:000265.3556:04118
04119:-00016:-00015:+00006:000265.3556:04119
04120:-00031:-00022:-00002:000265.3556:04120
04121:-00029:-00018:+00014:000265.3556:04121
04122:-00018:+00005:+00016:000265.3556:04122
04123:-00017:-00019:-00003:000265.3556:04123
04124:-00027:-00015:+00007:000265.3556:04124
04125:-00028:-00005:+00005:000265.3556:04125
04126:-00025:+00009:+00019:000265.3556:04126
04127:-00015:+00004:+00020:000265.3556:04127
04128:-00024:+00006:+00019:000265.3556:04128
04129:-00007:+00007:-00002:000265.3556:04129
04130:-00026:-00006:-00011:000265.3556:04130
04131:-00017:-00006:+00002:000265.3556:04131
04132:-00029:-00003:+00019:000265.3556:04132
04133:-00038:-00005:+00015:000265.3556:04133
04134:-00004:+00004:+00003:000265.3556:04134
04135:-00021:-00006:-00002:000265.3556:04135
04136:-00030:-00005:-00014:000265.3556:04136
04137:-00019:-00006:-00003:000265.3556:04137
04138:-00026:-00005:+00010:000265.3556:04138
04139:-00040:-00003:+00006:000265.3556:04139
04140:-00016:+00000:+00003:000265.3556:04140
04141:-00016:+00018:+00000:000265.3556:04141
04142:-00020:+00007:+00010:000265.3556:04142
04143:-00021:+00000:+00002:000265.3556:04143
04144:-00027:-00003:+00019:000265.3556:04144
04145:-00022:-00005:-00029:000265.3556:04145
04146:-00006:+00018:-00002:000265.3556:04146
04147:-00007:+00018:+00019:000265.3556:04147
04148:-00030:+00016:-00001:000265.3556:04148
04149:-00006:-00004:-00004:000265.3556:04149
04150:-00024:-00003:+00002:000265.3556:04150
04151:-00027:+00007:-00001:000265.3556:04151
04152:-00024:-00003:+00011:000265.3556:04152
04153:+00000:+00017:+00020:000265.3556:04153
04154:-00017:-00002:-00001:000265.3556:04154
04155:-00028:-00002:+00019:000265.3556:04155
04156:-00014:+00010:+00024:000265.3556:04156
04157:-00030:+00018:-00001:000265.3556:04157
04158:-00025:+00023:-00004:000265.3556:04158
04159:-00028:+00019:+00018:000265.3556:04159
04160:-00017:+00020:+00000:000265.3556:04160
04161:-00041:+00005:+00021:000265.3556:04161
04162:-00027:+00021:-00001:000265.3556:04162
04163:-00015:+00021:+00004:000265.3556:04163
04164:-00040:+00018:-00012:000265.3556:04164
04165:-00020:+00015:-00002:000265.3556:04165
04166:-00029:+00021:-00001:000265.3556:04166
04167:-00031:+00015:+00007:000265.3556:04167
04168:-00026:+00014:-00003:000265.3556:04168
04169:-00028:+00014:-00001:000265.3556:04169
04170:-00025:+00009:-00005:000265.3556:04170
04171:-00027:+00034:-00003:000265.3556:04171
04172:+00001:+00035:-00003:000265.3556:04172
04173:-00027:+00034:-00002:000265.3556:04173
04174:-00024:+00035:+00009:000265.3556:04174
04175:-00004:+00027:-00002:000265.3556:04175
04176:-00006:+00015:+00010:000265.3556:04176
04177:-00025:+00038:-00004:000265.3556:04177
04178:-00003:+00037:+00015:000265.3556:04178
04179:-00005:+00039:-00003:000265.3556:04179
04180:-00017:+00014:+00010:000265.3556:04180
04181:-00007:+00032:+00006:000265.3556:04181
04182:-00024:+00032:-00004:000265.3556:04182
04183:-00027:+00015:-00005:000265.3556:04183
04184:-00026:+00039:-00004:000265.3556:04184
04185:-00027:+00015:+00010:000265.3556:04185
04186:-00019:+00010:+00003:000265.3556:04186
04187:-00007:+00032:-00013:000265.3556:04187
04188:-00025:+00015:-00003:000265.3556:04188
04189:-00007:+00009:+00008:000265.3556:04189
04190:-00024:+00009:+00010:000265.3556:04190
04191:-00013:+00012:+00001:000265.3556:04191
04192:-00006:+00012:+00010:000265.3556:04192
04193:-00010:+00020:+00022:000265.3556:04193
04194:+00010:+00014:+00004:000265.3556:04194
04195:-00011:+00019:+00009:000227.6203:04195
04196:-00014:-00003:-00013:000227.6203:04196
04197:-00013:+00017:+00024:000227.6203:04197
04198:-00011:+00021:-00003:000227.6203:04198
04199:-00004:-00001:+00006:000227.6203:04199
04200:+00009:+00000:+00009:000227.6203:04200
04201:-00013:+00021:+00007:000227.6203:04201
04202:-00014:+00017:-00010:000227.6203:04202
04203:-00013:+00013:+00009:000227.6203:04203
04204:-00002:+00017:+00006:000227.6203:04204
04205:-00027:+00014:-00006:000227.6203:04205
04206:-00025:+00022:+00007:000227.6203:04206
04207:-00024:+00015:+00009:000227.6203:04207
04208:-00025:+00009:-00007:000227.6203:04208
04209:-00026:+00034:-00014:000227.6203:04209
04210:-00001:+00036:+00009:000227.6203:04210
04211:-00022:+00035:-00001:000227.6203:04211
04212:-00024:+00014:+00008:000227.6203:04212
04213:-00011:+00036:+00006:000227.6203:04213
04214:-00006:+00038:-00016:000227.6203:04214
04215:-00005:+00035:-00013:000227.6203:04215
04216:+00000:+00028:+00022:000227.6203:04216
04217:+00000:+00025:+00008:000227.6203:04217
04218:-00007:+00035:+00007:000227.6203:04218
04219:-00011:+00034:-00013:000227.6203:04219
04220:-00004:+00036:+00008:000227.6203:04220
04221:-00011:+00033:-00031:000227.6203:04221
04222:-00015:+00038:+00004:000227.6203:04222
04223:-00013:+00034:+00007:000227.6203:04223
04224:-00018:+00034:-00032:000227.6203:04224
04225:-00013:+00011:-00013:000227.6203:04225
04226:-00008:+00014:-00018:000227.6203:04226
04227:-00005:+00010:-00015:000227.6203:04227
04228:-00001:+00009:-00020:000227.6203:04228
04229:+00000:+00011:-00002:000227.6203:04229
04230:-00003:+00009:-00015:000227.6203:04230
04231:-00002:+00023:+00006:000227.6203:04231
04232:-00009:+00013:-00017:000227.6203:04232
04233:-00006:+00019:+00007:000227.6203:04233
04234:-00011:+00009:-00001:000227.6203:04234
04235:+00000:+00020:+00017:000227.6203:04235
04236:-00003:+00017:+00007:000227.6203:04236
04237:-00015:-00003:+00003:000227.6203:04237
04238:-00009:-00006:+00011:000227.6203:04238
04239:-00013:+00019:-00015:000227.6203:04239
04240:+00001:-00006:-00020:000227.6203:04240
04241:-00011:+00017:-00014:000227.6203:04241
04242:+00010:+00016:+00006:000227.6203:04242
04243:-00013:-00004:-00031:000227.6203:04243
04244:-00015:+00018:+00003:000227.6203:04244
04245:-00015:+00021:-00002:000227.6203:04245
04246:-00025:-00002:+00007:000227.6203:04246
04247:+00000:+00021:-00001:000227.6203:04247
04248:-00004:+00021:-00001:000227.6203:04248
04249:-00002:+00019:-00007:000227.6203:04249
04250:-00014:+00018:+00001:000227.6203:04250
04251:-00009:+00017:-00001:000227.6203:04251
04252:-00030:+00020:+00007:000227.6203:04252
04253:-00023:+00021:-00003:000227.6203:04253
04254:-00024:+00021:+00019:000227.6203:04254
04255:-00025:-00001:+00002:000227.6203:04255
04256:-00027:-00004:-00002:000227.6203:04256
04257:-00002:+00017:+00016:000227.6203:04257
04258:-00025:-00001:-00002:000227.6203:04258
04259:-00026:+00019:-00003:000227.6203:04259
04260:-00007:+00017:-00004:000227.6203:04260
04261:-00024:+00007:+00008:000227.6203:04261
04262:-00002:-00003:-00019:000227.6203:04262
04263:-00002:+00000:+00019:000227.6203:04263
04264:-00005:+00000:+00002:000227.6203:04264
04265:-00025:+00009:+00015:000227.6203:04265
04266:+00000:-00006:+00002:000227.6203:04266
04267:+00000:+00000:+00000:000227.6203:04267
04268:-00002:+00006:-00018:000227.6203:04268
04269:+00000:-00006:-00002:000227.6203:04269
04270:-00010:-00003:-00002:000227.6203:04270
04271:-00023:-00004:-00014:000227.6203:04271
04272:-00013:+00007:+00000:000227.6203:04272
04273:-00014:-00002:+00000:000227.6203:04273
04274:-00005:+00003:+00020:000227.6203:04274
04275:-00006:+00001:-00002:000227.6203:04275
04276:-00011:-00006:+00012:000227.6203:04276
04277:-00006:+00006:+00007:000227.6203:04277
04278:-00002:+00004:-00005:000227.6203:04278
04279:-00011:-00004:-00003:000227.6203:04279
04280:-00002:+00005:-00004:000227.6203:04280
04281:-00006:-00016:-00029:000227.6203:04281
04282:-00003:+00001:+00022:000227.6203:04282
04283:+00000:+00007:+00023:000227.6203:04283
04284:-00023:+00005:+00000:000227.6203:04284
04285:+00001:-00005:+00001:000227.6203:04285
04286:-00013:+00007:+00021:000227.6203:04286
04287:-00014:-00015:-00019:000219.6422:04287
04288:+00000:+00003:+00001:000219.6422:04288
04289:+00009:+00009:-00005:000219.6422:04289
04290:-00003:+00004:-00003:000219.6422:04290
04291:-00013:+00006:+00008:000219.6422:04291
04292:-00002:-00006:+00009:000219.6422:04292
04293:-00001:+00008:+00007:000219.6422:04293
04294:-00025:+00008:+00008:000219.6422:04294
04295:-00013:+00002:-00003:000219.6422:04295
04296:-00006:+00004:-00004:000219.6422:04296
04297:-00024:+00003:-00019:000219.6422:04297
04298:-00025:-00004:+00010:000219.6422:04298
04299:-00025:-00006:+00000:000219.6422:04299
04300:-00027:+00001:+00005:000219.6422:04300
04301:-00003:+00008:+00009:000219.6422:04301
04302:-00002:+00003:+00002:000219.6422:04302
04303:-00004:+00001:-00004:000219.6422:04303
04304:+00000:+00005:+00010:000219.6422:04304
04305:-00010:+00003:+00009:000219.6422:04305
04306:-00015:+00002:-00008:000219.6422:04306
04307:-00003:-00004:+00000:000219.6422:04307
04308:+00009:+00018:-00004:000219.6422:04308
04309:-00024:+00002:-00001:000219.6422:04309
04310:-00004:-00006:-00003:000219.6422:04310
04311:-00025:-00004:+00014:000219.6422:04311
04312:-00004:+00005:+00010:000219.6422:04312
04313:-00020:+00003:-00004:000219.6422:04313
04314:-00029:+00007:-00002:000219.6422:04314
04315:-00027:+00006:+00023:000219.6422:04315
04316:-00024:-00018:+00004:000219.6422:04316
04317:-00025:-00016:+00000:000219.6422:04317
04318:-00025:-00018:+00018:000219.6422:04318
04319:-00018:-00018:-00002:000219.6422:04319
04320:-00025:-00014:+00010:000219.6422:04320
04321:-00004:+00001:+00026:000219.6422:04321
04322:-00003:-00007:-00001:000219.6422:04322
04323:-00002:-00019:+00023:000219.6422:04323
04324:-00011:-00018:+00021:000219.6422:04324
04325:-00001:-00018:+00002:000219.6422:04325
04326:-00001:-00021:-00004:000219.6422:04326
04327:-00008:-00020:+00000:000219.6422:04327
04328:-00003:-00018:+00007:000219.6422:04328
04329:-00001:-00016:-00013:000219.6422:04329
04330:-00003:-00008:+00015:000219.6422:04330
04331:-00025:+00003:+00002:000219.6422:04331
04332:-00029:-00021:+00018:000219.6422:04332
04333:-00010:-00018:+00024:000219.6422:04333
04334:-00013:+00002:+00009:000219.6422:04334
04335:+00000:+00001:-00008:000219.6422:04335
04336:-00004:-00015:-00002:000219.6422:04336
04337:+00000:+00008:-00004:000219.6422:04337
04338:-00030:+00003:-00002:000219.6422:04338
04339:-00004:+00006:+00000:000219.6422:04339
04340:-00003:+00007:+00025:000219.6422:04340
04341:-00014:-00020:+00010:000219.6422:04341
04342:-00014:+00006:+00006:000219.6422:04342
04343:+00014:-00004:+00005:000219.6422:04343
04344:-00004:-00005:+00004:000219.6422:04344
04345:-00014:-00002:+00008:000219.6422:04345
04346:-00008:+00000:-00001:000219.6422:04346
04347:-00014:+00000:+00007:000219.6422:04347
04348:+00000:-00005:-00004:000219.6422:04348
04349:-00001:-00002:+00015:000219.6422:04349
04350:-00003:+00021:+00005:000219.6422:04350
04351:-00018:-00002:-00016:000219.6422:04351
04352:-00024:+00017:+00008:000219.6422:04352
04353:-00023:-00006:+00019:000219.6422:04353
04354:-00004:-00003:-00018:000219.6422:04354
04355:-00026:-00001:+00008:000219.6422:04355
04356:-00002:-00004:+00007:000219.6422:04356
04357:-00016:+00017:+00006:000219.6422:04357
04358:-00029:-00003:-00013:000219.6422:04358
04359:-00026:-00001:-00001:000219.6422:04359
04360:-00003:-00003:-00004:000219.6422:04360
04361:-00004:-00005:+00008:000219.6422:04361
04362:+00010:-00005:-00013:000219.6422:04362
04363:-00004:-00004:+00000:000219.6422:04363
04364:-00002:-00005:+00011:000219.6422:04364
04365:-00002:+00000:-00002:000219.6422:04365
04366:-00006:-00004:+00007:000219.6422:04366
04367:-00027:+00000:-00004:000219.6422:04367
04368:-00002:+00004:+00012:000219.6422:04368
04369:-00003:-00005:+00020:000219.6422:04369
04370:-00028:+00003:+00007:000219.6422:04370
04371:+00000:-00002:-00013:000219.6422:04371
04372:-00002:-00004:+00008:000233.7563:04372
04373:-00002:+00006:-00011:000233.7563:04373
04374:-00004:-00003:+00000:000233.7563:04374
04375:-00023:+00008:+00018:000233.7563:04375
04376:-00019:+00008:+00010:000233.7563:04376
04377:-00025:+00008:+00007:000233.7563:04377
04378:-00004:+00000:+00001:000233.7563:04378
04379:-00006:+00008:+00001:000233.7563:04379
04380:-00028:-00001:+00003:000233.7563:04380
04381:-00008:-00002:+00001:000233.7563:04381
04382:-00028:-00002:-00015:000233.7563:04382
04383:-00004:-00001:-00005:000233.7563:04383
04384:-00005:+00021:+00019:000233.7563:04384
04385:-00005:-00003:+00003:000233.7563:04385
04386:-00005:+00020:-00002:000233.7563:04386
04387:-00004:+00013:+00025:000233.7563:04387
04388:-00004:+00009:+00007:000233.7563:04388
04389:-00018:+00009:+00004:000233.7563:04389
04390:-00013:+00013:+00005:000233.7563:04390
04391:-00002:+00018:+00019:000233.7563:04391
04392:-00003:+00018:-00008:000233.7563:04392
04393:-00012:+00013:+00007:000233.7563:04393
04394:-00006:+00022:-00001:000233.7563:04394
04395:-00003:+00023:+00004:000233.7563:04395
04396:-00012:+00023:+00006:000233.7563:04396
04397:-00014:+00021:+00000:000233.7563:04397
04398:-00003:+00017:+00001:000233.7563:04398
04399:-00008:+00020:-00004:000233.7563:04399
04400:-00011:+00011:-00004:000233.7563:04400
04401:-00011:-00004:-00006:000233.7563:04401
04402:-00001:-00003:+00005:000233.7563:04402
04403:+00011:+00000:+00009:000233.7563:04403
04404:-00024:+00019:-00003:000233.7563:04404
04405:-00014:+00018:+00001:000233.7563:04405
04406:-00001:+00018:+00023:000233.7563:04406
04407:-00001:-00002:+00006:000233.7563:04407
04408:-00003:-00001:+00003:000233.7563:04408
04409:-00007:+00018:+00022:000233.7563:04409
04410:-00002:+00001:+00003:000233.7563:04410
04411:-00013:+00010:+00009:000233.7563:04411
04412:-00010:+00020:+00007:000233.7563:04412
04413:-00009:+00020:+00009:000233.7563:04413
04414:-00003:+00020:-00011:000233.7563:04414
04415:+00000:+00010:+00020:000233.7563:04415
04416:+00000:-00001:+00005:000233.7563:04416
04417:-00023:+00018:-00013:000233.7563:04417
04418:+00010:+00019:-00001:000233.7563:04418
04419:-00010:+00022:+00004:000233.7563:04419
04420:-00012:+00017:-00005:000233.7563:04420
04421:-00014:+00019:+00009:000233.7563:04421
04422:-00009:-00002:+00008:000233.7563:04422
04423:-00004:+00021:-00028:000233.7563:04423
04424:-00006:+00013:+00005:000233.7563:04424
04425:-00007:+00032:-00004:000233.7563:04425
04426:-00029:+00024:+00004:000233.7563:04426
04427:-00026:+00014:+00010:000233.7563:04427
04428:-00027:+00009:+00025:000233.7563:04428
04429:-00027:+00011:-00018:000233.7563:04429
04430:-00016:+00013:+00008:000233.7563:04430
04431:-00023:+00024:-00003:000233.7563:04431
04432:-00019:+00011:-00004:000233.7563:04432
04433:-00026:+00012:+00005:000233.7563:04433
04434:-00023:+00014:+00020:000233.7563:04434
04435:-00025:+00013:+00005:000233.7563:04435
04436:-00026:+00014:+00008:000233.7563:04436
04437:-00015:+00033:+00001:000233.7563:04437
04438:-00005:+00012:-00005:000233.7563:04438
04439:-00001:+00016:-00004:000233.7563:04439
04440:-00002:+00016:+00003:000233.7563:04440
04441:-00023:+00015:+00009:000233.7563:04441
04442:-00012:+00012:-00018:000233.7563:04442
04443:-00014:+00014:-00003:000233.7563:04443
04444:-00013:+00033:+00009:000233.7563:04444
04445:-00004:+00013:+00001:000233.7563:04445
04446:-00029:+00010:-00003:000233.7563:04446
04447:-00006:+00022:+00023:000233.7563:04447
04448:-00025:+00010:-00014:000233.7563:04448
04449:-00029:+00013:+00005:000233.7563:04449
04450:-00024:+00022:+00001:000233.7563:04450
04451:-00018:+00019:+00005:000233.7563:04451
04452:-00016:-00005:-00016:000233.7563:04452
04453:-00025:+00023:-00001:000233.7563:04453
04454:-00029:-00001:-00003:000233.7563:04454
04455:-00029:+00019:+00009:000239.8733:04455
04456:-00026:-00001:+00001:000239.8733:04456
04457:-00027:+00018:-00005:000239.8733:04457
04458:-00028:-00001:+00003:000239.8733:04458
04459:-00024:+00021:-00003:000239.8733:04459
04460:-00017:+00020:-00003:000239.8733:04460
04461:-00025:+00012:+00022:000239.8733:04461
04462:-00006:+00001:-00004:000239.8733:04462
04463:-00005:+00010:-00015:000239.8733:04463
04464:-00028:+00021:+00005:000239.8733:04464
04465:-00011:+00020:+00010:000239.8733:04465
04466:-00024:+00021:+00006:000239.8733:04466
04467:-00004:+00010:+00006:000239.8733:04467
04468:-00007:+00034:+00004:000239.8733:04468
04469:-00006:+00010:+00005:000239.8733:04469
04470:-00023:+00011:-00016:000239.8733:04470
04471:-00026:+00014:+00002:000239.8733:04471
04472:-00015:+00013:+00005:000239.8733:04472
04473:-00021:+00010:+00007:000239.8733:04473
04474:-00025:+00032:+00007:000239.8733:04474
04475:-00015:+00014:+00004:000239.8733:04475
04476:-00016:+00021:-00016:000239.8733:04476
04477:-00029:+00010:+00005:000239.8733:04477
04478:-00026:+00015:-00013:000239.8733:04478
04479:-00045:+00011:-00019:000239.8733:04479
04480:-00029:+00023:-00004:000239.8733:04480
04481:-00028:+00036:-00004:000239.8733:04481
04482:-00022:+00020:+00005:000239.8733:04482
04483:-00025:+00009:+00008:000239.8733:04483
04484:-00028:+00023:-00002:000239.8733:04484
04485:-00006:+00010:-00019:000239.8733:04485
04486:-00014:+00010:-00004:000239.8733:04486
04487:+00013:+00022:-00004:000239.8733:04487
04488:-00005:+00009:+00004:000239.8733:04488
04489:-00002:+00012:-00004:000239.8733:04489
04490:+00000:+00016:+00016:000239.8733:04490
04491:-00002:+00000:+00011:000239.8733:04491
04492:-00012:+00011:+00008:000239.8733:04492
04493:-00013:+00023:+00023:000239.8733:04493
04494:-00002:+00024:+00001:000239.8733:04494
04495:-00014:+00017:-00004:000239.8733:04495
04496:+00010:+00021:+00000:000239.8733:04496
04497:+00000:+00023:-00001:000239.8733:04497
04498:-00014:+00010:-00008:000239.8733:04498
04499:-00006:+00023:+00018:000239.8733:04499
04500:-00023:+00014:+00008:000239.8733:04500
04501:-00027:-00002:-00002:000239.8733:04501
04502:-00003:-00001:+00024:000239.8733:04502
04503:-00026:-00005:+00010:000239.8733:04503
04504:-00007:-00003:+00007:000239.8733:04504
04505:-00022:+00017:+00004:000239.8733:04505
04506:-00006:+00019:-00004:000239.8733:04506
04507:-00005:-00004:+00008:000239.8733:04507
04508:-00001:+00000:+00002:000239.8733:04508
04509:-00005:+00018:+00010:000239.8733:04509
04510:-00003:-00002:+00009:000239.8733:04510
04511:-00009:+00000:-00001:000239.8733:04511
04512:-00005:-00003:-00013:000239.8733:04512
04513:-00001:+00019:+00005:000239.8733:04513
04514:+00000:-00005:-00001:000239.8733:04514
04515:-00002:-00006:+00018:000239.8733:04515
04516:-00005:-00006:+00001:000239.8733:04516
04517:+00000:-00006:-00002:000239.8733:04517
04518:-00004:-00006:+00000:000239.8733:04518
04519:-00003:+00001:+00009:000239.8733:04519
04520:-00003:+00007:-00001:000239.8733:04520
04521:-00026:+00001:+00021:000239.8733:04521
04522:-00025:-00005:-00003:000239.8733:04522
04523:-00016:+00003:-00001:000239.8733:04523
04524:-00028:+00008:-00004:000239.8733:04524
04525:-00023:+00006:-00003:000239.8733:04525
04526:-00016:+00008:+00003:000239.8733:04526
04527:-00024:-00005:+00020:000239.8733:04527
04528:-00025:+00018:+00001:000239.8733:04528
04529:-00015:+00008:+00008:000239.8733:04529
04530:-00023:+00008:+00005:000239.8733:04530
04531:-00001:-00001:+00011:000239.8733:04531
04532:-00006:-00003:+00005:000239.8733:04532
04533:-00003:+00021:-00002:000239.8733:04533
04534:-00002:+00018:+00019:000239.8733:04534
04535:-00025:-00003:+00007:000253.3350:04535
04536:-00005:+00018:-00005:000253.3350:04536
04537:+00000:+00001:+00026:000253.3350:04537
04538:+00000:-00005:+00001:000253.3350:04538
04539:-00002:-00006:+00019:000253.3350:04539
04540:-00012:-00004:-00003:000253.3350:04540
04541:-00002:+00006:+00007:000253.3350:04541
04542:-00012:+00005:-00030:000253.3350:04542
04543:-00003:-00006:+00002:000253.3350:04543
04544:+00000:-00005:+00010:000253.3350:04544
04545:-00024:+00004:+00005:000253.3350:04545
04546:-00002:+00006:-00005:000253.3350:04546
04547:-00002:+00017:+00002:000253.3350:04547
04548:-00002:-00003:+00010:000253.3350:04548
04549:+00000:-00017:+00010:000253.3350:04549
04550:-00011:-00015:+00012:000253.3350:04550
04551:-00013:+00007:+00003:000253.3350:04551
04552:+00000:+00004:+00009:000253.3350:04552
04553:-00007:-00005:+00000:000253.3350:04553
04554:-00014:-00007:+00008:000253.3350:04554
04555:-00002:-00002:-00013:000253.3350:04555
04556:+00000:+00007:+00021:000253.3350:04556
04557:-00010:+00008:+00006:000253.3350:04557
04558:-00002:+00000:-00003:000253.3350:04558
04559:-00012:+00000:-00003:000253.3350:04559
04560:-00015:+00017:-00004:000253.3350:04560
04561:-00011:+00000:-00019:000253.3350:04561
04562:-00010:+00018:+00009:000253.3350:04562
04563:+00008:+00020:+00020:000253.3350:04563
04564:-00014:-00002:-00015:000253.3350:04564
04565:-00008:+00010:-00001:000253.3350:04565
04566:-00010:+00021:-00003:000253.3350:04566
04567:-00014:+00022:+00010:000253.3350:04567
04568:+00010:+00019:+00010:000253.3350:04568
04569:-00012:+00021:+00022:000253.3350:04569
04570:-00013:-00004:-00019:000253.3350:04570
04571:-00011:-00003:-00013:000253.3350:04571
04572:-00009:+00000:+00007:000253.3350:04572
04573:-00024:+00020:+00009:000253.3350:04573
04574:-00001:+00001:+00007:000253.3350:04574
04575:-00013:+00018:+00022:000253.3350:04575
04576:-00001:+00016:-00003:000253.3350:04576
04577:-00004:-00001:+00018:000253.3350:04577
04578:-00001:-00001:+00018:000253.3350:04578
04579:-00014:+00008:+00007:000253.3350:04579
04580:-00007:+00016:+00010:000253.3350:04580
04581:-00003:-00001:+00005:000253.3350:04581
04582:+00000:-00002:+00007:000253.3350:04582
04583:-00004:+00000:-00028:000253.3350:04583
04584:-00012:+00008:+00004:000253.3350:04584
04585:-00013:-00006:+00006:000253.3350:04585
04586:-00014:-00002:+00002:000253.3350:04586
04587:-00014:-00004:+00019:000253.3350:04587
04588:+00000:-00003:+00015:000253.3350:04588
04589:-00002:-00005:+00007:000253.3350:04589
04590:-00013:+00003:-00002:000253.3350:04590
04591:-00015:-00006:-00013:000253.3350:04591
04592:-00028:-00003:+00005:000253.3350:04592
04593:-00006:-00003:+00008:000253.3350:04593
04594:-00005:-00001:+00023:000253.3350:04594
04595:-00025:+00006:-00003:000253.3350:04595
04596:-00004:+00000:-00013:000253.3350:04596
04597:-00025:-00004:-00003:000253.3350:04597
04598:-00026:-00001:+00007:000253.3350:04598
04599:-00026:-00003:+00008:000253.3350:04599
04600:-00022:+00001:-00005:000253.3350:04600
04601:-00023:+00000:+00010:000253.3350:04601
04602:-00028:+00018:+00003:000253.3350:04602
04603:-00003:+00017:-00004:000253.3350:04603
04604:-00026:-00004:+00010:000253.3350:04604
04605:-00029:-00001:-00001:000253.3350:04605
04606:-00026:+00000:+00004:000253.3350:04606
04607:-00026:+00020:+00023:000253.3350:04607
04608:-00006:+00000:-00019:000253.3350:04608
04609:-00006:-00005:+00010:000253.3350:04609
04610:-00003:-00004:+00001:000263.8529:04610
04611:-00015:-00006:+00000:000263.8529:04611
04612:-00024:-00002:-00004:000263.8529:04612
04613:-00005:-00004:+00013:000263.8529:04613
04614:-00023:+00007:+00019:000263.8529:04614
04615:-00003:-00016:+00026:000263.8529:04615
04616:-00004:+00006:+00001:000263.8529:04616
04617:-00003:+00003:+00003:000263.8529:04617
04618:-00023:+00007:-00005:000263.8529:04618
04619:-00005:+00005:+00001:000263.8529:04619
04620:+00000:+00008:+00001:000263.8529:04620
04621:-00005:+00005:-00020:000263.8529:04621
04622:-00005:+00007:+00021:000263.8529:04622
04623:-00005:+00007:-00003:000263.8529:04623
04624:-00005:-00007:-00001:000263.8529:04624
04625:-00014:-00004:-00001:000263.8529:04625
04626:-00002:-00004:+00020:000263.8529:04626
04627:-00012:+00000:+00007:000263.8529:04627
04628:+00009:+00001:+00002:000263.8529:04628
04629:-00008:-00003:+00001:000263.8529:04629
04630:-00002:+00023:+00002:000263.8529:04630
04631:-00013:+00021:-00001:000263.8529:04631
04632:+00011:+00022:+00015:000263.8529:04632
04633:+00008:+00018:+00008:000263.8529:04633
04634:+00009:+00018:+00010:000263.8529:04634
04635:+00004:+00021:+00011:000263.8529:04635
04636:+00012:+00012:+00002:000263.8529:04636
04637:+00009:+00009:+00007:000263.8529:04637
04638:-00008:+00012:+00010:000263.8529:04638
04639:+00014:+00039:-00001:000263.8529:04639
04640:-00009:+00035:-00014:000263.8529:04640
04641:+00011:+00011:+00000:000263.8529:04641
04642:+00000:+00032:-00003:000263.8529:04642
04643:-00001:+00013:+00009:000263.8529:04643
04644:-00001:+00036:-00013:000263.8529:04644
04645:+00000:+00009:+00023:000263.8529:04645
04646:-00010:+00009:-00018:000263.8529:04646
04647:-00008:+00016:-00004:000263.8529:04647
04648:-00008:+00013:+00007:000263.8529:04648
04649:-00011:+00014:-00003:000263.8529:04649
04650:-00014:+00023:-00015:000263.8529:04650
04651:-00004:+00011:+00011:000263.8529:04651
04652:-00003:+00010:+00010:000263.8529:04652
04653:-00018:+00021:-00013:000263.8529:04653
04654:-00024:+00024:-00015:000263.8529:04654
04655:-00005:+00009:-00014:000263.8529:04655
04656:-00006:+00019:-00015:000263.8529:04656
04657:-00001:+00020:+00007:000263.8529:04657
04658:-00009:+00024:-00004:000263.8529:04658
04659:-00015:+00016:-00005:000263.8529:04659
04660:-00028:-00001:+00005:000263.8529:04660
04661:-00026:+00023:+00010:000263.8529:04661
04662:-00026:+00018:-00016:000263.8529:04662
04663:-00015:+00019:-00003:000263.8529:04663
04664:-00003:+00018:+00037:000263.8529:04664
04665:-00006:+00023:+00018:000263.8529:04665
04666:-00005:+00007:+00008:000263.8529:04666
04667:-00006:+00010:+00007:000263.8529:04667
04668:-00026:+00021:+00004:000263.8529:04668
04669:-00020:+00019:-00020:000263.8529:04669
04670:-00026:+00022:+00036:000263.8529:04670
04671:-00026:+00023:-00003:000263.8529:04671
04672:-00006:+00023:+00009:000263.8529:04672
04673:-00006:+00010:+00006:000263.8529:04673
04674:-00024:+00001:+00005:000263.8529:04674
04675:-00006:+00010:-00035:000263.8529:04675
04676:-00026:+00032:-00001:000263.8529:04676
04677:+00009:+00012:-00004:000263.8529:04677
04678:-00015:+00011:-00014:000263.8529:04678
04679:-00007:+00018:-00001:000263.8529:04679
04680:-00017:+00013:+00010:000263.8529:04680
04681:-00026:+00017:+00010:000263.8529:04681
04682:-00030:+00019:-00002:000263.8529:04682
04683:-00024:+00018:+00018:000263.8529:04683
04684:-00025:+00020:-00015:000263.8529:04684
04685:-00027:+00021:-00002:000263.8529:04685
04686:-00024:+00019:-00004:000263.8529:04686
04687:-00020:+00017:+00008:000263.8529:04687
04688:-00016:-00003:-00004:000263.8529:04688
04689:-00027:+00010:+00023:000263.8529:04689
04690:-00028:-00002:-00002:000263.8529:04690
04691:-00015:-00001:+00001:000263.8529:04691
04692:-00029:+00000:+00022:000263.8529:04692
04693:-00025:+00017:+00010:000241.6424:04693
04694:-00004:+00024:+00010:000241.6424:04694
04695:-00007:+00009:+00008:000241.6424:04695
04696:-00002:+00018:-00004:000241.6424:04696
04697:-00006:+00020:-00006:000241.6424:04697
04698:-00003:+00012:-00005:000241.6424:04698
04699:-00003:+00019:+00007:000241.6424:04699
04700:-00025:+00019:+00009:000241.6424:04700
04701:-00011:+00000:+00008:000241.6424:04701
04702:-00001:+00011:+00007:000241.6424:04702
04703:-00007:+00023:+00009:000241.6424:04703
04704:-00006:+00011:+00004:000241.6424:04704
04705:-00023:+00032:-00002:000241.6424:04705
04706:-00025:+00011:+00010:000241.6424:04706
04707:-00002:+00022:+00019:000241.6424:04707
04708:-00006:+00010:-00002:000241.6424:04708
04709:-00025:+00021:-00005:000241.6424:04709
04710:-00022:+00021:-00003:000241.6424:04710
04711:-00024:+00011:+00005:000241.6424:04711
04712:-00024:+00000:-00011:000241.6424:04712
04713:-00022:+00009:+00003:000241.6424:04713
04714:-00030:+00000:-00002:000241.6424:04714
04715:-00018:+00018:-00028:000241.6424:04715
04716:-00025:+00020:+00000:000241.6424:04716
04717:-00004:+00009:+00007:000241.6424:04717
04718:-00016:+00023:+00010:000241.6424:04718
04719:-00026:+00018:+00006:000241.6424:04719
04720:-00024:+00023:+00008:000241.6424:04720
04721:-00023:+00020:-00031:000241.6424:04721
04722:-00006:+00013:+00000:000241.6424:04722
04723:-00010:+00023:-00005:000241.6424:04723
04724:-00005:+00010:-00017:000241.6424:04724
04725:-00014:+00011:-00002:000241.6424:04725
04726:-00002:+00013:+00007:000241.6424:04726
04727:-00014:+00023:+00004:000241.6424:04727
04728:-00001:+00013:+00005:000241.6424:04728
04729:-00008:+00021:+00022:000241.6424:04729
04730:-00012:+00023:+00006:000241.6424:04730
04731:-00013:+00024:+00010:000241.6424:04731
04732:+00014:+00011:-00001:000241.6424:04732
04733:-00025:+00010:+00002:000241.6424:04733
04734:-00015:+00023:+00002:000241.6424:04734
04735:-00015:+00009:+00022:000241.6424:04735
04736:-00002:+00021:+00009:000241.6424:04736
04737:-00001:+00017:+00009:000241.6424:04737
04738:-00003:+00018:+00000:000241.6424:04738
04739:-00003:-00007:+00009:000241.6424:04739
04740:-00023:+00000:+00000:000241.6424:04740
04741:-00007:-00002:+00001:000241.6424:04741
04742:-00029:+00019:+00001:000241.6424:04742
04743:-00024:-00003:+00020:000241.6424:04743
04744:-00024:+00004:+00021:000241.6424:04744
04745:-00023:+00000:+00000:000241.6424:04745
04746:-00026:-00006:-00004:000241.6424:04746
04747:+00001:-00006:+00010:000241.6424:04747
04748:-00025:-00004:+00022:000241.6424:04748
04749:-00024:-00005:-00003:000241.6424:04749
04750:-00024:+00000:+00002:000241.6424:04750
04751:-00005:+00018:-00002:000241.6424:04751
04752:-00028:-00006:+00009:000241.6424:04752
04753:-00023:+00008:+00007:000241.6424:04753
04754:-00023:+00000:+00000:000241.6424:04754
04755:-00017:-00006:+00007:000241.6424:04755
04756:-00002:-00005:+00001:000241.6424:04756
04757:-00002:+00017:+00021:000241.6424:04757
04758:-00006:+00007:+00005:000241.6424:04758
04759:-00011:+00000:+00019:000241.6424:04759
04760:-00003:-00003:-00002:000241.6424:04760
04761:-00023:-00005:+00018:000241.6424:04761
04762:-00005:-00004:+00006:000241.6424:04762
04763:-00006:-00002:+00011:000241.6424:04763
04764:-00002:-00005:+00002:000241.6424:04764
04765:-00007:-00004:+00001:000241.6424:04765
04766:-00010:-00002:+00001:000241.6424:04766
04767:-00006:-00003:-00015:000241.6424:04767
04768:-00025:+00007:-00003:000241.6424:04768
04769:-00004:+00017:+00001:000241.6424:04769
04770:-00017:-00006:+00002:000241.6424:04770
04771:-00027:+00017:+00004:000241.6424:04771
04772:-00007:+00017:+00012:000241.6424:04772
04773:-00026:-00001:+00010:000241.6424:04773
04774:-00022:-00002:-00001:000241.6424:04774
04775:-00004:+00000:-00002:000241.6424:04775
04776:-00024:-00001:-00001:000241.6424:04776
04777:-00025:-00002:-00009:000241.6424:04777
04778:-00004:+00022:-00016:000241.6424:04778
04779:-00006:+00018:-00006:000241.6424:04779
04780:-00023:+00021:-00045:000241.6424:04780
04781:-00022:+00020:+00001:000241.6424:04781
04782:-00002:-00002:+00025:000241.6424:04782
04783:-00003:-00004:+00026:000241.6424:04783
04784:-00001:-00005:+00008:000221.4890:04784
04785:-00006:+00000:-00017:000221.4890:04785
04786:-00001:+00017:-00034:000221.4890:04786
04787:-00002:+00023:-00015:000221.4890:04787
04788:-00011:+00021:+00008:000221.4890:04788
04789:-00006:+00021:-00014:000221.4890:04789
04790:+00000:-00003:-00012:000221.4890:04790
04791:+00010:+00021:-00006:000221.4890:04791
04792:+00000:+00020:-00015:000221.4890:04792
04793:+00000:-00002:-00002:000221.4890:04793
04794:-00007:+00018:+00038:000221.4890:04794
04795:-00014:-00006:+00022:000221.4890:04795
04796:-00002:+00006:+00019:000221.4890:04796
04797:-00012:+00018:+00005:000221.4890:04797
04798:-00023:-00007:-00005:000221.4890:04798
04799:-00006:+00006:+00010:000221.4890:04799
04800:-00007:+00008:+00022:000221.4890:04800
04801:-00003:+00007:+00009:000221.4890:04801
04802:-00005:+00005:-00014:000221.4890:04802
04803:-00002:+00018:-00016:000221.4890:04803
04804:-00006:+00005:+00007:000221.4890:04804
04805:-00025:-00015:+00010:000221.4890:04805
04806:-00023:-00005:+00019:000221.4890:04806
04807:-00024:+00006:-00003:000221.4890:04807
04808:-00028:-00007:-00013:000221.4890:04808
04809:-00023:-00002:-00004:000221.4890:04809
04810:-00026:-00002:+00007:000221.4890:04810
04811:-00026:+00018:-00014:000221.4890:04811
04812:+00000:+00018:+00000:000221.4890:04812
04813:-00023:+00019:+00003:000221.4890:04813
04814:-00025:-00004:+00009:000221.4890:04814
04815:-00004:+00021:+00008:000221.4890:04815
04816:-00027:+00000:-00001:000221.4890:04816
04817:-00028:-00001:+00010:000221.4890:04817
04818:-00029:-00002:+00014:000221.4890:04818
04819:-00026:-00004:+00019:000221.4890:04819
04820:-00019:+00001:-00004:000221.4890:04820
04821:-00003:-00004:+00007:000221.4890:04821
04822:-00028:+00008:-00003:000221.4890:04822
04823:-00026:+00005:-00013:000221.4890:04823
04824:-00020:-00006:+00021:000221.4890:04824
04825:-00020:-00007:+00022:000221.4890:04825
04826:-00031:-00002:+00003:000221.4890:04826
04827:-00016:+00007:-00004:000221.4890:04827
04828:-00018:+00007:-00002:000221.4890:04828
04829:-00042:-00008:+00002:000221.4890:04829
04830:-00027:-00017:+00018:000221.4890:04830
04831:-00024:+00005:+00023:000221.4890:04831
04832:-00002:+00008:+00008:000221.4890:04832
04833:-00003:-00017:+00019:000221.4890:04833
04834:-00008:+00007:-00001:000221.4890:04834
04835:-00025:-00003:+00003:000221.4890:04835
04836:-00013:-00003:+00022:000221.4890:04836
04837:-00003:-00003:+00020:000221.4890:04837
04838:-00012:-00003:+00007:000221.4890:04838
04839:-00013:-00003:-00004:000221.4890:04839
04840:+00003:+00018:+00017:000221.4890:04840
04841:-00009:+00016:+00003:000221.4890:04841
04842:+00013:+00022:-00004:000221.4890:04842
04843:+00012:+00020:-00001:000221.4890:04843
04844:+00013:+00018:-00002:000221.4890:04844
04845:-00008:+00000:-00011:000221.4890:04845
04846:-00013:+00023:+00001:000221.4890:04846
04847:-00011:+00022:+00009:000221.4890:04847
04848:-00026:+00024:-00003:000221.4890:04848
04849:-00011:+00010:+00010:000221.4890:04849
04850:-00003:+00019:-00004:000221.4890:04850
04851:-00001:-00002:-00008:000221.4890:04851
04852:-00024:+00021:-00004:000221.4890:04852
04853:-00004:+00019:+00007:000221.4890:04853
04854:-00015:-00001:-00016:000221.4890:04854
04855:-00025:+00020:-00004:000221.4890:04855
04856:-00006:+00016:-00002:000221.4890:04856
04857:-00026:-00003:-00002:000221.4890:04857
04858:-00025:-00005:-00004:000221.4890:04858
04859:-00015:-00007:+00023:000221.4890:04859
04860:-00003:+00000:+00007:000221.4890:04860
04861:-00004:-00003:+00000:000221.4890:04861
04862:-00001:-00001:+00022:000221.4890:04862
04863:-00015:-00003:+00004:000221.4890:04863
04864:+00000:-00004:+00008:000221.4890:04864
04865:-00015:+00007:+00019:000221.4890:04865
04866:+00000:+00002:+00009:000221.4890:04866
04867:-00003:+00008:+00010:000221.4890:04867
04868:-00014:+00007:+00018:000236.0551:04868
04869:-00002:+00008:-00002:000236.0551:04869
04870:-00012:-00006:+00010:000236.0551:04870
04871:-00014:-00005:+00003:000236.0551:04871
04872:-00009:-00003:+00019:000236.0551:04872
04873:-00026:-00003:-00013:000236.0551:04873
04874:-00006:+00016:-00002:000236.0551:04874
04875:-00025:+00017:+00005:000236.0551:04875
04876:-00027:-00003:+00007:000236.0551:04876
04877:-00027:+00019:+00010:000236.0551:04877
04878:-00025:+00022:+00038:000236.0551:04878
04879:-00006:+00018:-00004:000236.0551:04879
04880:-00025:+00009:-00002:000236.0551:04880
04881:-00007:+00013:-00001:000236.0551:04881
04882:-00017:+00010:+00003:000236.0551:04882
04883:-00023:+00022:+00019:000236.0551:04883
04884:-00001:+00034:+00025:000236.0551:04884
04885:-00003:+00023:+00008:000236.0551:04885
04886:-00005:+00014:+00006:000236.0551:04886
04887:-00013:+00014:+00020:000236.0551:04887
04888:-00012:+00022:+00001:000236.0551:04888
04889:-00014:+00017:+00008:000236.0551:04889
04890:-00011:+00012:+00000:000236.0551:04890
04891:-00012:+00022:-00004:000236.0551:04891
04892:-00005:+00020:-00019:000236.0551:04892
04893:-00004:+00022:+00004:000236.0551:04893
04894:-00024:+00020:-00018:000236.0551:04894
04895:-00001:+00020:+00004:000236.0551:04895
04896:-00002:+00019:+00000:000236.0551:04896
04897:-00001:-00003:+00012:000236.0551:04897
04898:-00004:-00005:+00002:000236.0551:04898
04899:-00027:+00007:-00004:000236.0551:04899
04900:-00007:+00006:-00006:000236.0551:04900
04901:-00018:+00016:-00028:000236.0551:04901
04902:-00029:-00001:-00012:000236.0551:04902
04903:-00026:-00015:+00038:000236.0551:04903
04904:-00005:-00006:+00002:000236.0551:04904
04905:-00006:+00001:-00016:000236.0551:04905
04906:-00003:-00006:+00004:000236.0551:04906
04907:-00023:-00002:-00018:000236.0551:04907
04908:-00030:+00017:-00014:000236.0551:04908
04909:-00005:+00020:+00007:000236.0551:04909
04910:-00006:+00018:-00002:000236.0551:04910
04911:-00027:+00018:-00018:000236.0551:04911
04912:-00024:+00022:+00002:000236.0551:04912
04913:-00024:+00021:+00008:000236.0551:04913
04914:-00024:+00011:-00016:000236.0551:04914
04915:-00013:+00014:-00030:000236.0551:04915
04916:-00024:+00035:-00016:000236.0551:04916
04917:-00026:+00034:+00002:000236.0551:04917
04918:-00025:+00012:+00021:000236.0551:04918
04919:-00007:+00009:-00015:000236.0551:04919
04920:-00015:+00034:-00013:000236.0551:04920
04921:-00019:+00014:+00010:000236.0551:04921
04922:-00029:+00011:+00007:000236.0551:04922
04923:-00020:+00022:-00019:000236.0551:04923
04924:-00029:+00013:-00018:000236.0551:04924
04925:-00027:+00011:+00020:000236.0551:04925
04926:-00015:+00009:+00007:000236.0551:04926
04927:-00025:+00021:-00010:000236.0551:04927
04928:-00028:+00033:-00002:000236.0551:04928
04929:-00038:+00014:+00019:000236.0551:04929
04930:-00029:+00010:+00016:000236.0551:04930
04931:-00018:+00021:+00023:000236.0551:04931
04932:-00017:+00020:+00007:000236.0551:04932
04933:-00028:+00009:-00019:000236.0551:04933
04934:-00013:+00011:-00006:000236.0551:04934
04935:-00027:+00009:-00017:000236.0551:04935
04936:-00025:+00019:+00020:000236.0551:04936
04937:-00005:+00022:+00013:000236.0551:04937
04938:-00013:+00022:+00018:000236.0551:04938
04939:-00015:-00002:+00003:000236.0551:04939
04940:-00027:+00021:+00004:000236.0551:04940
04941:-00016:-00003:+00006:000236.0551:04941
04942:-00020:+00008:-00031:000236.0551:04942
04943:-00025:-00001:-00028:000236.0551:04943
04944:-00019:+00000:+00017:000236.0551:04944
04945:-00019:+00008:+00015:000236.0551:04945
04946:-00020:-00002:-00003:000236.0551:04946
04947:-00040:-00003:-00049:000236.0551:04947
04948:-00053:+00023:-00012:000236.0551:04948
04949:-00035:-00007:+00021:000246.5280:04949
04950:-00035:-00002:+00000:000246.5280:04950
04951:-00022:+00006:-00031:000246.5280:04951
04952:-00027:+00011:-00034:000246.5280:04952
04953:-00027:+00017:+00011:000246.5280:04953
04954:-00022:+00000:+00039:000246.5280:04954
04955:-00029:+00023:+00023:000246.5280:04955
04956:-00011:+00035:-00004:000246.5280:04956
04957:-00029:+00010:-00012:000246.5280:04957
04958:-00025:+00014:-00007:000246.5280:04958
04959:-00005:+00012:+00011:000246.5280:04959
04960:-00003:+00035:-00002:000246.5280:04960
04961:-00023:+00033:-00017:000246.5280:04961
04962:-00014:+00012:-00002:000246.5280:04962
04963:-00026:+00020:+00023:000246.5280:04963
04964:-00016:+00021:+00022:000246.5280:04964
04965:-00029:+00015:-00015:000246.5280:04965
04966:-00017:+00033:-00006:000246.5280:04966
04967:-00032:+00012:-00007:000246.5280:04967
04968:-00040:+00011:+00019:000246.5280:04968
04969:-00039:+00015:-00001:000246.5280:04969
04970:-00045:+00000:+00008:000246.5280:04970
04971:-00020:+00012:+00008:000246.5280:04971
04972:-00038:+00021:+00000:000246.5280:04972
04973:-00018:-00002:+00005:000246.5280:04973
04974:-00026:+00018:+00020:000246.5280:04974
04975:-00016:+00017:-00002:000246.5280:04975
04976:-00027:+00000:+00004:000246.5280:04976
04977:-00024:-00006:+00010:000246.5280:04977
04978:-00005:-00002:-00002:000246.5280:04978
04979:-00007:+00007:+00009:000246.5280:04979
04980:-00003:+00007:-00003:000246.5280:04980
04981:-00003:+00004:+00034:000246.5280:04981
04982:-00002:+00008:-00001:000246.5280:04982
04983:-00013:-00007:+00013:000246.5280:04983
04984:-00001:-00001:+00024:000246.5280:04984
04985:-00029:-00002:+00018:000246.5280:04985
04986:-00026:-00004:+00026:000246.5280:04986
04987:-00016:+00000:+00017:000246.5280:04987
04988:-00021:+00008:+00002:000246.5280:04988
04989:-00015:+00020:-00003:000246.5280:04989
04990:-00041:+00019:+00020:000246.5280:04990
04991:-00022:+00019:+00012:000246.5280:04991
04992:-00041:+00017:+00020:000246.5280:04992
04993:-00018:+00011:+00001:000246.5280:04993
04994:-00022:+00021:+00023:000246.5280:04994
04995:-00021:+00018:+00003:000246.5280:04995
04996:-00022:+00011:+00037:000246.5280:04996
04997:-00015:-00002:+00014:000246.5280:04997
04998:-00017:+00023:+00012:000246.5280:04998
04999:-00025:+00023:+00001:000246.5280:04999
05000:-00020:+00022:+00002:000246.5280:05000
05001:-00017:+00023:+00005:000246.5280:05001
05002:-00019:+00032:+00008:000246.5280:05002
05003:-00021:+00019:+00004:000246.5280:05003
05004:-00042:+00016:-00002:000246.5280:05004
05005:-00040:+00009:+00013:000246.5280:05005
05006:-00039:+00012:-00003:000246.5280:05006
05007:-00030:+00019:+00009:000246.5280:05007
05008:-00027:+00009:+00019:000246.5280:05008
05009:-00041:+00011:+00005:000246.5280:05009
05010:-00039:+00017:-00012:000246.5280:05010
05011:-00020:+00015:-00016:000246.5280:05011
05012:-00022:+00014:-00020:000246.5280:05012
05013:-00022:+00022:-00024:000246.5280:05013
05014:-00019:+00032:-00015:000246.5280:05014
05015:-00028:+00032:-00009:000246.5280:05015
05016:-00029:+00023:-00019:000246.5280:05016
05017:-00005:+00033:-00009:000246.5280:05017
05018:-00003:+00033:-00012:000291.2443:05018
05019:-00002:+00034:-00050:000291.2443:05019
05020:-00014:+00038:-00008:000291.2443:05020
05021:+00009:+00030:-00020:000291.2443:05021
05022:-00001:+00038:-00007:000291.2443:05022
05023:-00008:+00027:-00014:000291.2443:05023
05024:-00008:+00028:+00001:000291.2443:05024
05025:+00009:+00037:-00018:000291.2443:05025
05026:-00002:+00028:-00007:000291.2443:05026
05027:+00008:+00026:+00004:000291.2443:05027
05028:+00013:+00039:-00003:000291.2443:05028
05029:+00011:+00015:+00009:000291.2443:05029
05030:+00009:+00037:-00003:000291.2443:05030
05031:-00008:+00016:+00004:000291.2443:05031
05032:-00014:+00009:-00021:000291.2443:05032
05033:+00003:+00016:+00010:000291.2443:05033
05034:+00003:+00019:+00008:000291.2443:05034
05035:-00008:+00023:+00019:000291.2443:05035
05036:+00014:+00009:+00002:000291.2443:05036
05037:+00016:+00000:+00001:000291.2443:05037
05038:+00015:+00022:-00012:000291.2443:05038
05039:+00001:+00019:+00009:000291.2443:05039
05040:+00006:+00020:-00001:000291.2443:05040
05041:+00015:+00017:+00020:000291.2443:05041
05042:+00007:-00001:+00022:000291.2443:05042
05043:+00024:+00022:+00040:000291.2443:05043
05044:+00024:+00006:+00038:000291.2443:05044
05045:+00002:-00007:+00018:000291.2443:05045
05046:+00003:+00008:+00041:000291.2443:05046
05047:+00006:-00002:+00001:000291.2443:05047
05048:+00007:+00006:-00020:000291.2443:05048
05049:+00041:+00017:+00065:000291.2443:05049
05050:+00028:-00018:+00010:000291.2443:05050
05051:+00016:+00006:+00019:000291.2443:05051
05052:-00001:+00004:+00021:000291.2443:05052
05053:-00001:+00022:+00002:000291.2443:05053
05054:+00010:+00004:-00003:000291.2443:05054
05055:+00003:+00009:+00004:000291.2443:05055
05056:+00010:+00017:-00016:000291.2443:05056
05057:+00013:+00022:-00011:000291.2443:05057
05058:+00010:-00003:-00003:000291.2443:05058
05059:+00028:+00016:+00011:000291.2443:05059
05060:+00013:+00017:+00011:000291.2443:05060
05061:+00015:+00032:-00003:000291.2443:05061
05062:+00013:+00035:-00004:000291.2443:05062
05063:+00025:+00013:+00010:000291.2443:05063
05064:+00028:+00035:-00029:000291.2443:05064
05065:+00026:+00037:+00007:000291.2443:05065
05066:+00008:+00038:-00016:000291.2443:05066
05067:+00004:+00033:+00000:000291.2443:05067
05068:+00025:+00029:-00013:000291.2443:05068
05069:-00008:+00037:-00006:000391.8247:05069
05070:+00011:+00037:+00007:000391.8247:05070
05071:+00010:+00036:+00020:000391.8247:05071
05072:+00008:+00036:-00003:000391.8247:05072
05073:-00006:+00014:+00020:000391.8247:05073
05074:-00008:+00012:+00011:000391.8247:05074
05075:+00000:+00011:-00018:000391.8247:05075
05076:-00003:+00019:-00007:000391.8247:05076
05077:-00011:+00015:-00033:000391.8247:05077
05078:-00010:+00021:-00010:000391.8247:05078
05079:-00002:+00016:-00013:000391.8247:05079
05080:-00010:-00005:+00016:000391.8247:05080
05081:-00007:-00017:+00000:000391.8247:05081
05082:+00015:+00003:-00010:000391.8247:05082
05083:+00015:-00016:-00010:000391.8247:05083
05084:+00026:+00003:+00006:000391.8247:05084
05085:+00019:-00019:+00007:000391.8247:05085
05086:+00017:-00021:+00000:000391.8247:05086
05087:+00040:-00012:+00003:000391.8247:05087
05088:+00029:-00034:+00008:000391.8247:05088
05089:+00024:-00032:-00013:000391.8247:05089
05090:+00002:-00035:-00019:000391.8247:05090
05091:+00002:-00033:+00020:000391.8247:05091
05092:+00011:-00021:+00013:000391.8247:05092
05093:-00010:-00010:+00036:000391.8247:05093
05094:-00001:-00012:-00001:000391.8247:05094
05095:-00025:+00003:-00001:000391.8247:05095
05096:-00017:-00019:-00019:000391.8247:05096
05097:-00043:-00016:-00010:000391.8247:05097
05098:-00019:-00006:+00007:000391.8247:05098
05099:-00019:-00005:+00015:000391.8247:05099
05100:-00017:+00008:+00011:000391.8247:05100
05101:-00025:+00000:-00002:000391.8247:05101
05102:-00013:+00021:+00010:000391.8247:05102
05103:-00006:+00009:-00014:000391.8247:05103
05104:-00004:+00035:-00004:000391.8247:05104
05105:+00009:+00028:-00004:000391.8247:05105
05106:+00001:+00049:+00012:000391.8247:05106
05107:+00014:+00031:+00019:000391.8247:05107
05108:+00011:+00026:+00036:000391.8247:05108
05109:+00016:+00047:-00013:000391.8247:05109
05110:-00011:+00038:-00015:000391.8247:05110
05111:+00015:+00025:+00008:000391.8247:05111
05112:+00010:+00037:-00002:000391.8247:05112
05113:-00009:+00032:-00001:000391.8247:05113
05114:-00011:+00015:+00018:000391.8247:05114
05115:-00009:-00003:+00020:000391.8247:05115
05116:-00022:-00001:+00007:000391.8247:05116
05117:-00024:+00006:+00022:000418.5822:05117
05118:-00029:-00014:+00002:000418.5822:05118
05119:-00038:-00011:+00003:000418.5822:05119
05120:-00019:-00019:-00004:000418.5822:05120
05121:-00003:-00008:+00025:000418.5822:05121
05122:-00018:-00030:-00016:000418.5822:05122
05123:-00016:-00036:+00011:000418.5822:05123
05124:-00026:-00012:+00019:000418.5822:05124
05125:-00028:-00030:-00001:000418.5822:05125
05126:-00005:-00014:-00014:000418.5822:05126
05127:-00009:-00021:+00024:000418.5822:05127
05128:-00009:-00009:+00025:000418.5822:05128
05129:-00011:-00020:+00024:000418.5822:05129
05130:+00003:+00005:+00023:000418.5822:05130
05131:+00011:+00007:+00010:000418.5822:05131
05132:+00014:+00008:-00007:000418.5822:05132
05133:-00009:+00017:+00007:000418.5822:05133
05134:+00013:+00018:+00001:000418.5822:05134
05135:-00004:+00023:+00002:000418.5822:05135
05136:-00005:+00021:+00019:000418.5822:05136
05137:-00005:+00022:+00008:000418.5822:05137
05138:-00025:+00000:-00005:000418.5822:05138
05139:-00018:+00016:+00005:000418.5822:05139
05140:-00025:+00009:+00009:000418.5822:05140
05141:-00038:+00024:+00004:000418.5822:05141
05142:-00022:-00003:+00007:000418.5822:05142
05143:-00029:+00019:+00005:000418.5822:05143
05144:-00021:+00000:+00010:000418.5822:05144
05145:-00038:-00002:-00018:000418.5822:05145
05146:-00041:-00002:+00020:000418.5822:05146
05147:-00021:-00002:-00019:000418.5822:05147
05148:-00041:+00005:-00014:000418.5822:05148
05149:-00004:-00002:-00003:000418.5822:05149
05150:-00029:+00001:+00010:000418.5822:05150
05151:-00023:-00004:-00010:000418.5822:05151
05152:-00004:-00005:-00014:000418.5822:05152
05153:-00012:+00019:-00007:000418.5822:05153
05154:-00016:+00017:-00024:000418.5822:05154
05155:-00027:+00000:-00010:000418.5822:05155
05156:-00029:-00006:+00007:000418.5822:05156
05157:-00029:-00014:-00001:000418.5822:05157
05158:-00029:-00002:+00007:000418.5822:05158
05159:-00005:+00007:-00002:000418.5822:05159
05160:-00015:-00007:-00010:000418.5822:05160
05161:-00016:+00017:-00009:000418.5822:05161
05162:-00004:+00019:-00005:000418.5822:05162
05163:-00015:+00000:+00008:000418.5822:05163
05164:-00017:-00006:-00005:000418.5822:05164
05165:-00019:-00004:+00035:000418.4064:05165
05166:-00020:-00015:-00002:000418.4064:05166
05167:-00041:-00018:+00009:000418.4064:05167
05168:-00023:-00016:+00004:000418.4064:05168
05169:-00019:-00008:+00005:000418.4064:05169
05170:-00024:-00031:-00017:000418.4064:05170
05171:-00004:-00020:+00024:000418.4064:05171
05172:-00002:-00009:+00009:000418.4064:05172
05173:-00016:-00019:-00003:000418.4064:05173
05174:+00001:-00008:-00013:000418.4064:05174
05175:+00001:-00009:+00003:000418.4064:05175
05176:-00001:-00019:-00005:000418.4064:05176
05177:-00014:-00020:+00023:000418.4064:05177
05178:+00002:-00017:+00003:000418.4064:05178
05179:-00007:+00007:-00001:000418.4064:05179
05180:+00012:+00006:+00003:000418.4064:05180
05181:+00014:+00001:-00001:000418.4064:05181
05182:-00007:-00002:+00010:000418.4064:05182
05183:-00012:+00018:+00007:000418.4064:05183
05184:+00010:+00021:-00003:000418.4064:05184
05185:-00012:+00015:-00002:000418.4064:05185
05186:-00012:+00017:+00019:000418.4064:05186
05187:-00001:+00009:-00003:000418.4064:05187
05188:-00003:+00021:+00016:000418.4064:05188
05189:-00023:+00023:+00010:000418.4064:05189
05190:-00023:+00020:-00014:000418.4064:05190
05191:-00006:+00014:+00006:000418.4064:05191
05192:-00005:+00016:-00002:000418.4064:05192
05193:-00005:+00021:+00002:000418.4064:05193
05194:-00005:+00020:+00000:000418.4064:05194
05195:-00023:+00021:+00010:000418.4064:05195
05196:-00026:+00000:-00003:000418.4064:05196
05197:-00025:+00021:+00010:000418.4064:05197
05198:-00003:+00017:+00013:000418.4064:05198
05199:-00014:+00021:+00010:000418.4064:05199
05200:-00002:+00018:+00010:000418.4064:05200
05201:+00010:+00020:-00002:000418.4064:05201
05202:+00000:+00017:+00000:000418.4064:05202
05203:+00014:+00019:+00019:000418.4064:05203
05204:+00001:+00018:+00025:000418.4064:05204
05205:+00005:+00017:+00005:000418.4064:05205
05206:+00001:+00019:+00005:000418.4064:05206
05207:+00007:+00020:-00005:000418.4064:05207
05208:+00007:+00001:+00005:000418.4064:05208
05209:+00006:+00021:+00005:000418.4064:05209
05210:+00002:+00014:+00019:000418.4064:05210
05211:+00013:+00011:-00004:000418.4064:05211
05212:+00012:+00009:-00019:000418.4064:05212
05213:+00010:+00034:-00004:000412.5866:05213
05214:+00009:+00016:+00004:000412.5866:05214
05215:-00014:+00037:+00002:000412.5866:05215
05216:-00011:+00033:+00002:000412.5866:05216
05217:-00002:+00034:+00016:000412.5866:05217
05218:-00004:+00011:-00015:000412.5866:05218
05219:-00007:+00012:-00013:000412.5866:05219
05220:+00000:+00023:+00008:000412.5866:05220
05221:-00019:+00012:+00007:000412.5866:05221
05222:-00004:+00022:+00020:000412.5866:05222
05223:-00003:+00020:+00023:000412.5866:05223
05224:+00000:+00016:-00006:000412.5866:05224
05225:-00005:+00019:-00016:000412.5866:05225
05226:+00011:-00001:+00005:000412.5866:05226
05227:-00010:+00000:+00001:000412.5866:05227
05228:-00008:+00008:-00015:000412.5866:05228
05229:+00012:+00019:+00014:000412.5866:05229
05230:-00008:-00002:+00015:000412.5866:05230
05231:+00011:+00004:-00016:000412.5866:05231
05232:+00015:+00005:-00003:000412.5866:05232
05233:+00002:+00000:+00025:000412.5866:05233
05234:+00025:+00002:+00019:000412.5866:05234
05235:+00003:+00005:+00000:000412.5866:05235
05236:+00030:+00002:+00036:000412.5866:05236
05237:+00024:-00005:+00002:000412.5866:05237
05238:+00004:+00003:-00003:000412.5866:05238
05239:+00007:-00005:+00010:000412.5866:05239
05240:+00015:+00007:-00002:000412.5866:05240
05241:+00012:-00001:-00016:000412.5866:05241
05242:-00007:-00003:+00036:000412.5866:05242
05243:+00013:+00018:+00012:000412.5866:05243
05244:+00000:-00002:+00022:000412.5866:05244
05245:-00008:+00019:-00001:000412.5866:05245
05246:-00010:-00001:+00008:000412.5866:05246
05247:-00012:+00020:-00010:000412.5866:05247
05248:+00009:+00011:+00010:000412.5866:05248
05249:+00001:+00013:+00002:000412.5866:05249
05250:+00000:+00016:+00007:000412.5866:05250
05251:-00011:+00015:+00001:000412.5866:05251
05252:-00009:+00016:+00027:000412.5866:05252
05253:-00013:+00021:-00013:000412.5866:05253
05254:-00013:+00023:+00002:000412.5866:05254
05255:+00015:+00010:+00029:000412.5866:05255
05256:+00011:-00002:+00017:000412.5866:05256
05257:+00014:+00001:+00012:000454.4313:05257
05258:+00010:+00019:-00001:000454.4313:05258
05259:-00013:-00016:+00005:000454.4313:05259
05260:-00001:-00018:-00008:000454.4313:05260
05261:+00011:+00003:+00019:000454.4313:05261
05262:+00014:-00018:-00015:000454.4313:05262
05263:+00010:-00021:-00004:000454.4313:05263
05264:+00012:-00016:+00002:000454.4313:05264
05265:+00013:+00004:+00024:000454.4313:05265
05266:+00003:-00011:-00015:000454.4313:05266
05267:+00013:-00020:+00000:000454.4313:05267
05268:+00006:+00008:+00012:000454.4313:05268
05269:+00012:-00017:+00023:000454.4313:05269
05270:+00005:+00008:+00003:000454.4313:05270
05271:+00002:+00016:+00022:000454.4313:05271
05272:+00016:+00005:-00014:000454.4313:05272
05273:-00011:+00007:+00001:000454.4313:05273
05274:+00024:-00005:+00010:000454.4313:05274
05275:+00002:+00019:-00016:000454.4313:05275
05276:+00005:+00017:-00011:000454.4313:05276
05277:+00002:+00016:+00010:000454.4313:05277
05278:+00013:+00014:+00000:000454.4313:05278
05279:+00010:+00011:-00016:000454.4313:05279
05280:+00004:+00009:+00009:000454.4313:05280
05281:+00003:+00012:-00002:000454.4313:05281
05282:+00010:+00016:-00002:000454.4313:05282
05283:+00003:+00032:+00008:000454.4313:05283
05284:+00026:+00010:+00004:000454.4313:05284
05285:+00015:+00033:+00007:000454.4313:05285
05286:+00010:+00012:-00016:000454.4313:05286
05287:+00025:+00022:+00004:000454.4313:05287
05288:+00014:+00023:-00004:000454.4313:05288
05289:+00011:+00022:-00013:000454.4313:05289
05290:+00012:+00017:+00011:000454.4313:05290
05291:+00010:-00004:-00001:000454.4313:05291
05292:-00010:+00006:+00009:000454.4313:05292
05293:+00015:-00003:+00006:000454.4313:05293
05294:+00014:-00005:-00001:000454.4313:05294
05295:+00015:+00004:-00015:000454.4313:05295
05296:+00003:-00001:+00021:000454.4313:05296
05297:+00004:-00005:-00014:000454.4313:05297
05298:+00010:+00017:-00013:000454.4313:05298
05299:+00004:+00000:-00020:000454.4313:05299
05300:+00002:+00012:+00021:000454.4313:05300
05301:+00005:-00001:+00002:000454.4313:05301
05302:+00006:+00022:+00005:000454.4313:05302
05303:+00040:+00018:+00005:000454.4313:05303
05304:+00006:+00019:-00019:000431.9629:05304
05305:+00005:+00021:+00000:000431.9629:05305
05306:+00014:+00015:+00010:000431.9629:05306
05307:+00001:+00013:+00009:000431.9629:05307
05308:-00004:+00022:+00007:000431.9629:05308
05309:+00010:+00022:+00002:000431.9629:05309
05310:+00010:+00019:+00004:000431.9629:05310
05311:-00004:-00001:+00006:000431.9629:05311
05312:+00000:+00019:-00005:000431.9629:05312
05313:-00010:+00024:+00020:000431.9629:05313
05314:-00015:+00010:+00005:000431.9629:05314
05315:-00010:+00021:-00004:000431.9629:05315
05316:-00012:+00022:+00007:000431.9629:05316
05317:-00007:+00012:+00008:000431.9629:05317
05318:+00011:+00001:-00010:000431.9629:05318
05319:+00014:+00020:-00001:000431.9629:05319
05320:+00012:-00001:+00010:000431.9629:05320
05321:+00001:+00021:+00000:000431.9629:05321
05322:+00016:+00000:+00006:000431.9629:05322
05323:+00006:+00018:-00017:000431.9629:05323
05324:+00001:+00022:-00015:000431.9629:05324
05325:+00006:+00013:-00001:000431.9629:05325
05326:+00024:+00019:-00003:000431.9629:05326
05327:+00015:+00019:+00004:000431.9629:05327
05328:+00005:-00003:+00005:000431.9629:05328
05329:+00013:-00001:+00002:000431.9629:05329
05330:-00003:-00003:+00006:000431.9629:05330
05331:-00009:+00017:+00006:000431.9629:05331
05332:-00009:-00002:-00002:000431.9629:05332
05333:-00011:+00003:-00015:000431.9629:05333
05334:-00010:+00018:+00005:000431.9629:05334
05335:-00012:-00007:-00001:000431.9629:05335
05336:-00026:-00003:+00008:000431.9629:05336
05337:-00015:-00001:-00002:000431.9629:05337
05338:-00001:+00021:-00016:000431.9629:05338
05339:-00003:-00003:+00008:000431.9629:05339
05340:+00000:-00002:+00004:000431.9629:05340
05341:+00016:-00002:+00002:000431.9629:05341
05342:+00009:-00001:-00016:000431.9629:05342
05343:+00009:-00005:+00007:000431.9629:05343
05344:+00003:+00022:+00008:000431.9629:05344
05345:+00003:-00002:+00009:000431.9629:05345
05346:+00014:-00006:+00007:000431.9629:05346
05347:+00003:+00010:+00014:000431.9629:05347
05348:+00001:-00002:+00008:000431.9629:05348
05349:+00013:-00001:-00001:000431.9629:05349
05350:+00007:+00007:+00019:000431.9629:05350
05351:+00002:+00006:-00013:000431.9629:05351
05352:+00003:+00001:-00015:000431.9629:05352
05353:+00014:-00004:+00006:000431.9629:05353
05354:+00014:+00008:+00010:000431.9629:05354
05355:+00011:+00006:-00005:000431.9629:05355
05356:+00010:+00007:+00009:000431.9629:05356
05357:+00011:+00008:+00007:000431.9629:05357
05358:-00024:-00013:+00022:000431.9629:05358
05359:+00002:+00008:+00001:000431.9629:05359
05360:-00011:-00015:+00009:000431.9629:05360
05361:+00011:+00008:-00044:000346.9983:05361
05362:-00009:-00014:+00010:000346.9983:05362
05363:+00026:-00006:+00019:000346.9983:05363
05364:+00013:-00015:+00011:000346.9983:05364
05365:+00016:-00006:+00004:000346.9983:05365
05366:-00009:+00020:+00012:000346.9983:05366
05367:+00012:+00006:+00000:000346.9983:05367
05368:-00014:-00018:+00025:000346.9983:05368
05369:+00003:-00006:+00017:000346.9983:05369
05370:+00002:-00005:-00001:000346.9983:05370
05371:+00001:+00007:+00010:000346.9983:05371
05372:+00014:+00007:+00013:000346.9983:05372
05373:+00004:+00007:+00000:000346.9983:05373
05374:-00012:+00002:-00031:000346.9983:05374
05375:+00011:-00005:+00006:000346.9983:05375
05376:+00008:+00008:+00003:000346.9983:05376
05377:+00011:-00007:+00019:000346.9983:05377
05378:+00012:-00005:+00019:000346.9983:05378
05379:+00012:-00001:-00002:000346.9983:05379
05380:+00010:-00003:-00002:000346.9983:05380
05381:+00010:-00002:+00010:000346.9983:05381
05382:+00007:+00021:+00010:000346.9983:05382
05383:+00011:+00020:+00001:000346.9983:05383
05384:+00013:+00019:+00009:000346.9983:05384
05385:+00014:+00013:+00020:000346.9983:05385
05386:+00001:+00015:+00010:000346.9983:05386
05387:-00014:+00014:+00001:000346.9983:05387
05388:+00003:+00024:+00002:000346.9983:05388
05389:+00011:+00023:+00001:000346.9983:05389
05390:+00015:+00000:-00010:000346.9983:05390
05391:+00015:-00002:+00005:000346.9983:05391
05392:+00003:+00008:+00009:000346.9983:05392
05393:-00011:-00001:-00013:000346.9983:05393
05394:+00002:+00006:+00009:000346.9983:05394
05395:+00003:+00017:+00000:000346.9983:05395
05396:+00003:-00003:+00001:000346.9983:05396
05397:+00002:-00004:-00004:000346.9983:05397
05398:+00006:+00020:+00001:000346.9983:05398
05399:+00001:+00000:-00005:000346.9983:05399
05400:+00001:+00017:+00010:000346.9983:05400
05401:+00030:+00013:+00004:000346.9983:05401
05402:+00002:+00023:+00002:000346.9983:05402
05403:+00003:+00018:+00009:000346.9983:05403
05404:+00014:+00000:+00026:000346.9983:05404
05405:+00004:+00020:-00005:000346.9983:05405
05406:-00010:+00019:+00006:000346.9983:05406
05407:+00015:+00015:-00013:000346.9983:05407
05408:+00002:+00021:+00004:000346.9983:05408
05409:+00014:+00017:-00010:000346.9983:05409
05410:+00016:+00012:+00008:000346.9983:05410
05411:+00008:+00009:+00005:000346.9983:05411
05412:+00014:+00032:-00010:000346.9983:05412
05413:+00014:+00013:+00002:000346.9983:05413
05414:+00002:+00012:+00006:000346.9983:05414
05415:+00013:+00020:+00011:000346.9983:05415
05416:+00013:+00023:+00004:000346.9983:05416
05417:+00004:+00011:+00009:000346.9983:05417
05418:+00016:+00018:-00003:000346.9983:05418
05419:+00001:+00011:+00006:000346.9983:05419
05420:+00028:+00021:-00001:000346.9983:05420
05421:+00004:+00018:+00009:000346.9983:05421
05422:+00002:+00023:+00004:000346.9983:05422
05423:+00015:+00019:+00023:000346.9983:05423
05424:+00002:+00012:+00007:000346.9983:05424
05425:-00008:-00001:-00013:000346.9983:05425
05426:+00005:-00004:-00004:000346.9983:05426
05427:+00004:-00001:+00003:000346.9983:05427
05428:+00005:+00004:-00012:000346.9983:05428
05429:+00013:+00017:+00009:000346.9983:05429
05430:+00015:-00001:+00003:000346.9983:05430
05431:-00012:-00006:-00007:000284.5078:05431
05432:-00012:-00006:+00007:000284.5078:05432
05433:+00012:+00000:-00013:000284.5078:05433
05434:-00008:+00008:-00017:000284.5078:05434
05435:-00024:+00006:-00016:000284.5078:05435
05436:-00014:-00016:-00010:000284.5078:05436
05437:-00029:-00006:-00021:000284.5078:05437
05438:-00031:-00015:-00031:000284.5078:05438
05439:-00041:+00005:-00028:000284.5078:05439
05440:-00052:-00018:-00008:000284.5078:05440
05441:-00071:-00020:-00022:000284.5078:05441
05442:-00066:+00003:-00006:000284.5078:05442
05443:-00073:-00012:-00007:000284.5078:05443
05444:-00065:-00010:-00013:000284.5078:05444
05445:-00035:-00009:-00010:000284.5078:05445
05446:-00038:-00011:-00032:000284.5078:05446
05447:-00026:-00019:-00025:000284.5078:05447
05448:-00001:-00020:-00010:000284.5078:05448
05449:+00011:-00012:-00019:000284.5078:05449
05450:-00011:-00020:-00024:000284.5078:05450
05451:+00016:-00014:-00005:000284.5078:05451
05452:-00007:-00036:-00008:000284.5078:05452
05453:-00026:-00046:-00017:000284.5078:05453
05454:-00007:-00026:-00024:000284.5078:05454
05455:-00018:-00046:-00029:000284.5078:05455
05456:-00044:-00048:-00010:000284.5078:05456
05457:-00057:-00048:+00012:000284.5078:05457
05458:-00056:-00051:+00018:000284.5078:05458
05459:-00067:-00050:+00012:000284.5078:05459
05460:-00061:-00048:-00002:000284.5078:05460
05461:-00062:-00037:+00014:000284.5078:05461
05462:-00072:-00029:+00021:000284.5078:05462
05463:-00072:-00034:+00017:000284.5078:05463
05464:-00054:-00008:+00056:000284.5078:05464
05465:-00045:-00008:+00036:000284.5078:05465
05466:-00043:-00014:+00038:000284.5078:05466
05467:-00027:-00019:+00028:000284.5078:05467
05468:-00019:-00007:+00039:000284.5078:05468
05469:-00006:+00001:+00015:000284.5078:05469
05470:-00002:+00008:+00046:000284.5078:05470
05471:-00003:+00007:+00052:000284.5078:05471
05472:-00023:+00005:+00028:000284.5078:05472
05473:-00010:+00017:+00018:000284.5078:05473
05474:-00009:+00000:+00037:000284.5078:05474
05475:+00000:-00004:+00017:000284.5078:05475
05476:-00007:+00024:+00034:000284.5078:05476
05477:-00001:+00012:+00031:000284.5078:05477
05478:-00016:+00036:+00024:000284.5078:05478
05479:-00016:+00026:+00030:000284.5078:05479
05480:-00018:+00048:+00031:000284.5078:05480
05481:-00017:+00025:+00049:000284.5078:05481
05482:-00018:+00025:+00027:000284.5078:05482
05483:-00022:+00047:+00052:000284.5078:05483
05484:-00041:+00053:+00023:000284.5078:05484
05485:-00039:+00053:+00026:000284.5078:05485
05486:-00038:+00051:+00000:000284.5078:05486
05487:-00031:+00047:+00000:000284.5078:05487
05488:-00040:+00031:+00013:000284.5078:05488
05489:-00022:+00030:+00016:000284.5078:05489
05490:-00018:+00027:+00002:000284.5078:05490
05491:-00020:+00024:-00002:000284.5078:05491
05492:-00006:+00036:+00011:000284.5078:05492
05493:-00028:+00036:+00007:000284.5078:05493
05494:-00028:+00014:-00013:000284.5078:05494
05495:-00025:+00009:+00006:000284.5078:05495
05496:-00007:+00014:-00002:000284.5078:05496
05497:-00029:+00000:-00014:000284.5078:05497
05498:-00019:+00023:+00006:000284.5078:05498
05499:-00041:-00002:+00006:000284.5078:05499
05500:-00043:+00008:-00018:000284.5078:05500
05501:-00020:-00005:-00016:000284.5078:05501
05502:-00042:-00006:-00017:000284.5078:05502
05503:-00039:+00005:+00004:000284.5078:05503
05504:-00042:+00007:-00005:000284.5078:05504
05505:-00022:-00015:-00004:000284.5078:05505
05506:-00034:-00015:-00020:000284.5078:05506
05507:-00039:-00006:+00008:000266.7217:05507
05508:-00018:-00004:+00008:000266.7217:05508
05509:-00038:+00006:+00004:000266.7217:05509
05510:-00043:-00003:-00020:000266.7217:05510
05511:-00019:-00006:-00013:000266.7217:05511
05512:-00017:+00017:-00014:000266.7217:05512
05513:-00019:-00005:+00007:000266.7217:05513
05514:-00016:+00018:-00001:000266.7217:05514
05515:-00018:+00019:+00003:000266.7217:05515
05516:-00022:+00018:-00014:000266.7217:05516
05517:-00040:+00015:+00010:000266.7217:05517
05518:-00041:+00021:-00015:000266.7217:05518
05519:-00032:+00014:+00010:000266.7217:05519
05520:-00022:+00022:+00011:000266.7217:05520
05521:-00055:+00013:-00003:000266.7217:05521
05522:-00059:+00023:-00004:000266.7217:05522
05523:-00050:+00032:+00013:000266.7217:05523
05524:-00053:+00022:+00052:000266.7217:05524
05525:-00050:+00021:+00026:000266.7217:05525
05526:-00048:+00022:+00001:000266.7217:05526
05527:-00055:+00020:+00013:000266.7217:05527
05528:-00059:+00020:+00020:000266.7217:05528
05529:-00037:+00020:+00019:000266.7217:05529
05530:-00035:+00017:+00025:000266.7217:05530
05531:-00034:-00005:+00010:000266.7217:05531
05532:-00045:-00004:+00023:000266.7217:05532
05533:-00017:+00017:+00001:000266.7217:05533
05534:-00018:+00019:+00021:000266.7217:05534
05535:-00001:+00019:+00025:000266.7217:05535
05536:-00015:-00001:+00038:000266.7217:05536
05537:-00011:+00018:+00015:000266.7217:05537
05538:-00013:-00004:+00015:000266.7217:05538
05539:+00010:-00003:+00015:000266.7217:05539
05540:-00002:+00007:-00001:000266.7217:05540
05541:-00005:-00003:+00003:000266.7217:05541
05542:-00014:+00020:-00005:000266.7217:05542
05543:-00023:+00018:-00003:000266.7217:05543
05544:-00019:-00001:-00016:000266.7217:05544
05545:-00027:-00005:+00001:000266.7217:05545
05546:-00028:-00005:+00012:000266.7217:05546
05547:-00038:-00022:-00027:000266.7217:05547
05548:-00025:+00018:+00001:000266.7217:05548
05549:-00026:+00004:-00003:000266.7217:05549
05550:-00040:+00003:-00023:000266.7217:05550
05551:-00023:-00004:-00028:000266.7217:05551
05552:-00026:+00006:-00006:000266.7217:05552
05553:-00040:-00004:-00035:000266.7217:05553
05554:-00022:-00006:-00016:000266.7217:05554
05555:-00004:+00005:+00006:000266.7217:05555
05556:-00023:+00005:-00007:000266.7217:05556
05557:-00010:+00004:-00033:000266.7217:05557
05558:+00014:+00008:+00009:000266.7217:05558
05559:-00013:-00007:-00017:000266.7217:05559
05560:-00013:+00000:-00006:000266.7217:05560
05561:+00014:+00022:-00007:000266.7217:05561
05562:-00013:+00015:-00032:000266.7217:05562
05563:-00003:+00018:-00044:000266.7217:05563
05564:-00006:+00012:-00017:000266.7217:05564
05565:-00007:+00010:-00016:000266.7217:05565
05566:-00020:+00023:-00012:000266.7217:05566
05567:-00019:+00033:-00009:000266.7217:05567
05568:-00022:+00033:-00006:000266.7217:05568
05569:-00040:+00016:-00023:000266.7217:05569
05570:-00040:+00026:-00031:000266.7217:05570
05571:-00042:+00014:-00032:000266.7217:05571
05572:-00037:+00033:-00031:000266.7217:05572
05573:-00039:+00038:-00020:000266.7217:05573
05574:-00040:+00035:+00008:000266.7217:05574
05575:-00040:+00033:+00003:000266.7217:05575
05576:-00042:+00036:-00016:000266.7217:05576
05577:-00027:+00016:+00003:000266.7217:05577
05578:-00018:+00016:-00015:000266.7217:05578
05579:-00028:+00010:-00007:000266.7217:05579
05580:-00007:+00035:-00008:000266.7217:05580
05581:-00001:+00016:+00003:000268.8572:05581
05582:-00028:+00012:-00013:000268.8572:05582
05583:+00009:+00009:-00008:000268.8572:05583
05584:-00013:+00013:-00013:000268.8572:05584
05585:-00023:+00017:+00019:000268.8572:05585
05586:-00014:+00009:+00001:000268.8572:05586
05587:-00023:+00018:+00012:000268.8572:05587
05588:-00006:+00000:-00005:000268.8572:05588
05589:-00026:-00005:+00006:000268.8572:05589
05590:-00026:+00005:+00006:000268.8572:05590
05591:-00038:+00008:+00000:000268.8572:05591
05592:-00030:+00001:+00022:000268.8572:05592
05593:-00019:+00002:+00025:000268.8572:05593
05594:-00038:-00015:+00037:000268.8572:05594
05595:-00019:-00019:+00021:000268.8572:05595
05596:-00004:-00020:+00022:000268.8572:05596
05597:-00039:+00002:+00005:000268.8572:05597
05598:-00020:+00004:+00001:000268.8572:05598
05599:-00024:+00004:+00021:000268.8572:05599
05600:-00006:+00007:+00016:000268.8572:05600
05601:-00018:+00008:+00034:000268.8572:05601
05602:-00028:-00015:+00052:000268.8572:05602
05603:-00026:+00006:+00015:000268.8572:05603
05604:-00020:+00001:+00026:000268.8572:05604
05605:-00014:-00007:+00015:000268.8572:05605
05606:-00026:-00004:+00039:000268.8572:05606
05607:-00028:+00007:+00038:000268.8572:05607
05608:-00019:-00001:+00039:000268.8572:05608
05609:-00024:-00001:+00014:000268.8572:05609
05610:-00032:+00017:+00003:000268.8572:05610
05611:-00019:+00022:+00014:000268.8572:05611
05612:-00018:+00022:+00017:000268.8572:05612
05613:-00032:-00006:+00013:000268.8572:05613
05614:-00020:+00020:+00024:000268.8572:05614
05615:-00040:+00019:+00019:000268.8572:05615
05616:-00039:+00017:-00014:000268.8572:05616
05617:-00043:+00000:+00014:000268.8572:05617
05618:-00018:+00010:+00024:000268.8572:05618
05619:-00039:+00000:+00016:000268.8572:05619
05620:-00019:+00016:+00015:000268.8572:05620
05621:-00018:+00009:+00039:000268.8572:05621
05622:-00026:+00024:+00024:000268.8572:05622
05623:-00017:+00018:+00006:000268.8572:05623
05624:-00015:+00021:+00011:000268.8572:05624
05625:-00025:-00001:-00004:000268.8572:05625
05626:-00004:-00003:+00010:000268.8572:05626
05627:-00005:+00021:+00026:000268.8572:05627
05628:-00005:+00000:+00021:000268.8572:05628
05629:-00025:-00002:-00017:000268.8572:05629
05630:-00025:+00019:+00013:000268.8572:05630
05631:-00024:+00019:+00020:000268.8572:05631
05632:-00030:+00018:+00023:000268.8572:05632
05633:-00005:+00000:-00001:000268.8572:05633
05634:-00025:+00018:-00003:000268.8572:05634
05635:-00028:+00017:-00019:000268.8572:05635
05636:-00025:+00022:-00015:000268.8572:05636
05637:+00000:+00021:+00007:000268.8572:05637
05638:-00029:+00017:-00004:000268.8572:05638
05639:-00017:-00004:+00006:000268.8572:05639
05640:-00025:+00017:+00024:000268.8572:05640
05641:-00027:+00018:+00007:000268.8572:05641
05642:-00007:-00006:-00004:000268.8572:05642
05643:-00004:+00018:+00021:000268.8572:05643
05644:-00003:-00001:-00003:000268.8572:05644
05645:-00002:+00007:+00003:000268.8572:05645
05646:-00003:-00002:+00007:000268.8572:05646
05647:-00015:-00005:+00004:000268.8572:05647
05648:-00004:+00006:-00009:000268.8572:05648
05649:-00023:-00003:+00020:000268.8572:05649
05650:-00007:-00005:-00003:000268.8572:05650
05651:-00023:-00003:-00003:000268.8572:05651
05652:-00014:+00017:-00004:000268.8572:05652
05653:+00000:+00021:+00019:000268.8572:05653
05654:-00014:-00006:+00006:000268.8572:05654
05655:-00002:+00018:+00011:000268.8572:05655
05656:-00011:-00001:-00002:000268.8572:05656
05657:-00005:-00001:-00008:000268.8572:05657
05658:-00002:+00017:-00017:000268.8572:05658
05659:-00024:+00022:-00017:000268.8572:05659
05660:-00026:-00005:-00004:000268.8572:05660
05661:-00016:-00001:+00010:000268.8572:05661
05662:-00028:+00008:+00017:000244.4661:05662
05663:-00026:-00001:+00004:000244.4661:05663
05664:-00026:+00007:+00005:000244.4661:05664
05665:-00028:+00000:+00001:000244.4661:05665
05666:-00041:+00008:-00004:000244.4661:05666
05667:-00017:+00003:-00001:000244.4661:05667
05668:-00015:+00004:+00011:000244.4661:05668
05669:-00016:-00016:+00001:000244.4661:05669
05670:-00018:-00008:-00004:000244.4661:05670
05671:-00028:+00001:-00003:000244.4661:05671
05672:-00027:-00019:+00009:000244.4661:05672
05673:-00027:-00009:-00015:000244.4661:05673
05674:-00015:+00004:-00013:000244.4661:05674
05675:-00008:+00004:+00009:000244.4661:05675
05676:-00012:+00002:-00013:000244.4661:05676
05677:+00012:-00019:+00023:000244.4661:05677
05678:-00014:-00010:+00020:000244.4661:05678
05679:-00012:-00016:-00001:000244.4661:05679
05680:+00000:-00021:+00002:000244.4661:05680
05681:-00002:-00018:+00015:000244.4661:05681
05682:-00006:-00017:-00006:000244.4661:05682
05683:-00023:-00008:-00005:000244.4661:05683
05684:-00004:-00016:+00005:000244.4661:05684
05685:-00020:+00006:+00008:000244.4661:05685
05686:-00025:-00015:+00008:000244.4661:05686
05687:-00007:+00005:+00026:000244.4661:05687
05688:-00023:+00002:-00001:000244.4661:05688
05689:-00023:+00008:+00007:000244.4661:05689
05690:-00025:+00008:+00002:000244.4661:05690
05691:-00027:-00001:+00005:000244.4661:05691
05692:-00003:+00002:-00018:000244.4661:05692
05693:-00001:-00005:+00005:000244.4661:05693
05694:-00012:+00000:-00014:000244.4661:05694
05695:-00002:-00001:-00008:000244.4661:05695
05696:-00001:+00017:-00001:000244.4661:05696
05697:-00013:-00004:-00004:000244.4661:05697
05698:-00013:+00019:-00014:000244.4661:05698
05699:+00014:+00000:-00006:000244.4661:05699
05700:-00012:+00022:+00003:000244.4661:05700
05701:-00011:+00019:+00006:000244.4661:05701
05702:-00014:+00018:-00002:000244.4661:05702
05703:+00012:-00002:+00003:000244.4661:05703
05704:-00005:+00000:-00016:000244.4661:05704
05705:-00002:+00018:-00020:000244.4661:05705
05706:-00006:+00018:-00015:000244.4661:05706
05707:-00003:+00007:+00004:000244.4661:05707
05708:-00026:-00003:-00013:000244.4661:05708
05709:-00023:-00003:+00022:000244.4661:05709
05710:-00026:+00007:+00008:000244.4661:05710
05711:-00002:-00016:+00006:000244.4661:05711
05712:-00024:+00002:+00010:000244.4661:05712
05713:-00002:+00007:-00002:000244.4661:05713
05714:-00026:+00007:-00013:000244.4661:05714
05715:-00002:+00005:+00007:000244.4661:05715
05716:-00006:-00007:-00015:000244.4661:05716
05717:-00006:+00004:-00015:000244.4661:05717
05718:-00009:+00005:+00006:000244.4661:05718
05719:-00001:-00004:+00000:000244.4661:05719
05720:-00002:-00006:-00004:000244.4661:05720
05721:-00004:-00005:+00002:000244.4661:05721
05722:-00001:-00001:+00002:000244.4661:05722
05723:-00027:+00001:-00004:000244.4661:05723
05724:-00001:+00019:+00025:000244.4661:05724
05725:-00002:+00000:+00018:000244.4661:05725
05726:-00027:-00006:+00001:000244.4661:05726
05727:-00007:+00018:+00001:000244.4661:05727
05728:-00022:+00024:+00020:000244.4661:05728
05729:-00023:+00000:-00010:000244.4661:05729
05730:-00028:-00002:+00009:000244.4661:05730
05731:-00023:+00020:-00002:000244.4661:05731
05732:-00017:-00001:+00001:000244.4661:05732
05733:-00007:-00007:+00022:000244.4661:05733
05734:-00006:-00001:+00023:000244.4661:05734
05735:-00025:+00016:+00023:000244.4661:05735
05736:-00025:-00002:-00003:000244.4661:05736
05737:-00013:-00001:+00024:000244.4661:05737
05738:-00023:-00007:+00018:000244.4661:05738
05739:-00007:-00005:+00023:000244.4661:05739
05740:-00005:+00017:+00000:000259.9350:05740
05741:-00023:-00006:+00020:000259.9350:05741
05742:-00018:-00004:+00009:000259.9350:05742
05743:-00026:-00006:+00037:000259.9350:05743
05744:-00023:+00004:+00018:000259.9350:05744
05745:-00026:+00004:+00022:000259.9350:05745
05746:-00002:+00006:+00011:000259.9350:05746
05747:-00004:+00002:+00034:000259.9350:05747
05748:-00027:+00002:-00013:000259.9350:05748
05749:-00004:-00004:+00001:000259.9350:05749
05750:-00002:-00006:+00000:000259.9350:05750
05751:-00019:-00005:-00003:000259.9350:05751
05752:-00016:-00004:-00002:000259.9350:05752
05753:-00024:+00006:+00020:000259.9350:05753
05754:-00023:-00006:+00000:000259.9350:05754
05755:-00025:+00005:+00002:000259.9350:05755
05756:-00013:+00017:+00018:000259.9350:05756
05757:-00027:+00000:+00005:000259.9350:05757
05758:-00004:+00018:+00000:000259.9350:05758
05759:-00005:+00021:-00001:000259.9350:05759
05760:-00004:+00010:+00019:000259.9350:05760
05761:-00004:+00021:-00002:000259.9350:05761
05762:-00006:+00021:+00037:000259.9350:05762
05763:-00001:+00009:-00003:000259.9350:05763
05764:-00026:+00022:+00008:000259.9350:05764
05765:-00013:+00012:+00009:000259.9350:05765
05766:-00002:+00013:+00005:000259.9350:05766
05767:-00014:+00012:-00019:000259.9350:05767
05768:-00009:+00016:+00004:000259.9350:05768
05769:-00006:+00036:+00000:000259.9350:05769
05770:-00004:+00032:-00019:000259.9350:05770
05771:-00009:+00012:-00017:000259.9350:05771
05772:-00012:+00035:-00001:000259.9350:05772
05773:-00013:+00011:+00007:000259.9350:05773
05774:-00001:+00023:+00005:000259.9350:05774
05775:-00009:+00010:-00007:000259.9350:05775
05776:-00002:+00012:+00008:000259.9350:05776
05777:-00003:+00010:+00004:000259.9350:05777
05778:+00014:+00014:+00010:000259.9350:05778
05779:-00028:+00019:-00007:000259.9350:05779
05780:-00024:+00018:+00004:000259.9350:05780
05781:-00026:+00016:+00012:000259.9350:05781
05782:-00005:-00002:+00005:000259.9350:05782
05783:-00016:-00002:+00009:000259.9350:05783
05784:-00013:-00002:-00003:000259.9350:05784
05785:-00004:-00003:+00004:000259.9350:05785
05786:-00003:+00007:-00008:000259.9350:05786
05787:+00000:+00019:-00018:000259.9350:05787
05788:-00003:-00004:-00015:000259.9350:05788
05789:-00028:-00003:-00012:000259.9350:05789
05790:-00009:-00004:-00014:000259.9350:05790
05791:-00007:+00018:+00007:000259.9350:05791
05792:-00024:+00008:+00009:000259.9350:05792
05793:-00008:-00003:-00015:000259.9350:05793
05794:-00009:+00000:+00006:000259.9350:05794
05795:-00011:+00018:-00021:000259.9350:05795
05796:-00004:-00002:+00010:000259.9350:05796
05797:+00014:+00022:+00006:000259.9350:05797
05798:-00002:+00018:+00008:000259.9350:05798
05799:-00014:+00001:+00004:000259.9350:05799
05800:-00023:+00022:+00010:000259.9350:05800
05801:-00026:+00001:-00018:000259.9350:05801
05802:-00002:+00009:-00013:000259.9350:05802
05803:-00002:+00019:+00001:000259.9350:05803
05804:-00004:+00012:+00002:000259.9350:05804
05805:-00001:+00019:+00007:000259.9350:05805
05806:-00014:+00021:+00010:000259.9350:05806
05807:-00002:+00014:-00013:000259.9350:05807
05808:-00003:+00013:-00005:000259.9350:05808
05809:-00002:+00011:+00025:000259.9350:05809
05810:-00002:+00010:-00014:000259.9350:05810
05811:-00029:+00023:+00006:000259.9350:05811
05812:-00002:+00022:+00004:000259.9350:05812
05813:-00003:+00036:+00004:000259.9350:05813
05814:+00000:+00022:-00011:000268.3302:05814
05815:-00001:+00019:-00002:000268.3302:05815
05816:-00014:+00016:+00009:000268.3302:05816
05817:-00023:+00022:-00010:000268.3302:05817
05818:-00014:+00021:-00003:000268.3302:05818
05819:-00007:+00018:-00002:000268.3302:05819
05820:-00023:+00018:+00004:000268.3302:05820
05821:-00025:+00019:+00004:000268.3302:05821
05822:-00026:+00021:+00011:000268.3302:05822
05823:-00023:-00001:+00004:000268.3302:05823
05824:-00005:-00001:+00009:000268.3302:05824
05825:-00013:+00018:-00002:000268.3302:05825
05826:-00004:+00020:+00002:000268.3302:05826
05827:-00004:+00017:+00000:000268.3302:05827
05828:-00002:+00021:+00024:000268.3302:05828
05829:-00004:+00000:-00004:000268.3302:05829
05830:-00030:+00018:+00009:000268.3302:05830
05831:-00013:+00000:-00018:000268.3302:05831
05832:-00012:+00022:+00009:000268.3302:05832
05833:-00009:+00000:-00017:000268.3302:05833
05834:-00002:+00023:+00020:000268.3302:05834
05835:-00023:+00020:+00002:000268.3302:05835
05836:-00028:+00020:-00011:000268.3302:05836
05837:-00028:+00012:-00015:000268.3302:05837
05838:-00003:+00013:-00013:000268.3302:05838
05839:-00005:+00018:+00005:000268.3302:05839
05840:-00012:+00014:+00008:000268.3302:05840
05841:-00010:+00014:+00018:000268.3302:05841
05842:-00005:+00033:+00010:000268.3302:05842
05843:-00003:+00034:+00000:000268.3302:05843
05844:-00012:+00016:+00005:000268.3302:05844
05845:-00023:+00020:-00013:000268.3302:05845
05846:-00004:+00032:-00007:000268.3302:05846
05847:-00003:+00018:+00022:000268.3302:05847
05848:-00003:+00018:-00014:000268.3302:05848
05849:-00002:-00002:-00002:000268.3302:05849
05850:-00014:+00023:+00021:000268.3302:05850
05851:+00000:+00021:-00002:000268.3302:05851
05852:-00003:+00020:-00006:000268.3302:05852
05853:-00015:+00020:+00002:000268.3302:05853
05854:-00006:+00021:-00002:000268.3302:05854
05855:-00024:+00021:-00013:000268.3302:05855
05856:-00002:+00020:+00009:000268.3302:05856
05857:-00012:+00013:+00010:000268.3302:05857
05858:-00002:+00017:+00019:000268.3302:05858
05859:-00004:+00017:-00003:000268.3302:05859
05860:+00000:+00023:+00013:000268.3302:05860
05861:-00004:+00023:-00013:000268.3302:05861
05862:-00012:+00023:+00018:000268.3302:05862
05863:+00010:+00018:+00001:000268.3302:05863
05864:-00004:+00019:+00008:000268.3302:05864
05865:-00013:+00019:+00006:000268.3302:05865
05866:-00010:+00021:+00034:000268.3302:05866
05867:-00002:-00005:+00019:000268.3302:05867
05868:+00013:+00017:+00019:000268.3302:05868
05869:-00009:+00018:+00022:000268.3302:05869
05870:-00008:+00022:-00002:000268.3302:05870
05871:-00011:-00001:+00020:000268.3302:05871
05872:-00008:+00023:+00000:000268.3302:05872
05873:+00010:+00021:-00001:000268.3302:05873
05874:-00008:+00010:-00018:000268.3302:05874
05875:-00010:+00019:-00001:000268.3302:05875
05876:-00010:+00019:-00003:000268.3302:05876
05877:-00013:+00000:+00019:000268.3302:05877
05878:+00003:+00022:-00004:000268.3302:05878
05879:-00010:+00001:-00013:000268.3302:05879
05880:-00002:+00000:+00010:000268.3302:05880
05881:-00001:+00001:-00003:000268.3302:05881
05882:-00012:+00019:+00000:000268.3302:05882
05883:-00025:+00022:+00007:000268.3302:05883
05884:-00014:+00020:-00005:000268.3302:05884
05885:-00011:+00022:+00007:000268.3302:05885
05886:-00013:+00001:+00008:000268.3302:05886
05887:-00012:+00020:+00008:000268.3302:05887
05888:-00011:+00017:+00001:000268.3302:05888
05889:-00003:-00003:-00010:000268.3302:05889
05890:-00003:+00021:-00013:000263.8281:05890
05891:-00011:+00000:+00003:000263.8281:05891
05892:-00013:+00020:+00006:000263.8281:05892
05893:-00001:+00017:-00016:000263.8281:05893
05894:+00000:-00004:-00002:000263.8281:05894
05895:-00005:-00001:+00005:000263.8281:05895
05896:-00001:+00000:-00003:000263.8281:05896
05897:+00008:-00002:+00007:000263.8281:05897
05898:-00005:-00006:-00016:000263.8281:05898
05899:-00003:-00005:-00013:000263.8281:05899
05900:-00005:+00021:+00005:000263.8281:05900
05901:-00023:-00001:-00013:000263.8281:05901
05902:-00029:-00004:+00006:000263.8281:05902
05903:-00004:+00006:+00003:000263.8281:05903
05904:-00006:-00006:+00003:000263.8281:05904
05905:-00026:+00006:+00008:000263.8281:05905
05906:-00027:-00007:-00003:000263.8281:05906
05907:-00005:+00007:+00009:000263.8281:05907
05908:-00026:-00006:-00010:000263.8281:05908
05909:-00027:+00003:-00005:000263.8281:05909
05910:-00024:+00002:-00017:000263.8281:05910
05911:-00026:-00004:-00013:000263.8281:05911
05912:-00016:+00008:+00007:000263.8281:05912
05913:-00030:+00003:+00001:000263.8281:05913
05914:-00025:+00006:-00004:000263.8281:05914
05915:-00025:+00003:+00005:000263.8281:05915
05916:-00025:+00008:+00008:000263.8281:05916
05917:-00023:+00008:+00007:000263.8281:05917
05918:-00002:+00004:-00005:000263.8281:05918
05919:-00003:+00000:-00004:000263.8281:05919
05920:-00002:-00006:+00005:000263.8281:05920
05921:-00002:-00001:+00005:000263.8281:05921
05922:-00014:-00003:+00001:000263.8281:05922
05923:-00014:-00002:-00003:000263.8281:05923
05924:-00007:+00002:-00004:000263.8281:05924
05925:+00010:+00018:-00003:000263.8281:05925
05926:-00023:+00018:+00006:000263.8281:05926
05927:-00003:+00002:-00013:000263.8281:05927
05928:-00014:-00005:+00002:000263.8281:05928
05929:-00020:-00001:-00001:000263.8281:05929
05930:-00016:+00018:+00008:000263.8281:05930
05931:-00023:+00019:-00013:000263.8281:05931
05932:-00026:+00000:-00013:000263.8281:05932
05933:-00038:+00006:+00010:000263.8281:05933
05934:-00027:-00003:+00001:000263.8281:05934
05935:-00028:+00017:+00010:000263.8281:05935
05936:-00024:+00001:-00020:000263.8281:05936
05937:-00007:-00001:-00003:000263.8281:05937
05938:-00006:+00010:+00002:000263.8281:05938
05939:-00024:+00001:+00002:000263.8281:05939
05940:-00005:+00017:-00001:000263.8281:05940
05941:-00014:+00012:+00001:000263.8281:05941
05942:-00013:+00021:-00004:000263.8281:05942
05943:-00024:-00004:+00000:000263.8281:05943
05944:+00012:+00018:+00030:000263.8281:05944
05945:-00009:+00022:-00002:000263.8281:05945
05946:-00008:+00008:+00000:000263.8281:05946
05947:-00015:+00000:-00003:000263.8281:05947
05948:+00000:-00002:-00001:000263.8281:05948
05949:-00029:-00004:+00006:000263.8281:05949
05950:-00023:-00003:+00023:000263.8281:05950
05951:-00006:+00000:-00002:000263.8281:05951
05952:-00030:+00006:-00003:000263.8281:05952
05953:-00006:+00018:-00001:000263.8281:05953
05954:-00004:-00003:+00002:000263.8281:05954
05955:-00029:-00002:-00017:000263.8281:05955
05956:-00024:+00001:+00003:000263.8281:05956
05957:-00014:-00003:+00010:000263.8281:05957
05958:-00027:+00016:-00016:000263.8281:05958
05959:-00029:-00001:+00007:000263.8281:05959
05960:-00025:+00019:-00002:000286.3766:05960
05961:-00025:+00020:+00000:000286.3766:05961
05962:-00023:+00022:-00003:000286.3766:05962
05963:-00013:+00018:+00016:000286.3766:05963
05964:-00006:+00021:-00004:000286.3766:05964
05965:-00003:+00017:+00000:000286.3766:05965
05966:-00005:+00015:-00002:000286.3766:05966
05967:-00024:+00013:-00004:000286.3766:05967
05968:-00005:+00010:+00001:000286.3766:05968
05969:-00014:+00012:+00011:000286.3766:05969
05970:-00024:+00022:+00010:000286.3766:05970
05971:-00027:+00009:-00002:000286.3766:05971
05972:-00014:+00022:+00019:000286.3766:05972
05973:-00005:+00010:-00003:000286.3766:05973
05974:-00027:+00018:+00006:000286.3766:05974
05975:-00025:+00020:-00002:000286.3766:05975
05976:-00003:+00019:+00007:000286.3766:05976
05977:-00015:+00020:+00004:000286.3766:05977
05978:-00029:-00001:-00001:000286.3766:05978
05979:-00016:+00018:+00001:000286.3766:05979
05980:-00017:+00017:-00005:000286.3766:05980
05981:-00017:+00017:-00002:000286.3766:05981
05982:-00027:+00000:+00011:000286.3766:05982
05983:-00030:-00006:+00010:000286.3766:05983
05984:-00028:-00005:+00010:000286.3766:05984
05985:-00023:-00001:-00001:000286.3766:05985
05986:-00005:-00002:+00022:000286.3766:05986
05987:-00002:+00018:-00005:000286.3766:05987
05988:-00007:+00000:+00021:000286.3766:05988
05989:-00005:+00002:-00001:000286.3766:05989
05990:-00029:-00007:+00023:000286.3766:05990
05991:-00004:-00002:+00020:000286.3766:05991
05992:-00007:+00001:+00000:000286.3766:05992
05993:-00025:-00003:+00010:000286.3766:05993
05994:-00025:+00017:+00002:000286.3766:05994
05995:-00023:+00017:+00003:000286.3766:05995
05996:-00026:+00017:-00006:000286.3766:05996
05997:-00024:-00004:+00000:000286.3766:05997
05998:-00002:+00023:-00003:000286.3766:05998
05999:-00026:+00008:-00001:000286.3766:05999
06000:-00029:+00000:-00003:000286.3766:06000
06001:-00024:+00000:+00038:000286.3766:06001
06002:-00026:+00000:+00005:000286.3766:06002
06003:-00026:-00003:-00004:000286.3766:06003
06004:-00024:+00022:-00005:000286.3766:06004
06005:-00024:-00003:+00006:000286.3766:06005
06006:-00025:-00001:-00006:000286.3766:06006
06007:-00004:+00018:+00025:000286.3766:06007
06008:-00024:-00002:+00010:000286.3766:06008
06009:-00028:+00020:+00005:000286.3766:06009
06010:-00012:+00018:-00004:000286.3766:06010
06011:-00015:+00023:-00001:000286.3766:06011
06012:-00006:-00003:-00017:000286.3766:06012
06013:-00003:+00009:+00000:000286.3766:06013
06014:-00001:+00013:+00021:000286.3766:06014
06015:-00004:+00013:-00020:000286.3766:06015
06016:+00000:+00024:+00007:000286.3766:06016
06017:-00013:+00021:-00014:000286.3766:06017
06018:-00014:+00009:-00014:000286.3766:06018
06019:-00012:+00013:+00005:000286.3766:06019
06020:-00005:+00009:+00024:000286.3766:06020
06021:-00001:+00020:-00014:000286.3766:06021
06022:-00015:+00018:+00008:000286.3766:06022
06023:-00003:+00011:+00004:000286.3766:06023
06024:-00015:+00024:+00006:000286.3766:06024
06025:-00025:+00010:-00008:000286.3766:06025
06026:-00015:+00022:+00000:000286.3766:06026
06027:-00027:+00000:-00019:000286.3766:06027
06028:-00007:+00009:-00013:000290.6069:06028
06029:-00024:+00023:+00010:000290.6069:06029
06030:-00028:-00005:+00009:000290.6069:06030
06031:-00028:+00023:+00003:000290.6069:06031
06032:-00023:+00020:+00007:000290.6069:06032
06033:-00028:+00019:+00007:000290.6069:06033
06034:-00025:+00020:-00014:000290.6069:06034
06035:-00025:+00017:+00007:000290.6069:06035
06036:-00025:+00020:-00019:000290.6069:06036
06037:-00026:+00022:+00004:000290.6069:06037
06038:-00024:+00018:+00006:000290.6069:06038
06039:-00007:+00016:-00003:000290.6069:06039
06040:-00005:+00000:-00018:000290.6069:06040
06041:-00028:+00020:+00007:000290.6069:06041
06042:-00024:+00001:+00010:000290.6069:06042
06043:-00018:+00023:+00006:000290.6069:06043
06044:-00028:+00023:-00014:000290.6069:06044
06045:-00027:+00020:+00008:000290.6069:06045
06046:-00006:+00000:+00010:000290.6069:06046
06047:-00028:+00019:+00010:000290.6069:06047
06048:-00023:+00022:+00000:000290.6069:06048
06049:-00024:+00017:+00006:000290.6069:06049
06050:-00025:+00022:+00005:000290.6069:06050
06051:-00005:+00022:-00014:000290.6069:06051
06052:-00006:+00010:+00007:000290.6069:06052
06053:-00006:+00022:-00013:000290.6069:06053
06054:-00026:+00022:+00000:000290.6069:06054
06055:-00004:+00015:+00002:000290.6069:06055
06056:-00002:+00020:+00010:000290.6069:06056
06057:+00009:+00011:+00008:000290.6069:06057
06058:+00000:+00015:-00003:000290.6069:06058
06059:+00000:+00010:+00003:000290.6069:06059
06060:-00014:+00016:+00008:000290.6069:06060
06061:+00000:+00010:-00002:000290.6069:06061
06062:-00027:+00015:+00009:000290.6069:06062
06063:-00003:+00011:+00020:000290.6069:06063
06064:-00002:+00021:+00020:000290.6069:06064
06065:-00026:+00022:-00003:000290.6069:06065
06066:-00023:+00015:-00001:000290.6069:06066
06067:-00026:+00010:+00023:000290.6069:06067
06068:-00006:+00021:+00006:000290.6069:06068
06069:-00026:+00019:-00001:000290.6069:06069
06070:-00024:+00017:-00003:000290.6069:06070
06071:-00016:+00000:+00010:000290.6069:06071
06072:-00026:+00018:+00002:000290.6069:06072
06073:-00025:-00001:+00019:000290.6069:06073
06074:-00006:+00000:-00004:000290.6069:06074
06075:-00027:+00017:-00001:000290.6069:06075
06076:+00000:-00001:+00002:000290.6069:06076
06077:-00004:+00018:+00022:000290.6069:06077
06078:-00002:-00006:+00010:000290.6069:06078
06079:-00006:+00018:+00001:000290.6069:06079
06080:-00013:-00002:-00001:000290.6069:06080
06081:-00003:+00019:+00007:000290.6069:06081
06082:-00014:+00020:+00024:000290.6069:06082
06083:-00009:-00002:-00003:000290.6069:06083
06084:-00003:-00006:+00002:000290.6069:06084
06085:+00009:-00002:-00001:000290.6069:06085
06086:-00001:+00023:-00003:000290.6069:06086
06087:-00013:-00002:+00007:000290.6069:06087
06088:-00011:-00002:-00004:000290.6069:06088
06089:-00010:-00001:+00001:000290.6069:06089
06090:-00028:+00018:-00015:000290.6069:06090
06091:-00001:+00009:-00005:000290.6069:06091
06092:-00003:+00021:+00009:000290.6069:06092
06093:-00027:+00023:+00005:000290.6069:06093
06094:-00004:+00010:+00009:000290.6069:06094
06095:-00005:+00023:-00002:000290.6069:06095
06096:-00005:+00011:-00007:000290.6069:06096
06097:-00006:+00035:-00001:000290.6069:06097
06098:-00010:+00032:+00000:000290.6069:06098
06099:-00002:+00013:-00002:000290.6069:06099
06100:-00015:+00016:+00010:000290.6069:06100
06101:-00013:+00032:+00018:000274.7129:06101
06102:-00002:+00015:+00007:000274.7129:06102
06103:-00023:+00015:+00008:000274.7129:06103
06104:+00000:+00012:+00026:000274.7129:06104
06105:-00015:+00022:-00005:000274.7129:06105
06106:-00003:+00020:-00001:000274.7129:06106
06107:-00010:+00010:+00020:000274.7129:06107
06108:-00001:+00017:+00001:000274.7129:06108
06109:-00005:+00019:-00019:000274.7129:06109
06110:-00007:-00003:+00024:000274.7129:06110
06111:-00001:+00019:-00013:000274.7129:06111
06112:-00007:+00002:+00010:000274.7129:06112
06113:-00002:-00005:+00008:000274.7129:06113
06114:-00004:+00008:-00005:000274.7129:06114
06115:+00000:+00002:-00019:000274.7129:06115
06116:-00004:+00007:+00002:000274.7129:06116
06117:-00011:+00001:-00004:000274.7129:06117
06118:-00024:+00002:+00009:000274.7129:06118
06119:-00025:+00001:-00003:000274.7129:06119
06120:-00006:-00005:+00020:000274.7129:06120
06121:-00007:+00003:+00006:000274.7129:06121
06122:-00006:+00006:+00008:000274.7129:06122
06123:-00011:+00008:+00011:000274.7129:06123
06124:-00005:+00008:-00006:000274.7129:06124
06125:-00005:+00019:+00001:000274.7129:06125
06126:-00002:+00001:+00005:000274.7129:06126
06127:-00004:-00001:-00004:000274.7129:06127
06128:-00024:-00001:-00009:000274.7129:06128
06129:-00001:+00019:+00024:000274.7129:06129
06130:-00014:+00003:+00007:000274.7129:06130
06131:-00024:+00000:-00003:000274.7129:06131
06132:-00012:+00021:+00019:000274.7129:06132
06133:-00010:+00019:+00006:000274.7129:06133
06134:+00000:+00019:-00006:000274.7129:06134
06135:-00003:+00023:+00010:000274.7129:06135
06136:-00010:+00009:+00007:000274.7129:06136
06137:-00001:+00021:+00005:000274.7129:06137
06138:-00013:+00019:+00001:000274.7129:06138
06139:-00014:+00013:+00011:000274.7129:06139
06140:-00014:+00022:+00006:000274.7129:06140
06141:-00003:+00011:-00004:000274.7129:06141
06142:-00009:+00019:+00021:000274.7129:06142
06143:-00014:+00022:-00019:000274.7129:06143
06144:-00008:-00003:+00002:000274.7129:06144
06145:+00009:+00010:+00010:000274.7129:06145
06146:-00001:-00001:+00009:000274.7129:06146
06147:-00002:+00020:-00013:000274.7129:06147
06148:-00024:+00018:+00023:000274.7129:06148
06149:-00024:+00016:+00006:000274.7129:06149
06150:-00015:-00004:-00017:000274.7129:06150
06151:-00023:-00005:-00013:000274.7129:06151
06152:-00002:-00003:+00005:000274.7129:06152
06153:-00004:-00006:-00008:000274.7129:06153
06154:-00005:-00006:-00003:000274.7129:06154
06155:-00003:+00008:-00004:000274.7129:06155
06156:-00003:+00001:+00007:000274.7129:06156
06157:-00013:+00007:+00005:000274.7129:06157
06158:-00001:-00004:-00013:000274.7129:06158
06159:-00014:+00007:-00013:000274.7129:06159
06160:-00014:+00008:-00002:000274.7129:06160
06161:+00009:+00008:+00035:000274.7129:06161
06162:-00013:-00003:+00003:000274.7129:06162
06163:-00002:+00019:-00001:000274.7129:06163
06164:-00013:-00001:+00006:000274.7129:06164
06165:-00029:+00019:-00013:000274.7129:06165
06166:-00002:+00008:+00009:000310.2930:06166
06167:-00024:+00021:+00020:000310.2930:06167
06168:-00007:+00009:+00007:000310.2930:06168
06169:-00017:-00003:+00002:000310.2930:06169
06170:-00028:+00019:-00002:000310.2930:06170
06171:-00024:+00021:-00004:000310.2930:06171
06172:-00025:-00001:+00006:000310.2930:06172
06173:-00023:+00010:-00013:000310.2930:06173
06174:-00004:+00009:-00004:000310.2930:06174
06175:-00004:+00021:-00008:000310.2930:06175
06176:-00001:+00011:+00000:000310.2930:06176
06177:-00011:+00012:+00010:000310.2930:06177
06178:-00011:-00001:+00020:000310.2930:06178
06179:+00012:+00020:+00007:000310.2930:06179
06180:-00007:+00018:+00012:000310.2930:06180
06181:+00011:+00017:+00004:000310.2930:06181
06182:-00008:+00022:+00009:000310.2930:06182
06183:+00009:+00018:+00010:000310.2930:06183
06184:-00006:+00018:+00001:000310.2930:06184
06185:-00012:+00020:-00003:000310.2930:06185
06186:-00001:+00018:-00001:000310.2930:06186
06187:-00024:-00005:-00003:000310.2930:06187
06188:-00023:+00000:+00011:000310.2930:06188
06189:-00028:+00017:-00003:000310.2930:06189
06190:-00024:-00005:-00008:000310.2930:06190
06191:-00025:-00005:+00001:000310.2930:06191
06192:-00026:+00000:-00001:000310.2930:06192
06193:-00020:-00005:+00003:000310.2930:06193
06194:-00006:-00005:+00001:000310.2930:06194
06195:-00004:-00002:-00003:000310.2930:06195
06196:-00002:+00000:-00004:000310.2930:06196
06197:-00001:-00003:+00009:000310.2930:06197
06198:+00016:-00006:-00001:000310.2930:06198
06199:-00012:-00006:-00003:000310.2930:06199
06200:+00012:-00007:-00001:000310.2930:06200
06201:+00006:+00017:+00009:000310.2930:06201
06202:+00016:-00002:+00011:000310.2930:06202
06203:-00008:-00005:-00015:000310.2930:06203
06204:+00010:-00005:+00022:000310.2930:06204
06205:+00010:-00003:+00001:000310.2930:06205
06206:-00013:-00006:+00003:000310.2930:06206
06207:+00005:-00005:-00001:000310.2930:06207
06208:-00010:-00002:+00011:000310.2930:06208
06209:-00010:+00008:-00014:000310.2930:06209
06210:-00012:-00001:+00020:000310.2930:06210
06211:-00014:-00002:-00001:000310.2930:06211
06212:-00023:-00001:-00017:000310.2930:06212
06213:-00001:+00017:-00003:000310.2930:06213
06214:-00001:+00018:+00007:000310.2930:06214
06215:-00026:+00021:+00008:000310.2930:06215
06216:-00002:+00018:-00005:000310.2930:06216
06217:-00002:+00023:+00024:000310.2930:06217
06218:-00012:+00022:-00018:000310.2930:06218
06219:-00010:+00022:+00002:000310.2930:06219
06220:+00006:+00009:+00009:000310.2930:06220
06221:-00011:+00010:-00004:000310.2930:06221
06222:+00010:+00015:+00007:000310.2930:06222
06223:+00010:+00015:+00021:000346.5167:06223
06224:-00008:+00016:+00002:000346.5167:06224
06225:-00014:+00014:-00004:000346.5167:06225
06226:+00016:+00016:+00016:000346.5167:06226
06227:-00011:+00024:+00003:000346.5167:06227
06228:-00014:+00021:-00001:000346.5167:06228
06229:-00011:+00013:-00014:000346.5167:06229
06230:-00023:+00017:+00006:000346.5167:06230
06231:-00006:-00001:+00000:000346.5167:06231
06232:-00004:+00019:+00026:000346.5167:06232
06233:-00007:-00002:+00021:000346.5167:06233
06234:-00021:-00004:-00003:000346.5167:06234
06235:-00023:-00005:+00000:000346.5167:06235
06236:-00024:+00005:+00008:000346.5167:06236
06237:-00024:+00005:+00000:000346.5167:06237
06238:-00007:-00005:+00010:000346.5167:06238
06239:-00002:+00008:+00010:000346.5167:06239
06240:-00005:-00006:+00007:000346.5167:06240
06241:+00000:-00006:-00003:000346.5167:06241
06242:-00002:-00005:-00004:000346.5167:06242
06243:+00000:-00001:-00004:000346.5167:06243
06244:-00014:+00018:-00004:000346.5167:06244
06245:+00010:+00018:+00034:000346.5167:06245
06246:+00014:+00000:-00018:000346.5167:06246
06247:-00008:+00017:+00003:000346.5167:06247
06248:+00011:+00010:+00008:000346.5167:06248
06249:-00013:+00024:+00004:000346.5167:06249
06250:+00002:+00020:-00019:000346.5167:06250
06251:+00011:+00021:+00002:000346.5167:06251
06252:+00009:+00035:-00004:000346.5167:06252
06253:-00012:+00010:-00004:000346.5167:06253
06254:-00014:+00012:+00010:000346.5167:06254
06255:-00013:+00009:-00017:000346.5167:06255
06256:+00000:+00013:-00016:000346.5167:06256
06257:+00000:+00032:-00014:000346.5167:06257
06258:-00026:+00016:-00015:000346.5167:06258
06259:-00013:+00021:-00007:000346.5167:06259
06260:-00006:+00012:+00001:000346.5167:06260
06261:-00029:+00009:+00010:000346.5167:06261
06262:-00029:+00024:+00004:000346.5167:06262
06263:-00006:+00023:+00010:000346.5167:06263
06264:-00029:+00010:-00003:000346.5167:06264
06265:-00026:+00011:+00006:000346.5167:06265
06266:-00026:+00022:-00002:000346.5167:06266
06267:-00027:-00001:-00003:000346.5167:06267
06268:-00018:+00018:+00006:000346.5167:06268
06269:-00025:-00004:-00014:000346.5167:06269
06270:-00024:+00008:-00005:000346.5167:06270
06271:-00019:+00006:-00013:000346.5167:06271
06272:-00014:-00006:-00005:000346.5167:06272
06273:-00001:-00005:+00023:000346.5167:06273
06274:+00000:+00008:-00020:000346.5167:06274
06275:+00000:-00006:-00003:000346.5167:06275
06276:-00012:+00008:+00001:000346.5167:06276
06277:-00004:+00008:+00009:000346.5167:06277
06278:-00014:+00005:-00013:000362.3892:06278
06279:-00001:-00003:+00001:000362.3892:06279
06280:-00012:+00005:+00007:000362.3892:06280
06281:-00014:+00017:+00005:000362.3892:06281
06282:+00010:-00001:-00001:000362.3892:06282
06283:+00000:+00020:+00000:000362.3892:06283
06284:-00001:+00021:-00004:000362.3892:06284
06285:-00010:+00009:-00001:000362.3892:06285
06286:-00005:+00012:+00018:000362.3892:06286
06287:-00007:+00010:-00008:000362.3892:06287
06288:-00023:+00033:+00004:000362.3892:06288
06289:-00004:+00033:+00004:000362.3892:06289
06290:-00018:+00023:+00009:000362.3892:06290
06291:-00012:+00032:+00021:000362.3892:06291
06292:-00023:+00033:+00000:000362.3892:06292
06293:-00027:+00012:-00017:000362.3892:06293
06294:-00030:+00038:+00008:000362.3892:06294
06295:-00025:+00032:-00002:000362.3892:06295
06296:-00030:+00015:-00019:000362.3892:06296
06297:-00029:+00034:+00004:000362.3892:06297
06298:-00030:+00010:-00003:000362.3892:06298
06299:-00021:+00022:-00005:000362.3892:06299
06300:-00030:+00024:+00005:000362.3892:06300
06301:-00015:+00021:+00005:000362.3892:06301
06302:-00030:-00002:-00011:000362.3892:06302
06303:-00027:-00001:+00004:000362.3892:06303
06304:-00014:+00017:+00009:000362.3892:06304
06305:-00026:-00001:-00004:000362.3892:06305
06306:-00002:-00003:+00021:000362.3892:06306
06307:-00004:-00006:+00017:000362.3892:06307
06308:-00014:+00003:-00001:000362.3892:06308
06309:-00004:-00016:-00003:000362.3892:06309
06310:-00010:+00007:+00015:000362.3892:06310
06311:-00004:+00002:+00005:000362.3892:06311
06312:-00003:+00007:+00010:000362.3892:06312
06313:-00001:-00001:-00015:000362.3892:06313
06314:-00011:+00002:-00002:000362.3892:06314
06315:-00002:+00007:-00007:000362.3892:06315
06316:-00001:+00000:+00024:000362.3892:06316
06317:-00003:-00003:+00001:000362.3892:06317
06318:-00027:-00006:-00002:000362.3892:06318
06319:+00000:+00024:+00003:000362.3892:06319
06320:-00007:+00011:-00013:000362.3892:06320
06321:-00006:+00000:-00020:000362.3892:06321
06322:-00004:+00010:-00004:000362.3892:06322
06323:-00001:+00010:+00024:000362.3892:06323
06324:-00017:+00011:+00004:000362.3892:06324
06325:-00027:+00039:+00011:000362.3892:06325
06326:-00027:+00027:+00019:000362.3892:06326
06327:-00025:+00037:-00001:000362.3892:06327
06328:-00007:+00015:+00000:000362.3892:06328
06329:-00005:+00035:+00034:000362.3892:06329
06330:-00005:+00036:+00001:000362.3892:06330
06331:-00005:+00032:-00003:000362.3892:06331
06332:-00015:+00035:+00008:000378.8683:06332
06333:-00023:+00019:+00008:000378.8683:06333
06334:-00026:+00011:-00005:000378.8683:06334
06335:-00002:+00011:+00006:000378.8683:06335
06336:+00000:+00021:-00003:000378.8683:06336
06337:-00003:-00001:-00004:000378.8683:06337
06338:-00001:-00004:-00001:000378.8683:06338
06339:+00009:-00001:-00001:000378.8683:06339
06340:+00000:+00001:-00014:000378.8683:06340
06341:+00000:+00005:-00001:000378.8683:06341
06342:-00007:+00005:+00003:000378.8683:06342
06343:-00013:+00002:-00002:000378.8683:06343
06344:+00001:+00007:+00005:000378.8683:06344
06345:-00005:-00015:+00020:000378.8683:06345
06346:-00014:+00005:+00001:000378.8683:06346
06347:-00023:-00015:-00004:000378.8683:06347
06348:+00009:+00005:+00001:000378.8683:06348
06349:-00002:+00007:-00003:000378.8683:06349
06350:-00011:-00006:-00009:000378.8683:06350
06351:-00009:+00018:+00010:000378.8683:06351
06352:+00010:+00019:-00017:000378.8683:06352
06353:-00005:+00020:-00016:000378.8683:06353
06354:+00014:+00022:+00007:000378.8683:06354
06355:-00008:+00011:-00003:000378.8683:06355
06356:+00013:+00020:+00001:000378.8683:06356
06357:+00009:+00014:+00006:000378.8683:06357
06358:+00009:+00024:+00005:000378.8683:06358
06359:+00001:+00012:-00001:000378.8683:06359
06360:-00003:+00037:+00006:000378.8683:06360
06361:+00009:+00027:-00003:000378.8683:06361
06362:-00002:+00034:-00004:000378.8683:06362
06363:-00028:+00033:+00004:000378.8683:06363
06364:-00023:+00034:+00034:000378.8683:06364
06365:-00025:+00032:-00017:000378.8683:06365
06366:-00018:+00035:-00005:000378.8683:06366
06367:-00026:+00039:-00015:000378.8683:06367
06368:-00028:+00022:+00009:000378.8683:06368
06369:-00025:+00011:+00008:000378.8683:06369
06370:-00019:+00023:+00004:000378.8683:06370
06371:-00028:+00023:-00001:000378.8683:06371
06372:-00018:+00019:+00005:000378.8683:06372
06373:-00028:-00006:+00008:000378.8683:06373
06374:-00025:+00003:+00022:000378.8683:06374
06375:-00023:+00007:+00003:000378.8683:06375
06376:+00001:+00004:-00013:000378.8683:06376
06377:+00013:-00006:-00020:000378.8683:06377
06378:-00003:+00007:-00018:000378.8683:06378
06379:+00010:+00003:-00015:000378.8683:06379
06380:+00015:+00007:+00005:000378.8683:06380
06381:+00014:+00005:-00015:000378.8683:06381
06382:+00000:-00006:-00015:000391.8327:06382
06383:+00014:+00004:-00002:000391.8327:06383
06384:+00013:-00001:+00034:000391.8327:06384
06385:+00009:+00004:+00023:000391.8327:06385
06386:+00011:-00001:+00003:000391.8327:06386
06387:-00012:+00001:+00019:000391.8327:06387
06388:-00003:+00017:+00009:000391.8327:06388
06389:-00006:+00000:+00005:000391.8327:06389
06390:-00028:+00022:-00010:000391.8327:06390
06391:-00028:+00024:-00020:000391.8327:06391
06392:-00015:+00012:-00017:000391.8327:06392
06393:-00027:+00012:+00001:000391.8327:06393
06394:-00027:+00020:+00002:000391.8327:06394
06395:-00029:+00023:-00017:000391.8327:06395
06396:+00000:+00017:-00014:000391.8327:06396
06397:-00006:+00010:-00018:000391.8327:06397
06398:-00023:+00022:-00015:000391.8327:06398
06399:-00002:+00023:-00002:000391.8327:06399
06400:-00012:+00011:+00000:000391.8327:06400
06401:-00026:+00010:+00005:000391.8327:06401
06402:+00000:-00001:+00026:000391.8327:06402
06403:-00001:+00021:+00009:000391.8327:06403
06404:-00026:+00001:+00006:000391.8327:06404
06405:-00009:+00012:+00004:000391.8327:06405
06406:-00014:+00020:-00003:000391.8327:06406
06407:-00013:+00020:-00009:000391.8327:06407
06408:-00015:+00017:+00008:000391.8327:06408
06409:-00001:+00022:-00017:000391.8327:06409
06410:-00023:+00019:+00010:000391.8327:06410
06411:-00011:+00019:-00007:000391.8327:06411
06412:-00013:-00003:-00001:000391.8327:06412
06413:-00012:+00000:-00004:000391.8327:06413
06414:-00011:+00019:-00003:000391.8327:06414
06415:+00015:-00005:-00003:000391.8327:06415
06416:-00011:-00004:-00004:000391.8327:06416
06417:-00013:-00006:+00001:000391.8327:06417
06418:-00013:-00005:+00021:000391.8327:06418
06419:-00009:-00001:+00008:000391.8327:06419
06420:-00002:-00005:-00013:000391.8327:06420
06421:-00011:-00005:+00001:000391.8327:06421
06422:-00011:-00001:+00003:000391.8327:06422
06423:-00006:+00007:+00004:000391.8327:06423
06424:+00015:+00000:+00009:000391.8327:06424
06425:-00014:+00010:+00008:000391.8327:06425
06426:+00001:+00022:-00035:000391.8327:06426
06427:-00002:+00018:-00002:000391.8327:06427
06428:-00013:+00012:+00009:000391.8327:06428
06429:-00005:+00018:+00007:000425.8401:06429
06430:-00004:+00033:+00010:000425.8401:06430
06431:-00002:+00010:-00004:000425.8401:06431
06432:+00000:+00011:+00008:000425.8401:06432
06433:-00001:+00021:+00008:000425.8401:06433
06434:+00010:+00024:+00000:000425.8401:06434
06435:+00000:+00020:-00016:000425.8401:06435
06436:-00011:+00023:-00004:000425.8401:06436
06437:+00009:+00015:-00002:000425.8401:06437
06438:-00009:+00024:+00009:000425.8401:06438
06439:-00001:+00016:-00014:000425.8401:06439
06440:-00011:+00018:+00019:000425.8401:06440
06441:-00009:+00000:-00003:000425.8401:06441
06442:-00005:+00008:-00014:000425.8401:06442
06443:-00007:+00018:+00008:000425.8401:06443
06444:-00004:+00007:+00010:000425.8401:06444
06445:-00014:-00007:-00022:000425.8401:06445
06446:-00013:-00002:+00004:000425.8401:06446
06447:-00014:-00003:+00009:000425.8401:06447
06448:-00025:+00005:+00007:000425.8401:06448
06449:-00012:-00005:+00001:000425.8401:06449
06450:-00014:+00005:+00008:000425.8401:06450
06451:+00000:+00005:+00008:000425.8401:06451
06452:-00009:+00000:+00000:000425.8401:06452
06453:+00014:+00000:+00011:000425.8401:06453
06454:-00009:+00019:+00021:000425.8401:06454
06455:+00010:+00000:-00007:000425.8401:06455
06456:+00006:+00013:-00013:000425.8401:06456
06457:+00012:+00022:+00010:000425.8401:06457
06458:-00008:+00022:-00005:000425.8401:06458
06459:-00011:+00023:+00023:000425.8401:06459
06460:+00011:+00019:-00001:000425.8401:06460
06461:-00003:+00018:+00006:000425.8401:06461
06462:+00010:+00023:+00004:000425.8401:06462
06463:-00009:+00013:-00015:000425.8401:06463
06464:+00008:+00012:-00006:000425.8401:06464
06465:-00010:+00023:+00001:000425.8401:06465
06466:-00015:+00021:-00005:000425.8401:06466
06467:-00006:+00023:-00015:000425.8401:06467
06468:-00002:+00018:+00007:000425.8401:06468
06469:+00000:+00001:+00019:000504.1523:06469
06470:-00014:+00004:+00023:000504.1523:06470
06471:-00013:-00001:+00001:000504.1523:06471
06472:+00015:-00003:+00002:000504.1523:06472
06473:+00012:-00007:+00010:000504.1523:06473
06474:+00001:+00002:+00001:000504.1523:06474
06475:+00014:-00006:+00000:000504.1523:06475
06476:+00012:+00004:+00018:000504.1523:06476
06477:-00014:-00017:-00001:000504.1523:06477
06478:+00005:-00020:+00010:000504.1523:06478
06479:+00007:+00003:+00008:000504.1523:06479
06480:+00012:-00020:+00000:000504.1523:06480
06481:+00004:+00003:+00021:000504.1523:06481
06482:+00015:-00019:+00014:000504.1523:06482
06483:+00015:+00004:+00013:000504.1523:06483
06484:+00001:-00005:+00000:000504.1523:06484
06485:+00005:-00002:-00004:000504.1523:06485
06486:-00008:-00004:+00009:000504.1523:06486
06487:+00001:-00001:+00010:000504.1523:06487
06488:+00001:+00001:+00014:000504.1523:06488
06489:+00013:+00017:+00000:000504.1523:06489
06490:+00014:-00001:-00013:000504.1523:06490
06491:+00030:+00001:-00013:000504.1523:06491
06492:+00002:-00001:+00005:000504.1523:06492
06493:+00004:+00019:+00002:000504.1523:06493
06494:+00025:+00009:+00014:000504.1523:06494
06495:+00007:+00017:+00026:000504.1523:06495
06496:+00004:+00023:+00002:000504.1523:06496
06497:+00026:+00011:+00022:000504.1523:06497
06498:+00006:+00023:+00007:000504.1523:06498
06499:-00009:-00006:-00001:000504.1523:06499
06500:+00016:+00019:-00001:000504.1523:06500
06501:+00008:+00000:+00010:000504.1523:06501
06502:+00005:+00007:-00034:000504.1523:06502
06503:+00006:-00006:-00002:000504.1523:06503
06504:+00025:-00003:+00010:000504.1523:06504
06505:-00009:+00001:+00021:000548.6142:06505
06506:+00003:+00006:-00002:000548.6142:06506
06507:+00005:-00002:+00002:000548.6142:06507
06508:+00025:+00002:-00013:000548.6142:06508
06509:+00016:+00005:+00008:000548.6142:06509
06510:+00008:-00003:+00010:000548.6142:06510
06511:+00010:+00003:+00009:000548.6142:06511
06512:-00010:-00006:-00015:000548.6142:06512
06513:+00009:-00003:-00020:000548.6142:06513
06514:-00001:+00003:+00010:000548.6142:06514
06515:-00024:+00004:-00016:000548.6142:06515
06516:-00007:-00016:+00019:000548.6142:06516
06517:-00026:-00020:-00016:000548.6142:06517
06518:-00019:-00009:+00003:000548.6142:06518
06519:-00028:-00021:-00019:000548.6142:06519
06520:-00016:-00032:-00003:000548.6142:06520
06521:-00017:-00033:-00016:000548.6142:06521
06522:-00016:-00031:-00017:000548.6142:06522
06523:-00024:-00010:-00013:000548.6142:06523
06524:-00020:-00011:+00009:000548.6142:06524
06525:-00026:-00013:+00004:000548.6142:06525
06526:-00006:-00019:+00013:000548.6142:06526
06527:-00003:-00011:+00015:000548.6142:06527
06528:-00010:-00007:+00026:000548.6142:06528
06529:+00011:-00008:+00011:000548.6142:06529
06530:+00000:-00015:+00010:000548.6142:06530
06531:-00004:-00018:+00007:000548.6142:06531
06532:-00004:+00007:-00013:000548.6142:06532
06533:-00016:+00002:-00008:000548.6142:06533
06534:-00029:+00002:-00006:000548.6142:06534
06535:-00019:-00016:+00002:000548.6142:06535
06536:-00018:+00002:+00001:000548.6142:06536
06537:-00041:-00014:+00010:000548.6142:06537
06538:-00025:+00003:+00006:000548.6142:06538
06539:-00015:+00006:-00001:000548.6142:06539
06540:-00005:+00002:+00003:000548.6142:06540
06541:-00007:+00007:+00003:000548.6142:06541
06542:-00006:-00005:+00001:000540.3004:06542
06543:-00025:+00000:+00004:000540.3004:06543
06544:-00011:-00001:+00022:000540.3004:06544
06545:+00000:+00000:+00000:000540.3004:06545
06546:-00025:+00003:-00015:000540.3004:06546
06547:-00014:+00008:+00004:000540.3004:06547
06548:-00012:-00005:+00005:000540.3004:06548
06549:-00006:-00006:-00011:000540.3004:06549
06550:-00013:+00003:+00003:000540.3004:06550
06551:-00009:+00002:+00022:000540.3004:06551
06552:-00016:-00015:+00019:000540.3004:06552
06553:-00029:+00001:+00022:000540.3004:06553
06554:-00018:-00006:+00017:000540.3004:06554
06555:-00020:-00008:+00019:000540.3004:06555
06556:-00043:-00020:-00001:000540.3004:06556
06557:-00028:-00019:+00016:000540.3004:06557
06558:-00018:-00018:+00003:000540.3004:06558
06559:-00017:-00008:-00017:000540.3004:06559
06560:-00025:-00005:+00007:000540.3004:06560
06561:-00027:-00018:+00023:000540.3004:06561
06562:-00024:+00004:-00015:000540.3004:06562
06563:-00001:+00006:+00037:000540.3004:06563
06564:+00009:-00002:+00020:000540.3004:06564
06565:-00013:+00006:+00020:000540.3004:06565
06566:-00009:-00002:+00001:000540.3004:06566
06567:-00008:-00002:+00020:000540.3004:06567
06568:-00013:-00001:-00006:000540.3004:06568
06569:+00000:+00019:+00019:000540.3004:06569
06570:-00011:+00017:+00000:000540.3004:06570
06571:-00025:+00021:-00012:000540.3004:06571
06572:-00018:+00020:-00004:000540.3004:06572
06573:-00029:+00012:+00001:000540.3004:06573
06574:-00017:+00021:-00001:000540.3004:06574
06575:-00017:+00000:+00025:000540.3004:06575
06576:-00028:+00017:+00036:000540.3004:06576
06577:-00041:+00000:+00023:000540.3004:06577
06578:-00044:+00018:+00012:000540.3004:06578
06579:-00032:+00009:+00006:000540.3004:06579
06580:-00057:-00001:-00013:000540.3004:06580
06581:-00056:-00001:-00020:000540.3004:06581
06582:-00036:+00024:-00001:000540.3004:06582
06583:-00033:-00001:-00017:000540.3004:06583
06584:-00031:+00000:+00007:000540.3004:06584
06585:-00040:+00020:+00011:000540.3004:06585
06586:-00039:+00019:+00014:000461.5460:06586
06587:-00015:+00017:-00004:000461.5460:06587
06588:-00025:+00022:-00004:000461.5460:06588
06589:-00008:+00021:+00006:000461.5460:06589
06590:-00027:+00020:-00014:000461.5460:06590
06591:-00006:+00018:+00014:000461.5460:06591
06592:-00024:+00010:+00023:000461.5460:06592
06593:-00021:+00022:+00020:000461.5460:06593
06594:-00028:+00023:+00001:000461.5460:06594
06595:-00019:+00017:+00023:000461.5460:06595
06596:-00045:+00020:+00007:000461.5460:06596
06597:-00045:+00000:+00010:000461.5460:06597
06598:-00040:+00020:+00000:000461.5460:06598
06599:-00034:-00007:+00018:000461.5460:06599
06600:-00039:-00004:+00006:000461.5460:06600
06601:-00041:-00016:+00023:000461.5460:06601
06602:-00038:+00004:+00014:000461.5460:06602
06603:-00056:-00015:+00015:000461.5460:06603
06604:-00042:-00015:+00015:000461.5460:06604
06605:-00043:-00019:+00015:000461.5460:06605
06606:-00019:-00011:+00007:000461.5460:06606
06607:-00018:-00017:-00001:000461.5460:06607
06608:-00002:-00018:+00001:000461.5460:06608
06609:-00015:-00018:-00002:000461.5460:06609
06610:-00023:-00021:+00012:000461.5460:06610
06611:-00023:+00006:+00029:000461.5460:06611
06612:-00005:+00003:+00008:000461.5460:06612
06613:-00005:+00004:-00003:000461.5460:06613
06614:-00004:+00007:+00018:000461.5460:06614
06615:-00030:-00007:-00002:000461.5460:06615
06616:-00027:+00003:+00001:000461.5460:06616
06617:-00016:+00018:-00004:000461.5460:06617
06618:-00020:+00022:+00019:000461.5460:06618
06619:-00038:+00001:-00019:000461.5460:06619
06620:-00016:-00001:+00023:000461.5460:06620
06621:-00029:+00020:-00005:000461.5460:06621
06622:-00019:+00001:+00003:000461.5460:06622
06623:-00025:+00017:+00010:000461.5460:06623
06624:-00005:+00009:+00007:000461.5460:06624
06625:-00002:+00000:-00010:000461.5460:06625
06626:+00000:+00019:-00005:000461.5460:06626
06627:-00011:+00017:-00013:000461.5460:06627
06628:-00005:+00023:-00013:000461.5460:06628
06629:-00002:+00016:+00007:000461.5460:06629
06630:-00002:+00035:+00016:000461.5460:06630
06631:-00023:+00023:+00010:000461.5460:06631
06632:-00029:+00022:+00007:000461.5460:06632
06633:-00004:+00022:+00023:000461.5460:06633
06634:-00017:+00012:-00013:000461.5460:06634
06635:-00029:+00011:-00013:000461.5460:06635
06636:-00016:+00015:+00007:000461.5460:06636
06637:-00023:+00011:+00005:000461.5460:06637
06638:-00016:+00009:-00033:000461.5460:06638
06639:-00029:+00022:-00016:000461.5460:06639
06640:-00005:+00034:+00009:000461.5460:06640
06641:-00016:+00023:+00005:000461.5460:06641
06642:-00003:+00013:-00013:000461.5460:06642
06643:-00006:+00009:-00017:000461.5460:06643
06644:-00004:+00024:-00026:000345.0791:06644
06645:-00011:+00023:-00017:000345.0791:06645
06646:+00011:+00012:-00019:000345.0791:06646
06647:-00002:+00009:+00003:000345.0791:06647
06648:-00013:+00023:-00020:000345.0791:06648
06649:-00014:+00011:+00012:000345.0791:06649
06650:+00000:+00010:+00008:000345.0791:06650
06651:-00023:+00020:-00016:000345.0791:06651
06652:-00010:+00021:-00017:000345.0791:06652
06653:-00002:+00023:+00007:000345.0791:06653
06654:-00003:-00005:-00010:000345.0791:06654
06655:+00000:+00023:+00004:000345.0791:06655
06656:-00007:+00023:-00013:000345.0791:06656
06657:-00023:+00019:-00034:000345.0791:06657
06658:+00000:+00018:-00018:000345.0791:06658
06659:-00002:+00012:-00015:000345.0791:06659
06660:+00000:+00022:+00008:000345.0791:06660
06661:-00001:+00021:-00008:000345.0791:06661
06662:-00008:+00015:-00013:000345.0791:06662
06663:-00012:+00013:+00004:000345.0791:06663
06664:-00014:+00013:+00004:000345.0791:06664
06665:+00016:+00032:+00004:000345.0791:06665
06666:-00013:+00010:+00005:000345.0791:06666
06667:-00008:+00013:-00013:000345.0791:06667
06668:-00009:+00015:+00012:000345.0791:06668
06669:-00013:+00022:+00006:000345.0791:06669
06670:-00003:+00018:+00006:000345.0791:06670
06671:+00010:+00009:+00007:000345.0791:06671
06672:-00004:+00000:+00010:000345.0791:06672
06673:-00004:-00003:-00007:000345.0791:06673
06674:-00005:+00019:+00006:000345.0791:06674
06675:-00001:+00017:+00006:000345.0791:06675
06676:-00027:+00000:-00001:000345.0791:06676
06677:-00026:+00018:+00007:000345.0791:06677
06678:-00025:+00017:+00021:000345.0791:06678
06679:-00006:-00006:-00005:000345.0791:06679
06680:-00025:-00002:+00005:000345.0791:06680
06681:-00001:+00005:+00008:000345.0791:06681
06682:-00007:+00001:+00008:000345.0791:06682
06683:-00002:-00003:-00005:000345.0791:06683
06684:-00001:+00010:+00000:000345.0791:06684
06685:-00005:+00017:-00002:000345.0791:06685
06686:-00006:-00001:-00004:000345.0791:06686
06687:-00014:+00017:-00004:000345.0791:06687
06688:-00013:+00019:-00001:000345.0791:06688
06689:-00009:-00004:+00003:000345.0791:06689
06690:-00013:+00018:+00003:000345.0791:06690
06691:-00012:+00023:+00023:000345.0791:06691
06692:-00012:+00017:+00000:000345.0791:06692
06693:-00009:-00003:+00008:000345.0791:06693
06694:-00010:+00016:-00004:000345.0791:06694
06695:-00003:-00003:-00001:000345.0791:06695
06696:-00006:+00018:+00007:000345.0791:06696
06697:-00003:+00019:+00003:000345.0791:06697
06698:-00004:+00020:-00003:000345.0791:06698
06699:-00026:+00023:+00008:000345.0791:06699
06700:-00002:+00022:-00003:000345.0791:06700
06701:-00023:+00010:+00023:000345.0791:06701
06702:-00006:+00019:-00001:000345.0791:06702
06703:-00002:+00013:+00021:000345.0791:06703
06704:-00012:+00013:+00019:000345.0791:06704
06705:-00028:+00010:+00000:000345.0791:06705
06706:-00014:+00019:+00020:000345.0791:06706
06707:+00000:+00019:+00003:000345.0791:06707
06708:-00014:+00023:+00001:000345.0791:06708
06709:-00027:+00013:-00001:000345.0791:06709
06710:-00011:+00019:+00024:000345.0791:06710
06711:+00000:+00019:-00001:000345.0791:06711
06712:-00014:+00017:+00006:000345.0791:06712
06713:-00014:+00020:+00019:000345.0791:06713
06714:-00013:+00020:+00008:000345.0791:06714
06715:-00001:+00008:+00004:000277.9420:06715
06716:-00003:+00008:+00001:000277.9420:06716
06717:-00024:+00018:+00003:000277.9420:06717
06718:-00005:-00019:-00003:000277.9420:06718
06719:-00003:-00007:+00000:000277.9420:06719
06720:-00007:-00003:+00011:000277.9420:06720
06721:-00027:+00004:+00000:000277.9420:06721
06722:-00027:-00007:-00001:000277.9420:06722
06723:-00016:+00007:-00019:000277.9420:06723
06724:-00019:-00004:+00019:000277.9420:06724
06725:-00007:+00006:+00002:000277.9420:06725
06726:-00025:+00018:+00018:000277.9420:06726
06727:-00023:+00008:-00019:000277.9420:06727
06728:-00024:+00018:+00004:000277.9420:06728
06729:-00023:-00002:+00020:000277.9420:06729
06730:-00007:+00005:+00001:000277.9420:06730
06731:-00023:-00004:+00015:000277.9420:06731
06732:+00000:+00000:+00020:000277.9420:06732
06733:-00028:-00002:-00004:000277.9420:06733
06734:-00001:+00001:-00016:000277.9420:06734
06735:-00007:-00001:+00012:000277.9420:06735
06736:-00006:+00017:+00022:000277.9420:06736
06737:-00017:+00019:+00022:000277.9420:06737
06738:-00004:+00018:-00003:000277.9420:06738
06739:-00026:+00000:+00005:000277.9420:06739
06740:-00015:-00004:-00015:000277.9420:06740
06741:-00016:+00024:+00000:000277.9420:06741
06742:-00029:-00004:-00003:000277.9420:06742
06743:-00019:-00002:+00000:000277.9420:06743
06744:-00024:-00001:+00021:000277.9420:06744
06745:-00023:+00019:+00000:000277.9420:06745
06746:-00016:-00002:-00014:000277.9420:06746
06747:-00029:+00008:+00010:000277.9420:06747
06748:-00004:-00006:-00001:000277.9420:06748
06749:-00004:+00007:+00008:000277.9420:06749
06750:-00007:+00005:-00001:000277.9420:06750
06751:-00023:+00008:-00004:000277.9420:06751
06752:-00030:-00007:+00000:000277.9420:06752
06753:-00026:+00003:+00010:000277.9420:06753
06754:-00005:+00004:-00003:000277.9420:06754
06755:-00005:-00016:+00019:000277.9420:06755
06756:-00027:+00004:+00021:000277.9420:06756
06757:-00003:+00002:+00018:000277.9420:06757
06758:-00025:+00002:-00004:000277.9420:06758
06759:-00025:+00004:-00013:000277.9420:06759
06760:-00028:-00001:+00005:000277.9420:06760
06761:-00029:+00006:+00010:000277.9420:06761
06762:-00017:+00007:+00008:000277.9420:06762
06763:-00025:+00007:+00014:000277.9420:06763
06764:-00027:+00004:+00006:000277.9420:06764
06765:-00015:+00007:+00009:000277.9420:06765
06766:-00029:-00006:+00007:000277.9420:06766
06767:-00003:-00002:-00001:000277.9420:06767
06768:-00006:-00016:+00003:000277.9420:06768
06769:-00026:-00003:-00013:000277.9420:06769
06770:-00026:+00000:+00006:000277.9420:06770
06771:-00017:+00000:-00020:000277.9420:06771
06772:-00006:+00020:+00006:000277.9420:06772
06773:-00007:+00019:+00009:000277.9420:06773
06774:-00024:+00019:+00005:000277.9420:06774
06775:-00006:+00019:+00008:000277.9420:06775
06776:+00011:+00018:+00004:000277.9420:06776
06777:-00006:+00021:-00005:000277.9420:06777
06778:-00005:+00011:+00006:000277.9420:06778
06779:-00010:+00021:+00005:000277.9420:06779
06780:-00015:+00001:-00001:000277.9420:06780
06781:-00002:-00004:-00019:000277.9420:06781
06782:-00003:+00019:-00001:000277.9420:06782
06783:-00006:+00023:-00018:000277.9420:06783
06784:-00015:-00001:-00013:000277.9420:06784
06785:-00012:+00008:-00014:000277.9420:06785
06786:-00007:+00000:+00010:000277.9420:06786
06787:-00007:+00003:-00029:000277.9420:06787
06788:-00002:-00001:+00009:000277.9420:06788
06789:-00014:+00001:+00007:000277.9420:06789
06790:-00006:-00017:-00022:000277.9420:06790
06791:-00005:+00008:+00007:000267.1174:06791
06792:-00014:-00006:+00005:000267.1174:06792
06793:-00025:+00004:+00006:000267.1174:06793
06794:-00002:+00004:+00007:000267.1174:06794
06795:-00001:+00007:-00002:000267.1174:06795
06796:-00004:-00015:-00005:000267.1174:06796
06797:-00002:-00003:-00017:000267.1174:06797
06798:+00009:+00000:+00009:000267.1174:06798
06799:-00005:-00006:+00007:000267.1174:06799
06800:-00015:-00006:-00016:000267.1174:06800
06801:-00001:+00008:-00005:000267.1174:06801
06802:-00014:+00007:-00002:000267.1174:06802
06803:-00024:-00005:-00004:000267.1174:06803
06804:-00013:+00002:+00034:000267.1174:06804
06805:-00003:+00004:+00000:000267.1174:06805
06806:-00005:+00003:+00009:000267.1174:06806
06807:-00002:-00005:+00001:000267.1174:06807
06808:-00026:-00005:-00002:000267.1174:06808
06809:-00022:+00006:-00014:000267.1174:06809
06810:-00026:+00006:+00016:000267.1174:06810
06811:-00004:+00006:+00002:000267.1174:06811
06812:-00028:+00006:+00020:000267.1174:06812
06813:-00029:-00005:+00019:000267.1174:06813
06814:-00015:-00005:+00021:000267.1174:06814
06815:-00026:+00003:-00014:000267.1174:06815
06816:-00026:+00008:+00007:000267.1174:06816
06817:-00002:+00008:-00003:000267.1174:06817
06818:-00027:-00003:+00001:000267.1174:06818
06819:-00026:+00008:+00003:000267.1174:06819
06820:-00004:-00001:+00039:000267.1174:06820
06821:+00000:+00007:+00011:000267.1174:06821
06822:-00023:+00008:+00002:000267.1174:06822
06823:-00007:-00001:+00035:000267.1174:06823
06824:-00002:-00006:+00025:000267.1174:06824
06825:-00003:+00002:+00007:000267.1174:06825
06826:-00014:+00000:-00001:000267.1174:06826
06827:-00007:-00007:+00003:000267.1174:06827
06828:-00005:+00003:-00014:000267.1174:06828
06829:-00013:-00002:+00024:000267.1174:06829
06830:-00012:-00004:+00002:000267.1174:06830
06831:+00000:-00006:+00002:000267.1174:06831
06832:-00001:-00006:+00022:000267.1174:06832
06833:+00013:+00008:+00012:000267.1174:06833
06834:-00015:+00000:-00006:000267.1174:06834
06835:-00001:-00004:+00000:000267.1174:06835
06836:-00010:+00011:+00000:000267.1174:06836
06837:+00000:+00001:+00007:000267.1174:06837
06838:+00000:+00017:-00003:000267.1174:06838
06839:-00002:+00020:+00016:000267.1174:06839
06840:-00015:+00009:-00004:000267.1174:06840
06841:-00024:+00017:+00021:000267.1174:06841
06842:-00007:+00018:+00000:000267.1174:06842
06843:-00013:+00017:+00002:000267.1174:06843
06844:-00014:-00003:-00020:000267.1174:06844
06845:-00009:+00023:-00004:000267.1174:06845
06846:-00014:+00009:-00013:000267.1174:06846
06847:-00003:+00020:-00006:000267.1174:06847
06848:-00002:+00021:-00001:000267.1174:06848
06849:+00000:+00023:+00020:000267.1174:06849
06850:-00016:+00019:+00000:000267.1174:06850
06851:-00023:+00001:+00004:000267.1174:06851
06852:-00023:+00019:-00016:000267.1174:06852
06853:-00023:+00018:-00023:000267.1174:06853
06854:-00026:-00001:+00010:000267.1174:06854
06855:+00000:+00010:+00005:000267.1174:06855
06856:-00028:-00006:+00001:000267.1174:06856
06857:-00024:-00001:+00000:000267.1174:06857
06858:-00024:+00012:+00011:000267.1174:06858
06859:-00026:+00001:+00003:000267.1174:06859
06860:-00007:+00017:+00004:000267.1174:06860
06861:-00014:+00001:+00022:000267.1174:06861
06862:-00005:-00001:+00010:000267.1174:06862
06863:-00014:-00003:+00010:000267.1174:06863
06864:-00013:+00009:+00006:000270.4908:06864
06865:-00008:+00020:-00016:000270.4908:06865
06866:+00000:+00023:-00012:000270.4908:06866
06867:-00010:+00012:+00009:000270.4908:06867
06868:-00013:+00016:+00001:000270.4908:06868
06869:-00004:+00022:-00004:000270.4908:06869
06870:+00000:+00018:-00020:000270.4908:06870
06871:-00015:+00009:-00018:000270.4908:06871
06872:-00007:+00017:-00026:000270.4908:06872
06873:-00004:+00022:+00004:000270.4908:06873
06874:-00026:+00022:+00007:000270.4908:06874
06875:-00016:+00009:+00004:000270.4908:06875
06876:-00027:+00022:+00010:000270.4908:06876
06877:-00024:+00010:-00017:000270.4908:06877
06878:-00015:+00020:-00020:000270.4908:06878
06879:-00024:+00022:-00002:000270.4908:06879
06880:-00025:+00022:+00015:000270.4908:06880
06881:-00007:+00018:-00009:000270.4908:06881
06882:-00004:+00001:+00004:000270.4908:06882
06883:-00014:+00017:-00003:000270.4908:06883
06884:-00029:-00002:+00005:000270.4908:06884
06885:-00004:+00022:-00015:000270.4908:06885
06886:-00014:+00016:+00019:000270.4908:06886
06887:+00000:-00002:+00009:000270.4908:06887
06888:-00011:-00003:-00014:000270.4908:06888
06889:-00009:+00008:-00001:000270.4908:06889
06890:-00004:+00007:-00014:000270.4908:06890
06891:-00001:-00004:-00013:000270.4908:06891
06892:-00001:-00007:-00002:000270.4908:06892
06893:-00002:+00004:+00010:000270.4908:06893
06894:-00005:+00000:-00030:000270.4908:06894
06895:-00026:-00003:-00004:000270.4908:06895
06896:-00023:+00008:+00003:000270.4908:06896
06897:-00006:-00005:+00004:000270.4908:06897
06898:-00026:-00003:+00007:000270.4908:06898
06899:-00025:-00005:+00013:000270.4908:06899
06900:+00000:-00005:+00003:000270.4908:06900
06901:-00001:+00017:-00005:000270.4908:06901
06902:-00013:+00001:+00004:000270.4908:06902
06903:-00007:+00017:-00014:000270.4908:06903
06904:+00000:+00022:-00017:000270.4908:06904
06905:-00003:+00034:+00000:000270.4908:06905
06906:-00002:+00020:+00007:000270.4908:06906
06907:-00013:+00022:-00013:000270.4908:06907
06908:-00001:+00009:+00008:000270.4908:06908
06909:-00007:+00022:+00004:000270.4908:06909
06910:+00000:+00013:+00008:000270.4908:06910
06911:-00002:+00024:-00004:000270.4908:06911
06912:-00016:+00023:-00003:000270.4908:06912
06913:-00005:+00021:-00002:000270.4908:06913
06914:-00002:+00009:+00008:000270.4908:06914
06915:-00005:-00001:-00014:000270.4908:06915
06916:-00005:+00009:-00015:000270.4908:06916
06917:-00013:+00023:-00014:000270.4908:06917
06918:-00005:+00023:+00001:000270.4908:06918
06919:-00023:+00022:+00006:000270.4908:06919
06920:-00014:+00035:-00014:000270.4908:06920
06921:-00005:+00018:+00010:000270.4908:06921
06922:-00001:+00019:+00009:000270.4908:06922
06923:-00003:+00022:+00012:000270.4908:06923
06924:-00001:+00001:+00020:000270.4908:06924
06925:-00001:+00005:-00003:000270.4908:06925
06926:+00012:-00003:+00007:000270.4908:06926
06927:-00013:-00001:-00003:000270.4908:06927
06928:+00008:+00006:-00018:000270.4908:06928
06929:-00008:+00022:-00003:000270.4908:06929
06930:-00009:+00016:-00003:000270.4908:06930
06931:-00026:+00001:+00004:000270.4908:06931
06932:-00014:+00017:+00011:000270.4908:06932
06933:-00003:+00017:+00019:000270.4908:06933
06934:-00005:+00008:-00002:000270.4908:06934
06935:-00014:-00001:+00001:000270.4908:06935
06936:-00011:+00023:+00001:000270.4908:06936
06937:-00003:+00017:+00005:000270.4908:06937
06938:-00005:-00004:+00009:000270.4908:06938
06939:+00010:-00001:+00000:000270.4908:06939
06940:-00024:-00003:+00020:000270.4908:06940
06941:-00007:-00001:+00023:000270.4908:06941
06942:-00023:+00022:+00021:000256.8526:06942
06943:-00027:+00017:+00007:000256.8526:06943
06944:-00018:+00019:+00002:000256.8526:06944
06945:-00007:+00018:+00015:000256.8526:06945
06946:-00023:+00000:+00011:000256.8526:06946
06947:-00006:-00002:+00011:000256.8526:06947
06948:+00000:+00010:+00018:000256.8526:06948
06949:-00005:+00023:+00000:000256.8526:06949
06950:-00005:+00000:-00009:000256.8526:06950
06951:-00025:+00021:+00011:000256.8526:06951
06952:-00006:+00018:-00002:000256.8526:06952
06953:-00006:+00019:+00010:000256.8526:06953
06954:-00003:+00023:-00001:000256.8526:06954
06955:-00027:+00016:+00019:000256.8526:06955
06956:-00007:-00002:+00000:000256.8526:06956
06957:-00006:+00022:+00022:000256.8526:06957
06958:-00024:+00018:+00023:000256.8526:06958
06959:-00029:+00019:+00009:000256.8526:06959
06960:-00028:+00019:-00001:000256.8526:06960
06961:-00005:+00013:-00001:000256.8526:06961
06962:-00003:+00022:-00004:000256.8526:06962
06963:-00023:+00024:-00001:000256.8526:06963
06964:-00022:+00010:+00016:000256.8526:06964
06965:-00024:+00018:+00003:000256.8526:06965
06966:-00027:+00020:-00004:000256.8526:06966
06967:-00006:+00001:-00002:000256.8526:06967
06968:-00029:-00001:-00018:000256.8526:06968
06969:-00005:-00002:+00007:000256.8526:06969
06970:-00003:+00020:+00018:000256.8526:06970
06971:-00024:-00001:-00003:000256.8526:06971
06972:-00014:-00006:+00006:000256.8526:06972
06973:-00002:+00018:+00020:000256.8526:06973
06974:-00014:+00018:-00011:000256.8526:06974
06975:-00014:-00002:-00003:000256.8526:06975
06976:-00011:+00017:+00010:000256.8526:06976
06977:-00004:+00007:+00009:000256.8526:06977
06978:+00000:+00021:+00009:000256.8526:06978
06979:-00012:-00006:-00003:000256.8526:06979
06980:-00001:+00005:+00008:000256.8526:06980
06981:+00000:-00005:+00001:000256.8526:06981
06982:-00001:-00002:-00002:000256.8526:06982
06983:-00004:-00005:-00004:000256.8526:06983
06984:-00002:-00003:+00009:000256.8526:06984
06985:-00014:+00001:+00006:000256.8526:06985
06986:-00025:+00017:+00003:000256.8526:06986
06987:-00024:-00001:-00016:000256.8526:06987
06988:-00025:+00009:+00019:000256.8526:06988
06989:-00024:+00001:+00005:000256.8526:06989
06990:-00021:+00008:+00004:000256.8526:06990
06991:-00002:-00003:+00010:000256.8526:06991
06992:-00022:+00000:+00007:000256.8526:06992
06993:-00005:+00007:-00020:000256.8526:06993
06994:-00002:+00000:+00011:000256.8526:06994
06995:-00006:+00000:-00013:000256.8526:06995
06996:-00029:+00019:-00035:000256.8526:06996
06997:-00005:+00000:+00004:000256.8526:06997
06998:-00003:+00018:+00007:000256.8526:06998
06999:+00000:-00003:+00011:000256.8526:06999
07000:-00004:-00002:+00002:000256.8526:07000
07001:-00010:+00018:+00009:000256.8526:07001
07002:-00014:+00016:-00010:000256.8526:07002
07003:-00005:-00002:+00004:000256.8526:07003
07004:-00007:+00018:-00013:000256.8526:07004
07005:-00028:-00004:-00004:000256.8526:07005
07006:-00006:+00006:-00001:000256.8526:07006
07007:-00005:+00001:+00021:000256.8526:07007
07008:-00005:+00004:+00007:000256.8526:07008
07009:+00000:-00004:-00015:000256.8526:07009
07010:+00000:+00007:+00019:000256.8526:07010
07011:-00005:-00006:+00010:000256.8526:07011
07012:-00003:-00015:+00002:000256.8526:07012
07013:-00014:-00002:+00001:000256.8526:07013
07014:-00006:+00008:+00010:000256.8526:07014
07015:-00001:+00008:-00005:000275.3622:07015
07016:-00015:-00006:+00000:000275.3622:07016
07017:-00010:-00005:+00001:000275.3622:07017
07018:+00000:+00007:+00009:000275.3622:07018
07019:+00014:+00008:+00001:000275.3622:07019
07020:-00009:+00004:+00000:000275.3622:07020
07021:+00010:+00009:-00019:000275.3622:07021
07022:-00008:-00002:-00002:000275.3622:07022
07023:-00007:+00000:-00003:000275.3622:07023
07024:-00012:+00020:-00014:000275.3622:07024
07025:-00010:+00019:-00002:000275.3622:07025
07026:-00009:+00020:+00000:000275.3622:07026
07027:-00008:+00017:-00003:000275.3622:07027
07028:-00012:+00018:+00007:000275.3622:07028
07029:-00010:+00009:+00014:000275.3622:07029
07030:-00011:+00009:-00003:000275.3622:07030
07031:-00010:+00024:-00003:000275.3622:07031
07032:-00009:+00010:-00013:000275.3622:07032
07033:-00026:+00009:+00009:000275.3622:07033
07034:-00001:+00023:+00010:000275.3622:07034
07035:-00014:+00010:+00002:000275.3622:07035
07036:-00012:-00004:+00006:000275.3622:07036
07037:-00013:+00017:+00018:000275.3622:07037
07038:-00010:+00022:+00020:000275.3622:07038
07039:+00000:+00019:-00002:000275.3622:07039
07040:-00012:-00002:-00014:000275.3622:07040
07041:+00000:+00022:+00006:000275.3622:07041
07042:-00003:+00019:+00003:000275.3622:07042
07043:-00003:-00004:+00005:000275.3622:07043
07044:-00002:+00000:+00022:000275.3622:07044
07045:-00002:-00003:+00022:000275.3622:07045
07046:-00024:-00002:-00005:000275.3622:07046
07047:-00002:-00002:+00001:000275.3622:07047
07048:-00022:+00006:-00002:000275.3622:07048
07049:-00023:-00002:+00000:000275.3622:07049
07050:+00000:+00018:+00001:000275.3622:07050
07051:+00000:-00004:-00003:000275.3622:07051
07052:-00024:-00004:-00001:000275.3622:07052
07053:-00024:-00004:+00024:000275.3622:07053
07054:-00007:-00006:-00001:000275.3622:07054
07055:-00017:-00005:+00000:000275.3622:07055
07056:-00001:-00002:+00019:000275.3622:07056
07057:-00023:+00018:+00000:000275.3622:07057
07058:-00025:-00003:-00014:000275.3622:07058
07059:-00004:+00016:-00001:000275.3622:07059
07060:-00004:+00000:+00010:000275.3622:07060
07061:-00016:+00020:-00019:000275.3622:07061
07062:-00002:+00024:-00002:000275.3622:07062
07063:-00010:+00009:+00002:000275.3622:07063
07064:-00004:+00023:+00010:000275.3622:07064
07065:-00014:+00016:+00008:000275.3622:07065
07066:-00009:+00016:+00007:000275.3622:07066
07067:-00011:+00033:-00015:000275.3622:07067
07068:-00012:+00032:+00007:000275.3622:07068
07069:+00010:+00036:-00003:000275.3622:07069
07070:-00002:+00015:+00009:000275.3622:07070
07071:-00012:+00015:-00002:000275.3622:07071
07072:-00014:+00024:+00024:000275.3622:07072
07073:+00000:+00013:+00009:000275.3622:07073
07074:-00016:+00021:+00010:000275.3622:07074
07075:-00004:+00022:+00024:000275.3622:07075
07076:-00025:+00012:+00010:000275.3622:07076
07077:-00030:+00017:-00016:000275.3622:07077
07078:-00007:+00011:+00009:000275.3622:07078
07079:-00028:+00020:+00003:000275.3622:07079
07080:-00040:+00019:-00011:000275.3622:07080
07081:-00019:-00003:+00012:000275.3622:07081
07082:-00015:-00006:+00010:000275.3622:07082
07083:-00038:-00006:+00010:000275.3622:07083
07084:-00027:-00001:+00010:000275.3622:07084
07085:-00019:-00004:+00001:000285.6175:07085
07086:-00030:-00006:+00003:000285.6175:07086
07087:-00029:-00004:-00003:000285.6175:07087
07088:-00013:-00004:+00010:000285.6175:07088
07089:-00016:+00007:-00002:000285.6175:07089
07090:-00028:-00003:+00002:000285.6175:07090
07091:-00027:+00018:+00014:000285.6175:07091
07092:-00030:+00005:+00007:000285.6175:07092
07093:-00005:-00001:+00005:000285.6175:07093
07094:+00000:-00001:+00021:000285.6175:07094
07095:-00027:-00007:+00009:000285.6175:07095
07096:-00004:+00007:-00003:000285.6175:07096
07097:-00001:+00001:-00002:000285.6175:07097
07098:-00005:-00002:+00009:000285.6175:07098
07099:-00030:+00000:-00020:000285.6175:07099
07100:-00017:+00000:+00025:000285.6175:07100
07101:-00030:+00023:-00014:000285.6175:07101
07102:-00028:-00003:+00008:000285.6175:07102
07103:-00029:+00018:+00005:000285.6175:07103
07104:-00029:+00017:-00004:000285.6175:07104
07105:-00029:+00001:-00008:000285.6175:07105
07106:-00027:+00010:-00001:000285.6175:07106
07107:-00029:+00021:-00003:000285.6175:07107
07108:-00015:+00009:-00016:000285.6175:07108
07109:-00025:+00009:-00001:000285.6175:07109
07110:-00028:+00011:-00002:000285.6175:07110
07111:-00024:+00021:+00010:000285.6175:07111
07112:+00000:+00015:+00010:000285.6175:07112
07113:-00001:+00012:+00024:000285.6175:07113
07114:-00001:+00015:-00018:000285.6175:07114
07115:-00005:+00021:+00010:000285.6175:07115
07116:-00013:+00015:+00006:000285.6175:07116
07117:-00006:+00024:-00001:000285.6175:07117
07118:-00014:+00017:-00005:000285.6175:07118
07119:-00011:-00002:+00020:000285.6175:07119
07120:-00010:+00002:-00004:000285.6175:07120
07121:-00012:-00005:+00008:000285.6175:07121
07122:-00011:-00001:+00001:000285.6175:07122
07123:-00014:+00000:+00002:000285.6175:07123
07124:-00003:-00017:-00002:000285.6175:07124
07125:-00001:+00002:-00004:000285.6175:07125
07126:-00013:-00002:-00001:000285.6175:07126
07127:-00004:+00008:-00017:000285.6175:07127
07128:-00003:+00005:+00001:000285.6175:07128
07129:-00002:+00006:+00008:000285.6175:07129
07130:-00028:+00005:-00001:000285.6175:07130
07131:-00013:+00005:-00002:000285.6175:07131
07132:-00026:-00005:-00013:000285.6175:07132
07133:-00026:+00001:+00005:000285.6175:07133
07134:-00005:+00007:+00023:000285.6175:07134
07135:+00000:-00002:+00008:000285.6175:07135
07136:-00018:-00003:+00010:000285.6175:07136
07137:-00024:-00006:+00001:000285.6175:07137
07138:-00006:-00004:+00000:000285.6175:07138
07139:-00006:+00000:+00000:000285.6175:07139
07140:-00026:+00000:+00010:000285.6175:07140
07141:-00006:+00019:+00015:000285.6175:07141
07142:-00025:+00001:+00001:000285.6175:07142
07143:-00004:+00023:+00006:000285.6175:07143
07144:-00001:+00022:-00004:000285.6175:07144
07145:-00026:+00021:-00013:000285.6175:07145
07146:-00001:+00023:-00015:000285.6175:07146
07147:-00003:+00020:+00000:000285.6175:07147
07148:-00014:+00020:+00018:000285.6175:07148
07149:-00002:+00009:-00002:000285.6175:07149
07150:-00011:+00012:-00002:000285.6175:07150
07151:-00010:+00020:+00002:000285.6175:07151
07152:-00013:+00020:-00018:000285.6175:07152
07153:-00009:+00013:+00005:000285.6175:07153
07154:-00003:+00000:+00010:000285.6175:07154
07155:-00027:+00011:-00003:000285.6175:07155
07156:-00012:+00018:+00020:000285.6175:07156
07157:-00011:+00019:+00001:000285.6175:07157
07158:-00008:+00000:+00003:000285.6175:07158
07159:-00011:+00024:-00002:000285.6175:07159
07160:-00012:+00000:+00021:000266.4718:07160
07161:-00013:+00001:-00007:000266.4718:07161
07162:-00009:-00002:-00005:000266.4718:07162
07163:-00009:-00002:-00003:000266.4718:07163
07164:+00010:-00003:+00007:000266.4718:07164
07165:-00010:+00017:+00005:000266.4718:07165
07166:-00011:+00018:+00020:000266.4718:07166
07167:-00012:-00005:+00010:000266.4718:07167
07168:-00014:-00001:+00006:000266.4718:07168
07169:+00011:-00004:+00007:000266.4718:07169
07170:-00014:-00001:+00022:000266.4718:07170
07171:-00009:-00005:-00017:000266.4718:07171
07172:-00009:-00001:+00006:000266.4718:07172
07173:-00008:+00018:+00000:000266.4718:07173
07174:-00024:+00003:+00010:000266.4718:07174
07175:-00003:-00003:+00005:000266.4718:07175
07176:-00001:+00017:+00021:000266.4718:07176
07177:-00005:+00020:-00001:000266.4718:07177
07178:-00026:-00002:+00018:000266.4718:07178
07179:-00002:-00005:+00023:000266.4718:07179
07180:-00006:-00002:+00007:000266.4718:07180
07181:-00002:+00008:+00019:000266.4718:07181
07182:-00006:+00019:-00003:000266.4718:07182
07183:-00005:+00000:-00005:000266.4718:07183
07184:-00023:+00017:+00004:000266.4718:07184
07185:-00005:+00017:-00002:000266.4718:07185
07186:-00001:+00019:-00001:000266.4718:07186
07187:-00006:+00020:+00007:000266.4718:07187
07188:-00014:+00017:+00008:000266.4718:07188
07189:-00011:+00008:+00023:000266.4718:07189
07190:-00003:+00017:-00017:000266.4718:07190
07191:+00000:+00020:-00004:000266.4718:07191
07192:-00013:+00014:+00010:000266.4718:07192
07193:-00029:+00024:-00002:000266.4718:07193
07194:-00013:+00024:+00002:000266.4718:07194
07195:-00011:+00010:+00022:000266.4718:07195
07196:-00013:+00009:+00005:000266.4718:07196
07197:-00002:+00022:+00008:000266.4718:07197
07198:-00008:+00011:-00001:000266.4718:07198
07199:-00015:+00016:+00005:000266.4718:07199
07200:-00003:+00024:-00030:000266.4718:07200
07201:-00013:+00023:+00005:000266.4718:07201
07202:-00011:+00017:+00006:000266.4718:07202
07203:-00005:+00021:-00005:000266.4718:07203
07204:-00002:+00017:-00015:000266.4718:07204
07205:-00004:+00009:-00004:000266.4718:07205
07206:-00005:-00001:+00008:000266.4718:07206
07207:-00025:+00019:-00004:000266.4718:07207
07208:+00000:+00019:+00017:000266.4718:07208
07209:-00005:-00001:+00007:000266.4718:07209
07210:-00003:-00004:-00014:000266.4718:07210
07211:-00002:+00019:+00005:000266.4718:07211
07212:-00024:-00005:+00003:000266.4718:07212
07213:-00029:-00004:-00017:000266.4718:07213
07214:+00000:-00006:+00013:000266.4718:07214
07215:-00002:+00003:+00010:000266.4718:07215
07216:-00029:+00002:-00003:000266.4718:07216
07217:-00002:+00003:+00010:000266.4718:07217
07218:-00011:+00008:+00000:000266.4718:07218
07219:-00014:+00002:-00006:000266.4718:07219
07220:-00015:+00006:-00003:000266.4718:07220
07221:-00009:-00004:-00004:000266.4718:07221
07222:-00005:+00002:+00009:000266.4718:07222
07223:-00004:+00006:+00007:000266.4718:07223
07224:-00002:+00004:+00023:000266.4718:07224
07225:-00006:-00003:+00000:000266.4718:07225
07226:-00028:+00005:-00005:000266.4718:07226
07227:-00006:-00005:-00004:000266.4718:07227
07228:-00025:-00005:+00019:000266.4718:07228
07229:-00028:+00008:-00016:000266.4718:07229
07230:-00025:+00019:-00001:000285.9854:07230
07231:-00007:-00003:+00009:000285.9854:07231
07232:-00020:+00018:+00008:000285.9854:07232
07233:-00006:+00019:+00007:000285.9854:07233
07234:-00027:+00019:-00004:000285.9854:07234
07235:-00024:-00001:-00004:000285.9854:07235
07236:-00006:+00023:+00004:000285.9854:07236
07237:-00015:+00017:+00006:000285.9854:07237
07238:-00002:+00011:+00007:000285.9854:07238
07239:-00014:+00012:+00010:000285.9854:07239
07240:-00011:+00036:+00004:000285.9854:07240
07241:-00002:+00023:+00007:000285.9854:07241
07242:-00007:+00032:+00007:000285.9854:07242
07243:-00014:+00033:+00015:000285.9854:07243
07244:-00010:+00022:-00003:000285.9854:07244
07245:-00001:+00017:+00009:000285.9854:07245
07246:-00015:-00002:-00002:000285.9854:07246
07247:+00009:+00000:-00005:000285.9854:07247
07248:-00009:-00004:-00013:000285.9854:07248
07249:-00011:-00003:+00001:000285.9854:07249
07250:-00010:-00004:+00019:000285.9854:07250
07251:-00003:-00006:+00001:000285.9854:07251
07252:-00012:-00001:-00002:000285.9854:07252
07253:-00008:-00002:+00010:000285.9854:07253
07254:+00000:+00003:+00006:000285.9854:07254
07255:+00000:+00004:+00008:000285.9854:07255
07256:-00008:+00008:-00004:000285.9854:07256
07257:+00001:+00007:-00001:000285.9854:07257
07258:-00013:-00018:+00010:000285.9854:07258
07259:+00010:+00002:+00001:000285.9854:07259
07260:-00011:+00006:+00007:000285.9854:07260
07261:+00000:-00015:+00008:000285.9854:07261
07262:-00011:-00006:+00025:000285.9854:07262
07263:+00008:-00001:-00003:000285.9854:07263
07264:-00006:-00007:-00002:000285.9854:07264
07265:-00010:-00002:-00004:000285.9854:07265
07266:+00014:+00019:+00001:000285.9854:07266
07267:-00009:-00005:+00009:000285.9854:07267
07268:-00011:+00019:+00001:000285.9854:07268
07269:-00008:+00009:+00010:000285.9854:07269
07270:-00024:+00022:+00007:000285.9854:07270
07271:-00006:+00011:+00000:000285.9854:07271
07272:-00003:+00011:+00019:000285.9854:07272
07273:-00025:+00021:-00004:000285.9854:07273
07274:-00027:+00022:+00005:000285.9854:07274
07275:-00002:+00009:-00002:000285.9854:07275
07276:-00028:+00010:+00019:000285.9854:07276
07277:-00016:+00022:-00001:000285.9854:07277
07278:-00015:+00015:+00010:000285.9854:07278
07279:-00019:+00010:+00007:000285.9854:07279
07280:-00029:+00009:+00008:000285.9854:07280
07281:-00029:+00022:+00034:000285.9854:07281
07282:-00024:+00020:+00019:000285.9854:07282
07283:-00015:+00009:-00002:000285.9854:07283
07284:-00014:+00010:-00004:000285.9854:07284
07285:-00004:+00018:+00022:000285.9854:07285
07286:-00014:-00004:-00018:000285.9854:07286
07287:-00011:+00018:-00004:000285.9854:07287
07288:-00003:+00001:-00002:000285.9854:07288
07289:-00023:+00001:-00006:000285.9854:07289
07290:-00010:-00003:+00002:000285.9854:07290
07291:-00014:-00002:+00001:000285.9854:07291
07292:-00010:+00008:+00019:000285.9854:07292
07293:-00006:-00006:+00002:000285.9854:07293
07294:+00000:-00004:-00005:000285.9854:07294
07295:-00004:-00002:+00000:000285.9854:07295
07296:-00026:+00008:+00000:000303.9286:07296
07297:-00015:-00001:+00002:000303.9286:07297
07298:-00027:-00005:+00001:000303.9286:07298
07299:-00028:+00007:+00008:000303.9286:07299
07300:-00015:-00004:+00015:000303.9286:07300
07301:-00025:+00002:+00010:000303.9286:07301
07302:-00019:-00005:-00002:000303.9286:07302
07303:-00026:-00003:+00010:000303.9286:07303
07304:-00005:+00017:+00009:000303.9286:07304
07305:-00024:-00004:-00011:000303.9286:07305
07306:-00004:+00009:+00000:000303.9286:07306
07307:-00014:+00021:+00008:000303.9286:07307
07308:-00029:+00020:-00004:000303.9286:07308
07309:+00001:+00009:+00020:000303.9286:07309
07310:-00002:+00011:-00003:000303.9286:07310
07311:-00023:+00011:+00004:000303.9286:07311
07312:-00023:+00014:+00006:000303.9286:07312
07313:-00013:+00011:-00001:000303.9286:07313
07314:-00003:+00015:-00013:000303.9286:07314
07315:-00001:+00014:+00005:000303.9286:07315
07316:-00023:+00034:+00000:000303.9286:07316
07317:-00027:+00022:+00005:000303.9286:07317
07318:-00017:+00012:+00005:000303.9286:07318
07319:-00005:+00013:+00000:000303.9286:07319
07320:-00024:+00012:-00002:000303.9286:07320
07321:-00026:+00018:+00006:000303.9286:07321
07322:-00006:+00032:-00003:000303.9286:07322
07323:-00003:+00013:-00004:000303.9286:07323
07324:-00007:+00014:-00017:000303.9286:07324
07325:-00007:+00009:-00019:000303.9286:07325
07326:-00004:+00032:-00004:000303.9286:07326
07327:-00015:+00015:+00010:000303.9286:07327
07328:-00006:+00010:-00004:000303.9286:07328
07329:-00004:+00020:+00018:000303.9286:07329
07330:-00002:+00019:+00005:000303.9286:07330
07331:-00028:+00018:+00004:000303.9286:07331
07332:-00005:+00012:+00006:000303.9286:07332
07333:-00002:+00022:+00014:000303.9286:07333
07334:-00003:+00021:+00005:000303.9286:07334
07335:-00014:+00020:+00007:000303.9286:07335
07336:+00001:-00001:-00013:000303.9286:07336
07337:-00014:-00003:+00010:000303.9286:07337
07338:-00025:-00003:-00006:000303.9286:07338
07339:-00023:-00002:+00025:000303.9286:07339
07340:-00006:-00003:+00007:000303.9286:07340
07341:-00018:-00002:+00009:000303.9286:07341
07342:-00004:-00006:-00004:000303.9286:07342
07343:-00006:+00000:+00006:000303.9286:07343
07344:-00029:+00002:-00016:000303.9286:07344
07345:-00025:+00005:+00000:000303.9286:07345
07346:-00001:-00002:+00018:000303.9286:07346
07347:-00018:-00004:-00007:000303.9286:07347
07348:-00028:+00006:+00009:000303.9286:07348
07349:-00018:-00002:+00024:000303.9286:07349
07350:-00016:+00007:+00009:000303.9286:07350
07351:-00026:-00001:+00019:000303.9286:07351
07352:-00013:+00017:+00035:000303.9286:07352
07353:-00025:-00001:+00019:000303.9286:07353
07354:-00027:-00003:+00008:000303.9286:07354
07355:-00003:+00023:+00004:000303.9286:07355
07356:+00000:+00011:+00010:000303.9286:07356
07357:-00028:+00020:+00004:000303.9286:07357
07358:-00014:+00017:+00024:000320.7962:07358
07359:-00001:+00023:+00006:000320.7962:07359
07360:-00001:+00018:+00005:000320.7962:07360
07361:-00014:+00010:+00006:000320.7962:07361
07362:+00013:+00021:-00002:000320.7962:07362
07363:-00013:+00021:+00013:000320.7962:07363
07364:-00010:+00021:+00012:000320.7962:07364
07365:+00010:+00019:-00002:000320.7962:07365
07366:+00000:+00022:-00015:000320.7962:07366
07367:-00027:+00022:-00013:000320.7962:07367
07368:+00000:+00020:+00012:000320.7962:07368
07369:-00005:+00018:-00001:000320.7962:07369
07370:-00019:-00002:+00002:000320.7962:07370
07371:-00029:+00017:+00001:000320.7962:07371
07372:-00025:+00000:+00002:000320.7962:07372
07373:-00025:+00001:+00010:000320.7962:07373
07374:-00026:-00006:-00003:000320.7962:07374
07375:-00028:-00003:+00009:000320.7962:07375
07376:-00003:+00019:+00011:000320.7962:07376
07377:-00005:-00001:-00019:000320.7962:07377
07378:-00001:+00000:+00010:000320.7962:07378
07379:-00006:-00004:-00013:000320.7962:07379
07380:-00024:+00017:+00010:000320.7962:07380
07381:-00009:+00001:-00004:000320.7962:07381
07382:-00009:-00006:-00014:000320.7962:07382
07383:-00009:-00004:+00007:000320.7962:07383
07384:+00013:+00001:+00005:000320.7962:07384
07385:+00011:+00019:+00005:000320.7962:07385
07386:-00014:+00020:-00013:000320.7962:07386
07387:+00013:+00016:+00004:000320.7962:07387
07388:+00009:+00017:+00014:000320.7962:07388
07389:+00010:-00003:+00010:000320.7962:07389
07390:-00008:+00000:+00000:000320.7962:07390
07391:-00013:+00016:+00000:000320.7962:07391
07392:-00011:+00021:-00002:000320.7962:07392
07393:-00014:+00017:-00009:000320.7962:07393
07394:-00004:-00002:+00006:000320.7962:07394
07395:-00010:+00018:-00014:000320.7962:07395
07396:-00028:+00022:+00007:000320.7962:07396
07397:-00023:+00019:+00009:000320.7962:07397
07398:-00023:+00013:+00017:000320.7962:07398
07399:-00024:+00023:+00005:000320.7962:07399
07400:-00017:+00019:+00010:000320.7962:07400
07401:-00001:+00023:+00010:000320.7962:07401
07402:-00027:+00023:-00003:000320.7962:07402
07403:-00016:+00009:-00020:000320.7962:07403
07404:-00024:+00010:-00001:000320.7962:07404
07405:-00011:+00020:+00025:000320.7962:07405
07406:-00026:+00009:-00018:000320.7962:07406
07407:-00006:+00024:-00005:000320.7962:07407
07408:-00003:+00019:+00010:000320.7962:07408
07409:-00004:+00017:-00013:000320.7962:07409
07410:+00000:+00019:+00007:000320.7962:07410
07411:+00009:+00001:+00019:000320.7962:07411
07412:-00005:+00000:-00001:000320.7962:07412
07413:+00000:-00003:-00001:000320.7962:07413
07414:-00014:+00018:-00001:000357.4832:07414
07415:-00007:-00001:-00004:000357.4832:07415
07416:-00025:-00006:-00015:000357.4832:07416
07417:-00006:-00003:+00001:000357.4832:07417
07418:+00000:-00003:+00004:000357.4832:07418
07419:-00002:+00002:-00001:000357.4832:07419
07420:-00001:-00006:+00010:000357.4832:07420
07421:-00002:-00004:+00019:000357.4832:07421
07422:-00002:-00004:-00004:000357.4832:07422
07423:-00014:+00007:+00009:000357.4832:07423
07424:-00010:-00004:+00009:000357.4832:07424
07425:+00000:+00020:+00010:000357.4832:07425
07426:+00000:+00000:-00017:000357.4832:07426
07427:-00010:+00000:+00008:000357.4832:07427
07428:-00007:+00021:-00019:000357.4832:07428
07429:-00014:+00019:-00003:000357.4832:07429
07430:-00014:+00021:+00001:000357.4832:07430
07431:-00007:+00024:+00015:000357.4832:07431
07432:-00012:+00009:+00003:000357.4832:07432
07433:-00009:+00009:+00009:000357.4832:07433
07434:+00009:+00033:+00009:000357.4832:07434
07435:-00011:+00014:+00004:000357.4832:07435
07436:-00024:+00013:-00018:000357.4832:07436
07437:+00001:+00016:+00023:000357.4832:07437
07438:-00013:+00015:+00008:000357.4832:07438
07439:-00005:+00020:+00007:000357.4832:07439
07440:-00001:+00011:+00009:000357.4832:07440
07441:+00011:+00018:-00013:000357.4832:07441
07442:-00005:+00019:+00003:000357.4832:07442
07443:-00003:-00001:-00015:000357.4832:07443
07444:-00013:+00022:+00002:000357.4832:07444
07445:-00005:-00003:-00005:000357.4832:07445
07446:-00015:-00006:+00007:000357.4832:07446
07447:-00003:-00001:+00022:000357.4832:07447
07448:-00028:+00003:-00003:000357.4832:07448
07449:-00015:+00005:+00003:000357.4832:07449
07450:-00006:-00001:+00009:000357.4832:07450
07451:-00014:-00005:+00021:000357.4832:07451
07452:-00013:-00004:+00010:000357.4832:07452
07453:-00003:+00017:-00004:000357.4832:07453
07454:+00000:-00003:+00008:000357.4832:07454
07455:+00000:-00001:+00002:000357.4832:07455
07456:-00013:-00004:+00003:000357.4832:07456
07457:+00010:+00017:+00001:000357.4832:07457
07458:-00015:-00006:+00019:000357.4832:07458
07459:-00014:-00002:-00015:000357.4832:07459
07460:-00002:-00002:+00009:000357.4832:07460
07461:+00008:+00019:+00017:000357.4832:07461
07462:-00012:+00000:+00001:000357.4832:07462
07463:-00012:-00003:+00000:000357.4832:07463
07464:-00010:+00000:-00013:000357.4832:07464
07465:-00004:+00019:+00004:000357.4832:07465
07466:+00000:+00009:+00020:000383.3938:07466
07467:-00013:+00011:+00022:000383.3938:07467
07468:-00002:+00009:-00004:000383.3938:07468
07469:-00007:+00018:-00003:000383.3938:07469
07470:-00025:+00021:+00019:000383.3938:07470
07471:-00006:+00021:+00009:000383.3938:07471
07472:-00024:+00021:-00019:000383.3938:07472
07473:-00004:+00021:+00010:000383.3938:07473
07474:-00004:+00020:-00004:000383.3938:07474
07475:-00006:+00000:+00007:000383.3938:07475
07476:-00023:-00003:+00020:000383.3938:07476
07477:-00005:+00021:+00001:000383.3938:07477
07478:-00005:+00000:+00006:000383.3938:07478
07479:-00024:+00000:-00019:000383.3938:07479
07480:-00014:-00003:-00005:000383.3938:07480
07481:-00014:+00019:-00013:000383.3938:07481
07482:-00014:+00000:-00003:000383.3938:07482
07483:-00009:-00003:+00010:000383.3938:07483
07484:-00013:+00006:-00002:000383.3938:07484
07485:-00001:+00007:-00008:000383.3938:07485
07486:+00000:+00002:-00003:000383.3938:07486
07487:+00000:+00008:-00014:000383.3938:07487
07488:-00023:+00002:+00004:000383.3938:07488
07489:-00011:+00007:+00006:000383.3938:07489
07490:-00012:-00003:-00001:000383.3938:07490
07491:+00000:+00006:-00009:000383.3938:07491
07492:+00000:-00003:-00003:000383.3938:07492
07493:-00008:+00000:-00003:000383.3938:07493
07494:-00023:+00007:-00013:000383.3938:07494
07495:-00002:-00003:+00009:000383.3938:07495
07496:-00003:+00021:+00022:000383.3938:07496
07497:-00001:+00019:+00003:000383.3938:07497
07498:-00025:-00002:+00009:000383.3938:07498
07499:-00025:+00020:-00001:000383.3938:07499
07500:-00028:-00001:+00002:000383.3938:07500
07501:-00024:+00019:-00005:000383.3938:07501
07502:-00006:+00015:-00014:000383.3938:07502
07503:-00005:+00011:+00002:000383.3938:07503
07504:-00023:+00021:+00002:000383.3938:07504
07505:-00004:+00023:+00008:000383.3938:07505
07506:-00001:+00009:-00001:000383.3938:07506
07507:-00004:+00021:+00007:000383.3938:07507
07508:-00025:+00020:-00013:000383.3938:07508
07509:-00028:+00020:+00008:000383.3938:07509
07510:-00013:+00020:+00038:000383.3938:07510
07511:+00000:+00000:+00005:000383.3938:07511
07512:-00002:-00001:-00004:000383.3938:07512
07513:-00001:-00006:+00009:000383.3938:07513
07514:-00024:-00005:+00010:000383.3938:07514
07515:-00005:+00008:-00029:000407.0205:07515
07516:-00004:-00006:+00002:000407.0205:07516
07517:-00004:+00004:+00020:000407.0205:07517
07518:-00025:-00016:+00023:000407.0205:07518
07519:-00002:-00004:-00004:000407.0205:07519
07520:-00003:-00001:+00023:000407.0205:07520
07521:-00005:-00006:-00013:000407.0205:07521
07522:-00026:-00001:+00008:000407.0205:07522
07523:-00010:+00022:+00007:000407.0205:07523
07524:-00030:+00022:+00007:000407.0205:07524
07525:-00002:+00019:+00009:000407.0205:07525
07526:-00002:+00013:+00021:000407.0205:07526
07527:-00005:+00009:+00020:000407.0205:07527
07528:-00017:+00009:+00001:000407.0205:07528
07529:-00005:+00017:+00003:000407.0205:07529
07530:-00024:+00034:-00005:000407.0205:07530
07531:-00025:+00023:-00024:000407.0205:07531
07532:-00005:+00032:+00001:000407.0205:07532
07533:-00024:+00012:+00020:000407.0205:07533
07534:-00018:+00012:+00019:000407.0205:07534
07535:-00003:+00011:+00000:000407.0205:07535
07536:-00005:+00022:-00014:000407.0205:07536
07537:-00028:+00017:-00008:000407.0205:07537
07538:-00016:+00020:-00002:000407.0205:07538
07539:-00024:+00022:+00019:000407.0205:07539
07540:-00026:+00022:+00014:000407.0205:07540
07541:-00026:+00009:+00007:000407.0205:07541
07542:-00028:+00023:-00004:000407.0205:07542
07543:-00028:+00022:+00006:000407.0205:07543
07544:-00022:+00000:-00003:000407.0205:07544
07545:-00028:+00000:+00005:000407.0205:07545
07546:-00006:-00003:+00024:000407.0205:07546
07547:-00024:-00003:+00023:000407.0205:07547
07548:-00019:+00006:+00019:000407.0205:07548
07549:-00027:+00005:-00002:000407.0205:07549
07550:-00025:+00005:+00010:000407.0205:07550
07551:-00007:+00002:-00009:000407.0205:07551
07552:-00006:-00002:-00003:000407.0205:07552
07553:-00002:-00006:+00019:000407.0205:07553
07554:-00024:+00006:+00002:000407.0205:07554
07555:-00004:-00004:+00009:000407.0205:07555
07556:-00025:+00000:+00019:000407.0205:07556
07557:-00005:-00003:+00006:000407.0205:07557
07558:-00015:-00004:-00004:000407.0205:07558
07559:-00013:+00010:-00002:000407.0205:07559
07560:-00004:+00021:+00020:000407.0205:07560
07561:-00023:-00005:-00019:000407.0205:07561
07562:-00006:+00010:-00003:000435.5180:07562
07563:-00023:+00012:+00010:000435.5180:07563
07564:-00038:+00023:-00019:000435.5180:07564
07565:-00023:+00010:-00013:000435.5180:07565
07566:-00006:+00013:+00007:000435.5180:07566
07567:-00025:+00021:+00004:000435.5180:07567
07568:-00005:+00015:+00000:000435.5180:07568
07569:-00011:+00021:+00001:000435.5180:07569
07570:-00006:+00011:+00000:000435.5180:07570
07571:-00005:+00023:-00013:000435.5180:07571
07572:+00000:+00009:+00005:000435.5180:07572
07573:-00013:+00011:+00009:000435.5180:07573
07574:-00006:+00009:-00002:000435.5180:07574
07575:-00013:+00023:+00003:000435.5180:07575
07576:-00002:+00012:+00001:000435.5180:07576
07577:-00028:-00002:+00008:000435.5180:07577
07578:-00006:+00000:+00004:000435.5180:07578
07579:-00023:+00022:+00011:000435.5180:07579
07580:-00005:+00023:-00013:000435.5180:07580
07581:-00005:+00018:+00006:000435.5180:07581
07582:-00026:-00001:+00019:000435.5180:07582
07583:-00015:+00006:-00003:000435.5180:07583
07584:-00027:+00004:-00019:000435.5180:07584
07585:-00026:+00007:-00018:000435.5180:07585
07586:-00027:-00003:-00007:000435.5180:07586
07587:-00030:-00005:+00001:000435.5180:07587
07588:-00027:-00006:+00026:000435.5180:07588
07589:-00023:-00003:+00034:000435.5180:07589
07590:-00006:-00005:-00014:000435.5180:07590
07591:-00023:+00018:+00005:000435.5180:07591
07592:+00000:+00010:-00016:000435.5180:07592
07593:-00028:+00010:+00008:000435.5180:07593
07594:-00002:+00021:-00005:000435.5180:07594
07595:-00009:+00019:+00020:000435.5180:07595
07596:-00008:+00013:-00004:000435.5180:07596
07597:-00001:+00019:+00004:000435.5180:07597
07598:-00009:+00011:+00008:000435.5180:07598
07599:-00009:+00023:+00006:000435.5180:07599
07600:+00009:+00016:-00010:000435.5180:07600
07601:-00009:+00011:+00006:000435.5180:07601
07602:+00012:+00016:+00006:000435.5180:07602
07603:-00003:+00010:+00003:000435.5180:07603
07604:-00004:+00010:-00014:000435.5180:07604
07605:-00005:+00032:+00019:000435.5180:07605
07606:-00025:+00023:+00003:000435.5180:07606
07607:-00017:+00024:-00019:000442.2974:07607
07608:-00005:+00022:+00005:000442.2974:07608
07609:-00029:+00017:+00002:000442.2974:07609
07610:-00027:+00008:-00004:000442.2974:07610
07611:-00016:-00002:+00008:000442.2974:07611
07612:-00020:+00000:+00004:000442.2974:07612
07613:-00044:-00005:-00011:000442.2974:07613
07614:-00027:+00007:+00009:000442.2974:07614
07615:-00026:+00007:+00008:000442.2974:07615
07616:-00007:-00015:+00007:000442.2974:07616
07617:-00006:+00006:-00001:000442.2974:07617
07618:+00009:-00016:-00004:000442.2974:07618
07619:-00014:-00006:-00029:000442.2974:07619
07620:-00015:+00005:+00000:000442.2974:07620
07621:+00014:-00002:-00002:000442.2974:07621
07622:-00009:-00019:+00025:000442.2974:07622
07623:+00000:-00014:+00008:000442.2974:07623
07624:-00008:-00015:-00002:000442.2974:07624
07625:-00012:+00006:-00001:000442.2974:07625
07626:-00013:-00016:+00002:000442.2974:07626
07627:-00011:+00006:-00001:000442.2974:07627
07628:+00011:-00005:+00024:000442.2974:07628
07629:+00009:+00007:+00022:000442.2974:07629
07630:-00012:-00001:+00008:000442.2974:07630
07631:-00002:-00001:+00009:000442.2974:07631
07632:-00029:+00000:+00009:000442.2974:07632
07633:-00006:-00001:+00006:000442.2974:07633
07634:-00005:-00001:-00003:000442.2974:07634
07635:-00004:+00017:+00022:000442.2974:07635
07636:-00003:+00023:+00019:000442.2974:07636
07637:-00008:+00016:+00020:000442.2974:07637
07638:+00000:+00019:+00020:000442.2974:07638
07639:-00003:+00019:-00013:000442.2974:07639
07640:-00004:+00022:-00004:000442.2974:07640
07641:+00010:+00009:+00000:000442.2974:07641
07642:+00001:-00002:+00009:000442.2974:07642
07643:-00008:+00009:+00005:000442.2974:07643
07644:+00013:+00022:+00010:000442.2974:07644
07645:+00010:-00003:+00007:000442.2974:07645
07646:+00013:+00023:-00003:000442.2974:07646
07647:+00015:+00022:+00023:000442.2974:07647
07648:+00015:+00020:+00002:000442.2974:07648
07649:+00012:+00017:+00010:000468.3574:07649
07650:-00010:+00022:+00010:000468.3574:07650
07651:-00009:+00021:+00008:000468.3574:07651
07652:+00010:+00017:+00005:000468.3574:07652
07653:+00013:-00006:+00001:000468.3574:07653
07654:+00010:-00006:+00004:000468.3574:07654
07655:+00011:+00001:+00008:000468.3574:07655
07656:-00008:-00006:+00025:000468.3574:07656
07657:+00014:+00005:+00033:000468.3574:07657
07658:+00011:+00001:+00022:000468.3574:07658
07659:+00014:-00015:+00000:000468.3574:07659
07660:+00026:+00003:+00026:000468.3574:07660
07661:-00008:-00016:+00025:000468.3574:07661
07662:+00002:+00004:-00004:000468.3574:07662
07663:+00011:+00005:+00019:000468.3574:07663
07664:+00009:+00007:+00025:000468.3574:07664
07665:-00013:+00004:+00016:000468.3574:07665
07666:+00009:+00006:+00039:000468.3574:07666
07667:+00011:+00006:+00020:000468.3574:07667
07668:-00011:+00005:-00013:000468.3574:07668
07669:+00012:+00000:+00004:000468.3574:07669
07670:+00001:+00020:-00015:000468.3574:07670
07671:+00013:-00005:-00014:000468.3574:07671
07672:+00015:+00017:+00000:000468.3574:07672
07673:+00016:+00013:+00025:000468.3574:07673
07674:+00016:+00016:+00025:000468.3574:07674
07675:+00003:+00009:+00005:000468.3574:07675
07676:+00004:+00020:+00020:000468.3574:07676
07677:+00007:+00021:-00003:000468.3574:07677
07678:+00003:+00024:+00001:000468.3574:07678
07679:+00004:+00000:+00018:000468.3574:07679
07680:+00016:+00000:-00002:000468.3574:07680
07681:+00016:+00000:-00019:000468.3574:07681
07682:+00010:-00006:+00001:000468.3574:07682
07683:+00010:-00006:+00006:000468.3574:07683
07684:-00023:+00008:+00008:000468.3574:07684
07685:-00005:+00003:+00001:000468.3574:07685
07686:-00006:+00005:+00000:000468.3574:07686
07687:-00017:+00001:-00018:000468.3574:07687
07688:-00016:+00006:+00008:000468.3574:07688
07689:-00001:-00006:-00004:000468.3574:07689
07690:-00029:+00006:+00010:000494.1231:07690
07691:-00015:-00006:+00025:000494.1231:07691
07692:-00005:-00004:+00016:000494.1231:07692
07693:-00004:-00005:+00008:000494.1231:07693
07694:-00005:+00006:+00007:000494.1231:07694
07695:+00009:+00000:+00022:000494.1231:07695
07696:+00012:+00008:+00022:000494.1231:07696
07697:+00011:+00003:+00010:000494.1231:07697
07698:+00025:-00001:+00001:000494.1231:07698
07699:+00030:+00004:+00007:000494.1231:07699
07700:+00028:+00006:-00034:000494.1231:07700
07701:+00030:-00004:+00001:000494.1231:07701
07702:+00028:-00001:+00002:000494.1231:07702
07703:+00005:+00008:+00000:000494.1231:07703
07704:+00002:-00001:+00019:000494.1231:07704
07705:+00015:+00008:+00009:000494.1231:07705
07706:+00009:+00005:-00015:000494.1231:07706
07707:-00012:+00003:+00001:000494.1231:07707
07708:-00010:-00005:+00019:000494.1231:07708
07709:-00020:-00008:+00009:000494.1231:07709
07710:-00017:-00008:+00008:000494.1231:07710
07711:-00018:-00018:+00017:000494.1231:07711
07712:-00028:-00019:+00009:000494.1231:07712
07713:-00020:-00007:-00016:000494.1231:07713
07714:-00006:-00008:-00014:000494.1231:07714
07715:-00005:-00021:+00009:000494.1231:07715
07716:-00006:-00008:-00033:000494.1231:07716
07717:-00014:-00012:+00005:000494.1231:07717
07718:+00000:-00018:-00003:000494.1231:07718
07719:-00015:+00006:-00016:000494.1231:07719
07720:+00010:+00005:-00004:000494.1231:07720
07721:+00011:+00024:-00015:000494.1231:07721
07722:+00015:-00001:+00007:000494.1231:07722
07723:+00016:+00010:+00007:000494.1231:07723
07724:+00027:+00010:+00000:000494.1231:07724
07725:+00001:+00022:+00005:000494.1231:07725
07726:+00005:+00012:-00017:000494.1231:07726
07727:+00029:+00036:-00019:000494.1231:07727
07728:-00007:+00015:+00005:000494.1231:07728
07729:+00010:+00013:+00008:000494.1231:07729
07730:+00009:+00014:+00039:000494.1231:07730
07731:-00012:+00009:-00016:000494.1231:07731
07732:-00026:+00018:+00006:000494.1231:07732
07733:+00015:+00022:+00006:000494.1231:07733
07734:-00004:+00019:-00015:000494.1231:07734
07735:+00000:-00002:-00011:000494.1231:07735
07736:-00004:+00017:-00016:000428.3195:07736
07737:-00002:-00003:-00006:000428.3195:07737
07738:-00027:-00003:-00019:000428.3195:07738
07739:+00000:-00004:+00004:000428.3195:07739
07740:-00014:+00000:-00004:000428.3195:07740
07741:-00012:+00006:+00010:000428.3195:07741
07742:-00011:+00008:+00000:000428.3195:07742
07743:+00001:+00017:+00006:000428.3195:07743
07744:+00012:+00017:-00019:000428.3195:07744
07745:+00013:-00003:-00016:000428.3195:07745
07746:+00002:+00017:+00004:000428.3195:07746
07747:+00015:+00016:+00009:000428.3195:07747
07748:+00008:+00019:+00004:000428.3195:07748
07749:+00009:+00018:-00016:000428.3195:07749
07750:+00011:+00019:+00005:000428.3195:07750
07751:-00014:-00003:-00018:000428.3195:07751
07752:-00011:+00019:-00020:000428.3195:07752
07753:-00012:+00017:+00007:000428.3195:07753
07754:-00006:+00021:+00005:000428.3195:07754
07755:+00000:+00017:+00008:000428.3195:07755
07756:-00013:+00017:+00008:000428.3195:07756
07757:-00024:-00003:+00008:000428.3195:07757
07758:-00027:+00008:-00015:000428.3195:07758
07759:-00030:-00002:-00001:000428.3195:07759
07760:-00028:+00008:+00019:000428.3195:07760
07761:-00022:+00003:-00002:000428.3195:07761
07762:-00023:+00007:+00007:000428.3195:07762
07763:-00017:+00005:-00014:000428.3195:07763
07764:-00015:-00004:-00014:000428.3195:07764
07765:-00029:-00006:+00001:000428.3195:07765
07766:-00005:+00008:+00000:000428.3195:07766
07767:-00020:-00002:+00001:000428.3195:07767
07768:-00025:+00000:+00010:000428.3195:07768
07769:-00028:-00005:+00023:000428.3195:07769
07770:-00028:-00005:+00006:000428.3195:07770
07771:-00015:-00005:+00010:000428.3195:07771
07772:-00002:+00005:+00015:000428.3195:07772
07773:-00028:-00005:+00010:000428.3195:07773
07774:-00006:+00002:+00006:000428.3195:07774
07775:-00006:+00004:+00005:000428.3195:07775
07776:-00024:+00008:+00010:000428.3195:07776
07777:-00025:+00004:-00018:000428.3195:07777
07778:-00025:+00001:-00001:000428.3195:07778
07779:-00026:+00008:+00019:000428.3195:07779
07780:-00017:-00018:+00002:000428.3195:07780
07781:-00023:-00017:+00001:000428.3195:07781
07782:-00023:-00020:+00013:000428.3195:07782
07783:-00022:+00002:+00010:000428.3195:07783
07784:-00019:-00015:-00002:000428.3195:07784
07785:-00020:+00005:-00004:000428.3195:07785
07786:-00043:-00016:-00004:000428.3195:07786
07787:-00019:+00002:-00016:000428.3195:07787
07788:-00038:-00015:+00023:000428.3195:07788
07789:-00017:+00004:-00001:000428.3195:07789
07790:-00022:+00003:+00024:000428.3195:07790
07791:-00017:+00003:+00022:000428.3195:07791
07792:-00027:+00004:+00021:000428.3195:07792
07793:-00029:+00004:-00007:000428.3195:07793
07794:-00006:-00005:+00024:000428.3195:07794
07795:+00011:-00004:+00020:000428.3195:07795
07796:+00000:-00006:+00013:000428.3195:07796
07797:+00000:-00001:+00001:000331.1431:07797
07798:-00014:+00000:+00012:000331.1431:07798
07799:-00015:+00018:+00007:000331.1431:07799
07800:-00029:-00004:-00002:000331.1431:07800
07801:-00013:+00018:+00003:000331.1431:07801
07802:-00003:+00000:+00019:000331.1431:07802
07803:-00003:-00004:+00005:000331.1431:07803
07804:-00023:+00018:+00001:000331.1431:07804
07805:-00025:+00012:+00001:000331.1431:07805
07806:-00045:+00018:+00024:000331.1431:07806
07807:-00017:+00023:+00022:000331.1431:07807
07808:-00015:+00021:+00026:000331.1431:07808
07809:-00015:-00004:+00020:000331.1431:07809
07810:-00018:-00003:+00022:000331.1431:07810
07811:-00007:-00003:+00023:000331.1431:07811
07812:-00015:-00002:-00002:000331.1431:07812
07813:-00017:-00004:+00003:000331.1431:07813
07814:-00024:+00018:-00001:000331.1431:07814
07815:-00029:-00005:-00004:000331.1431:07815
07816:-00029:+00008:-00004:000331.1431:07816
07817:-00023:-00004:+00013:000331.1431:07817
07818:-00023:+00019:-00001:000331.1431:07818
07819:-00017:-00006:-00001:000331.1431:07819
07820:-00006:+00020:+00002:000331.1431:07820
07821:-00003:+00017:+00022:000331.1431:07821
07822:-00004:+00020:+00003:000331.1431:07822
07823:-00003:+00012:-00003:000331.1431:07823
07824:-00003:+00010:-00013:000331.1431:07824
07825:-00002:+00022:+00008:000331.1431:07825
07826:-00003:+00022:-00016:000331.1431:07826
07827:-00004:+00023:+00000:000331.1431:07827
07828:-00026:+00011:-00004:000331.1431:07828
07829:-00024:+00019:+00004:000331.1431:07829
07830:-00014:+00012:+00005:000331.1431:07830
07831:-00029:+00019:+00004:000331.1431:07831
07832:-00016:+00010:+00003:000331.1431:07832
07833:-00016:+00014:-00003:000331.1431:07833
07834:-00016:+00019:-00001:000331.1431:07834
07835:-00041:+00021:+00008:000331.1431:07835
07836:-00021:+00011:+00019:000331.1431:07836
07837:-00016:+00013:+00024:000331.1431:07837
07838:-00026:+00013:-00001:000331.1431:07838
07839:-00028:+00021:+00009:000331.1431:07839
07840:-00027:+00018:-00018:000331.1431:07840
07841:-00026:+00020:+00005:000331.1431:07841
07842:-00025:-00002:-00004:000331.1431:07842
07843:-00024:+00019:-00003:000331.1431:07843
07844:-00024:+00021:+00009:000331.1431:07844
07845:-00016:-00001:-00013:000331.1431:07845
07846:-00004:+00008:+00025:000331.1431:07846
07847:-00003:-00006:-00005:000331.1431:07847
07848:-00007:-00002:+00005:000331.1431:07848
07849:-00025:-00004:+00002:000331.1431:07849
07850:-00025:+00008:+00037:000331.1431:07850
07851:-00023:+00008:-00015:000331.1431:07851
07852:-00024:-00003:-00013:000331.1431:07852
07853:-00007:-00001:+00004:000331.1431:07853
07854:-00022:+00000:+00005:000331.1431:07854
07855:-00020:+00000:+00009:000331.1431:07855
07856:-00019:+00023:+00000:000331.1431:07856
07857:-00028:+00022:-00009:000331.1431:07857
07858:-00020:+00018:-00006:000331.1431:07858
07859:-00006:+00024:-00001:000331.1431:07859
07860:-00029:+00015:-00001:000331.1431:07860
07861:-00027:+00019:+00007:000331.1431:07861
07862:-00004:+00013:+00004:000331.1431:07862
07863:-00025:+00016:+00006:000331.1431:07863
07864:-00015:+00033:-00009:000331.1431:07864
07865:-00025:+00015:+00007:000331.1431:07865
07866:-00004:+00034:+00008:000331.1431:07866
07867:-00023:+00013:-00003:000288.3297:07867
07868:-00006:+00036:+00023:000288.3297:07868
07869:-00003:+00014:+00018:000288.3297:07869
07870:-00001:+00014:-00018:000288.3297:07870
07871:-00005:+00032:-00020:000288.3297:07871
07872:-00013:+00037:+00004:000288.3297:07872
07873:-00005:+00015:+00009:000288.3297:07873
07874:-00007:+00023:-00018:000288.3297:07874
07875:-00003:+00010:+00022:000288.3297:07875
07876:-00007:+00020:-00015:000288.3297:07876
07877:-00028:+00021:-00013:000288.3297:07877
07878:-00023:+00000:+00004:000288.3297:07878
07879:-00016:+00020:+00005:000288.3297:07879
07880:-00007:+00009:-00011:000288.3297:07880
07881:-00029:-00001:-00014:000288.3297:07881
07882:+00000:+00000:-00014:000288.3297:07882
07883:-00029:-00003:-00018:000288.3297:07883
07884:-00024:+00008:+00007:000288.3297:07884
07885:-00023:+00018:+00019:000288.3297:07885
07886:-00007:-00005:+00009:000288.3297:07886
07887:-00013:+00004:+00020:000288.3297:07887
07888:-00001:-00003:+00026:000288.3297:07888
07889:-00011:-00006:-00017:000288.3297:07889
07890:-00003:+00004:-00020:000288.3297:07890
07891:-00002:-00006:+00008:000288.3297:07891
07892:-00004:+00017:-00016:000288.3297:07892
07893:-00028:+00022:-00005:000288.3297:07893
07894:+00000:-00004:-00015:000288.3297:07894
07895:-00004:-00002:+00006:000288.3297:07895
07896:-00026:-00002:+00005:000288.3297:07896
07897:-00029:+00023:+00002:000288.3297:07897
07898:-00006:+00009:-00001:000288.3297:07898
07899:-00025:+00022:-00011:000288.3297:07899
07900:-00028:+00009:+00009:000288.3297:07900
07901:-00003:+00013:+00005:000288.3297:07901
07902:-00015:+00013:+00004:000288.3297:07902
07903:-00029:+00021:-00013:000288.3297:07903
07904:-00020:+00009:+00013:000288.3297:07904
07905:-00027:+00022:+00007:000288.3297:07905
07906:-00021:+00024:+00000:000288.3297:07906
07907:-00016:+00009:+00010:000288.3297:07907
07908:-00027:+00023:+00023:000288.3297:07908
07909:-00025:+00000:-00016:000288.3297:07909
07910:-00026:+00022:+00020:000288.3297:07910
07911:-00003:+00021:-00004:000288.3297:07911
07912:-00030:+00017:+00002:000288.3297:07912
07913:-00006:+00001:+00004:000288.3297:07913
07914:-00005:-00004:-00002:000288.3297:07914
07915:+00000:+00019:+00009:000288.3297:07915
07916:-00026:-00003:+00001:000288.3297:07916
07917:-00012:-00005:+00023:000288.3297:07917
07918:-00005:+00005:+00024:000288.3297:07918
07919:+00000:+00008:+00011:000288.3297:07919
07920:-00015:-00006:-00002:000288.3297:07920
07921:-00003:-00005:+00023:000288.3297:07921
07922:-00027:-00004:+00019:000288.3297:07922
07923:-00005:-00004:+00020:000288.3297:07923
07924:-00002:-00003:+00013:000288.3297:07924
07925:-00025:+00002:-00003:000288.3297:07925
07926:-00006:+00007:-00004:000288.3297:07926
07927:-00006:-00006:+00011:000288.3297:07927
07928:-00024:-00006:+00002:000288.3297:07928
07929:-00026:+00008:-00003:000288.3297:07929
07930:-00003:+00001:+00001:000288.3297:07930
07931:-00005:+00022:+00003:000288.3297:07931
07932:-00024:+00018:+00006:000288.3297:07932
07933:-00006:+00019:+00012:000288.3297:07933
07934:-00005:+00014:+00020:000288.3297:07934
07935:-00026:+00009:-00005:000288.3297:07935
07936:-00026:+00014:+00010:000288.3297:07936
07937:+00000:+00013:+00012:000288.3297:07937
07938:-00003:+00016:+00007:000288.3297:07938
07939:-00006:+00009:+00022:000288.3297:07939
07940:-00013:+00013:+00003:000272.3199:07940
07941:-00004:+00022:-00003:000272.3199:07941
07942:-00004:+00010:+00007:000272.3199:07942
07943:-00014:+00011:+00018:000272.3199:07943
07944:+00000:+00014:-00015:000272.3199:07944
07945:-00023:+00012:+00010:000272.3199:07945
07946:-00008:+00012:+00011:000272.3199:07946
07947:-00013:+00010:+00006:000272.3199:07947
07948:-00002:+00009:-00008:000272.3199:07948
07949:+00000:+00023:+00004:000272.3199:07949
07950:+00010:+00011:+00004:000272.3199:07950
07951:-00005:+00019:+00007:000272.3199:07951
07952:-00011:+00001:+00021:000272.3199:07952
07953:+00000:-00003:+00034:000272.3199:07953
07954:-00013:+00017:+00007:000272.3199:07954
07955:-00002:-00006:-00001:000272.3199:07955
07956:-00007:+00017:+00013:000272.3199:07956
07957:-00012:+00016:+00005:000272.3199:07957
07958:-00015:+00004:-00007:000272.3199:07958
07959:-00011:+00020:-00004:000272.3199:07959
07960:-00014:-00003:+00007:000272.3199:07960
07961:-00028:+00000:-00021:000272.3199:07961
07962:-00001:-00002:+00005:000272.3199:07962
07963:-00001:+00005:-00003:000272.3199:07963
07964:-00014:+00004:+00003:000272.3199:07964
07965:+00000:-00005:+00007:000272.3199:07965
07966:+00003:+00008:-00005:000272.3199:07966
07967:+00009:-00005:+00004:000272.3199:07967
07968:-00013:+00009:+00000:000272.3199:07968
07969:-00013:+00021:-00001:000272.3199:07969
07970:-00014:-00002:-00017:000272.3199:07970
07971:-00027:+00001:-00029:000272.3199:07971
07972:-00003:+00000:+00005:000272.3199:07972
07973:-00023:-00002:-00004:000272.3199:07973
07974:-00016:-00001:+00022:000272.3199:07974
07975:-00004:-00004:+00023:000272.3199:07975
07976:-00027:-00006:+00022:000272.3199:07976
07977:-00029:+00005:-00016:000272.3199:07977
07978:-00027:+00017:-00017:000272.3199:07978
07979:-00005:+00018:-00016:000272.3199:07979
07980:-00024:-00005:-00017:000272.3199:07980
07981:-00005:+00003:+00006:000272.3199:07981
07982:-00022:+00005:+00000:000272.3199:07982
07983:-00005:-00006:-00013:000272.3199:07983
07984:-00026:+00006:-00017:000272.3199:07984
07985:-00001:+00001:+00008:000272.3199:07985
07986:-00004:+00008:+00014:000272.3199:07986
07987:-00010:+00004:+00003:000272.3199:07987
07988:+00008:+00004:-00002:000272.3199:07988
07989:+00014:+00007:+00001:000272.3199:07989
07990:-00012:+00004:+00010:000272.3199:07990
07991:-00008:+00003:-00007:000272.3199:07991
07992:-00003:+00002:-00018:000272.3199:07992
07993:-00012:-00017:+00003:000272.3199:07993
07994:-00004:-00018:+00004:000272.3199:07994
07995:-00001:-00016:+00004:000272.3199:07995
07996:-00014:-00020:+00005:000272.3199:07996
07997:+00000:-00015:-00020:000272.3199:07997
07998:+00000:-00019:-00003:000272.3199:07998
07999:+00012:-00004:+00002:000272.3199:07999
08000:-00005:+00007:+00026:000272.3199:08000
08001:-00013:+00007:+00004:000272.3199:08001
08002:-00012:-00002:+00018:000272.3199:08002
08003:-00011:-00006:-00016:000272.3199:08003
08004:-00024:+00003:-00004:000272.3199:08004
08005:+00010:+00005:-00005:000272.3199:08005
08006:-00014:-00005:+00005:000272.3199:08006
08007:-00010:+00008:-00008:000272.3199:08007
08008:-00014:+00008:-00014:000272.3199:08008
08009:-00001:-00003:+00009:000272.3199:08009
08010:-00006:+00005:+00006:000272.3199:08010
08011:-00009:-00004:+00002:000272.3199:08011
08012:-00014:-00003:+00021:000272.3199:08012
08013:-00014:-00015:-00001:000272.3199:08013
08014:-00009:-00005:-00004:000272.3199:08014
08015:+00010:-00005:+00000:000272.3199:08015
08016:-00014:+00007:-00015:000272.3199:08016
08017:-00014:-00006:-00003:000272.3199:08017
08018:-00014:+00016:-00001:000272.3199:08018
08019:-00024:+00006:+00000:000272.3199:08019
08020:-00025:+00007:+00010:000248.8341:08020
08021:-00007:+00005:+00023:000248.8341:08021
08022:-00007:+00007:+00008:000248.8341:08022
08023:-00025:+00008:-00005:000248.8341:08023
08024:-00004:-00006:+00002:000248.8341:08024
08025:-00005:-00015:+00011:000248.8341:08025
08026:-00002:-00006:-00002:000248.8341:08026
08027:-00001:-00001:+00010:000248.8341:08027
08028:-00006:-00003:-00002:000248.8341:08028
08029:-00018:+00008:-00003:000248.8341:08029
08030:-00011:+00000:-00003:000248.8341:08030
08031:-00001:+00017:+00022:000248.8341:08031
08032:-00011:+00007:-00003:000248.8341:08032
08033:-00013:+00018:+00008:000248.8341:08033
08034:+00002:+00019:-00003:000248.8341:08034
08035:+00009:+00018:+00021:000248.8341:08035
08036:-00002:+00000:-00005:000248.8341:08036
08037:-00013:-00001:-00002:000248.8341:08037
08038:-00013:+00021:-00002:000248.8341:08038
08039:-00027:+00019:-00001:000248.8341:08039
08040:-00003:+00021:+00000:000248.8341:08040
08041:-00003:+00022:+00019:000248.8341:08041
08042:+00000:+00020:+00009:000248.8341:08042
08043:-00023:+00021:-00002:000248.8341:08043
08044:-00006:+00018:+00025:000248.8341:08044
08045:-00005:-00003:+00000:000248.8341:08045
08046:-00004:+00002:+00019:000248.8341:08046
08047:-00004:+00002:+00000:000248.8341:08047
08048:-00004:+00006:-00001:000248.8341:08048
08049:-00023:-00005:-00007:000248.8341:08049
08050:-00005:-00006:+00019:000248.8341:08050
08051:-00004:+00008:+00002:000248.8341:08051
08052:-00003:+00006:+00001:000248.8341:08052
08053:+00000:-00001:+00007:000248.8341:08053
08054:-00005:-00005:+00023:000248.8341:08054
08055:-00003:+00003:+00010:000248.8341:08055
08056:-00004:-00005:-00001:000248.8341:08056
08057:+00009:-00005:+00003:000248.8341:08057
08058:-00005:+00018:+00010:000248.8341:08058
08059:-00001:+00008:-00014:000248.8341:08059
08060:-00012:-00001:+00025:000248.8341:08060
08061:-00002:+00001:+00002:000248.8341:08061
08062:-00015:+00001:+00010:000248.8341:08062
08063:-00006:+00008:+00022:000248.8341:08063
08064:-00004:+00008:-00004:000248.8341:08064
08065:-00007:-00005:+00005:000248.8341:08065
08066:-00004:+00017:+00019:000248.8341:08066
08067:-00006:-00003:+00002:000248.8341:08067
08068:-00017:-00004:-00015:000248.8341:08068
08069:-00015:+00001:+00008:000248.8341:08069
08070:-00027:+00022:+00007:000248.8341:08070
08071:-00027:+00019:+00010:000248.8341:08071
08072:-00016:+00021:+00000:000248.8341:08072
08073:-00004:+00022:+00039:000248.8341:08073
08074:-00006:+00000:+00005:000248.8341:08074
08075:-00023:+00017:+00005:000248.8341:08075
08076:-00002:+00019:-00001:000248.8341:08076
08077:-00026:+00021:-00002:000248.8341:08077
08078:-00004:+00022:-00018:000248.8341:08078
08079:-00003:+00021:+00019:000248.8341:08079
08080:-00005:+00022:-00003:000248.8341:08080
08081:-00024:+00023:-00004:000248.8341:08081
08082:-00012:+00020:-00004:000248.8341:08082
08083:-00001:+00018:+00009:000248.8341:08083
08084:+00000:-00005:-00029:000248.8341:08084
08085:-00005:+00022:+00011:000248.8341:08085
08086:-00010:+00009:+00007:000248.8341:08086
08087:-00027:+00001:+00010:000248.8341:08087
08088:-00005:-00001:+00007:000248.8341:08088
08089:-00025:+00010:+00015:000248.8341:08089
08090:-00025:-00004:+00000:000248.8341:08090
08091:-00027:-00005:-00004:000248.8341:08091
08092:-00004:+00001:+00017:000248.8341:08092
08093:-00004:+00008:+00000:000248.8341:08093
08094:-00006:+00007:-00014:000248.8341:08094
08095:-00006:+00017:-00001:000248.8341:08095
08096:-00026:+00007:+00006:000248.8341:08096
08097:-00022:+00008:-00020:000248.8341:08097
08098:-00006:-00005:-00004:000248.8341:08098
08099:-00007:+00007:-00002:000248.8341:08099
08100:-00024:-00005:-00002:000248.8341:08100
08101:-00023:+00017:-00004:000248.8341:08101
08102:-00014:+00016:-00004:000248.8341:08102
08103:+00000:-00001:+00000:000248.8341:08103
08104:-00003:+00018:+00000:000248.8341:08104
08105:-00008:+00021:-00004:000235.8365:08105
08106:-00003:+00017:-00002:000235.8365:08106
08107:+00000:+00000:+00009:000235.8365:08107
08108:-00025:+00019:+00022:000235.8365:08108
08109:-00002:+00020:+00010:000235.8365:08109
08110:-00019:-00006:-00004:000235.8365:08110
08111:-00027:+00000:+00009:000235.8365:08111
08112:-00027:+00010:+00001:000235.8365:08112
08113:-00025:-00003:-00005:000235.8365:08113
08114:-00019:-00005:+00010:000235.8365:08114
08115:-00027:+00019:+00005:000235.8365:08115
08116:-00042:+00020:+00005:000235.8365:08116
08117:-00016:+00010:-00001:000235.8365:08117
08118:-00028:+00022:-00004:000235.8365:08118
08119:-00025:+00018:-00002:000235.8365:08119
08120:-00030:+00009:+00002:000235.8365:08120
08121:-00014:+00022:+00009:000235.8365:08121
08122:-00016:+00019:+00009:000235.8365:08122
08123:-00025:+00019:-00016:000235.8365:08123
08124:-00004:+00021:+00010:000235.8365:08124
08125:-00024:+00017:+00008:000235.8365:08125
08126:-00015:+00019:+00007:000235.8365:08126
08127:-00028:+00017:-00003:000235.8365:08127
08128:-00004:+00018:+00002:000235.8365:08128
08129:-00025:-00002:+00000:000235.8365:08129
08130:-00007:+00019:+00000:000235.8365:08130
08131:-00025:-00002:+00024:000235.8365:08131
08132:-00025:+00019:-00013:000235.8365:08132
08133:-00029:-00001:+00005:000235.8365:08133
08134:-00024:+00001:+00009:000235.8365:08134
08135:-00017:-00003:+00020:000235.8365:08135
08136:-00029:-00005:-00016:000235.8365:08136
08137:-00025:-00003:+00024:000235.8365:08137
08138:-00006:+00021:+00000:000235.8365:08138
08139:-00025:+00004:-00015:000235.8365:08139
08140:-00004:+00020:+00018:000235.8365:08140
08141:-00005:+00019:+00050:000235.8365:08141
08142:-00002:+00020:+00002:000235.8365:08142
08143:-00003:+00017:+00001:000235.8365:08143
08144:-00013:+00019:+00009:000235.8365:08144
08145:-00001:+00018:+00006:000235.8365:08145
08146:-00024:+00023:-00028:000235.8365:08146
08147:-00023:+00022:+00024:000235.8365:08147
08148:-00004:+00009:+00001:000235.8365:08148
08149:-00026:+00010:-00001:000235.8365:08149
08150:-00002:+00013:-00004:000235.8365:08150
08151:-00001:+00023:+00010:000235.8365:08151
08152:-00006:+00022:-00020:000235.8365:08152
08153:-00002:+00032:+00004:000235.8365:08153
08154:-00012:+00015:-00004:000235.8365:08154
08155:-00004:+00022:+00001:000235.8365:08155
08156:-00004:+00014:-00004:000235.8365:08156
08157:+00000:+00037:+00024:000235.8365:08157
08158:-00006:+00014:+00004:000235.8365:08158
08159:-00016:+00012:+00000:000235.8365:08159
08160:-00001:+00024:+00034:000235.8365:08160
08161:-00004:+00018:+00007:000235.8365:08161
08162:-00007:+00021:-00013:000235.8365:08162
08163:-00006:+00012:+00010:000235.8365:08163
08164:+00000:+00011:+00000:000235.8365:08164
08165:-00006:+00009:-00009:000235.8365:08165
08166:-00001:+00019:+00007:000235.8365:08166
08167:-00002:+00022:+00006:000235.8365:08167
08168:-00004:-00001:+00010:000235.8365:08168
08169:-00012:+00018:-00005:000235.8365:08169
08170:+00009:+00024:+00000:000235.8365:08170
08171:-00024:+00018:-00008:000235.8365:08171
08172:-00005:+00021:-00003:000235.8365:08172
08173:-00007:+00021:+00001:000235.8365:08173
08174:-00026:-00003:+00010:000235.8365:08174
08175:-00004:-00001:-00016:000235.8365:08175
08176:-00014:+00017:+00022:000235.8365:08176
08177:-00003:+00017:+00010:000235.8365:08177
08178:-00028:-00001:-00005:000235.8365:08178
08179:-00004:-00004:-00002:000235.8365:08179
08180:-00003:-00003:+00019:000235.8365:08180
08181:-00001:+00003:-00006:000235.8365:08181
08182:-00006:-00001:+00010:000235.8365:08182
08183:-00003:-00002:+00001:000235.8365:08183
08184:-00029:-00005:+00000:000235.8365:08184
08185:-00007:+00016:-00004:000235.8365:08185
08186:-00002:-00002:-00002:000235.8365:08186
08187:-00007:+00002:+00009:000235.8365:08187
08188:-00003:+00019:+00005:000240.5789:08188
08189:-00009:-00006:-00001:000240.5789:08189
08190:-00001:-00001:+00024:000240.5789:08190
08191:-00006:-00003:+00020:000240.5789:08191
08192:+00010:+00020:+00010:000240.5789:08192
08193:-00005:+00018:-00003:000240.5789:08193
08194:-00001:-00003:+00008:000240.5789:08194
08195:-00001:-00002:+00016:000240.5789:08195
08196:-00003:+00020:-00005:000240.5789:08196
08197:-00027:-00005:+00007:000240.5789:08197
08198:-00008:+00021:+00001:000240.5789:08198
08199:-00005:+00000:-00014:000240.5789:08199
08200:-00005:+00008:-00006:000240.5789:08200
08201:-00022:-00001:-00002:000240.5789:08201
08202:-00025:+00019:+00005:000240.5789:08202
08203:-00019:+00017:-00009:000240.5789:08203
08204:-00028:+00016:-00004:000240.5789:08204
08205:-00005:+00001:+00009:000240.5789:08205
08206:-00024:+00019:+00007:000240.5789:08206
08207:-00005:-00001:+00005:000240.5789:08207
08208:-00011:-00006:+00007:000240.5789:08208
08209:+00000:+00018:+00010:000240.5789:08209
08210:-00011:-00001:+00006:000240.5789:08210
08211:+00013:+00009:+00000:000240.5789:08211
08212:-00002:-00001:+00006:000240.5789:08212
08213:-00013:-00001:+00004:000240.5789:08213
08214:-00011:-00001:+00016:000240.5789:08214
08215:-00007:+00000:+00006:000240.5789:08215
08216:+00000:+00008:+00004:000240.5789:08216
08217:+00015:+00017:-00015:000240.5789:08217
08218:-00010:-00004:+00007:000240.5789:08218
08219:+00011:+00006:-00017:000240.5789:08219
08220:-00012:-00002:-00002:000240.5789:08220
08221:-00008:+00000:+00001:000240.5789:08221
08222:-00024:+00000:-00013:000240.5789:08222
08223:+00000:-00003:+00008:000240.5789:08223
08224:-00001:+00018:+00010:000240.5789:08224
08225:-00005:-00006:+00009:000240.5789:08225
08226:-00010:+00001:+00004:000240.5789:08226
08227:-00008:+00001:-00003:000240.5789:08227
08228:-00014:-00004:+00007:000240.5789:08228
08229:+00000:-00001:+00006:000240.5789:08229
08230:+00010:-00001:+00009:000240.5789:08230
08231:+00000:-00001:+00008:000240.5789:08231
08232:-00002:+00000:+00007:000240.5789:08232
08233:-00007:-00002:+00018:000240.5789:08233
08234:-00006:-00006:+00007:000240.5789:08234
08235:-00027:+00006:+00009:000240.5789:08235
08236:-00004:-00001:+00007:000240.5789:08236
08237:-00003:+00018:+00001:000240.5789:08237
08238:-00004:-00006:-00012:000240.5789:08238
08239:-00006:-00004:+00010:000240.5789:08239
08240:-00004:-00003:-00002:000240.5789:08240
08241:-00016:+00000:-00005:000240.5789:08241
08242:-00006:+00001:+00000:000240.5789:08242
08243:-00025:+00008:+00025:000240.5789:08243
08244:-00028:-00019:-00002:000240.5789:08244
08245:-00024:+00006:-00004:000240.5789:08245
08246:-00013:-00004:-00004:000240.5789:08246
08247:-00004:-00002:+00005:000240.5789:08247
08248:-00004:-00003:-00001:000240.5789:08248
08249:-00023:+00017:+00001:000240.5789:08249
08250:-00002:-00007:-00003:000240.5789:08250
08251:-00024:-00002:-00013:000240.5789:08251
08252:-00003:+00008:+00005:000240.5789:08252
08253:-00005:+00006:+00018:000240.5789:08253
08254:-00006:+00002:-00003:000240.5789:08254
08255:-00014:+00002:-00004:000240.5789:08255
08256:-00002:-00005:+00003:000240.5789:08256
08257:-00004:-00003:+00005:000240.5789:08257
08258:-00002:-00001:+00007:000240.5789:08258
08259:+00001:-00003:-00001:000240.5789:08259
08260:-00010:-00001:-00002:000240.5789:08260
08261:-00014:-00001:+00005:000240.5789:08261
08262:-00014:+00000:+00002:000240.5789:08262
08263:-00001:+00018:-00001:000240.5789:08263
08264:-00003:-00006:-00003:000240.5789:08264
08265:-00014:+00016:+00000:000240.5789:08265
08266:-00010:+00021:+00014:000240.5789:08266
08267:-00010:-00002:+00003:000240.5789:08267
08268:-00012:-00001:-00002:000240.5789:08268
08269:-00009:-00001:-00004:000240.5789:08269
08270:-00002:-00007:-00001:000240.5789:08270
08271:-00014:-00001:-00004:000240.5789:08271
08272:-00009:-00001:+00025:000240.5789:08272
08273:-00011:+00005:+00000:000240.5789:08273
08274:-00009:-00005:+00019:000240.5789:08274
08275:-00001:-00006:+00001:000240.5789:08275
08276:-00005:+00002:+00024:000240.5789:08276
08277:-00003:+00003:+00010:000240.5789:08277
08278:+00000:-00006:+00000:000221.0017:08278
08279:-00024:+00007:+00000:000221.0017:08279
08280:-00024:-00005:+00005:000221.0017:08280
08281:-00006:+00008:+00004:000221.0017:08281
08282:-00025:-00007:-00002:000221.0017:08282
08283:-00028:+00003:+00009:000221.0017:08283
08284:-00026:-00003:+00022:000221.0017:08284
08285:-00024:+00005:+00027:000221.0017:08285
08286:-00024:+00008:-00013:000221.0017:08286
08287:-00027:+00007:+00020:000221.0017:08287
08288:+00000:-00006:+00009:000221.0017:08288
08289:-00025:-00001:-00015:000221.0017:08289
08290:-00004:+00017:+00006:000221.0017:08290
08291:-00004:+00017:+00020:000221.0017:08291
08292:-00023:+00001:-00005:000221.0017:08292
08293:-00008:+00000:+00018:000221.0017:08293
08294:+00009:+00022:+00023:000221.0017:08294
08295:-00013:+00024:+00008:000221.0017:08295
08296:-00004:+00021:+00004:000221.0017:08296
08297:-00014:+00009:+00006:000221.0017:08297
08298:-00009:+00021:+00008:000221.0017:08298
08299:-00014:+00018:-00006:000221.0017:08299
08300:-00010:+00020:-00002:000221.0017:08300
08301:+00000:+00010:+00010:000221.0017:08301
08302:-00005:+00012:+00007:000221.0017:08302
08303:-00006:+00012:+00005:000221.0017:08303
08304:+00000:+00022:+00024:000221.0017:08304
08305:-00007:+00021:-00016:000221.0017:08305
08306:-00006:+00011:+00010:000221.0017:08306
08307:-00005:+00019:+00006:000221.0017:08307
08308:-00028:+00017:+00010:000221.0017:08308
08309:-00024:+00021:+00005:000221.0017:08309
08310:-00001:+00018:-00001:000221.0017:08310
08311:+00000:+00021:+00006:000221.0017:08311
08312:-00023:+00000:+00011:000221.0017:08312
08313:-00001:-00002:-00004:000221.0017:08313
08314:+00000:-00003:+00010:000221.0017:08314
08315:-00013:-00007:+00007:000221.0017:08315
08316:-00012:+00008:-00005:000221.0017:08316
08317:-00011:+00008:+00009:000221.0017:08317
08318:-00009:+00008:-00008:000221.0017:08318
08319:-00009:-00005:+00004:000221.0017:08319
08320:+00009:+00018:-00016:000221.0017:08320
08321:-00007:-00017:-00003:000221.0017:08321
08322:+00013:+00008:+00009:000221.0017:08322
08323:+00009:-00006:+00021:000221.0017:08323
08324:+00000:+00004:-00004:000221.0017:08324
08325:-00014:+00002:-00002:000221.0017:08325
08326:-00014:+00020:+00003:000221.0017:08326
08327:-00003:-00003:+00008:000221.0017:08327
08328:-00024:-00001:-00029:000221.0017:08328
08329:-00028:-00001:+00020:000221.0017:08329
08330:-00024:-00005:+00020:000221.0017:08330
08331:-00030:+00006:-00001:000221.0017:08331
08332:-00028:-00001:+00010:000221.0017:08332
08333:-00027:-00006:-00003:000221.0017:08333
08334:-00023:+00019:-00020:000221.0017:08334
08335:-00024:-00001:+00011:000221.0017:08335
08336:+00000:+00013:-00004:000221.0017:08336
08337:-00028:+00009:+00007:000221.0017:08337
08338:-00025:+00022:-00016:000221.0017:08338
08339:-00025:+00012:+00026:000221.0017:08339
08340:-00005:+00013:+00006:000221.0017:08340
08341:-00030:+00020:+00008:000221.0017:08341
08342:-00014:+00013:+00009:000221.0017:08342
08343:-00001:+00013:+00007:000221.0017:08343
08344:-00015:+00023:-00011:000221.0017:08344
08345:+00000:+00012:+00009:000221.0017:08345
08346:-00013:+00013:+00006:000221.0017:08346
08347:-00029:+00034:-00013:000221.0017:08347
08348:-00007:+00011:+00019:000221.0017:08348
08349:-00006:+00023:-00014:000221.0017:08349
08350:-00029:-00005:-00017:000221.0017:08350
08351:-00025:-00003:+00010:000221.0017:08351
08352:-00010:-00002:+00000:000221.0017:08352
08353:-00006:-00006:-00018:000221.0017:08353
08354:-00027:-00004:+00010:000221.0017:08354
08355:-00014:+00016:+00008:000221.0017:08355
08356:-00026:-00004:+00010:000221.0017:08356
08357:-00026:-00003:-00004:000221.0017:08357
08358:-00022:-00001:+00037:000221.0017:08358
08359:-00023:-00006:+00001:000221.0017:08359
08360:-00030:-00001:+00000:000221.0017:08360
08361:+00010:+00000:+00002:000221.0017:08361
08362:-00013:-00002:-00002:000221.0017:08362
08363:-00014:+00000:-00030:000221.0017:08363
08364:-00001:+00020:+00004:000221.0017:08364
08365:-00010:+00023:+00002:000221.0017:08365
08366:-00002:+00010:-00013:000221.0017:08366
08367:+00009:+00010:+00007:000221.0017:08367
08368:-00011:+00018:-00001:000221.0017:08368
08369:+00000:+00022:+00009:000222.8992:08369
08370:-00014:+00010:+00008:000222.8992:08370
08371:+00011:+00014:+00009:000222.8992:08371
08372:-00013:+00015:-00002:000222.8992:08372
08373:-00001:+00032:+00007:000222.8992:08373
08374:+00014:+00036:-00003:000222.8992:08374
08375:-00010:+00015:+00003:000222.8992:08375
08376:-00001:+00011:+00003:000222.8992:08376
08377:-00001:+00014:+00024:000222.8992:08377
08378:-00004:+00016:+00002:000222.8992:08378
08379:-00020:+00012:-00001:000222.8992:08379
08380:-00024:+00011:+00021:000222.8992:08380
08381:-00026:+00016:+00000:000222.8992:08381
08382:-00015:+00024:+00005:000222.8992:08382
08383:-00003:+00011:+00009:000222.8992:08383
08384:-00003:+00009:+00009:000222.8992:08384
08385:-00027:+00014:+00005:000222.8992:08385
08386:-00005:+00012:+00006:000222.8992:08386
08387:-00005:+00021:-00001:000222.8992:08387
08388:-00002:+00022:+00010:000222.8992:08388
08389:-00007:+00010:+00010:000222.8992:08389
08390:-00008:+00023:-00004:000222.8992:08390
08391:-00014:+00017:+00020:000222.8992:08391
08392:-00013:+00021:+00002:000222.8992:08392
08393:-00002:+00012:+00002:000222.8992:08393
08394:-00002:+00016:-00004:000222.8992:08394
08395:-00004:-00001:-00003:000222.8992:08395
08396:+00000:-00002:+00012:000222.8992:08396
08397:-00005:-00002:+00019:000222.8992:08397
08398:-00025:-00003:+00001:000222.8992:08398
08399:-00030:-00005:+00001:000222.8992:08399
08400:-00005:-00006:+00019:000222.8992:08400
08401:-00006:-00015:+00010:000222.8992:08401
08402:-00024:-00003:+00022:000222.8992:08402
08403:-00023:-00006:+00019:000222.8992:08403
08404:-00018:-00006:-00004:000222.8992:08404
08405:-00007:-00004:+00000:000222.8992:08405
08406:-00025:-00004:+00003:000222.8992:08406
08407:-00024:+00004:-00002:000222.8992:08407
08408:-00005:+00008:+00010:000222.8992:08408
08409:+00000:+00007:+00019:000222.8992:08409
08410:-00026:+00000:-00002:000222.8992:08410
08411:-00024:-00005:+00018:000222.8992:08411
08412:-00002:+00018:+00002:000222.8992:08412
08413:-00026:-00002:+00020:000222.8992:08413
08414:-00028:+00017:+00007:000222.8992:08414
08415:-00006:+00020:+00020:000222.8992:08415
08416:-00006:+00019:+00003:000222.8992:08416
08417:-00026:+00006:-00014:000222.8992:08417
08418:-00010:+00011:-00017:000222.8992:08418
08419:-00001:+00024:-00016:000222.8992:08419
08420:-00001:+00019:-00010:000222.8992:08420
08421:-00012:+00013:-00003:000222.8992:08421
08422:+00000:+00013:+00020:000222.8992:08422
08423:-00006:+00013:+00006:000222.8992:08423
08424:-00007:+00033:+00010:000222.8992:08424
08425:-00013:+00015:-00013:000222.8992:08425
08426:+00009:+00010:+00009:000222.8992:08426
08427:-00009:+00015:+00021:000222.8992:08427
08428:+00013:+00033:+00003:000222.8992:08428
08429:-00002:+00023:-00002:000222.8992:08429
08430:-00002:+00022:+00006:000222.8992:08430
08431:-00009:+00009:-00003:000222.8992:08431
08432:-00023:+00017:-00013:000222.8992:08432
08433:-00028:+00022:-00015:000222.8992:08433
08434:-00027:+00018:+00001:000222.8992:08434
08435:-00027:-00003:-00004:000222.8992:08435
08436:-00020:+00007:+00007:000222.8992:08436
08437:-00023:-00003:-00004:000222.8992:08437
08438:-00025:-00005:+00003:000222.8992:08438
08439:-00025:+00003:-00008:000222.8992:08439
08440:-00023:+00003:+00000:000222.8992:08440
08441:-00002:+00007:-00003:000222.8992:08441
08442:-00007:+00005:+00002:000222.8992:08442
08443:-00003:+00004:+00004:000222.8992:08443
08444:-00012:-00019:-00002:000222.8992:08444
08445:-00002:-00016:+00010:000222.8992:08445
08446:-00007:-00016:+00002:000222.8992:08446
08447:+00003:+00003:+00019:000222.8992:08447
08448:-00014:-00006:-00013:000249.8363:08448
08449:-00010:-00003:-00016:000249.8363:08449
08450:-00013:+00017:-00004:000249.8363:08450
08451:-00003:-00001:+00000:000249.8363:08451
08452:-00016:-00003:+00009:000249.8363:08452
08453:-00024:-00003:+00015:000249.8363:08453
08454:-00027:-00001:+00011:000249.8363:08454
08455:-00042:+00018:+00011:000249.8363:08455
08456:-00021:+00021:+00005:000249.8363:08456
08457:-00020:+00023:-00003:000249.8363:08457
08458:-00020:-00001:-00007:000249.8363:08458
08459:-00022:+00017:+00002:000249.8363:08459
08460:-00019:+00010:-00003:000249.8363:08460
08461:-00032:+00012:+00000:000249.8363:08461
08462:-00030:+00012:+00019:000249.8363:08462
08463:-00029:+00024:+00007:000249.8363:08463
08464:-00028:-00001:-00005:000249.8363:08464
08465:+00000:+00014:-00003:000249.8363:08465
08466:+00010:+00015:+00000:000249.8363:08466
08467:-00013:+00011:+00011:000249.8363:08467
08468:-00008:+00013:-00004:000249.8363:08468
08469:+00002:+00014:+00009:000249.8363:08469
08470:-00012:+00013:+00009:000249.8363:08470
08471:-00014:+00020:+00008:000249.8363:08471
08472:-00001:+00011:+00013:000249.8363:08472
08473:-00002:-00005:+00025:000249.8363:08473
08474:-00028:+00002:-00004:000249.8363:08474
08475:-00005:-00003:-00001:000249.8363:08475
08476:-00016:+00005:-00001:000249.8363:08476
08477:-00017:-00017:-00030:000249.8363:08477
08478:-00022:+00001:+00010:000249.8363:08478
08479:-00027:-00020:+00005:000249.8363:08479
08480:-00031:-00018:-00002:000249.8363:08480
08481:-00018:-00008:+00010:000249.8363:08481
08482:-00021:-00010:+00022:000249.8363:08482
08483:-00017:-00013:-00002:000249.8363:08483
08484:-00015:-00009:+00009:000249.8363:08484
08485:-00014:-00011:+00002:000249.8363:08485
08486:-00001:-00022:+00001:000249.8363:08486
08487:+00000:-00021:+00010:000249.8363:08487
08488:-00014:-00006:-00002:000249.8363:08488
08489:+00000:-00019:+00009:000249.8363:08489
08490:-00025:-00006:+00007:000249.8363:08490
08491:-00014:-00004:+00022:000249.8363:08491
08492:-00014:-00005:-00003:000249.8363:08492
08493:-00004:+00008:-00001:000249.8363:08493
08494:-00015:+00001:+00009:000249.8363:08494
08495:-00012:+00000:+00022:000249.8363:08495
08496:-00005:+00021:-00002:000249.8363:08496
08497:-00029:+00022:-00004:000249.8363:08497
08498:-00025:+00014:+00019:000249.8363:08498
08499:-00027:+00035:+00000:000249.8363:08499
08500:-00027:+00014:-00019:000249.8363:08500
08501:-00017:+00014:+00008:000249.8363:08501
08502:-00017:+00016:+00010:000249.8363:08502
08503:-00015:+00022:-00004:000249.8363:08503
08504:-00006:+00024:+00002:000249.8363:08504
08505:-00015:+00022:-00003:000249.8363:08505
08506:-00026:+00022:+00009:000249.8363:08506
08507:-00007:+00023:+00007:000249.8363:08507
08508:-00005:+00019:-00002:000249.8363:08508
08509:-00025:+00021:+00010:000249.8363:08509
08510:-00002:+00020:+00018:000249.8363:08510
08511:-00014:-00003:+00014:000249.8363:08511
08512:-00013:+00007:+00000:000249.8363:08512
08513:-00011:-00003:-00002:000249.8363:08513
08514:+00000:-00007:-00004:000249.8363:08514
08515:+00000:+00007:-00013:000249.8363:08515
08516:-00002:-00005:+00009:000249.8363:08516
08517:+00000:-00004:+00000:000249.8363:08517
08518:-00004:+00003:-00002:000249.8363:08518
08519:-00024:+00002:+00006:000249.8363:08519
08520:-00002:+00003:+00019:000249.8363:08520
08521:-00005:-00006:+00003:000249.8363:08521
08522:-00025:+00004:-00013:000249.8363:08522
08523:-00002:+00007:+00009:000249.8363:08523
08524:-00003:+00003:+00013:000249.8363:08524
08525:-00004:-00005:+00004:000249.8363:08525
08526:-00005:+00008:-00004:000249.8363:08526
08527:-00023:-00002:+00009:000254.8129:08527
08528:-00019:-00007:+00006:000254.8129:08528
08529:-00026:-00006:+00002:000254.8129:08529
08530:-00024:+00000:+00022:000254.8129:08530
08531:-00005:+00022:+00010:000254.8129:08531
08532:-00027:+00019:+00019:000254.8129:08532
08533:-00006:+00020:-00001:000254.8129:08533
08534:-00022:+00020:+00006:000254.8129:08534
08535:-00006:+00018:-00008:000254.8129:08535
08536:-00025:+00023:+00005:000254.8129:08536
08537:-00026:+00023:-00004:000254.8129:08537
08538:-00023:+00013:+00007:000254.8129:08538
08539:-00002:+00020:+00000:000254.8129:08539
08540:-00005:+00033:-00002:000254.8129:08540
08541:-00005:+00019:+00000:000254.8129:08541
08542:-00006:+00015:-00001:000254.8129:08542
08543:-00005:+00011:+00036:000254.8129:08543
08544:-00006:+00009:+00009:000254.8129:08544
08545:-00001:+00023:-00003:000254.8129:08545
08546:-00003:+00010:+00005:000254.8129:08546
08547:-00028:+00019:-00016:000254.8129:08547
08548:-00005:+00010:+00004:000254.8129:08548
08549:+00000:+00020:+00037:000254.8129:08549
08550:-00001:+00016:+00019:000254.8129:08550
08551:-00020:+00018:-00004:000254.8129:08551
08552:-00023:+00020:+00000:000254.8129:08552
08553:-00026:-00001:+00009:000254.8129:08553
08554:-00004:-00001:-00011:000254.8129:08554
08555:-00003:-00003:+00009:000254.8129:08555
08556:+00000:-00002:-00001:000254.8129:08556
08557:-00026:-00006:-00015:000254.8129:08557
08558:-00005:+00017:+00003:000254.8129:08558
08559:-00006:+00023:-00001:000254.8129:08559
08560:-00004:-00003:+00006:000254.8129:08560
08561:-00003:+00019:+00007:000254.8129:08561
08562:+00009:+00016:+00023:000254.8129:08562
08563:-00014:+00001:-00014:000254.8129:08563
08564:-00012:+00000:-00004:000254.8129:08564
08565:-00007:+00020:-00002:000254.8129:08565
08566:-00002:+00017:-00005:000254.8129:08566
08567:-00015:+00018:-00008:000254.8129:08567
08568:-00001:+00021:+00008:000254.8129:08568
08569:-00007:-00002:+00004:000254.8129:08569
08570:-00018:-00002:-00014:000254.8129:08570
08571:-00015:+00019:+00004:000254.8129:08571
08572:-00025:+00001:+00006:000254.8129:08572
08573:-00016:-00005:-00019:000254.8129:08573
08574:-00015:+00022:+00007:000254.8129:08574
08575:-00002:+00011:+00003:000254.8129:08575
08576:-00027:+00021:-00003:000254.8129:08576
08577:-00029:+00011:+00010:000254.8129:08577
08578:-00026:+00011:+00011:000254.8129:08578
08579:-00005:+00022:+00006:000254.8129:08579
08580:-00022:+00012:-00015:000254.8129:08580
08581:-00002:+00009:-00016:000254.8129:08581
08582:-00002:+00013:-00014:000254.8129:08582
08583:-00007:+00023:-00033:000254.8129:08583
08584:-00002:+00022:+00005:000254.8129:08584
08585:-00014:+00033:+00007:000254.8129:08585
08586:-00028:+00035:+00008:000254.8129:08586
08587:-00003:+00010:+00011:000254.8129:08587
08588:-00003:+00011:-00004:000254.8129:08588
08589:-00002:+00012:-00016:000254.8129:08589
08590:-00004:+00013:-00015:000254.8129:08590
08591:-00001:+00011:+00007:000254.8129:08591
08592:-00023:+00011:-00015:000254.8129:08592
08593:-00027:+00021:-00005:000254.8129:08593
08594:-00025:+00011:+00007:000254.8129:08594
08595:-00028:+00023:+00005:000254.8129:08595
08596:-00042:+00011:-00019:000254.8129:08596
08597:-00026:+00019:-00002:000254.8129:08597
08598:-00030:+00019:-00003:000254.8129:08598
08599:-00029:-00002:-00016:000254.8129:08599
08600:-00002:+00019:+00003:000254.8129:08600
08601:-00014:+00020:+00020:000254.8129:08601
08602:-00005:+00019:+00010:000267.6767:08602
08603:-00003:-00003:-00016:000267.6767:08603
08604:-00002:+00023:+00004:000267.6767:08604
08605:-00007:+00019:-00017:000267.6767:08605
08606:-00001:+00019:-00012:000267.6767:08606
08607:+00000:+00018:+00013:000267.6767:08607
08608:-00002:+00022:+00026:000267.6767:08608
08609:-00025:+00018:-00005:000267.6767:08609
08610:-00002:-00001:-00017:000267.6767:08610
08611:-00014:+00020:+00011:000267.6767:08611
08612:-00005:+00021:+00002:000267.6767:08612
08613:-00001:+00019:+00013:000267.6767:08613
08614:-00014:+00019:-00001:000267.6767:08614
08615:-00024:+00001:+00006:000267.6767:08615
08616:-00024:+00001:+00005:000267.6767:08616
08617:-00025:+00011:+00023:000267.6767:08617
08618:-00005:+00015:+00006:000267.6767:08618
08619:-00026:-00001:-00013:000267.6767:08619
08620:-00003:+00022:+00003:000267.6767:08620
08621:-00005:+00018:+00015:000267.6767:08621
08622:-00001:+00018:-00005:000267.6767:08622
08623:-00002:+00020:-00004:000267.6767:08623
08624:-00009:+00023:+00007:000267.6767:08624
08625:-00026:+00014:-00017:000267.6767:08625
08626:-00023:+00009:-00001:000267.6767:08626
08627:-00014:+00033:+00038:000267.6767:08627
08628:-00011:+00012:+00008:000267.6767:08628
08629:-00023:+00013:-00004:000267.6767:08629
08630:-00012:+00015:+00034:000267.6767:08630
08631:-00006:+00033:+00000:000267.6767:08631
08632:+00000:+00024:+00000:000267.6767:08632
08633:-00025:+00014:+00019:000267.6767:08633
08634:-00004:+00011:+00000:000267.6767:08634
08635:-00026:+00015:-00007:000267.6767:08635
08636:-00005:+00023:-00004:000267.6767:08636
08637:-00007:+00012:+00005:000267.6767:08637
08638:-00029:+00023:-00002:000267.6767:08638
08639:-00005:+00010:+00008:000267.6767:08639
08640:-00003:+00018:-00001:000267.6767:08640
08641:-00002:+00022:-00017:000267.6767:08641
08642:-00003:+00019:+00000:000267.6767:08642
08643:-00010:+00020:+00002:000267.6767:08643
08644:-00004:+00023:+00002:000267.6767:08644
08645:-00007:+00017:+00009:000267.6767:08645
08646:-00004:+00021:+00012:000267.6767:08646
08647:-00002:+00019:+00010:000267.6767:08647
08648:-00023:+00000:+00008:000267.6767:08648
08649:-00013:-00002:-00001:000267.6767:08649
08650:+00001:-00001:+00002:000267.6767:08650
08651:-00002:+00008:-00007:000267.6767:08651
08652:-00015:+00000:+00000:000267.6767:08652
08653:-00002:+00022:-00003:000267.6767:08653
08654:-00015:+00001:+00009:000267.6767:08654
08655:-00001:+00017:+00025:000267.6767:08655
08656:-00002:-00001:+00002:000267.6767:08656
08657:-00006:-00004:+00001:000267.6767:08657
08658:-00003:+00000:+00010:000267.6767:08658
08659:+00010:+00020:-00001:000267.6767:08659
08660:-00004:+00018:-00001:000267.6767:08660
08661:-00004:+00021:-00019:000267.6767:08661
08662:-00026:+00010:-00004:000267.6767:08662
08663:-00003:+00022:+00007:000267.6767:08663
08664:-00026:+00016:+00004:000267.6767:08664
08665:-00023:+00019:+00005:000267.6767:08665
08666:-00017:+00019:+00000:000267.6767:08666
08667:-00024:+00001:+00010:000267.6767:08667
08668:-00018:+00021:-00004:000267.6767:08668
08669:-00028:-00001:-00004:000267.6767:08669
08670:-00015:+00018:+00009:000267.6767:08670
08671:-00030:+00022:+00009:000267.6767:08671
08672:-00026:+00010:+00004:000267.6767:08672
08673:-00006:+00023:+00008:000278.7772:08673
08674:-00027:+00020:-00014:000278.7772:08674
08675:-00005:+00022:+00001:000278.7772:08675
08676:-00027:+00021:+00008:000278.7772:08676
08677:-00028:+00001:+00007:000278.7772:08677
08678:-00007:+00019:-00001:000278.7772:08678
08679:-00027:+00001:+00011:000278.7772:08679
08680:-00025:+00004:-00015:000278.7772:08680
08681:-00026:+00008:+00004:000278.7772:08681
08682:-00001:-00005:+00007:000278.7772:08682
08683:-00019:+00000:+00006:000278.7772:08683
08684:-00006:-00006:+00003:000278.7772:08684
08685:-00005:+00000:+00002:000278.7772:08685
08686:-00005:+00018:+00006:000278.7772:08686
08687:-00023:-00005:-00004:000278.7772:08687
08688:-00002:+00000:+00019:000278.7772:08688
08689:-00005:-00002:+00009:000278.7772:08689
08690:-00006:-00005:-00003:000278.7772:08690
08691:-00023:+00001:-00003:000278.7772:08691
08692:-00007:-00001:+00005:000278.7772:08692
08693:-00023:+00000:-00018:000278.7772:08693
08694:-00023:+00019:+00005:000278.7772:08694
08695:-00026:-00003:-00015:000278.7772:08695
08696:-00006:+00017:-00015:000278.7772:08696
08697:-00023:-00001:+00006:000278.7772:08697
08698:-00024:+00017:+00018:000278.7772:08698
08699:-00025:-00001:+00003:000278.7772:08699
08700:-00029:+00018:-00004:000278.7772:08700
08701:-00025:+00020:+00005:000278.7772:08701
08702:-00041:+00018:+00008:000278.7772:08702
08703:-00017:+00017:+00000:000278.7772:08703
08704:-00015:+00019:-00004:000278.7772:08704
08705:-00015:-00005:-00015:000278.7772:08705
08706:-00016:-00006:-00006:000278.7772:08706
08707:-00027:-00003:-00016:000278.7772:08707
08708:-00030:-00001:+00004:000278.7772:08708
08709:-00027:-00005:+00009:000278.7772:08709
08710:-00027:-00004:-00001:000278.7772:08710
08711:-00030:-00005:-00004:000278.7772:08711
08712:-00023:-00003:-00005:000278.7772:08712
08713:-00024:+00000:-00003:000278.7772:08713
08714:-00024:+00001:+00005:000278.7772:08714
08715:-00022:-00002:+00010:000278.7772:08715
08716:-00025:+00000:-00003:000278.7772:08716
08717:-00026:+00018:+00012:000278.7772:08717
08718:-00023:-00002:+00003:000278.7772:08718
08719:-00025:-00001:+00005:000278.7772:08719
08720:-00028:-00002:+00000:000278.7772:08720
08721:-00041:-00005:+00009:000278.7772:08721
08722:-00027:+00001:+00002:000278.7772:08722
08723:-00029:+00022:-00005:000278.7772:08723
08724:-00029:+00001:-00004:000278.7772:08724
08725:-00019:+00021:+00007:000278.7772:08725
08726:-00028:+00019:+00000:000278.7772:08726
08727:-00019:+00017:-00004:000278.7772:08727
08728:-00019:-00005:-00015:000278.7772:08728
08729:-00028:-00001:+00009:000278.7772:08729
08730:-00029:+00000:-00004:000278.7772:08730
08731:-00019:+00018:-00016:000278.7772:08731
08732:-00030:+00018:+00009:000278.7772:08732
08733:-00027:+00009:+00007:000278.7772:08733
08734:-00028:-00005:+00003:000278.7772:08734
08735:-00030:+00021:+00000:000278.7772:08735
08736:-00004:+00019:+00018:000278.7772:08736
08737:-00001:-00001:-00013:000278.7772:08737
08738:-00006:+00017:+00004:000278.7772:08738
08739:-00011:+00019:+00007:000278.7772:08739
08740:-00002:+00017:+00003:000278.7772:08740
08741:-00003:-00002:+00005:000278.7772:08741
08742:+00000:+00020:+00012:000278.7772:08742
08743:+00000:-00001:+00000:000278.7772:08743
08744:-00005:+00016:+00021:000280.2404:08744
08745:-00011:+00020:+00026:000280.2404:08745
08746:-00002:+00000:+00009:000280.2404:08746
08747:-00014:-00004:+00005:000280.2404:08747
08748:+00000:+00010:+00005:000280.2404:08748
08749:-00001:+00021:-00005:000280.2404:08749
08750:-00024:+00022:-00017:000280.2404:08750
08751:-00004:+00023:+00019:000280.2404:08751
08752:-00006:-00003:+00010:000280.2404:08752
08753:-00002:+00021:-00004:000280.2404:08753
08754:-00004:+00021:+00005:000280.2404:08754
08755:-00014:+00010:+00016:000280.2404:08755
08756:-00013:+00023:+00010:000280.2404:08756
08757:-00013:+00019:+00019:000280.2404:08757
08758:-00010:+00010:-00002:000280.2404:08758
08759:-00003:+00013:-00002:000280.2404:08759
08760:-00015:+00014:+00021:000280.2404:08760
08761:-00003:+00023:+00013:000280.2404:08761
08762:-00002:+00012:-00004:000280.2404:08762
08763:-00025:+00009:-00002:000280.2404:08763
08764:-00013:+00021:+00023:000280.2404:08764
08765:-00014:+00021:+00020:000280.2404:08765
08766:-00014:+00009:-00005:000280.2404:08766
08767:-00008:+00022:-00003:000280.2404:08767
08768:-00011:+00022:-00002:000280.2404:08768
08769:-00012:+00000:-00014:000280.2404:08769
08770:-00011:+00017:+00010:000280.2404:08770
08771:-00012:+00010:+00008:000280.2404:08771
08772:-00011:-00007:+00009:000280.2404:08772
08773:-00013:-00004:+00000:000280.2404:08773
08774:+00011:+00019:+00012:000280.2404:08774
08775:+00008:+00020:+00000:000280.2404:08775
08776:+00011:+00019:+00001:000280.2404:08776
08777:+00012:+00010:+00001:000280.2404:08777
08778:+00009:+00022:-00004:000280.2404:08778
08779:+00013:+00022:-00015:000280.2404:08779
08780:+00001:+00018:+00025:000280.2404:08780
08781:+00001:+00019:-00001:000280.2404:08781
08782:+00011:+00001:+00008:000280.2404:08782
08783:+00002:+00024:+00005:000280.2404:08783
08784:+00015:+00009:+00007:000280.2404:08784
08785:+00013:+00019:-00011:000280.2404:08785
08786:+00013:+00014:+00003:000280.2404:08786
08787:+00013:+00022:+00001:000280.2404:08787
08788:-00010:+00016:+00002:000280.2404:08788
08789:+00010:+00012:+00003:000280.2404:08789
08790:+00008:+00036:+00025:000280.2404:08790
08791:-00008:+00020:+00010:000280.2404:08791
08792:+00013:+00011:-00001:000280.2404:08792
08793:+00014:+00011:+00023:000280.2404:08793
08794:-00011:+00001:-00014:000280.2404:08794
08795:-00011:+00018:-00015:000280.2404:08795
08796:-00009:+00011:+00006:000280.2404:08796
08797:-00010:+00018:+00019:000280.2404:08797
08798:-00005:-00001:-00013:000280.2404:08798
08799:+00009:-00002:-00002:000280.2404:08799
08800:-00008:-00002:+00009:000280.2404:08800
08801:+00000:+00007:-00017:000280.2404:08801
08802:+00009:+00016:+00001:000280.2404:08802
08803:+00012:-00002:+00001:000280.2404:08803
08804:+00011:-00004:+00004:000340.8457:08804
08805:+00013:+00000:-00004:000340.8457:08805
08806:+00005:+00009:+00004:000340.8457:08806
08807:+00016:-00004:+00010:000340.8457:08807
08808:+00015:-00002:-00002:000340.8457:08808
08809:+00004:+00021:+00036:000340.8457:08809
08810:+00005:+00018:+00006:000340.8457:08810
08811:+00015:+00022:-00002:000340.8457:08811
08812:+00024:+00021:+00009:000340.8457:08812
08813:+00010:+00019:-00019:000340.8457:08813
08814:+00011:+00018:-00028:000340.8457:08814
08815:+00002:+00013:+00009:000340.8457:08815
08816:+00012:+00023:-00016:000340.8457:08816
08817:-00001:+00012:-00032:000340.8457:08817
08818:+00013:+00011:+00010:000340.8457:08818
08819:+00015:+00023:-00004:000340.8457:08819
08820:+00010:-00002:+00004:000340.8457:08820
08821:+00001:+00013:-00001:000340.8457:08821
08822:+00007:+00023:+00009:000340.8457:08822
08823:-00008:+00009:-00029:000340.8457:08823
08824:+00015:+00021:-00013:000340.8457:08824
08825:+00004:+00013:+00009:000340.8457:08825
08826:+00015:+00022:+00007:000340.8457:08826
08827:+00014:+00000:-00013:000340.8457:08827
08828:+00010:+00020:+00023:000340.8457:08828
08829:-00011:+00000:+00006:000340.8457:08829
08830:-00004:-00005:+00005:000340.8457:08830
08831:+00012:+00019:+00008:000340.8457:08831
08832:+00011:+00000:+00002:000340.8457:08832
08833:+00014:+00008:-00006:000340.8457:08833
08834:+00008:+00000:+00009:000340.8457:08834
08835:+00014:-00005:-00003:000340.8457:08835
08836:+00000:+00000:-00014:000340.8457:08836
08837:-00008:+00017:-00016:000340.8457:08837
08838:+00011:+00021:-00007:000340.8457:08838
08839:+00009:+00022:-00019:000340.8457:08839
08840:+00014:+00009:-00017:000340.8457:08840
08841:+00008:+00018:-00014:000340.8457:08841
08842:+00001:+00022:+00009:000340.8457:08842
08843:+00013:+00018:+00007:000340.8457:08843
08844:+00015:+00009:+00007:000340.8457:08844
08845:+00004:+00016:+00004:000340.8457:08845
08846:+00013:+00021:-00012:000340.8457:08846
08847:+00024:+00023:-00012:000340.8457:08847
08848:+00025:+00036:-00018:000340.8457:08848
08849:+00009:+00011:+00010:000340.8457:08849
08850:+00003:+00011:-00004:000340.8457:08850
08851:+00013:+00032:+00021:000340.8457:08851
08852:+00008:+00033:-00005:000340.8457:08852
08853:-00011:+00010:-00005:000340.8457:08853
08854:-00014:+00010:-00010:000394.8087:08854
08855:-00011:+00023:+00005:000394.8087:08855
08856:+00000:+00011:-00004:000394.8087:08856
08857:-00013:+00021:+00012:000394.8087:08857
08858:-00005:+00023:+00002:000394.8087:08858
08859:-00027:+00021:+00009:000394.8087:08859
08860:-00026:+00021:-00018:000394.8087:08860
08861:-00026:+00022:+00001:000394.8087:08861
08862:-00029:-00005:-00017:000394.8087:08862
08863:-00028:+00007:+00019:000394.8087:08863
08864:-00001:-00002:+00025:000394.8087:08864
08865:-00027:+00008:+00020:000394.8087:08865
08866:-00004:+00008:+00007:000394.8087:08866
08867:-00001:-00001:-00001:000394.8087:08867
08868:-00015:-00002:-00003:000394.8087:08868
08869:-00001:+00003:-00001:000394.8087:08869
08870:+00012:+00007:+00014:000394.8087:08870
08871:-00008:+00007:+00002:000394.8087:08871
08872:-00012:-00005:-00015:000394.8087:08872
08873:-00009:+00003:+00010:000394.8087:08873
08874:-00012:+00009:+00001:000394.8087:08874
08875:-00011:+00008:-00001:000394.8087:08875
08876:-00010:-00001:+00002:000394.8087:08876
08877:-00009:+00019:+00020:000394.8087:08877
08878:-00013:+00005:+00026:000394.8087:08878
08879:-00006:-00003:+00020:000394.8087:08879
08880:-00001:+00017:+00013:000394.8087:08880
08881:-00023:+00017:+00009:000394.8087:08881
08882:-00027:+00008:+00009:000394.8087:08882
08883:-00023:+00022:+00008:000394.8087:08883
08884:-00026:+00019:+00011:000394.8087:08884
08885:-00022:+00021:+00004:000394.8087:08885
08886:-00028:+00009:-00004:000394.8087:08886
08887:-00020:+00019:+00018:000394.8087:08887
08888:-00039:+00019:-00003:000394.8087:08888
[truncated: 50,041 more chars]
