# Supplementary material for: Suboptimal Omnidirectional Wheel Design and Implementation
Source: Sensors (Basel). 2021 Jan 28;21(3):865. doi: 10.3390/s21030865 (PMC7865864; doi:10.3390/s21030865)
Supplement: Supplementary file 1 [file sensors-21-00865-s001.zip › 4.-Data 30 Files With Suspension/ACDATA25.TXT]

00001:-00025:-00061:-00076:001855.6495:00001
00002:-00059:-00035:-00136:001855.6495:00002
00003:-00051:-00057:-00090:001855.6495:00003
00004:-00075:-00009:-00138:001855.6495:00004
00005:+00021:-00006:-00003:001855.6495:00005
00006:-00002:+00006:-00008:001855.6495:00006
00007:+00016:+00050:-00021:001855.6495:00007
00008:-00009:+00053:+00056:001855.6495:00008
00009:+00006:+00058:+00081:001855.6495:00009
00010:+00023:+00056:+00060:001855.6495:00010
00011:+00045:+00081:-00050:001931.6748:00011
00012:-00009:+00081:-00009:001931.6748:00012
00013:-00013:+00055:+00004:001931.6748:00013
00014:-00027:+00069:-00027:001931.6748:00014
00015:-00007:+00071:-00035:001931.6748:00015
00016:-00008:+00071:-00105:001931.6748:00016
00017:+00013:+00096:-00094:001931.6748:00017
00018:+00006:+00099:+00023:001931.6748:00018
00019:+00026:+00100:+00033:001931.6748:00019
00020:-00017:+00073:-00017:001931.6748:00020
00021:+00027:+00078:-00008:001985.1350:00021
00022:+00003:+00075:-00028:001985.1350:00022
00023:-00015:+00083:-00081:001985.1350:00023
00024:-00016:+00064:-00010:001985.1350:00024
00025:-00021:+00040:+00040:001985.1350:00025
00026:-00045:+00034:-00005:001985.1350:00026
00027:-00031:+00033:-00046:001985.1350:00027
00028:-00040:+00011:-00060:001985.1350:00028
00029:+00000:+00022:-00031:001985.1350:00029
00030:+00001:+00017:+00045:001985.1350:00030
00031:+00037:+00004:+00130:002020.3917:00031
00032:+00058:-00008:+00054:002020.3917:00032
00033:+00089:-00002:+00050:002020.3917:00033
00034:+00064:-00015:-00004:002020.3917:00034
00035:+00058:+00005:-00033:002020.3917:00035
00036:+00055:+00006:-00026:002020.3917:00036
00037:+00059:+00018:-00050:002020.3917:00037
00038:+00044:-00002:-00031:002020.3917:00038
00039:+00023:+00033:+00002:002020.3917:00039
00040:+00021:+00013:+00084:002050.4545:00040
00041:+00029:+00039:+00100:002050.4545:00041
00042:+00015:+00023:+00098:002050.4545:00042
00043:+00017:+00027:+00129:002050.4545:00043
00044:+00014:+00016:+00104:002050.4545:00044
00045:+00011:+00018:+00069:002050.4545:00045
00046:-00014:-00003:+00018:002050.4545:00046
00047:+00012:-00006:+00020:002050.4545:00047
00048:-00028:-00037:-00040:002050.4545:00048
00049:-00029:-00033:-00034:002050.4545:00049
00050:-00010:-00023:+00005:002067.4482:00050
00051:+00046:-00014:+00014:002067.4482:00051
00052:+00075:-00014:+00052:002067.4482:00052
00053:+00116:-00032:+00091:002067.4482:00053
00054:+00120:-00030:+00100:002067.4482:00054
00055:+00128:-00009:+00101:002067.4482:00055
00056:+00150:-00032:+00142:002067.4482:00056
00057:+00130:-00037:+00129:002067.4482:00057
00058:+00107:-00031:+00119:002067.4482:00058
00059:+00067:-00014:+00062:002067.4482:00059
00060:+00053:-00035:+00024:002070.4895:00060
00061:+00055:-00037:-00035:002070.4895:00061
00062:+00040:-00011:-00088:002070.4895:00062
00063:+00042:+00002:-00095:002070.4895:00063
00064:+00040:-00013:-00033:002070.4895:00064
00065:+00022:+00003:+00014:002070.4895:00065
00066:+00023:-00017:+00038:002070.4895:00066
00067:+00017:+00017:+00029:002070.4895:00067
00068:+00041:+00021:+00027:002070.4895:00068
00069:+00022:+00007:+00058:002080.7209:00069
00070:+00015:-00013:+00024:002080.7209:00070
00071:-00005:-00034:+00003:002080.7209:00071
00072:-00016:-00027:-00214:002080.7209:00072
00073:-00036:-00064:-00136:002080.7209:00073
00074:+00010:-00051:+00092:002080.7209:00074
00075:-00039:-00097:+00126:002080.7209:00075
00076:-00067:-00098:-00225:002080.7209:00076
00077:+00017:-00099:-00104:002080.7209:00077
00078:+00104:-00089:+00106:002080.7209:00078
00079:+00047:-00095:+00042:002088.2248:00079
00080:+00064:-00108:-00016:002088.2248:00080
00081:+00067:-00088:+00002:002088.2248:00081
00082:+00083:-00095:-00002:002088.2248:00082
00083:+00048:-00077:+00012:002088.2248:00083
00084:+00032:-00057:-00004:002088.2248:00084
00085:+00058:-00050:+00006:002088.2248:00085
00086:+00060:-00051:-00045:002088.2248:00086
00087:+00070:-00033:+00063:002088.2248:00087
00088:+00076:-00034:+00068:002080.8378:00088
00089:+00052:-00015:+00034:002080.8378:00089
00090:+00049:-00015:+00026:002080.8378:00090
00091:+00070:+00000:+00044:002080.8378:00091
00092:+00051:+00007:+00047:002080.8378:00092
00093:+00029:+00006:+00012:002080.8378:00093
00094:-00013:+00005:+00020:002080.8378:00094
00095:-00016:-00016:+00035:002080.8378:00095
00096:-00046:-00008:+00033:002080.8378:00096
00097:-00058:-00017:+00055:002080.8378:00097
00098:-00060:-00010:-00008:002080.7749:00098
00099:-00034:-00017:-00044:002080.7749:00099
00100:-00046:-00027:-00007:002080.7749:00100
00101:-00036:-00036:+00029:002080.7749:00101
00102:-00050:-00049:+00019:002080.7749:00102
00103:-00059:-00042:-00003:002080.7749:00103
00104:-00032:-00065:+00040:002080.7749:00104
00105:-00041:-00049:+00212:002080.7749:00105
00106:-00033:-00064:+00044:002080.7749:00106
00107:-00055:-00042:-00007:002080.7749:00107
00108:-00007:-00041:-00137:002037.0344:00108
00109:-00026:-00061:-00108:002037.0344:00109
00110:+00015:-00064:-00007:002037.0344:00110
00111:+00003:-00052:+00082:002037.0344:00111
00112:+00030:-00043:+00053:002037.0344:00112
00113:+00057:-00013:+00036:002037.0344:00113
00114:+00077:-00019:+00000:002037.0344:00114
00115:+00056:-00013:+00033:002037.0344:00115
00116:+00055:-00021:-00003:002037.0344:00116
00117:+00020:-00001:+00008:002037.0344:00117
00118:+00022:-00005:-00010:001936.2291:00118
00119:-00004:+00012:-00018:001936.2291:00119
00120:-00026:+00034:-00012:001936.2291:00120
00121:-00050:+00011:+00007:001936.2291:00121
00122:-00058:+00027:+00003:001936.2291:00122
00123:-00046:+00053:+00005:001936.2291:00123
00124:-00028:+00030:+00008:001936.2291:00124
00125:-00021:+00027:+00021:001936.2291:00125
00126:-00004:+00052:+00037:001936.2291:00126
00127:-00001:+00040:-00019:001936.2291:00127
00128:-00013:+00062:-00033:001936.2291:00128
00129:+00011:+00041:-00035:001825.9951:00129
00130:-00009:+00065:-00005:001825.9951:00130
00131:+00000:+00045:-00066:001825.9951:00131
00132:-00005:+00045:-00046:001825.9951:00132
00133:-00026:+00070:-00042:001825.9951:00133
00134:-00042:+00053:-00049:001825.9951:00134
00135:-00030:+00042:-00020:001825.9951:00135
00136:-00028:+00052:-00044:001825.9951:00136
00137:+00000:+00041:-00011:001825.9951:00137
00138:+00014:+00064:-00018:001825.9951:00138
00139:+00030:+00045:-00046:001825.9951:00139
00140:+00024:+00044:-00057:001825.9951:00140
00141:+00031:+00041:-00021:001712.4782:00141
00142:+00019:+00052:-00024:001712.4782:00142
00143:+00027:+00040:-00033:001712.4782:00143
00144:+00029:+00051:-00024:001712.4782:00144
00145:-00010:+00030:-00014:001712.4782:00145
00146:-00029:+00038:-00034:001712.4782:00146
00147:-00019:+00035:-00050:001712.4782:00147
00148:-00034:+00009:-00044:001712.4782:00148
00149:-00071:+00023:+00021:001712.4782:00149
00150:-00090:+00003:-00003:001712.4782:00150
00151:-00108:-00006:-00015:001712.4782:00151
00152:-00132:-00018:-00029:001712.4782:00152
00153:-00138:-00016:+00009:001626.8361:00153
00154:-00165:-00032:-00008:001626.8361:00154
00155:-00158:-00030:+00006:001626.8361:00155
00156:-00172:-00035:+00035:001626.8361:00156
00157:-00195:-00028:+00055:001626.8361:00157
00158:-00207:-00027:-00003:001626.8361:00158
00159:-00211:-00013:-00046:001626.8361:00159
00160:-00186:-00013:-00013:001626.8361:00160
00161:-00165:-00020:-00027:001626.8361:00161
00162:-00150:-00032:-00046:001626.8361:00162
00163:-00122:-00018:+00058:001626.8361:00163
00164:-00118:-00013:+00105:001626.8361:00164
00165:-00094:-00017:+00041:001626.8361:00165
00166:-00089:+00005:+00010:001606.0833:00166
00167:-00052:-00002:-00037:001606.0833:00167
00168:-00046:-00006:-00048:001606.0833:00168
00169:-00003:+00002:-00022:001606.0833:00169
00170:+00022:-00016:+00095:001606.0833:00170
00171:+00042:-00031:+00101:001606.0833:00171
00172:+00008:-00035:+00069:001606.0833:00172
00173:+00031:-00033:+00022:001606.0833:00173
00174:+00014:-00036:-00005:001606.0833:00174
00175:+00001:-00051:-00023:001606.0833:00175
00176:+00009:-00044:+00027:001606.0833:00176
00177:+00026:-00053:+00065:001606.0833:00177
00178:-00017:-00064:+00064:001644.7778:00178
00179:-00021:-00043:+00020:001644.7778:00179
00180:-00055:-00051:+00026:001644.7778:00180
00181:-00087:-00030:+00035:001644.7778:00181
00182:-00093:-00046:+00028:001644.7778:00182
00183:-00099:-00012:+00061:001644.7778:00183
00184:-00087:+00004:+00038:001644.7778:00184
00185:-00076:+00002:-00009:001644.7778:00185
00186:-00090:+00023:-00003:001644.7778:00186
00187:-00078:-00020:+00021:001644.7778:00187
00188:-00103:+00018:+00003:001644.7778:00188
00189:-00063:-00006:+00003:001711.4296:00189
00190:-00062:+00015:-00011:001711.4296:00190
00191:-00070:+00008:-00045:001711.4296:00191
00192:-00033:+00035:-00028:001711.4296:00192
00193:-00043:+00034:+00010:001711.4296:00193
00194:-00042:+00034:-00002:001711.4296:00194
00195:-00042:+00038:+00037:001711.4296:00195
00196:-00022:+00025:+00012:001711.4296:00196
00197:-00057:+00034:-00019:001711.4296:00197
00198:-00046:+00049:-00028:001711.4296:00198
00199:-00071:+00052:+00003:001711.4296:00199
00200:-00084:+00040:+00015:001711.4296:00200
00201:-00090:+00040:-00001:001789.9309:00201
00202:-00084:+00065:-00009:001789.9309:00202
00203:-00077:+00059:-00047:001789.9309:00203
00204:-00079:+00064:-00081:001789.9309:00204
00205:-00082:+00083:-00065:001789.9309:00205
00206:-00097:+00061:-00050:001789.9309:00206
00207:-00115:+00084:-00028:001789.9309:00207
00208:-00097:+00080:-00026:001789.9309:00208
00209:-00118:+00075:-00034:001789.9309:00209
00210:-00095:+00097:-00047:001789.9309:00210
00211:-00103:+00094:-00047:001869.1219:00211
00212:-00086:+00077:-00028:001869.1219:00212
00213:-00086:+00096:-00038:001869.1219:00213
00214:-00053:+00098:-00048:001869.1219:00214
00215:-00049:+00086:-00030:001869.1219:00215
00216:-00019:+00109:-00059:001869.1219:00216
00217:-00071:+00086:+00010:001869.1219:00217
00218:+00075:+00092:+00065:001869.1219:00218
00219:+00028:+00057:-00059:001869.1219:00219
00220:+00004:+00083:-00021:001869.1219:00220
00221:-00006:+00044:-00063:001869.1219:00221
00222:-00011:+00056:-00087:001933.1297:00222
00223:+00039:+00063:-00064:001933.1297:00223
00224:+00032:+00040:-00034:001933.1297:00224
00225:+00044:+00046:-00077:001933.1297:00225
00226:+00028:+00046:-00034:001933.1297:00226
00227:+00041:+00029:-00022:001933.1297:00227
00228:+00027:+00036:+00029:001933.1297:00228
00229:+00011:+00024:+00033:001933.1297:00229
00230:+00006:+00012:+00037:001933.1297:00230
00231:+00027:+00020:-00095:001933.1297:00231
00232:-00027:-00005:-00066:001995.5909:00232
00233:-00060:-00033:-00024:001995.5909:00233
00234:-00047:-00020:-00044:001995.5909:00234
00235:-00054:-00037:-00007:001995.5909:00235
00236:-00056:-00036:-00032:001995.5909:00236
00237:-00046:-00035:-00053:001995.5909:00237
00238:-00064:-00026:-00105:001995.5909:00238
00239:-00067:-00051:+00015:001995.5909:00239
00240:-00053:-00028:+00069:001995.5909:00240
00241:-00051:-00053:+00003:001995.5909:00241
00242:-00057:-00046:-00030:002030.4814:00242
00243:-00038:-00036:-00040:002030.4814:00243
00244:-00007:-00019:-00041:002030.4814:00244
00245:-00002:-00007:-00012:002030.4814:00245
00246:+00009:-00020:-00002:002030.4814:00246
00247:+00012:-00004:-00021:002030.4814:00247
00248:+00027:-00002:-00072:002030.4814:00248
00249:+00040:+00034:-00034:002030.4814:00249
00250:+00076:+00039:-00007:002030.4814:00250
00251:+00071:+00044:-00035:002046.7994:00251
00252:+00092:+00076:-00014:002046.7994:00252
00253:+00085:+00089:+00001:002046.7994:00253
00254:+00066:+00105:-00049:002046.7994:00254
00255:+00049:+00117:-00040:002046.7994:00255
00256:+00060:+00131:-00029:002046.7994:00256
00257:+00023:+00125:+00038:002046.7994:00257
00258:+00029:+00102:+00083:002046.7994:00258
00259:+00018:+00111:+00027:002046.7994:00259
00260:-00013:+00089:-00013:002046.7994:00260
00261:+00003:+00087:+00030:002067.1652:00261
00262:-00038:+00064:+00035:002067.1652:00262
00263:-00030:+00042:-00056:002067.1652:00263
00264:-00017:+00049:-00076:002067.1652:00264
00265:-00009:+00037:-00033:002067.1652:00265
00266:+00000:+00012:+00027:002067.1652:00266
00267:+00009:+00021:+00071:002067.1652:00267
00268:+00013:+00006:+00109:002067.1652:00268
00269:+00056:-00002:+00100:002067.1652:00269
00270:+00059:-00018:+00069:002067.1652:00270
00271:+00101:+00002:+00080:002081.2453:00271
00272:+00103:-00019:+00102:002081.2453:00272
00273:+00109:-00008:+00134:002081.2453:00273
00274:+00122:-00014:+00090:002081.2453:00274
00275:+00115:-00008:+00076:002081.2453:00275
00276:+00138:-00022:+00054:002081.2453:00276
00277:+00129:-00018:+00045:002081.2453:00277
00278:+00114:-00015:+00081:002081.2453:00278
00279:+00126:+00009:+00113:002081.2453:00279
00280:+00127:+00035:+00055:002084.2583:00280
00281:+00153:+00054:+00039:002084.2583:00281
00282:+00137:+00056:-00015:002084.2583:00282
00283:+00118:+00067:+00021:002084.2583:00283
00284:+00079:+00010:+00086:002084.2583:00284
00285:+00047:+00022:+00074:002084.2583:00285
00286:-00025:+00019:+00068:002084.2583:00286
00287:-00099:-00033:-00024:002084.2583:00287
00288:-00092:-00025:-00065:002084.2583:00288
00289:-00129:-00096:-00225:002084.2583:00289
00290:-00094:-00087:+00181:002087.5837:00290
00291:-00031:-00121:+00363:002087.5837:00291
00292:-00175:-00226:-00027:002087.5837:00292
00293:-00171:-00194:-00223:002087.5837:00293
00294:-00025:-00211:-00008:002087.5837:00294
00295:-00050:-00225:+00034:002087.5837:00295
00296:-00086:-00263:-00014:002087.5837:00296
00297:+00002:-00210:+00048:002087.5837:00297
00298:+00039:-00204:+00088:002087.5837:00298
00299:+00073:-00180:-00038:002088.1987:00299
00300:+00102:-00149:-00004:002088.1987:00300
00301:+00126:-00124:+00065:002088.1987:00301
00302:+00128:-00086:+00054:002088.1987:00302
00303:+00172:-00036:+00085:002088.1987:00303
00304:+00194:-00005:+00084:002088.1987:00304
00305:+00200:-00005:+00029:002088.1987:00305
00306:+00140:+00021:-00011:002088.1987:00306
00307:+00138:+00035:-00033:002088.1987:00307
00308:+00092:+00037:-00020:002088.1987:00308
00309:+00010:+00036:-00047:002084.2736:00309
00310:-00030:+00028:-00009:002084.2736:00310
00311:-00074:+00038:+00070:002084.2736:00311
00312:-00081:+00049:+00114:002084.2736:00312
00313:-00094:+00035:+00074:002084.2736:00313
00314:-00118:+00033:+00073:002084.2736:00314
00315:-00114:+00013:+00088:002084.2736:00315
00316:-00085:+00018:+00030:002084.2736:00316
00317:-00094:+00001:+00002:002084.2736:00317
00318:-00100:-00021:+00148:002084.2736:00318
00319:-00079:-00045:+00152:002091.0644:00319
00320:-00073:-00015:+00013:002091.0644:00320
00321:-00031:-00008:-00060:002091.0644:00321
00322:-00021:-00017:-00038:002091.0644:00322
00323:-00020:+00006:+00021:002091.0644:00323
00324:+00006:-00012:+00041:002091.0644:00324
00325:+00036:-00023:+00138:002091.0644:00325
00326:+00052:-00032:+00182:002091.0644:00326
00327:+00074:-00035:+00118:002091.0644:00327
00328:+00067:-00023:+00068:002070.8439:00328
00329:+00095:-00036:+00020:002070.8439:00329
00330:+00101:-00009:-00019:002070.8439:00330
00331:+00064:-00007:-00025:002070.8439:00331
00332:+00081:-00011:+00000:002070.8439:00332
00333:+00067:-00010:+00030:002070.8439:00333
00334:+00076:-00016:-00044:002070.8439:00334
00335:+00071:-00002:-00019:002070.8439:00335
00336:+00050:-00004:+00077:002070.8439:00336
00337:+00033:+00003:+00029:002070.8439:00337
00338:+00016:+00021:+00022:001991.4880:00338
00339:+00003:+00000:-00044:001991.4880:00339
00340:+00014:+00022:-00026:001991.4880:00340
00341:+00009:+00013:-00037:001991.4880:00341
00342:-00007:+00033:+00022:001991.4880:00342
00343:+00030:+00034:+00034:001991.4880:00343
00344:+00041:+00034:-00007:001991.4880:00344
00345:+00047:+00029:-00008:001991.4880:00345
00346:+00048:+00035:-00022:001991.4880:00346
00347:+00056:+00034:-00076:001991.4880:00347
00348:+00047:+00039:-00039:001991.4880:00348
00349:+00059:+00013:-00060:001888.4921:00349
00350:+00042:+00033:+00005:001888.4921:00350
00351:+00044:+00038:-00044:001888.4921:00351
00352:-00014:+00015:-00030:001888.4921:00352
00353:-00024:+00032:-00048:001888.4921:00353
00354:-00020:+00012:-00049:001888.4921:00354
00355:-00046:+00015:-00049:001888.4921:00355
00356:-00068:+00000:-00056:001888.4921:00356
00357:-00071:+00020:-00061:001888.4921:00357
00358:-00049:+00034:-00091:001888.4921:00358
00359:-00066:-00003:-00107:001888.4921:00359
00360:-00036:+00009:-00089:001768.3273:00360
00361:-00048:+00004:-00035:001768.3273:00361
00362:-00043:-00018:-00048:001768.3273:00362
00363:-00038:-00018:-00053:001768.3273:00363
00364:-00017:-00017:-00066:001768.3273:00364
00365:-00032:-00021:-00049:001768.3273:00365
00366:-00058:-00035:-00078:001768.3273:00366
00367:-00035:-00010:-00074:001768.3273:00367
00368:-00048:-00031:-00052:001768.3273:00368
00369:-00066:-00012:-00010:001768.3273:00369
00370:-00100:-00034:-00019:001768.3273:00370
00371:-00114:-00031:-00039:001768.3273:00371
00372:-00108:-00027:-00034:001661.3374:00372
00373:-00126:-00014:-00028:001661.3374:00373
00374:-00139:-00011:-00035:001661.3374:00374
00375:-00161:-00032:-00064:001661.3374:00375
00376:-00163:-00014:+00024:001661.3374:00376
00377:-00160:+00008:-00004:001661.3374:00377
00378:-00176:+00007:-00046:001661.3374:00378
00379:-00153:+00022:+00006:001661.3374:00379
00380:-00153:-00001:+00017:001661.3374:00380
00381:-00156:-00003:+00013:001661.3374:00381
00382:-00164:-00002:-00009:001661.3374:00382
00383:-00139:+00001:+00012:001661.3374:00383
00384:-00163:+00007:-00005:001661.3374:00384
00385:-00128:-00006:-00005:001616.2655:00385
00386:-00129:+00006:-00031:001616.2655:00386
00387:-00078:+00022:-00047:001616.2655:00387
00388:-00077:+00017:-00042:001616.2655:00388
00389:-00054:+00023:+00013:001616.2655:00389
00390:-00023:-00003:+00101:001616.2655:00390
00391:+00000:+00000:+00084:001616.2655:00391
00392:+00030:+00011:+00063:001616.2655:00392
00393:+00028:+00033:+00047:001616.2655:00393
00394:+00006:+00013:+00040:001616.2655:00394
00395:+00024:+00028:+00051:001616.2655:00395
00396:+00040:+00037:+00081:001616.2655:00396
00397:+00014:+00035:+00057:001629.6323:00397
00398:+00013:+00020:+00052:001629.6323:00398
00399:-00010:+00003:+00029:001629.6323:00399
00400:-00017:-00007:+00028:001629.6323:00400
00401:-00056:-00027:+00051:001629.6323:00401
00402:-00050:-00044:+00000:001629.6323:00402
00403:-00082:-00057:-00009:001629.6323:00403
00404:-00114:-00069:-00008:001629.6323:00404
00405:-00096:-00069:-00003:001629.6323:00405
00406:-00132:-00084:+00036:001629.6323:00406
00407:-00133:-00068:+00030:001629.6323:00407
00408:-00110:-00072:+00059:001629.6323:00408
00409:-00101:-00052:+00063:001685.9495:00409
00410:-00090:-00048:+00014:001685.9495:00410
00411:-00047:+00019:+00013:001685.9495:00411
00412:-00037:+00009:+00010:001685.9495:00412
00413:-00042:+00033:-00021:001685.9495:00413
00414:-00041:+00065:-00065:001685.9495:00414
00415:-00025:+00059:-00065:001685.9495:00415
00416:-00019:+00084:-00085:001685.9495:00416
00417:-00030:+00091:-00070:001685.9495:00417
00418:-00004:+00110:-00015:001685.9495:00418
00419:-00028:+00092:+00015:001685.9495:00419
00420:-00038:+00106:+00016:001760.0114:00420
00421:-00034:+00127:-00012:001760.0114:00421
00422:-00084:+00121:-00063:001760.0114:00422
00423:-00096:+00117:-00038:001760.0114:00423
00424:-00115:+00144:-00080:001760.0114:00424
00425:-00137:+00115:+00012:001760.0114:00425
00426:-00163:+00116:-00011:001760.0114:00426
00427:-00181:+00107:-00020:001760.0114:00427
00428:-00138:+00104:-00054:001760.0114:00428
00429:-00137:+00102:-00094:001760.0114:00429
00430:-00134:+00111:-00059:001760.0114:00430
00431:-00094:+00091:-00021:001838.7559:00431
00432:-00096:+00100:+00039:001838.7559:00432
00433:-00089:+00116:+00034:001838.7559:00433
00434:-00094:+00087:-00049:001838.7559:00434
00435:-00086:+00099:-00031:001838.7559:00435
00436:-00085:+00099:-00077:001838.7559:00436
00437:-00071:+00085:-00045:001838.7559:00437
00438:-00053:+00081:-00035:001838.7559:00438
00439:-00055:+00070:+00013:001838.7559:00439
00440:-00018:+00083:-00049:001838.7559:00440
00441:-00079:+00050:-00027:001909.5327:00441
00442:+00079:+00081:-00025:001909.5327:00442
00443:-00006:-00004:-00030:001909.5327:00443
00444:+00101:+00042:-00051:001909.5327:00444
00445:-00003:+00052:+00067:001909.5327:00445
00446:+00090:+00030:-00031:001909.5327:00446
00447:+00100:+00027:+00050:001909.5327:00447
00448:+00074:+00037:-00008:001909.5327:00448
00449:+00040:+00030:-00004:001909.5327:00449
00450:-00042:-00001:+00000:001909.5327:00450
00451:+00024:+00011:+00032:001909.5327:00451
00452:-00002:+00023:+00052:001970.7366:00452
00453:-00026:+00037:-00024:001970.7366:00453
00454:-00050:-00002:-00015:001970.7366:00454
00455:-00068:+00010:-00032:001970.7366:00455
00456:-00065:-00013:+00045:001970.7366:00456
00457:-00054:+00008:+00113:001970.7366:00457
00458:-00087:-00015:+00036:001970.7366:00458
00459:-00098:-00008:-00081:001970.7366:00459
00460:-00134:-00050:-00041:001970.7366:00460
00461:-00096:-00023:-00045:002017.2127:00461
00462:-00074:-00028:-00025:002017.2127:00462
00463:-00055:-00038:+00012:002017.2127:00463
00464:-00032:-00061:+00025:002017.2127:00464
00465:-00030:-00056:-00050:002017.2127:00465
00466:-00014:-00050:-00090:002017.2127:00466
00467:+00027:-00046:-00056:002017.2127:00467
00468:+00035:-00035:-00026:002017.2127:00468
00469:+00072:-00031:-00019:002017.2127:00469
00470:+00076:-00017:+00014:002017.2127:00470
00471:+00090:-00004:+00012:002040.1329:00471
00472:+00052:+00001:+00028:002040.1329:00472
00473:+00049:-00002:+00065:002040.1329:00473
00474:+00038:-00006:+00080:002040.1329:00474
00475:+00029:-00018:+00057:002040.1329:00475
00476:+00020:+00003:+00099:002040.1329:00476
00477:-00010:-00007:+00042:002040.1329:00477
00478:-00002:-00015:-00092:002040.1329:00478
00479:-00005:-00006:-00097:002040.1329:00479
00480:+00014:+00012:-00092:002040.1329:00480
00481:+00010:+00012:-00065:002063.8342:00481
00482:+00037:+00029:+00021:002063.8342:00482
00483:+00059:+00050:+00121:002063.8342:00483
00484:+00066:+00042:+00127:002063.8342:00484
00485:+00107:+00067:+00083:002063.8342:00485
00486:+00111:+00082:+00037:002063.8342:00486
00487:+00120:+00055:+00017:002063.8342:00487
00488:+00120:+00070:+00038:002063.8342:00488
00489:+00109:+00065:+00025:002063.8342:00489
00490:+00138:+00066:+00000:002063.8342:00490
00491:+00132:+00063:+00053:002074.3559:00491
00492:+00142:+00069:+00052:002074.3559:00492
00493:+00130:+00061:+00083:002074.3559:00493
00494:+00141:+00058:+00071:002074.3559:00494
00495:+00145:+00072:+00055:002074.3559:00495
00496:+00143:+00086:+00004:002074.3559:00496
00497:+00136:+00094:-00008:002074.3559:00497
00498:+00121:+00075:+00006:002074.3559:00498
00499:+00086:+00084:+00001:002074.3559:00499
00500:+00076:+00097:-00007:002074.0019:00500
00501:+00038:+00078:-00026:002074.0019:00501
00502:+00035:+00034:+00027:002074.0019:00502
00503:+00029:+00021:+00030:002074.0019:00503
00504:-00041:-00015:+00012:002074.0019:00504
00505:-00027:-00012:-00033:002074.0019:00505
00506:-00035:-00048:-00021:002074.0019:00506
00507:-00034:-00042:-00089:002074.0019:00507
00508:-00020:-00082:-00263:002074.0019:00508
00509:+00048:-00060:+00292:002074.0019:00509
00510:+00091:-00182:+00154:002087.6481:00510
00511:-00089:-00160:-00073:002087.6481:00511
00512:+00027:-00209:-00170:002087.6481:00512
00513:+00029:-00228:+00016:002087.6481:00513
00514:-00080:-00269:-00049:002087.6481:00514
00515:-00080:-00254:-00010:002087.6481:00515
00516:-00051:-00273:+00098:002087.6481:00516
00517:+00000:-00229:+00075:002087.6481:00517
00518:+00001:-00226:+00008:002087.6481:00518
00519:+00029:-00192:+00040:002084.7490:00519
00520:+00072:-00189:-00032:002084.7490:00520
00521:+00084:-00129:+00069:002084.7490:00521
00522:+00112:-00114:+00101:002084.7490:00522
00523:+00131:-00094:+00099:002084.7490:00523
00524:+00129:-00083:+00038:002084.7490:00524
00525:+00153:-00012:+00008:002084.7490:00525
00526:+00159:-00006:+00034:002084.7490:00526
00527:+00164:+00022:+00056:002084.7490:00527
00528:+00152:+00036:+00053:002084.7490:00528
00529:+00147:+00024:+00000:002087.7836:00529
00530:+00119:+00030:+00024:002087.7836:00530
00531:+00088:+00045:+00044:002087.7836:00531
00532:+00032:+00054:+00113:002087.7836:00532
00533:-00016:+00030:+00082:002087.7836:00533
00534:-00033:+00042:+00075:002087.7836:00534
00535:-00032:+00069:+00009:002087.7836:00535
00536:-00051:+00027:-00084:002087.7836:00536
00537:-00067:+00052:+00023:002087.7836:00537
00538:-00068:+00043:+00098:002087.7836:00538
00539:-00062:+00011:+00060:002073.9794:00539
00540:-00083:+00018:+00074:002073.9794:00540
00541:-00075:-00005:+00113:002073.9794:00541
00542:-00102:-00005:+00068:002073.9794:00542
00543:-00085:+00002:-00028:002073.9794:00543
00544:-00049:-00018:-00012:002073.9794:00544
00545:-00037:-00009:-00029:002073.9794:00545
00546:-00034:-00032:+00062:002073.9794:00546
00547:-00010:-00014:+00115:002073.9794:00547
00548:-00006:-00048:+00024:002073.9794:00548
00549:+00045:-00022:-00008:002020.5528:00549
00550:+00058:-00023:-00031:002020.5528:00550
00551:+00058:-00028:-00021:002020.5528:00551
00552:+00070:-00026:-00030:002020.5528:00552
00553:+00102:-00007:+00019:002020.5528:00553
00554:+00100:+00003:-00042:002020.5528:00554
00555:+00107:+00007:+00032:002020.5528:00555
00556:+00092:+00020:+00062:002020.5528:00556
00557:+00037:+00022:+00030:002020.5528:00557
00558:+00007:+00025:-00058:002020.5528:00558
00559:+00004:+00050:-00072:001918.3244:00559
00560:-00028:+00030:-00073:001918.3244:00560
00561:-00026:+00040:-00059:001918.3244:00561
00562:-00041:+00051:-00015:001918.3244:00562
00563:-00017:+00069:+00025:001918.3244:00563
00564:-00043:+00050:-00060:001918.3244:00564
00565:-00040:+00062:-00045:001918.3244:00565
00566:-00021:+00070:-00014:001918.3244:00566
00567:-00037:+00066:-00034:001918.3244:00567
00568:-00041:+00080:-00047:001918.3244:00568
00569:-00042:+00078:-00004:001918.3244:00569
00570:-00021:+00044:+00020:001812.8896:00570
00571:-00035:+00058:-00032:001812.8896:00571
00572:-00040:+00066:-00093:001812.8896:00572
00573:-00021:+00064:-00087:001812.8896:00573
00574:-00017:+00050:-00061:001812.8896:00574
00575:-00034:+00052:-00009:001812.8896:00575
00576:-00045:+00049:+00020:001812.8896:00576
00577:-00021:+00016:-00051:001812.8896:00577
00578:-00034:+00024:-00024:001812.8896:00578
00579:-00054:+00007:-00043:001812.8896:00579
00580:-00071:-00016:-00066:001812.8896:00580
00581:-00066:-00018:-00003:001812.8896:00581
00582:-00069:-00010:+00027:001712.4713:00582
00583:-00077:-00025:+00021:001712.4713:00583
00584:-00087:-00037:-00021:001712.4713:00584
00585:-00100:-00064:-00012:001712.4713:00585
00586:-00093:-00041:-00024:001712.4713:00586
00587:-00102:-00065:-00023:001712.4713:00587
00588:-00077:-00045:-00002:001712.4713:00588
00589:-00079:-00066:+00034:001712.4713:00589
00590:-00081:-00061:+00025:001712.4713:00590
00591:-00102:-00042:+00014:001712.4713:00591
00592:-00096:-00038:+00015:001712.4713:00592
00593:-00114:-00060:+00000:001712.4713:00593
00594:-00117:-00034:+00007:001646.0682:00594
00595:-00098:-00013:-00005:001646.0682:00595
00596:-00108:+00003:-00039:001646.0682:00596
00597:-00118:-00020:+00010:001646.0682:00597
00598:-00098:+00001:+00006:001646.0682:00598
00599:-00095:-00003:+00005:001646.0682:00599
00600:-00100:+00000:+00010:001646.0682:00600
00601:-00101:+00005:+00012:001646.0682:00601
00602:-00101:+00002:-00007:001646.0682:00602
00603:-00082:+00002:-00031:001646.0682:00603
00604:-00048:-00003:-00016:001646.0682:00604
00605:-00047:-00016:+00007:001646.0682:00605
00606:-00054:-00016:-00013:001645.6632:00606
00607:-00041:-00020:+00081:001645.6632:00607
00608:-00021:-00032:+00044:001645.6632:00608
00609:-00038:-00013:+00013:001645.6632:00609
00610:-00028:+00007:-00017:001645.6632:00610
00611:-00028:-00001:+00010:001645.6632:00611
00612:-00023:-00003:-00017:001645.6632:00612
00613:-00007:+00013:+00018:001645.6632:00613
00614:-00009:+00023:+00052:001645.6632:00614
00615:-00034:+00015:+00015:001645.6632:00615
00616:-00036:-00015:+00010:001645.6632:00616
00617:-00074:+00003:-00013:001645.6632:00617
00618:-00101:-00007:-00005:001689.2618:00618
00619:-00102:-00013:+00013:001689.2618:00619
00620:-00111:-00023:+00026:001689.2618:00620
00621:-00111:-00026:+00016:001689.2618:00621
00622:-00116:-00027:+00025:001689.2618:00622
00623:-00092:-00031:-00005:001689.2618:00623
00624:-00081:-00013:-00011:001689.2618:00624
00625:-00084:-00015:-00047:001689.2618:00625
00626:-00049:+00017:+00041:001689.2618:00626
00627:-00042:+00029:-00002:001689.2618:00627
00628:-00002:+00044:-00001:001689.2618:00628
00629:+00005:+00071:-00018:001751.9511:00629
00630:+00027:+00092:+00010:001751.9511:00630
00631:+00026:+00093:-00034:001751.9511:00631
00632:+00009:+00117:+00008:001751.9511:00632
00633:-00007:+00114:-00016:001751.9511:00633
00634:-00057:+00103:-00067:001751.9511:00634
00635:-00072:+00106:-00067:001751.9511:00635
00636:-00080:+00117:-00106:001751.9511:00636
00637:-00097:+00110:-00109:001751.9511:00637
00638:-00096:+00105:-00068:001751.9511:00638
00639:-00118:+00112:-00033:001751.9511:00639
00640:-00099:+00099:+00008:001833.8510:00640
00641:-00080:+00100:-00026:001833.8510:00641
00642:-00062:+00110:-00040:001833.8510:00642
00643:-00070:+00074:-00036:001833.8510:00643
00644:-00064:+00075:-00041:001833.8510:00644
00645:-00068:+00055:+00063:001833.8510:00645
00646:-00087:+00040:+00057:001833.8510:00646
00647:-00105:+00055:+00014:001833.8510:00647
00648:-00078:+00038:-00023:001833.8510:00648
00649:-00089:+00039:-00089:001833.8510:00649
00650:-00062:+00035:-00151:001833.8510:00650
00651:-00006:+00018:-00033:001900.3714:00651
00652:-00017:+00015:-00031:001900.3714:00652
00653:-00031:+00019:-00006:001900.3714:00653
00654:-00021:-00007:+00047:001900.3714:00654
00655:-00028:+00018:+00040:001900.3714:00655
00656:+00028:+00006:+00009:001900.3714:00656
00657:+00018:+00011:-00028:001900.3714:00657
00658:+00039:+00052:+00006:001900.3714:00658
00659:-00045:+00039:+00071:001900.3714:00659
00660:-00004:+00027:+00102:001900.3714:00660
00661:+00007:+00033:+00042:001957.2965:00661
00662:+00001:+00029:-00099:001957.2965:00662
00663:-00021:+00013:-00106:001957.2965:00663
00664:-00019:+00013:+00004:001957.2965:00664
00665:-00059:+00021:+00025:001957.2965:00665
00666:-00017:+00022:+00049:001957.2965:00666
00667:+00015:+00020:+00020:001957.2965:00667
00668:+00002:+00036:-00037:001957.2965:00668
00669:+00013:+00034:-00060:001957.2965:00669
00670:-00024:+00015:+00005:001957.2965:00670
00671:+00000:+00036:+00003:002011.4565:00671
00672:-00030:+00010:+00056:002011.4565:00672
00673:-00001:+00015:+00061:002011.4565:00673
00674:-00054:+00032:+00016:002011.4565:00674
00675:-00016:+00024:-00048:002011.4565:00675
00676:-00021:+00026:-00048:002011.4565:00676
00677:-00030:+00016:+00009:002011.4565:00677
00678:-00005:+00016:+00041:002011.4565:00678
00679:-00025:+00014:+00001:002011.4565:00679
00680:+00015:+00027:-00024:002011.4565:00680
00681:+00029:+00049:-00032:002040.3856:00681
00682:+00008:+00052:-00023:002040.3856:00682
00683:+00029:+00049:+00081:002040.3856:00683
00684:+00018:+00014:+00078:002040.3856:00684
00685:+00008:+00021:+00105:002040.3856:00685
00686:+00041:+00002:+00089:002040.3856:00686
00687:+00021:-00020:+00009:002040.3856:00687
00688:+00010:-00023:-00037:002040.3856:00688
00689:+00001:-00028:-00043:002040.3856:00689
00690:-00004:-00029:-00038:002053.5148:00690
00691:+00028:-00049:-00060:002053.5148:00691
00692:+00040:-00046:+00041:002053.5148:00692
00693:+00056:-00027:+00065:002053.5148:00693
00694:+00048:-00046:+00128:002053.5148:00694
00695:+00088:-00012:+00131:002053.5148:00695
00696:+00104:-00015:+00122:002053.5148:00696
00697:+00124:-00001:+00079:002053.5148:00697
00698:+00136:+00023:+00081:002053.5148:00698
00699:+00135:+00021:+00081:002053.5148:00699
00700:+00118:-00005:+00074:002070.5554:00700
00701:+00102:+00018:+00053:002070.5554:00701
00702:+00102:+00034:+00010:002070.5554:00702
00703:+00079:+00034:+00044:002070.5554:00703
00704:+00078:+00054:+00067:002070.5554:00704
00705:+00079:+00069:+00069:002070.5554:00705
00706:+00078:+00058:+00011:002070.5554:00706
00707:+00079:+00094:-00037:002070.5554:00707
00708:+00106:+00092:-00021:002070.5554:00708
00709:+00098:+00091:+00017:002070.5554:00709
00710:+00093:+00087:+00056:002081.2507:00710
00711:+00075:+00114:-00038:002081.2507:00711
00712:+00018:+00092:-00052:002081.2507:00712
00713:+00018:+00074:-00056:002081.2507:00713
00714:+00027:+00066:+00004:002081.2507:00714
00715:-00008:+00033:+00011:002081.2507:00715
00716:-00027:-00011:+00009:002081.2507:00716
00717:-00037:-00027:-00013:002081.2507:00717
00718:-00029:-00068:-00097:002081.2507:00718
00719:-00016:-00075:+00199:002080.8144:00719
00720:+00023:-00088:+00280:002080.8144:00720
00721:-00045:-00144:-00121:002080.8144:00721
00722:-00021:-00117:-00145:002080.8144:00722
00723:+00058:-00165:+00003:002080.8144:00723
00724:-00003:-00197:+00050:002080.8144:00724
00725:-00058:-00233:-00071:002080.8144:00725
00726:-00032:-00199:+00000:002080.8144:00726
00727:+00008:-00168:+00071:002080.8144:00727
00728:-00042:-00168:+00037:002080.8144:00728
00729:+00009:-00154:+00022:002087.6201:00729
00730:+00027:-00104:+00028:002087.6201:00730
00731:+00052:-00126:-00010:002087.6201:00731
00732:+00095:-00072:+00008:002087.6201:00732
00733:+00123:-00070:+00019:002087.6201:00733
00734:+00089:-00065:+00046:002087.6201:00734
00735:+00084:-00027:+00058:002087.6201:00735
00736:+00099:-00024:+00070:002087.6201:00736
00737:+00107:-00017:-00034:002087.6201:00737
00738:+00102:+00001:-00005:002084.7175:00738
00739:+00106:-00010:+00032:002084.7175:00739
00740:+00071:+00003:+00086:002084.7175:00740
00741:+00054:-00017:+00087:002084.7175:00741
00742:+00034:-00002:+00067:002084.7175:00742
00743:+00025:+00032:+00022:002084.7175:00743
00744:+00012:+00000:-00005:002084.7175:00744
00745:-00029:+00033:+00041:002084.7175:00745
00746:-00029:+00019:+00051:002084.7175:00746
00747:-00035:+00018:+00051:002084.7175:00747
00748:-00056:+00006:+00035:002063.6606:00748
00749:-00052:-00007:-00026:002063.6606:00749
00750:-00073:-00037:+00101:002063.6606:00750
00751:-00018:-00014:+00253:002063.6606:00751
00752:-00084:-00062:-00022:002063.6606:00752
00753:-00046:-00033:-00142:002063.6606:00753
00754:-00026:-00052:-00099:002063.6606:00754
00755:-00013:-00008:-00037:002063.6606:00755
00756:+00015:-00054:+00068:002063.6606:00756
00757:+00019:-00062:+00026:002063.6606:00757
00758:+00019:-00049:+00008:002017.7900:00758
00759:+00068:-00053:+00067:002017.7900:00759
00760:+00082:-00039:+00111:002017.7900:00760
00761:+00063:-00033:+00058:002017.7900:00761
00762:+00084:-00008:-00030:002017.7900:00762
00763:+00091:+00007:+00013:002017.7900:00763
00764:+00064:-00021:-00027:002017.7900:00764
00765:+00048:+00018:-00051:002017.7900:00765
00766:+00017:+00018:-00041:002017.7900:00766
00767:+00011:+00020:-00042:002017.7900:00767
00768:-00006:+00010:-00108:001932.7888:00768
00769:-00044:+00036:-00038:001932.7888:00769
00770:-00059:+00024:+00024:001932.7888:00770
00771:-00051:+00015:-00020:001932.7888:00771
00772:-00060:+00037:-00030:001932.7888:00772
00773:-00042:+00042:-00050:001932.7888:00773
00774:-00031:+00065:-00007:001932.7888:00774
00775:-00021:+00061:-00068:001932.7888:00775
00776:-00030:+00076:-00011:001932.7888:00776
00777:-00001:+00075:-00023:001932.7888:00777
00778:-00039:+00113:-00065:001932.7888:00778
00779:-00024:+00090:-00031:001818.0582:00779
00780:-00038:+00110:-00024:001818.0582:00780
00781:-00019:+00087:-00100:001818.0582:00781
00782:-00017:+00104:-00137:001818.0582:00782
00783:-00015:+00110:-00090:001818.0582:00783
00784:-00015:+00113:-00041:001818.0582:00784
00785:-00032:+00092:-00006:001818.0582:00785
00786:-00042:+00093:+00017:001818.0582:00786
00787:-00058:+00084:-00021:001818.0582:00787
00788:-00062:+00061:-00044:001818.0582:00788
00789:-00087:+00043:-00019:001818.0582:00789
00790:-00094:+00026:-00029:001818.0582:00790
00791:-00098:+00015:-00034:001717.0332:00791
00792:-00107:+00003:-00063:001717.0332:00792
00793:-00108:-00018:-00017:001717.0332:00793
00794:-00121:-00027:+00007:001717.0332:00794
00795:-00116:-00037:-00009:001717.0332:00795
00796:-00114:-00048:-00020:001717.0332:00796
00797:-00098:-00052:+00056:001717.0332:00797
00798:-00104:-00060:+00056:001717.0332:00798
00799:-00115:-00039:+00051:001717.0332:00799
00800:-00097:-00044:+00018:001717.0332:00800
00801:-00098:-00052:-00003:001717.0332:00801
00802:-00092:-00050:-00045:001717.0332:00802
00803:-00093:-00025:-00005:001653.4082:00803
00804:-00081:-00047:+00032:001653.4082:00804
00805:-00067:-00026:+00047:001653.4082:00805
00806:-00075:-00046:-00002:001653.4082:00806
00807:-00075:-00012:+00000:001653.4082:00807
00808:-00053:-00008:+00010:001653.4082:00808
00809:-00069:-00030:+00019:001653.4082:00809
00810:-00047:-00020:-00033:001653.4082:00810
00811:-00054:-00022:+00009:001653.4082:00811
00812:-00066:-00021:+00008:001653.4082:00812
00813:-00061:-00005:+00039:001653.4082:00813
00814:-00069:+00021:+00039:001653.4082:00814
00815:-00051:+00000:+00013:001654.7327:00815
00816:-00022:+00015:+00015:001654.7327:00816
00817:-00023:+00012:-00019:001654.7327:00817
00818:-00026:+00036:-00001:001654.7327:00818
00819:-00029:+00017:+00047:001654.7327:00819
00820:-00025:+00020:+00062:001654.7327:00820
00821:-00041:+00001:-00001:001654.7327:00821
00822:-00022:+00008:-00025:001654.7327:00822
00823:-00048:-00005:+00029:001654.7327:00823
00824:-00038:+00001:-00025:001654.7327:00824
00825:-00074:+00006:-00007:001654.7327:00825
00826:-00053:-00022:+00011:001654.7327:00826
00827:-00069:-00021:+00033:001703.1669:00827
00828:-00072:-00008:-00033:001703.1669:00828
00829:-00066:-00020:-00090:001703.1669:00829
00830:-00084:-00037:-00009:001703.1669:00830
00831:-00082:-00014:-00014:001703.1669:00831
00832:-00089:-00030:+00062:001703.1669:00832
00833:-00087:-00028:+00147:001703.1669:00833
00834:-00074:-00047:+00126:001703.1669:00834
00835:-00063:-00010:-00003:001703.1669:00835
00836:-00068:-00006:-00074:001703.1669:00836
00837:-00048:+00003:-00057:001703.1669:00837
00838:-00044:+00024:+00020:001760.7849:00838
00839:-00025:+00037:+00052:001760.7849:00839
00840:-00026:+00035:+00042:001760.7849:00840
00841:-00003:+00044:+00007:001760.7849:00841
00842:-00007:+00041:-00031:001760.7849:00842
00843:-00040:+00040:-00084:001760.7849:00843
00844:-00046:+00049:-00055:001760.7849:00844
00845:-00060:+00040:+00008:001760.7849:00845
00846:-00090:+00040:+00038:001760.7849:00846
00847:-00088:+00042:+00037:001760.7849:00847
00848:-00120:+00047:+00024:001760.7849:00848
00849:-00129:+00058:-00045:001825.9963:00849
00850:-00135:+00069:-00061:001825.9963:00850
00851:-00133:+00072:+00006:001825.9963:00851
00852:-00107:+00071:+00025:001825.9963:00852
00853:-00094:+00098:+00056:001825.9963:00853
00854:-00084:+00096:+00010:001825.9963:00854
00855:-00090:+00098:-00067:001825.9963:00855
00856:-00072:+00098:-00072:001825.9963:00856
00857:-00070:+00073:-00090:001825.9963:00857
00858:-00057:+00075:-00074:001825.9963:00858
00859:-00019:+00080:-00050:001825.9963:00859
00860:-00017:+00072:-00030:001908.3457:00860
00861:-00019:+00079:-00109:001908.3457:00861
00862:+00071:+00055:-00001:001908.3457:00862
00863:+00022:+00085:-00080:001908.3457:00863
00864:+00010:+00045:+00021:001908.3457:00864
00865:-00061:-00005:-00006:001908.3457:00865
00866:-00034:+00015:+00057:001908.3457:00866
00867:+00005:+00006:-00039:001908.3457:00867
00868:-00035:+00049:-00100:001908.3457:00868
00869:-00007:+00022:-00108:001908.3457:00869
00870:+00013:+00030:+00011:001966.2686:00870
00871:-00001:+00020:-00014:001966.2686:00871
00872:-00006:+00022:+00011:001966.2686:00872
00873:-00029:-00033:-00069:001966.2686:00873
00874:-00025:-00018:-00100:001966.2686:00874
00875:-00043:-00010:-00046:001966.2686:00875
00876:-00006:-00006:+00029:001966.2686:00876
00877:-00036:+00004:+00041:001966.2686:00877
00878:-00029:-00018:-00001:001966.2686:00878
00879:-00019:-00017:-00007:001966.2686:00879
00880:-00047:-00014:-00023:002007.3841:00880
00881:-00056:-00015:-00033:002007.3841:00881
00882:-00056:-00011:-00017:002007.3841:00882
00883:-00033:+00001:+00007:002007.3841:00883
00884:-00043:-00006:+00066:002007.3841:00884
00885:-00026:+00009:+00015:002007.3841:00885
00886:-00018:+00019:-00053:002007.3841:00886
00887:+00001:+00014:-00017:002007.3841:00887
00888:+00028:+00024:+00032:002007.3841:00888
00889:+00002:+00047:-00050:002007.3841:00889
00890:-00001:+00025:-00022:002043.7767:00890
00891:+00043:+00044:-00003:002043.7767:00891
00892:+00021:+00053:+00055:002043.7767:00892
00893:+00017:+00028:+00050:002043.7767:00893
00894:+00030:+00034:+00083:002043.7767:00894
00895:+00013:-00007:+00126:002043.7767:00895
00896:+00002:-00018:+00078:002043.7767:00896
00897:-00002:-00037:+00086:002043.7767:00897
00898:-00014:-00026:-00006:002043.7767:00898
00899:-00019:-00051:-00052:002060.5456:00899
00900:-00027:-00052:-00121:002060.5456:00900
00901:-00001:-00063:-00054:002060.5456:00901
00902:-00024:-00078:-00025:002060.5456:00902
00903:+00011:-00058:+00076:002060.5456:00903
00904:+00020:-00079:+00124:002060.5456:00904
00905:+00060:-00043:+00162:002060.5456:00905
00906:+00072:-00040:+00173:002060.5456:00906
00907:+00122:-00036:+00194:002060.5456:00907
00908:+00136:-00011:+00166:002060.5456:00908
00909:+00142:+00003:+00104:002070.4436:00909
00910:+00136:+00020:+00053:002070.4436:00910
00911:+00100:+00011:-00051:002070.4436:00911
00912:+00096:+00012:+00004:002070.4436:00912
00913:+00088:+00028:+00058:002070.4436:00913
00914:+00063:+00043:+00027:002070.4436:00914
00915:+00051:+00066:+00024:002070.4436:00915
00916:+00092:+00084:+00034:002070.4436:00916
00917:+00091:+00097:+00003:002070.4436:00917
00918:+00103:+00091:-00004:002070.4436:00918
00919:+00102:+00105:+00045:002080.6367:00919
00920:+00105:+00131:+00081:002080.6367:00920
00921:+00066:+00116:-00003:002080.6367:00921
00922:+00067:+00107:+00120:002080.6367:00922
00923:+00085:+00110:+00145:002080.6367:00923
00924:-00005:+00096:-00031:002080.6367:00924
00925:-00011:+00029:-00119:002080.6367:00925
00926:-00031:+00009:-00116:002080.6367:00926
00927:-00017:-00029:-00079:002080.6367:00927
00928:-00042:-00041:-00025:002091.6184:00928
00929:-00022:-00070:-00201:002091.6184:00929
00930:-00018:-00083:+00122:002091.6184:00930
00931:+00035:-00112:+00346:002091.6184:00931
00932:-00076:-00174:+00040:002091.6184:00932
00933:-00105:-00140:-00069:002091.6184:00933
00934:+00069:-00149:+00113:002091.6184:00934
00935:-00005:-00164:+00066:002091.6184:00935
00936:-00032:-00188:-00066:002091.6184:00936
00937:-00008:-00163:-00004:002091.6184:00937
00938:+00008:-00144:+00023:002084.1936:00938
00939:-00011:-00135:-00060:002084.1936:00939
00940:+00023:-00127:-00015:002084.1936:00940
00941:+00035:-00112:-00053:002084.1936:00941
00942:+00033:-00091:-00092:002084.1936:00942
00943:+00067:-00044:-00019:002084.1936:00943
00944:+00069:-00047:-00018:002084.1936:00944
00945:+00094:-00014:+00002:002084.1936:00945
00946:+00121:-00013:+00050:002084.1936:00946
00947:+00112:-00015:+00081:002090.9846:00947
00948:+00077:+00007:+00041:002090.9846:00948
00949:+00061:-00015:+00057:002090.9846:00949
00950:+00035:-00020:+00065:002090.9846:00950
00951:+00058:-00003:-00008:002090.9846:00951
00952:+00034:+00007:-00052:002090.9846:00952
00953:+00020:-00016:-00061:002090.9846:00953
00954:+00012:-00033:+00010:002090.9846:00954
00955:-00041:-00046:-00035:002090.9846:00955
00956:-00005:-00009:+00018:002090.9846:00956
00957:-00038:-00014:+00033:002070.7666:00957
00958:-00033:-00032:+00065:002070.7666:00958
00959:-00061:-00034:+00067:002070.7666:00959
00960:-00088:-00050:+00015:002070.7666:00960
00961:-00068:-00050:+00167:002070.7666:00961
00962:-00064:-00058:+00171:002070.7666:00962
00963:-00114:-00046:-00064:002070.7666:00963
00964:-00068:-00081:-00154:002070.7666:00964
00965:-00020:-00050:-00034:002070.7666:00965
00966:+00006:-00048:+00008:002070.7666:00966
00967:-00025:-00059:+00050:002026.8289:00967
00968:+00025:-00072:+00011:002026.8289:00968
00969:+00037:-00040:-00027:002026.8289:00969
00970:+00099:-00045:+00066:002026.8289:00970
00971:+00099:-00018:+00123:002026.8289:00971
00972:+00065:-00017:+00108:002026.8289:00972
00973:+00069:-00001:-00013:002026.8289:00973
00974:+00065:+00021:-00091:002026.8289:00974
00975:+00073:+00025:-00080:002026.8289:00975
00976:+00053:+00037:-00019:002026.8289:00976
00977:+00055:+00028:+00013:001940.4730:00977
00978:+00056:+00052:+00005:001940.4730:00978
00979:+00046:+00050:-00026:001940.4730:00979
00980:+00011:+00067:-00039:001940.4730:00980
00981:+00012:+00044:-00047:001940.4730:00981
00982:-00013:+00062:-00011:001940.4730:00982
00983:-00027:+00046:+00024:001940.4730:00983
00984:-00018:+00061:-00002:001940.4730:00984
00985:-00034:+00061:-00038:001940.4730:00985
00986:-00055:+00078:-00074:001940.4730:00986
00987:-00049:+00116:-00039:001940.4730:00987
00988:-00059:+00115:-00066:001830.5679:00988
00989:-00050:+00127:-00062:001830.5679:00989
00990:-00061:+00115:-00032:001830.5679:00990
00991:-00068:+00131:+00020:001830.5679:00991
00992:-00032:+00130:-00047:001830.5679:00992
00993:-00038:+00121:-00073:001830.5679:00993
00994:-00003:+00133:-00059:001830.5679:00994
00995:-00024:+00135:-00041:001830.5679:00995
00996:-00014:+00118:-00061:001830.5679:00996
00997:+00010:+00131:-00027:001830.5679:00997
00998:-00013:+00097:-00065:001830.5679:00998
00999:-00032:+00075:-00052:001830.5679:00999
01000:-00049:+00054:-00053:001720.6090:01000
01001:-00067:+00027:-00072:001720.6090:01001
01002:-00094:+00022:-00066:001720.6090:01002
01003:-00098:-00006:-00009:001720.6090:01003
01004:-00117:-00009:-00017:001720.6090:01004
01005:-00135:-00023:-00021:001720.6090:01005
01006:-00127:-00050:-00009:001720.6090:01006
01007:-00132:-00037:-00012:001720.6090:01007
01008:-00131:-00051:-00033:001720.6090:01008
01009:-00112:-00044:-00033:001720.6090:01009
01010:-00134:-00038:+00039:001720.6090:01010
01011:-00118:-00054:+00019:001720.6090:01011
01012:-00096:-00056:-00046:001645.6058:01012
01013:-00105:-00060:-00032:001645.6058:01013
01014:-00095:-00045:-00009:001645.6058:01014
01015:-00098:-00063:+00007:001645.6058:01015
01016:-00095:-00045:+00024:001645.6058:01016
01017:-00093:-00033:+00014:001645.6058:01017
01018:-00104:-00023:-00001:001645.6058:01018
01019:-00095:-00034:+00006:001645.6058:01019
01020:-00095:-00037:+00014:001645.6058:01020
01021:-00097:-00012:-00014:001645.6058:01021
01022:-00068:-00030:+00015:001645.6058:01022
01023:-00062:-00037:-00014:001645.6058:01023
01024:-00050:-00032:-00002:001623.2023:01024
01025:-00043:-00027:-00005:001623.2023:01025
01026:-00022:-00027:+00013:001623.2023:01026
01027:-00026:-00030:+00040:001623.2023:01027
01028:-00023:-00036:+00069:001623.2023:01028
01029:-00030:-00024:+00057:001623.2023:01029
01030:-00027:-00032:+00042:001623.2023:01030
01031:-00015:-00032:+00029:001623.2023:01031
01032:-00029:-00007:+00032:001623.2023:01032
01033:-00030:-00009:+00050:001623.2023:01033
01034:-00019:+00008:+00033:001623.2023:01034
01035:-00022:+00008:+00071:001623.2023:01035
01036:-00037:+00000:+00056:001665.7139:01036
01037:-00064:+00023:+00089:001665.7139:01037
01038:-00087:+00014:+00025:001665.7139:01038
01039:-00081:+00022:+00038:001665.7139:01039
01040:-00076:+00010:+00012:001665.7139:01040
01041:-00132:+00016:+00039:001665.7139:01041
01042:-00132:-00016:-00030:001665.7139:01042
01043:-00136:+00020:+00013:001665.7139:01043
01044:-00129:+00015:+00033:001665.7139:01044
01045:-00123:+00022:-00005:001665.7139:01045
01046:-00116:+00015:+00053:001665.7139:01046
01047:-00105:+00025:+00037:001665.7139:01047
01048:-00084:+00015:+00039:001731.0882:01048
01049:-00055:+00050:+00012:001731.0882:01049
01050:-00031:+00040:+00009:001731.0882:01050
01051:-00042:+00067:-00017:001731.0882:01051
01052:-00007:+00072:+00002:001731.0882:01052
01053:+00011:+00075:+00014:001731.0882:01053
01054:-00003:+00071:+00067:001731.0882:01054
01055:-00005:+00082:-00016:001731.0882:01055
01056:-00042:+00075:-00015:001731.0882:01056
01057:-00049:+00069:-00106:001731.0882:01057
01058:-00067:+00060:-00085:001731.0882:01058
01059:-00085:+00065:-00022:001806.7525:01059
01060:-00095:+00029:+00019:001806.7525:01060
01061:-00121:+00031:+00013:001806.7525:01061
01062:-00130:+00066:+00003:001806.7525:01062
01063:-00131:+00067:-00039:001806.7525:01063
01064:-00113:+00059:-00082:001806.7525:01064
01065:-00103:+00061:-00051:001806.7525:01065
01066:-00065:+00056:-00007:001806.7525:01066
01067:-00047:+00080:+00010:001806.7525:01067
01068:-00020:+00084:-00018:001806.7525:01068
01069:-00030:+00059:-00070:001806.7525:01069
01070:-00007:+00067:-00057:001875.1884:01070
01071:-00005:+00061:-00067:001875.1884:01071
01072:+00025:+00059:-00090:001875.1884:01072
01073:-00002:+00048:-00012:001875.1884:01073
01074:+00065:+00011:-00046:001875.1884:01074
01075:+00014:+00038:-00063:001875.1884:01075
01076:-00072:-00002:-00031:001875.1884:01076
01077:-00033:+00037:-00091:001875.1884:01077
01078:-00059:+00018:-00017:001875.1884:01078
01079:-00012:+00037:-00048:001875.1884:01079
01080:-00015:+00016:+00004:001949.4277:01080
01081:+00012:+00030:-00025:001949.4277:01081
01082:-00057:+00026:-00050:001949.4277:01082
01083:+00017:+00044:-00052:001949.4277:01083
01084:-00002:+00052:-00063:001949.4277:01084
01085:-00029:+00049:-00049:001949.4277:01085
01086:-00025:+00026:+00003:001949.4277:01086
01087:-00006:-00002:-00080:001949.4277:01087
01088:-00007:+00020:-00083:001949.4277:01088
01089:-00020:+00018:-00078:001949.4277:01089
01090:-00012:+00010:-00004:001997.7875:01090
01091:-00020:+00015:+00032:001997.7875:01091
01092:-00002:+00012:+00044:001997.7875:01092
01093:-00011:+00011:-00019:001997.7875:01093
01094:+00000:+00018:-00011:001997.7875:01094
01095:+00031:+00015:+00100:001997.7875:01095
01096:+00028:+00009:-00044:001997.7875:01096
01097:-00005:-00006:-00091:001997.7875:01097
01098:-00009:-00017:-00057:001997.7875:01098
01099:+00016:-00021:-00053:001997.7875:01099
01100:+00004:+00007:-00076:002030.1552:01100
01101:+00008:-00002:-00011:002030.1552:01101
01102:+00032:+00021:-00009:002030.1552:01102
01103:+00055:+00025:+00004:002030.1552:01103
01104:+00035:+00027:+00026:002030.1552:01104
01105:+00019:+00043:+00031:002030.1552:01105
01106:+00006:+00054:+00023:002030.1552:01106
01107:+00010:+00052:-00018:002030.1552:01107
01108:-00025:+00025:-00004:002030.1552:01108
01109:-00029:+00038:+00092:002057.0466:01109
01110:-00045:+00022:+00087:002057.0466:01110
01111:-00050:+00016:+00055:002057.0466:01111
01112:-00035:+00004:+00038:002057.0466:01112
01113:-00047:-00014:-00007:002057.0466:01113
01114:-00036:-00012:-00060:002057.0466:01114
01115:-00029:-00012:-00063:002057.0466:01115
01116:-00020:-00031:-00093:002057.0466:01116
01117:-00029:-00010:-00050:002057.0466:01117
01118:-00009:-00013:+00008:002057.0466:01118
01119:+00028:-00036:+00088:002074.2272:01119
01120:+00044:-00012:+00118:002074.2272:01120
01121:+00066:-00033:+00152:002074.2272:01121
01122:+00133:-00016:+00122:002074.2272:01122
01123:+00127:-00032:+00103:002074.2272:01123
01124:+00146:-00020:+00133:002074.2272:01124
01125:+00155:-00009:+00087:002074.2272:01125
01126:+00168:-00014:+00043:002074.2272:01126
01127:+00164:-00016:+00049:002074.2272:01127
01128:+00143:+00000:+00061:002074.2272:01128
01129:+00150:+00024:+00066:002073.8684:01129
01130:+00164:+00028:+00041:002073.8684:01130
01131:+00181:+00071:+00047:002073.8684:01131
01132:+00197:+00087:+00033:002073.8684:01132
01133:+00198:+00131:+00039:002073.8684:01133
01134:+00173:+00119:-00015:002073.8684:01134
01135:+00140:+00123:-00004:002073.8684:01135
01136:+00100:+00092:+00041:002073.8684:01136
01137:+00052:+00089:+00071:002073.8684:01137
01138:-00004:+00074:+00060:002084.1096:01138
01139:-00049:+00070:+00023:002084.1096:01139
01140:-00083:+00027:+00035:002084.1096:01140
01141:-00121:-00019:-00028:002084.1096:01141
01142:-00124:-00029:-00091:002084.1096:01142
01143:-00066:-00045:+00207:002084.1096:01143
01144:-00069:-00143:+00183:002084.1096:01144
01145:-00124:-00142:-00251:002084.1096:01145
01146:-00022:-00160:-00206:002084.1096:01146
01147:-00010:-00177:+00058:002084.1096:01147
01148:-00034:-00213:+00004:002088.1674:01148
01149:-00051:-00208:-00048:002088.1674:01149
01150:-00041:-00250:+00145:002088.1674:01150
01151:-00001:-00205:+00111:002088.1674:01151
01152:-00017:-00209:-00014:002088.1674:01152
01153:+00006:-00164:+00051:002088.1674:01153
01154:+00041:-00175:+00014:002088.1674:01154
01155:+00079:-00143:-00013:002088.1674:01155
01156:+00106:-00134:+00021:002088.1674:01156
01157:+00153:-00104:+00044:002084.1936:01157
01158:+00128:-00068:+00040:002084.1936:01158
01159:+00166:-00053:-00064:002084.1936:01159
01160:+00140:-00027:-00050:002084.1936:01160
01161:+00149:-00027:-00010:002084.1936:01161
01162:+00119:-00008:+00008:002084.1936:01162
01163:+00104:+00003:+00028:002084.1936:01163
01164:+00090:+00008:+00080:002084.1936:01164
01165:+00037:+00012:+00043:002084.1936:01165
01166:-00002:+00013:+00066:002084.1936:01166
01167:-00041:+00013:+00085:002087.5219:01167
01168:-00047:+00018:+00066:002087.5219:01168
01169:-00069:-00007:+00052:002087.5219:01169
01170:-00077:+00001:+00033:002087.5219:01170
01171:-00083:+00001:+00024:002087.5219:01171
01172:-00086:-00007:+00023:002087.5219:01172
01173:-00088:+00008:+00047:002087.5219:01173
01174:-00068:+00005:+00056:002087.5219:01174
01175:-00093:-00007:+00012:002087.5219:01175
01176:-00047:-00005:+00065:002087.5219:01176
01177:-00046:-00025:+00042:002070.7973:01177
01178:-00056:-00026:+00047:002070.7973:01178
01179:-00039:-00044:+00080:002070.7973:01179
01180:-00039:-00040:+00067:002070.7973:01180
01181:+00008:-00051:+00039:002070.7973:01181
01182:+00044:-00051:+00007:002070.7973:01182
01183:+00051:-00043:-00011:002070.7973:01183
01184:+00051:-00046:+00072:002070.7973:01184
01185:+00092:-00041:+00105:002070.7973:01185
01186:+00105:-00046:+00064:002070.7973:01186
01187:+00106:-00046:+00008:002020.3234:01187
01188:+00109:+00007:-00001:002020.3234:01188
01189:+00124:-00018:+00038:002020.3234:01189
01190:+00115:-00001:-00018:002020.3234:01190
01191:+00122:-00002:+00006:002020.3234:01191
01192:+00138:+00016:-00016:002020.3234:01192
01193:+00101:+00032:-00023:002020.3234:01193
01194:+00080:+00026:-00023:002020.3234:01194
01195:+00059:+00032:+00038:002020.3234:01195
01196:+00036:+00011:-00005:002020.3234:01196
01197:+00023:+00026:+00007:001940.4840:01197
01198:+00004:+00034:-00016:001940.4840:01198
01199:+00006:+00014:-00028:001940.4840:01199
01200:-00005:+00012:-00029:001940.4840:01200
01201:-00042:+00034:-00053:001940.4840:01201
01202:-00031:+00039:-00031:001940.4840:01202
01203:-00048:+00054:-00023:001940.4840:01203
01204:-00072:+00045:+00009:001940.4840:01204
01205:-00031:+00060:-00051:001940.4840:01205
01206:-00067:+00058:-00035:001940.4840:01206
01207:-00038:+00070:-00051:001940.4840:01207
01208:-00073:+00082:-00037:001822.5640:01208
01209:-00054:+00094:-00064:001822.5640:01209
01210:-00052:+00080:-00042:001822.5640:01210
01211:-00050:+00062:-00042:001822.5640:01211
01212:-00061:+00084:-00081:001822.5640:01212
01213:-00053:+00082:-00072:001822.5640:01213
01214:-00059:+00066:-00112:001822.5640:01214
01215:-00069:+00049:-00076:001822.5640:01215
01216:-00045:+00052:-00058:001822.5640:01216
01217:-00041:+00034:-00042:001822.5640:01217
01218:-00003:+00009:-00037:001822.5640:01218
01219:-00041:+00020:-00040:001822.5640:01219
01220:-00036:+00001:-00045:001706.5544:01220
01221:-00035:+00002:-00027:001706.5544:01221
01222:-00055:+00001:-00033:001706.5544:01222
01223:-00069:-00011:-00013:001706.5544:01223
01224:-00067:-00033:+00002:001706.5544:01224
01225:-00103:-00025:-00037:001706.5544:01225
01226:-00114:-00039:-00044:001706.5544:01226
01227:-00132:-00027:-00012:001706.5544:01227
01228:-00140:-00050:-00017:001706.5544:01228
01229:-00165:-00048:-00007:001706.5544:01229
01230:-00176:-00040:+00002:001706.5544:01230
01231:-00158:-00050:+00011:001706.5544:01231
01232:-00171:-00047:+00007:001624.5623:01232
01233:-00153:-00052:+00009:001624.5623:01233
01234:-00144:-00029:-00016:001624.5623:01234
01235:-00158:-00031:-00015:001624.5623:01235
01236:-00142:-00033:+00029:001624.5623:01236
01237:-00130:-00014:+00046:001624.5623:01237
01238:-00112:-00010:+00019:001624.5623:01238
01239:-00104:-00001:-00031:001624.5623:01239
01240:-00100:+00006:-00032:001624.5623:01240
01241:-00068:-00004:+00026:001624.5623:01241
01242:-00060:+00018:+00009:001624.5623:01242
01243:-00002:+00038:-00005:001624.5623:01243
01244:+00019:+00013:-00014:001604.4246:01244
01245:+00029:+00012:+00034:001604.4246:01245
01246:+00058:+00033:+00024:001604.4246:01246
01247:+00056:+00010:+00033:001604.4246:01247
01248:+00038:+00009:+00057:001604.4246:01248
01249:+00018:+00037:+00079:001604.4246:01249
01250:+00025:+00029:+00015:001604.4246:01250
01251:+00016:+00049:-00001:001604.4246:01251
01252:-00029:+00035:+00040:001604.4246:01252
01253:-00043:+00001:+00021:001604.4246:01253
01254:-00053:+00003:+00071:001604.4246:01254
01255:-00084:-00045:+00083:001604.4246:01255
01256:-00105:-00046:+00012:001604.4246:01256
01257:-00136:-00063:-00049:001639.5538:01257
01258:-00145:-00038:-00048:001639.5538:01258
01259:-00141:-00065:-00008:001639.5538:01259
01260:-00140:-00063:-00006:001639.5538:01260
01261:-00146:-00051:+00017:001639.5538:01261
01262:-00108:-00046:+00025:001639.5538:01262
01263:-00105:-00031:+00019:001639.5538:01263
01264:-00081:-00006:+00011:001639.5538:01264
01265:-00057:+00027:+00055:001639.5538:01265
01266:-00039:+00045:+00029:001639.5538:01266
01267:-00018:+00065:+00051:001639.5538:01267
01268:-00005:+00058:+00021:001712.3775:01268
01269:-00015:+00072:-00012:001712.3775:01269
01270:-00021:+00085:-00023:001712.3775:01270
01271:-00032:+00078:-00022:001712.3775:01271
01272:-00046:+00071:-00079:001712.3775:01272
01273:-00068:+00099:-00021:001712.3775:01273
01274:-00066:+00074:+00026:001712.3775:01274
01275:-00076:+00078:+00007:001712.3775:01275
01276:-00102:+00098:-00004:001712.3775:01276
01277:-00097:+00099:-00026:001712.3775:01277
01278:-00122:+00100:-00059:001712.3775:01278
01279:-00118:+00111:-00074:001793.7053:01279
01280:-00119:+00086:-00008:001793.7053:01280
01281:-00108:+00096:+00020:001793.7053:01281
01282:-00095:+00089:-00018:001793.7053:01282
01283:-00097:+00098:-00038:001793.7053:01283
01284:-00106:+00078:-00079:001793.7053:01284
01285:-00106:+00096:-00103:001793.7053:01285
01286:-00105:+00101:-00077:001793.7053:01286
01287:-00082:+00109:-00041:001793.7053:01287
01288:-00064:+00101:+00000:001793.7053:01288
01289:-00032:+00110:+00014:001793.7053:01289
01290:-00006:+00092:-00038:001861.2044:01290
01291:-00008:+00109:-00051:001861.2044:01291
01292:+00018:+00116:-00022:001861.2044:01292
01293:+00039:+00108:-00087:001861.2044:01293
01294:-00068:+00074:-00027:001861.2044:01294
01295:+00071:+00089:-00032:001861.2044:01295
01296:-00069:+00070:-00046:001861.2044:01296
01297:-00012:+00046:-00101:001861.2044:01297
01298:-00035:+00029:-00045:001861.2044:01298
01299:+00005:+00032:-00080:001861.2044:01299
01300:-00001:+00014:+00016:001940.4707:01300
01301:-00075:-00014:-00030:001940.4707:01301
01302:-00036:+00001:-00008:001940.4707:01302
01303:-00069:+00005:-00031:001940.4707:01303
01304:+00018:+00031:-00029:001940.4707:01304
01305:-00044:-00005:-00018:001940.4707:01305
01306:-00002:+00036:+00051:001940.4707:01306
01307:-00040:-00022:+00026:001940.4707:01307
01308:-00003:-00005:+00037:001940.4707:01308
01309:-00026:-00022:-00052:001940.4707:01309
01310:-00026:+00005:-00107:001940.4707:01310
01311:-00053:+00004:-00132:001985.0571:01311
01312:-00072:-00022:+00081:001985.0571:01312
01313:-00039:-00018:+00151:001985.0571:01313
01314:-00050:-00032:+00048:001985.0571:01314
01315:-00052:-00008:-00085:001985.0571:01315
01316:-00042:+00003:-00086:001985.0571:01316
01317:-00009:-00012:-00045:001985.0571:01317
01318:-00008:-00033:+00066:001985.0571:01318
01319:+00031:-00012:+00091:001985.0571:01319
01320:+00040:-00020:+00017:002020.3648:01320
01321:+00036:-00016:-00005:002020.3648:01321
01322:+00054:+00016:-00081:002020.3648:01322
01323:+00052:+00031:-00006:002020.3648:01323
01324:+00069:+00049:+00035:002020.3648:01324
01325:+00086:+00081:+00071:002020.3648:01325
01326:+00086:+00073:+00006:002020.3648:01326
01327:+00062:+00074:-00013:002020.3648:01327
01328:+00060:+00085:+00009:002020.3648:01328
01329:+00052:+00081:+00044:002020.3648:01329
01330:+00004:+00045:+00071:002047.1202:01330
01331:+00002:+00063:+00076:002047.1202:01331
01332:-00012:+00050:+00072:002047.1202:01332
01333:-00043:+00039:-00003:002047.1202:01333
01334:-00035:+00038:-00093:002047.1202:01334
01335:-00059:+00030:-00121:002047.1202:01335
01336:-00035:+00020:-00054:002047.1202:01336
01337:-00032:+00020:-00002:002047.1202:01337
01338:-00032:-00015:+00015:002047.1202:01338
01339:-00010:-00021:+00103:002047.1202:01339
01340:+00020:-00021:+00120:002067.3613:01340
01341:+00063:-00008:+00099:002067.3613:01341
01342:+00084:-00007:+00087:002067.3613:01342
01343:+00133:-00032:+00074:002067.3613:01343
01344:+00153:-00024:+00049:002067.3613:01344
01345:+00163:-00052:+00012:002067.3613:01345
01346:+00176:-00022:+00017:002067.3613:01346
01347:+00194:+00006:+00061:002067.3613:01347
01348:+00160:+00001:+00089:002067.3613:01348
01349:+00180:+00034:+00103:002070.4614:01349
01350:+00184:+00041:+00070:002070.4614:01350
01351:+00168:+00059:+00032:002070.4614:01351
01352:+00169:+00094:+00013:002070.4614:01352
01353:+00165:+00126:+00052:002070.4614:01353
01354:+00146:+00126:+00014:002070.4614:01354
01355:+00127:+00130:-00019:002070.4614:01355
01356:+00134:+00115:-00041:002070.4614:01356
01357:+00045:+00103:-00054:002070.4614:01357
01358:-00030:+00101:-00033:002070.4614:01358
01359:-00042:+00100:+00011:002080.6879:01359
01360:-00067:+00057:+00068:002080.6879:01360
01361:-00091:+00052:+00044:002080.6879:01361
01362:-00097:+00024:+00044:002080.6879:01362
01363:-00099:-00012:-00065:002080.6879:01363
01364:-00094:-00079:-00047:002080.6879:01364
01365:-00034:-00107:+00208:002080.6879:01365
01366:-00063:-00251:+00163:002080.6879:01366
01367:-00130:-00227:-00114:002080.6879:01367
01368:-00006:-00250:-00120:002080.6879:01368
01369:+00011:-00240:+00033:002084.6682:01369
01370:-00043:-00278:-00037:002084.6682:01370
01371:-00016:-00280:-00035:002084.6682:01371
01372:+00020:-00281:+00113:002084.6682:01372
01373:+00081:-00255:+00044:002084.6682:01373
01374:+00096:-00226:-00024:002084.6682:01374
01375:+00130:-00219:+00074:002084.6682:01375
01376:+00134:-00189:+00067:002084.6682:01376
01377:+00183:-00123:+00099:002084.6682:01377
01378:+00187:-00098:+00110:002080.7241:01378
01379:+00186:-00054:+00041:002080.7241:01379
01380:+00210:-00049:+00005:002080.7241:01380
01381:+00160:-00009:+00014:002080.7241:01381
01382:+00152:-00010:+00005:002080.7241:01382
01383:+00100:-00006:+00034:002080.7241:01383
01384:+00073:+00005:+00051:002080.7241:01384
01385:+00001:+00001:+00040:002080.7241:01385
01386:-00013:+00006:+00015:002080.7241:01386
01387:-00042:+00029:+00047:002080.7241:01387
01388:-00070:+00032:+00082:002077.2927:01388
01389:-00116:+00016:+00043:002077.2927:01389
01390:-00106:+00016:+00080:002077.2927:01390
01391:-00114:+00037:+00005:002077.2927:01391
01392:-00125:+00012:-00079:002077.2927:01392
01393:-00111:+00039:+00012:002077.2927:01393
01394:-00117:+00030:+00033:002077.2927:01394
01395:-00082:+00010:+00076:002077.2927:01395
01396:-00074:+00023:+00067:002077.2927:01396
01397:-00059:+00016:+00060:002077.2927:01397
01398:-00034:+00021:-00047:002060.4919:01398
01399:-00039:+00009:-00044:002060.4919:01399
01400:-00004:-00006:-00005:002060.4919:01400
01401:+00046:-00005:+00113:002060.4919:01401
01402:+00058:+00001:+00114:002060.4919:01402
01403:+00090:+00000:+00051:002060.4919:01403
01404:+00098:+00003:-00019:002060.4919:01404
01405:+00118:+00001:+00024:002060.4919:01405
01406:+00118:-00017:+00013:002060.4919:01406
01407:+00098:-00007:-00032:002060.4919:01407
01408:+00116:-00017:-00023:002004.1413:01408
01409:+00099:+00003:-00055:002004.1413:01409
01410:+00092:-00005:+00032:002004.1413:01410
01411:+00074:-00008:+00062:002004.1413:01411
01412:+00025:-00008:+00051:002004.1413:01412
01413:+00007:-00007:-00065:002004.1413:01413
01414:-00026:-00036:-00096:002004.1413:01414
01415:-00017:-00037:-00058:002004.1413:01415
01416:-00015:-00032:-00048:002004.1413:01416
01417:-00044:-00014:+00010:002004.1413:01417
01418:-00045:-00015:+00037:001931.5932:01418
01419:-00028:+00020:+00001:001931.5932:01419
01420:-00044:-00006:-00008:001931.5932:01420
01421:-00038:+00021:-00059:001931.5932:01421
01422:-00017:-00001:-00042:001931.5932:01422
01423:-00001:+00032:-00018:001931.5932:01423
01424:-00003:+00014:+00004:001931.5932:01424
01425:+00010:+00044:-00035:001931.5932:01425
01426:-00010:+00050:-00025:001931.5932:01426
01427:-00013:+00067:-00005:001931.5932:01427
01428:+00013:+00069:-00036:001931.5932:01428
01429:+00027:+00062:-00062:001835.9693:01429
01430:+00006:+00083:-00028:001835.9693:01430
01431:+00046:+00078:+00056:001835.9693:01431
01432:+00045:+00047:-00049:001835.9693:01432
01433:+00008:+00074:-00039:001835.9693:01433
01434:+00002:+00066:-00041:001835.9693:01434
01435:-00024:+00047:-00054:001835.9693:01435
01436:-00045:+00029:-00090:001835.9693:01436
01437:-00036:+00033:+00016:001835.9693:01437
01438:-00057:+00009:+00012:001835.9693:01438
01439:-00068:+00019:-00018:001835.9693:01439
01440:-00077:-00005:-00059:001751.8831:01440
01441:-00094:+00003:-00029:001751.8831:01441
01442:-00097:-00010:-00042:001751.8831:01442
01443:-00115:-00012:-00033:001751.8831:01443
01444:-00082:-00033:-00002:001751.8831:01444
01445:-00102:-00034:-00003:001751.8831:01445
01446:-00105:-00024:-00009:001751.8831:01446
01447:-00103:-00036:-00010:001751.8831:01447
01448:-00101:-00036:-00022:001751.8831:01448
01449:-00102:-00037:-00030:001751.8831:01449
01450:-00114:-00014:-00001:001751.8831:01450
01451:-00119:-00037:-00019:001751.8831:01451
01452:-00130:-00023:-00012:001700.8195:01452
01453:-00136:-00035:-00034:001700.8195:01453
01454:-00122:-00036:-00033:001700.8195:01454
01455:-00135:-00011:-00035:001700.8195:01455
01456:-00130:-00020:-00014:001700.8195:01456
01457:-00114:-00009:-00015:001700.8195:01457
01458:-00101:-00008:+00007:001700.8195:01458
01459:-00068:-00007:-00035:001700.8195:01459
01460:-00088:-00015:-00035:001700.8195:01460
01461:-00077:+00005:+00003:001700.8195:01461
01462:-00084:-00005:+00022:001700.8195:01462
01463:-00073:+00002:-00002:001700.8195:01463
01464:-00070:-00002:-00030:001673.2548:01464
01465:-00060:-00002:-00011:001673.2548:01465
01466:-00060:-00007:-00040:001673.2548:01466
01467:-00070:+00002:+00000:001673.2548:01467
01468:-00016:+00008:-00014:001673.2548:01468
01469:-00021:-00005:+00022:001673.2548:01469
01470:-00026:+00009:+00021:001673.2548:01470
01471:-00023:+00014:+00049:001673.2548:01471
01472:-00028:-00003:+00082:001673.2548:01472
01473:-00017:+00004:+00034:001673.2548:01473
01474:-00031:-00015:+00011:001673.2548:01474
01475:-00045:-00019:-00003:001673.2548:01475
01476:-00057:-00033:+00044:001690.3906:01476
01477:-00032:-00018:-00035:001690.3906:01477
01478:-00032:+00007:-00008:001690.3906:01478
01479:-00022:-00022:-00002:001690.3906:01479
01480:-00035:-00016:+00049:001690.3906:01480
01481:-00038:-00018:+00069:001690.3906:01481
01482:-00058:-00007:+00044:001690.3906:01482
01483:-00059:-00010:-00003:001690.3906:01483
01484:-00052:+00020:-00008:001690.3906:01484
01485:-00066:+00009:-00019:001690.3906:01485
01486:-00099:+00037:+00085:001690.3906:01486
01487:-00085:+00015:+00065:001747.7282:01487
01488:-00089:+00065:+00047:001747.7282:01488
01489:-00084:+00042:+00030:001747.7282:01489
01490:-00086:+00041:+00000:001747.7282:01490
01491:-00074:+00078:-00068:001747.7282:01491
01492:-00076:+00071:-00084:001747.7282:01492
01493:-00062:+00066:+00004:001747.7282:01493
01494:-00062:+00064:+00030:001747.7282:01494
01495:-00068:+00043:+00021:001747.7282:01495
01496:-00063:+00040:-00009:001747.7282:01496
01497:-00068:+00064:-00104:001747.7282:01497
01498:-00063:+00081:-00125:001811.9256:01498
01499:-00053:+00057:-00026:001811.9256:01499
01500:-00061:+00055:+00007:001811.9256:01500
01501:-00037:+00057:+00034:001811.9256:01501
01502:-00034:+00057:+00007:001811.9256:01502
01503:-00019:+00059:-00005:001811.9256:01503
01504:-00044:+00096:-00117:001811.9256:01504
01505:-00037:+00073:-00062:001811.9256:01505
01506:-00022:+00055:+00015:001811.9256:01506
01507:-00062:+00083:+00011:001811.9256:01507
01508:-00089:+00069:+00019:001811.9256:01508
01509:-00086:+00062:-00021:001872.3000:01509
01510:-00082:+00071:-00098:001872.3000:01510
01511:-00104:+00060:-00110:001872.3000:01511
01512:-00077:+00058:-00028:001872.3000:01512
01513:-00099:+00079:-00013:001872.3000:01513
01514:-00093:+00062:-00007:001872.3000:01514
01515:-00062:+00068:-00040:001872.3000:01515
01516:-00075:+00064:-00041:001872.3000:01516
01517:-00057:+00052:-00066:001872.3000:01517
01518:-00011:+00059:-00074:001872.3000:01518
01519:-00018:+00055:-00103:001937.4863:01519
01520:+00077:+00058:+00065:001937.4863:01520
01521:+00018:+00030:-00010:001937.4863:01521
01522:+00025:+00045:-00006:001937.4863:01522
01523:-00023:+00023:-00045:001937.4863:01523
01524:+00008:+00031:-00107:001937.4863:01524
01525:-00002:+00012:-00034:001937.4863:01525
01526:-00007:+00037:+00002:001937.4863:01526
01527:-00003:+00034:+00007:001937.4863:01527
01528:-00019:+00041:+00019:001937.4863:01528
01529:+00000:+00031:-00051:001985.0264:01529
01530:+00010:+00044:-00034:001985.0264:01530
01531:-00033:+00035:-00063:001985.0264:01531
01532:-00031:+00051:+00024:001985.0264:01532
01533:-00087:-00001:+00008:001985.0264:01533
01534:-00020:+00039:+00001:001985.0264:01534
01535:-00053:+00000:-00005:001985.0264:01535
01536:-00054:+00012:-00046:001985.0264:01536
01537:-00071:-00010:+00031:001985.0264:01537
01538:-00070:-00022:+00063:001985.0264:01538
01539:-00067:-00065:+00065:002013.7868:01539
01540:-00059:-00076:+00043:002013.7868:01540
01541:-00047:-00096:-00001:002013.7868:01541
01542:-00059:-00101:+00002:002013.7868:01542
01543:-00049:-00116:+00045:002013.7868:01543
01544:-00045:-00138:+00099:002013.7868:01544
01545:-00022:-00119:-00030:002013.7868:01545
01546:-00039:-00115:-00025:002013.7868:01546
01547:+00008:-00106:-00009:002013.7868:01547
01548:+00000:-00094:+00087:002013.7868:01548
01549:+00041:-00058:+00131:002047.0065:01549
01550:+00052:-00029:+00199:002047.0065:01550
01551:+00052:-00027:+00161:002047.0065:01551
01552:+00054:-00010:+00121:002047.0065:01552
01553:+00100:-00004:+00060:002047.0065:01553
01554:+00117:+00022:+00030:002047.0065:01554
01555:+00116:+00014:+00041:002047.0065:01555
01556:+00124:+00054:+00056:002047.0065:01556
01557:+00125:+00044:+00066:002047.0065:01557
01558:+00144:+00055:+00072:002047.0065:01558
01559:+00149:+00056:+00064:002060.4768:01559
01560:+00110:+00078:+00080:002060.4768:01560
01561:+00112:+00084:+00056:002060.4768:01561
01562:+00123:+00076:+00030:002060.4768:01562
01563:+00081:+00092:+00017:002060.4768:01563
01564:+00100:+00101:+00052:002060.4768:01564
01565:+00147:+00126:+00088:002060.4768:01565
01566:+00063:+00107:+00117:002060.4768:01566
01567:+00050:+00130:+00040:002060.4768:01567
01568:+00077:+00122:+00037:002063.5690:01568
01569:+00020:+00116:-00115:002063.5690:01569
01570:+00026:+00107:-00015:002063.5690:01570
01571:+00049:+00072:+00105:002063.5690:01571
01572:+00035:+00057:+00079:002063.5690:01572
01573:+00023:+00027:-00037:002063.5690:01573
01574:+00055:-00005:-00139:002063.5690:01574
01575:+00043:-00034:+00003:002063.5690:01575
01576:+00028:-00049:+00007:002063.5690:01576
01577:+00051:-00024:+00170:002063.5690:01577
01578:+00051:-00084:+00012:002067.0571:01578
01579:+00002:-00097:-00096:002067.0571:01579
01580:+00077:-00108:-00036:002067.0571:01580
01581:+00076:-00098:+00058:002067.0571:01581
01582:+00026:-00130:-00005:002067.0571:01582
01583:+00004:-00119:-00050:002067.0571:01583
01584:+00026:-00152:-00043:002067.0571:01584
01585:-00001:-00154:-00032:002067.0571:01585
01586:-00002:-00183:-00010:002067.0571:01586
01587:-00041:-00151:+00014:002067.0571:01587
01588:-00002:-00153:+00020:002053.6687:01588
01589:-00011:-00144:-00005:002053.6687:01589
01590:-00014:-00121:+00037:002053.6687:01590
01591:-00009:-00127:+00050:002053.6687:01591
01592:+00008:-00140:+00022:002053.6687:01592
01593:+00042:-00107:-00005:002053.6687:01593
01594:+00038:-00068:-00025:002053.6687:01594
01595:+00074:-00056:-00021:002053.6687:01595
01596:+00051:-00075:+00054:002053.6687:01596
01597:+00077:-00047:+00050:002053.6687:01597
01598:+00063:-00042:+00040:002026.8660:01598
01599:+00069:-00044:+00047:002026.8660:01599
01600:+00075:-00052:+00023:002026.8660:01600
01601:+00034:-00046:-00013:002026.8660:01601
01602:+00040:-00011:+00041:002026.8660:01602
01603:+00034:-00013:+00056:002026.8660:01603
01604:+00013:+00004:+00017:002026.8660:01604
01605:+00026:-00018:-00050:002026.8660:01605
01606:+00014:-00016:+00015:002026.8660:01606
01607:+00045:+00001:+00236:002026.8660:01607
01608:+00007:-00024:-00017:001992.3481:01608
01609:-00010:-00009:-00059:001992.3481:01609
01610:+00025:-00032:-00142:001992.3481:01610
01611:+00006:-00006:-00029:001992.3481:01611
01612:+00056:-00016:+00129:001992.3481:01612
01613:+00013:+00002:+00078:001992.3481:01613
01614:+00014:+00006:+00063:001992.3481:01614
01615:+00020:+00023:-00017:001992.3481:01615
01616:+00018:+00021:-00051:001992.3481:01616
01617:+00030:+00037:+00009:001992.3481:01617
01618:+00044:+00020:+00039:001938.7099:01618
01619:+00023:+00016:+00042:001938.7099:01619
01620:+00038:+00020:+00062:001938.7099:01620
01621:+00057:+00034:+00096:001938.7099:01621
01622:+00029:-00002:+00063:001938.7099:01622
01623:+00009:+00019:-00018:001938.7099:01623
01624:-00009:-00017:+00023:001938.7099:01624
01625:+00007:+00018:-00041:001938.7099:01625
01626:-00016:+00016:-00002:001938.7099:01626
01627:-00002:+00019:+00037:001938.7099:01627
01628:-00034:+00021:+00001:001938.7099:01628
01629:-00015:+00045:-00061:001855.7030:01629
01630:-00043:+00029:-00063:001855.7030:01630
01631:-00022:+00058:-00012:001855.7030:01631
01632:-00037:+00049:-00020:001855.7030:01632
01633:-00074:+00058:+00038:001855.7030:01633
01634:-00063:+00043:-00015:001855.7030:01634
01635:-00081:+00057:-00035:001855.7030:01635
01636:-00063:+00081:-00049:001855.7030:01636
01637:-00100:+00076:-00065:001855.7030:01637
01638:-00081:+00084:-00112:001855.7030:01638
01639:-00077:+00075:-00078:001855.7030:01639
01640:-00064:+00098:-00065:001787.1821:01640
01641:-00077:+00097:-00084:001787.1821:01641
01642:-00066:+00077:-00066:001787.1821:01642
01643:-00051:+00093:-00043:001787.1821:01643
01644:-00048:+00073:-00052:001787.1821:01644
01645:-00031:+00074:-00076:001787.1821:01645
01646:-00043:+00083:-00040:001787.1821:01646
01647:-00054:+00071:-00034:001787.1821:01647
01648:-00050:+00060:-00052:001787.1821:01648
01649:-00060:+00078:-00090:001787.1821:01649
01650:-00052:+00059:-00040:001787.1821:01650
01651:-00075:+00042:-00051:001787.1821:01651
01652:-00065:+00052:-00043:001729.0063:01652
01653:-00077:+00025:-00035:001729.0063:01653
01654:-00089:+00010:-00022:001729.0063:01654
01655:-00089:-00005:-00029:001729.0063:01655
01656:-00114:+00003:-00075:001729.0063:01656
01657:-00115:-00014:-00046:001729.0063:01657
01658:-00093:-00014:-00080:001729.0063:01658
01659:-00117:-00051:-00021:001729.0063:01659
01660:-00110:-00052:-00025:001729.0063:01660
01661:-00102:-00063:-00024:001729.0063:01661
01662:-00095:-00066:-00060:001729.0063:01662
01663:-00100:-00055:-00048:001729.0063:01663
01664:-00100:-00060:-00016:001685.8563:01664
01665:-00081:-00060:-00011:001685.8563:01665
01666:-00074:-00076:-00014:001685.8563:01666
01667:-00048:-00066:+00035:001685.8563:01667
01668:-00061:-00053:+00019:001685.8563:01668
01669:-00056:-00039:-00040:001685.8563:01669
01670:-00030:-00041:+00022:001685.8563:01670
01671:-00021:-00046:+00050:001685.8563:01671
01672:-00029:-00023:+00001:001685.8563:01672
01673:-00043:-00014:+00065:001685.8563:01673
01674:-00042:-00026:+00112:001685.8563:01674
01675:-00052:-00010:+00056:001689.5429:01675
01676:-00063:-00007:-00008:001689.5429:01676
01677:-00106:-00021:-00012:001689.5429:01677
01678:-00092:+00003:+00030:001689.5429:01678
01679:-00137:+00006:-00017:001689.5429:01679
01680:-00108:+00007:+00050:001689.5429:01680
01681:-00114:+00018:+00080:001689.5429:01681
01682:-00107:+00010:+00075:001689.5429:01682
01683:-00096:+00035:+00081:001689.5429:01683
01684:-00103:+00050:+00025:001689.5429:01684
01685:-00066:+00027:+00006:001689.5429:01685
01686:-00036:+00064:+00010:001689.5429:01686
01687:-00040:+00051:+00087:001726.6423:01687
01688:-00020:+00051:+00076:001726.6423:01688
01689:-00044:+00044:+00071:001726.6423:01689
01690:-00025:+00043:+00086:001726.6423:01690
01691:-00015:+00052:+00023:001726.6423:01691
01692:-00041:+00041:-00011:001726.6423:01692
01693:-00022:+00054:+00013:001726.6423:01693
01694:-00021:+00048:+00023:001726.6423:01694
01695:-00057:+00025:+00052:001726.6423:01695
01696:-00038:+00034:+00075:001726.6423:01696
01697:-00075:+00016:+00098:001726.6423:01697
01698:-00062:+00034:+00021:001776.7972:01698
01699:-00100:+00037:-00026:001776.7972:01699
01700:-00079:+00013:-00078:001776.7972:01700
01701:-00086:+00035:-00065:001776.7972:01701
01702:-00037:+00035:-00001:001776.7972:01702
01703:-00040:+00039:+00000:001776.7972:01703
01704:-00038:+00033:-00021:001776.7972:01704
01705:-00042:+00038:-00062:001776.7972:01705
01706:-00020:+00016:-00068:001776.7972:01706
01707:-00054:+00015:-00073:001776.7972:01707
01708:-00031:-00002:-00031:001776.7972:01708
01709:-00056:+00019:+00008:001844.4736:01709
01710:-00064:+00002:-00008:001844.4736:01710
01711:-00064:+00000:-00076:001844.4736:01711
01712:-00064:+00019:-00079:001844.4736:01712
01713:-00078:+00037:-00096:001844.4736:01713
01714:-00087:+00024:-00071:001844.4736:01714
01715:-00073:+00026:-00032:001844.4736:01715
01716:-00068:+00028:-00044:001844.4736:01716
01717:-00073:+00031:-00125:001844.4736:01717
01718:+00059:+00056:+00009:001844.4736:01718
01719:+00028:+00050:-00110:001844.4736:01719
01720:+00003:+00057:-00072:001903.2116:01720
01721:-00005:+00069:-00070:001903.2116:01721
01722:-00023:+00057:-00009:001903.2116:01722
01723:+00015:+00085:-00033:001903.2116:01723
01724:+00024:+00108:-00040:001903.2116:01724
01725:+00025:+00086:-00081:001903.2116:01725
01726:-00001:+00107:-00094:001903.2116:01726
01727:-00009:+00094:-00074:001903.2116:01727
01728:-00039:+00116:+00009:001903.2116:01728
01729:-00046:+00061:-00017:001903.2116:01729
01730:-00022:+00094:-00005:001954.1135:01730
01731:-00055:+00074:-00029:001954.1135:01731
01732:-00017:+00090:-00021:001954.1135:01732
01733:-00045:+00075:-00010:001954.1135:01733
01734:-00034:+00080:+00019:001954.1135:01734
01735:-00031:+00064:+00015:001954.1135:01735
01736:-00066:+00028:+00020:001954.1135:01736
01737:-00060:+00038:+00022:001954.1135:01737
01738:-00069:-00002:+00009:001954.1135:01738
01739:-00041:+00006:+00023:001954.1135:01739
01740:-00032:-00030:+00066:001995.4713:01740
01741:-00026:-00028:+00002:001995.4713:01741
01742:-00016:-00061:-00006:001995.4713:01742
01743:-00011:-00062:-00028:001995.4713:01743
01744:+00027:-00056:-00009:001995.4713:01744
01745:+00029:-00066:+00038:001995.4713:01745
01746:+00028:-00056:+00100:001995.4713:01746
01747:+00023:-00045:+00060:001995.4713:01747
01748:+00040:-00043:-00025:001995.4713:01748
01749:+00056:-00033:-00013:001995.4713:01749
01750:+00033:-00032:+00053:002030.2910:01750
01751:+00050:-00013:+00091:002030.2910:01751
01752:+00061:-00012:+00142:002030.2910:01752
01753:+00044:-00009:+00115:002030.2910:01753
01754:+00018:-00016:+00059:002030.2910:01754
01755:+00004:-00011:+00047:002030.2910:01755
01756:+00006:-00011:+00064:002030.2910:01756
01757:+00010:-00034:+00059:002030.2910:01757
01758:+00013:-00032:+00059:002030.2910:01758
01759:-00044:-00052:+00011:002046.7194:01759
01760:-00047:-00046:-00042:002046.7194:01760
01761:-00035:-00061:-00064:002046.7194:01761
01762:-00016:-00049:-00033:002046.7194:01762
01763:-00026:-00050:+00011:002046.7194:01763
01764:+00012:-00037:+00116:002046.7194:01764
01765:+00026:-00012:+00125:002046.7194:01765
01766:+00054:-00015:+00146:002046.7194:01766
01767:+00136:-00005:+00131:002046.7194:01767
01768:+00127:+00020:+00101:002046.7194:01768
01769:+00126:+00010:+00071:002067.0925:01769
01770:+00113:+00032:+00036:002067.0925:01770
01771:+00150:+00038:+00060:002067.0925:01771
01772:+00134:+00012:+00045:002067.0925:01772
01773:+00094:+00053:-00094:002067.0925:01773
01774:+00091:+00046:-00107:002067.0925:01774
01775:+00112:+00081:-00027:002067.0925:01775
01776:+00133:+00084:-00003:002067.0925:01776
01777:+00119:+00077:+00002:002067.0925:01777
01778:+00085:+00066:+00031:002067.0925:01778
01779:+00062:+00068:+00038:002077.7226:01779
01780:+00026:+00068:+00043:002077.7226:01780
01781:-00023:+00046:-00005:002077.7226:01781
01782:-00042:+00063:+00061:002077.7226:01782
01783:-00069:+00009:+00016:002077.7226:01783
01784:-00102:+00001:-00171:002077.7226:01784
01785:-00079:-00020:-00320:002077.7226:01785
01786:-00042:-00017:+00084:002077.7226:01786
01787:+00029:-00027:+00046:002077.7226:01787
01788:-00063:-00044:-00083:002066.9560:01788
01789:+00059:-00076:+00007:002066.9560:01789
01790:+00077:-00070:+00110:002066.9560:01790
01791:+00046:-00128:-00046:002066.9560:01791
01792:+00025:-00102:-00043:002066.9560:01792
01793:+00052:-00115:+00016:002066.9560:01793
01794:+00073:-00106:+00003:002066.9560:01794
01795:+00032:-00115:-00041:002066.9560:01795
01796:+00060:-00113:+00001:002066.9560:01796
01797:+00035:-00087:+00006:002066.9560:01797
01798:+00055:-00097:-00044:002063.6909:01798
01799:+00038:-00111:+00029:002063.6909:01799
01800:+00059:-00082:+00083:002063.6909:01800
01801:+00058:-00072:+00067:002063.6909:01801
01802:+00054:-00054:+00032:002063.6909:01802
01803:+00061:-00042:+00055:002063.6909:01803
01804:+00059:-00043:+00000:002063.6909:01804
01805:+00014:-00052:-00013:002063.6909:01805
01806:-00002:-00027:+00012:002063.6909:01806
01807:-00041:-00036:-00049:002063.6909:01807
01808:-00039:-00021:-00064:002040.2558:01808
01809:-00032:-00022:+00061:002040.2558:01809
01810:-00040:-00022:+00014:002040.2558:01810
01811:-00069:-00027:+00006:002040.2558:01811
01812:-00041:-00032:+00115:002040.2558:01812
01813:-00005:+00002:+00039:002040.2558:01813
01814:-00031:-00027:+00003:002040.2558:01814
01815:-00019:-00037:+00094:002040.2558:01815
01816:-00017:-00027:+00132:002040.2558:01816
01817:-00044:-00039:+00060:002040.2558:01817
01818:-00033:-00041:+00042:002000.9067:01818
01819:-00032:-00038:+00071:002000.9067:01819
01820:-00045:-00038:+00142:002000.9067:01820
01821:-00038:-00058:+00164:002000.9067:01821
01822:-00031:-00049:-00005:002000.9067:01822
01823:+00010:-00045:-00007:002000.9067:01823
01824:+00043:-00034:+00011:002000.9067:01824
01825:+00046:-00013:+00055:002000.9067:01825
01826:+00058:-00014:+00011:002000.9067:01826
01827:+00076:+00003:+00038:002000.9067:01827
01828:+00053:-00004:+00050:001958.4477:01828
01829:+00077:-00001:+00006:001958.4477:01829
01830:+00073:+00013:+00010:001958.4477:01830
01831:+00059:+00049:-00135:001958.4477:01831
01832:+00087:+00042:+00112:001958.4477:01832
01833:+00104:+00042:+00096:001958.4477:01833
01834:+00019:+00061:+00079:001958.4477:01834
01835:+00057:+00052:+00002:001958.4477:01835
01836:+00028:+00068:+00029:001958.4477:01836
01837:+00015:+00059:-00078:001958.4477:01837
01838:-00023:+00061:-00042:001958.4477:01838
01839:-00026:+00044:-00024:001883.0960:01839
01840:-00058:+00044:+00021:001883.0960:01840
01841:-00040:+00031:-00009:001883.0960:01841
01842:-00071:+00051:-00007:001883.0960:01842
01843:-00053:+00027:-00046:001883.0960:01843
01844:-00037:+00027:-00064:001883.0960:01844
01845:-00034:+00016:-00059:001883.0960:01845
01846:-00014:+00048:-00001:001883.0960:01846
01847:-00026:+00030:-00046:001883.0960:01847
01848:-00006:+00029:-00082:001883.0960:01848
01849:+00004:+00028:-00108:001883.0960:01849
01850:+00010:+00047:-00090:001810.0698:01850
01851:+00031:+00052:-00088:001810.0698:01851
01852:+00026:+00052:-00086:001810.0698:01852
01853:+00074:+00079:-00043:001810.0698:01853
01854:+00053:+00079:-00022:001810.0698:01854
01855:+00069:+00073:-00037:001810.0698:01855
01856:+00050:+00075:-00065:001810.0698:01856
01857:+00055:+00057:-00074:001810.0698:01857
01858:+00041:+00081:-00077:001810.0698:01858
01859:+00011:+00058:-00065:001810.0698:01859
01860:+00000:+00045:-00026:001810.0698:01860
01861:-00036:+00040:-00051:001747.7353:01861
01862:-00067:+00052:-00057:001747.7353:01862
01863:-00099:+00027:-00078:001747.7353:01863
01864:-00097:+00021:-00064:001747.7353:01864
01865:-00134:+00019:-00022:001747.7353:01865
01866:-00122:+00019:-00023:001747.7353:01866
01867:-00149:-00015:-00045:001747.7353:01867
01868:-00139:-00017:-00060:001747.7353:01868
01869:-00142:-00021:-00036:001747.7353:01869
01870:-00163:-00026:-00047:001747.7353:01870
01871:-00165:-00013:-00007:001747.7353:01871
01872:-00142:-00033:-00030:001747.7353:01872
01873:-00177:-00019:+00003:001689.1489:01873
01874:-00166:-00032:+00020:001689.1489:01874
01875:-00152:-00008:+00042:001689.1489:01875
01876:-00155:-00009:+00010:001689.1489:01876
01877:-00134:-00017:+00006:001689.1489:01877
01878:-00119:-00014:+00065:001689.1489:01878
01879:-00116:-00009:+00017:001689.1489:01879
01880:-00090:-00013:+00024:001689.1489:01880
01881:-00085:-00034:+00065:001689.1489:01881
01882:-00072:-00035:+00013:001689.1489:01882
01883:-00049:-00029:+00035:001689.1489:01883
01884:-00060:-00063:-00031:001689.1489:01884
01885:-00057:-00042:-00007:001659.0467:01885
01886:-00040:-00059:+00004:001659.0467:01886
01887:-00019:-00055:+00055:001659.0467:01887
01888:-00004:-00056:+00032:001659.0467:01888
01889:-00006:-00062:+00092:001659.0467:01889
01890:-00010:-00043:+00070:001659.0467:01890
01891:-00009:-00042:+00015:001659.0467:01891
01892:-00024:-00050:+00015:001659.0467:01892
01893:-00029:-00047:+00034:001659.0467:01893
01894:-00028:-00029:+00040:001659.0467:01894
01895:-00032:-00035:+00042:001659.0467:01895
01896:-00016:-00027:+00046:001659.0467:01896
01897:-00043:-00020:+00023:001682.7622:01897
01898:-00056:-00017:-00011:001682.7622:01898
01899:-00020:-00010:-00048:001682.7622:01899
01900:-00041:-00019:-00013:001682.7622:01900
01901:-00039:-00019:+00005:001682.7622:01901
01902:-00041:+00003:-00020:001682.7622:01902
01903:-00055:+00017:+00063:001682.7622:01903
01904:-00052:+00019:-00004:001682.7622:01904
01905:-00085:+00038:+00022:001682.7622:01905
01906:-00067:+00001:-00019:001682.7622:01906
01907:-00078:+00021:-00006:001682.7622:01907
01908:-00080:+00032:-00026:001682.7622:01908
01909:-00084:+00048:+00004:001733.7792:01909
01910:-00081:+00050:+00001:001733.7792:01910
01911:-00081:+00060:+00035:001733.7792:01911
01912:-00065:+00062:+00019:001733.7792:01912
01913:-00084:+00085:-00023:001733.7792:01913
01914:-00089:+00078:-00095:001733.7792:01914
01915:-00062:+00071:-00063:001733.7792:01915
01916:-00084:+00079:-00043:001733.7792:01916
01917:-00075:+00082:-00035:001733.7792:01917
01918:-00068:+00095:-00028:001733.7792:01918
01919:-00071:+00111:-00041:001733.7792:01919
01920:-00072:+00089:-00082:001794.5241:01920
01921:-00062:+00104:-00083:001794.5241:01921
01922:-00059:+00109:-00055:001794.5241:01922
01923:-00060:+00115:-00057:001794.5241:01923
01924:-00046:+00091:-00012:001794.5241:01924
01925:-00053:+00087:-00026:001794.5241:01925
01926:-00071:+00072:-00048:001794.5241:01926
01927:-00055:+00112:-00059:001794.5241:01927
01928:-00059:+00077:-00049:001794.5241:01928
01929:-00052:+00073:-00033:001794.5241:01929
01930:-00068:+00075:+00004:001794.5241:01930
01931:-00053:+00084:+00051:001860.6878:01931
01932:-00065:+00065:-00005:001860.6878:01932
01933:-00074:+00056:-00026:001860.6878:01933
01934:-00048:+00053:-00022:001860.6878:01934
01935:-00034:+00052:-00040:001860.6878:01935
01936:-00036:+00046:-00063:001860.6878:01936
01937:-00045:+00039:-00091:001860.6878:01937
01938:+00073:+00063:+00034:001860.6878:01938
01939:+00031:+00011:-00037:001860.6878:01939
01940:+00044:+00026:-00034:001860.6878:01940
01941:+00016:+00019:-00010:001917.8167:01941
01942:+00033:+00034:-00027:001917.8167:01942
01943:-00039:+00003:+00051:001917.8167:01943
01944:-00002:+00012:+00041:001917.8167:01944
01945:-00026:+00008:+00001:001917.8167:01945
01946:-00041:+00038:-00019:001917.8167:01946
01947:-00068:+00000:+00043:001917.8167:01947
01948:-00008:+00039:+00053:001917.8167:01948
01949:-00042:-00005:+00032:001917.8167:01949
01950:+00012:+00029:+00026:001917.8167:01950
01951:-00060:-00003:-00032:001957.1547:01951
01952:-00016:+00022:+00005:001957.1547:01952
01953:-00031:+00033:+00001:001957.1547:01953
01954:-00056:+00013:+00019:001957.1547:01954
01955:-00052:+00019:-00019:001957.1547:01955
01956:-00030:-00007:-00044:001957.1547:01956
01957:-00045:+00019:-00037:001957.1547:01957
01958:-00059:+00000:-00028:001957.1547:01958
01959:-00069:+00020:-00029:001957.1547:01959
01960:-00031:+00008:+00027:001957.1547:01960
01961:-00037:-00021:+00012:002004.9114:01961
01962:-00031:-00006:+00024:002004.9114:01962
01963:-00020:+00008:-00033:002004.9114:01963
01964:-00004:-00003:-00008:002004.9114:01964
01965:-00005:+00018:+00007:002004.9114:01965
01966:+00010:+00032:+00012:002004.9114:01966
01967:-00027:+00036:+00015:002004.9114:01967
01968:-00008:+00038:-00047:002004.9114:01968
01969:+00011:+00051:-00064:002004.9114:01969
01970:+00001:+00048:-00015:002004.9114:01970
01971:+00002:+00035:+00036:002033.5554:01971
01972:+00029:+00037:+00062:002033.5554:01972
01973:+00011:-00003:+00054:002033.5554:01973
01974:+00027:+00006:+00033:002033.5554:01974
01975:-00008:-00022:+00032:002033.5554:01975
01976:+00009:-00025:-00080:002033.5554:01976
01977:-00011:-00024:-00129:002033.5554:01977
01978:-00010:-00010:-00121:002033.5554:01978
01979:+00016:-00007:-00015:002033.5554:01979
01980:+00009:-00011:+00026:002033.5554:01980
01981:+00063:+00007:+00130:002043.3338:01981
01982:+00090:+00007:+00103:002043.3338:01982
01983:+00063:+00002:+00099:002043.3338:01983
01984:+00110:+00018:+00028:002043.3338:01984
01985:+00109:+00019:+00035:002043.3338:01985
01986:+00141:+00022:+00022:002043.3338:01986
01987:+00165:+00038:+00023:002043.3338:01987
01988:+00179:+00052:+00019:002043.3338:01988
01989:+00156:+00048:+00044:002043.3338:01989
01990:+00144:+00050:+00036:002067.0141:01990
01991:+00118:+00064:+00036:002067.0141:01991
01992:+00097:+00044:+00011:002067.0141:01992
01993:+00095:+00047:+00025:002067.0141:01993
01994:+00089:+00060:+00036:002067.0141:01994
01995:+00076:+00077:+00056:002067.0141:01995
01996:+00053:+00095:+00076:002067.0141:01996
01997:+00104:+00102:+00064:002067.0141:01997
01998:+00101:+00107:+00081:002067.0141:01998
01999:+00048:+00116:-00004:002067.0141:01999
02000:+00045:+00103:-00034:002074.1574:02000
02001:-00008:+00070:-00076:002074.1574:02001
02002:-00001:+00060:-00005:002074.1574:02002
02003:-00025:+00033:-00135:002074.1574:02003
02004:-00030:+00016:+00092:002074.1574:02004
02005:+00061:+00025:+00317:002074.1574:02005
02006:-00071:-00091:+00028:002074.1574:02006
02007:-00079:-00079:-00182:002074.1574:02007
02008:+00059:-00103:+00042:002074.1574:02008
02009:+00040:-00132:+00067:002074.1574:02009
02010:-00065:-00149:-00023:002077.2326:02010
02011:-00041:-00214:+00015:002077.2326:02011
02012:-00010:-00223:+00041:002077.2326:02012
02013:-00034:-00236:-00016:002077.2326:02013
02014:-00033:-00256:+00015:002077.2326:02014
02015:-00038:-00278:+00100:002077.2326:02015
02016:-00024:-00280:-00016:002077.2326:02016
02017:+00011:-00226:+00051:002077.2326:02017
02018:+00039:-00249:+00049:002077.2326:02018
02019:+00081:-00206:+00080:002070.4086:02019
02020:+00116:-00163:+00093:002070.4086:02020
02021:+00124:-00172:+00083:002070.4086:02021
02022:+00144:-00106:+00036:002070.4086:02022
02023:+00153:-00069:+00022:002070.4086:02023
02024:+00145:-00054:+00034:002070.4086:02024
02025:+00098:-00024:-00001:002070.4086:02025
02026:+00088:-00015:+00085:002070.4086:02026
02027:+00091:-00006:+00069:002070.4086:02027
02028:+00055:+00014:-00012:002070.4086:02028
02029:+00005:+00026:+00007:002057.0820:02029
02030:-00008:+00032:+00072:002057.0820:02030
02031:-00039:+00022:+00087:002057.0820:02031
02032:-00073:+00020:+00082:002057.0820:02032
02033:-00102:+00032:+00019:002057.0820:02033
02034:-00102:+00049:+00040:002057.0820:02034
02035:-00082:+00041:-00002:002057.0820:02035
02036:-00134:+00041:+00011:002057.0820:02036
02037:-00091:+00054:+00057:002057.0820:02037
02038:-00082:+00033:+00095:002057.0820:02038
02039:-00084:+00047:-00019:002026.8143:02039
02040:-00028:+00015:+00019:002026.8143:02040
02041:-00014:+00033:+00018:002026.8143:02041
02042:+00013:+00013:-00035:002026.8143:02042
02043:+00059:+00017:+00066:002026.8143:02043
02044:+00062:+00014:+00059:002026.8143:02044
02045:+00066:+00015:+00051:002026.8143:02045
02046:+00094:+00026:+00028:002026.8143:02046
02047:+00097:+00049:+00005:002026.8143:02047
02048:+00094:+00048:-00012:002026.8143:02048
02049:+00107:+00028:-00003:001989.1788:02049
02050:+00084:+00050:+00017:001989.1788:02050
02051:+00101:+00052:+00049:001989.1788:02051
02052:+00086:+00015:-00019:001989.1788:02052
02053:+00086:+00033:+00009:001989.1788:02053
02054:+00048:+00013:+00011:001989.1788:02054
02055:+00017:+00001:-00017:001989.1788:02055
02056:+00008:+00010:+00040:001989.1788:02056
02057:+00015:-00017:+00009:001989.1788:02057
02058:+00012:+00003:-00010:001989.1788:02058
02059:-00010:-00005:-00003:001941.7270:02059
02060:-00009:-00021:+00004:001941.7270:02060
02061:-00005:+00006:-00025:001941.7270:02061
02062:+00015:-00021:-00007:001941.7270:02062
02063:+00002:+00007:-00061:001941.7270:02063
02064:-00007:+00000:-00044:001941.7270:02064
02065:+00042:+00018:-00061:001941.7270:02065
02066:+00026:+00023:-00018:001941.7270:02066
02067:+00037:+00027:-00033:001941.7270:02067
02068:+00021:+00010:-00018:001941.7270:02068
02069:+00059:+00052:-00044:001941.7270:02069
02070:+00030:+00038:-00035:001863.9449:02070
02071:+00023:+00025:-00029:001863.9449:02071
02072:+00026:+00029:-00053:001863.9449:02072
02073:+00030:+00040:-00044:001863.9449:02073
02074:+00015:+00031:-00010:001863.9449:02074
02075:-00023:+00048:-00035:001863.9449:02075
02076:-00038:+00038:-00031:001863.9449:02076
02077:-00037:+00039:-00057:001863.9449:02077
02078:-00060:+00019:-00084:001863.9449:02078
02079:-00068:+00020:-00054:001863.9449:02079
02080:-00088:-00015:-00044:001863.9449:02080
02081:-00105:+00006:-00030:001797.3417:02081
02082:-00096:-00017:-00041:001797.3417:02082
02083:-00110:-00019:-00075:001797.3417:02083
02084:-00135:-00013:-00044:001797.3417:02084
02085:-00123:-00030:-00046:001797.3417:02085
02086:-00112:-00032:-00080:001797.3417:02086
02087:-00133:-00033:-00039:001797.3417:02087
02088:-00120:-00014:-00061:001797.3417:02088
02089:-00117:-00048:-00090:001797.3417:02089
02090:-00099:-00032:-00044:001797.3417:02090
02091:-00089:-00034:-00012:001797.3417:02091
02092:-00101:-00035:-00025:001797.3417:02092
02093:-00089:-00013:+00009:001733.7954:02093
02094:-00090:-00009:+00027:001733.7954:02094
02095:-00087:-00018:-00062:001733.7954:02095
02096:-00089:-00015:-00046:001733.7954:02096
02097:-00066:-00010:+00002:001733.7954:02097
02098:-00104:+00003:+00013:001733.7954:02098
02099:-00100:-00018:-00006:001733.7954:02099
02100:-00083:-00006:-00028:001733.7954:02100
02101:-00095:-00012:-00011:001733.7954:02101
02102:-00091:-00016:-00030:001733.7954:02102
02103:-00092:-00017:+00015:001733.7954:02103
02104:-00081:-00020:+00012:001688.1536:02104
02105:-00078:-00032:-00035:001688.1536:02105
02106:-00062:-00037:+00004:001688.1536:02106
02107:-00085:-00047:+00049:001688.1536:02107
02108:-00068:-00041:+00030:001688.1536:02108
02109:-00070:-00028:+00021:001688.1536:02109
02110:-00061:-00010:+00002:001688.1536:02110
02111:-00053:-00020:-00028:001688.1536:02111
02112:-00039:+00018:-00031:001688.1536:02112
02113:-00007:+00018:+00007:001688.1536:02113
02114:-00010:+00033:+00020:001688.1536:02114
02115:-00007:+00024:+00016:001688.1536:02115
02116:-00024:+00026:+00100:001691.7325:02116
02117:-00036:+00021:+00057:001691.7325:02117
02118:-00058:-00005:+00044:001691.7325:02118
02119:-00062:-00001:-00031:001691.7325:02119
02120:-00088:-00007:+00008:001691.7325:02120
02121:-00076:+00003:-00008:001691.7325:02121
02122:-00106:-00016:+00067:001691.7325:02122
02123:-00090:+00001:+00040:001691.7325:02123
02124:-00068:-00004:+00037:001691.7325:02124
02125:-00069:+00023:-00015:001691.7325:02125
02126:-00086:+00014:-00059:001691.7325:02126
02127:-00071:+00027:+00000:001691.7325:02127
02128:-00053:+00051:-00029:001731.3822:02128
02129:-00068:+00042:+00009:001731.3822:02129
02130:-00072:+00054:+00063:001731.3822:02130
02131:-00071:+00047:+00040:001731.3822:02131
02132:-00068:+00058:+00005:001731.3822:02132
02133:-00068:+00094:-00019:001731.3822:02133
02134:-00043:+00075:-00055:001731.3822:02134
02135:-00061:+00105:-00062:001731.3822:02135
02136:-00040:+00107:-00020:001731.3822:02136
02137:-00018:+00118:-00012:001731.3822:02137
02138:-00040:+00131:-00093:001731.3822:02138
02139:-00031:+00140:-00092:001786.8646:02139
02140:-00033:+00122:-00094:001786.8646:02140
02141:-00060:+00116:-00082:001786.8646:02141
02142:-00069:+00104:+00020:001786.8646:02142
02143:-00066:+00093:+00014:001786.8646:02143
02144:-00068:+00074:+00018:001786.8646:02144
02145:-00098:+00083:-00032:001786.8646:02145
02146:-00099:+00082:-00003:001786.8646:02146
02147:-00091:+00067:-00028:001786.8646:02147
02148:-00120:+00056:-00061:001786.8646:02148
02149:-00100:+00063:-00029:001786.8646:02149
02150:-00080:+00048:+00030:001857.9459:02150
02151:-00078:+00038:-00014:001857.9459:02151
02152:-00083:+00051:-00024:001857.9459:02152
02153:-00054:+00031:-00054:001857.9459:02153
02154:-00048:+00038:-00084:001857.9459:02154
02155:-00055:+00027:-00062:001857.9459:02155
02156:-00043:+00039:-00001:001857.9459:02156
02157:-00044:+00019:+00016:001857.9459:02157
02158:-00058:+00037:-00049:001857.9459:02158
02159:-00031:+00029:+00023:001857.9459:02159
02160:-00019:+00025:-00014:001914.9678:02160
02161:-00038:+00051:-00034:001914.9678:02161
02162:-00023:+00063:+00002:001914.9678:02162
02163:+00013:+00048:+00107:001914.9678:02163
02164:+00026:+00063:+00027:001914.9678:02164
02165:-00033:+00050:+00007:001914.9678:02165
02166:-00020:+00028:+00053:001914.9678:02166
02167:-00074:+00027:-00016:001914.9678:02167
02168:-00031:+00028:-00017:001914.9678:02168
02169:-00018:+00063:+00020:001914.9678:02169
02170:-00001:+00055:-00091:001963.2987:02170
02171:-00020:+00053:-00040:001963.2987:02171
02172:-00017:+00051:-00010:001963.2987:02172
02173:-00043:+00015:+00062:001963.2987:02173
02174:-00072:+00022:+00031:001963.2987:02174
02175:-00054:+00011:+00029:001963.2987:02175
02176:-00062:+00018:+00021:001963.2987:02176
02177:-00052:+00038:-00020:001963.2987:02177
02178:-00057:+00024:+00021:001963.2987:02178
02179:-00038:+00015:+00022:001963.2987:02179
02180:-00037:-00003:+00040:001963.2987:02180
02181:-00028:+00013:+00012:002001.7799:02181
02182:-00040:+00002:+00010:002001.7799:02182
02183:+00000:-00003:-00015:002001.7799:02183
02184:-00011:-00012:+00027:002001.7799:02184
02185:+00004:-00037:+00084:002001.7799:02185
02186:-00017:-00039:+00063:002001.7799:02186
02187:-00027:-00050:+00072:002001.7799:02187
02188:-00023:-00065:+00032:002001.7799:02188
02189:+00016:-00076:+00028:002001.7799:02189
02190:-00014:-00073:-00018:002033.6198:02190
02191:+00010:-00070:-00030:002033.6198:02191
02192:-00001:-00056:-00020:002033.6198:02192
02193:+00027:-00077:+00032:002033.6198:02193
02194:+00041:-00067:+00085:002033.6198:02194
02195:+00034:-00038:+00130:002033.6198:02195
02196:+00055:-00030:+00074:002033.6198:02196
02197:+00070:-00008:+00093:002033.6198:02197
02198:+00097:+00007:+00066:002033.6198:02198
02199:+00103:+00019:+00111:002033.6198:02199
02200:+00136:+00014:+00086:002043.3885:02200
02201:+00132:+00037:+00036:002043.3885:02201
02202:+00153:+00027:-00029:002043.3885:02202
02203:+00142:+00045:-00035:002043.3885:02203
02204:+00126:+00042:+00041:002043.3885:02204
02205:+00136:+00066:+00041:002043.3885:02205
02206:+00137:+00075:+00047:002043.3885:02206
02207:+00141:+00093:-00006:002043.3885:02207
02208:+00123:+00077:-00077:002043.3885:02208
02209:+00125:+00110:-00031:002043.3885:02209
02210:+00144:+00090:+00121:002060.3959:02210
02211:+00112:+00099:+00098:002060.3959:02211
02212:+00092:+00086:-00026:002060.3959:02212
02213:+00103:+00101:-00055:002060.3959:02213
02214:+00086:+00109:-00069:002060.3959:02214
02215:+00073:+00076:+00005:002060.3959:02215
02216:+00039:+00062:+00081:002060.3959:02216
02217:+00022:+00012:+00040:002060.3959:02217
02218:+00024:+00011:-00040:002060.3959:02218
02219:-00009:+00003:-00076:002057.1179:02219
02220:-00029:-00033:-00144:002057.1179:02220
02221:-00005:-00026:+00028:002057.1179:02221
02222:-00027:-00073:+00161:002057.1179:02222
02223:-00102:-00092:-00118:002057.1179:02223
02224:-00045:-00109:-00085:002057.1179:02224
02225:+00008:-00144:+00089:002057.1179:02225
02226:-00034:-00150:+00002:002057.1179:02226
02227:-00051:-00187:-00021:002057.1179:02227
02228:-00045:-00216:+00035:002057.1179:02228
02229:+00010:-00195:+00037:002036.7344:02229
02230:-00006:-00200:+00021:002036.7344:02230
02231:+00006:-00188:+00117:002036.7344:02231
02232:+00045:-00171:+00084:002036.7344:02232
02233:+00042:-00149:+00010:002036.7344:02233
02234:+00037:-00154:+00038:002036.7344:02234
02235:+00061:-00136:+00049:002036.7344:02235
02236:+00059:-00137:+00004:002036.7344:02236
02237:+00056:-00129:+00044:002036.7344:02237
02238:+00081:-00122:+00061:002036.7344:02238
02239:+00052:-00087:+00029:002024.2192:02239
02240:+00076:-00074:+00043:002024.2192:02240
02241:+00051:-00081:+00031:002024.2192:02241
02242:+00050:-00044:+00011:002024.2192:02242
02243:+00076:-00064:+00049:002024.2192:02243
02244:+00037:-00060:+00106:002024.2192:02244
02245:+00027:-00044:+00091:002024.2192:02245
02246:+00025:-00076:+00089:002024.2192:02246
02247:+00004:-00022:+00061:002024.2192:02247
02248:+00003:-00029:-00013:002024.2192:02248
02249:-00010:-00023:+00034:002010.7449:02249
02250:+00022:+00004:+00194:002010.7449:02250
02251:+00010:-00033:+00154:002010.7449:02251
02252:-00015:-00031:-00054:002010.7449:02252
02253:-00005:-00005:+00013:002010.7449:02253
02254:-00008:+00002:+00071:002010.7449:02254
02255:-00015:-00003:-00006:002010.7449:02255
02256:-00021:+00007:-00007:002010.7449:02256
02257:+00004:+00013:+00021:002010.7449:02257
02258:+00002:+00035:-00005:002010.7449:02258
02259:+00022:+00027:-00029:001969.4968:02259
02260:+00062:+00070:+00048:001969.4968:02260
02261:+00073:+00062:-00030:001969.4968:02261
02262:+00077:+00084:-00063:001969.4968:02262
02263:+00079:+00071:+00059:001969.4968:02263
02264:+00091:+00076:+00050:001969.4968:02264
02265:+00068:+00072:-00002:001969.4968:02265
02266:+00076:+00055:-00045:001969.4968:02266
02267:+00050:+00070:-00091:001969.4968:02267
02268:+00035:+00055:-00122:001969.4968:02268
02269:+00030:+00043:-00057:001969.4968:02269
02270:+00026:+00055:-00052:001905.5190:02270
02271:-00027:+00046:-00044:001905.5190:02271
02272:-00014:+00051:-00063:001905.5190:02272
02273:-00041:+00045:-00060:001905.5190:02273
02274:-00034:+00039:-00072:001905.5190:02274
02275:-00049:+00047:-00078:001905.5190:02275
02276:-00056:+00027:-00028:001905.5190:02276
02277:-00052:+00064:-00046:001905.5190:02277
02278:-00072:+00029:-00021:001905.5190:02278
02279:-00087:+00068:-00043:001905.5190:02279
02280:-00082:+00029:-00052:001905.5190:02280
02281:-00082:+00040:-00053:001822.5920:02281
02282:-00064:+00040:-00054:001822.5920:02282
02283:-00066:+00047:-00041:001822.5920:02283
02284:-00047:+00066:-00074:001822.5920:02284
02285:-00022:+00069:-00079:001822.5920:02285
02286:-00027:+00046:-00045:001822.5920:02286
02287:-00029:+00051:-00036:001822.5920:02287
02288:-00024:+00039:-00045:001822.5920:02288
02289:-00006:+00035:+00004:001822.5920:02289
02290:-00017:+00010:-00014:001822.5920:02290
02291:-00032:+00003:-00012:001822.5920:02291
02292:-00070:-00008:-00016:001744.5861:02292
02293:-00090:-00036:+00000:001744.5861:02293
02294:-00087:-00036:-00059:001744.5861:02294
02295:-00096:-00027:-00047:001744.5861:02295
02296:-00120:-00060:-00008:001744.5861:02296
02297:-00108:-00066:-00007:001744.5861:02297
02298:-00129:-00077:-00021:001744.5861:02298
02299:-00133:-00057:+00003:001744.5861:02299
02300:-00106:-00060:+00011:001744.5861:02300
02301:-00112:-00066:+00003:001744.5861:02301
02302:-00110:-00054:+00027:001744.5861:02302
02303:-00094:-00043:+00031:001744.5861:02303
02304:-00105:-00026:+00000:001682.7923:02304
02305:-00099:-00026:-00014:001682.7923:02305
02306:-00081:-00021:-00007:001682.7923:02306
02307:-00086:-00016:+00004:001682.7923:02307
02308:-00068:-00007:+00009:001682.7923:02308
02309:-00052:+00004:-00023:001682.7923:02309
02310:-00053:-00017:+00035:001682.7923:02310
02311:-00071:-00021:+00020:001682.7923:02311
02312:-00088:-00008:+00010:001682.7923:02312
02313:-00068:-00017:-00006:001682.7923:02313
02314:-00065:-00021:+00010:001682.7923:02314
02315:-00061:-00008:+00000:001682.7923:02315
02316:-00074:-00022:+00010:001664.3967:02316
02317:-00068:-00009:+00038:001664.3967:02317
02318:-00065:-00010:+00037:001664.3967:02318
02319:-00065:-00008:+00037:001664.3967:02319
02320:-00086:-00011:+00023:001664.3967:02320
02321:-00087:-00013:-00029:001664.3967:02321
02322:-00064:-00008:-00025:001664.3967:02322
02323:-00037:+00019:-00018:001664.3967:02323
02324:-00032:+00023:+00033:001664.3967:02324
02325:-00043:-00005:+00055:001664.3967:02325
02326:-00032:+00010:+00000:001664.3967:02326
02327:-00055:+00016:-00032:001664.3967:02327
02328:-00068:-00003:-00048:001683.6212:02328
02329:-00063:+00000:+00024:001683.6212:02329
02330:-00074:+00018:+00000:001683.6212:02330
02331:-00091:+00022:+00068:001683.6212:02331
02332:-00062:+00034:+00023:001683.6212:02332
02333:-00089:+00028:+00004:001683.6212:02333
02334:-00064:+00052:-00023:001683.6212:02334
02335:-00064:+00024:-00025:001683.6212:02335
02336:-00066:+00063:-00030:001683.6212:02336
02337:-00085:+00068:-00042:001683.6212:02337
02338:-00073:+00058:+00039:001683.6212:02338
02339:-00059:+00074:+00044:001683.6212:02339
02340:-00073:+00079:+00002:001747.7966:02340
02341:-00056:+00082:-00021:001747.7966:02341
02342:-00056:+00082:-00065:001747.7966:02342
02343:-00060:+00081:-00048:001747.7966:02343
02344:-00045:+00062:-00020:001747.7966:02344
02345:-00056:+00058:+00008:001747.7966:02345
02346:-00068:+00059:+00022:001747.7966:02346
02347:-00050:+00060:-00059:001747.7966:02347
02348:-00048:+00066:-00058:001747.7966:02348
02349:-00068:+00057:-00123:001747.7966:02349
02350:-00050:+00056:-00076:001812.0141:02350
02351:-00030:+00045:+00015:001812.0141:02351
02352:-00075:+00052:-00004:001812.0141:02352
02353:-00070:+00038:+00002:001812.0141:02353
02354:-00052:+00041:+00020:001812.0141:02354
02355:-00056:+00031:-00005:001812.0141:02355
02356:-00052:+00045:-00043:001812.0141:02356
02357:-00041:+00047:+00010:001812.0141:02357
02358:-00016:+00053:-00003:001812.0141:02358
02359:-00034:+00049:-00031:001812.0141:02359
02360:-00025:+00054:-00010:001812.0141:02360
02361:-00045:+00028:-00019:001872.3919:02361
02362:-00031:+00029:-00080:001872.3919:02362
02363:-00032:+00063:-00111:001872.3919:02363
02364:+00046:+00027:+00030:001872.3919:02364
02365:-00012:+00029:+00004:001872.3919:02365
02366:-00033:+00016:-00006:001872.3919:02366
02367:-00003:+00013:+00038:001872.3919:02367
02368:-00037:+00014:+00025:001872.3919:02368
02369:-00040:+00034:+00005:001872.3919:02369
02370:-00018:+00047:-00013:001872.3919:02370
02371:-00043:+00047:-00018:001872.3919:02371
02372:-00089:+00042:+00020:001931.5999:02372
02373:-00082:+00040:-00005:001931.5999:02373
02374:-00032:+00063:+00065:001931.5999:02374
02375:-00056:+00040:-00037:001931.5999:02375
02376:-00035:+00066:-00028:001931.5999:02376
02377:-00056:+00026:+00019:001931.5999:02377
02378:-00042:+00051:+00011:001931.5999:02378
02379:-00033:+00038:+00049:001931.5999:02379
02380:-00016:+00049:+00010:001931.5999:02380
02381:-00001:+00033:+00014:001931.5999:02381
02382:+00014:+00047:-00028:001978.8054:02382
02383:+00006:+00032:-00004:001978.8054:02383
02384:-00008:+00039:+00039:001978.8054:02384
02385:+00015:+00036:+00023:001978.8054:02385
02386:+00008:+00049:+00007:001978.8054:02386
02387:-00008:+00016:-00002:001978.8054:02387
02388:+00026:+00039:+00030:001978.8054:02388
02389:+00008:+00016:+00025:001978.8054:02389
02390:+00015:+00010:+00024:001978.8054:02390
02391:+00012:+00011:-00031:001978.8054:02391
02392:+00015:+00034:-00045:002010.6754:02392
02393:-00010:+00037:+00007:002010.6754:02393
02394:+00017:+00034:+00040:002010.6754:02394
02395:+00022:+00039:+00044:002010.6754:02395
02396:+00005:+00004:+00120:002010.6754:02396
02397:-00009:-00033:+00042:002010.6754:02397
02398:-00004:-00009:-00002:002010.6754:02398
02399:-00026:-00043:-00081:002010.6754:02399
02400:-00003:-00060:-00105:002010.6754:02400
02401:-00005:-00053:-00035:002040.5032:02401
02402:-00028:-00080:-00001:002040.5032:02402
02403:-00030:-00069:+00018:002040.5032:02403
02404:-00003:-00059:+00038:002040.5032:02404
02405:+00024:-00064:+00096:002040.5032:02405
02406:+00024:-00056:+00129:002040.5032:02406
02407:+00032:-00057:+00117:002040.5032:02407
02408:+00034:-00044:+00081:002040.5032:02408
02409:+00102:-00028:+00072:002040.5032:02409
02410:+00122:-00024:+00065:002040.5032:02410
02411:+00120:-00007:+00001:002060.5327:02411
02412:+00109:+00008:-00022:002060.5327:02412
02413:+00134:+00009:-00033:002060.5327:02413
02414:+00137:+00009:-00024:002060.5327:02414
02415:+00111:+00037:+00022:002060.5327:02415
02416:+00124:+00048:+00056:002060.5327:02416
02417:+00129:+00081:+00043:002060.5327:02417
02418:+00158:+00115:+00028:002060.5327:02418
02419:+00140:+00102:+00028:002060.5327:02419
02420:+00142:+00132:+00029:002060.5327:02420
02421:+00154:+00161:+00061:002067.0605:02421
02422:+00146:+00149:+00048:002067.0605:02422
02423:+00120:+00158:-00054:002067.0605:02423
02424:+00092:+00110:-00125:002067.0605:02424
02425:+00015:+00101:-00088:002067.0605:02425
02426:+00000:+00077:+00035:002067.0605:02426
02427:-00022:+00079:+00001:002067.0605:02427
02428:-00052:+00057:-00061:002067.0605:02428
02429:-00068:+00033:-00117:002067.0605:02429
02430:-00030:+00048:+00196:002073.9033:02430
02431:+00027:-00058:+00246:002073.9033:02431
02432:-00064:-00038:-00141:002073.9033:02432
02433:+00045:-00053:-00122:002073.9033:02433
02434:+00008:-00120:-00003:002073.9033:02434
02435:-00065:-00134:-00098:002073.9033:02435
02436:-00082:-00192:-00041:002073.9033:02436
02437:-00046:-00206:+00100:002073.9033:02437
02438:-00035:-00179:+00075:002073.9033:02438
02439:-00045:-00179:+00015:002073.9033:02439
02440:-00019:-00177:+00102:002063.9489:02440
02441:-00018:-00178:+00058:002063.9489:02441
02442:+00006:-00161:+00095:002063.9489:02442
02443:+00041:-00158:+00087:002063.9489:02443
02444:+00053:-00150:+00073:002063.9489:02444
02445:+00067:-00140:+00098:002063.9489:02445
02446:+00069:-00118:+00069:002063.9489:02446
02447:+00083:-00123:+00055:002063.9489:02447
02448:+00082:-00092:+00031:002063.9489:02448
02449:+00095:-00069:+00027:002063.9489:02449
02450:+00066:-00069:-00080:002040.0386:02450
02451:+00065:-00040:-00047:002040.0386:02451
02452:+00099:-00040:+00011:002040.0386:02452
02453:+00074:-00028:+00062:002040.0386:02453
02454:+00050:-00052:+00105:002040.0386:02454
02455:+00019:-00025:+00135:002040.0386:02455
02456:+00029:-00010:+00068:002040.0386:02456
02457:+00027:-00012:+00028:002040.0386:02457
02458:-00005:-00045:-00044:002040.0386:02458
02459:-00005:-00011:+00314:002040.0386:02459
02460:-00027:-00052:+00205:002033.8850:02460
02461:-00080:-00020:-00114:002033.8850:02461
02462:-00052:-00019:-00147:002033.8850:02462
02463:-00036:-00002:-00042:002033.8850:02463
02464:-00071:+00008:+00012:002033.8850:02464
02465:-00049:+00003:+00034:002033.8850:02465
02466:-00044:-00005:-00080:002033.8850:02466
02467:+00042:+00052:+00146:002033.8850:02467
02468:+00048:+00015:+00143:002033.8850:02468
02469:-00024:+00059:-00017:002033.8850:02469
02470:+00039:+00078:-00080:002000.9530:02470
02471:+00055:+00090:-00049:002000.9530:02471
02472:+00069:+00098:-00023:002000.9530:02472
02473:+00082:+00088:+00051:002000.9530:02473
02474:+00099:+00096:+00099:002000.9530:02474
02475:+00107:+00088:+00026:002000.9530:02475
02476:+00123:+00083:-00011:002000.9530:02476
02477:+00112:+00074:+00021:002000.9530:02477
02478:+00116:+00046:+00083:002000.9530:02478
02479:+00089:+00046:+00024:002000.9530:02479
02480:+00090:+00052:+00008:001932.9691:02480
02481:+00089:+00048:-00059:001932.9691:02481
02482:+00041:+00035:-00073:001932.9691:02482
02483:+00011:+00019:-00032:001932.9691:02483
02484:-00014:-00005:-00042:001932.9691:02484
02485:-00030:-00005:-00079:001932.9691:02485
02486:-00041:+00020:-00082:001932.9691:02486
02487:-00046:-00004:-00039:001932.9691:02487
02488:-00072:+00021:-00060:001932.9691:02488
02489:-00062:+00008:-00033:001932.9691:02489
02490:-00061:+00033:-00017:001932.9691:02490
02491:-00068:-00018:-00029:001844.4293:02491
02492:-00068:+00009:-00027:001844.4293:02492
02493:-00048:-00005:-00038:001844.4293:02493
02494:-00034:-00006:-00040:001844.4293:02494
02495:-00042:-00017:-00070:001844.4293:02495
02496:-00024:+00017:-00061:001844.4293:02496
02497:-00002:+00004:-00044:001844.4293:02497
02498:-00029:-00016:-00049:001844.4293:02498
02499:-00001:+00001:-00069:001844.4293:02499
02500:-00026:+00000:-00109:001844.4293:02500
02501:-00040:-00007:-00073:001844.4293:02501
02502:-00038:-00006:-00025:001726.5850:02502
02503:-00041:-00005:-00026:001726.5850:02503
02504:-00052:+00019:-00028:001726.5850:02504
02505:-00089:+00018:-00029:001726.5850:02505
02506:-00102:+00019:-00033:001726.5850:02506
02507:-00106:+00011:-00030:001726.5850:02507
02508:-00110:+00001:-00046:001726.5850:02508
02509:-00122:+00010:-00027:001726.5850:02509
02510:-00122:-00006:-00017:001726.5850:02510
02511:-00124:-00006:-00002:001726.5850:02511
02512:-00124:-00022:+00009:001726.5850:02512
02513:-00128:-00020:-00007:001726.5850:02513
02514:-00126:-00031:-00033:001726.5850:02514
02515:-00109:-00008:-00018:001624.6130:02515
02516:-00135:-00034:-00001:001624.6130:02516
02517:-00094:-00036:+00012:001624.6130:02517
02518:-00079:+00001:+00107:001624.6130:02518
02519:-00100:-00030:+00045:001624.6130:02519
02520:-00104:-00015:+00030:001624.6130:02520
02521:-00097:-00010:+00026:001624.6130:02521
02522:-00120:-00015:-00039:001624.6130:02522
02523:-00113:-00030:-00041:001624.6130:02523
02524:-00110:-00010:-00021:001624.6130:02524
02525:-00106:-00033:+00016:001624.6130:02525
02526:-00118:-00026:+00034:001624.6130:02526
02527:-00106:-00013:+00015:001589.8529:02527
02528:-00077:-00013:+00003:001589.8529:02528
02529:-00071:-00008:-00048:001589.8529:02529
02530:-00020:+00002:+00003:001589.8529:02530
02531:-00008:+00002:+00052:001589.8529:02531
02532:+00018:+00006:+00117:001589.8529:02532
02533:+00040:+00009:+00143:001589.8529:02533
02534:+00036:+00024:+00046:001589.8529:02534
02535:+00056:+00050:-00023:001589.8529:02535
02536:+00037:+00027:-00062:001589.8529:02536
02537:+00032:+00028:-00082:001589.8529:02537
02538:+00016:+00036:-00024:001589.8529:02538
02539:+00055:+00034:+00007:001589.8529:02539
02540:+00010:-00003:+00055:001627.4083:02540
02541:-00029:+00003:+00001:001627.4083:02541
02542:-00090:-00031:+00022:001627.4083:02542
02543:-00110:-00033:-00048:001627.4083:02543
02544:-00142:-00013:-00065:001627.4083:02544
02545:-00158:-00012:-00044:001627.4083:02545
02546:-00157:-00006:-00013:001627.4083:02546
02547:-00172:+00003:-00016:001627.4083:02547
02548:-00157:+00023:-00015:001627.4083:02548
02549:-00164:+00019:+00007:001627.4083:02549
02550:-00123:+00025:-00059:001627.4083:02550
02551:-00117:+00026:-00042:001692.6813:02551
02552:-00083:+00043:-00026:001692.6813:02552
02553:-00051:+00054:-00024:001692.6813:02553
02554:-00034:+00043:-00016:001692.6813:02554
02555:-00024:+00066:+00040:001692.6813:02555
02556:-00006:+00043:+00028:001692.6813:02556
02557:-00028:+00064:-00044:001692.6813:02557
02558:-00012:+00079:-00058:001692.6813:02558
02559:-00027:+00077:-00092:001692.6813:02559
02560:-00030:+00094:-00068:001692.6813:02560
02561:-00029:+00090:-00037:001692.6813:02561
02562:-00017:+00098:+00022:001692.6813:02562
02563:-00033:+00100:+00004:001784.6558:02563
02564:-00049:+00109:+00000:001784.6558:02564
02565:-00048:+00109:+00008:001784.6558:02565
02566:-00084:+00100:+00009:001784.6558:02566
02567:-00074:+00141:+00010:001784.6558:02567
02568:-00066:+00103:+00038:001784.6558:02568
02569:-00074:+00106:+00016:001784.6558:02569
02570:-00076:+00106:-00020:001784.6558:02570
02571:-00085:+00124:-00008:001784.6558:02571
02572:-00066:+00090:-00042:001784.6558:02572
02573:-00066:+00111:-00056:001868.9837:02573
02574:-00049:+00097:-00077:001868.9837:02574
02575:-00052:+00098:-00005:001868.9837:02575
02576:-00030:+00074:-00082:001868.9837:02576
02577:-00080:+00058:+00011:001868.9837:02577
02578:-00044:+00065:-00003:001868.9837:02578
02579:+00028:+00037:+00052:001868.9837:02579
02580:-00058:+00024:-00056:001868.9837:02580
02581:-00074:+00025:-00017:001868.9837:02581
02582:-00088:+00004:+00007:001868.9837:02582
02583:-00027:+00015:-00011:001868.9837:02583
02584:-00085:-00019:-00039:001924.1269:02584
02585:-00015:+00015:-00059:001924.1269:02585
02586:-00041:+00008:-00001:001924.1269:02586
02587:+00014:+00017:-00017:001924.1269:02587
02588:-00018:+00002:+00034:001924.1269:02588
02589:+00000:-00008:+00019:001924.1269:02589
02590:-00011:-00007:+00003:001924.1269:02590
02591:-00012:-00016:-00026:001924.1269:02591
02592:-00011:-00001:+00008:001924.1269:02592
02593:-00058:-00010:+00013:001924.1269:02593
02594:-00028:+00008:-00029:001986.0545:02594
02595:-00018:-00018:-00021:001986.0545:02595
02596:-00006:-00019:-00031:001986.0545:02596
02597:-00015:+00000:+00069:001986.0545:02597
02598:-00025:+00001:+00008:001986.0545:02598
02599:-00041:+00000:-00035:001986.0545:02599
02600:-00018:+00022:+00009:001986.0545:02600
02601:+00015:+00034:-00015:001986.0545:02601
02602:+00008:+00033:-00051:001986.0545:02602
02603:-00011:+00036:-00061:001986.0545:02603
02604:+00012:+00037:-00049:002017.1225:02604
02605:-00015:+00036:-00043:002017.1225:02605
02606:-00026:+00024:-00010:002017.1225:02606
02607:-00002:+00039:-00013:002017.1225:02607
02608:-00026:+00054:+00001:002017.1225:02608
02609:+00007:+00029:+00052:002017.1225:02609
02610:+00047:+00032:+00087:002017.1225:02610
02611:+00059:+00024:+00122:002017.1225:02611
02612:+00058:+00006:+00093:002017.1225:02612
02613:-00009:-00011:-00015:002017.1225:02613
02614:-00008:-00010:-00074:002036.7072:02614
02615:-00029:-00028:-00121:002036.7072:02615
02616:-00032:-00046:-00097:002036.7072:02616
02617:-00036:-00047:-00047:002036.7072:02617
02618:-00007:-00011:+00025:002036.7072:02618
02619:-00040:-00008:+00101:002036.7072:02619
02620:+00021:-00017:+00106:002036.7072:02620
02621:+00058:+00003:+00128:002036.7072:02621
02622:+00089:+00020:+00071:002036.7072:02622
02623:+00074:+00006:+00095:002060.3608:02623
02624:+00080:+00004:+00069:002060.3608:02624
02625:+00082:+00004:+00037:002060.3608:02625
02626:+00104:-00001:+00019:002060.3608:02626
02627:+00107:+00033:+00018:002060.3608:02627
02628:+00094:+00039:+00012:002060.3608:02628
02629:+00151:+00050:+00037:002060.3608:02629
02630:+00125:+00050:+00035:002060.3608:02630
02631:+00153:+00064:+00049:002060.3608:02631
02632:+00160:+00064:+00039:002060.3608:02632
02633:+00162:+00058:+00013:002070.7153:02633
02634:+00157:+00096:+00003:002070.7153:02634
02635:+00162:+00101:+00067:002070.7153:02635
02636:+00126:+00093:+00053:002070.7153:02636
02637:+00094:+00101:+00047:002070.7153:02637
02638:+00101:+00105:+00043:002070.7153:02638
02639:+00070:+00124:+00059:002070.7153:02639
02640:+00066:+00099:+00035:002070.7153:02640
02641:+00035:+00077:-00016:002070.7153:02641
02642:+00011:+00045:-00074:002070.7153:02642
02643:-00035:+00019:-00072:002077.2480:02643
02644:-00056:-00015:-00092:002077.2480:02644
02645:-00052:-00029:-00048:002077.2480:02645
02646:-00053:-00065:-00068:002077.2480:02646
02647:-00017:-00043:+00246:002077.2480:02647
02648:-00039:-00161:+00284:002077.2480:02648
02649:-00132:-00199:-00191:002077.2480:02649
02650:-00016:-00182:-00146:002077.2480:02650
02651:-00006:-00219:+00109:002077.2480:02651
02652:-00052:-00226:+00062:002077.2390:02652
02653:-00085:-00239:-00008:002077.2390:02653
02654:-00048:-00278:+00038:002077.2390:02654
02655:+00011:-00238:+00019:002077.2390:02655
02656:+00032:-00252:-00056:002077.2390:02656
02657:+00052:-00238:+00049:002077.2390:02657
02658:+00078:-00225:+00034:002077.2390:02658
02659:+00124:-00166:+00066:002077.2390:02659
02660:+00142:-00162:+00079:002077.2390:02660
02661:+00173:-00130:+00088:002077.2390:02661
02662:+00178:-00094:+00063:002060.4692:02662
02663:+00168:-00080:+00073:002060.4692:02663
02664:+00140:-00061:+00074:002060.4692:02664
02665:+00137:-00036:+00050:002060.4692:02665
02666:+00085:-00049:+00019:002060.4692:02666
02667:+00038:-00035:+00012:002060.4692:02667
02668:+00019:-00033:+00067:002060.4692:02668
02669:-00001:-00033:+00005:002060.4692:02669
02670:-00051:-00012:+00069:002060.4692:02670
02671:-00044:+00003:+00050:002060.4692:02671
02672:-00077:+00018:+00009:002040.0162:02672
02673:-00103:+00020:-00001:002040.0162:02673
02674:-00082:+00016:-00032:002040.0162:02674
02675:-00097:+00052:+00006:002040.0162:02675
02676:-00109:+00051:+00047:002040.0162:02676
02677:-00091:+00039:+00146:002040.0162:02677
02678:-00118:+00010:+00039:002040.0162:02678
02679:-00118:+00038:+00065:002040.0162:02679
02680:-00064:+00014:-00002:002040.0162:02680
02681:-00062:+00020:+00002:002040.0162:02681
02682:-00053:+00006:+00001:002037.1252:02682
02683:+00004:+00012:+00056:002037.1252:02683
02684:+00033:+00022:+00031:002037.1252:02684
02685:+00075:+00027:+00066:002037.1252:02685
02686:+00097:+00039:+00055:002037.1252:02686
02687:+00104:+00025:+00030:002037.1252:02687
02688:+00105:+00027:+00025:002037.1252:02688
02689:+00100:+00064:+00022:002037.1252:02689
02690:+00131:+00069:-00016:002037.1252:02690
02691:+00122:+00046:-00049:002010.6165:02691
02692:+00132:+00061:-00015:002010.6165:02692
02693:+00123:+00069:+00022:002010.6165:02693
02694:+00087:+00063:-00004:002010.6165:02694
02695:+00050:+00051:+00037:002010.6165:02695
02696:+00016:+00053:-00013:002010.6165:02696
02697:+00013:+00031:-00017:002010.6165:02697
02698:+00016:+00031:-00022:002010.6165:02698
02699:-00032:+00015:+00022:002010.6165:02699
02700:-00059:+00022:-00030:002010.6165:02700
02701:-00051:+00006:-00045:002010.6165:02701
02702:-00032:+00027:-00112:001924.0871:02702
02703:-00071:-00004:-00062:001924.0871:02703
02704:-00039:+00052:-00060:001924.0871:02704
02705:-00018:+00016:-00078:001924.0871:02705
02706:-00013:+00025:-00068:001924.0871:02706
02707:+00014:-00001:-00068:001924.0871:02707
02708:+00046:+00037:-00080:001924.0871:02708
02709:+00021:+00014:-00082:001924.0871:02709
02710:+00041:+00041:-00066:001924.0871:02710
02711:+00032:+00034:-00059:001924.0871:02711
02712:+00018:+00028:-00042:001924.0871:02712
02713:+00028:+00014:-00068:001833.7817:02713
02714:+00021:+00026:-00092:001833.7817:02714
02715:-00013:+00019:-00088:001833.7817:02715
02716:-00003:+00014:-00076:001833.7817:02716
02717:+00000:+00021:-00090:001833.7817:02717
02718:-00036:+00021:-00069:001833.7817:02718
02719:-00047:-00017:-00059:001833.7817:02719
02720:-00074:+00005:-00049:001833.7817:02720
02721:-00099:-00031:-00076:001833.7817:02721
02722:-00096:-00036:-00043:001833.7817:02722
02723:-00113:-00050:-00006:001833.7817:02723
02724:-00128:-00047:-00047:001721.7805:02724
02725:-00147:-00047:-00028:001721.7805:02725
02726:-00147:-00028:-00005:001721.7805:02726
02727:-00138:-00027:-00025:001721.7805:02727
02728:-00123:-00047:-00065:001721.7805:02728
02729:-00114:-00026:-00017:001721.7805:02729
02730:-00120:-00044:+00008:001721.7805:02730
02731:-00118:-00049:-00016:001721.7805:02731
02732:-00093:-00053:+00066:001721.7805:02732
02733:-00094:-00042:+00068:001721.7805:02733
02734:-00095:-00047:+00066:001721.7805:02734
02735:-00115:-00048:+00038:001721.7805:02735
02736:-00108:-00027:+00055:001721.7805:02736
02737:-00108:-00031:+00024:001618.3154:02737
02738:-00095:-00007:+00000:001618.3154:02738
02739:-00103:-00008:+00010:001618.3154:02739
02740:-00120:-00010:-00001:001618.3154:02740
02741:-00094:-00033:+00049:001618.3154:02741
02742:-00114:-00017:+00066:001618.3154:02742
02743:-00093:-00018:+00067:001618.3154:02743
02744:-00082:+00016:+00066:001618.3154:02744
02745:-00094:-00002:+00067:001618.3154:02745
02746:-00095:+00014:+00055:001618.3154:02746
02747:-00079:+00035:+00058:001618.3154:02747
02748:-00070:+00054:+00038:001618.3154:02748
02749:-00068:+00046:-00002:001595.8485:02749
02750:-00030:+00067:-00005:001595.8485:02750
02751:-00017:+00046:+00033:001595.8485:02751
02752:-00019:+00031:+00035:001595.8485:02752
02753:-00003:+00027:+00010:001595.8485:02753
02754:-00005:+00036:+00001:001595.8485:02754
02755:-00019:+00037:-00021:001595.8485:02755
02756:-00017:+00019:-00021:001595.8485:02756
02757:-00020:-00015:-00017:001595.8485:02757
02758:-00019:-00010:-00001:001595.8485:02758
02759:-00068:-00013:+00018:001595.8485:02759
02760:-00074:-00013:+00026:001595.8485:02760
02761:-00078:-00009:+00025:001595.8485:02761
02762:-00094:-00021:-00014:001638.0767:02762
02763:-00079:-00007:-00009:001638.0767:02763
02764:-00118:-00031:-00031:001638.0767:02764
02765:-00118:-00030:-00024:001638.0767:02765
02766:-00092:+00007:+00007:001638.0767:02766
02767:-00068:-00014:-00009:001638.0767:02767
02768:-00051:+00006:-00048:001638.0767:02768
02769:-00032:+00000:-00011:001638.0767:02769
02770:-00016:+00038:-00038:001638.0767:02770
02771:-00017:+00024:-00063:001638.0767:02771
02772:-00001:+00046:-00042:001638.0767:02772
02773:-00025:+00065:-00063:001713.4978:02773
02774:-00042:+00047:-00050:001713.4978:02774
02775:-00021:+00059:-00064:001713.4978:02775
02776:-00045:+00072:-00015:001713.4978:02776
02777:-00051:+00061:-00006:001713.4978:02777
02778:-00073:+00074:-00002:001713.4978:02778
02779:-00063:+00091:-00032:001713.4978:02779
02780:-00084:+00115:-00060:001713.4978:02780
02781:-00088:+00114:-00047:001713.4978:02781
02782:-00067:+00126:-00074:001713.4978:02782
02783:-00103:+00139:-00062:001713.4978:02783
02784:-00081:+00126:-00005:001807.5614:02784
02785:-00066:+00140:-00017:001807.5614:02785
02786:-00068:+00122:-00012:001807.5614:02786
02787:-00064:+00143:-00044:001807.5614:02787
02788:-00059:+00130:-00040:001807.5614:02788
02789:-00060:+00145:-00061:001807.5614:02789
02790:-00047:+00120:-00041:001807.5614:02790
02791:-00057:+00122:+00038:001807.5614:02791
02792:-00065:+00106:-00013:001807.5614:02792
02793:-00084:+00104:-00003:001807.5614:02793
02794:-00083:+00077:-00019:001807.5614:02794
02795:-00087:+00093:-00048:001891.6159:02795
02796:-00080:+00079:-00010:001891.6159:02796
02797:-00046:+00076:-00009:001891.6159:02797
02798:-00128:+00041:+00074:001891.6159:02798
02799:-00005:+00085:+00015:001891.6159:02799
02800:-00021:+00041:-00001:001891.6159:02800
02801:-00019:+00048:-00030:001891.6159:02801
02802:-00056:+00016:+00009:001891.6159:02802
02803:-00043:+00001:+00005:001891.6159:02803
02804:+00031:+00022:+00026:001891.6159:02804
02805:-00027:-00007:-00005:001948.0158:02805
02806:+00007:+00020:-00009:001948.0158:02806
02807:-00047:-00018:+00019:001948.0158:02807
02808:+00026:+00019:+00012:001948.0158:02808
02809:-00009:-00018:+00016:001948.0158:02809
02810:-00026:-00005:+00008:001948.0158:02810
02811:-00055:-00013:+00017:001948.0158:02811
02812:-00021:-00031:+00013:001948.0158:02812
02813:-00013:-00039:+00018:001948.0158:02813
02814:-00009:-00025:+00106:001948.0158:02814
02815:-00026:-00029:+00042:001989.1765:02815
02816:-00058:-00029:-00096:001989.1765:02816
02817:-00046:-00048:-00113:001989.1765:02817
02818:-00015:-00008:-00076:001989.1765:02818
02819:+00002:-00007:-00008:001989.1765:02819
02820:+00007:+00008:-00003:001989.1765:02820
02821:+00000:-00019:+00039:001989.1765:02821
02822:-00013:-00004:-00061:001989.1765:02822
02823:-00017:+00007:-00027:001989.1765:02823
02824:-00014:-00006:+00035:001989.1765:02824
02825:-00001:+00004:+00034:002026.9926:02825
02826:-00008:-00007:-00001:002026.9926:02826
02827:+00040:-00006:+00087:002026.9926:02827
02828:+00055:-00005:+00077:002026.9926:02828
02829:-00002:-00011:+00041:002026.9926:02829
02830:-00011:-00013:-00074:002026.9926:02830
02831:-00026:-00015:-00131:002026.9926:02831
02832:-00014:-00008:-00162:002026.9926:02832
02833:-00010:-00020:-00028:002026.9926:02833
02834:+00026:-00020:+00051:002026.9926:02834
02835:+00022:+00006:+00080:002043.3662:02835
02836:+00033:+00014:+00095:002043.3662:02836
02837:+00074:+00039:+00141:002043.3662:02837
02838:+00051:+00047:+00114:002043.3662:02838
02839:+00038:+00027:+00070:002043.3662:02839
02840:+00076:+00047:+00037:002043.3662:02840
02841:+00086:+00031:-00094:002043.3662:02841
02842:+00077:+00030:-00100:002043.3662:02842
02843:+00113:+00035:-00019:002043.3662:02843
02844:+00128:+00037:+00044:002043.3662:02844
02845:+00146:+00029:+00060:002067.0695:02845
02846:+00175:+00043:+00060:002067.0695:02846
02847:+00183:+00067:+00084:002067.0695:02847
02848:+00159:+00060:+00035:002067.0695:02848
02849:+00165:+00076:+00014:002067.0695:02849
02850:+00147:+00094:+00029:002067.0695:02850
02851:+00132:+00089:+00108:002067.0695:02851
02852:+00099:+00109:-00083:002067.0695:02852
02853:+00068:+00101:+00050:002067.0695:02853
02854:+00123:+00107:+00000:002074.2194:02854
02855:+00067:+00104:+00013:002074.2194:02855
02856:+00038:+00130:-00036:002074.2194:02856
02857:+00036:+00087:-00017:002074.2194:02857
02858:+00038:+00093:-00018:002074.2194:02858
02859:+00016:+00078:-00050:002074.2194:02859
02860:+00015:+00084:-00009:002074.2194:02860
02861:-00012:+00046:+00018:002074.2194:02861
02862:-00023:+00021:+00020:002074.2194:02862
02863:+00000:+00003:-00044:002074.2194:02863
02864:-00001:-00060:-00058:002077.2661:02864
02865:+00042:-00071:+00259:002077.2661:02865
02866:+00019:-00129:+00268:002077.2661:02866
02867:-00066:-00183:-00164:002077.2661:02867
02868:-00047:-00225:-00121:002077.2661:02868
02869:-00009:-00259:+00036:002077.2661:02869
02870:-00078:-00323:-00001:002077.2661:02870
02871:-00087:-00307:-00033:002077.2661:02871
02872:-00061:-00284:+00053:002077.2661:02872
02873:-00025:-00261:+00049:002070.4443:02873
02874:-00018:-00278:+00026:002070.4443:02874
02875:+00042:-00260:+00025:002070.4443:02875
02876:+00026:-00228:-00009:002070.4443:02876
02877:+00102:-00207:+00050:002070.4443:02877
02878:+00119:-00185:+00103:002070.4443:02878
02879:+00121:-00162:+00119:002070.4443:02879
02880:+00116:-00121:+00140:002070.4443:02880
02881:+00124:-00084:+00063:002070.4443:02881
02882:+00126:-00092:+00002:002070.4443:02882
02883:+00131:-00038:-00051:002063.9082:02883
02884:+00095:-00027:+00024:002063.9082:02884
02885:+00084:-00033:+00030:002063.9082:02885
02886:+00051:-00029:+00032:002063.9082:02886
02887:+00036:+00006:+00037:002063.9082:02887
02888:+00009:+00017:+00053:002063.9082:02888
02889:-00038:+00037:+00055:002063.9082:02889
02890:-00053:+00050:+00060:002063.9082:02890
02891:-00068:+00029:+00066:002063.9082:02891
02892:-00046:+00060:+00070:002063.9082:02892
02893:-00053:+00057:+00052:002043.3686:02893
02894:-00056:+00069:+00073:002043.3686:02894
02895:-00053:+00078:+00044:002043.3686:02895
02896:-00059:+00072:+00079:002043.3686:02896
02897:-00032:+00060:+00074:002043.3686:02897
02898:-00040:+00069:+00071:002043.3686:02898
02899:-00038:+00043:+00013:002043.3686:02899
02900:-00009:+00055:+00017:002043.3686:02900
02901:+00006:+00042:+00053:002043.3686:02901
02902:+00043:+00059:+00065:002043.3686:02902
02903:+00038:+00045:+00035:002030.5946:02903
02904:+00057:+00067:-00015:002030.5946:02904
02905:+00064:+00049:+00023:002030.5946:02905
02906:+00092:+00047:+00037:002030.5946:02906
02907:+00081:+00038:+00001:002030.5946:02907
02908:+00068:+00048:+00039:002030.5946:02908
02909:+00083:+00038:+00049:002030.5946:02909
02910:+00051:+00052:+00027:002030.5946:02910
02911:+00034:+00037:+00007:002030.5946:02911
02912:+00039:+00026:+00007:002030.5946:02912
02913:-00013:+00036:-00025:001978.6951:02913
02914:-00016:+00025:-00025:001978.6951:02914
02915:-00053:+00021:-00007:001978.6951:02915
02916:-00047:+00035:-00044:001978.6951:02916
02917:-00069:+00009:-00061:001978.6951:02917
02918:-00031:+00036:-00075:001978.6951:02918
02919:-00052:+00022:-00042:001978.6951:02919
02920:-00033:+00034:-00044:001978.6951:02920
02921:-00038:+00008:-00036:001978.6951:02921
02922:-00011:+00009:-00051:001978.6951:02922
02923:-00011:+00020:-00069:001886.3264:02923
02924:+00008:+00014:-00020:001886.3264:02924
02925:+00008:+00037:-00058:001886.3264:02925
02926:+00030:+00030:-00083:001886.3264:02926
02927:+00017:+00012:-00074:001886.3264:02927
02928:+00020:+00016:-00080:001886.3264:02928
02929:+00031:+00036:-00087:001886.3264:02929
02930:+00025:+00019:-00106:001886.3264:02930
02931:+00027:+00013:-00108:001886.3264:02931
02932:-00013:-00005:-00078:001886.3264:02932
02933:-00016:-00010:-00040:001886.3264:02933
02934:-00036:-00012:-00019:001886.3264:02934
02935:-00063:-00028:-00060:001792.2220:02935
02936:-00103:-00041:-00026:001792.2220:02936
02937:-00103:-00042:-00019:001792.2220:02937
02938:-00134:-00043:-00006:001792.2220:02938
02939:-00131:-00062:-00049:001792.2220:02939
02940:-00122:-00056:+00000:001792.2220:02940
02941:-00122:-00060:-00043:001792.2220:02941
02942:-00147:-00065:-00050:001792.2220:02942
02943:-00111:-00060:-00008:001792.2220:02943
02944:-00108:-00059:-00027:001792.2220:02944
02945:-00133:-00060:-00036:001792.2220:02945
02946:-00097:-00053:+00008:001710.0013:02946
02947:-00095:-00062:+00055:001710.0013:02947
02948:-00100:-00039:+00026:001710.0013:02948
02949:-00079:-00047:+00050:001710.0013:02949
02950:-00084:-00037:+00018:001710.0013:02950
02951:-00090:-00008:+00053:001710.0013:02951
02952:-00068:+00004:+00054:001710.0013:02952
02953:-00053:-00001:+00057:001710.0013:02953
02954:-00049:+00012:+00070:001710.0013:02954
02955:-00052:+00026:+00031:001710.0013:02955
02956:-00036:+00041:+00087:001710.0013:02956
02957:-00060:+00042:+00049:001710.0013:02957
02958:-00071:+00041:+00011:001661.2187:02958
02959:-00065:+00063:-00018:001661.2187:02959
02960:-00080:+00044:+00012:001661.2187:02960
02961:-00093:+00064:+00037:001661.2187:02961
02962:-00114:+00048:+00076:001661.2187:02962
02963:-00098:+00030:+00031:001661.2187:02963
02964:-00110:+00034:+00012:001661.2187:02964
02965:-00114:+00035:-00046:001661.2187:02965
02966:-00093:+00032:-00007:001661.2187:02966
02967:-00085:+00010:-00023:001661.2187:02967
02968:-00059:-00004:+00049:001661.2187:02968
02969:-00035:+00007:+00014:001661.2187:02969
02970:-00058:-00032:+00067:001669.4403:02970
02971:-00053:-00053:-00024:001669.4403:02971
02972:-00068:-00012:-00044:001669.4403:02972
02973:-00033:-00052:-00022:001669.4403:02973
02974:-00021:-00049:-00009:001669.4403:02974
02975:-00002:-00043:-00016:001669.4403:02975
02976:-00011:-00051:+00005:001669.4403:02976
02977:+00011:-00043:+00019:001669.4403:02977
02978:+00001:-00025:-00016:001669.4403:02978
02979:-00011:-00037:+00017:001669.4403:02979
02980:+00010:-00013:+00024:001669.4403:02980
02981:-00001:-00024:-00018:001669.4403:02981
02982:-00012:-00016:-00002:001717.0700:02982
02983:-00040:-00022:+00003:001717.0700:02983
02984:-00036:-00017:-00051:001717.0700:02984
02985:-00050:+00007:-00094:001717.0700:02985
02986:-00047:+00036:-00082:001717.0700:02986
02987:-00083:+00029:-00031:001717.0700:02987
02988:-00048:+00046:-00037:001717.0700:02988
02989:-00070:+00056:-00063:001717.0700:02989
02990:-00047:+00090:-00019:001717.0700:02990
02991:-00020:+00096:+00017:001717.0700:02991
02992:-00020:+00107:-00013:001717.0700:02992
02993:-00017:+00139:-00025:001776.6937:02993
02994:-00036:+00141:-00013:001776.6937:02994
02995:-00070:+00138:-00103:001776.6937:02995
02996:-00088:+00158:-00106:001776.6937:02996
02997:-00084:+00136:-00061:001776.6937:02997
02998:-00104:+00159:-00053:001776.6937:02998
02999:-00114:+00155:-00052:001776.6937:02999
03000:-00092:+00134:-00024:001776.6937:03000
03001:-00096:+00126:-00066:001776.6937:03001
03002:-00115:+00144:-00067:001776.6937:03002
03003:-00090:+00124:+00012:001776.6937:03003
03004:-00080:+00105:+00070:001855.1811:03004
03005:-00077:+00091:+00012:001855.1811:03005
03006:-00090:+00097:+00026:001855.1811:03006
03007:-00085:+00071:-00011:001855.1811:03007
03008:-00095:+00062:-00107:001855.1811:03008
03009:-00099:+00048:+00019:001855.1811:03009
03010:-00079:+00011:+00000:001855.1811:03010
03011:-00052:+00033:-00031:001855.1811:03011
03012:-00088:+00025:+00024:001855.1811:03012
03013:+00020:+00012:+00083:001855.1811:03013
03014:-00016:-00025:-00045:001923.7395:03014
03015:-00017:+00004:+00022:001923.7395:03015
03016:-00041:-00038:+00069:001923.7395:03016
03017:-00041:-00030:-00003:001923.7395:03017
03018:-00059:-00050:+00008:001923.7395:03018
03019:-00001:-00031:+00033:001923.7395:03019
03020:-00003:-00048:-00029:001923.7395:03020
03021:-00018:-00009:-00028:001923.7395:03021
03022:-00084:-00052:-00033:001923.7395:03022
03023:-00013:+00002:+00045:001923.7395:03023
03024:-00052:-00050:+00010:001923.7395:03024
03025:-00002:+00005:+00033:001966.3869:03025
03026:-00029:-00032:+00037:001966.3869:03026
03027:-00010:+00000:-00052:001966.3869:03027
03028:-00024:-00002:-00034:001966.3869:03028
03029:-00021:+00011:+00023:001966.3869:03029
03030:-00017:+00012:-00001:001966.3869:03030
03031:-00026:+00030:+00011:001966.3869:03031
03032:+00010:+00054:+00008:001966.3869:03032
03033:-00023:+00062:-00034:001966.3869:03033
03034:+00000:+00069:-00016:001966.3869:03034
03035:-00002:+00060:+00086:002008.1166:03035
03036:-00033:+00049:-00041:002008.1166:03036
03037:-00022:+00040:-00070:002008.1166:03037
03038:-00026:+00061:-00111:002008.1166:03038
03039:-00003:+00056:-00045:002008.1166:03039
03040:-00010:+00069:+00024:002008.1166:03040
03041:+00005:+00056:+00048:002008.1166:03041
03042:+00004:+00064:+00088:002008.1166:03042
03043:+00001:+00029:+00098:002008.1166:03043
03044:+00000:+00022:+00067:002033.5805:03044
03045:-00011:+00007:+00029:002033.5805:03045
03046:-00044:-00026:-00014:002033.5805:03046
03047:-00054:-00039:-00121:002033.5805:03047
03048:-00072:-00048:-00151:002033.5805:03048
03049:-00056:-00039:-00055:002033.5805:03049
03050:-00040:-00060:-00015:002033.5805:03050
03051:-00001:-00042:+00060:002033.5805:03051
03052:+00042:-00029:+00156:002033.5805:03052
03053:+00023:-00051:+00177:002033.5805:03053
03054:+00024:-00046:+00084:002046.6970:03054
03055:+00034:-00041:+00052:002046.6970:03055
03056:+00065:-00041:+00029:002046.6970:03056
03057:+00068:-00038:+00023:002046.6970:03057
03058:+00089:-00040:+00007:002046.6970:03058
03059:+00118:-00025:+00069:002046.6970:03059
03060:+00145:-00009:+00098:002046.6970:03060
03061:+00145:-00006:+00098:002046.6970:03061
03062:+00156:+00032:+00051:002046.6970:03062
03063:+00160:+00044:+00028:002046.6970:03063
03064:+00170:+00065:+00014:002063.6784:03064
03065:+00160:+00083:-00037:002063.6784:03065
03066:+00143:+00109:-00048:002063.6784:03066
03067:+00151:+00106:-00061:002063.6784:03067
03068:+00127:+00141:+00019:002063.6784:03068
03069:+00139:+00155:+00114:002063.6784:03069
03070:+00093:+00156:+00097:002063.6784:03070
03071:+00050:+00158:-00050:002063.6784:03071
03072:+00038:+00139:-00071:002063.6784:03072
03073:+00047:+00127:-00053:002070.7846:03073
03074:+00027:+00096:-00025:002070.7846:03074
03075:-00011:+00070:-00017:002070.7846:03075
03076:-00018:+00049:+00031:002070.7846:03076
03077:-00034:+00011:+00019:002070.7846:03077
03078:-00037:+00007:+00004:002070.7846:03078
03079:-00045:-00024:-00014:002070.7846:03079
03080:-00037:-00049:-00045:002070.7846:03080
03081:-00032:-00072:-00051:002070.7846:03081
03082:-00019:-00119:+00079:002070.7846:03082
03083:-00027:-00158:+00158:002056.8005:03083
03084:-00053:-00215:+00018:002056.8005:03084
03085:-00088:-00226:-00058:002056.8005:03085
03086:-00036:-00242:-00033:002056.8005:03086
03087:-00083:-00256:+00032:002056.8005:03087
03088:-00061:-00249:+00002:002056.8005:03088
03089:-00035:-00232:-00014:002056.8005:03089
03090:+00007:-00205:-00009:002056.8005:03090
03091:+00016:-00201:-00002:002056.8005:03091
03092:+00091:-00189:+00048:002056.8005:03092
03093:+00078:-00171:+00066:002047.0634:03093
03094:+00114:-00131:+00049:002047.0634:03094
03095:+00130:-00110:+00059:002047.0634:03095
03096:+00132:-00102:+00080:002047.0634:03096
03097:+00100:-00093:+00092:002047.0634:03097
03098:+00102:-00064:+00098:002047.0634:03098
03099:+00065:-00066:+00044:002047.0634:03099
03100:+00074:-00060:+00035:002047.0634:03100
03101:+00032:-00028:-00004:002047.0634:03101
03102:+00046:-00030:-00017:002047.0634:03102
03103:+00016:-00007:+00051:002040.2558:03103
03104:+00029:+00003:+00107:002040.2558:03104
03105:+00011:+00022:+00119:002040.2558:03105
03106:-00045:+00021:+00066:002040.2558:03106
03107:-00042:+00021:+00035:002040.2558:03107
03108:+00014:+00040:+00086:002040.2558:03108
03109:+00007:+00067:+00049:002040.2558:03109
03110:+00012:+00047:+00101:002040.2558:03110
03111:-00002:+00042:+00060:002040.2558:03111
03112:-00039:+00064:+00041:002040.2558:03112
03113:-00004:+00063:-00012:002020.3187:03113
03114:+00012:+00059:+00020:002020.3187:03114
03115:+00014:+00042:-00020:002020.3187:03115
03116:-00006:+00053:-00020:002020.3187:03116
03117:+00007:+00031:-00003:002020.3187:03117
03118:+00020:+00027:-00019:002020.3187:03118
03119:+00035:+00029:-00007:002020.3187:03119
03120:+00032:+00029:+00035:002020.3187:03120
03121:+00055:+00028:+00019:002020.3187:03121
03122:+00044:+00027:-00018:002020.3187:03122
03123:+00033:+00039:+00011:001973.7534:03123
03124:+00046:+00025:-00003:001973.7534:03124
03125:+00029:+00016:-00027:001973.7534:03125
03126:+00024:+00013:-00057:001973.7534:03126
03127:+00026:+00016:-00055:001973.7534:03127
03128:+00000:+00004:-00071:001973.7534:03128
03129:-00003:+00001:-00073:001973.7534:03129
03130:-00043:-00016:-00063:001973.7534:03130
03131:-00053:+00003:-00066:001973.7534:03131
03132:-00045:-00005:-00108:001973.7534:03132
03133:-00039:+00018:-00100:001880.2073:03133
03134:-00035:+00001:-00045:001880.2073:03134
03135:-00039:+00011:-00016:001880.2073:03135
03136:-00041:+00001:-00077:001880.2073:03136
03137:-00042:+00042:-00076:001880.2073:03137
03138:-00030:+00053:-00081:001880.2073:03138
03139:-00023:+00069:-00072:001880.2073:03139
03140:-00026:+00064:-00105:001880.2073:03140
03141:-00039:+00078:-00042:001880.2073:03141
03142:-00024:+00058:-00037:001880.2073:03142
03143:-00016:+00079:-00095:001880.2073:03143
03144:-00031:+00040:-00076:001880.2073:03144
03145:-00041:+00063:-00032:001751.8596:03145
03146:-00048:+00049:-00023:001751.8596:03146
03147:-00084:+00050:-00064:001751.8596:03147
03148:-00076:+00036:-00012:001751.8596:03148
03149:-00092:+00036:+00020:001751.8596:03149
03150:-00115:-00016:-00045:001751.8596:03150
03151:-00132:+00005:-00029:001751.8596:03151
03152:-00122:-00027:+00038:001751.8596:03152
03153:-00124:-00027:-00011:001751.8596:03153
03154:-00135:-00043:-00012:001751.8596:03154
03155:-00114:-00055:+00036:001751.8596:03155
03156:-00117:-00080:+00052:001751.8596:03156
03157:-00099:-00080:+00026:001647.7486:03157
03158:-00081:-00060:+00011:001647.7486:03158
03159:-00084:-00060:+00021:001647.7486:03159
03160:-00088:-00066:+00016:001647.7486:03160
03161:-00062:-00060:+00018:001647.7486:03161
03162:-00049:-00050:+00026:001647.7486:03162
03163:-00052:-00039:+00072:001647.7486:03163
03164:-00057:-00050:+00056:001647.7486:03164
03165:-00070:-00034:+00014:001647.7486:03165
03166:-00087:-00010:+00001:001647.7486:03166
03167:-00080:-00008:+00045:001647.7486:03167
03168:-00096:-00010:+00032:001647.7486:03168
03169:-00112:-00011:+00031:001647.7486:03169
03170:-00112:-00009:+00055:001594.1762:03170
03171:-00138:-00033:+00056:001594.1762:03171
03172:-00144:-00034:+00050:001594.1762:03172
03173:-00151:-00007:+00029:001594.1762:03173
03174:-00120:-00006:+00015:001594.1762:03174
03175:-00106:+00000:-00048:001594.1762:03175
03176:-00046:+00022:-00079:001594.1762:03176
03177:-00015:+00022:-00018:001594.1762:03177
03178:-00010:-00005:+00017:001594.1762:03178
03179:+00010:-00001:+00059:001594.1762:03179
03180:+00007:+00021:+00055:001594.1762:03180
03181:+00029:+00011:+00015:001594.1762:03181
03182:+00004:+00032:-00038:001609.9960:03182
03183:+00030:+00038:-00057:001609.9960:03183
03184:+00008:+00027:-00020:001609.9960:03184
03185:+00004:+00037:+00033:001609.9960:03185
03186:+00011:+00014:+00035:001609.9960:03186
03187:-00015:+00032:+00014:001609.9960:03187
03188:-00057:+00018:-00024:001609.9960:03188
03189:-00090:+00018:-00052:001609.9960:03189
03190:-00108:-00017:-00034:001609.9960:03190
03191:-00114:-00009:-00031:001609.9960:03191
03192:-00164:-00020:+00037:001609.9960:03192
03193:-00146:-00014:+00012:001609.9960:03193
03194:-00145:+00002:-00063:001682.7739:03194
03195:-00122:+00019:-00043:001682.7739:03195
03196:-00092:+00034:-00043:001682.7739:03196
03197:-00077:+00048:-00019:001682.7739:03197
03198:-00061:+00049:-00048:001682.7739:03198
03199:-00059:+00057:-00013:001682.7739:03199
03200:-00038:+00058:+00026:001682.7739:03200
03201:-00025:+00080:+00026:001682.7739:03201
03202:-00024:+00067:+00018:001682.7739:03202
03203:-00004:+00096:-00023:001682.7739:03203
03204:-00028:+00098:-00023:001682.7739:03204
03205:-00006:+00109:-00012:001760.7347:03205
03206:-00016:+00083:-00033:001760.7347:03206
03207:-00035:+00075:-00020:001760.7347:03207
03208:-00068:+00071:+00005:001760.7347:03208
03209:-00076:+00083:-00051:001760.7347:03209
03210:-00091:+00072:-00072:001760.7347:03210
03211:-00101:+00071:-00060:001760.7347:03211
03212:-00083:+00096:+00013:001760.7347:03212
03213:-00083:+00096:+00003:001760.7347:03213
03214:-00068:+00093:+00034:001760.7347:03214
03215:-00075:+00110:+00005:001760.7347:03215
03216:-00071:+00124:-00039:001839.3835:03216
03217:-00037:+00102:-00012:001839.3835:03217
03218:-00031:+00092:-00008:001839.3835:03218
03219:-00034:+00104:-00024:001839.3835:03219
03220:-00100:+00099:-00021:001839.3835:03220
03221:-00011:+00073:+00040:001839.3835:03221
03222:-00038:+00048:-00030:001839.3835:03222
03223:-00030:+00065:-00107:001839.3835:03223
03224:-00058:+00015:-00044:001839.3835:03224
03225:-00052:+00014:-00108:001839.3835:03225
03226:-00066:-00005:+00010:001839.3835:03226
03227:-00036:-00002:+00035:001914.1081:03227
03228:-00037:+00003:+00007:001914.1081:03228
03229:-00054:+00002:-00025:001914.1081:03229
03230:-00019:-00011:-00003:001914.1081:03230
03231:-00044:-00033:+00035:001914.1081:03231
03232:-00043:-00023:-00032:001914.1081:03232
03233:-00016:-00036:+00008:001914.1081:03233
03234:-00025:-00034:+00011:001914.1081:03234
03235:-00018:-00028:-00017:001914.1081:03235
03236:-00010:-00033:-00034:001914.1081:03236
03237:-00010:-00017:-00124:001969.4487:03237
03238:+00012:-00013:-00136:001969.4487:03238
03239:+00024:+00005:+00019:001969.4487:03239
03240:+00002:+00018:+00166:001969.4487:03240
03241:-00026:+00002:+00115:001969.4487:03241
03242:+00005:+00006:-00020:001969.4487:03242
03243:+00044:+00022:-00071:001969.4487:03243
03244:+00012:+00028:-00120:001969.4487:03244
03245:+00012:+00013:+00040:001969.4487:03245
03246:-00003:+00038:+00151:001969.4487:03246
03247:+00000:+00035:+00146:002000.9237:03247
03248:+00011:+00029:-00109:002000.9237:03248
03249:-00009:+00029:-00171:002000.9237:03249
03250:-00002:+00064:-00124:002000.9237:03250
03251:-00008:+00038:-00044:002000.9237:03251
03252:+00008:+00051:+00113:002000.9237:03252
03253:+00005:+00050:+00106:002000.9237:03253
03254:+00044:+00051:-00002:002000.9237:03254
03255:+00031:+00066:-00041:002000.9237:03255
03256:+00042:+00021:+00022:002000.9237:03256
03257:+00019:+00022:+00067:002040.4321:03257
03258:-00009:-00008:+00080:002040.4321:03258
03259:+00009:-00025:+00039:002040.4321:03259
03260:-00024:-00033:-00063:002040.4321:03260
03261:+00000:-00007:-00067:002040.4321:03261
03262:-00014:-00033:-00039:002040.4321:03262
03263:-00017:-00032:+00020:002040.4321:03263
03264:-00003:-00026:+00058:002040.4321:03264
03265:+00009:-00025:+00089:002040.4321:03265
03266:+00003:-00042:+00090:002057.0820:03266
03267:+00026:-00055:+00114:002057.0820:03267
03268:+00052:-00080:+00098:002057.0820:03268
03269:+00076:-00061:+00010:002057.0820:03269
03270:+00077:-00060:-00003:002057.0820:03270
03271:+00119:-00039:+00025:002057.0820:03271
03272:+00116:-00049:+00063:002057.0820:03272
03273:+00149:-00024:+00085:002057.0820:03273
03274:+00137:-00003:+00133:002057.0820:03274
03275:+00128:+00015:+00079:002057.0820:03275
03276:+00152:+00030:+00050:002060.2009:03276
03277:+00164:+00066:+00022:002060.2009:03277
03278:+00157:+00060:+00000:002060.2009:03278
03279:+00167:+00111:-00012:002060.2009:03279
03280:+00156:+00118:+00062:002060.2009:03280
03281:+00156:+00130:+00073:002060.2009:03281
03282:+00126:+00161:+00045:002060.2009:03282
03283:+00121:+00157:-00058:002060.2009:03283
03284:+00108:+00147:-00108:002060.2009:03284
03285:+00074:+00131:-00101:002060.2009:03285
03286:+00052:+00114:-00013:002080.6242:03286
03287:+00038:+00084:+00027:002080.6242:03287
03288:-00014:+00030:+00053:002080.6242:03288
03289:-00005:+00037:+00066:002080.6242:03289
03290:-00037:-00015:+00016:002080.6242:03290
03291:-00052:-00037:-00063:002080.6242:03291
03292:-00068:-00040:-00106:002080.6242:03292
03293:-00044:-00096:+00068:002080.6242:03293
03294:-00018:-00167:+00033:002080.6242:03294
03295:-00059:-00191:-00065:002067.3356:03295
03296:-00020:-00248:-00105:002067.3356:03296
03297:-00054:-00254:+00050:002067.3356:03297
03298:-00050:-00273:+00068:002067.3356:03298
03299:-00046:-00268:+00058:002067.3356:03299
03300:-00017:-00266:+00075:002067.3356:03300
03301:+00015:-00251:+00041:002067.3356:03301
03302:+00045:-00247:+00023:002067.3356:03302
03303:+00052:-00246:+00027:002067.3356:03303
03304:+00095:-00196:+00014:002067.3356:03304
03305:+00108:-00180:-00024:002043.3610:03305
03306:+00131:-00140:-00005:002043.3610:03306
03307:+00164:-00111:+00042:002043.3610:03307
03308:+00154:-00084:+00023:002043.3610:03308
03309:+00165:-00063:+00061:002043.3610:03309
03310:+00155:-00025:+00049:002043.3610:03310
03311:+00141:-00011:-00013:002043.3610:03311
03312:+00144:+00013:-00031:002043.3610:03312
03313:+00126:+00035:+00028:002043.3610:03313
03314:+00081:+00039:+00102:002043.3610:03314
03315:+00036:+00027:+00128:002037.1497:03315
03316:+00023:+00026:+00083:002037.1497:03316
03317:-00040:+00044:+00065:002037.1497:03317
03318:-00038:+00079:+00028:002037.1497:03318
03319:-00040:+00074:+00032:002037.1497:03319
03320:-00033:+00071:+00037:002037.1497:03320
03321:-00048:+00056:-00019:002037.1497:03321
03322:-00053:+00093:+00057:002037.1497:03322
03323:-00033:+00085:+00016:002037.1497:03323
03324:-00055:+00055:+00040:002037.1497:03324
03325:-00061:+00050:+00055:002013.8763:03325
03326:-00064:+00031:+00069:002013.8763:03326
03327:-00083:+00013:-00029:002013.8763:03327
03328:-00058:+00019:-00013:002013.8763:03328
03329:-00035:+00001:+00016:002013.8763:03329
03330:-00037:-00016:+00027:002013.8763:03330
03331:-00006:+00002:-00030:002013.8763:03331
03332:+00002:+00003:+00003:002013.8763:03332
03333:+00018:-00011:-00010:002013.8763:03333
03334:+00033:-00011:-00031:002013.8763:03334
03335:+00052:-00031:+00020:001951.0473:03335
03336:+00067:-00009:+00042:001951.0473:03336
03337:+00068:-00036:-00002:001951.0473:03337
03338:+00064:-00033:-00018:001951.0473:03338
03339:+00052:-00013:-00048:001951.0473:03339
03340:+00020:-00009:-00054:001951.0473:03340
03341:+00005:-00031:-00058:001951.0473:03341
03342:-00013:-00018:-00060:001951.0473:03342
03343:-00005:-00035:-00071:001951.0473:03343
03344:-00018:-00005:-00055:001951.0473:03344
03345:-00036:-00006:-00010:001951.0473:03345
03346:-00059:-00005:-00043:001855.1751:03346
03347:-00050:-00004:-00076:001855.1751:03347
03348:-00049:+00036:-00073:001855.1751:03348
03349:-00061:+00038:-00037:001855.1751:03349
03350:-00049:+00037:-00064:001855.1751:03350
03351:-00069:+00046:-00047:001855.1751:03351
03352:-00054:+00064:-00034:001855.1751:03352
03353:-00057:+00079:-00051:001855.1751:03353
03354:-00020:+00096:-00068:001855.1751:03354
03355:-00022:+00097:-00043:001855.1751:03355
03356:-00025:+00100:-00060:001855.1751:03356
03357:+00000:+00114:-00054:001750.8242:03357
03358:-00004:+00115:-00048:001750.8242:03358
03359:-00018:+00090:-00001:001750.8242:03359
03360:-00024:+00092:-00005:001750.8242:03360
03361:-00022:+00086:-00026:001750.8242:03361
03362:-00031:+00060:-00051:001750.8242:03362
03363:-00050:+00055:-00045:001750.8242:03363
03364:-00067:+00042:-00009:001750.8242:03364
03365:-00077:+00025:+00039:001750.8242:03365
03366:-00091:+00018:+00019:001750.8242:03366
03367:-00112:+00006:+00002:001750.8242:03367
03368:-00098:-00019:+00020:001750.8242:03368
03369:-00132:-00034:+00000:001648.1529:03369
03370:-00110:-00049:-00014:001648.1529:03370
03371:-00110:-00051:+00019:001648.1529:03371
03372:-00121:-00055:+00055:001648.1529:03372
03373:-00095:-00055:+00025:001648.1529:03373
03374:-00079:-00059:+00028:001648.1529:03374
03375:-00082:-00054:-00003:001648.1529:03375
03376:-00082:-00079:+00035:001648.1529:03376
03377:-00084:-00064:-00031:001648.1529:03377
03378:-00068:-00048:-00009:001648.1529:03378
03379:-00075:-00049:-00010:001648.1529:03379
03380:-00060:-00030:+00026:001648.1529:03380
03381:-00049:-00008:+00065:001648.1529:03381
03382:-00053:-00020:+00066:001601.9138:03382
03383:-00063:-00005:+00065:001601.9138:03383
03384:-00052:+00010:-00031:001601.9138:03384
03385:-00073:+00021:-00053:001601.9138:03385
03386:-00049:+00032:-00036:001601.9138:03386
03387:-00034:+00027:-00016:001601.9138:03387
03388:-00053:+00032:+00021:001601.9138:03388
03389:-00043:+00032:+00020:001601.9138:03389
03390:-00060:+00010:+00038:001601.9138:03390
03391:-00061:-00001:-00066:001601.9138:03391
03392:-00066:+00004:-00029:001601.9138:03392
03393:-00035:-00002:-00016:001601.9138:03393
03394:-00061:+00001:+00086:001623.1691:03394
03395:-00057:+00004:+00042:001623.1691:03395
03396:-00046:+00004:+00028:001623.1691:03396
03397:-00051:+00006:-00030:001623.1691:03397
03398:-00074:-00005:-00006:001623.1691:03398
03399:-00070:+00006:-00010:001623.1691:03399
03400:-00047:+00010:-00015:001623.1691:03400
03401:-00061:+00017:-00017:001623.1691:03401
03402:-00057:+00018:-00005:001623.1691:03402
03403:-00055:-00002:+00001:001623.1691:03403
03404:-00047:+00000:+00015:001623.1691:03404
03405:-00059:+00019:-00004:001623.1691:03405
03406:-00050:+00013:+00017:001679.0675:03406
03407:-00056:+00039:-00013:001679.0675:03407
03408:-00052:+00047:-00011:001679.0675:03408
03409:-00037:+00043:+00001:001679.0675:03409
03410:-00047:+00039:+00055:001679.0675:03410
03411:-00084:+00027:+00042:001679.0675:03411
03412:-00061:+00050:+00041:001679.0675:03412
03413:-00068:+00042:-00011:001679.0675:03413
03414:-00081:+00053:-00082:001679.0675:03414
03415:-00083:+00066:-00036:001679.0675:03415
03416:-00087:+00050:+00058:001679.0675:03416
03417:-00079:+00031:+00065:001764.7741:03417
03418:-00071:+00047:-00013:001764.7741:03418
03419:-00053:+00056:-00033:001764.7741:03419
03420:-00037:+00059:-00042:001764.7741:03420
03421:-00054:+00091:-00081:001764.7741:03421
03422:-00038:+00109:-00014:001764.7741:03422
03423:-00030:+00110:+00015:001764.7741:03423
03424:-00016:+00103:+00004:001764.7741:03424
03425:-00042:+00102:-00017:001764.7741:03425
03426:-00041:+00104:-00001:001764.7741:03426
03427:-00036:+00128:-00063:001764.7741:03427
03428:-00035:+00128:-00092:001852.2760:03428
03429:-00035:+00103:-00032:001852.2760:03429
03430:-00071:+00091:-00013:001852.2760:03430
03431:-00071:+00072:-00017:001852.2760:03431
03432:-00085:+00082:-00004:001852.2760:03432
03433:-00068:+00093:-00076:001852.2760:03433
03434:-00106:+00047:-00063:001852.2760:03434
03435:-00005:+00083:-00041:001852.2760:03435
03436:-00070:+00047:-00096:001852.2760:03436
03437:-00036:+00027:+00008:001852.2760:03437
03438:-00068:+00010:-00037:001852.2760:03438
03439:-00050:+00017:-00002:001921.2178:03439
03440:-00069:-00011:-00091:001921.2178:03440
03441:-00059:-00004:-00088:001921.2178:03441
03442:-00065:-00017:-00074:001921.2178:03442
03443:-00034:-00015:-00018:001921.2178:03443
03444:-00051:-00016:-00020:001921.2178:03444
03445:-00031:-00006:-00004:001921.2178:03445
03446:-00056:-00024:-00049:001921.2178:03446
03447:-00004:+00008:-00004:001921.2178:03447
03448:-00023:-00023:-00032:001921.2178:03448
03449:-00040:-00013:+00025:001976.9060:03449
03450:-00016:-00021:-00014:001976.9060:03450
03451:+00008:-00003:+00035:001976.9060:03451
03452:+00011:-00001:-00011:001976.9060:03452
03453:+00024:+00015:-00006:001976.9060:03453
03454:+00011:+00009:-00045:001976.9060:03454
03455:-00012:+00033:-00052:001976.9060:03455
03456:+00025:+00032:-00012:001976.9060:03456
03457:+00013:+00034:+00025:001976.9060:03457
03458:+00008:+00026:-00003:001976.9060:03458
03459:+00040:+00030:-00019:002013.9033:03459
03460:+00037:+00049:+00003:002013.9033:03460
03461:+00023:+00025:+00027:002013.9033:03461
03462:+00018:+00028:-00005:002013.9033:03462
03463:+00044:+00041:+00000:002013.9033:03463
03464:+00043:+00043:+00009:002013.9033:03464
03465:+00022:+00040:+00008:002013.9033:03465
03466:+00030:+00044:+00045:002013.9033:03466
03467:+00027:+00033:+00057:002013.9033:03467
03468:-00012:+00022:+00040:002036.7171:03468
03469:+00001:+00015:+00017:002036.7171:03469
03470:-00007:-00004:+00035:002036.7171:03470
03471:-00001:-00009:-00003:002036.7171:03471
03472:-00022:-00021:+00041:002036.7171:03472
03473:-00044:-00021:+00007:002036.7171:03473
03474:-00074:-00007:-00035:002036.7171:03474
03475:-00050:-00032:-00017:002036.7171:03475
03476:-00054:-00026:+00025:002036.7171:03476
03477:-00046:-00052:+00042:002036.7171:03477
03478:-00004:-00047:+00100:002067.0595:03478
03479:-00008:-00051:+00100:002067.0595:03479
03480:+00040:-00028:+00077:002067.0595:03480
03481:+00069:-00049:+00088:002067.0595:03481
03482:+00105:-00030:+00063:002067.0595:03482
03483:+00100:-00037:+00037:002067.0595:03483
03484:+00111:-00037:+00052:002067.0595:03484
03485:+00131:-00011:+00057:002067.0595:03485
03486:+00127:-00016:+00021:002067.0595:03486
03487:+00130:-00004:+00011:002067.0595:03487
03488:+00154:+00037:+00013:002070.7358:03488
03489:+00144:+00054:+00068:002070.7358:03489
03490:+00146:+00051:+00061:002070.7358:03490
03491:+00153:+00072:+00067:002070.7358:03491
03492:+00139:+00106:+00028:002070.7358:03492
03493:+00127:+00117:+00000:002070.7358:03493
03494:+00131:+00155:+00018:002070.7358:03494
03495:+00135:+00133:-00059:002070.7358:03495
03496:+00093:+00141:-00080:002070.7358:03496
03497:+00067:+00111:-00028:002077.2585:03497
03498:+00071:+00076:+00034:002077.2585:03498
03499:-00005:+00079:-00013:002077.2585:03499
03500:-00061:+00056:+00002:002077.2585:03500
03501:-00051:+00041:+00018:002077.2585:03501
03502:-00088:+00015:+00045:002077.2585:03502
03503:-00079:-00019:-00100:002077.2585:03503
03504:-00056:+00018:+00223:002077.2585:03504
03505:+00002:-00086:+00210:002077.2585:03505
03506:-00084:-00098:-00214:002077.2585:03506
03507:+00021:-00106:-00187:002087.4809:03507
03508:+00026:-00144:+00011:002087.4809:03508
03509:-00010:-00179:-00006:002087.4809:03509
03510:-00033:-00195:-00098:002087.4809:03510
03511:+00015:-00219:-00005:002087.4809:03511
03512:+00021:-00181:+00005:002087.4809:03512
03513:+00056:-00193:+00021:002087.4809:03513
03514:+00060:-00189:+00078:002087.4809:03514
03515:+00076:-00198:+00077:002087.4809:03515
03516:+00117:-00150:+00042:002087.4809:03516
03517:+00120:-00133:+00100:002077.6604:03517
03518:+00113:-00152:+00049:002077.6604:03518
03519:+00105:-00139:+00051:002077.6604:03519
03520:+00107:-00111:+00024:002077.6604:03520
03521:+00081:-00072:-00060:002077.6604:03521
03522:+00081:-00059:-00081:002077.6604:03522
03523:+00091:-00047:+00015:002077.6604:03523
03524:+00071:-00040:+00028:002077.6604:03524
03525:+00044:-00041:+00031:002077.6604:03525
03526:+00042:-00037:+00143:002050.0588:03526
03527:+00016:+00003:+00066:002050.0588:03527
03528:-00027:+00005:-00065:002050.0588:03528
03529:-00031:+00000:+00030:002050.0588:03529
03530:-00045:-00006:+00082:002050.0588:03530
03531:-00052:-00006:+00043:002050.0588:03531
03532:-00065:+00011:+00045:002050.0588:03532
03533:-00088:+00022:+00006:002050.0588:03533
03534:-00102:+00017:-00017:002050.0588:03534
03535:-00072:+00038:-00044:002050.0588:03535
03536:-00047:+00036:-00059:002001.7539:03536
03537:-00036:+00000:+00016:002001.7539:03537
03538:-00024:+00022:+00065:002001.7539:03538
03539:-00022:+00019:+00085:002001.7539:03539
03540:+00002:+00022:+00053:002001.7539:03540
03541:+00029:+00010:+00051:002001.7539:03541
03542:-00009:+00021:+00020:002001.7539:03542
03543:+00008:+00020:+00051:002001.7539:03543
03544:+00003:+00021:+00049:002001.7539:03544
03545:+00023:+00001:+00059:002001.7539:03545
03546:+00042:+00000:+00018:002001.7539:03546
03547:+00032:-00003:+00012:001911.9434:03547
03548:+00040:+00001:+00001:001911.9434:03548
03549:+00030:+00008:+00001:001911.9434:03549
03550:+00022:+00006:+00017:001911.9434:03550
03551:+00020:+00018:+00036:001911.9434:03551
03552:+00007:+00019:-00001:001911.9434:03552
03553:+00012:-00006:-00031:001911.9434:03553
03554:-00023:-00003:+00036:001911.9434:03554
03555:-00026:+00020:-00028:001911.9434:03555
03556:-00038:-00006:-00005:001911.9434:03556
03557:-00030:+00037:-00026:001911.9434:03557
03558:-00048:+00019:+00001:001797.1523:03558
03559:-00058:+00030:-00023:001797.1523:03559
03560:-00068:+00037:-00036:001797.1523:03560
03561:-00055:+00026:-00036:001797.1523:03561
03562:-00050:+00034:+00004:001797.1523:03562
03563:-00054:+00033:-00012:001797.1523:03563
03564:-00057:+00026:-00037:001797.1523:03564
03565:-00044:+00036:-00045:001797.1523:03565
03566:-00031:+00030:-00022:001797.1523:03566
03567:-00033:+00043:-00037:001797.1523:03567
03568:-00054:+00041:-00034:001797.1523:03568
03569:-00016:+00064:+00009:001797.1523:03569
03570:-00016:+00067:-00027:001705.4022:03570
03571:-00019:+00045:-00028:001705.4022:03571
03572:-00015:+00052:-00007:001705.4022:03572
03573:-00018:+00052:-00026:001705.4022:03573
03574:-00022:+00031:-00094:001705.4022:03574
03575:-00054:+00029:-00045:001705.4022:03575
03576:-00052:+00015:-00018:001705.4022:03576
03577:-00062:+00015:-00007:001705.4022:03577
03578:-00077:-00018:-00027:001705.4022:03578
03579:-00082:-00006:-00030:001705.4022:03579
03580:-00118:-00018:+00006:001705.4022:03580
03581:-00129:-00020:-00063:001705.4022:03581
03582:-00136:-00020:-00022:001642.4490:03582
03583:-00122:-00035:-00033:001642.4490:03583
03584:-00113:-00036:-00063:001642.4490:03584
03585:-00116:-00032:-00068:001642.4490:03585
03586:-00134:-00027:-00063:001642.4490:03586
03587:-00133:-00051:+00038:001642.4490:03587
03588:-00112:-00050:+00009:001642.4490:03588
03589:-00117:-00041:-00018:001642.4490:03589
03590:-00098:-00040:-00011:001642.4490:03590
03591:-00093:-00038:-00017:001642.4490:03591
03592:-00092:-00043:-00008:001642.4490:03592
03593:-00100:-00063:+00019:001642.4490:03593
03594:-00085:-00032:+00009:001626.7226:03594
03595:-00062:-00025:-00035:001626.7226:03595
03596:-00075:-00047:-00024:001626.7226:03596
03597:-00058:-00010:+00016:001626.7226:03597
03598:-00055:-00015:-00001:001626.7226:03598
03599:-00041:+00007:+00012:001626.7226:03599
03600:-00006:+00017:+00035:001626.7226:03600
03601:+00000:+00001:+00034:001626.7226:03601
03602:-00009:+00026:+00019:001626.7226:03602
03603:+00002:+00033:-00002:001626.7226:03603
03604:+00015:+00024:+00008:001626.7226:03604
03605:-00017:+00037:+00009:001626.7226:03605
03606:-00016:+00050:+00077:001667.2733:03606
03607:-00054:+00025:+00076:001667.2733:03607
03608:-00052:+00038:+00015:001667.2733:03608
03609:-00068:+00011:-00033:001667.2733:03609
03610:-00091:+00016:-00016:001667.2733:03610
03611:-00116:-00003:-00010:001667.2733:03611
03612:-00119:-00001:+00016:001667.2733:03612
03613:-00098:-00017:+00069:001667.2733:03613
03614:-00134:-00045:+00102:001667.2733:03614
03615:-00114:-00025:+00065:001667.2733:03615
03616:-00098:-00023:+00055:001667.2733:03616
03617:-00091:-00029:+00038:001667.2733:03617
03618:-00061:-00007:+00043:001724.1760:03618
03619:-00053:+00002:+00098:001724.1760:03619
03620:-00022:-00001:+00047:001724.1760:03620
03621:-00021:-00001:+00055:001724.1760:03621
03622:+00000:+00001:-00018:001724.1760:03622
03623:-00031:-00002:-00006:001724.1760:03623
03624:-00041:+00033:-00078:001724.1760:03624
03625:-00032:+00017:+00001:001724.1760:03625
03626:-00022:+00017:-00002:001724.1760:03626
03627:-00058:+00023:+00003:001724.1760:03627
03628:-00054:+00020:+00013:001724.1760:03628
03629:-00058:+00013:-00028:001786.8759:03629
03630:-00046:+00051:-00060:001786.8759:03630
03631:-00029:+00058:-00057:001786.8759:03631
03632:-00044:+00055:+00034:001786.8759:03632
03633:-00033:+00058:+00008:001786.8759:03633
03634:-00044:+00074:+00017:001786.8759:03634
03635:-00056:+00096:-00040:001786.8759:03635
03636:-00052:+00097:-00094:001786.8759:03636
03637:-00072:+00094:-00108:001786.8759:03637
03638:-00069:+00091:-00059:001786.8759:03638
03639:-00070:+00070:-00058:001786.8759:03639
03640:-00070:+00087:-00061:001868.8933:03640
03641:-00060:+00071:-00063:001868.8933:03641
03642:-00073:+00072:-00051:001868.8933:03642
03643:-00050:+00062:-00058:001868.8933:03643
03644:-00046:+00083:-00076:001868.8933:03644
03645:-00068:+00085:-00043:001868.8933:03645
03646:-00057:+00079:-00066:001868.8933:03646
03647:-00051:+00079:-00081:001868.8933:03647
03648:-00044:+00111:-00109:001868.8933:03648
03649:+00001:+00094:-00020:001868.8933:03649
03650:+00034:+00112:-00049:001932.6901:03650
03651:-00006:+00079:-00048:001932.6901:03651
03652:+00007:+00053:-00005:001932.6901:03652
03653:-00015:+00046:-00052:001932.6901:03653
03654:-00001:+00029:-00040:001932.6901:03654
03655:+00003:+00051:-00049:001932.6901:03655
03656:+00031:+00051:-00012:001932.6901:03656
03657:-00027:+00051:-00062:001932.6901:03657
03658:-00040:+00029:-00059:001932.6901:03658
03659:+00012:+00030:+00052:001932.6901:03659
03660:-00023:+00015:+00007:001978.7832:03660
03661:-00040:+00012:+00005:001978.7832:03661
03662:-00001:-00003:+00004:001978.7832:03662
03663:-00005:+00006:-00078:001978.7832:03663
03664:-00027:-00022:-00044:001978.7832:03664
03665:-00033:-00031:+00003:001978.7832:03665
03666:-00043:-00020:+00020:001978.7832:03666
03667:-00025:-00030:-00019:001978.7832:03667
03668:+00014:-00008:+00002:001978.7832:03668
03669:-00012:-00015:+00022:001978.7832:03669
03670:-00018:-00033:-00001:002020.8874:03670
03671:-00016:-00049:+00040:002020.8874:03671
03672:-00038:-00027:+00034:002020.8874:03672
03673:-00016:-00050:+00002:002020.8874:03673
03674:-00004:-00035:-00011:002020.8874:03674
03675:-00001:-00011:-00028:002020.8874:03675
03676:-00010:-00021:+00000:002020.8874:03676
03677:-00008:-00015:+00019:002020.8874:03677
03678:+00013:+00020:+00002:002020.8874:03678
03679:-00004:+00015:-00015:002020.8874:03679
03680:+00013:+00036:+00010:002050.3239:03680
03681:+00009:+00051:-00019:002050.3239:03681
03682:+00000:+00053:-00022:002050.3239:03682
03683:-00022:+00069:-00032:002050.3239:03683
03684:-00013:+00078:+00008:002050.3239:03684
03685:-00011:+00055:+00053:002050.3239:03685
03686:+00026:+00059:+00083:002050.3239:03686
03687:+00017:+00044:+00131:002050.3239:03687
03688:+00017:+00040:+00121:002050.3239:03688
03689:-00013:+00015:+00019:002060.1909:03689
03690:-00013:+00016:-00055:002060.1909:03690
03691:-00018:+00023:-00078:002060.1909:03691
03692:-00018:+00004:-00111:002060.1909:03692
03693:-00031:-00015:-00049:002060.1909:03693
03694:-00004:-00009:+00013:002060.1909:03694
03695:+00011:-00014:+00018:002060.1909:03695
03696:+00004:-00027:+00050:002060.1909:03696
03697:+00074:-00037:+00095:002060.1909:03697
03698:+00092:-00050:+00103:002060.1909:03698
03699:+00106:-00052:+00075:002077.2390:03699
03700:+00133:-00030:+00136:002077.2390:03700
03701:+00137:-00033:+00143:002077.2390:03701
03702:+00122:-00047:+00088:002077.2390:03702
03703:+00127:+00004:+00015:002077.2390:03703
03704:+00128:+00006:+00000:002077.2390:03704
03705:+00143:-00003:-00025:002077.2390:03705
03706:+00165:-00001:-00015:002077.2390:03706
03707:+00178:+00017:+00011:002077.2390:03707
03708:+00115:-00002:+00035:002077.2390:03708
03709:+00112:+00019:+00030:002084.5900:03709
03710:+00064:+00040:+00065:002084.5900:03710
03711:+00030:+00046:+00076:002084.5900:03711
03712:+00007:+00060:+00143:002084.5900:03712
03713:+00001:+00081:+00177:002084.5900:03713
03714:-00041:+00085:+00083:002084.5900:03714
03715:-00041:+00071:+00015:002084.5900:03715
03716:-00057:+00085:-00062:002084.5900:03716
03717:-00053:+00067:-00078:002084.5900:03717
03718:-00038:+00044:-00052:002087.6201:03718
03719:-00005:+00014:-00160:002087.6201:03719
03720:+00001:-00005:+00194:002087.6201:03720
03721:+00057:-00058:+00120:002087.6201:03721
03722:-00022:-00101:-00110:002087.6201:03722
03723:+00024:-00125:+00074:002087.6201:03723
03724:+00025:-00157:+00118:002087.6201:03724
03725:-00034:-00189:-00023:002087.6201:03725
03726:-00040:-00183:-00018:002087.6201:03726
03727:-00042:-00218:+00043:002087.6201:03727
03728:-00034:-00200:-00001:002090.8969:03728
03729:-00030:-00191:+00005:002090.8969:03729
03730:+00010:-00190:+00053:002090.8969:03730
03731:+00002:-00187:-00003:002090.8969:03731
03732:+00055:-00121:+00071:002090.8969:03732
03733:+00076:-00127:+00043:002090.8969:03733
03734:+00082:-00106:+00070:002090.8969:03734
03735:+00114:-00042:+00034:002090.8969:03735
03736:+00116:-00011:+00036:002090.8969:03736
03737:+00131:-00031:-00023:002091.5866:03737
03738:+00105:+00021:-00007:002091.5866:03738
03739:+00063:-00016:+00061:002091.5866:03739
03740:+00013:-00021:+00072:002091.5866:03740
03741:-00036:+00000:-00013:002091.5866:03741
03742:-00057:+00014:-00040:002091.5866:03742
03743:-00036:+00036:-00078:002091.5866:03743
03744:-00060:+00025:+00030:002091.5866:03744
03745:-00035:+00039:+00061:002091.5866:03745
03746:-00034:+00028:+00115:002091.5866:03746
03747:-00044:+00027:+00052:002073.7812:03747
03748:-00038:+00046:+00018:002073.7812:03748
03749:-00066:+00035:+00049:002073.7812:03749
03750:-00071:+00015:+00053:002073.7812:03750
03751:-00065:+00039:+00028:002073.7812:03751
03752:-00050:+00007:+00009:002073.7812:03752
03753:-00052:+00008:+00019:002073.7812:03753
03754:-00058:+00006:+00002:002073.7812:03754
03755:-00031:+00005:-00001:002073.7812:03755
03756:+00002:+00004:+00035:002073.7812:03756
03757:+00033:+00018:+00088:002050.3010:03757
03758:+00075:-00003:+00117:002050.3010:03758
03759:+00066:+00008:+00111:002050.3010:03759
03760:+00085:+00003:+00015:002050.3010:03760
03761:+00069:-00018:+00021:002050.3010:03761
03762:+00090:+00005:+00009:002050.3010:03762
03763:+00077:+00001:+00037:002050.3010:03763
03764:+00074:-00018:-00004:002050.3010:03764
03765:+00074:-00022:-00025:002050.3010:03765
03766:+00065:-00015:-00029:002050.3010:03766
03767:+00054:+00001:-00016:001978.7395:03767
03768:+00057:-00015:+00030:001978.7395:03768
03769:+00059:-00032:+00031:001978.7395:03769
03770:+00016:-00012:-00001:001978.7395:03770
03771:+00006:-00031:-00011:001978.7395:03771
03772:+00003:-00019:-00032:001978.7395:03772
03773:-00006:-00019:-00041:001978.7395:03773
03774:-00023:+00003:-00027:001978.7395:03774
03775:+00000:+00006:-00005:001978.7395:03775
03776:+00007:+00011:-00058:001978.7395:03776
03777:+00002:+00018:-00046:001978.7395:03777
03778:+00021:+00038:-00033:001875.1359:03778
03779:+00008:+00038:-00039:001875.1359:03779
03780:+00018:+00052:-00065:001875.1359:03780
03781:+00028:+00029:-00035:001875.1359:03781
03782:-00005:+00043:-00016:001875.1359:03782
03783:-00003:+00041:-00059:001875.1359:03783
03784:-00017:+00043:-00043:001875.1359:03784
03785:-00017:+00058:-00079:001875.1359:03785
03786:-00035:+00062:-00090:001875.1359:03786
03787:-00034:+00059:-00052:001875.1359:03787
03788:-00032:+00069:-00063:001875.1359:03788
03789:-00032:+00056:-00065:001782.1500:03789
03790:-00041:+00068:-00056:001782.1500:03790
03791:-00015:+00063:-00028:001782.1500:03791
03792:-00044:+00040:-00059:001782.1500:03792
03793:-00036:+00028:-00071:001782.1500:03793
03794:-00057:+00048:-00066:001782.1500:03794
03795:-00052:+00024:-00021:001782.1500:03795
03796:-00065:+00026:-00032:001782.1500:03796
03797:-00087:+00024:-00024:001782.1500:03797
03798:-00093:+00023:-00023:001782.1500:03798
03799:-00120:+00017:-00067:001782.1500:03799
03800:-00136:+00018:-00040:001782.1500:03800
03801:-00151:+00006:-00029:001698.3682:03801
03802:-00162:-00007:-00046:001698.3682:03802
03803:-00144:-00009:-00025:001698.3682:03803
03804:-00161:-00014:-00020:001698.3682:03804
03805:-00167:-00022:-00007:001698.3682:03805
03806:-00154:-00033:-00013:001698.3682:03806
03807:-00141:-00037:-00016:001698.3682:03807
03808:-00163:-00031:+00016:001698.3682:03808
03809:-00123:-00026:-00033:001698.3682:03809
03810:-00106:-00023:+00007:001698.3682:03810
03811:-00111:-00035:+00012:001698.3682:03811
03812:-00116:-00024:+00033:001698.3682:03812
03813:-00105:-00049:+00026:001652.5010:03813
03814:-00073:-00023:-00034:001652.5010:03814
03815:-00070:-00028:-00023:001652.5010:03815
03816:-00042:-00029:-00010:001652.5010:03816
03817:-00008:-00014:-00006:001652.5010:03817
03818:+00003:-00014:-00015:001652.5010:03818
03819:+00040:-00033:+00055:001652.5010:03819
03820:+00046:-00022:+00026:001652.5010:03820
03821:+00026:-00014:+00034:001652.5010:03821
03822:+00019:+00006:+00038:001652.5010:03822
03823:+00005:-00006:+00064:001652.5010:03823
03824:+00012:+00003:+00077:001652.5010:03824
03825:-00021:+00000:+00052:001678.3020:03825
03826:-00018:+00018:+00001:001678.3020:03826
03827:-00049:+00002:+00011:001678.3020:03827
03828:-00075:+00002:-00016:001678.3020:03828
03829:-00066:-00018:+00001:001678.3020:03829
03830:-00116:-00013:+00059:001678.3020:03830
03831:-00129:-00049:+00043:001678.3020:03831
03832:-00139:-00038:+00047:001678.3020:03832
03833:-00167:-00051:-00029:001678.3020:03833
03834:-00179:-00062:-00030:001678.3020:03834
03835:-00163:-00026:-00039:001678.3020:03835
03836:-00112:+00006:-00012:001719.4610:03836
03837:-00114:-00005:-00006:001719.4610:03837
03838:-00075:+00023:+00053:001719.4610:03838
03839:-00046:+00040:+00035:001719.4610:03839
03840:-00038:+00068:+00003:001719.4610:03840
03841:+00000:+00083:+00019:001719.4610:03841
03842:-00008:+00088:+00006:001719.4610:03842
03843:+00024:+00076:+00020:001719.4610:03843
03844:+00002:+00086:+00052:001719.4610:03844
03845:+00014:+00094:+00008:001719.4610:03845
03846:-00029:+00093:-00036:001719.4610:03846
03847:-00033:+00111:-00066:001779.2755:03847
03848:-00055:+00107:-00081:001779.2755:03848
03849:-00084:+00110:-00093:001779.2755:03849
03850:-00086:+00111:-00046:001779.2755:03850
03851:-00078:+00087:+00030:001779.2755:03851
03852:-00103:+00075:+00003:001779.2755:03852
03853:-00113:+00083:-00015:001779.2755:03853
03854:-00116:+00095:-00016:001779.2755:03854
03855:-00131:+00099:-00062:001779.2755:03855
03856:-00108:+00096:-00046:001779.2755:03856
03857:-00091:+00089:-00013:001779.2755:03857
03858:-00091:+00071:-00046:001860.7003:03858
03859:-00101:+00077:-00030:001860.7003:03859
03860:-00073:+00071:-00066:001860.7003:03860
03861:-00075:+00081:-00087:001860.7003:03861
03862:-00074:+00070:-00126:001860.7003:03862
03863:-00051:+00043:-00042:001860.7003:03863
03864:-00058:+00047:-00013:001860.7003:03864
03865:-00035:+00030:-00040:001860.7003:03865
03866:-00040:+00037:+00021:001860.7003:03866
03867:-00027:+00052:-00022:001860.7003:03867
03868:-00020:+00034:-00027:001860.7003:03868
03869:-00024:+00029:-00011:001926.7524:03869
03870:-00007:+00040:-00034:001926.7524:03870
03871:-00046:+00011:-00049:001926.7524:03871
03872:+00032:+00014:-00015:001926.7524:03872
03873:+00045:-00004:+00010:001926.7524:03873
03874:+00015:-00004:-00107:001926.7524:03874
03875:-00011:-00007:-00011:001926.7524:03875
03876:-00023:-00004:-00078:001926.7524:03876
03877:-00011:+00022:+00020:001926.7524:03877
03878:-00023:+00017:-00032:001926.7524:03878
03879:+00007:+00031:-00061:001972.5773:03879
03880:-00042:+00037:-00061:001972.5773:03880
03881:-00058:+00024:-00001:001972.5773:03881
03882:-00051:+00017:+00053:001972.5773:03882
03883:-00071:+00036:-00042:001972.5773:03883
03884:-00070:-00011:-00075:001972.5773:03884
03885:-00072:-00005:+00053:001972.5773:03885
03886:-00084:+00001:+00000:001972.5773:03886
03887:-00114:-00017:-00036:001972.5773:03887
03888:-00077:+00004:-00018:001972.5773:03888
03889:-00059:+00002:+00006:002014.4890:03889
03890:-00043:-00019:-00005:002014.4890:03890
03891:-00029:-00018:+00023:002014.4890:03891
03892:-00029:-00008:+00018:002014.4890:03892
03893:+00024:-00019:+00059:002014.4890:03893
03894:+00002:-00033:+00092:002014.4890:03894
03895:+00015:-00030:+00100:002014.4890:03895
03896:+00002:-00041:+00024:002014.4890:03896
03897:+00011:-00051:+00019:002014.4890:03897
03898:-00011:-00057:+00017:002046.9627:03898
03899:-00007:-00054:+00041:002046.9627:03899
03900:-00020:-00075:+00024:002046.9627:03900
03901:+00010:-00049:+00014:002046.9627:03901
03902:-00012:-00041:+00042:002046.9627:03902
03903:+00003:-00047:+00066:002046.9627:03903
03904:+00030:-00011:+00121:002046.9627:03904
03905:+00043:+00003:+00134:002046.9627:03905
03906:+00005:+00019:+00128:002046.9627:03906
03907:+00044:+00009:+00078:002046.9627:03907
03908:+00070:+00020:+00048:002053.3764:03908
03909:+00082:+00032:+00021:002053.3764:03909
03910:+00080:+00014:+00018:002053.3764:03910
03911:+00117:+00014:+00031:002053.3764:03911
03912:+00132:+00021:+00056:002053.3764:03912
03913:+00127:+00009:+00068:002053.3764:03913
03914:+00129:+00036:+00042:002053.3764:03914
03915:+00109:+00013:+00025:002053.3764:03915
03916:+00137:+00027:+00014:002053.3764:03916
03917:+00116:+00031:+00029:002053.3764:03917
03918:+00137:+00040:+00020:002073.8322:03918
03919:+00093:+00045:+00031:002073.8322:03919
03920:+00137:+00080:+00015:002073.8322:03920
03921:+00115:+00065:+00076:002073.8322:03921
03922:+00132:+00059:+00084:002073.8322:03922
03923:+00101:+00079:-00018:002073.8322:03923
03924:+00094:+00063:-00021:002073.8322:03924
03925:+00101:+00038:-00031:002073.8322:03925
03926:+00106:-00001:-00006:002073.8322:03926
03927:+00069:-00003:-00050:002084.5588:03927
03928:+00074:-00009:-00059:002084.5588:03928
03929:+00065:-00013:+00026:002084.5588:03929
03930:+00032:-00034:+00026:002084.5588:03930
03931:+00010:-00026:-00126:002084.5588:03931
03932:+00033:-00004:+00159:002084.5588:03932
03933:+00037:-00074:+00265:002084.5588:03933
03934:-00068:-00080:-00277:002084.5588:03934
03935:-00012:-00083:-00220:002084.5588:03935
03936:+00059:-00084:+00083:002084.5588:03936
03937:-00026:-00121:-00032:002070.3747:03937
03938:-00032:-00114:+00001:002070.3747:03938
03939:-00004:-00156:+00055:002070.3747:03939
03940:-00009:-00101:-00042:002070.3747:03940
03941:+00013:-00134:-00079:002070.3747:03941
03942:+00015:-00115:+00032:002070.3747:03942
03943:-00014:-00137:+00036:002070.3747:03943
03944:+00062:-00090:+00020:002070.3747:03944
03945:+00065:-00094:+00001:002070.3747:03945
03946:+00087:-00087:-00019:002070.3747:03946
03947:+00064:-00094:+00006:002053.6657:03947
03948:+00091:-00075:+00012:002053.6657:03948
03949:+00094:-00078:-00038:002053.6657:03949
03950:+00087:-00046:+00011:002053.6657:03950
03951:+00098:-00025:+00054:002053.6657:03951
03952:+00105:-00053:+00109:002053.6657:03952
03953:+00074:-00056:+00070:002053.6657:03953
03954:+00074:-00065:+00032:002053.6657:03954
03955:+00030:-00055:-00022:002053.6657:03955
03956:+00000:-00058:-00028:002053.6657:03956
03957:-00029:-00055:+00031:002004.1816:03957
03958:-00026:-00062:+00071:002004.1816:03958
03959:-00020:-00064:+00048:002004.1816:03959
03960:-00004:-00052:+00122:002004.1816:03960
03961:-00034:-00039:+00113:002004.1816:03961
03962:-00049:-00079:+00007:002004.1816:03962
03963:-00032:-00051:-00120:002004.1816:03963
03964:-00040:-00062:+00038:002004.1816:03964
03965:-00018:-00064:+00100:002004.1816:03965
03966:-00084:-00082:+00135:002004.1816:03966
03967:-00068:-00065:+00046:001921.1629:03967
03968:-00058:-00049:+00010:001921.1629:03968
03969:-00040:-00007:-00048:001921.1629:03969
03970:-00039:-00010:-00063:001921.1629:03970
03971:-00039:+00003:+00045:001921.1629:03971
03972:-00006:+00010:+00113:001921.1629:03972
03973:+00001:+00013:+00077:001921.1629:03973
03974:+00017:+00030:+00023:001921.1629:03974
03975:+00003:+00025:+00050:001921.1629:03975
03976:+00021:+00043:-00033:001921.1629:03976
03977:+00011:+00052:+00014:001921.1629:03977
03978:+00033:+00047:-00002:001825.8320:03978
03979:+00003:+00065:+00039:001825.8320:03979
03980:+00004:+00077:-00006:001825.8320:03980
03981:+00010:+00059:-00007:001825.8320:03981
03982:-00011:+00088:-00042:001825.8320:03982
03983:-00002:+00086:-00068:001825.8320:03983
03984:-00040:+00088:+00006:001825.8320:03984
03985:-00018:+00078:-00001:001825.8320:03985
03986:-00036:+00085:+00022:001825.8320:03986
03987:-00031:+00075:-00049:001825.8320:03987
03988:-00052:+00099:-00065:001825.8320:03988
03989:-00057:+00096:-00081:001825.8320:03989
03990:-00089:+00093:-00023:001728.9938:03990
03991:-00078:+00071:-00018:001728.9938:03991
03992:-00100:+00083:-00007:001728.9938:03992
03993:-00100:+00069:-00067:001728.9938:03993
03994:-00102:+00057:-00052:001728.9938:03994
03995:-00100:+00065:-00062:001728.9938:03995
03996:-00089:+00056:-00094:001728.9938:03996
03997:-00085:+00045:-00074:001728.9938:03997
03998:-00078:+00058:-00007:001728.9938:03998
03999:-00089:+00043:-00012:001728.9938:03999
04000:-00067:+00044:-00054:001728.9938:04000
04001:-00065:+00052:-00025:001728.9938:04001
04002:-00075:+00048:-00014:001643.8261:04002
04003:-00072:+00032:-00021:001643.8261:04003
04004:-00067:+00014:-00040:001643.8261:04004
04005:-00068:+00009:-00014:001643.8261:04005
04006:-00078:-00022:-00005:001643.8261:04006
04007:-00081:-00014:-00041:001643.8261:04007
04008:-00067:-00028:-00065:001643.8261:04008
04009:-00119:-00050:-00106:001643.8261:04009
04010:-00095:-00053:-00010:001643.8261:04010
04011:-00102:-00067:-00016:001643.8261:04011
04012:-00116:-00091:+00022:001643.8261:04012
04013:-00092:-00081:-00031:001643.8261:04013
04014:-00104:-00072:-00029:001620.4047:04014
04015:-00099:-00072:-00046:001620.4047:04015
04016:-00101:-00068:-00014:001620.4047:04016
04017:-00085:-00058:+00008:001620.4047:04017
04018:-00064:-00060:-00026:001620.4047:04018
04019:-00037:-00063:+00015:001620.4047:04019
04020:-00036:-00060:+00041:001620.4047:04020
04021:-00055:-00052:+00021:001620.4047:04021
04022:-00031:-00038:+00009:001620.4047:04022
04023:-00035:-00019:+00036:001620.4047:04023
04024:-00037:-00016:+00027:001620.4047:04024
04025:-00046:+00005:+00023:001620.4047:04025
04026:-00037:+00037:+00040:001653.3261:04026
04027:-00033:+00030:+00029:001653.3261:04027
04028:-00053:+00063:-00014:001653.3261:04028
04029:-00051:+00066:+00031:001653.3261:04029
04030:-00068:+00063:+00014:001653.3261:04030
04031:-00083:+00057:+00048:001653.3261:04031
04032:-00103:+00064:-00035:001653.3261:04032
04033:-00123:+00068:-00009:001653.3261:04033
04034:-00175:+00034:-00016:001653.3261:04034
04035:-00170:+00033:+00052:001653.3261:04035
04036:-00162:+00036:+00041:001653.3261:04036
04037:-00158:+00029:+00069:001653.3261:04037
04038:-00133:+00025:+00027:001694.9954:04038
04039:-00081:+00058:+00021:001694.9954:04039
04040:-00047:+00067:+00001:001694.9954:04040
04041:-00013:+00101:+00036:001694.9954:04041
04042:+00027:+00084:+00101:001694.9954:04042
04043:+00056:+00101:+00070:001694.9954:04043
04044:+00056:+00060:+00005:001694.9954:04044
04045:+00046:+00071:-00034:001694.9954:04045
04046:+00016:+00042:-00059:001694.9954:04046
04047:-00009:+00044:-00030:001694.9954:04047
04048:-00002:+00026:+00064:001694.9954:04048
04049:-00040:+00037:+00077:001694.9954:04049
04050:-00061:-00001:+00016:001764.8052:04050
04051:-00066:+00002:-00066:001764.8052:04051
04052:-00116:-00010:-00051:001764.8052:04052
04053:-00103:-00018:-00062:001764.8052:04053
04054:-00096:-00035:-00015:001764.8052:04054
04055:-00116:-00012:+00039:001764.8052:04055
04056:-00113:-00008:-00022:001764.8052:04056
04057:-00111:-00012:-00022:001764.8052:04057
04058:-00104:-00020:-00040:001764.8052:04058
04059:-00079:-00021:-00045:001764.8052:04059
04060:-00048:+00004:-00039:001833.2495:04060
04061:-00025:+00022:-00055:001833.2495:04061
04062:-00074:+00020:+00035:001833.2495:04062
04063:+00070:+00025:+00004:001833.2495:04063
04064:-00038:+00023:-00026:001833.2495:04064
04065:+00004:+00043:-00017:001833.2495:04065
04066:-00060:+00019:-00061:001833.2495:04066
04067:+00033:+00064:-00105:001833.2495:04067
04068:-00024:+00024:-00111:001833.2495:04068
04069:+00001:+00086:-00097:001833.2495:04069
04070:-00002:+00064:+00031:001833.2495:04070
04071:+00005:+00095:+00023:001900.7886:04071
04072:+00017:+00099:-00047:001900.7886:04072
04073:+00019:+00114:-00116:001900.7886:04073
04074:+00057:+00092:-00113:001900.7886:04074
04075:+00005:+00096:-00029:001900.7886:04075
04076:+00011:+00086:-00030:001900.7886:04076
04077:+00025:+00089:+00007:001900.7886:04077
04078:+00011:+00091:-00077:001900.7886:04078
04079:+00028:+00099:-00068:001900.7886:04079
04080:+00004:+00077:-00065:001900.7886:04080
04081:+00010:+00074:-00081:001961.5333:04081
04082:+00024:+00093:+00000:001961.5333:04082
04083:+00018:+00079:+00028:001961.5333:04083
04084:+00027:+00070:+00013:001961.5333:04084
04085:+00025:+00064:-00046:001961.5333:04085
04086:+00019:+00064:+00030:001961.5333:04086
04087:+00014:+00025:+00031:001961.5333:04087
04088:-00024:+00039:+00005:001961.5333:04088
04089:-00026:+00033:+00019:001961.5333:04089
04090:-00043:+00014:-00035:001961.5333:04090
04091:-00019:-00004:-00048:002004.2008:04091
04092:-00028:+00013:-00028:002004.2008:04092
04093:-00041:-00016:+00007:002004.2008:04093
04094:-00023:+00003:+00026:002004.2008:04094
04095:-00010:+00008:+00021:002004.2008:04095
04096:+00003:+00019:+00013:002004.2008:04096
04097:+00007:-00003:+00028:002004.2008:04097
04098:+00042:+00011:+00059:002004.2008:04098
04099:+00023:-00004:+00068:002004.2008:04099
04100:+00020:-00006:+00058:002004.2008:04100
04101:+00005:+00010:-00019:002033.4335:04101
04102:+00001:+00025:-00048:002033.4335:04102
04103:+00007:+00024:-00058:002033.4335:04103
04104:+00024:+00045:+00025:002033.4335:04104
04105:+00028:+00045:+00029:002033.4335:04105
04106:+00030:+00070:+00031:002033.4335:04106
04107:+00028:+00061:+00010:002033.4335:04107
04108:+00007:+00070:+00008:002033.4335:04108
04109:+00029:+00070:-00016:002033.4335:04109
04110:+00031:+00085:+00011:002033.4335:04110
04111:+00027:+00084:+00020:002053.6633:04111
04112:+00001:+00074:-00031:002053.6633:04112
04113:-00003:+00073:-00051:002053.6633:04113
04114:-00024:+00083:-00085:002053.6633:04114
04115:-00022:+00081:-00075:002053.6633:04115
04116:-00024:+00078:+00020:002053.6633:04116
04117:-00026:+00050:+00063:002053.6633:04117
04118:+00015:+00020:+00085:002053.6633:04118
04119:+00025:+00008:+00083:002053.6633:04119
04120:+00028:-00007:+00009:002074.2351:04120
04121:-00009:-00038:+00019:002074.2351:04121
04122:-00002:-00077:+00006:002074.2351:04122
04123:-00011:-00072:+00023:002074.2351:04123
04124:+00012:-00112:-00062:002074.2351:04124
04125:+00030:-00127:-00093:002074.2351:04125
04126:+00046:-00103:-00038:002074.2351:04126
04127:+00038:-00124:+00031:002074.2351:04127
04128:+00091:-00124:+00034:002074.2351:04128
04129:+00123:-00088:+00129:002074.2351:04129
04130:+00138:-00091:+00143:002077.2585:04130
04131:+00135:-00055:+00110:002077.2585:04131
04132:+00133:-00029:+00125:002077.2585:04132
04133:+00120:-00028:+00110:002077.2585:04133
04134:+00069:-00015:+00053:002077.2585:04134
04135:+00064:+00015:-00035:002077.2585:04135
04136:+00102:+00065:-00005:002077.2585:04136
04137:+00090:+00079:-00052:002077.2585:04137
04138:+00078:+00072:+00025:002077.2585:04138
04139:+00106:+00070:+00061:002077.2585:04139
04140:+00054:+00074:+00080:002087.5375:04140
04141:+00052:+00073:+00053:002087.5375:04141
04142:+00040:+00064:-00015:002087.5375:04142
04143:-00002:+00042:+00001:002087.5375:04143
04144:-00042:+00037:+00056:002087.5375:04144
04145:-00048:+00020:+00095:002087.5375:04145
04146:-00069:+00003:+00057:002087.5375:04146
04147:-00086:-00030:+00047:002087.5375:04147
04148:-00093:-00040:-00065:002087.5375:04148
04149:-00091:-00053:-00027:002095.1306:04149
04150:-00053:-00108:+00008:002095.1306:04150
04151:-00062:-00108:+00097:002095.1306:04151
04152:-00025:-00125:+00068:002095.1306:04152
04153:+00009:-00101:+00004:002095.1306:04153
04154:+00047:-00107:-00015:002095.1306:04154
04155:+00101:-00110:+00014:002095.1306:04155
04156:+00116:-00088:+00092:002095.1306:04156
04157:+00118:-00108:+00099:002095.1306:04157
04158:+00085:-00072:+00033:002095.1306:04158
04159:+00078:-00064:-00014:002087.6589:04159
04160:+00069:-00050:+00016:002087.6589:04160
04161:+00072:-00046:+00035:002087.6589:04161
04162:+00055:-00029:+00037:002087.6589:04162
04163:+00078:-00033:+00023:002087.6589:04163
04164:+00064:+00006:-00008:002087.6589:04164
04165:+00064:+00006:-00035:002087.6589:04165
04166:+00049:+00006:+00068:002087.6589:04166
04167:+00017:+00022:+00035:002087.6589:04167
04168:+00011:+00022:+00002:002094.4040:04168
04169:-00029:+00033:-00003:002094.4040:04169
04170:-00066:-00022:+00086:002094.4040:04170
04171:-00067:+00004:+00052:002094.4040:04171
04172:-00122:-00030:-00032:002094.4040:04172
04173:-00117:-00007:-00015:002094.4040:04173
04174:-00162:-00062:+00017:002094.4040:04174
04175:-00158:-00059:+00031:002094.4040:04175
04176:-00181:-00079:+00065:002094.4040:04176
04177:-00123:-00040:-00017:002094.4040:04177
04178:-00153:-00043:-00016:002091.6130:04178
04179:-00082:-00027:-00050:002091.6130:04179
04180:-00072:-00049:-00003:002091.6130:04180
04181:-00019:-00035:+00053:002091.6130:04181
04182:+00017:-00034:+00030:002091.6130:04182
04183:+00080:-00021:+00012:002091.6130:04183
04184:+00114:-00021:+00030:002091.6130:04184
04185:+00167:-00005:+00076:002091.6130:04185
04186:+00188:+00012:+00118:002091.6130:04186
04187:+00185:+00009:+00101:002073.8249:04187
04188:+00201:+00020:+00083:002073.8249:04188
04189:+00214:+00019:+00062:002073.8249:04189
04190:+00194:-00004:+00038:002073.8249:04190
04191:+00135:-00003:-00024:002073.8249:04191
04192:+00115:-00015:-00046:002073.8249:04192
04193:+00081:+00005:-00036:002073.8249:04193
04194:+00059:+00004:-00059:002073.8249:04194
04195:+00044:+00004:+00003:002073.8249:04195
04196:+00031:+00008:+00046:002073.8249:04196
04197:+00002:-00016:+00025:002027.3485:04197
04198:+00029:+00002:+00021:002027.3485:04198
04199:+00024:-00009:-00010:002027.3485:04199
04200:+00000:-00026:-00036:002027.3485:04200
04201:+00011:-00026:-00026:002027.3485:04201
04202:+00010:-00045:-00002:002027.3485:04202
04203:-00005:-00061:-00006:002027.3485:04203
04204:-00015:-00081:-00025:002027.3485:04204
04205:-00021:-00074:-00081:002027.3485:04205
04206:-00045:-00086:-00053:002027.3485:04206
04207:-00027:-00107:-00057:002027.3485:04207
04208:-00003:-00107:-00005:001932.7194:04208
04209:-00014:-00109:-00003:001932.7194:04209
04210:-00009:-00073:+00001:001932.7194:04210
04211:+00028:-00072:-00022:001932.7194:04211
04212:+00001:-00062:-00038:001932.7194:04212
04213:+00008:-00049:-00020:001932.7194:04213
04214:+00006:-00017:-00034:001932.7194:04214
04215:+00011:-00003:-00012:001932.7194:04215
04216:-00008:+00033:-00035:001932.7194:04216
04217:+00010:+00024:-00023:001932.7194:04217
04218:-00002:+00052:-00053:001932.7194:04218
04219:-00017:+00031:-00053:001818.0030:04219
04220:-00001:+00064:-00059:001818.0030:04220
04221:-00015:+00070:-00075:001818.0030:04221
04222:-00016:+00079:-00094:001818.0030:04222
04223:-00020:+00075:-00043:001818.0030:04223
04224:-00034:+00096:-00022:001818.0030:04224
04225:-00046:+00090:-00047:001818.0030:04225
04226:-00046:+00085:-00011:001818.0030:04226
04227:-00047:+00091:+00007:001818.0030:04227
04228:-00062:+00087:+00021:001818.0030:04228
04229:-00063:+00086:+00021:001818.0030:04229
04230:-00074:+00098:+00000:001728.6579:04230
04231:-00083:+00077:-00017:001728.6579:04231
04232:-00081:+00070:-00022:001728.6579:04232
04233:-00093:+00072:-00013:001728.6579:04233
04234:-00118:+00053:-00035:001728.6579:04234
04235:-00134:+00049:-00037:001728.6579:04235
04236:-00130:+00038:-00011:001728.6579:04236
04237:-00110:+00018:-00026:001728.6579:04237
04238:-00123:+00008:-00033:001728.6579:04238
04239:-00092:-00005:-00011:001728.6579:04239
04240:-00104:+00002:+00012:001728.6579:04240
04241:-00105:-00022:-00007:001728.6579:04241
04242:-00078:-00018:+00015:001664.4167:04242
04243:-00088:-00027:+00040:001664.4167:04243
04244:-00068:-00022:+00000:001664.4167:04244
04245:-00087:-00040:-00033:001664.4167:04245
04246:-00072:-00042:-00051:001664.4167:04246
04247:-00073:-00055:+00005:001664.4167:04247
04248:-00044:-00065:-00019:001664.4167:04248
04249:-00040:-00076:+00036:001664.4167:04249
04250:-00026:-00054:+00011:001664.4167:04250
04251:-00017:-00080:+00036:001664.4167:04251
04252:-00029:-00054:-00034:001664.4167:04252
04253:-00040:-00080:-00035:001664.4167:04253
04254:-00041:-00076:-00010:001661.2994:04254
04255:-00032:-00055:+00025:001661.2994:04255
04256:-00029:-00062:+00001:001661.2994:04256
04257:-00043:-00042:+00048:001661.2994:04257
04258:-00029:-00049:+00075:001661.2994:04258
04259:-00039:-00044:+00020:001661.2994:04259
04260:-00035:-00041:-00041:001661.2994:04260
04261:-00033:-00044:-00013:001661.2994:04261
04262:-00036:-00038:+00030:001661.2994:04262
04263:-00058:-00048:+00037:001661.2994:04263
04264:-00044:-00008:+00022:001661.2994:04264
04265:-00037:+00003:+00040:001661.2994:04265
04266:-00036:+00004:-00017:001703.1618:04266
04267:-00059:+00009:-00026:001703.1618:04267
04268:-00033:+00012:-00011:001703.1618:04268
04269:-00062:+00025:-00011:001703.1618:04269
04270:-00085:+00030:-00016:001703.1618:04270
04271:-00085:+00066:+00013:001703.1618:04271
04272:-00087:+00063:+00067:001703.1618:04272
04273:-00079:+00061:+00022:001703.1618:04273
04274:-00085:+00071:+00030:001703.1618:04274
04275:-00063:+00094:-00003:001703.1618:04275
04276:-00078:+00087:-00028:001703.1618:04276
04277:-00071:+00116:-00025:001770.7769:04277
04278:-00068:+00101:-00002:001770.7769:04278
04279:-00071:+00112:+00003:001770.7769:04279
04280:-00086:+00089:-00005:001770.7769:04280
04281:-00099:+00092:+00006:001770.7769:04281
04282:-00115:+00090:-00025:001770.7769:04282
04283:-00092:+00094:-00035:001770.7769:04283
04284:-00102:+00076:+00015:001770.7769:04284
04285:-00100:+00076:+00040:001770.7769:04285
04286:-00077:+00097:+00017:001770.7769:04286
04287:-00078:+00093:+00020:001770.7769:04287
04288:-00091:+00074:-00010:001850.2235:04288
04289:-00099:+00083:-00030:001850.2235:04289
04290:-00080:+00098:-00016:001850.2235:04290
04291:-00075:+00081:-00006:001850.2235:04291
04292:-00090:+00079:-00027:001850.2235:04292
04293:-00088:+00084:+00005:001850.2235:04293
04294:-00067:+00078:-00024:001850.2235:04294
04295:-00083:+00056:-00033:001850.2235:04295
04296:-00051:+00062:-00001:001850.2235:04296
04297:-00057:+00078:-00024:001850.2235:04297
04298:-00069:+00063:-00026:001850.2235:04298
04299:-00047:+00055:-00019:001922.7729:04299
04300:-00035:+00063:-00035:001922.7729:04300
04301:-00056:+00040:-00060:001922.7729:04301
04302:-00059:+00052:-00048:001922.7729:04302
04303:-00034:+00046:-00018:001922.7729:04303
04304:-00046:+00024:-00018:001922.7729:04304
04305:-00033:+00027:-00038:001922.7729:04305
04306:-00035:+00013:-00009:001922.7729:04306
04307:-00043:+00015:-00023:001922.7729:04307
04308:-00027:+00035:-00071:001922.7729:04308
04309:-00078:+00032:-00063:001985.0288:04309
04310:+00052:+00014:+00017:001985.0288:04310
04311:-00061:-00006:-00012:001985.0288:04311
04312:-00005:-00004:-00026:001985.0288:04312
04313:-00069:+00005:-00019:001985.0288:04313
04314:-00020:+00004:-00054:001985.0288:04314
04315:-00007:-00015:+00034:001985.0288:04315
04316:-00044:-00031:-00018:001985.0288:04316
04317:-00020:+00005:+00006:001985.0288:04317
04318:-00048:-00018:-00029:002020.3040:04318
04319:+00017:+00028:+00040:002020.3040:04319
04320:-00008:+00021:-00017:002020.3040:04320
04321:+00012:+00031:-00041:002020.3040:04321
04322:-00010:-00001:-00012:002020.3040:04322
04323:+00005:+00032:+00004:002020.3040:04323
04324:-00030:+00022:-00035:002020.3040:04324
04325:-00027:+00032:-00026:002020.3040:04325
04326:-00025:+00013:-00071:002020.3040:04326
04327:-00038:+00035:-00047:002020.3040:04327
04328:-00001:+00010:+00124:002046.9865:04328
04329:-00026:+00001:+00195:002046.9865:04329
04330:-00052:-00046:-00059:002046.9865:04330
04331:-00020:-00047:-00059:002046.9865:04331
04332:-00016:-00054:+00021:002046.9865:04332
04333:-00057:-00096:-00021:002046.9865:04333
04334:-00039:-00087:-00033:002046.9865:04334
04335:-00039:-00084:-00028:002046.9865:04335
04336:-00029:-00091:-00009:002046.9865:04336
04337:+00012:-00085:+00014:002046.9865:04337
04338:-00015:-00056:+00107:002067.2995:04338
04339:-00013:-00082:+00094:002067.2995:04339
04340:+00012:-00038:+00080:002067.2995:04340
04341:+00002:-00048:+00067:002067.2995:04341
04342:+00040:-00049:+00063:002067.2995:04342
04343:+00030:-00023:+00069:002067.2995:04343
04344:+00045:-00035:+00044:002067.2995:04344
04345:+00020:-00033:+00044:002067.2995:04345
04346:+00058:-00021:+00076:002067.2995:04346
04347:+00052:-00001:+00047:002067.2995:04347
04348:+00089:+00012:+00016:002070.3642:04348
04349:+00078:+00026:-00009:002070.3642:04349
04350:+00117:+00047:-00024:002070.3642:04350
04351:+00151:+00025:+00014:002070.3642:04351
04352:+00147:+00037:+00137:002070.3642:04352
04353:+00110:+00028:+00131:002070.3642:04353
04354:+00104:+00029:+00011:002070.3642:04354
04355:+00085:+00034:-00011:002070.3642:04355
04356:+00098:+00026:+00081:002070.3642:04356
04357:+00086:+00035:+00095:002084.0458:04357
04358:+00069:+00038:+00086:002084.0458:04358
04359:+00082:+00033:+00035:002084.0458:04359
04360:+00107:+00031:-00084:002084.0458:04360
04361:+00120:+00024:-00109:002084.0458:04361
04362:+00134:+00033:+00002:002084.0458:04362
04363:+00135:+00014:+00087:002084.0458:04363
04364:+00116:+00029:+00062:002084.0458:04364
04365:+00132:+00036:+00024:002084.0458:04365
04366:+00149:+00033:-00004:002084.0458:04366
04367:+00102:+00031:+00020:002084.6210:04367
04368:+00088:-00019:-00123:002084.6210:04368
04369:+00038:+00009:+00183:002084.6210:04369
04370:+00075:-00014:+00262:002084.6210:04370
04371:-00055:-00031:-00218:002084.6210:04371
04372:-00026:-00005:-00233:002084.6210:04372
04373:+00061:-00019:+00101:002084.6210:04373
04374:+00002:-00050:+00086:002084.6210:04374
04375:-00002:-00027:-00046:002084.6210:04375
04376:+00037:-00070:+00056:002073.8120:04376
04377:+00068:-00063:+00020:002073.8120:04377
04378:+00036:-00089:-00040:002073.8120:04378
04379:+00048:-00087:+00021:002073.8120:04379
04380:+00023:-00141:+00038:002073.8120:04380
04381:+00032:-00102:+00086:002073.8120:04381
04382:+00026:-00144:+00096:002073.8120:04382
04383:+00024:-00157:+00041:002073.8120:04383
04384:+00024:-00153:-00038:002073.8120:04384
04385:+00023:-00152:-00111:002073.8120:04385
04386:+00026:-00158:-00056:002040.4394:04386
04387:+00021:-00121:+00018:002040.4394:04387
04388:+00058:-00120:+00033:002040.4394:04388
04389:+00035:-00141:+00068:002040.4394:04389
04390:+00018:-00105:+00050:002040.4394:04390
04391:+00049:-00085:+00029:002040.4394:04391
04392:+00060:-00084:+00052:002040.4394:04392
04393:+00061:-00077:+00058:002040.4394:04393
04394:+00038:-00065:+00070:002040.4394:04394
04395:+00070:-00063:+00003:002040.4394:04395
04396:+00071:-00039:+00004:001975.6065:04396
04397:+00035:-00033:+00006:001975.6065:04397
04398:+00021:-00017:-00013:001975.6065:04398
04399:-00013:-00033:-00004:001975.6065:04399
04400:-00004:-00005:+00016:001975.6065:04400
04401:-00029:+00004:+00019:001975.6065:04401
04402:-00003:+00023:+00005:001975.6065:04402
04403:-00041:+00022:-00032:001975.6065:04403
04404:-00035:+00034:-00051:001975.6065:04404
04405:-00070:+00025:-00009:001975.6065:04405
04406:-00051:+00063:+00052:001975.6065:04406
04407:-00085:+00042:-00005:001883.5560:04407
04408:-00084:+00060:-00013:001883.5560:04408
04409:-00051:+00084:+00001:001883.5560:04409
04410:-00052:+00101:+00023:001883.5560:04410
04411:-00074:+00072:+00039:001883.5560:04411
04412:-00058:+00111:+00027:001883.5560:04412
04413:-00050:+00072:+00069:001883.5560:04413
04414:-00033:+00092:-00010:001883.5560:04414
04415:-00066:+00094:+00005:001883.5560:04415
04416:-00032:+00109:+00028:001883.5560:04416
04417:-00053:+00055:-00078:001883.5560:04417
04418:-00036:+00093:-00031:001794.7696:04418
04419:-00020:+00074:+00044:001794.7696:04419
04420:-00019:+00070:-00002:001794.7696:04420
04421:-00039:+00096:-00034:001794.7696:04421
04422:-00039:+00077:-00018:001794.7696:04422
04423:-00057:+00096:-00010:001794.7696:04423
04424:-00052:+00079:-00026:001794.7696:04424
04425:-00057:+00084:-00010:001794.7696:04425
04426:-00048:+00061:-00032:001794.7696:04426
04427:-00046:+00049:-00036:001794.7696:04427
04428:-00032:+00047:+00035:001794.7696:04428
04429:-00049:+00014:-00028:001794.7696:04429
04430:-00077:+00012:-00035:001729.0672:04430
04431:-00076:+00034:+00027:001729.0672:04431
04432:-00065:+00020:-00014:001729.0672:04432
04433:-00102:-00001:-00052:001729.0672:04433
04434:-00103:+00019:+00006:001729.0672:04434
04435:-00090:-00005:+00007:001729.0672:04435
04436:-00103:+00004:-00078:001729.0672:04436
04437:-00100:+00000:-00091:001729.0672:04437
04438:-00066:+00021:+00000:001729.0672:04438
04439:-00086:+00007:-00080:001729.0672:04439
04440:-00087:+00008:-00036:001729.0672:04440
04441:-00086:-00015:-00026:001681.2840:04441
04442:-00080:-00020:-00023:001681.2840:04442
04443:-00067:-00032:-00087:001681.2840:04443
04444:-00089:-00019:-00040:001681.2840:04444
04445:-00063:-00013:-00005:001681.2840:04445
04446:-00065:-00036:-00090:001681.2840:04446
04447:-00068:-00034:-00073:001681.2840:04447
04448:-00085:-00023:-00065:001681.2840:04448
04449:-00085:-00029:-00026:001681.2840:04449
04450:-00103:-00043:-00074:001681.2840:04450
04451:-00108:-00060:-00017:001681.2840:04451
04452:-00123:-00080:+00006:001681.2840:04452
04453:-00138:-00079:-00023:001689.4688:04453
04454:-00147:-00075:-00051:001689.4688:04454
04455:-00142:-00093:-00045:001689.4688:04455
04456:-00147:-00086:-00026:001689.4688:04456
04457:-00109:-00096:+00026:001689.4688:04457
04458:-00109:-00085:+00028:001689.4688:04458
04459:-00093:-00078:+00035:001689.4688:04459
04460:-00090:-00053:+00019:001689.4688:04460
04461:-00064:-00026:+00024:001689.4688:04461
04462:-00052:+00004:-00025:001689.4688:04462
04463:-00036:-00006:+00035:001689.4688:04463
04464:-00020:+00003:-00024:001689.4688:04464
04465:-00045:+00027:-00001:001717.0700:04465
04466:-00039:+00014:+00020:001717.0700:04466
04467:-00057:+00055:+00015:001717.0700:04467
04468:-00056:+00065:+00011:001717.0700:04468
04469:-00055:+00082:+00007:001717.0700:04469
04470:-00015:+00099:+00038:001717.0700:04470
04471:-00041:+00107:+00005:001717.0700:04471
04472:-00040:+00128:+00041:001717.0700:04472
04473:-00041:+00141:+00057:001717.0700:04473
04474:-00053:+00140:+00037:001717.0700:04474
04475:-00052:+00135:+00063:001717.0700:04475
04476:-00071:+00126:+00038:001756.7839:04476
04477:-00087:+00100:-00035:001756.7839:04477
04478:-00088:+00092:-00016:001756.7839:04478
04479:-00075:+00098:+00054:001756.7839:04479
04480:-00100:+00060:+00032:001756.7839:04480
04481:-00077:+00079:+00042:001756.7839:04481
04482:-00064:+00068:-00031:001756.7839:04482
04483:-00089:+00055:-00047:001756.7839:04483
04484:-00066:+00028:-00050:001756.7839:04484
04485:-00053:+00037:+00011:001756.7839:04485
04486:-00084:+00023:+00026:001756.7839:04486
04487:-00087:-00006:+00034:001815.3312:04487
04488:-00082:-00005:+00002:001815.3312:04488
04489:-00082:-00035:-00004:001815.3312:04489
04490:-00103:-00051:-00028:001815.3312:04490
04491:-00058:-00029:-00008:001815.3312:04491
04492:-00105:-00081:+00004:001815.3312:04492
04493:+00028:-00060:+00033:001815.3312:04493
04494:-00045:-00113:-00016:001815.3312:04494
04495:+00012:-00095:-00005:001815.3312:04495
04496:-00045:-00105:-00027:001815.3312:04496
04497:-00026:-00071:-00084:001815.3312:04497
04498:+00006:-00091:-00077:001874.5998:04498
04499:-00030:-00082:-00028:001874.5998:04499
04500:-00004:-00059:+00007:001874.5998:04500
04501:-00045:-00047:+00003:001874.5998:04501
04502:+00011:-00042:+00003:001874.5998:04502
04503:+00014:-00008:-00004:001874.5998:04503
04504:-00004:-00033:-00065:001874.5998:04504
04505:-00006:+00008:-00070:001874.5998:04505
04506:-00016:+00022:-00011:001874.5998:04506
04507:-00024:+00033:-00033:001874.5998:04507
04508:-00045:+00041:-00036:001932.9826:04508
04509:-00033:+00095:-00081:001932.9826:04509
04510:-00021:+00090:-00085:001932.9826:04510
04511:-00002:+00112:-00039:001932.9826:04511
04512:+00004:+00131:+00006:001932.9826:04512
04513:+00002:+00143:+00014:001932.9826:04513
04514:+00017:+00133:-00015:001932.9826:04514
04515:+00016:+00154:-00011:001932.9826:04515
04516:+00044:+00157:-00081:001932.9826:04516
04517:+00043:+00150:-00051:001932.9826:04517
04518:+00045:+00147:-00030:001932.9826:04518
04519:+00029:+00133:-00006:001992.3060:04519
04520:+00005:+00133:-00066:001992.3060:04520
04521:+00025:+00142:-00045:001992.3060:04521
04522:+00031:+00124:-00035:001992.3060:04522
04523:+00019:+00121:-00004:001992.3060:04523
04524:+00032:+00104:+00035:001992.3060:04524
04525:+00046:+00106:+00021:001992.3060:04525
04526:+00042:+00115:-00016:001992.3060:04526
04527:+00023:+00109:-00062:001992.3060:04527
04528:+00055:+00076:-00060:002030.2736:04528
04529:+00022:+00082:-00020:002030.2736:04529
04530:+00017:+00046:+00058:002030.2736:04530
04531:+00016:+00039:+00033:002030.2736:04531
04532:-00010:+00031:-00034:002030.2736:04532
04533:-00015:+00038:-00080:002030.2736:04533
04534:+00000:+00015:-00062:002030.2736:04534
04535:-00016:+00013:+00007:002030.2736:04535
04536:-00045:+00005:+00075:002030.2736:04536
04537:-00019:+00002:+00074:002030.2736:04537
04538:-00041:-00002:-00029:002050.0715:04538
04539:-00034:-00021:-00021:002050.0715:04539
04540:-00057:-00032:+00002:002050.0715:04540
04541:-00034:-00029:+00092:002050.0715:04541
04542:-00032:-00041:+00115:002050.0715:04542
04543:-00032:-00064:+00107:002050.0715:04543
04544:-00043:-00071:+00015:002050.0715:04544
04545:-00016:-00069:+00008:002050.0715:04545
04546:+00011:-00087:-00008:002050.0715:04546
04547:+00005:-00090:+00040:002050.0715:04547
04548:+00044:-00110:+00043:002070.4086:04548
04549:+00027:-00106:+00062:002070.4086:04549
04550:+00045:-00122:+00050:002070.4086:04550
04551:+00021:-00124:+00053:002070.4086:04551
04552:+00093:-00088:+00079:002070.4086:04552
04553:+00105:-00073:+00095:002070.4086:04553
04554:+00108:-00081:+00118:002070.4086:04554
04555:+00109:-00054:+00130:002070.4086:04555
04556:+00153:-00039:+00137:002070.4086:04556
04557:+00148:-00012:+00157:002084.5742:04557
04558:+00134:-00018:+00105:002084.5742:04558
04559:+00081:-00003:+00097:002084.5742:04559
04560:+00074:+00032:+00005:002084.5742:04560
04561:+00062:+00029:-00103:002084.5742:04561
04562:+00061:+00084:-00099:002084.5742:04562
04563:+00079:+00088:+00003:002084.5742:04563
04564:+00076:+00096:+00004:002084.5742:04564
04565:+00048:+00080:+00038:002084.5742:04565
04566:+00038:+00058:+00075:002084.5742:04566
04567:+00011:+00046:+00082:002080.6723:04567
04568:-00017:+00051:+00055:002080.6723:04568
04569:-00034:+00052:+00046:002080.6723:04569
04570:-00085:+00036:+00034:002080.6723:04570
04571:-00079:+00021:-00033:002080.6723:04571
04572:-00086:+00006:-00126:002080.6723:04572
04573:-00105:-00041:-00023:002080.6723:04573
04574:-00065:-00090:+00012:002080.6723:04574
04575:-00092:-00112:-00060:002080.6723:04575
04576:-00083:-00089:-00119:002080.6723:04576
04577:-00056:-00083:+00039:002090.9226:04577
04578:-00014:-00095:+00053:002090.9226:04578
04579:-00013:-00107:+00004:002090.9226:04579
04580:+00035:-00092:+00026:002090.9226:04580
04581:+00094:-00066:+00026:002090.9226:04581
04582:+00118:-00054:+00037:002090.9226:04582
04583:+00115:-00058:+00043:002090.9226:04583
04584:+00120:-00038:+00045:002090.9226:04584
04585:+00111:-00014:-00018:002090.9226:04585
04586:+00128:-00010:-00006:002091.6235:04586
04587:+00137:+00007:-00048:002091.6235:04587
04588:+00099:-00019:-00011:002091.6235:04588
04589:+00102:-00020:-00029:002091.6235:04589
04590:+00056:-00032:-00011:002091.6235:04590
04591:+00060:-00011:-00005:002091.6235:04591
04592:-00018:-00026:-00035:002091.6235:04592
04593:-00037:-00028:+00068:002091.6235:04593
04594:-00118:-00051:+00060:002091.6235:04594
04595:-00118:-00064:+00090:002091.6235:04595
04596:-00121:-00054:+00079:002087.6250:04596
04597:-00117:-00028:+00068:002087.6250:04597
04598:-00163:-00082:+00057:002087.6250:04598
04599:-00128:-00055:+00076:002087.6250:04599
04600:-00109:-00077:+00030:002087.6250:04600
04601:-00103:-00059:-00035:002087.6250:04601
04602:-00121:-00069:-00064:002087.6250:04602
04603:-00063:-00048:-00049:002087.6250:04603
04604:-00047:-00041:+00042:002087.6250:04604
04605:+00015:-00048:+00115:002090.9587:04605
04606:+00025:-00046:+00127:002090.9587:04606
04607:+00054:-00045:+00069:002090.9587:04607
04608:+00080:-00022:+00073:002090.9587:04608
04609:+00130:-00019:+00094:002090.9587:04609
04610:+00130:-00032:+00063:002090.9587:04610
04611:+00135:+00007:-00031:002090.9587:04611
04612:+00131:-00018:+00044:002090.9587:04612
04613:+00159:-00022:+00038:002090.9587:04613
04614:+00120:-00006:-00019:002090.9587:04614
04615:+00114:+00000:+00053:002053.6862:04615
04616:+00098:+00022:+00066:002053.6862:04616
04617:+00076:+00025:-00016:002053.6862:04617
04618:+00053:+00038:-00033:002053.6862:04618
04619:+00042:+00050:+00004:002053.6862:04619
04620:-00010:+00032:-00021:002053.6862:04620
04621:-00006:+00038:-00031:002053.6862:04621
04622:-00034:+00034:+00024:002053.6862:04622
04623:-00047:+00018:-00020:002053.6862:04623
04624:-00052:+00008:-00007:002053.6862:04624
04625:-00073:-00018:-00009:001972.5517:04625
04626:-00070:-00018:-00032:001972.5517:04626
04627:-00033:-00011:-00036:001972.5517:04627
04628:-00028:-00012:-00057:001972.5517:04628
04629:-00009:-00031:-00028:001972.5517:04629
04630:+00020:+00005:-00039:001972.5517:04630
04631:+00018:+00005:-00066:001972.5517:04631
04632:+00060:+00008:-00064:001972.5517:04632
04633:+00049:+00011:-00039:001972.5517:04633
04634:+00051:+00021:-00061:001972.5517:04634
04635:+00043:+00009:-00064:001972.5517:04635
04636:+00018:+00021:-00030:001868.8623:04636
04637:+00004:+00011:-00038:001868.8623:04637
04638:-00014:+00019:-00034:001868.8623:04638
04639:-00005:+00022:-00016:001868.8623:04639
04640:-00019:+00011:-00037:001868.8623:04640
04641:-00021:+00039:-00061:001868.8623:04641
04642:-00040:+00035:-00062:001868.8623:04642
04643:-00041:+00029:-00008:001868.8623:04643
04644:-00038:+00036:-00009:001868.8623:04644
04645:-00018:+00023:-00061:001868.8623:04645
04646:-00025:+00033:-00062:001868.8623:04646
04647:-00001:+00013:-00044:001770.7224:04647
04648:-00019:+00001:-00056:001770.7224:04648
04649:-00013:-00005:-00029:001770.7224:04649
04650:+00011:-00005:-00018:001770.7224:04650
04651:-00012:-00002:+00007:001770.7224:04651
04652:-00025:-00005:+00000:001770.7224:04652
04653:-00029:-00006:+00024:001770.7224:04653
04654:-00061:+00009:+00004:001770.7224:04654
04655:-00088:+00009:+00019:001770.7224:04655
04656:-00079:+00039:+00004:001770.7224:04656
04657:-00112:+00050:+00019:001770.7224:04657
04658:-00134:+00032:-00008:001770.7224:04658
04659:-00133:+00049:-00007:001690.3975:04659
04660:-00129:+00050:-00092:001690.3975:04660
04661:-00139:+00028:-00040:001690.3975:04661
04662:-00134:+00052:-00057:001690.3975:04662
04663:-00148:+00013:-00013:001690.3975:04663
04664:-00128:+00026:-00032:001690.3975:04664
04665:-00147:+00035:+00032:001690.3975:04665
04666:-00130:+00019:+00017:001690.3975:04666
04667:-00122:+00018:-00015:001690.3975:04667
04668:-00093:+00017:-00023:001690.3975:04668
04669:-00103:-00005:-00028:001690.3975:04669
04670:-00098:-00030:+00014:001690.3975:04670
04671:-00073:-00020:+00021:001665.0549:04671
04672:-00064:-00037:-00002:001665.0549:04672
04673:-00049:-00046:-00040:001665.0549:04673
04674:-00053:-00051:-00059:001665.0549:04674
04675:-00036:-00038:-00037:001665.0549:04675
04676:-00071:-00049:-00008:001665.0549:04676
04677:-00049:-00060:+00055:001665.0549:04677
04678:-00049:-00047:+00044:001665.0549:04678
04679:-00047:-00037:-00005:001665.0549:04679
04680:-00034:-00033:-00001:001665.0549:04680
04681:-00017:-00030:+00031:001665.0549:04681
04682:+00010:-00033:+00024:001665.0549:04682
04683:-00012:-00013:+00001:001693.7503:04683
04684:-00008:-00011:+00049:001693.7503:04684
04685:+00010:-00025:+00067:001693.7503:04685
04686:-00002:-00024:+00009:001693.7503:04686
04687:-00005:-00024:-00021:001693.7503:04687
04688:-00005:-00024:-00021:001693.7503:04688
04689:-00024:-00025:-00022:001693.7503:04689
04690:-00010:-00034:+00026:001693.7503:04690
04691:-00004:-00028:+00039:001693.7503:04691
04692:-00019:-00032:+00033:001693.7503:04692
04693:-00030:-00018:+00009:001693.7503:04693
04694:-00036:-00020:+00012:001737.3010:04694
04695:-00059:-00004:-00018:001737.3010:04695
04696:-00059:+00035:+00009:001737.3010:04696
04697:-00051:+00037:-00003:001737.3010:04697
04698:-00051:+00052:-00003:001737.3010:04698
04699:-00062:+00045:-00018:001737.3010:04699
04700:-00061:+00064:-00034:001737.3010:04700
04701:-00075:+00040:-00013:001737.3010:04701
04702:-00088:+00056:-00013:001737.3010:04702
04703:-00064:+00076:+00007:001737.3010:04703
04704:-00087:+00078:+00039:001737.3010:04704
04705:-00066:+00077:+00019:001815.3428:04705
04706:-00089:+00073:+00006:001815.3428:04706
04707:-00081:+00082:+00037:001815.3428:04707
04708:-00065:+00084:+00010:001815.3428:04708
04709:-00089:+00071:-00006:001815.3428:04709
04710:-00083:+00094:-00010:001815.3428:04710
04711:-00084:+00079:+00007:001815.3428:04711
04712:-00086:+00060:-00036:001815.3428:04712
04713:-00067:+00082:-00031:001815.3428:04713
04714:-00076:+00069:-00050:001815.3428:04714
04715:-00080:+00059:-00042:001815.3428:04715
04716:-00092:+00061:-00041:001883.0621:04716
04717:-00102:+00056:+00022:001883.0621:04717
04718:-00093:+00060:+00049:001883.0621:04718
04719:-00092:+00060:+00038:001883.0621:04719
04720:-00094:+00062:+00013:001883.0621:04720
04721:-00102:+00094:-00019:001883.0621:04721
04722:-00089:+00095:-00044:001883.0621:04722
04723:-00076:+00096:-00026:001883.0621:04723
04724:-00086:+00070:-00051:001883.0621:04724
04725:-00065:+00081:-00032:001883.0621:04725
04726:-00052:+00062:-00080:001939.0244:04726
04727:-00035:+00083:-00078:001939.0244:04727
04728:-00026:+00073:-00051:001939.0244:04728
04729:+00020:+00072:-00082:001939.0244:04729
04730:-00009:+00049:+00029:001939.0244:04730
04731:-00030:+00052:-00079:001939.0244:04731
04732:+00081:+00030:+00016:001939.0244:04732
04733:-00026:+00001:-00039:001939.0244:04733
04734:+00003:+00055:-00020:001939.0244:04734
04735:-00019:+00004:-00004:001939.0244:04735
04736:+00032:+00054:+00005:001995.4266:04736
04737:-00007:+00008:-00037:001995.4266:04737
04738:-00005:+00038:-00088:001995.4266:04738
04739:-00029:-00003:-00038:001995.4266:04739
04740:+00026:+00037:-00039:001995.4266:04740
04741:-00034:-00005:-00074:001995.4266:04741
04742:-00035:-00021:+00041:001995.4266:04742
04743:-00056:-00011:+00065:001995.4266:04743
04744:-00048:-00047:-00057:001995.4266:04744
04745:-00044:-00051:+00049:001995.4266:04745
04746:-00040:-00024:+00111:002033.5828:04746
04747:-00052:-00044:-00010:002033.5828:04747
04748:-00103:-00076:-00053:002033.5828:04748
04749:-00071:-00042:-00011:002033.5828:04749
04750:-00049:-00042:-00071:002033.5828:04750
04751:-00048:-00065:-00105:002033.5828:04751
04752:-00016:-00055:-00004:002033.5828:04752
04753:-00027:-00082:+00041:002033.5828:04753
04754:-00019:-00073:+00050:002033.5828:04754
04755:+00004:-00072:+00042:002033.5828:04755
04756:+00005:-00068:+00078:002050.0288:04756
04757:+00031:-00073:+00048:002050.0288:04757
04758:+00042:-00075:+00068:002050.0288:04758
04759:+00050:-00080:+00075:002050.0288:04759
04760:+00034:-00056:+00022:002050.0288:04760
04761:+00044:-00035:-00014:002050.0288:04761
04762:+00020:-00031:-00032:002050.0288:04762
04763:+00024:+00006:+00008:002050.0288:04763
04764:-00009:+00007:+00030:002050.0288:04764
04765:+00026:+00034:+00075:002050.0288:04765
04766:+00011:+00048:+00063:002070.4086:04766
04767:+00013:+00068:+00097:002070.4086:04767
04768:+00056:+00043:+00102:002070.4086:04768
04769:+00046:+00082:+00065:002070.4086:04769
04770:+00069:+00071:+00049:002070.4086:04770
04771:+00102:+00098:+00094:002070.4086:04771
04772:+00116:+00085:+00064:002070.4086:04772
04773:+00132:+00060:+00033:002070.4086:04773
04774:+00099:+00078:+00024:002070.4086:04774
04775:+00121:+00056:-00015:002081.1127:04775
04776:+00118:+00060:-00007:002081.1127:04776
04777:+00124:+00071:-00019:002081.1127:04777
04778:+00125:+00071:+00011:002081.1127:04778
04779:+00132:+00062:+00007:002081.1127:04779
04780:+00111:+00062:+00025:002081.1127:04780
04781:+00136:+00079:+00055:002081.1127:04781
04782:+00123:+00046:+00144:002081.1127:04782
04783:+00121:+00040:+00101:002081.1127:04783
04784:+00088:+00030:+00064:002081.1127:04784
04785:+00087:+00015:+00041:002080.6748:04785
04786:+00049:+00012:-00016:002080.6748:04786
04787:+00018:+00019:-00085:002080.6748:04787
04788:+00027:+00002:-00087:002080.6748:04788
04789:+00030:+00006:-00036:002080.6748:04789
04790:+00036:-00009:+00010:002080.6748:04790
04791:+00042:-00023:-00057:002080.6748:04791
04792:+00039:-00061:-00190:002080.6748:04792
04793:+00103:-00010:+00305:002080.6748:04793
04794:+00097:-00075:+00172:002090.9045:04794
04795:-00043:-00060:-00079:002090.9045:04795
04796:+00054:-00093:-00072:002090.9045:04796
04797:+00091:-00076:+00100:002090.9045:04797
04798:+00001:-00107:+00064:002090.9045:04798
04799:+00000:-00084:+00037:002090.9045:04799
04800:+00026:-00119:+00045:002090.9045:04800
04801:+00022:-00100:-00025:002090.9045:04801
04802:-00013:-00144:-00119:002090.9045:04802
04803:-00005:-00154:-00040:002090.9045:04803
04804:-00013:-00160:-00011:002091.5842:04804
04805:-00006:-00145:-00001:002091.5842:04805
04806:+00023:-00142:+00076:002091.5842:04806
04807:+00040:-00122:+00132:002091.5842:04807
04808:+00070:-00123:+00083:002091.5842:04808
04809:+00070:-00095:+00034:002091.5842:04809
04810:+00117:-00096:+00020:002091.5842:04810
04811:+00124:-00079:+00019:002091.5842:04811
04812:+00119:-00045:+00029:002091.5842:04812
04813:+00111:-00039:+00059:002073.8041:04813
04814:+00149:-00040:+00056:002073.8041:04814
04815:+00107:-00020:-00017:002073.8041:04815
04816:+00117:-00036:-00008:002073.8041:04816
04817:+00068:-00036:+00030:002073.8041:04817
04818:+00047:-00036:+00027:002073.8041:04818
04819:+00054:-00026:+00035:002073.8041:04819
04820:+00020:-00014:+00041:002073.8041:04820
04821:+00025:-00007:+00029:002073.8041:04821
04822:-00021:-00031:+00042:002073.8041:04822
04823:-00036:-00028:+00027:002030.5993:04823
04824:-00045:-00045:+00088:002030.5993:04824
04825:-00045:-00048:+00008:002030.5993:04825
04826:-00051:-00023:+00015:002030.5993:04826
04827:-00034:-00044:+00002:002030.5993:04827
04828:-00060:-00009:-00034:002030.5993:04828
04829:-00041:-00011:-00005:002030.5993:04829
04830:-00025:-00018:-00014:002030.5993:04830
04831:-00020:-00020:-00013:002030.5993:04831
04832:-00017:+00007:-00028:002030.5993:04832
04833:-00024:+00021:-00017:002030.5993:04833
04834:-00005:+00014:-00024:001950.8553:04834
04835:-00004:+00015:-00011:001950.8553:04835
04836:-00006:+00024:+00071:001950.8553:04836
04837:+00000:+00026:+00066:001950.8553:04837
04838:-00030:+00053:+00016:001950.8553:04838
04839:-00002:+00059:-00048:001950.8553:04839
04840:-00013:+00069:-00053:001950.8553:04840
04841:-00016:+00099:-00069:001950.8553:04841
04842:-00018:+00098:-00007:001950.8553:04842
04843:-00024:+00111:-00023:001950.8553:04843
04844:-00043:+00088:-00012:001828.5877:04844
04845:-00038:+00076:-00022:001828.5877:04845
04846:-00049:+00110:-00011:001828.5877:04846
04847:-00060:+00091:-00017:001828.5877:04847
04848:-00064:+00115:+00005:001828.5877:04848
04849:-00034:+00090:-00001:001828.5877:04849
04850:-00058:+00105:-00001:001828.5877:04850
04851:-00054:+00091:-00043:001828.5877:04851
04852:-00047:+00099:-00046:001828.5877:04852
04853:-00046:+00078:-00066:001828.5877:04853
04854:-00064:+00057:-00065:001828.5877:04854
04855:-00074:+00052:-00034:001828.5877:04855
04856:-00068:+00024:-00035:001731.0423:04856
04857:-00065:+00035:-00051:001731.0423:04857
04858:-00071:-00002:-00034:001731.0423:04858
04859:-00057:+00005:-00019:001731.0423:04859
04860:-00047:-00007:-00014:001731.0423:04860
04861:-00053:-00014:+00024:001731.0423:04861
04862:-00047:-00009:+00010:001731.0423:04862
04863:-00071:-00023:+00011:001731.0423:04863
04864:-00072:-00027:-00008:001731.0423:04864
04865:-00067:-00034:-00004:001731.0423:04865
04866:-00077:-00043:-00047:001731.0423:04866
04867:-00083:-00042:-00066:001731.0423:04867
04868:-00065:-00056:-00058:001651.1252:04868
04869:-00090:-00077:+00024:001651.1252:04869
04870:-00066:-00091:-00032:001651.1252:04870
04871:-00063:-00080:-00009:001651.1252:04871
04872:-00069:-00071:-00043:001651.1252:04872
04873:-00067:-00076:-00050:001651.1252:04873
04874:-00062:-00080:-00078:001651.1252:04874
04875:-00066:-00067:-00002:001651.1252:04875
04876:-00080:-00072:+00015:001651.1252:04876
04877:-00080:-00060:+00006:001651.1252:04877
04878:-00104:-00066:-00029:001651.1252:04878
04879:-00117:-00063:-00036:001651.1252:04879
04880:-00119:-00060:+00007:001624.6130:04880
04881:-00094:-00052:-00025:001624.6130:04881
04882:-00098:-00024:+00009:001624.6130:04882
04883:-00097:-00026:+00046:001624.6130:04883
04884:-00095:-00014:+00070:001624.6130:04884
04885:-00110:-00014:-00008:001624.6130:04885
04886:-00095:-00015:-00033:001624.6130:04886
04887:-00089:+00004:-00003:001624.6130:04887
04888:-00080:+00014:-00029:001624.6130:04888
04889:-00088:+00032:-00005:001624.6130:04889
04890:-00070:+00065:+00034:001624.6130:04890
04891:-00066:+00055:+00030:001624.6130:04891
04892:-00048:+00062:+00014:001624.6130:04892
04893:-00036:+00099:-00007:001667.2570:04893
04894:-00058:+00096:+00005:001667.2570:04894
04895:-00046:+00098:-00023:001667.2570:04895
04896:-00046:+00058:+00012:001667.2570:04896
04897:-00072:+00060:+00009:001667.2570:04897
04898:-00076:+00067:+00039:001667.2570:04898
04899:-00083:+00069:+00015:001667.2570:04899
04900:-00103:+00057:+00059:001667.2570:04900
04901:-00095:+00068:+00036:001667.2570:04901
04902:-00100:+00054:-00011:001667.2570:04902
04903:-00096:+00065:+00003:001667.2570:04903
04904:-00063:+00040:+00000:001728.9705:04904
04905:-00071:+00025:+00105:001728.9705:04905
04906:-00047:+00043:+00067:001728.9705:04906
04907:-00040:+00060:+00012:001728.9705:04907
04908:-00045:+00082:+00021:001728.9705:04908
04909:-00027:+00061:-00048:001728.9705:04909
04910:-00038:+00040:-00073:001728.9705:04910
04911:-00045:+00046:-00056:001728.9705:04911
04912:-00056:+00033:+00015:001728.9705:04912
04913:-00051:+00019:+00038:001728.9705:04913
04914:-00085:+00023:+00005:001728.9705:04914
04915:-00063:-00003:-00031:001791.9458:04915
04916:-00066:-00005:-00094:001791.9458:04916
04917:-00052:+00001:-00079:001791.9458:04917
04918:-00048:-00005:+00021:001791.9458:04918
04919:-00068:-00018:+00040:001791.9458:04919
04920:-00074:-00017:+00041:001791.9458:04920
04921:-00065:-00006:-00020:001791.9458:04921
04922:-00071:+00022:-00043:001791.9458:04922
04923:-00145:-00012:-00043:001791.9458:04923
04924:+00009:-00014:+00000:001791.9458:04924
04925:-00037:-00046:-00033:001791.9458:04925
04926:-00042:-00024:+00018:001868.8746:04926
04927:-00072:-00040:+00002:001868.8746:04927
04928:-00073:-00014:-00056:001868.8746:04928
04929:-00040:-00018:-00063:001868.8746:04929
04930:-00034:-00021:-00051:001868.8746:04930
04931:+00012:+00034:-00112:001868.8746:04931
04932:-00037:+00032:+00030:001868.8746:04932
04933:-00030:+00014:+00053:001868.8746:04933
04934:+00008:+00069:+00052:001868.8746:04934
04935:+00030:+00065:-00087:001868.8746:04935
04936:-00005:+00082:-00057:001935.6999:04936
04937:-00012:+00082:-00048:001935.6999:04937
04938:-00018:+00061:-00011:001935.6999:04938
04939:-00042:+00076:+00058:001935.6999:04939
04940:-00015:+00076:+00011:001935.6999:04940
04941:-00028:+00089:-00059:001935.6999:04941
04942:-00043:+00087:-00085:001935.6999:04942
04943:-00010:+00090:-00039:001935.6999:04943
04944:-00024:+00058:-00006:001935.6999:04944
04945:+00004:+00076:+00072:001935.6999:04945
04946:-00002:+00079:+00101:001978.7926:04946
04947:-00005:+00068:-00053:001978.7926:04947
04948:-00022:+00064:-00101:001978.7926:04948
04949:+00001:+00064:-00053:001978.7926:04949
04950:+00007:+00031:-00035:001978.7926:04950
04951:+00009:+00029:+00033:001978.7926:04951
04952:+00026:+00039:+00050:001978.7926:04952
04953:+00042:+00040:+00009:001978.7926:04953
04954:+00031:+00039:-00075:001978.7926:04954
04955:+00056:+00044:-00043:001978.7926:04955
04956:+00037:+00048:-00002:002027.3654:04956
04957:+00032:+00029:+00026:002027.3654:04957
04958:+00038:+00026:+00032:002027.3654:04958
04959:+00038:+00029:+00037:002027.3654:04959
04960:+00032:+00024:-00009:002027.3654:04960
04961:+00032:+00052:-00081:002027.3654:04961
04962:+00034:+00029:-00008:002027.3654:04962
04963:+00032:+00026:+00029:002027.3654:04963
04964:+00039:+00023:+00097:002027.3654:04964
04965:+00033:+00012:+00082:002027.3654:04965
04966:+00015:+00000:+00075:002053.6987:04966
04967:+00010:-00008:+00120:002053.6987:04967
04968:-00014:-00011:+00118:002053.6987:04968
04969:-00031:-00034:-00065:002053.6987:04969
04970:-00034:-00030:-00056:002053.6987:04970
04971:-00009:-00038:-00049:002053.6987:04971
04972:-00010:-00041:-00040:002053.6987:04972
04973:+00011:-00039:-00031:002053.6987:04973
04974:+00033:-00052:+00121:002053.6987:04974
04975:+00060:-00029:+00102:002053.6987:04975
04976:+00052:-00035:+00065:002063.5437:04976
04977:+00121:-00036:+00136:002063.5437:04977
04978:+00133:-00008:+00119:002063.5437:04978
04979:+00120:-00034:+00127:002063.5437:04979
04980:+00112:-00021:+00192:002063.5437:04980
04981:+00113:-00012:+00134:002063.5437:04981
04982:+00068:-00017:+00052:002063.5437:04982
04983:+00072:-00015:-00044:002063.5437:04983
04984:+00086:-00002:-00022:002063.5437:04984
04985:+00050:-00004:+00023:002080.6086:04985
04986:+00060:-00003:+00020:002080.6086:04986
04987:+00053:+00016:+00037:002080.6086:04987
04988:+00077:+00037:+00000:002080.6086:04988
04989:+00048:+00050:-00021:002080.6086:04989
04990:+00050:+00031:-00010:002080.6086:04990
04991:+00062:+00060:+00033:002080.6086:04991
04992:+00046:+00043:+00015:002080.6086:04992
04993:+00018:+00042:+00018:002080.6086:04993
04994:-00011:-00003:-00179:002080.6086:04994
04995:-00032:-00004:-00045:002088.0708:04995
04996:+00003:-00063:+00162:002088.0708:04996
04997:-00068:-00076:-00131:002088.0708:04997
04998:-00089:-00108:-00267:002088.0708:04998
04999:-00029:-00118:+00017:002088.0708:04999
05000:-00028:-00142:+00072:002088.0708:05000
05001:-00035:-00155:-00047:002088.0708:05001
05002:+00016:-00171:-00014:002088.0708:05002
05003:+00087:-00140:+00062:002088.0708:05003
05004:+00053:-00131:+00025:002084.2036:05004
05005:+00060:-00127:-00046:002084.2036:05005
05006:+00067:-00104:+00007:002084.2036:05006
05007:+00101:-00107:+00018:002084.2036:05007
05008:+00065:-00107:+00018:002084.2036:05008
05009:+00089:-00070:+00018:002084.2036:05009
05010:+00084:-00053:+00005:002084.2036:05010
05011:+00105:-00051:-00024:002084.2036:05011
05012:+00136:-00007:+00007:002084.2036:05012
05013:+00114:-00002:+00026:002084.2036:05013
05014:+00099:+00006:-00004:002087.5170:05014
05015:+00099:+00010:+00019:002087.5170:05015
05016:+00090:+00013:-00006:002087.5170:05016
05017:+00046:+00032:-00005:002087.5170:05017
05018:-00027:+00021:+00053:002087.5170:05018
05019:-00035:+00009:+00123:002087.5170:05019
05020:-00062:+00007:+00112:002087.5170:05020
05021:-00068:+00033:+00056:002087.5170:05021
05022:-00062:+00032:-00003:002087.5170:05022
05023:-00064:+00016:-00025:002087.5170:05023
05024:-00090:-00015:+00006:002077.6477:05024
05025:-00090:-00015:+00075:002077.6477:05025
05026:-00086:-00037:+00062:002077.6477:05026
05027:-00101:-00046:+00037:002077.6477:05027
05028:-00067:-00028:+00119:002077.6477:05028
05029:-00062:-00041:+00103:002077.6477:05029
05030:-00053:-00045:-00015:002077.6477:05030
05031:-00016:-00030:-00074:002077.6477:05031
05032:-00023:-00041:+00047:002077.6477:05032
05033:+00044:-00038:+00076:002033.4038:05033
05034:+00029:-00042:+00049:002033.4038:05034
05035:+00034:-00049:+00032:002033.4038:05035
05036:+00066:-00045:+00059:002033.4038:05036
05037:+00067:-00050:+00025:002033.4038:05037
05038:+00047:-00051:+00018:002033.4038:05038
05039:+00102:-00050:+00013:002033.4038:05039
05040:+00093:-00010:+00011:002033.4038:05040
05041:+00081:-00007:-00014:002033.4038:05041
05042:+00076:+00002:+00024:002033.4038:05042
05043:+00062:-00015:+00030:002033.4038:05043
05044:+00024:-00005:+00002:001937.4598:05044
05045:-00012:-00003:-00028:001937.4598:05045
05046:-00026:+00017:-00048:001937.4598:05046
05047:-00043:-00001:+00009:001937.4598:05047
05048:-00071:+00005:-00002:001937.4598:05048
05049:-00070:-00005:+00022:001937.4598:05049
05050:-00072:-00003:-00009:001937.4598:05050
05051:-00075:+00023:-00015:001937.4598:05051
05052:-00046:+00010:-00007:001937.4598:05052
05053:-00034:+00027:-00024:001937.4598:05053
05054:-00043:+00025:-00061:001937.4598:05054
05055:-00024:+00065:-00037:001830.5036:05055
05056:-00008:+00055:-00038:001830.5036:05056
05057:-00008:+00061:-00052:001830.5036:05057
05058:+00004:+00058:-00079:001830.5036:05058
05059:+00003:+00084:-00071:001830.5036:05059
05060:+00009:+00081:-00069:001830.5036:05060
05061:+00024:+00079:-00049:001830.5036:05061
05062:+00029:+00062:-00027:001830.5036:05062
05063:+00014:+00083:-00029:001830.5036:05063
05064:+00014:+00083:-00044:001830.5036:05064
05065:+00002:+00084:-00028:001830.5036:05065
05066:-00014:+00084:-00059:001715.8657:05066
05067:-00027:+00067:-00047:001715.8657:05067
05068:-00020:+00058:-00050:001715.8657:05068
05069:-00060:+00044:-00039:001715.8657:05069
05070:-00072:+00035:-00033:001715.8657:05070
05071:-00063:+00010:+00002:001715.8657:05071
05072:-00102:-00017:-00021:001715.8657:05072
05073:-00117:-00012:-00024:001715.8657:05073
05074:-00113:-00013:-00043:001715.8657:05074
05075:-00136:-00036:-00028:001715.8657:05075
05076:-00126:-00042:-00023:001715.8657:05076
05077:-00128:-00051:+00018:001715.8657:05077
05078:-00145:-00049:-00011:001715.8657:05078
05079:-00138:-00047:-00023:001639.1867:05079
05080:-00149:-00029:-00038:001639.1867:05080
05081:-00137:-00036:-00005:001639.1867:05081
05082:-00128:-00047:+00004:001639.1867:05082
05083:-00120:-00009:-00005:001639.1867:05083
05084:-00116:-00007:-00003:001639.1867:05084
05085:-00094:-00018:+00007:001639.1867:05085
05086:-00096:+00007:+00042:001639.1867:05086
05087:-00077:+00020:+00015:001639.1867:05087
05088:-00103:-00004:+00039:001639.1867:05088
05089:-00101:+00001:-00011:001639.1867:05089
05090:-00096:+00017:+00000:001639.1867:05090
05091:-00103:-00016:+00034:001631.7077:05091
05092:-00102:+00003:+00066:001631.7077:05092
05093:-00074:-00014:+00059:001631.7077:05093
05094:-00059:-00031:+00034:001631.7077:05094
05095:-00032:-00047:+00022:001631.7077:05095
05096:-00038:-00013:-00034:001631.7077:05096
05097:+00000:-00017:-00034:001631.7077:05097
05098:+00009:-00020:-00015:001631.7077:05098
05099:+00017:-00011:+00067:001631.7077:05099
05100:+00022:-00012:+00070:001631.7077:05100
05101:+00021:-00013:+00035:001631.7077:05101
05102:+00018:-00023:+00044:001631.7077:05102
05103:+00029:-00012:+00018:001667.8935:05103
05104:-00010:-00008:+00033:001667.8935:05104
05105:-00017:-00027:+00035:001667.8935:05105
05106:-00002:+00003:+00048:001667.8935:05106
05107:-00040:-00008:-00007:001667.8935:05107
05108:-00033:-00015:-00065:001667.8935:05108
05109:-00066:-00031:-00033:001667.8935:05109
05110:-00077:-00021:+00036:001667.8935:05110
05111:-00091:-00027:+00044:001667.8935:05111
05112:-00088:-00008:+00043:001667.8935:05112
05113:-00095:-00024:+00019:001667.8935:05113
05114:-00119:-00030:-00061:001738.1596:05114
05115:-00129:-00028:-00043:001738.1596:05115
05116:-00098:-00034:-00002:001738.1596:05116
05117:-00094:-00031:+00002:001738.1596:05117
05118:-00068:-00003:+00040:001738.1596:05118
05119:-00052:+00014:-00011:001738.1596:05119
05120:-00034:+00038:-00022:001738.1596:05120
05121:-00042:+00051:-00014:001738.1596:05121
05122:-00023:+00030:+00023:001738.1596:05122
05123:-00041:+00042:-00050:001738.1596:05123
05124:-00043:+00061:-00040:001738.1596:05124
05125:-00044:+00076:-00052:001811.9334:05125
05126:-00069:+00080:-00033:001811.9334:05126
05127:-00053:+00096:-00004:001811.9334:05127
05128:-00075:+00096:+00017:001811.9334:05128
05129:-00064:+00111:-00050:001811.9334:05129
05130:-00087:+00110:-00081:001811.9334:05130
05131:-00087:+00128:-00051:001811.9334:05131
05132:-00099:+00130:-00020:001811.9334:05132
05133:-00098:+00126:-00004:001811.9334:05133
05134:-00093:+00105:+00012:001811.9334:05134
05135:-00098:+00104:-00063:001811.9334:05135
05136:-00116:+00107:-00077:001883.5771:05136
05137:-00068:+00109:-00037:001883.5771:05137
05138:-00073:+00103:-00040:001883.5771:05138
05139:-00058:+00109:-00029:001883.5771:05139
05140:-00021:+00096:+00024:001883.5771:05140
05141:+00040:+00098:-00077:001883.5771:05141
05142:+00002:+00071:+00000:001883.5771:05142
05143:+00038:+00041:-00020:001883.5771:05143
05144:+00028:+00046:-00042:001883.5771:05144
05145:+00029:+00037:-00034:001883.5771:05145
05146:-00020:+00041:-00040:001958.4294:05146
05147:-00013:+00038:+00007:001958.4294:05147
05148:-00011:+00032:+00030:001958.4294:05148
05149:+00042:+00039:-00044:001958.4294:05149
05150:-00014:+00011:-00067:001958.4294:05150
05151:-00045:+00016:-00021:001958.4294:05151
05152:-00028:+00007:+00016:001958.4294:05152
05153:-00031:+00000:+00005:001958.4294:05153
05154:-00059:+00008:-00027:001958.4294:05154
05155:-00058:+00003:-00054:001958.4294:05155
05156:-00045:-00031:-00059:002010.6361:05156
05157:-00058:-00028:+00055:002010.6361:05157
05158:-00068:-00042:+00053:002010.6361:05158
05159:-00037:-00051:+00014:002010.6361:05159
05160:-00049:-00025:-00030:002010.6361:05160
05161:-00032:-00056:-00019:002010.6361:05161
05162:-00055:-00029:-00019:002010.6361:05162
05163:-00032:-00052:-00060:002010.6361:05163
05164:-00036:-00064:-00050:002010.6361:05164
05165:-00044:-00038:-00012:002010.6361:05165
05166:-00020:-00023:-00049:002033.4409:05166
05167:+00011:-00025:-00012:002033.4409:05167
05168:+00029:-00030:+00047:002033.4409:05168
05169:+00045:+00000:+00044:002033.4409:05169
05170:+00024:+00020:+00025:002033.4409:05170
05171:+00036:+00035:+00038:002033.4409:05171
05172:+00036:+00048:+00037:002033.4409:05172
05173:+00034:+00065:+00006:002033.4409:05173
05174:+00017:+00069:-00009:002033.4409:05174
05175:+00028:+00084:-00016:002033.4409:05175
05176:+00014:+00092:-00065:002060.3735:05176
05177:-00006:+00100:-00042:002060.3735:05177
05178:-00014:+00073:+00044:002060.3735:05178
05179:-00015:+00072:+00013:002060.3735:05179
05180:+00012:+00094:+00025:002060.3735:05180
05181:+00013:+00063:+00053:002060.3735:05181
05182:+00003:+00068:+00058:002060.3735:05182
05183:+00013:+00028:+00048:002060.3735:05183
05184:-00008:+00031:-00057:002060.3735:05184
05185:-00004:+00052:-00086:002077.7148:05185
05186:+00007:+00021:-00051:002077.7148:05186
05187:+00011:+00008:-00002:002077.7148:05187
05188:-00011:+00004:+00069:002077.7148:05188
05189:+00008:-00009:+00110:002077.7148:05189
05190:+00019:-00022:+00115:002077.7148:05190
05191:+00071:-00016:+00055:002077.7148:05191
05192:+00107:+00007:+00050:002077.7148:05192
05193:+00094:-00015:+00054:002077.7148:05193
05194:+00143:-00008:+00100:002077.7148:05194
05195:+00149:+00005:+00076:002077.2507:05195
05196:+00145:-00018:+00086:002077.2507:05196
05197:+00150:-00008:+00113:002077.2507:05197
05198:+00132:-00019:+00109:002077.2507:05198
05199:+00079:-00009:+00071:002077.2507:05199
05200:+00063:-00021:+00054:002077.2507:05200
05201:+00066:+00004:-00015:002077.2507:05201
05202:+00072:+00020:-00041:002077.2507:05202
05203:+00086:+00014:-00009:002077.2507:05203
05204:+00054:+00037:+00027:002077.2507:05204
05205:+00074:+00010:+00022:002090.9433:05205
05206:+00037:+00010:+00019:002090.9433:05206
05207:+00046:+00034:+00049:002090.9433:05207
05208:+00003:+00012:+00057:002090.9433:05208
05209:-00009:+00013:+00030:002090.9433:05209
05210:+00026:+00013:+00098:002090.9433:05210
05211:+00007:-00019:+00059:002090.9433:05211
05212:-00032:-00014:-00060:002090.9433:05212
05213:-00054:-00050:-00255:002090.9433:05213
05214:-00029:-00078:+00199:002091.6630:05214
05215:-00019:-00159:+00137:002091.6630:05215
05216:-00093:-00129:-00145:002091.6630:05216
05217:-00031:-00144:+00115:002091.6630:05217
05218:-00029:-00155:+00122:002091.6630:05218
05219:-00076:-00188:-00074:002091.6630:05219
05220:-00035:-00169:-00097:002091.6630:05220
05221:+00016:-00187:+00038:002091.6630:05221
05222:+00026:-00151:+00021:002091.6630:05222
05223:+00024:-00170:+00018:002091.6630:05223
05224:+00060:-00136:+00087:002084.1262:05224
05225:+00050:-00138:-00005:002084.1262:05225
05226:+00096:-00066:-00001:002084.1262:05226
05227:+00120:-00055:+00038:002084.1262:05227
05228:+00115:-00060:+00002:002084.1262:05228
05229:+00146:+00007:-00007:002084.1262:05229
05230:+00160:+00005:-00002:002084.1262:05230
05231:+00128:-00005:+00005:002084.1262:05231
05232:+00122:+00025:+00100:002084.1262:05232
05233:+00089:+00003:+00067:002090.9355:05233
05234:+00007:+00015:+00053:002090.9355:05234
05235:-00013:+00015:+00002:002090.9355:05235
05236:-00005:+00018:+00024:002090.9355:05236
05237:-00057:+00020:+00010:002090.9355:05237
05238:-00071:+00022:+00029:002090.9355:05238
05239:-00062:-00005:+00040:002090.9355:05239
05240:-00101:-00002:-00003:002090.9355:05240
05241:-00101:+00022:-00010:002090.9355:05241
05242:-00085:+00024:+00036:002090.9355:05242
05243:-00085:+00019:+00027:002070.7639:05243
05244:-00102:+00006:-00001:002070.7639:05244
05245:-00084:-00032:+00052:002070.7639:05245
05246:-00048:-00015:+00026:002070.7639:05246
05247:-00070:-00032:+00019:002070.7639:05247
05248:-00017:-00014:+00004:002070.7639:05248
05249:-00001:-00023:+00041:002070.7639:05249
05250:+00011:-00030:+00024:002070.7639:05250
05251:+00056:-00010:+00033:002070.7639:05251
05252:+00055:-00026:+00077:002070.7639:05252
05253:+00064:-00027:+00067:001981.9230:05253
05254:+00068:-00009:+00013:001981.9230:05254
05255:+00065:-00036:+00021:001981.9230:05255
05256:+00066:-00034:+00005:001981.9230:05256
05257:+00037:-00018:-00003:001981.9230:05257
05258:+00022:-00015:-00011:001981.9230:05258
05259:+00010:+00017:-00040:001981.9230:05259
05260:+00010:+00006:-00030:001981.9230:05260
05261:-00005:+00022:-00023:001981.9230:05261
05262:-00038:-00005:+00048:001981.9230:05262
05263:-00042:+00005:+00039:001981.9230:05263
05264:-00035:+00038:+00051:001882.8095:05264
05265:-00025:+00037:-00036:001882.8095:05265
05266:-00015:+00054:-00022:001882.8095:05266
05267:-00014:+00042:-00048:001882.8095:05267
05268:+00000:+00026:-00025:001882.8095:05268
05269:+00006:+00069:-00040:001882.8095:05269
05270:+00003:+00048:-00046:001882.8095:05270
05271:+00029:+00062:-00047:001882.8095:05271
05272:+00027:+00043:-00075:001882.8095:05272
05273:+00019:+00060:-00053:001882.8095:05273
05274:+00027:+00045:-00036:001882.8095:05274
05275:+00002:+00060:-00065:001760.7365:05275
05276:+00024:+00057:-00049:001760.7365:05276
05277:+00005:+00082:-00013:001760.7365:05277
05278:+00014:+00078:-00025:001760.7365:05278
05279:+00011:+00085:-00018:001760.7365:05279
05280:+00010:+00083:+00006:001760.7365:05280
05281:-00012:+00057:-00034:001760.7365:05281
05282:-00006:+00059:-00059:001760.7365:05282
05283:-00043:+00066:-00032:001760.7365:05283
05284:-00051:+00039:-00067:001760.7365:05284
05285:-00063:+00027:-00040:001760.7365:05285
05286:-00081:+00018:-00034:001760.7365:05286
05287:-00115:+00004:-00033:001661.2253:05287
05288:-00098:-00033:-00066:001661.2253:05288
05289:-00109:-00034:-00009:001661.2253:05289
05290:-00131:-00043:+00015:001661.2253:05290
05291:-00123:-00045:-00019:001661.2253:05291
05292:-00149:-00038:+00003:001661.2253:05292
05293:-00148:-00049:+00014:001661.2253:05293
05294:-00153:-00061:+00014:001661.2253:05294
05295:-00165:-00064:-00041:001661.2253:05295
05296:-00142:-00062:-00065:001661.2253:05296
05297:-00154:-00063:-00051:001661.2253:05297
05298:-00144:-00043:-00013:001661.2253:05298
05299:-00145:-00043:-00035:001616.2084:05299
05300:-00135:-00046:-00033:001616.2084:05300
05301:-00133:-00050:+00035:001616.2084:05301
05302:-00091:-00031:+00066:001616.2084:05302
05303:-00102:-00031:+00032:001616.2084:05303
05304:-00089:-00007:+00041:001616.2084:05304
05305:-00068:-00020:-00006:001616.2084:05305
05306:-00078:+00002:-00032:001616.2084:05306
05307:-00047:+00003:+00008:001616.2084:05307
05308:-00020:-00016:+00034:001616.2084:05308
05309:-00027:-00015:-00018:001616.2084:05309
05310:+00000:+00001:-00014:001616.2084:05310
05311:+00011:-00021:+00036:001616.2084:05311
05312:+00010:-00012:+00035:001644.5832:05312
05313:+00000:-00033:+00032:001644.5832:05313
05314:-00003:+00005:+00068:001644.5832:05314
05315:-00024:-00018:-00003:001644.5832:05315
05316:-00039:-00002:+00015:001644.5832:05316
05317:-00026:+00001:+00027:001644.5832:05317
05318:-00031:-00004:+00013:001644.5832:05318
05319:-00060:-00007:+00039:001644.5832:05319
05320:-00048:+00019:+00071:001644.5832:05320
05321:-00050:+00009:+00116:001644.5832:05321
05322:-00065:+00036:+00028:001644.5832:05322
05323:-00084:+00032:+00068:001690.3837:05323
05324:-00079:+00028:+00019:001690.3837:05324
05325:-00092:+00020:-00062:001690.3837:05325
05326:-00078:+00021:-00034:001690.3837:05326
05327:-00077:+00008:+00034:001690.3837:05327
05328:-00082:-00007:+00021:001690.3837:05328
05329:-00100:-00014:+00009:001690.3837:05329
05330:-00090:-00034:-00009:001690.3837:05330
05331:-00066:-00022:-00020:001690.3837:05331
05332:-00053:-00032:-00016:001690.3837:05332
05333:-00044:+00001:+00058:001690.3837:05333
05334:-00041:+00022:+00055:001690.3837:05334
05335:-00044:+00033:-00001:001762.3345:05335
05336:-00035:+00027:-00014:001762.3345:05336
05337:-00057:+00045:-00077:001762.3345:05337
05338:-00085:+00040:-00063:001762.3345:05338
05339:-00088:+00046:-00018:001762.3345:05339
05340:-00098:+00043:+00011:001762.3345:05340
05341:-00093:+00061:-00019:001762.3345:05341
05342:-00098:+00070:-00017:001762.3345:05342
05343:-00121:+00071:-00030:001762.3345:05343
05344:-00108:+00088:-00058:001762.3345:05344
05345:-00118:+00103:-00055:001762.3345:05345
05346:-00079:+00114:-00007:001838.6160:05346
05347:-00102:+00108:-00009:001838.6160:05347
05348:-00105:+00109:+00006:001838.6160:05348
05349:-00063:+00103:-00058:001838.6160:05349
05350:-00069:+00126:-00072:001838.6160:05350
05351:-00042:+00103:-00072:001838.6160:05351
05352:-00028:+00115:-00043:001838.6160:05352
05353:-00013:+00098:+00008:001838.6160:05353
05354:+00000:+00085:-00005:001838.6160:05354
05355:-00016:+00077:-00042:001838.6160:05355
05356:-00047:+00084:-00114:001909.3935:05356
05357:+00053:+00081:+00004:001909.3935:05357
05358:-00034:+00028:+00006:001909.3935:05358
05359:+00014:+00048:-00031:001909.3935:05359
05360:-00006:+00035:+00034:001909.3935:05360
05361:-00033:+00039:-00040:001909.3935:05361
05362:+00021:+00026:-00015:001909.3935:05362
05363:-00003:+00011:-00042:001909.3935:05363
05364:-00014:+00027:-00028:001909.3935:05364
05365:-00028:+00037:-00020:001909.3935:05365
05366:+00030:+00028:-00007:001970.6085:05366
05367:+00007:+00012:+00012:001970.6085:05367
05368:-00023:+00010:+00007:001970.6085:05368
05369:-00007:+00004:+00037:001970.6085:05369
05370:+00029:-00007:-00062:001970.6085:05370
05371:+00028:-00048:-00080:001970.6085:05371
05372:+00001:-00008:+00000:001970.6085:05372
05373:-00018:-00040:+00071:001970.6085:05373
05374:-00058:-00028:-00016:001970.6085:05374
05375:-00043:-00029:-00019:001970.6085:05375
05376:-00025:-00022:-00054:002017.1468:05376
05377:-00024:-00008:-00027:002017.1468:05377
05378:+00001:-00012:+00047:002017.1468:05378
05379:-00027:-00029:+00113:002017.1468:05379
05380:-00022:-00037:+00022:002017.1468:05380
05381:-00031:-00022:-00089:002017.1468:05381
05382:-00028:+00002:-00084:002017.1468:05382
05383:-00012:+00007:-00092:002017.1468:05383
05384:+00024:+00037:+00026:002017.1468:05384
05385:+00031:+00031:+00033:002017.1468:05385
05386:+00031:+00067:+00013:002040.0560:05386
05387:+00007:+00074:-00020:002040.0560:05387
05388:+00024:+00093:-00010:002040.0560:05388
05389:+00014:+00091:+00007:002040.0560:05389
05390:-00005:+00095:+00053:002040.0560:05390
05391:-00009:+00087:+00049:002040.0560:05391
05392:-00018:+00113:-00041:002040.0560:05392
05393:-00030:+00090:-00051:002040.0560:05393
05394:-00041:+00086:-00004:002040.0560:05394
05395:+00000:+00099:+00055:002040.0560:05395
05396:-00002:+00072:+00054:002060.3933:05396
05397:-00014:+00075:+00056:002060.3933:05397
05398:-00025:+00067:+00003:002060.3933:05398
05399:-00016:+00052:-00024:002060.3933:05399
05400:-00041:+00037:-00111:002060.3933:05400
05401:-00036:+00008:-00063:002060.3933:05401
05402:-00027:-00019:-00033:002060.3933:05402
05403:-00014:-00007:+00075:002060.3933:05403
05404:+00025:-00045:+00125:002060.3933:05404
05405:+00046:-00049:+00162:002081.1389:05405
05406:+00069:-00052:+00089:002081.1389:05406
05407:+00106:-00040:+00061:002081.1389:05407
05408:+00133:-00063:+00055:002081.1389:05408
05409:+00161:-00063:+00071:002081.1389:05409
05410:+00159:-00067:+00058:002081.1389:05410
05411:+00196:-00062:+00071:002081.1389:05411
05412:+00189:-00043:+00087:002081.1389:05412
05413:+00171:-00051:+00067:002081.1389:05413
05414:+00180:-00030:+00049:002081.1389:05414
05415:+00174:-00011:+00086:002084.1831:05415
05416:+00200:-00006:+00090:002084.1831:05416
05417:+00187:+00026:+00060:002084.1831:05417
05418:+00178:+00027:+00056:002084.1831:05418
05419:+00131:+00048:+00010:002084.1831:05419
05420:+00106:+00055:-00031:002084.1831:05420
05421:+00026:+00068:-00037:002084.1831:05421
05422:-00045:+00081:+00003:002084.1831:05422
05423:-00048:+00059:+00054:002084.1831:05423
05424:-00078:+00040:+00084:002090.9716:05424
05425:-00118:+00011:+00053:002090.9716:05425
05426:-00108:+00006:-00137:002090.9716:05426
05427:-00132:-00060:-00335:002090.9716:05427
05428:-00064:-00067:+00111:002090.9716:05428
05429:-00033:-00113:+00240:002090.9716:05429
05430:-00156:-00163:-00042:002090.9716:05430
05431:-00129:-00176:-00044:002090.9716:05431
05432:+00006:-00176:+00068:002090.9716:05432
05433:-00045:-00209:-00019:002090.9716:05433
05434:-00006:-00197:-00034:002095.1276:05434
05435:+00037:-00193:+00016:002095.1276:05435
05436:+00121:-00174:+00015:002095.1276:05436
05437:+00094:-00164:-00018:002095.1276:05437
05438:+00120:-00155:+00053:002095.1276:05438
05439:+00104:-00123:+00031:002095.1276:05439
05440:+00125:-00075:+00053:002095.1276:05440
05441:+00163:-00063:+00071:002095.1276:05441
05442:+00141:-00040:+00056:002095.1276:05442
05443:+00160:-00010:+00051:002095.1276:05443
05444:+00125:-00005:+00013:002087.6459:05444
05445:+00114:-00006:-00059:002087.6459:05445
05446:+00092:+00012:-00028:002087.6459:05446
05447:+00025:-00001:+00026:002087.6459:05447
05448:+00010:+00000:+00078:002087.6459:05448
05449:-00062:-00003:+00051:002087.6459:05449
05450:-00065:+00014:+00046:002087.6459:05450
05451:-00082:+00014:+00035:002087.6459:05451
05452:-00095:+00018:+00040:002087.6459:05452
05453:-00104:-00004:+00072:002097.8557:05453
05454:-00090:+00023:+00054:002097.8557:05454
05455:-00078:+00023:+00037:002097.8557:05455
05456:-00081:+00013:+00017:002097.8557:05456
05457:-00100:-00014:-00017:002097.8557:05457
05458:-00104:-00018:+00067:002097.8557:05458
05459:-00049:+00007:+00048:002097.8557:05459
05460:-00035:-00003:+00017:002097.8557:05460
05461:-00056:+00003:+00056:002097.8557:05461
05462:-00016:+00005:+00079:002097.8557:05462
05463:-00015:-00016:+00056:002084.6027:05463
05464:-00010:-00022:+00028:002084.6027:05464
05465:+00032:-00037:+00071:002084.6027:05465
05466:+00056:-00024:+00088:002084.6027:05466
05467:+00035:-00052:+00068:002084.6027:05467
05468:+00091:-00047:-00034:002084.6027:05468
05469:+00084:-00037:-00010:002084.6027:05469
05470:+00111:-00012:+00008:002084.6027:05470
05471:+00108:-00010:-00004:002084.6027:05471
05472:+00122:-00015:+00082:002033.4038:05472
05473:+00115:-00003:+00071:002033.4038:05473
05474:+00104:+00025:-00015:002033.4038:05474
05475:+00105:+00049:+00008:002033.4038:05475
05476:+00070:+00013:+00011:002033.4038:05476
05477:+00021:+00040:-00011:002033.4038:05477
05478:+00021:+00029:-00015:002033.4038:05478
05479:+00004:+00024:-00035:002033.4038:05479
05480:+00011:+00036:-00005:002033.4038:05480
05481:-00012:+00016:+00024:002033.4038:05481
05482:-00011:+00036:+00025:002033.4038:05482
05483:-00009:+00035:-00035:001949.4143:05483
05484:+00004:+00029:-00027:001949.4143:05484
05485:+00028:+00042:-00063:001949.4143:05485
05486:+00029:+00040:-00075:001949.4143:05486
05487:+00029:+00051:-00059:001949.4143:05487
05488:+00025:+00028:-00044:001949.4143:05488
05489:+00028:+00040:-00073:001949.4143:05489
05490:+00013:+00053:-00038:001949.4143:05490
05491:+00025:+00040:-00008:001949.4143:05491
05492:-00014:+00038:-00042:001949.4143:05492
05493:-00023:+00035:-00057:001949.4143:05493
05494:-00005:+00039:-00048:001838.6384:05494
05495:-00038:+00023:-00063:001838.6384:05495
05496:-00043:+00023:-00067:001838.6384:05496
05497:-00033:+00012:-00043:001838.6384:05497
05498:-00018:+00018:-00064:001838.6384:05498
05499:-00043:-00004:-00058:001838.6384:05499
05500:-00017:+00000:-00080:001838.6384:05500
05501:-00042:-00006:-00036:001838.6384:05501
05502:-00043:-00005:-00013:001838.6384:05502
05503:-00018:-00017:-00011:001838.6384:05503
05504:-00031:-00022:-00081:001838.6384:05504
05505:-00056:+00007:-00075:001720.5700:05505
05506:-00070:-00015:-00046:001720.5700:05506
05507:-00067:-00018:-00060:001720.5700:05507
05508:-00080:+00005:-00080:001720.5700:05508
05509:-00112:-00012:+00001:001720.5700:05509
05510:-00109:-00008:+00010:001720.5700:05510
05511:-00148:-00011:-00009:001720.5700:05511
05512:-00147:-00023:+00004:001720.5700:05512
05513:-00138:-00013:+00009:001720.5700:05513
05514:-00159:-00031:-00008:001720.5700:05514
05515:-00179:-00007:+00002:001720.5700:05515
05516:-00164:-00010:+00047:001720.5700:05516
05517:-00155:-00019:+00050:001652.0236:05517
05518:-00178:-00014:-00004:001652.0236:05518
05519:-00161:-00019:-00006:001652.0236:05519
05520:-00151:+00003:-00025:001652.0236:05520
05521:-00128:-00020:-00050:001652.0236:05521
05522:-00109:-00002:-00025:001652.0236:05522
05523:-00113:+00006:+00017:001652.0236:05523
05524:-00094:+00017:+00049:001652.0236:05524
05525:-00087:+00020:+00071:001652.0236:05525
05526:-00088:+00013:+00008:001652.0236:05526
05527:-00063:+00009:+00006:001652.0236:05527
05528:-00038:+00039:+00012:001652.0236:05528
05529:-00032:+00036:+00016:001652.0236:05529
05530:-00005:+00033:+00025:001642.4184:05530
05531:-00012:+00018:+00033:001642.4184:05531
05532:+00016:+00010:+00013:001642.4184:05532
05533:-00024:-00004:+00057:001642.4184:05533
05534:-00002:-00007:+00029:001642.4184:05534
05535:-00025:-00006:+00041:001642.4184:05535
05536:+00002:-00016:+00031:001642.4184:05536
05537:+00009:-00010:+00057:001642.4184:05537
05538:+00015:-00030:+00065:001642.4184:05538
05539:-00008:-00010:-00009:001642.4184:05539
05540:+00014:-00014:-00049:001642.4184:05540
05541:-00026:-00007:-00060:001685.8377:05541
05542:-00045:-00067:-00049:001685.8377:05542
05543:-00058:-00067:-00047:001685.8377:05543
05544:-00061:-00057:+00046:001685.8377:05544
05545:-00065:-00076:+00070:001685.8377:05545
05546:-00079:-00060:+00070:001685.8377:05546
05547:-00084:-00026:+00039:001685.8377:05547
05548:-00084:-00012:-00003:001685.8377:05548
05549:-00068:+00008:-00034:001685.8377:05549
05550:-00072:+00039:-00018:001685.8377:05550
05551:-00070:+00039:+00022:001685.8377:05551
05552:-00077:+00055:-00005:001685.8377:05552
05553:-00090:+00058:-00059:001750.1527:05553
05554:-00076:+00055:-00080:001750.1527:05554
05555:-00087:+00062:-00084:001750.1527:05555
05556:-00084:+00071:-00034:001750.1527:05556
05557:-00052:+00076:+00001:001750.1527:05557
05558:-00064:+00080:+00041:001750.1527:05558
05559:-00064:+00081:+00068:001750.1527:05559
05560:-00081:+00075:+00039:001750.1527:05560
05561:-00116:+00076:-00006:001750.1527:05561
05562:-00107:+00110:-00057:001750.1527:05562
05563:-00113:+00127:-00021:001750.1527:05563
05564:-00111:+00113:-00061:001827.8842:05564
05565:-00110:+00115:-00064:001827.8842:05565
05566:-00096:+00105:-00009:001827.8842:05566
05567:-00093:+00106:-00046:001827.8842:05567
05568:-00098:+00105:-00059:001827.8842:05568
05569:-00074:+00103:-00040:001827.8842:05569
05570:-00049:+00092:-00042:001827.8842:05570
05571:-00043:+00101:-00048:001827.8842:05571
05572:-00036:+00113:-00013:001827.8842:05572
05573:-00043:+00104:-00003:001827.8842:05573
05574:-00032:+00116:-00022:001894.9739:05574
05575:-00055:+00127:-00037:001894.9739:05575
05576:-00040:+00101:-00019:001894.9739:05576
05577:-00036:+00111:-00033:001894.9739:05577
05578:-00034:+00101:-00016:001894.9739:05578
05579:-00045:+00056:-00034:001894.9739:05579
05580:-00053:+00062:-00051:001894.9739:05580
05581:-00008:+00062:-00107:001894.9739:05581
05582:+00008:+00028:+00055:001894.9739:05582
05583:+00053:+00083:+00038:001894.9739:05583
05584:+00004:+00025:+00024:001894.9739:05584
05585:-00003:+00001:+00034:001958.4432:05585
05586:-00028:+00014:-00052:001958.4432:05586
05587:-00010:-00008:+00006:001958.4432:05587
05588:-00023:-00016:-00048:001958.4432:05588
05589:-00011:+00023:-00068:001958.4432:05589
05590:-00050:+00022:-00056:001958.4432:05590
05591:-00075:+00019:+00101:001958.4432:05591
05592:-00044:-00006:+00048:001958.4432:05592
05593:-00040:-00007:-00031:001958.4432:05593
05594:-00039:-00017:-00068:001958.4432:05594
05595:-00019:+00006:-00105:002004.1403:05595
05596:-00053:-00053:+00062:002004.1403:05596
05597:-00049:-00030:+00211:002004.1403:05597
05598:-00078:-00057:+00073:002004.1403:05598
05599:-00080:-00046:-00108:002004.1403:05599
05600:-00066:-00042:-00115:002004.1403:05600
05601:-00037:-00032:-00102:002004.1403:05601
05602:-00075:-00039:-00077:002004.1403:05602
05603:-00028:-00046:+00051:002004.1403:05603
05604:-00005:-00067:+00060:002033.3446:05604
05605:-00021:-00064:+00022:002033.3446:05605
05606:+00001:-00039:-00015:002033.3446:05606
05607:+00044:-00027:+00124:002033.3446:05607
05608:+00019:-00044:+00133:002033.3446:05608
05609:+00044:-00039:+00150:002033.3446:05609
05610:+00026:-00060:+00058:002033.3446:05610
05611:+00008:-00062:+00023:002033.3446:05611
05612:-00013:-00059:-00103:002033.3446:05612
05613:+00001:-00042:-00075:002033.3446:05613
05614:-00009:-00039:-00035:002057.0041:05614
05615:+00011:-00012:+00054:002057.0041:05615
05616:+00004:+00004:+00097:002057.0041:05616
05617:+00055:+00032:+00174:002057.0041:05617
05618:+00047:+00035:+00098:002057.0041:05618
05619:+00071:+00029:+00089:002057.0041:05619
05620:+00092:+00046:+00086:002057.0041:05620
05621:+00080:+00066:+00056:002057.0041:05621
05622:+00100:+00061:+00011:002057.0041:05622
05623:+00128:+00094:+00082:002057.0041:05623
05624:+00142:+00081:+00069:002074.2243:05624
05625:+00127:+00059:+00031:002074.2243:05625
05626:+00133:+00074:+00014:002074.2243:05626
05627:+00110:+00060:+00006:002074.2243:05627
05628:+00150:+00074:-00065:002074.2243:05628
05629:+00140:+00094:-00052:002074.2243:05629
05630:+00138:+00098:-00051:002074.2243:05630
05631:+00110:+00087:+00049:002074.2243:05631
05632:+00138:+00098:+00118:002074.2243:05632
05633:+00112:+00108:+00106:002077.3076:05633
05634:+00062:+00098:+00071:002077.3076:05634
05635:+00060:+00087:+00050:002077.3076:05635
05636:+00044:+00061:-00022:002077.3076:05636
05637:+00017:+00057:-00013:002077.3076:05637
05638:+00043:+00049:-00003:002077.3076:05638
05639:+00055:+00032:-00075:002077.3076:05639
05640:+00041:+00005:-00054:002077.3076:05640
05641:+00057:-00031:-00040:002077.3076:05641
05642:+00037:-00045:-00008:002077.3076:05642
05643:+00032:-00077:-00031:002084.1120:05643
05644:+00006:-00112:-00149:002084.1120:05644
05645:+00053:-00079:+00353:002084.1120:05645
05646:+00025:-00137:+00322:002084.1120:05646
05647:-00075:-00110:-00157:002084.1120:05647
05648:-00030:-00114:-00020:002084.1120:05648
05649:+00032:-00125:+00136:002084.1120:05649
05650:-00046:-00150:+00040:002084.1120:05650
05651:-00071:-00155:-00012:002084.1120:05651
05652:-00020:-00193:-00031:002084.1120:05652
05653:-00025:-00179:-00050:002088.1728:05653
05654:-00020:-00191:-00096:002088.1728:05654
05655:-00006:-00189:+00056:002088.1728:05655
05656:+00024:-00163:-00024:002088.1728:05656
05657:+00053:-00117:-00046:002088.1728:05657
05658:+00111:-00116:+00062:002088.1728:05658
05659:+00114:-00120:+00142:002088.1728:05659
05660:+00149:-00126:+00100:002088.1728:05660
05661:+00151:-00074:+00060:002088.1728:05661
05662:+00131:-00088:+00072:002084.2504:05662
05663:+00116:-00054:+00085:002084.2504:05663
05664:+00093:-00059:+00019:002084.2504:05664
05665:+00074:-00065:+00004:002084.2504:05665
05666:+00064:-00051:-00019:002084.2504:05666
05667:+00057:-00033:-00027:002084.2504:05667
05668:+00030:-00022:-00013:002084.2504:05668
05669:+00014:+00002:+00042:002084.2504:05669
05670:-00009:-00016:+00033:002084.2504:05670
05671:-00002:+00004:+00067:002084.2504:05671
05672:-00009:+00006:+00131:002060.3986:05672
05673:-00028:+00000:+00084:002060.3986:05673
05674:-00086:-00017:+00003:002060.3986:05674
05675:-00048:-00009:+00032:002060.3986:05675
05676:-00030:+00004:+00008:002060.3986:05676
05677:-00056:-00045:-00025:002060.3986:05677
05678:-00020:-00023:+00082:002060.3986:05678
05679:+00000:-00046:+00112:002060.3986:05679
05680:-00004:-00002:+00004:002060.3986:05680
05681:+00014:+00001:+00023:002060.3986:05681
05682:+00020:+00018:-00034:002007.4663:05682
05683:-00010:+00020:-00037:002007.4663:05683
05684:+00019:+00010:-00015:002007.4663:05684
05685:+00039:+00034:+00039:002007.4663:05685
05686:+00023:+00039:+00008:002007.4663:05686
05687:+00044:+00053:-00003:002007.4663:05687
05688:+00021:+00053:-00017:002007.4663:05688
05689:+00029:+00066:-00019:002007.4663:05689
05690:+00010:+00069:+00007:002007.4663:05690
05691:-00010:+00068:-00007:002007.4663:05691
05692:+00000:+00080:-00027:001900.7822:05692
05693:-00032:+00078:-00024:001900.7822:05693
05694:-00031:+00074:-00057:001900.7822:05694
05695:-00050:+00056:-00021:001900.7822:05695
05696:-00032:+00096:-00049:001900.7822:05696
05697:-00059:+00059:-00014:001900.7822:05697
05698:-00033:+00095:-00021:001900.7822:05698
05699:-00063:+00056:-00057:001900.7822:05699
05700:-00072:+00081:-00067:001900.7822:05700
05701:-00075:+00057:-00056:001900.7822:05701
05702:-00086:+00064:-00060:001900.7822:05702
05703:-00072:+00068:-00060:001900.7822:05703
05704:-00069:+00063:-00014:001789.7287:05704
05705:-00064:+00051:-00049:001789.7287:05705
05706:-00072:+00043:-00033:001789.7287:05706
05707:-00069:+00053:-00009:001789.7287:05707
05708:-00070:+00029:-00036:001789.7287:05708
05709:-00075:+00015:-00035:001789.7287:05709
05710:-00051:+00021:-00005:001789.7287:05710
05711:-00062:+00019:-00049:001789.7287:05711
05712:-00046:-00015:-00044:001789.7287:05712
05713:-00047:+00003:-00013:001789.7287:05713
05714:-00046:-00010:+00011:001789.7287:05714
05715:-00052:-00020:-00017:001691.4661:05715
05716:-00052:-00007:+00029:001691.4661:05716
05717:-00068:-00047:+00025:001691.4661:05717
05718:-00100:-00049:-00019:001691.4661:05718
05719:-00085:-00027:-00049:001691.4661:05719
05720:-00078:-00048:-00015:001691.4661:05720
05721:-00081:-00052:-00026:001691.4661:05721
05722:-00088:-00024:-00007:001691.4661:05722
05723:-00065:-00050:-00005:001691.4661:05723
05724:-00084:-00061:-00014:001691.4661:05724
05725:-00067:-00053:-00028:001691.4661:05725
05726:-00098:-00063:-00048:001691.4661:05726
05727:-00099:-00045:-00022:001691.4661:05727
05728:-00103:-00038:-00004:001628.8692:05728
05729:-00101:-00050:+00034:001628.8692:05729
05730:-00115:-00052:+00041:001628.8692:05730
05731:-00105:-00049:+00065:001628.8692:05731
05732:-00098:-00037:-00032:001628.8692:05732
05733:-00119:-00036:-00017:001628.8692:05733
05734:-00118:-00022:+00003:001628.8692:05734
05735:-00105:-00016:+00010:001628.8692:05735
05736:-00066:-00015:-00034:001628.8692:05736
05737:-00058:+00008:+00024:001628.8692:05737
05738:-00031:-00017:+00015:001628.8692:05738
05739:-00033:+00003:+00008:001628.8692:05739
05740:-00019:+00018:+00006:001645.6104:05740
05741:-00002:-00004:+00064:001645.6104:05741
05742:-00005:+00014:+00023:001645.6104:05742
05743:-00005:+00029:-00015:001645.6104:05743
05744:+00014:+00038:+00023:001645.6104:05744
05745:-00027:+00050:-00003:001645.6104:05745
05746:-00034:+00048:-00010:001645.6104:05746
05747:-00037:+00056:-00053:001645.6104:05747
05748:-00058:+00045:+00011:001645.6104:05748
05749:-00065:+00067:-00027:001645.6104:05749
05750:-00081:+00070:-00030:001645.6104:05750
05751:-00106:+00030:-00047:001645.6104:05751
05752:-00096:+00045:+00028:001700.7388:05752
05753:-00111:+00015:+00071:001700.7388:05753
05754:-00130:+00049:+00031:001700.7388:05754
05755:-00134:+00015:+00041:001700.7388:05755
05756:-00097:+00060:+00005:001700.7388:05756
05757:-00115:+00043:+00051:001700.7388:05757
05758:-00086:+00061:-00015:001700.7388:05758
05759:-00084:+00056:+00036:001700.7388:05759
05760:-00036:+00070:+00007:001700.7388:05760
05761:-00041:+00052:-00062:001700.7388:05761
05762:-00005:+00050:-00049:001700.7388:05762
05763:-00009:+00018:-00092:001761.7470:05763
05764:-00003:+00016:-00042:001761.7470:05764
05765:-00007:-00008:-00015:001761.7470:05765
05766:-00029:+00006:+00048:001761.7470:05766
05767:-00059:-00014:+00011:001761.7470:05767
05768:-00047:-00019:-00030:001761.7470:05768
05769:-00084:-00008:-00045:001761.7470:05769
05770:-00076:-00011:-00034:001761.7470:05770
05771:-00114:-00008:-00026:001761.7470:05771
05772:-00114:+00017:+00016:001761.7470:05772
05773:-00120:+00006:+00025:001761.7470:05773
05774:-00080:+00015:+00034:001836.4530:05774
05775:-00064:+00016:+00008:001836.4530:05775
05776:-00054:+00032:+00008:001836.4530:05776
05777:-00035:+00033:-00074:001836.4530:05777
05778:-00022:+00045:-00059:001836.4530:05778
05779:-00026:+00043:-00044:001836.4530:05779
05780:-00052:+00029:-00032:001836.4530:05780
05781:+00055:+00041:-00030:001836.4530:05781
05782:-00009:+00050:-00049:001836.4530:05782
05783:+00026:+00054:-00023:001836.4530:05783
05784:-00001:+00032:-00026:001909.0881:05784
05785:-00017:+00041:-00064:001909.0881:05785
05786:+00010:+00049:-00031:001909.0881:05786
05787:-00039:+00062:+00020:001909.0881:05787
05788:-00061:+00064:+00024:001909.0881:05788
05789:-00062:+00060:-00018:001909.0881:05789
05790:+00007:+00079:-00048:001909.0881:05790
05791:-00019:+00078:-00052:001909.0881:05791
05792:-00007:+00083:-00011:001909.0881:05792
05793:-00027:+00062:+00052:001909.0881:05793
05794:-00006:+00084:-00050:001963.3607:05794
05795:-00009:+00059:-00022:001963.3607:05795
05796:+00008:+00074:-00091:001963.3607:05796
05797:-00008:+00096:-00054:001963.3607:05797
05798:-00009:+00073:-00034:001963.3607:05798
05799:-00005:+00066:-00049:001963.3607:05799
05800:-00006:+00065:-00042:001963.3607:05800
05801:-00026:+00038:+00021:001963.3607:05801
05802:-00015:+00035:+00081:001963.3607:05802
05803:-00019:+00023:+00021:001963.3607:05803
05804:-00025:-00017:-00045:002011.3374:05804
05805:-00004:-00007:-00015:002011.3374:05805
05806:-00013:-00017:+00010:002011.3374:05806
05807:+00009:-00019:+00023:002011.3374:05807
05808:+00013:-00007:+00016:002011.3374:05808
05809:+00042:-00004:+00008:002011.3374:05809
05810:+00021:+00022:-00019:002011.3374:05810
05811:+00016:+00013:-00012:002011.3374:05811
05812:+00014:+00034:-00047:002011.3374:05812
05813:+00010:+00037:-00054:002011.3374:05813
05814:+00003:+00025:-00027:002043.6527:05814
05815:+00042:+00025:+00029:002043.6527:05815
05816:+00025:+00035:+00119:002043.6527:05816
05817:+00027:+00037:+00131:002043.6527:05817
05818:+00003:+00020:+00093:002043.6527:05818
05819:-00007:-00001:+00027:002043.6527:05819
05820:+00009:+00005:+00032:002043.6527:05820
05821:-00015:-00047:+00034:002043.6527:05821
05822:-00041:-00039:+00018:002043.6527:05822
05823:-00054:-00038:-00076:002043.6527:05823
05824:-00049:-00043:-00039:002060.2185:05824
05825:-00021:-00054:-00017:002060.2185:05825
05826:-00018:-00043:+00037:002060.2185:05826
05827:-00004:-00062:+00121:002060.2185:05827
05828:+00017:-00053:+00185:002060.2185:05828
05829:+00057:-00062:+00169:002060.2185:05829
05830:+00063:-00053:+00126:002060.2185:05830
05831:+00095:-00040:+00103:002060.2185:05831
05832:+00119:-00028:+00105:002060.2185:05832
05833:+00115:-00010:+00119:002060.2185:05833
05834:+00129:-00013:+00075:002073.8957:05834
05835:+00116:-00017:+00034:002073.8957:05835
05836:+00132:+00004:+00010:002073.8957:05836
05837:+00127:-00001:+00025:002073.8957:05837
05838:+00114:+00019:+00005:002073.8957:05838
05839:+00136:+00047:+00016:002073.8957:05839
05840:+00136:+00046:+00041:002073.8957:05840
05841:+00133:+00057:+00046:002073.8957:05841
05842:+00126:+00125:+00023:002073.8957:05842
05843:+00129:+00147:+00062:002081.2194:05843
05844:+00166:+00120:+00120:002081.2194:05844
05845:+00099:+00106:+00111:002081.2194:05845
05846:+00066:+00114:-00071:002081.2194:05846
05847:-00030:+00094:-00099:002081.2194:05847
05848:-00035:+00041:-00067:002081.2194:05848
05849:-00061:+00033:-00301:002081.2194:05849
05850:-00088:-00003:+00007:002081.2194:05850
05851:-00012:-00077:+00323:002081.2194:05851
05852:-00116:-00106:+00089:002081.2194:05852
05853:-00114:-00074:-00264:002084.2089:05853
05854:-00025:-00085:+00141:002084.2089:05854
05855:-00039:-00107:+00135:002084.2089:05855
05856:-00076:-00135:-00076:002084.2089:05856
05857:-00058:-00139:+00049:002084.2089:05857
05858:+00005:-00131:+00083:002084.2089:05858
05859:-00009:-00133:-00055:002084.2089:05859
05860:+00003:-00130:-00090:002084.2089:05860
05861:+00004:-00138:-00029:002084.2089:05861
05862:+00020:-00100:-00043:002090.9973:05862
05863:+00051:-00096:-00040:002090.9973:05863
05864:+00098:-00074:-00001:002090.9973:05864
05865:+00110:-00065:+00055:002090.9973:05865
05866:+00133:-00062:+00031:002090.9973:05866
05867:+00135:-00062:+00065:002090.9973:05867
05868:+00121:-00044:+00018:002090.9973:05868
05869:+00105:-00033:+00035:002090.9973:05869
05870:+00103:-00032:-00019:002090.9973:05870
05871:+00085:-00016:+00017:002090.9973:05871
05872:+00051:-00011:-00016:002088.1752:05872
05873:+00034:-00034:-00031:002088.1752:05873
05874:-00010:-00036:+00012:002088.1752:05874
05875:-00030:-00023:+00035:002088.1752:05875
05876:-00028:-00028:-00042:002088.1752:05876
05877:-00025:-00020:+00007:002088.1752:05877
05878:-00027:-00025:+00029:002088.1752:05878
05879:-00034:-00041:+00056:002088.1752:05879
05880:-00057:-00044:+00069:002088.1752:05880
05881:-00061:-00039:+00028:002070.4589:05881
05882:-00064:-00062:-00045:002070.4589:05882
05883:-00062:-00046:+00225:002070.4589:05883
05884:-00071:-00065:+00164:002070.4589:05884
05885:-00097:-00041:+00029:002070.4589:05885
05886:-00065:-00038:-00141:002070.4589:05886
05887:-00046:-00048:-00112:002070.4589:05887
05888:-00019:-00023:-00068:002070.4589:05888
05889:+00003:-00012:+00052:002070.4589:05889
05890:+00055:-00033:+00080:002070.4589:05890
05891:+00089:-00001:+00042:002030.6870:05891
05892:+00108:+00022:+00029:002030.6870:05892
05893:+00132:+00039:+00068:002030.6870:05893
05894:+00100:+00039:+00034:002030.6870:05894
05895:+00116:+00054:+00177:002030.6870:05895
05896:+00167:+00067:+00085:002030.6870:05896
05897:+00073:+00036:+00038:002030.6870:05897
05898:+00070:+00064:+00036:002030.6870:05898
05899:+00086:+00028:-00070:002030.6870:05899
05900:+00042:+00044:-00147:002030.6870:05900
05901:+00035:+00038:-00137:002030.6870:05901
05902:+00005:+00055:-00015:001947.8665:05902
05903:+00010:-00001:+00051:001947.8665:05903
05904:-00023:+00028:+00058:001947.8665:05904
05905:-00026:+00027:-00013:001947.8665:05905
05906:-00046:+00034:-00027:001947.8665:05906
05907:-00049:+00037:-00043:001947.8665:05907
05908:-00064:+00048:-00024:001947.8665:05908
05909:-00088:+00025:-00044:001947.8665:05909
05910:-00088:+00050:+00048:001947.8665:05910
05911:-00077:+00040:-00010:001947.8665:05911
05912:-00102:+00053:-00079:001947.8665:05912
05913:-00067:+00065:-00118:001823.2969:05913
05914:-00063:+00061:-00137:001823.2969:05914
05915:-00021:+00079:-00115:001823.2969:05915
05916:-00016:+00100:-00066:001823.2969:05916
05917:+00001:+00100:-00003:001823.2969:05917
05918:+00015:+00086:-00035:001823.2969:05918
05919:+00008:+00096:+00049:001823.2969:05919
05920:+00045:+00091:+00043:001823.2969:05920
05921:-00029:+00061:-00011:001823.2969:05921
05922:-00027:+00070:-00064:001823.2969:05922
05923:-00030:+00044:-00076:001823.2969:05923
05924:-00051:+00041:-00079:001726.3402:05924
05925:-00068:+00009:-00062:001726.3402:05925
05926:-00064:+00009:-00030:001726.3402:05926
05927:-00090:+00004:-00046:001726.3402:05927
05928:-00100:+00002:-00041:001726.3402:05928
05929:-00102:-00012:-00038:001726.3402:05929
05930:-00117:-00025:-00001:001726.3402:05930
05931:-00132:-00051:+00007:001726.3402:05931
05932:-00128:-00046:-00035:001726.3402:05932
05933:-00127:-00050:-00001:001726.3402:05933
05934:-00148:-00038:+00000:001726.3402:05934
05935:-00161:-00027:-00017:001726.3402:05935
05936:-00163:-00046:-00026:001646.8090:05936
05937:-00160:-00048:-00061:001646.8090:05937
05938:-00162:-00033:-00032:001646.8090:05938
05939:-00109:-00004:-00016:001646.8090:05939
05940:-00109:-00024:+00040:001646.8090:05940
05941:-00111:-00018:+00027:001646.8090:05941
05942:-00072:-00016:+00036:001646.8090:05942
05943:-00085:+00017:-00042:001646.8090:05943
05944:-00075:+00004:-00016:001646.8090:05944
05945:-00057:-00003:+00055:001646.8090:05945
05946:-00057:+00020:+00017:001646.8090:05946
05947:-00035:+00008:-00005:001646.8090:05947
05948:-00028:+00020:+00012:001639.5473:05948
05949:-00041:+00018:-00004:001639.5473:05949
05950:-00018:+00005:-00004:001639.5473:05950
05951:-00006:-00005:+00028:001639.5473:05951
05952:-00013:-00018:-00013:001639.5473:05952
05953:+00015:-00012:+00008:001639.5473:05953
05954:+00015:-00030:+00001:001639.5473:05954
05955:+00010:-00034:+00013:001639.5473:05955
05956:+00009:-00011:+00052:001639.5473:05956
05957:+00013:-00019:+00066:001639.5473:05957
05958:-00012:-00007:+00082:001639.5473:05958
05959:-00030:-00030:+00085:001639.5473:05959
05960:-00059:-00011:+00019:001685.0281:05960
05961:-00073:-00009:+00023:001685.0281:05961
05962:-00103:-00012:+00009:001685.0281:05962
05963:-00118:-00026:-00033:001685.0281:05963
05964:-00132:-00046:+00010:001685.0281:05964
05965:-00108:-00037:+00042:001685.0281:05965
05966:-00126:-00051:+00047:001685.0281:05966
05967:-00110:-00026:+00080:001685.0281:05967
05968:-00129:-00026:-00010:001685.0281:05968
05969:-00118:-00030:-00005:001685.0281:05969
05970:-00066:-00020:-00005:001685.0281:05970
05971:-00070:+00005:+00051:001685.0281:05971
05972:-00032:+00020:+00014:001753.3709:05972
05973:-00020:+00052:+00069:001753.3709:05973
05974:-00014:+00042:+00033:001753.3709:05974
05975:-00029:+00057:+00005:001753.3709:05975
05976:-00016:+00061:-00020:001753.3709:05976
05977:-00022:+00083:+00004:001753.3709:05977
05978:-00046:+00078:-00046:001753.3709:05978
05979:-00052:+00083:-00033:001753.3709:05979
05980:-00063:+00085:+00000:001753.3709:05980
05981:-00086:+00060:-00001:001753.3709:05981
05982:-00090:+00080:+00029:001753.3709:05982
05983:-00088:+00077:+00009:001823.3087:05983
05984:-00080:+00098:-00065:001823.3087:05984
05985:-00077:+00100:-00079:001823.3087:05985
05986:-00081:+00088:+00007:001823.3087:05986
05987:-00101:+00097:-00033:001823.3087:05987
05988:-00099:+00097:-00015:001823.3087:05988
05989:-00065:+00094:-00060:001823.3087:05989
05990:-00074:+00077:-00125:001823.3087:05990
05991:-00056:+00094:-00131:001823.3087:05991
05992:-00044:+00086:-00062:001823.3087:05992
05993:-00042:+00081:-00012:001896.9027:05993
05994:-00022:+00080:-00019:001896.9027:05994
05995:-00016:+00069:-00023:001896.9027:05995
05996:+00000:+00070:-00025:001896.9027:05996
05997:-00019:+00043:-00091:001896.9027:05997
05998:-00008:+00064:-00082:001896.9027:05998
05999:-00001:+00013:+00055:001896.9027:05999
06000:-00027:+00007:+00010:001896.9027:06000
06001:-00003:+00039:-00030:001896.9027:06001
06002:-00016:+00008:-00014:001896.9027:06002
06003:-00024:+00032:-00081:001963.1934:06003
06004:-00026:+00004:-00023:001963.1934:06004
06005:+00005:+00033:-00030:001963.1934:06005
06006:+00004:+00021:-00059:001963.1934:06006
06007:+00008:+00029:-00085:001963.1934:06007
06008:+00009:+00026:-00011:001963.1934:06008
06009:+00003:+00052:+00050:001963.1934:06009
06010:-00019:+00038:-00003:001963.1934:06010
06011:-00019:+00014:-00020:001963.1934:06011
06012:-00043:+00015:-00037:001963.1934:06012
06013:-00065:+00018:-00091:002004.1582:06013
06014:-00083:-00005:-00015:002004.1582:06014
06015:-00094:+00006:+00002:002004.1582:06015
06016:-00050:+00008:-00003:002004.1582:06016
06017:-00049:-00019:+00023:002004.1582:06017
06018:-00030:-00007:+00066:002004.1582:06018
06019:-00058:-00016:+00001:002004.1582:06019
06020:-00060:-00013:-00065:002004.1582:06020
06021:-00004:-00021:-00064:002004.1582:06021
06022:-00029:-00032:-00043:002004.1582:06022
06023:+00010:-00022:+00001:002043.7620:06023
06024:+00003:-00032:+00036:002043.7620:06024
06025:+00012:-00047:+00025:002043.7620:06025
06026:+00028:-00013:+00005:002043.7620:06026
06027:+00023:+00005:-00010:002043.7620:06027
06028:+00044:+00021:+00015:002043.7620:06028
06029:+00030:+00022:+00056:002043.7620:06029
06030:+00034:+00035:+00097:002043.7620:06030
06031:+00025:+00033:+00062:002043.7620:06031
06032:+00003:+00035:+00049:002043.7620:06032
06033:+00007:+00024:+00036:002057.1127:06033
06034:-00006:-00004:+00017:002057.1127:06034
06035:-00033:-00012:+00066:002057.1127:06035
06036:-00015:-00014:+00038:002057.1127:06036
06037:-00031:-00024:-00008:002057.1127:06037
06038:-00038:-00012:-00058:002057.1127:06038
06039:-00035:-00009:-00056:002057.1127:06039
06040:-00039:-00008:-00019:002057.1127:06040
06041:-00043:-00022:+00067:002057.1127:06041
06042:+00012:-00020:+00146:002057.1127:06042
06043:+00052:+00006:+00138:002070.4050:06043
06044:+00072:-00006:+00127:002070.4050:06044
06045:+00100:+00008:+00098:002070.4050:06045
06046:+00116:-00002:+00055:002070.4050:06046
06047:+00132:+00003:+00020:002070.4050:06047
06048:+00147:+00008:+00019:002070.4050:06048
06049:+00147:-00003:+00035:002070.4050:06049
06050:+00162:-00003:+00034:002070.4050:06050
06051:+00155:+00023:+00081:002070.4050:06051
06052:+00167:+00033:+00092:002080.6726:06052
06053:+00152:+00034:+00096:002080.6726:06053
06054:+00167:+00046:+00059:002080.6726:06054
06055:+00146:+00067:+00023:002080.6726:06055
06056:+00141:+00072:+00004:002080.6726:06056
06057:+00128:+00103:+00038:002080.6726:06057
06058:+00132:+00107:+00044:002080.6726:06058
06059:+00095:+00117:+00029:002080.6726:06059
06060:+00105:+00103:+00059:002080.6726:06060
06061:+00073:+00112:+00086:002080.6726:06061
06062:+00002:+00094:-00032:002088.1491:06062
06063:-00023:+00058:-00068:002088.1491:06063
06064:-00071:+00009:-00139:002088.1491:06064
06065:-00066:-00009:-00024:002088.1491:06065
06066:-00016:+00008:+00235:002088.1491:06066
06067:-00067:-00106:+00137:002088.1491:06067
06068:-00114:-00073:-00178:002088.1491:06068
06069:-00007:-00140:-00100:002088.1491:06069
06070:-00054:-00134:+00094:002088.1491:06070
06071:-00103:-00201:-00038:002080.7392:06071
06072:-00092:-00197:-00016:002080.7392:06072
06073:-00045:-00223:+00071:002080.7392:06073
06074:-00036:-00209:-00037:002080.7392:06074
06075:-00061:-00240:-00023:002080.7392:06075
06076:-00013:-00235:+00043:002080.7392:06076
06077:+00002:-00234:+00006:002080.7392:06077
06078:+00051:-00168:-00027:002080.7392:06078
06079:+00107:-00150:+00013:002080.7392:06079
06080:+00129:-00116:+00078:002080.7392:06080
06081:+00167:-00113:+00075:002091.0180:06081
06082:+00157:-00072:+00042:002091.0180:06082
06083:+00163:-00077:+00029:002091.0180:06083
06084:+00144:-00035:-00013:002091.0180:06084
06085:+00146:-00025:-00075:002091.0180:06085
06086:+00096:-00005:-00037:002091.0180:06086
06087:+00104:+00001:+00065:002091.0180:06087
06088:+00052:+00022:+00069:002091.0180:06088
06089:-00012:+00023:+00005:002091.0180:06089
06090:-00026:+00039:-00033:002091.0180:06090
06091:-00030:+00015:+00013:002074.2531:06091
06092:-00057:+00034:+00085:002074.2531:06092
06093:-00059:+00019:+00061:002074.2531:06093
06094:-00080:+00020:+00054:002074.2531:06094
06095:-00076:+00010:+00005:002074.2531:06095
06096:-00076:+00019:-00025:002074.2531:06096
06097:-00101:+00000:-00050:002074.2531:06097
06098:-00104:-00019:+00081:002074.2531:06098
06099:-00114:-00008:+00030:002074.2531:06099
06100:-00094:-00025:-00061:002040.0611:06100
06101:-00061:-00008:-00012:002040.0611:06101
06102:-00031:-00024:+00001:002040.0611:06102
06103:-00019:-00014:+00039:002040.0611:06103
06104:-00010:-00048:+00097:002040.0611:06104
06105:+00033:+00002:+00090:002040.0611:06105
06106:+00039:-00030:+00050:002040.0611:06106
06107:+00087:+00003:+00021:002040.0611:06107
06108:+00088:-00011:+00024:002040.0611:06108
06109:+00096:-00005:+00021:002040.0611:06109
06110:+00105:-00006:+00006:002040.0611:06110
06111:+00114:+00017:+00036:001970.6383:06111
06112:+00121:-00005:+00025:001970.6383:06112
06113:+00092:+00004:+00011:001970.6383:06113
06114:+00079:-00004:-00034:001970.6383:06114
06115:+00063:-00001:-00036:001970.6383:06115
06116:+00040:+00006:+00003:001970.6383:06116
06117:+00018:+00023:+00050:001970.6383:06117
06118:+00006:+00009:+00007:001970.6383:06118
06119:-00016:+00035:-00027:001970.6383:06119
06120:-00044:+00033:-00029:001970.6383:06120
06121:-00020:+00030:-00045:001866.1757:06121
06122:-00058:+00040:-00064:001866.1757:06122
06123:-00045:+00053:-00012:001866.1757:06123
06124:-00063:+00046:+00000:001866.1757:06124
06125:-00074:+00025:-00012:001866.1757:06125
06126:-00073:+00044:-00005:001866.1757:06126
06127:-00054:+00069:-00003:001866.1757:06127
06128:-00055:+00080:-00039:001866.1757:06128
06129:-00041:+00076:-00061:001866.1757:06129
06130:-00001:+00087:-00024:001866.1757:06130
06131:-00013:+00089:-00021:001866.1757:06131
06132:-00005:+00090:-00022:001866.1757:06132
06133:-00025:+00112:-00043:001749.4440:06133
06134:-00030:+00092:-00050:001749.4440:06134
06135:-00044:+00073:-00057:001749.4440:06135
06136:-00045:+00085:-00024:001749.4440:06136
06137:-00055:+00082:-00035:001749.4440:06137
06138:-00070:+00041:-00045:001749.4440:06138
06139:-00065:+00045:-00047:001749.4440:06139
06140:-00086:+00029:-00050:001749.4440:06140
06141:-00099:+00021:-00045:001749.4440:06141
06142:-00094:+00008:-00007:001749.4440:06142
06143:-00119:-00015:-00029:001749.4440:06143
06144:-00122:-00030:+00009:001749.4440:06144
06145:-00125:-00028:-00046:001667.2800:06145
06146:-00146:-00049:-00010:001667.2800:06146
06147:-00129:-00049:-00030:001667.2800:06147
06148:-00125:-00062:+00004:001667.2800:06148
06149:-00134:-00062:-00009:001667.2800:06149
06150:-00129:-00065:-00034:001667.2800:06150
06151:-00116:-00044:-00009:001667.2800:06151
06152:-00094:-00042:-00008:001667.2800:06152
06153:-00110:-00061:-00022:001667.2800:06153
06154:-00093:-00051:-00035:001667.2800:06154
06155:-00096:-00050:-00003:001667.2800:06155
06156:-00109:-00060:-00018:001667.2800:06156
06157:-00117:-00036:+00037:001627.4367:06157
06158:-00098:-00023:+00001:001627.4367:06158
06159:-00091:-00021:-00034:001627.4367:06159
06160:-00076:-00011:-00032:001627.4367:06160
06161:-00069:-00001:-00049:001627.4367:06161
06162:-00059:-00013:-00019:001627.4367:06162
06163:-00019:+00002:-00003:001627.4367:06163
06164:-00003:-00022:+00015:001627.4367:06164
06165:+00007:+00007:+00013:001627.4367:06165
06166:+00004:-00009:+00026:001627.4367:06166
06167:+00028:+00006:+00049:001627.4367:06167
06168:+00031:+00004:+00039:001627.4367:06168
06169:+00007:+00023:+00032:001639.5281:06169
06170:+00010:-00001:+00028:001639.5281:06170
06171:+00010:-00001:+00018:001639.5281:06171
06172:-00038:+00020:+00021:001639.5281:06172
06173:-00058:+00004:+00058:001639.5281:06173
06174:-00075:+00007:+00045:001639.5281:06174
06175:-00092:+00022:+00063:001639.5281:06175
06176:-00115:+00010:-00004:001639.5281:06176
06177:-00111:+00009:-00022:001639.5281:06177
06178:-00109:-00004:-00045:001639.5281:06178
06179:-00132:+00019:+00051:001639.5281:06179
06180:-00113:-00014:+00069:001639.5281:06180
06181:-00137:-00015:+00087:001696.2918:06181
06182:-00148:-00017:+00057:001696.2918:06182
06183:-00147:-00006:+00027:001696.2918:06183
06184:-00122:-00002:-00003:001696.2918:06184
06185:-00098:+00033:+00002:001696.2918:06185
06186:-00084:+00027:+00014:001696.2918:06186
06187:-00050:+00051:+00034:001696.2918:06187
06188:-00058:+00053:+00023:001696.2918:06188
06189:-00043:+00047:+00000:001696.2918:06189
06190:-00040:+00066:-00005:001696.2918:06190
06191:-00017:+00060:+00005:001696.2918:06191
06192:-00029:+00065:+00012:001773.2955:06192
06193:-00045:+00044:+00004:001773.2955:06193
06194:-00046:+00078:+00009:001773.2955:06194
06195:-00052:+00083:-00022:001773.2955:06195
06196:-00063:+00058:-00048:001773.2955:06196
06197:-00089:+00082:-00017:001773.2955:06197
06198:-00101:+00072:-00041:001773.2955:06198
06199:-00099:+00076:-00050:001773.2955:06199
06200:-00090:+00071:-00033:001773.2955:06200
06201:-00090:+00075:-00012:001773.2955:06201
06202:-00080:+00085:+00002:001773.2955:06202
06203:-00068:+00080:-00039:001842.0859:06203
06204:-00055:+00083:-00090:001842.0859:06204
06205:-00048:+00096:-00067:001842.0859:06205
06206:-00051:+00072:-00066:001842.0859:06206
06207:-00068:+00082:-00006:001842.0859:06207
06208:-00071:+00043:-00024:001842.0859:06208
06209:-00069:+00047:-00079:001842.0859:06209
06210:-00068:+00067:-00114:001842.0859:06210
06211:+00040:+00027:-00019:001842.0859:06211
06212:-00007:+00039:-00060:001842.0859:06212
06213:-00027:+00024:-00013:001842.0859:06213
06214:-00002:+00034:+00004:001917.0166:06214
06215:-00041:+00038:-00082:001917.0166:06215
06216:+00052:+00063:-00036:001917.0166:06216
06217:+00012:+00043:-00075:001917.0166:06217
06218:+00030:+00071:-00069:001917.0166:06218
06219:-00023:+00068:-00004:001917.0166:06219
06220:+00023:+00058:-00010:001917.0166:06220
06221:+00024:+00062:-00057:001917.0166:06221
06222:-00007:+00083:-00143:001917.0166:06222
06223:-00023:+00064:-00022:001917.0166:06223
06224:-00029:+00064:-00079:001975.6345:06224
06225:-00039:+00009:-00005:001975.6345:06225
06226:-00014:+00023:+00068:001975.6345:06226
06227:-00016:+00012:+00074:001975.6345:06227
06228:-00022:-00001:-00055:001975.6345:06228
06229:-00052:+00008:-00104:001975.6345:06229
06230:-00041:+00003:-00087:001975.6345:06230
06231:-00031:+00005:-00071:001975.6345:06231
06232:-00025:-00031:-00011:001975.6345:06232
06233:-00014:-00035:+00050:001975.6345:06233
06234:-00010:-00024:+00011:002010.5720:06234
06235:+00024:-00028:-00042:002010.5720:06235
06236:+00027:-00035:+00011:002010.5720:06236
06237:+00037:-00012:+00031:002010.5720:06237
06238:+00049:-00005:+00057:002010.5720:06238
06239:+00070:+00038:+00056:002010.5720:06239
06240:+00066:+00052:+00042:002010.5720:06240
06241:+00056:+00045:+00017:002010.5720:06241
06242:+00045:+00068:+00035:002010.5720:06242
06243:+00005:+00060:+00003:002010.5720:06243
06244:-00005:+00094:-00029:002043.7351:06244
06245:-00004:+00094:-00040:002043.7351:06245
06246:-00056:+00100:-00048:002043.7351:06246
06247:-00060:+00115:+00019:002043.7351:06247
06248:-00043:+00117:+00030:002043.7351:06248
06249:-00039:+00101:+00054:002043.7351:06249
06250:-00018:+00108:+00067:002043.7351:06250
06251:-00026:+00094:+00099:002043.7351:06251
06252:-00004:+00070:+00082:002043.7351:06252
06253:-00040:+00045:+00080:002060.4997:06253
06254:-00039:+00035:-00016:002060.4997:06254
06255:-00056:-00015:-00106:002060.4997:06255
06256:-00031:-00032:-00094:002060.4997:06256
06257:-00043:-00042:-00076:002060.4997:06257
06258:-00043:-00041:-00032:002060.4997:06258
06259:+00020:-00078:+00043:002060.4997:06259
06260:+00090:-00082:+00133:002060.4997:06260
06261:+00108:-00079:+00138:002060.4997:06261
06262:+00124:-00079:+00138:002060.4997:06262
06263:+00174:-00064:+00165:002070.4589:06263
06264:+00199:-00057:+00149:002070.4589:06264
06265:+00191:-00064:+00077:002070.4589:06265
06266:+00186:-00062:+00089:002070.4589:06266
06267:+00172:-00063:+00027:002070.4589:06267
06268:+00164:-00024:-00016:002070.4589:06268
06269:+00176:-00008:+00024:002070.4589:06269
06270:+00194:+00050:+00055:002070.4589:06270
06271:+00175:+00080:+00071:002070.4589:06271
06272:+00176:+00094:+00094:002070.4589:06272
06273:+00163:+00098:+00041:002080.6774:06273
06274:+00124:+00112:-00037:002080.6774:06274
06275:+00095:+00111:+00010:002080.6774:06275
06276:+00040:+00123:+00025:002080.6774:06276
06277:-00013:+00116:-00004:002080.6774:06277
06278:-00072:+00105:+00018:002080.6774:06278
06279:-00079:+00079:+00046:002080.6774:06279
06280:-00109:+00051:-00079:002080.6774:06280
06281:-00138:+00002:-00063:002080.6774:06281
06282:-00077:-00071:+00235:002084.6811:06282
06283:-00196:-00173:+00074:002084.6811:06283
06284:-00197:-00138:-00248:002084.6811:06284
06285:-00104:-00183:+00028:002084.6811:06285
06286:-00077:-00179:+00017:002084.6811:06286
06287:-00074:-00210:-00067:002084.6811:06287
06288:+00010:-00192:+00042:002084.6811:06288
06289:+00067:-00215:+00066:002084.6811:06289
06290:+00100:-00210:+00045:002084.6811:06290
06291:+00112:-00219:+00044:002084.6811:06291
06292:+00088:-00202:+00085:002087.6562:06292
06293:+00108:-00153:+00099:002087.6562:06293
06294:+00115:-00125:+00074:002087.6562:06294
06295:+00131:-00091:+00013:002087.6562:06295
06296:+00130:-00081:+00032:002087.6562:06296
06297:+00151:-00066:+00009:002087.6562:06297
06298:+00129:-00042:-00079:002087.6562:06298
06299:+00126:-00051:-00100:002087.6562:06299
06300:+00065:-00013:-00074:002087.6562:06300
06301:+00055:-00029:+00018:002087.5041:06301
06302:+00012:-00033:+00047:002087.5041:06302
06303:-00036:-00013:+00125:002087.5041:06303
06304:-00049:-00036:+00126:002087.5041:06304
06305:-00082:-00037:+00089:002087.5041:06305
06306:-00079:-00035:+00080:002087.5041:06306
06307:-00077:-00036:+00077:002087.5041:06307
06308:-00114:-00039:+00068:002087.5041:06308
06309:-00111:-00026:-00040:002087.5041:06309
06310:-00125:-00025:-00047:002087.5041:06310
06311:-00085:-00032:-00097:002091.6262:06311
06312:-00068:-00001:+00037:002091.6262:06312
06313:-00031:-00005:+00074:002091.6262:06313
06314:-00039:+00003:+00146:002091.6262:06314
06315:-00027:+00002:+00105:002091.6262:06315
06316:-00023:+00036:+00031:002091.6262:06316
06317:+00008:+00032:+00058:002091.6262:06317
06318:+00007:+00033:+00075:002091.6262:06318
06319:+00009:-00002:+00086:002091.6262:06319
06320:-00009:+00023:+00023:002073.8735:06320
06321:+00031:+00017:+00013:002073.8735:06321
06322:+00017:+00007:-00029:002073.8735:06322
06323:+00018:-00020:-00045:002073.8735:06323
06324:+00072:-00018:+00036:002073.8735:06324
06325:+00088:-00005:+00050:002073.8735:06325
06326:+00076:+00002:-00002:002073.8735:06326
06327:+00097:+00001:+00030:002073.8735:06327
06328:+00107:+00020:+00029:002073.8735:06328
06329:+00080:+00011:+00002:002073.8735:06329
06330:+00092:+00020:-00033:002053.7006:06330
06331:+00071:+00000:-00036:002053.7006:06331
06332:+00036:+00003:-00062:002053.7006:06332
06333:+00019:-00004:-00053:002053.7006:06333
06334:+00040:+00003:-00042:002053.7006:06334
06335:+00031:-00012:-00042:002053.7006:06335
06336:+00030:-00014:-00022:002053.7006:06336
06337:+00043:-00032:-00008:002053.7006:06337
06338:+00044:-00036:-00039:002053.7006:06338
06339:+00036:-00034:-00045:002053.7006:06339
06340:+00038:-00031:-00053:001997.7729:06340
06341:+00042:-00008:-00026:001997.7729:06341
06342:+00021:-00015:-00074:001997.7729:06342
06343:+00026:+00002:-00026:001997.7729:06343
06344:+00001:-00003:-00074:001997.7729:06344
06345:+00011:+00024:-00042:001997.7729:06345
06346:+00028:+00053:-00056:001997.7729:06346
06347:+00026:+00048:-00065:001997.7729:06347
06348:+00021:+00053:-00067:001997.7729:06348
06349:+00031:+00080:-00036:001997.7729:06349
06350:+00045:+00065:-00045:001997.7729:06350
06351:+00040:+00061:-00024:001918.1794:06351
06352:+00027:+00061:-00028:001918.1794:06352
06353:+00015:+00061:-00066:001918.1794:06353
06354:-00015:+00040:-00052:001918.1794:06354
06355:-00044:+00066:-00049:001918.1794:06355
06356:-00053:+00054:-00020:001918.1794:06356
06357:-00070:+00025:-00050:001918.1794:06357
06358:-00053:+00039:-00039:001918.1794:06358
06359:-00065:+00027:-00053:001918.1794:06359
06360:-00067:+00024:-00033:001918.1794:06360
06361:-00073:+00022:+00006:001918.1794:06361
06362:-00084:+00000:+00023:001836.3656:06362
06363:-00081:-00001:+00036:001836.3656:06363
06364:-00082:+00000:+00007:001836.3656:06364
06365:-00118:+00004:-00004:001836.3656:06365
06366:-00109:-00001:+00026:001836.3656:06366
06367:-00112:+00002:-00008:001836.3656:06367
06368:-00110:-00002:-00010:001836.3656:06368
06369:-00123:-00017:-00015:001836.3656:06369
06370:-00131:-00005:+00008:001836.3656:06370
06371:-00112:+00004:+00008:001836.3656:06371
06372:-00107:+00005:+00012:001836.3656:06372
06373:-00097:+00002:+00039:001773.2447:06373
06374:-00091:-00008:+00028:001773.2447:06374
06375:-00114:-00008:+00039:001773.2447:06375
06376:-00081:-00017:+00029:001773.2447:06376
06377:-00076:-00019:+00028:001773.2447:06377
06378:-00083:-00010:+00023:001773.2447:06378
06379:-00068:-00015:+00025:001773.2447:06379
06380:-00054:-00020:+00017:001773.2447:06380
06381:-00051:-00011:+00001:001773.2447:06381
06382:-00034:-00021:-00014:001773.2447:06382
06383:-00041:+00004:-00010:001773.2447:06383
06384:-00059:-00016:-00015:001708.7918:06384
06385:-00046:-00007:+00041:001708.7918:06385
06386:-00058:-00019:+00053:001708.7918:06386
06387:-00053:-00008:+00030:001708.7918:06387
06388:-00049:-00008:+00039:001708.7918:06388
06389:-00068:-00021:-00007:001708.7918:06389
06390:-00101:-00046:-00045:001708.7918:06390
06391:-00075:-00046:-00042:001708.7918:06391
06392:-00068:-00022:-00027:001708.7918:06392
06393:-00060:-00047:+00006:001708.7918:06393
06394:-00033:-00048:+00042:001708.7918:06394
06395:-00037:-00045:+00127:001708.7918:06395
06396:-00037:-00041:-00010:001696.2629:06396
06397:-00047:-00052:-00008:001696.2629:06397
06398:-00037:-00039:-00079:001696.2629:06398
06399:-00049:-00052:-00034:001696.2629:06399
06400:-00015:-00052:-00020:001696.2629:06400
06401:-00012:-00033:+00039:001696.2629:06401
06402:-00030:-00031:+00024:001696.2629:06402
06403:-00041:-00005:-00032:001696.2629:06403
06404:-00031:-00006:+00003:001696.2629:06404
06405:-00040:+00028:-00009:001696.2629:06405
06406:-00038:+00027:+00006:001696.2629:06406
06407:-00019:+00042:+00071:001696.2629:06407
06408:-00020:+00041:+00067:001728.9615:06408
06409:-00048:+00068:+00034:001728.9615:06409
06410:-00069:+00057:+00011:001728.9615:06410
06411:-00063:+00073:+00025:001728.9615:06411
06412:-00080:+00062:+00021:001728.9615:06412
06413:-00095:+00095:+00027:001728.9615:06413
06414:-00092:+00094:+00050:001728.9615:06414
06415:-00105:+00100:-00010:001728.9615:06415
06416:-00114:+00074:-00044:001728.9615:06416
06417:-00103:+00075:-00034:001728.9615:06417
06418:-00092:+00075:-00019:001728.9615:06418
06419:-00077:+00079:-00030:001784.2927:06419
06420:-00065:+00082:+00026:001784.2927:06420
06421:-00062:+00079:+00011:001784.2927:06421
06422:-00075:+00073:-00011:001784.2927:06422
06423:-00062:+00069:+00033:001784.2927:06423
06424:-00048:+00060:+00013:001784.2927:06424
06425:-00061:+00069:-00051:001784.2927:06425
06426:-00051:+00061:-00008:001784.2927:06426
06427:-00069:+00043:-00019:001784.2927:06427
06428:-00063:+00058:-00078:001784.2927:06428
06429:-00090:+00069:-00064:001784.2927:06429
06430:-00065:+00066:-00028:001852.4976:06430
06431:-00080:+00070:-00048:001852.4976:06431
06432:-00104:+00059:-00053:001852.4976:06432
06433:-00080:+00064:-00017:001852.4976:06433
06434:-00080:+00040:+00003:001852.4976:06434
06435:-00078:+00048:-00034:001852.4976:06435
06436:-00077:+00041:-00015:001852.4976:06436
06437:-00089:+00031:-00011:001852.4976:06437
06438:-00077:+00031:-00055:001852.4976:06438
06439:-00078:+00033:-00059:001852.4976:06439
06440:-00071:+00024:-00038:001917.8321:06440
06441:-00083:+00009:-00043:001917.8321:06441
06442:-00074:+00012:-00058:001917.8321:06442
06443:-00061:+00035:-00081:001917.8321:06443
06444:-00036:+00031:-00078:001917.8321:06444
06445:-00032:+00031:-00036:001917.8321:06445
06446:+00017:+00065:+00005:001917.8321:06446
06447:-00054:+00052:+00069:001917.8321:06447
06448:+00090:+00064:+00116:001917.8321:06448
06449:+00057:+00050:+00013:001917.8321:06449
06450:+00029:+00031:-00063:001966.3293:06450
06451:+00012:+00038:-00026:001966.3293:06451
06452:-00042:+00053:-00105:001966.3293:06452
06453:+00039:+00067:-00048:001966.3293:06453
06454:-00044:+00050:-00017:001966.3293:06454
06455:-00005:+00079:-00067:001966.3293:06455
06456:-00058:+00065:-00055:001966.3293:06456
06457:+00011:+00055:-00113:001966.3293:06457
06458:-00005:+00066:-00064:001966.3293:06458
06459:-00018:+00063:-00050:001966.3293:06459
06460:-00025:+00015:+00066:002008.0954:06460
06461:-00019:-00022:+00101:002008.0954:06461
06462:-00032:-00031:+00112:002008.0954:06462
06463:-00060:-00081:+00126:002008.0954:06463
06464:-00054:-00092:+00044:002008.0954:06464
06465:-00065:-00113:+00013:002008.0954:06465
06466:-00088:-00140:-00034:002008.0954:06466
06467:-00080:-00132:-00045:002008.0954:06467
06468:-00080:-00144:-00104:002008.0954:06468
06469:-00080:-00135:-00079:002008.0954:06469
06470:-00070:-00133:-00017:002043.6152:06470
06471:-00029:-00142:+00113:002043.6152:06471
06472:-00004:-00127:+00188:002043.6152:06472
06473:+00039:-00076:+00205:002043.6152:06473
06474:+00049:-00029:+00157:002043.6152:06474
06475:+00086:-00036:+00069:002043.6152:06475
06476:+00106:-00032:+00026:002043.6152:06476
06477:+00091:-00007:+00014:002043.6152:06477
06478:+00076:+00007:+00036:002043.6152:06478
06479:+00093:+00014:+00038:002043.6152:06479
06480:+00100:+00049:+00084:002050.0212:06480
06481:+00111:+00042:+00100:002050.0212:06481
06482:+00166:+00065:+00116:002050.0212:06482
06483:+00161:+00069:+00049:002050.0212:06483
06484:+00162:+00100:-00017:002050.0212:06484
06485:+00150:+00097:-00062:002050.0212:06485
06486:+00150:+00111:+00003:002050.0212:06486
06487:+00115:+00112:+00097:002050.0212:06487
06488:+00108:+00116:+00079:002050.0212:06488
06489:+00113:+00117:+00071:002050.0212:06489
06490:+00120:+00121:+00043:002063.6936:06490
06491:+00106:+00126:-00004:002063.6936:06491
06492:+00101:+00117:-00001:002063.6936:06492
06493:+00080:+00091:-00005:002063.6936:06493
06494:+00088:+00083:-00038:002063.6936:06494
06495:+00074:+00057:+00001:002063.6936:06495
06496:+00055:+00030:+00096:002063.6936:06496
06497:+00039:+00037:-00030:002063.6936:06497
06498:+00044:-00006:+00013:002063.6936:06498
06499:+00085:-00020:+00288:002067.3278:06499
06500:-00009:-00066:+00159:002067.3278:06500
06501:-00046:-00028:-00184:002067.3278:06501
06502:+00010:-00059:+00008:002067.3278:06502
06503:-00006:-00066:+00066:002067.3278:06503
06504:-00067:-00087:+00051:002067.3278:06504
06505:-00051:-00096:+00044:002067.3278:06505
06506:-00027:-00121:+00065:002067.3278:06506
06507:+00000:-00124:-00057:002067.3278:06507
06508:-00038:-00119:-00021:002067.3278:06508
06509:-00001:-00130:+00017:002053.3837:06509
06510:-00002:-00154:-00012:002053.3837:06510
06511:+00033:-00127:-00009:002053.3837:06511
06512:+00051:-00142:+00006:002053.3837:06512
06513:+00062:-00141:+00009:002053.3837:06513
06514:+00061:-00124:-00045:002053.3837:06514
06515:+00070:-00115:-00032:002053.3837:06515
06516:+00069:-00099:+00009:002053.3837:06516
06517:+00076:-00070:+00010:002053.3837:06517
06518:+00080:-00082:-00004:002053.3837:06518
06519:+00090:-00069:+00016:002033.8559:06519
06520:+00119:-00045:+00041:002033.8559:06520
06521:+00123:-00076:+00051:002033.8559:06521
06522:+00090:-00055:-00032:002033.8559:06522
06523:+00082:-00040:-00050:002033.8559:06523
06524:+00105:-00028:-00015:002033.8559:06524
06525:+00076:-00039:+00053:002033.8559:06525
06526:+00065:-00042:+00110:002033.8559:06526
06527:+00060:-00046:+00109:002033.8559:06527
06528:+00013:-00050:-00185:002033.8559:06528
06529:-00009:-00040:+00027:002013.8763:06529
06530:+00036:-00005:+00078:002013.8763:06530
06531:-00057:-00041:+00147:002013.8763:06531
06532:-00032:-00006:+00079:002013.8763:06532
06533:-00017:-00034:+00011:002013.8763:06533
06534:-00023:+00010:-00070:002013.8763:06534
06535:-00015:-00002:-00104:002013.8763:06535
06536:-00001:+00015:+00038:002013.8763:06536
06537:+00014:+00022:+00067:002013.8763:06537
06538:+00032:+00036:+00066:002013.8763:06538
06539:+00074:+00025:+00044:001954.0974:06539
06540:+00068:+00035:+00034:001954.0974:06540
06541:+00076:+00035:-00060:001954.0974:06541
06542:+00053:+00049:+00021:001954.0974:06542
06543:+00088:+00036:+00019:001954.0974:06543
06544:+00076:+00024:+00043:001954.0974:06544
06545:+00076:+00032:+00058:001954.0974:06545
06546:+00046:+00028:+00052:001954.0974:06546
06547:+00004:+00032:-00020:001954.0974:06547
06548:+00012:+00015:-00035:001954.0974:06548
06549:-00018:+00054:-00007:001954.0974:06549
06550:-00036:+00033:+00031:001888.3933:06550
06551:-00060:+00052:-00008:001888.3933:06551
06552:-00095:+00027:+00041:001888.3933:06552
06553:-00109:+00017:+00021:001888.3933:06553
06554:-00164:+00010:+00007:001888.3933:06554
06555:-00145:+00015:+00007:001888.3933:06555
06556:-00144:+00031:+00023:001888.3933:06556
06557:-00133:+00025:+00014:001888.3933:06557
06558:-00135:+00044:-00063:001888.3933:06558
06559:-00116:+00063:-00023:001888.3933:06559
06560:-00095:+00055:-00064:001888.3933:06560
06561:-00082:+00068:-00036:001814.5487:06561
06562:-00090:+00062:-00048:001814.5487:06562
06563:-00068:+00079:-00045:001814.5487:06563
06564:-00076:+00067:-00094:001814.5487:06564
06565:-00074:+00062:-00044:001814.5487:06565
06566:-00036:+00078:-00064:001814.5487:06566
06567:-00061:+00056:-00056:001814.5487:06567
06568:-00056:+00067:-00066:001814.5487:06568
06569:-00040:+00063:-00013:001814.5487:06569
06570:-00056:+00043:-00057:001814.5487:06570
06571:-00048:+00047:-00077:001814.5487:06571
06572:-00063:+00050:-00060:001746.9699:06572
06573:-00084:+00029:-00039:001746.9699:06573
06574:-00105:+00026:-00092:001746.9699:06574
06575:-00101:+00034:-00054:001746.9699:06575
06576:-00101:+00016:-00026:001746.9699:06576
06577:-00104:+00000:-00026:001746.9699:06577
06578:-00080:+00002:-00059:001746.9699:06578
06579:-00116:-00016:-00076:001746.9699:06579
06580:-00092:-00036:-00064:001746.9699:06580
06581:-00096:-00024:-00010:001746.9699:06581
06582:-00097:-00048:+00010:001746.9699:06582
06583:-00117:-00054:-00005:001746.9699:06583
06584:-00080:-00063:-00033:001707.6644:06584
06585:-00074:-00055:-00050:001707.6644:06585
06586:-00068:-00060:-00084:001707.6644:06586
06587:-00053:-00075:-00093:001707.6644:06587
06588:-00021:-00079:-00003:001707.6644:06588
06589:-00018:-00076:+00013:001707.6644:06589
06590:-00030:-00060:+00039:001707.6644:06590
06591:-00026:-00059:+00003:001707.6644:06591
06592:-00040:-00066:-00011:001707.6644:06592
06593:-00039:-00043:-00038:001707.6644:06593
06594:-00039:-00042:-00006:001707.6644:06594
06595:-00022:-00043:+00001:001712.3447:06595
06596:-00035:-00050:+00031:001712.3447:06596
06597:-00055:-00053:+00066:001712.3447:06597
06598:-00064:-00038:+00022:001712.3447:06598
06599:-00082:-00035:+00021:001712.3447:06599
06600:-00078:-00035:-00030:001712.3447:06600
06601:-00106:-00023:+00009:001712.3447:06601
06602:-00131:-00024:+00056:001712.3447:06602
06603:-00095:-00021:+00047:001712.3447:06603
06604:-00097:+00001:+00111:001712.3447:06604
06605:-00082:+00020:+00055:001712.3447:06605
06606:-00106:+00050:+00043:001712.3447:06606
06607:-00063:+00070:+00084:001739.6575:06607
06608:-00064:+00080:+00016:001739.6575:06608
06609:-00042:+00091:+00047:001739.6575:06609
06610:-00044:+00101:+00028:001739.6575:06610
06611:-00027:+00124:+00049:001739.6575:06611
06612:-00017:+00127:-00007:001739.6575:06612
06613:-00018:+00119:+00007:001739.6575:06613
06614:-00015:+00109:+00017:001739.6575:06614
06615:-00034:+00105:+00012:001739.6575:06615
06616:-00036:+00088:+00012:001739.6575:06616
06617:-00046:+00099:-00001:001739.6575:06617
06618:-00062:+00095:-00046:001787.1859:06618
06619:-00085:+00100:-00026:001787.1859:06619
06620:-00076:+00057:-00016:001787.1859:06620
06621:-00077:+00047:-00034:001787.1859:06621
06622:-00091:+00047:-00017:001787.1859:06622
06623:-00090:+00013:+00018:001787.1859:06623
06624:-00106:+00017:+00021:001787.1859:06624
06625:-00063:+00000:-00017:001787.1859:06625
06626:-00084:+00005:-00035:001787.1859:06626
06627:-00073:-00011:-00030:001787.1859:06627
06628:-00070:-00013:-00063:001787.1859:06628
06629:-00074:-00022:+00006:001849.5446:06629
06630:-00047:-00050:+00038:001849.5446:06630
06631:-00029:-00028:+00011:001849.5446:06631
06632:-00101:-00059:+00017:001849.5446:06632
06633:+00024:-00032:-00043:001849.5446:06633
06634:-00065:-00055:-00092:001849.5446:06634
06635:-00026:-00047:-00104:001849.5446:06635
06636:-00075:-00043:-00102:001849.5446:06636
06637:+00029:-00027:+00034:001849.5446:06637
06638:-00013:-00028:-00004:001849.5446:06638
06639:+00008:+00023:-00078:001849.5446:06639
06640:+00003:+00039:+00006:001894.9931:06640
06641:-00011:+00054:+00021:001894.9931:06641
06642:+00002:+00047:+00020:001894.9931:06642
06643:-00001:+00069:+00022:001894.9931:06643
06644:-00007:+00064:-00005:001894.9931:06644
06645:-00043:+00081:-00092:001894.9931:06645
06646:-00058:+00070:-00122:001894.9931:06646
06647:-00045:+00084:-00009:001894.9931:06647
06648:-00060:+00081:-00055:001894.9931:06648
06649:-00017:+00100:-00074:001894.9931:06649
06650:-00032:+00095:-00038:001952.4018:06650
06651:-00045:+00091:-00060:001952.4018:06651
06652:-00054:+00090:-00041:001952.4018:06652
06653:-00018:+00094:-00025:001952.4018:06653
06654:-00002:+00086:-00018:001952.4018:06654
06655:-00028:+00076:-00012:001952.4018:06655
06656:+00016:+00089:+00002:001952.4018:06656
06657:+00013:+00076:+00009:001952.4018:06657
06658:+00023:+00074:-00042:001952.4018:06658
06659:+00029:+00080:-00018:001952.4018:06659
06660:+00037:+00071:-00003:001997.7324:06660
06661:+00060:+00070:+00020:001997.7324:06661
06662:+00033:+00056:+00001:001997.7324:06662
06663:+00070:+00058:+00022:001997.7324:06663
06664:+00023:+00046:-00025:001997.7324:06664
06665:+00036:+00068:-00050:001997.7324:06665
06666:+00056:+00059:-00035:001997.7324:06666
06667:+00043:+00065:-00049:001997.7324:06667
06668:+00019:+00055:-00013:001997.7324:06668
06669:+00020:+00051:+00103:001997.7324:06669
06670:+00018:+00038:+00125:002020.2845:06670
06671:+00010:+00033:+00122:002020.2845:06671
06672:-00011:+00008:+00176:002020.2845:06672
06673:-00004:-00012:+00091:002020.2845:06673
06674:-00048:-00044:+00054:002020.2845:06674
06675:-00073:-00079:-00036:002020.2845:06675
06676:-00100:-00106:-00084:002020.2845:06676
06677:-00085:-00087:-00115:002020.2845:06677
06678:-00066:-00105:-00038:002020.2845:06678
06679:-00042:-00102:+00020:002020.2845:06679
06680:-00040:-00118:+00117:002050.3901:06680
06681:+00002:-00128:+00203:002050.3901:06681
06682:+00027:-00100:+00201:002050.3901:06682
06683:+00050:-00108:+00148:002050.3901:06683
06684:+00053:-00089:+00161:002050.3901:06684
06685:+00108:-00073:+00190:002050.3901:06685
06686:+00084:-00056:+00076:002050.3901:06686
06687:+00118:-00039:+00042:002050.3901:06687
06688:+00148:-00045:+00044:002050.3901:06688
06689:+00126:-00048:+00029:002063.9082:06689
06690:+00115:-00008:+00025:002063.9082:06690
06691:+00137:+00021:+00067:002063.9082:06691
06692:+00128:+00017:+00051:002063.9082:06692
06693:+00127:+00041:+00041:002063.9082:06693
06694:+00128:+00072:+00048:002063.9082:06694
06695:+00122:+00087:+00058:002063.9082:06695
06696:+00138:+00113:+00046:002063.9082:06696
06697:+00112:+00125:+00083:002063.9082:06697
06698:+00077:+00115:+00035:002063.9082:06698
06699:-00022:+00077:-00293:002070.3283:06699
06700:-00018:+00099:+00126:002070.3283:06700
06701:+00000:+00048:+00160:002070.3283:06701
06702:-00163:+00040:-00161:002070.3283:06702
06703:-00094:+00012:-00202:002070.3283:06703
06704:-00058:-00017:+00112:002070.3283:06704
06705:-00050:-00064:+00022:002070.3283:06705
06706:-00087:-00038:-00030:002070.3283:06706
06707:+00002:-00111:-00062:002070.3283:06707
06708:-00013:-00097:-00022:002073.7966:06708
06709:-00011:-00131:-00011:002073.7966:06709
06710:-00035:-00139:+00019:002073.7966:06710
06711:-00034:-00129:-00004:002073.7966:06711
06712:+00003:-00085:-00011:002073.7966:06712
06713:+00001:-00100:-00035:002073.7966:06713
06714:+00007:-00110:-00046:002073.7966:06714
06715:+00060:-00096:-00026:002073.7966:06715
06716:+00087:-00057:-00047:002073.7966:06716
06717:+00114:-00057:-00009:002073.7966:06717
06718:+00132:-00031:+00026:002060.4895:06718
06719:+00134:-00034:+00099:002060.4895:06719
06720:+00130:-00050:+00016:002060.4895:06720
06721:+00095:-00031:+00002:002060.4895:06721
06722:+00125:-00007:-00035:002060.4895:06722
06723:+00090:-00030:-00065:002060.4895:06723
06724:+00072:-00008:+00005:002060.4895:06724
06725:+00055:-00020:+00055:002060.4895:06725
06726:+00003:-00022:+00023:002060.4895:06726
06727:-00038:-00008:-00021:002060.4895:06727
06728:-00041:-00007:+00053:002033.3988:06728
06729:-00052:+00006:-00010:002033.3988:06729
06730:-00071:-00034:+00001:002033.3988:06730
06731:-00062:+00007:+00050:002033.3988:06731
06732:-00066:-00018:+00043:002033.3988:06732
06733:-00083:-00023:+00054:002033.3988:06733
06734:-00064:-00007:+00084:002033.3988:06734
06735:-00070:-00025:+00048:002033.3988:06735
06736:-00064:-00042:+00045:002033.3988:06736
06737:-00058:-00042:+00176:002033.3988:06737
06738:-00040:-00053:+00131:002011.2634:06738
06739:-00034:-00081:+00083:002011.2634:06739
06740:-00006:-00076:-00003:002011.2634:06740
06741:+00011:-00057:+00010:002011.2634:06741
06742:+00005:-00071:+00001:002011.2634:06742
06743:+00017:-00069:+00027:002011.2634:06743
06744:+00057:-00067:+00087:002011.2634:06744
06745:+00063:-00073:-00035:002011.2634:06745
06746:+00069:-00072:+00115:002011.2634:06746
06747:+00129:-00053:+00106:002011.2634:06747
06748:+00093:-00027:-00008:001966.2338:06748
06749:+00098:-00030:-00042:001966.2338:06749
06750:+00104:-00016:+00017:001966.2338:06750
06751:+00069:+00002:+00052:001966.2338:06751
06752:+00056:+00004:+00069:001966.2338:06752
06753:+00044:+00006:+00073:001966.2338:06753
06754:+00024:+00019:+00023:001966.2338:06754
06755:-00010:+00004:-00006:001966.2338:06755
06756:-00029:+00011:+00024:001966.2338:06756
06757:-00015:+00016:-00033:001966.2338:06757
06758:-00038:+00028:-00030:001966.2338:06758
06759:-00004:+00048:-00010:001900.7371:06759
06760:+00012:+00042:-00049:001900.7371:06760
06761:+00014:+00058:-00006:001900.7371:06761
06762:+00007:+00083:+00023:001900.7371:06762
06763:+00030:+00074:-00003:001900.7371:06763
06764:+00018:+00094:-00055:001900.7371:06764
06765:+00026:+00109:-00067:001900.7371:06765
06766:+00021:+00103:-00079:001900.7371:06766
06767:+00025:+00143:-00089:001900.7371:06767
06768:+00004:+00116:-00070:001900.7371:06768
06769:+00013:+00143:-00049:001900.7371:06769
06770:-00011:+00116:-00066:001833.7559:06770
06771:-00028:+00124:-00084:001833.7559:06771
06772:-00019:+00102:-00083:001833.7559:06772
06773:-00043:+00100:-00074:001833.7559:06773
06774:-00071:+00059:-00095:001833.7559:06774
06775:-00064:+00079:-00024:001833.7559:06775
06776:-00065:+00057:-00047:001833.7559:06776
06777:-00089:+00064:-00091:001833.7559:06777
06778:-00084:+00051:-00070:001833.7559:06778
06779:-00071:+00045:-00053:001833.7559:06779
06780:-00065:+00035:-00091:001833.7559:06780
06781:-00074:+00011:-00095:001778.2823:06781
06782:-00046:+00038:-00007:001778.2823:06782
06783:-00033:+00032:-00027:001778.2823:06783
06784:-00058:+00018:-00068:001778.2823:06784
06785:-00031:-00001:-00058:001778.2823:06785
06786:-00048:-00018:-00021:001778.2823:06786
06787:-00062:-00012:-00070:001778.2823:06787
06788:-00067:-00021:-00023:001778.2823:06788
06789:-00095:-00011:-00018:001778.2823:06789
06790:-00097:+00005:-00035:001778.2823:06790
06791:-00115:-00031:+00009:001778.2823:06791
06792:-00119:+00005:-00014:001713.4978:06792
06793:-00109:-00031:-00001:001713.4978:06793
06794:-00108:-00011:-00001:001713.4978:06794
06795:-00114:-00035:+00056:001713.4978:06795
06796:-00108:-00011:+00020:001713.4978:06796
06797:-00110:-00011:-00037:001713.4978:06797
06798:-00107:-00020:+00020:001713.4978:06798
06799:-00107:-00049:+00054:001713.4978:06799
06800:-00117:-00024:+00042:001713.4978:06800
06801:-00094:-00051:+00037:001713.4978:06801
06802:-00083:-00025:+00015:001713.4978:06802
06803:-00088:-00053:-00002:001713.4978:06803
06804:-00052:-00038:-00007:001705.3732:06804
06805:-00037:-00043:+00010:001705.3732:06805
06806:-00043:-00044:+00012:001705.3732:06806
06807:-00017:-00039:+00058:001705.3732:06807
06808:-00028:-00040:+00073:001705.3732:06808
06809:-00029:-00060:+00053:001705.3732:06809
06810:-00024:-00062:+00053:001705.3732:06810
06811:-00023:-00052:+00040:001705.3732:06811
06812:-00038:-00060:+00016:001705.3732:06812
06813:-00022:-00026:+00070:001705.3732:06813
06814:-00022:-00034:+00068:001705.3732:06814
06815:-00028:-00031:+00005:001705.3732:06815
06816:-00043:-00016:-00007:001728.9760:06816
06817:-00016:-00003:+00006:001728.9760:06817
06818:-00039:-00015:+00017:001728.9760:06818
06819:-00045:-00001:+00055:001728.9760:06819
06820:-00041:-00002:+00041:001728.9760:06820
06821:-00035:+00037:+00024:001728.9760:06821
06822:-00070:+00011:+00004:001728.9760:06822
06823:-00061:+00032:-00011:001728.9760:06823
06824:-00079:+00033:+00011:001728.9760:06824
06825:-00065:+00030:-00015:001728.9760:06825
06826:-00081:+00040:+00040:001728.9760:06826
06827:-00076:+00066:+00022:001771.6704:06827
06828:-00097:+00043:-00039:001771.6704:06828
06829:-00083:+00082:-00037:001771.6704:06829
06830:-00078:+00080:-00010:001771.6704:06830
06831:-00080:+00061:-00025:001771.6704:06831
06832:-00088:+00084:-00044:001771.6704:06832
06833:-00065:+00071:-00014:001771.6704:06833
06834:-00063:+00058:-00037:001771.6704:06834
06835:-00061:+00083:-00063:001771.6704:06835
06836:-00058:+00080:-00027:001771.6704:06836
06837:-00061:+00059:-00030:001771.6704:06837
06838:-00063:+00059:-00022:001833.7399:06838
06839:-00057:+00061:-00039:001833.7399:06839
06840:-00053:+00052:-00025:001833.7399:06840
06841:-00057:+00067:-00056:001833.7399:06841
06842:-00060:+00065:-00071:001833.7399:06842
06843:-00035:+00049:+00000:001833.7399:06843
06844:-00037:+00038:-00011:001833.7399:06844
06845:-00020:+00064:-00016:001833.7399:06845
06846:-00023:+00041:-00013:001833.7399:06846
06847:+00000:+00064:-00062:001833.7399:06847
06848:-00002:+00045:-00096:001833.7399:06848
06849:+00000:+00067:-00058:001888.7740:06849
06850:-00028:+00051:-00059:001888.7740:06850
06851:-00006:+00065:-00020:001888.7740:06851
06852:-00026:+00042:-00075:001888.7740:06852
06853:-00036:+00045:-00087:001888.7740:06853
06854:-00056:+00043:-00094:001888.7740:06854
06855:-00033:+00036:+00026:001888.7740:06855
06856:-00028:+00041:-00032:001888.7740:06856
06857:-00025:+00052:+00015:001888.7740:06857
06858:-00001:+00050:+00039:001888.7740:06858
06859:-00033:+00065:-00011:001941.9763:06859
06860:-00045:+00048:-00010:001941.9763:06860
06861:-00031:+00031:+00016:001941.9763:06861
06862:-00036:+00027:+00000:001941.9763:06862
06863:-00072:+00023:+00015:001941.9763:06863
06864:-00087:+00039:-00014:001941.9763:06864
06865:-00117:+00054:+00007:001941.9763:06865
06866:-00033:+00048:-00050:001941.9763:06866
06867:-00090:+00026:+00009:001941.9763:06867
06868:-00036:+00008:+00044:001941.9763:06868
06869:-00062:+00005:+00111:001989.1928:06869
06870:-00051:+00010:+00033:001989.1928:06870
06871:-00052:+00000:+00015:001989.1928:06871
06872:-00035:+00022:+00008:001989.1928:06872
06873:-00021:+00052:+00009:001989.1928:06873
06874:-00022:+00034:+00016:001989.1928:06874
06875:-00020:+00029:+00040:001989.1928:06875
06876:-00041:+00029:-00017:001989.1928:06876
06877:-00025:+00030:-00061:001989.1928:06877
06878:-00005:+00024:-00059:001989.1928:06878
06879:-00008:+00028:-00037:002023.6805:06879
06880:+00027:+00037:-00017:002023.6805:06880
06881:+00005:+00034:+00013:002023.6805:06881
06882:+00016:+00037:+00016:002023.6805:06882
06883:+00001:+00023:-00013:002023.6805:06883
06884:+00024:-00005:+00011:002023.6805:06884
06885:+00041:+00002:+00051:002023.6805:06885
06886:+00033:-00030:+00150:002023.6805:06886
06887:+00028:-00041:+00136:002023.6805:06887
06888:-00014:-00069:+00049:002023.6805:06888
06889:+00014:-00059:-00036:002043.3636:06889
06890:-00003:-00074:-00139:002043.3636:06890
06891:-00011:-00084:-00168:002043.3636:06891
06892:-00015:-00126:-00076:002043.3636:06892
06893:+00014:-00108:-00006:002043.3636:06893
06894:-00010:-00098:+00033:002043.3636:06894
06895:+00019:-00059:+00096:002043.3636:06895
06896:+00064:-00063:+00116:002043.3636:06896
06897:+00103:-00032:+00109:002043.3636:06897
06898:+00093:-00034:+00136:002056.9965:06898
06899:+00149:+00018:+00161:002056.9965:06899
06900:+00136:+00033:+00080:002056.9965:06900
06901:+00113:+00052:+00052:002056.9965:06901
06902:+00099:+00040:+00001:002056.9965:06902
06903:+00105:+00055:+00023:002056.9965:06903
06904:+00067:+00061:+00013:002056.9965:06904
06905:+00063:+00099:+00055:002056.9965:06905
06906:+00070:+00096:-00005:002056.9965:06906
06907:+00091:+00091:-00013:002056.9965:06907
06908:+00098:+00141:-00003:002077.6164:06908
06909:+00094:+00141:-00031:002077.6164:06909
06910:+00120:+00141:-00050:002077.6164:06910
06911:+00082:+00135:+00017:002077.6164:06911
06912:+00080:+00134:+00045:002077.6164:06912
06913:+00074:+00142:+00059:002077.6164:06913
06914:+00052:+00108:+00100:002077.6164:06914
06915:+00035:+00105:+00098:002077.6164:06915
06916:-00001:+00081:+00054:002077.6164:06916
06917:-00059:+00100:-00071:002077.2326:06917
06918:-00022:+00026:-00135:002077.2326:06918
06919:-00020:+00000:-00081:002077.2326:06919
06920:+00033:+00020:+00210:002077.2326:06920
06921:-00019:-00111:+00156:002077.2326:06921
06922:-00100:-00112:-00170:002077.2326:06922
06923:+00015:-00141:-00087:002077.2326:06923
06924:-00026:-00145:+00071:002077.2326:06924
06925:-00065:-00201:-00006:002077.2326:06925
06926:-00068:-00193:+00006:002077.2326:06926
06927:-00020:-00210:+00054:002080.5961:06927
06928:-00025:-00231:-00005:002080.5961:06928
06929:-00059:-00266:-00019:002080.5961:06929
06930:-00055:-00234:+00061:002080.5961:06930
06931:-00041:-00212:+00072:002080.5961:06931
06932:+00011:-00161:+00033:002080.5961:06932
06933:+00026:-00173:+00042:002080.5961:06933
06934:+00072:-00159:+00086:002080.5961:06934
06935:+00064:-00138:+00048:002080.5961:06935
06936:+00101:-00116:+00071:002080.5961:06936
06937:+00098:-00112:-00013:002063.8674:06937
06938:+00090:-00068:+00082:002063.8674:06938
06939:+00084:-00074:+00056:002063.8674:06939
06940:+00077:-00041:+00026:002063.8674:06940
06941:+00061:-00020:+00044:002063.8674:06941
06942:+00089:-00006:+00016:002063.8674:06942
06943:+00034:+00024:-00023:002063.8674:06943
06944:+00029:+00015:-00003:002063.8674:06944
06945:-00010:+00012:+00040:002063.8674:06945
06946:-00053:+00015:+00037:002063.8674:06946
06947:-00047:+00021:+00018:002040.0114:06947
06948:-00065:+00013:+00048:002040.0114:06948
06949:-00078:+00037:+00024:002040.0114:06949
06950:-00091:+00011:+00035:002040.0114:06950
06951:-00101:+00032:+00140:002040.0114:06951
06952:-00089:+00002:+00094:002040.0114:06952
06953:-00079:-00017:+00019:002040.0114:06953
06954:-00049:+00017:-00127:002040.0114:06954
06955:-00015:+00001:+00023:002040.0114:06955
06956:-00021:-00008:+00034:002040.0114:06956
06957:-00021:-00020:+00104:002014.4844:06957
06958:+00005:+00006:+00086:002014.4844:06958
06959:+00019:-00017:+00037:002014.4844:06959
06960:+00032:+00005:-00072:002014.4844:06960
06961:+00069:-00021:-00013:002014.4844:06961
06962:+00081:-00004:+00013:002014.4844:06962
06963:+00077:-00004:+00044:002014.4844:06963
06964:+00135:+00012:+00056:002014.4844:06964
06965:+00118:+00037:+00033:002014.4844:06965
06966:+00101:+00013:+00025:002014.4844:06966
06967:+00089:+00015:-00017:001966.2131:06967
06968:+00058:+00032:-00003:001966.2131:06968
06969:+00059:+00012:-00032:001966.2131:06969
06970:+00034:+00038:-00045:001966.2131:06970
06971:+00040:+00023:-00060:001966.2131:06971
06972:+00006:+00009:-00042:001966.2131:06972
06973:+00007:+00030:-00013:001966.2131:06973
06974:+00040:+00038:-00009:001966.2131:06974
06975:+00000:+00035:-00031:001966.2131:06975
06976:+00011:+00036:-00002:001966.2131:06976
06977:-00014:+00037:-00010:001883.5834:06977
06978:-00026:+00029:-00043:001883.5834:06978
06979:-00028:+00015:-00044:001883.5834:06979
06980:-00036:+00051:-00020:001883.5834:06980
06981:-00058:+00029:-00059:001883.5834:06981
06982:-00069:+00041:-00011:001883.5834:06982
06983:-00039:+00040:-00044:001883.5834:06983
06984:-00022:+00085:-00051:001883.5834:06984
06985:-00018:+00043:-00039:001883.5834:06985
06986:-00021:+00071:-00082:001883.5834:06986
06987:-00020:+00044:-00056:001883.5834:06987
06988:-00031:+00046:-00049:001810.1723:06988
06989:-00041:+00041:-00036:001810.1723:06989
06990:-00032:+00028:-00058:001810.1723:06990
06991:-00074:+00014:-00061:001810.1723:06991
06992:-00047:+00032:-00048:001810.1723:06992
06993:-00051:+00011:-00041:001810.1723:06993
06994:-00075:+00010:-00061:001810.1723:06994
06995:-00070:+00000:-00015:001810.1723:06995
06996:-00068:+00020:-00034:001810.1723:06996
06997:-00075:+00006:-00080:001810.1723:06997
06998:-00086:-00007:-00075:001810.1723:06998
06999:-00101:+00003:-00009:001810.1723:06999
07000:-00101:-00018:-00060:001743.4863:07000
07001:-00103:-00019:-00034:001743.4863:07001
07002:-00093:-00012:+00002:001743.4863:07002
07003:-00107:-00037:-00021:001743.4863:07003
07004:-00119:-00026:-00019:001743.4863:07004
07005:-00119:-00024:-00017:001743.4863:07005
07006:-00121:-00035:-00008:001743.4863:07006
07007:-00112:-00024:-00048:001743.4863:07007
07008:-00112:-00028:+00031:001743.4863:07008
07009:-00136:-00026:+00031:001743.4863:07009
07010:-00148:-00048:+00014:001743.4863:07010
07011:-00109:-00026:-00043:001743.4863:07011
07012:-00110:-00051:-00047:001697.2576:07012
07013:-00119:-00042:-00076:001697.2576:07013
07014:-00106:-00039:-00020:001697.2576:07014
07015:-00101:-00041:+00012:001697.2576:07015
07016:-00069:-00039:-00001:001697.2576:07016
07017:-00053:-00027:-00030:001697.2576:07017
07018:-00021:-00034:-00020:001697.2576:07018
07019:-00025:-00008:+00010:001697.2576:07019
07020:-00005:-00015:+00030:001697.2576:07020
07021:+00002:+00006:+00046:001697.2576:07021
07022:-00007:-00001:+00080:001697.2576:07022
07023:+00009:-00003:+00065:001697.2576:07023
07024:+00000:+00035:+00003:001691.7376:07024
07025:-00029:+00048:+00002:001691.7376:07025
07026:-00023:+00029:+00009:001691.7376:07026
07027:-00022:+00052:+00029:001691.7376:07027
07028:-00044:+00029:+00017:001691.7376:07028
07029:-00049:+00012:+00046:001691.7376:07029
07030:-00061:-00004:-00002:001691.7376:07030
07031:-00100:+00003:-00046:001691.7376:07031
07032:-00116:-00015:+00003:001691.7376:07032
07033:-00136:+00002:+00016:001691.7376:07033
07034:-00110:-00012:+00021:001691.7376:07034
07035:-00119:-00017:+00006:001733.7629:07035
07036:-00114:-00018:+00059:001733.7629:07036
07037:-00094:-00008:+00035:001733.7629:07037
07038:-00099:-00005:+00009:001733.7629:07038
07039:-00072:+00022:+00006:001733.7629:07039
07040:-00070:+00012:-00005:001733.7629:07040
07041:-00054:+00032:-00014:001733.7629:07041
07042:-00042:+00029:-00045:001733.7629:07042
07043:-00031:+00014:+00023:001733.7629:07043
07044:-00036:+00027:-00028:001733.7629:07044
07045:-00038:+00029:-00008:001733.7629:07045
07046:-00017:+00036:+00010:001781.7360:07046
07047:-00022:+00043:-00065:001781.7360:07047
07048:-00019:+00060:-00061:001781.7360:07048
07049:-00011:+00081:-00014:001781.7360:07049
07050:-00028:+00067:-00033:001781.7360:07050
07051:-00032:+00073:-00025:001781.7360:07051
07052:-00056:+00074:-00016:001781.7360:07052
07053:-00069:+00074:+00008:001781.7360:07053
07054:-00086:+00087:-00064:001781.7360:07054
07055:-00089:+00098:-00050:001781.7360:07055
07056:-00100:+00070:-00016:001781.7360:07056
07057:-00094:+00077:-00028:001855.1853:07057
07058:-00099:+00075:-00010:001855.1853:07058
07059:-00081:+00083:+00018:001855.1853:07059
07060:-00079:+00080:-00068:001855.1853:07060
07061:-00090:+00074:-00096:001855.1853:07061
07062:-00071:+00060:-00045:001855.1853:07062
07063:-00050:+00070:-00041:001855.1853:07063
07064:-00069:+00078:-00038:001855.1853:07064
07065:-00031:+00061:-00035:001855.1853:07065
07066:-00035:+00060:-00041:001855.1853:07066
07067:-00072:+00061:-00089:001917.8387:07067
07068:+00049:+00098:+00023:001917.8387:07068
07069:+00027:+00029:+00000:001917.8387:07069
07070:+00025:+00057:-00029:001917.8387:07070
07071:-00039:+00050:-00021:001917.8387:07071
07072:+00001:+00066:-00025:001917.8387:07072
07073:-00017:+00036:+00011:001917.8387:07073
07074:+00025:+00040:+00004:001917.8387:07074
07075:-00023:+00038:-00016:001917.8387:07075
07076:-00008:+00047:-00053:001917.8387:07076
07077:-00062:+00025:-00018:001917.8387:07077
07078:+00026:+00068:+00026:001960.2015:07078
07079:-00061:+00033:+00038:001960.2015:07079
07080:+00008:+00046:+00045:001960.2015:07080
07081:-00068:+00010:+00016:001960.2015:07081
07082:-00026:+00025:-00007:001960.2015:07082
07083:-00063:-00001:+00004:001960.2015:07083
07084:-00064:+00018:-00043:001960.2015:07084
07085:-00077:-00018:+00022:001960.2015:07085
07086:-00070:-00002:+00053:001960.2015:07086
07087:-00063:-00020:+00032:001960.2015:07087
07088:-00069:-00017:+00018:002004.9232:07088
07089:-00031:+00001:-00069:002004.9232:07089
07090:-00043:+00018:-00070:002004.9232:07090
07091:-00002:+00002:-00068:002004.9232:07091
07092:+00014:-00001:+00040:002004.9232:07092
07093:+00015:-00001:+00017:002004.9232:07093
07094:+00012:-00016:+00067:002004.9232:07094
07095:+00018:+00004:+00048:002004.9232:07095
07096:+00019:+00005:+00100:002004.9232:07096
07097:+00023:-00024:+00073:002036.8952:07097
07098:+00029:-00033:+00072:002036.8952:07098
07099:+00014:-00050:+00048:002036.8952:07099
07100:+00009:-00038:+00025:002036.8952:07100
07101:+00000:-00061:-00053:002036.8952:07101
07102:+00011:-00048:-00093:002036.8952:07102
07103:+00014:-00065:-00075:002036.8952:07103
07104:+00020:-00044:+00052:002036.8952:07104
07105:+00040:-00041:+00090:002036.8952:07105
07106:+00047:-00035:+00095:002036.8952:07106
07107:+00070:-00030:+00136:002046.6746:07107
07108:+00119:-00019:+00168:002046.6746:07108
07109:+00117:+00021:+00125:002046.6746:07109
07110:+00111:+00035:+00127:002046.6746:07110
07111:+00109:+00050:+00106:002046.6746:07111
07112:+00111:+00031:-00047:002046.6746:07112
07113:+00115:+00058:-00080:002046.6746:07113
07114:+00109:+00068:-00064:002046.6746:07114
07115:+00116:+00084:+00026:002046.6746:07115
07116:+00135:+00090:+00087:002046.6746:07116
07117:+00136:+00106:+00050:002070.4392:07117
07118:+00141:+00126:+00054:002070.4392:07118
07119:+00162:+00125:+00067:002070.4392:07119
07120:+00136:+00143:+00038:002070.4392:07120
07121:+00128:+00157:+00019:002070.4392:07121
07122:+00080:+00144:-00065:002070.4392:07122
07123:+00088:+00118:-00090:002070.4392:07123
07124:+00058:+00102:+00041:002070.4392:07124
07125:+00042:+00073:+00163:002070.4392:07125
07126:+00011:+00085:+00108:002077.6269:07126
07127:-00033:+00018:-00279:002077.6269:07127
07128:-00051:-00023:-00077:002077.6269:07128
07129:+00033:-00009:+00258:002077.6269:07129
07130:-00090:-00125:+00148:002077.6269:07130
07131:-00134:-00106:-00289:002077.6269:07131
07132:+00030:-00134:-00172:002077.6269:07132
07133:+00058:-00131:+00063:002077.6269:07133
07134:-00042:-00181:+00053:002077.6269:07134
07135:-00040:-00195:+00073:002077.6269:07135
07136:-00009:-00211:+00110:002077.2868:07136
07137:+00015:-00204:+00066:002077.2868:07137
07138:+00010:-00213:+00003:002077.2868:07138
07139:-00001:-00219:+00068:002077.2868:07139
07140:+00007:-00202:-00004:002077.2868:07140
07141:+00072:-00154:+00001:002077.2868:07141
07142:+00079:-00152:+00007:002077.2868:07142
07143:+00079:-00119:+00026:002077.2868:07143
07144:+00093:-00109:+00000:002077.2868:07144
07145:+00079:-00079:+00020:002077.2868:07145
07146:+00085:-00042:-00041:002073.8398:07146
07147:+00089:-00048:+00018:002073.8398:07147
07148:+00092:-00052:+00026:002073.8398:07148
07149:+00054:-00012:+00087:002073.8398:07149
07150:+00063:-00004:+00081:002073.8398:07150
07151:+00034:+00000:+00083:002073.8398:07151
07152:+00022:-00021:+00088:002073.8398:07152
07153:+00001:-00037:+00064:002073.8398:07153
07154:-00041:-00050:+00037:002073.8398:07154
07155:-00020:-00022:-00016:002060.4895:07155
07156:-00019:-00040:+00024:002060.4895:07156
07157:-00090:-00060:+00052:002060.4895:07157
07158:-00087:-00051:+00025:002060.4895:07158
07159:-00070:-00048:+00019:002060.4895:07159
07160:-00033:-00064:+00083:002060.4895:07160
07161:-00046:-00052:+00093:002060.4895:07161
07162:-00032:-00028:+00125:002060.4895:07162
07163:-00047:-00095:+00091:002060.4895:07163
07164:-00032:-00065:+00106:002060.4895:07164
07165:+00011:-00041:+00073:002043.3610:07165
07166:-00012:-00031:+00055:002043.3610:07166
07167:+00014:-00045:-00042:002043.3610:07167
07168:+00030:-00030:-00045:002043.3610:07168
07169:+00061:-00034:-00066:002043.3610:07169
07170:+00055:-00019:-00080:002043.3610:07170
07171:+00101:-00008:+00049:002043.3610:07171
07172:+00116:-00007:+00116:002043.3610:07172
07173:+00118:+00009:+00017:002043.3610:07173
07174:+00152:+00031:+00008:002043.3610:07174
07175:+00146:+00031:+00034:002020.9309:07175
07176:+00125:+00043:+00044:002020.9309:07176
07177:+00121:+00041:-00024:002020.9309:07177
07178:+00104:+00064:-00009:002020.9309:07178
07179:+00092:+00054:-00026:002020.9309:07179
07180:+00049:+00044:-00059:002020.9309:07180
07181:+00044:+00052:-00037:002020.9309:07181
07182:+00020:+00054:-00021:002020.9309:07182
07183:+00026:+00039:-00070:002020.9309:07183
07184:+00005:+00045:-00078:002020.9309:07184
07185:+00020:+00050:-00035:001972.4599:07185
07186:+00029:+00053:-00029:001972.4599:07186
07187:+00024:+00043:-00024:001972.4599:07187
07188:+00002:+00058:-00002:001972.4599:07188
07189:-00009:+00064:-00048:001972.4599:07189
07190:-00016:+00085:-00059:001972.4599:07190
07191:-00026:+00075:-00081:001972.4599:07191
07192:-00069:+00080:-00077:001972.4599:07192
07193:-00053:+00068:-00079:001972.4599:07193
07194:-00061:+00064:-00079:001972.4599:07194
07195:-00036:+00068:-00086:001972.4599:07195
07196:-00055:+00051:-00092:001892.1267:07196
07197:-00058:+00045:-00063:001892.1267:07197
07198:-00046:+00037:-00090:001892.1267:07198
07199:-00060:+00025:-00022:001892.1267:07199
07200:-00060:+00034:+00014:001892.1267:07200
07201:-00070:+00019:-00029:001892.1267:07201
07202:-00069:+00007:-00062:001892.1267:07202
07203:-00047:-00002:-00057:001892.1267:07203
07204:-00068:+00005:-00057:001892.1267:07204
07205:-00067:+00002:-00065:001892.1267:07205
07206:-00086:-00016:-00033:001892.1267:07206
07207:-00091:-00032:-00080:001815.3388:07207
07208:-00104:-00037:-00027:001815.3388:07208
07209:-00103:-00023:-00070:001815.3388:07209
07210:-00102:-00037:-00071:001815.3388:07210
07211:-00103:-00036:-00081:001815.3388:07211
07212:-00094:-00034:-00020:001815.3388:07212
07213:-00116:-00035:-00026:001815.3388:07213
07214:-00114:-00014:-00009:001815.3388:07214
07215:-00098:-00010:-00011:001815.3388:07215
07216:-00101:-00005:-00032:001815.3388:07216
07217:-00099:+00006:-00030:001815.3388:07217
07218:-00078:+00003:-00045:001731.4022:07218
07219:-00100:+00002:+00035:001731.4022:07219
07220:-00082:-00010:+00017:001731.4022:07220
07221:-00103:-00020:+00038:001731.4022:07221
07222:-00103:+00003:+00019:001731.4022:07222
07223:-00097:+00004:+00012:001731.4022:07223
07224:-00120:-00018:+00013:001731.4022:07224
07225:-00092:+00001:-00010:001731.4022:07225
07226:-00095:+00005:+00041:001731.4022:07226
07227:-00099:-00015:+00066:001731.4022:07227
07228:-00100:-00019:+00059:001731.4022:07228
07229:-00092:-00019:+00049:001731.4022:07229
07230:-00094:-00031:+00049:001670.0839:07230
07231:-00091:-00020:-00013:001670.0839:07231
07232:-00092:-00012:-00010:001670.0839:07232
07233:-00084:+00006:+00005:001670.0839:07233
07234:-00068:-00012:+00049:001670.0839:07234
07235:-00046:-00011:+00057:001670.0839:07235
07236:-00046:-00036:+00050:001670.0839:07236
07237:-00046:-00032:+00002:001670.0839:07237
07238:-00071:-00036:-00013:001670.0839:07238
07239:-00036:-00036:-00026:001670.0839:07239
07240:-00044:-00037:-00013:001670.0839:07240
07241:-00045:-00024:+00057:001670.0839:07241
07242:-00053:-00045:+00001:001670.0839:07242
07243:-00043:-00023:+00052:001660.6993:07243
07244:-00019:-00027:+00030:001660.6993:07244
07245:-00022:-00023:+00067:001660.6993:07245
07246:-00053:-00023:+00029:001660.6993:07246
07247:-00046:-00032:+00014:001660.6993:07247
07248:-00064:-00012:+00005:001660.6993:07248
07249:-00086:-00034:-00055:001660.6993:07249
07250:-00105:-00019:-00071:001660.6993:07250
07251:-00116:+00005:-00049:001660.6993:07251
07252:-00095:+00023:-00064:001660.6993:07252
07253:-00100:+00032:+00036:001660.6993:07253
07254:-00067:+00040:+00007:001705.3078:07254
07255:-00076:+00040:+00054:001705.3078:07255
07256:-00082:+00046:+00039:001705.3078:07256
07257:-00078:+00062:-00008:001705.3078:07257
07258:-00088:+00090:-00058:001705.3078:07258
07259:-00063:+00113:-00061:001705.3078:07259
07260:-00075:+00124:+00023:001705.3078:07260
07261:-00059:+00128:-00018:001705.3078:07261
07262:-00063:+00122:-00024:001705.3078:07262
07263:-00036:+00124:-00008:001705.3078:07263
07264:-00033:+00136:-00072:001705.3078:07264
07265:-00020:+00120:-00055:001764.1762:07265
07266:-00002:+00119:-00047:001764.1762:07266
07267:+00001:+00124:-00052:001764.1762:07267
07268:-00015:+00129:-00077:001764.1762:07268
07269:-00030:+00088:+00020:001764.1762:07269
07270:-00035:+00097:+00026:001764.1762:07270
07271:-00088:+00095:-00047:001764.1762:07271
07272:-00081:+00083:-00014:001764.1762:07272
07273:-00100:+00060:-00007:001764.1762:07273
07274:-00105:+00065:-00080:001764.1762:07274
07275:-00092:+00067:-00035:001764.1762:07275
07276:-00114:+00050:+00021:001839.0960:07276
07277:-00105:+00039:-00007:001839.0960:07277
07278:-00102:+00025:-00044:001839.0960:07278
07279:-00086:+00039:-00019:001839.0960:07279
07280:-00086:+00019:-00031:001839.0960:07280
07281:-00087:+00011:-00047:001839.0960:07281
07282:-00037:+00015:+00017:001839.0960:07282
07283:-00050:+00032:+00041:001839.0960:07283
07284:+00019:+00010:+00080:001839.0960:07284
07285:+00024:-00006:-00001:001839.0960:07285
07286:-00009:+00038:-00032:001839.0960:07286
07287:-00035:-00004:+00052:001909.0137:07287
07288:-00036:+00009:-00080:001909.0137:07288
07289:-00073:-00003:+00015:001909.0137:07289
07290:-00018:+00015:+00018:001909.0137:07290
07291:-00019:+00039:-00022:001909.0137:07291
07292:-00029:+00038:+00007:001909.0137:07292
07293:-00059:+00029:-00010:001909.0137:07293
07294:+00000:+00051:+00067:001909.0137:07294
07295:-00030:+00030:+00007:001909.0137:07295
07296:-00029:+00056:+00045:001909.0137:07296
07297:-00016:+00066:+00050:001957.1685:07297
07298:-00002:+00066:-00020:001957.1685:07298
07299:-00026:+00053:-00064:001957.1685:07299
07300:-00054:+00042:+00015:001957.1685:07300
07301:-00084:+00016:+00037:001957.1685:07301
07302:-00053:+00053:+00019:001957.1685:07302
07303:-00030:+00011:-00015:001957.1685:07303
07304:-00017:+00042:-00041:001957.1685:07304
07305:-00029:+00024:-00100:001957.1685:07305
07306:-00001:+00012:-00024:001957.1685:07306
07307:+00000:-00009:+00104:002004.9327:07307
07308:-00004:-00022:+00094:002004.9327:07308
07309:-00028:-00024:+00051:002004.9327:07309
07310:+00000:-00051:+00048:002004.9327:07310
07311:+00011:-00063:+00062:002004.9327:07311
07312:-00009:-00068:+00074:002004.9327:07312
07313:-00014:-00088:+00009:002004.9327:07313
07314:-00025:-00089:-00034:002004.9327:07314
07315:-00019:-00122:-00078:002004.9327:07315
07316:-00011:-00084:-00095:002004.9327:07316
07317:-00013:-00086:-00075:002030.2983:07317
07318:+00018:-00055:+00050:002030.2983:07318
07319:+00061:-00053:+00073:002030.2983:07319
07320:+00088:-00037:+00083:002030.2983:07320
07321:+00081:-00017:+00108:002030.2983:07321
07322:+00110:+00022:+00166:002030.2983:07322
07323:+00113:-00003:+00083:002030.2983:07323
07324:+00109:+00024:+00067:002030.2983:07324
07325:+00110:+00036:+00063:002030.2983:07325
07326:+00119:+00051:-00043:002030.2983:07326
07327:+00083:+00053:-00087:002050.0415:07327
07328:+00110:+00051:-00015:002050.0415:07328
07329:+00138:+00050:+00037:002050.0415:07329
07330:+00116:+00062:+00033:002050.0415:07330
07331:+00149:+00093:+00057:002050.0415:07331
07332:+00129:+00075:+00032:002050.0415:07332
07333:+00109:+00116:-00049:002050.0415:07333
07334:+00158:+00130:+00077:002050.0415:07334
07335:+00152:+00123:+00094:002050.0415:07335
07336:+00075:+00106:+00003:002067.0747:07336
07337:+00078:+00131:-00101:002067.0747:07337
07338:+00052:+00115:-00109:002067.0747:07338
07339:+00061:+00100:+00008:002067.0747:07339
07340:+00054:+00089:+00142:002067.0747:07340
07341:+00032:+00099:+00064:002067.0747:07341
07342:+00059:+00044:-00136:002067.0747:07342
07343:+00060:+00027:-00290:002067.0747:07343
07344:+00081:+00064:+00144:002067.0747:07344
07345:+00098:-00060:+00239:002067.0747:07345
07346:-00028:-00046:-00046:002077.6708:07346
07347:+00021:-00061:-00266:002077.6708:07347
07348:+00088:-00057:+00081:002077.6708:07348
07349:+00004:-00115:+00069:002077.6708:07349
07350:-00086:-00133:+00061:002077.6708:07350
07351:-00048:-00179:+00078:002077.6708:07351
07352:-00038:-00162:+00071:002077.6708:07352
07353:-00075:-00215:-00049:002077.6708:07353
07354:-00081:-00202:+00036:002077.6708:07354
07355:-00049:-00202:+00055:002077.6708:07355
07356:-00043:-00184:-00014:002056.7578:07356
07357:+00028:-00179:-00028:002056.7578:07357
07358:+00071:-00199:+00070:002056.7578:07358
07359:+00090:-00204:+00028:002056.7578:07359
07360:+00035:-00170:+00021:002056.7578:07360
07361:+00078:-00129:+00043:002056.7578:07361
07362:+00103:-00126:+00033:002056.7578:07362
07363:+00090:-00099:-00013:002056.7578:07363
07364:+00079:-00072:+00082:002056.7578:07364
07365:+00096:-00077:+00117:002056.7578:07365
07366:+00100:-00042:+00043:002050.3703:07366
07367:+00079:-00052:+00005:002050.3703:07367
07368:+00064:-00046:+00082:002050.3703:07368
07369:+00019:-00043:+00049:002050.3703:07369
07370:-00008:-00040:+00067:002050.3703:07370
07371:+00006:-00025:+00066:002050.3703:07371
07372:+00014:-00011:+00069:002050.3703:07372
07373:-00005:-00030:+00025:002050.3703:07373
07374:-00023:-00014:+00054:002050.3703:07374
07375:-00005:-00017:+00052:002036.9300:07375
07376:-00009:+00004:+00099:002036.9300:07376
07377:-00031:-00031:+00093:002036.9300:07377
07378:-00032:-00036:+00035:002036.9300:07378
07379:-00030:+00003:+00082:002036.9300:07379
07380:-00004:-00022:-00006:002036.9300:07380
07381:-00038:-00021:-00022:002036.9300:07381
07382:+00012:-00021:+00000:002036.9300:07382
07383:-00012:+00034:+00040:002036.9300:07383
07384:+00024:+00032:+00004:002036.9300:07384
07385:+00033:+00025:-00015:002017.0704:07385
07386:+00039:+00050:-00046:002017.0704:07386
07387:+00038:+00054:+00006:002017.0704:07387
07388:+00052:+00063:+00036:002017.0704:07388
07389:+00062:+00064:+00054:002017.0704:07389
07390:+00116:+00079:+00049:002017.0704:07390
07391:+00079:+00082:+00048:002017.0704:07391
07392:+00078:+00060:+00026:002017.0704:07392
07393:+00085:+00058:-00028:002017.0704:07393
07394:+00066:+00079:-00078:002017.0704:07394
07395:+00050:+00074:-00063:001986.1057:07395
07396:+00061:+00059:-00007:001986.1057:07396
07397:+00018:+00058:-00052:001986.1057:07397
07398:+00007:+00059:-00041:001986.1057:07398
07399:+00018:+00056:-00048:001986.1057:07399
07400:+00010:+00044:-00076:001986.1057:07400
07401:-00013:+00064:-00009:001986.1057:07401
07402:-00004:+00032:+00006:001986.1057:07402
07403:-00024:+00063:-00039:001986.1057:07403
07404:-00036:+00036:-00062:001986.1057:07404
07405:-00031:+00050:-00034:001986.1057:07405
07406:-00072:+00026:-00048:001914.8712:07406
07407:-00090:+00031:-00057:001914.8712:07407
07408:-00070:+00048:-00070:001914.8712:07408
07409:-00084:+00026:-00084:001914.8712:07409
07410:-00064:+00012:-00073:001914.8712:07410
07411:-00070:+00014:-00052:001914.8712:07411
07412:-00053:+00016:-00094:001914.8712:07412
07413:-00060:+00022:-00041:001914.8712:07413
07414:-00041:-00003:-00015:001914.8712:07414
07415:-00021:+00021:-00036:001914.8712:07415
07416:-00041:+00020:-00052:001914.8712:07416
07417:-00030:+00004:-00031:001820.6372:07417
07418:-00060:-00004:-00034:001820.6372:07418
07419:-00074:-00006:-00061:001820.6372:07419
07420:-00059:+00002:-00024:001820.6372:07420
07421:-00070:+00006:-00033:001820.6372:07421
07422:-00080:-00011:-00065:001820.6372:07422
07423:-00102:-00030:-00042:001820.6372:07423
07424:-00106:-00024:-00051:001820.6372:07424
07425:-00092:-00036:-00056:001820.6372:07425
07426:-00118:-00052:-00010:001820.6372:07426
07427:-00093:-00052:+00018:001820.6372:07427
07428:-00121:-00044:-00001:001726.3522:07428
07429:-00110:-00039:-00030:001726.3522:07429
07430:-00129:-00041:+00012:001726.3522:07430
07431:-00120:-00025:+00026:001726.3522:07431
07432:-00129:-00025:+00007:001726.3522:07432
07433:-00076:-00047:-00023:001726.3522:07433
07434:-00091:-00022:+00050:001726.3522:07434
07435:-00079:-00036:+00023:001726.3522:07435
07436:-00085:-00019:+00007:001726.3522:07436
07437:-00064:-00033:+00033:001726.3522:07437
07438:-00076:-00011:+00052:001726.3522:07438
07439:-00090:-00016:+00081:001726.3522:07439
07440:-00063:-00013:+00065:001662.1661:07440
07441:-00085:-00011:+00033:001662.1661:07441
07442:-00063:+00008:+00017:001662.1661:07442
07443:-00065:+00008:+00016:001662.1661:07443
07444:-00074:-00002:-00015:001662.1661:07444
07445:-00068:+00001:+00019:001662.1661:07445
07446:-00037:+00011:+00008:001662.1661:07446
07447:-00059:+00001:-00001:001662.1661:07447
07448:-00046:+00002:+00066:001662.1661:07448
07449:-00037:+00007:+00063:001662.1661:07449
07450:-00032:-00001:-00001:001662.1661:07450
07451:-00057:+00019:-00036:001662.1661:07451
07452:-00030:+00010:-00014:001652.5240:07452
07453:-00019:+00009:+00008:001652.5240:07453
07454:-00029:+00038:-00015:001652.5240:07454
07455:-00016:+00029:+00044:001652.5240:07455
07456:-00019:+00028:+00055:001652.5240:07456
07457:-00060:+00025:-00017:001652.5240:07457
07458:-00046:+00048:-00063:001652.5240:07458
07459:-00050:+00039:-00055:001652.5240:07459
07460:-00085:+00036:-00043:001652.5240:07460
07461:-00072:+00034:-00037:001652.5240:07461
07462:-00064:+00012:+00021:001652.5240:07462
07463:-00077:+00023:+00004:001652.5240:07463
07464:-00097:+00022:-00017:001698.5961:07464
07465:-00106:+00010:-00007:001698.5961:07465
07466:-00115:+00013:+00001:001698.5961:07466
07467:-00117:+00025:-00039:001698.5961:07467
07468:-00103:+00027:-00091:001698.5961:07468
07469:-00099:+00037:-00043:001698.5961:07469
07470:-00085:+00048:+00020:001698.5961:07470
07471:-00068:+00054:+00051:001698.5961:07471
07472:-00019:+00041:-00024:001698.5961:07472
07473:-00028:+00045:-00021:001698.5961:07473
07474:-00022:+00068:-00047:001698.5961:07474
07475:-00027:+00067:-00027:001775.8459:07475
07476:-00023:+00044:-00041:001775.8459:07476
07477:-00022:+00050:+00007:001775.8459:07477
07478:-00031:+00031:-00010:001775.8459:07478
07479:-00069:+00041:-00011:001775.8459:07479
07480:-00058:+00041:-00050:001775.8459:07480
07481:-00053:+00046:-00052:001775.8459:07481
07482:-00016:+00055:-00045:001775.8459:07482
07483:-00024:+00078:-00017:001775.8459:07483
07484:-00005:+00069:+00025:001775.8459:07484
07485:-00007:+00066:+00026:001775.8459:07485
07486:-00027:+00069:+00036:001842.0800:07486
07487:-00038:+00059:+00015:001842.0800:07487
07488:-00054:+00067:-00027:001842.0800:07488
07489:-00080:+00048:+00043:001842.0800:07489
07490:-00035:+00069:-00020:001842.0800:07490
07491:-00117:+00027:-00018:001842.0800:07491
07492:-00087:+00027:+00003:001842.0800:07492
07493:-00127:+00024:-00008:001842.0800:07493
07494:-00129:+00036:-00022:001842.0800:07494
07495:-00104:+00029:-00003:001842.0800:07495
07496:-00101:+00052:-00061:001842.0800:07496
07497:-00084:+00051:-00003:001919.9078:07497
07498:-00101:+00070:+00018:001919.9078:07498
07499:-00015:+00085:+00052:001919.9078:07499
07500:-00049:+00059:+00009:001919.9078:07500
07501:-00008:+00096:-00002:001919.9078:07501
07502:-00002:+00078:+00019:001919.9078:07502
07503:-00006:+00071:-00009:001919.9078:07503
07504:-00009:+00081:-00008:001919.9078:07504
07505:-00015:+00060:-00008:001919.9078:07505
07506:+00011:+00060:+00002:001919.9078:07506
07507:+00002:+00058:+00005:001972.5065:07507
07508:+00026:+00055:-00016:001972.5065:07508
07509:+00007:+00069:-00015:001972.5065:07509
07510:+00020:+00068:-00017:001972.5065:07510
07511:+00012:+00059:-00047:001972.5065:07511
07512:-00011:+00047:-00045:001972.5065:07512
07513:-00013:+00034:+00099:001972.5065:07513
07514:+00025:+00029:+00109:001972.5065:07514
07515:-00058:-00003:-00016:001972.5065:07515
07516:-00047:+00000:-00059:001972.5065:07516
07517:-00067:+00002:-00069:002004.1652:07517
07518:-00069:-00020:-00078:002004.1652:07518
07519:-00058:-00009:-00061:002004.1652:07519
07520:-00020:-00012:+00023:002004.1652:07520
07521:-00023:-00046:+00095:002004.1652:07521
07522:-00026:-00029:+00075:002004.1652:07522
07523:-00026:-00049:+00067:002004.1652:07523
07524:-00023:-00070:+00081:002004.1652:07524
07525:-00015:-00097:+00103:002004.1652:07525
07526:-00038:-00109:+00070:002004.1652:07526
07527:-00026:-00099:-00059:002037.2010:07527
07528:-00035:-00100:-00082:002037.2010:07528
07529:-00014:-00094:-00137:002037.2010:07529
07530:+00024:-00076:-00095:002037.2010:07530
07531:+00043:-00057:+00017:002037.2010:07531
07532:+00046:-00044:+00165:002037.2010:07532
07533:+00119:-00024:+00224:002037.2010:07533
07534:+00114:-00009:+00193:002037.2010:07534
07535:+00127:-00021:+00108:002037.2010:07535
07536:+00152:-00002:+00073:002053.7316:07536
07537:+00131:+00024:+00045:002053.7316:07537
07538:+00112:+00023:+00035:002053.7316:07538
07539:+00085:+00047:-00045:002053.7316:07539
07540:+00109:+00059:-00035:002053.7316:07540
07541:+00120:+00084:-00032:002053.7316:07541
07542:+00111:+00074:+00030:002053.7316:07542
07543:+00127:+00114:+00033:002053.7316:07543
07544:+00143:+00112:+00055:002053.7316:07544
07545:+00168:+00146:+00011:002053.7316:07545
07546:+00160:+00142:-00015:002063.5969:07546
07547:+00163:+00174:+00009:002063.5969:07547
07548:+00136:+00159:+00115:002063.5969:07548
07549:+00095:+00152:+00043:002063.5969:07549
07550:+00054:+00152:-00027:002063.5969:07550
07551:+00017:+00136:-00082:002063.5969:07551
07552:-00004:+00159:-00061:002063.5969:07552
07553:-00015:+00095:-00030:002063.5969:07553
07554:-00044:+00086:-00065:002063.5969:07554
07555:-00055:+00049:-00321:002063.5969:07555
07556:+00002:+00048:+00217:002077.2749:07556
07557:+00037:-00031:+00273:002077.2749:07557
07558:-00135:-00082:-00147:002077.2749:07558
07559:+00029:-00088:-00118:002077.2749:07559
07560:+00018:-00125:+00098:002077.2749:07560
07561:-00063:-00162:+00054:002077.2749:07561
07562:-00092:-00189:+00067:002077.2749:07562
07563:-00021:-00216:+00096:002077.2749:07563
07564:-00035:-00188:+00000:002077.2749:07564
07565:-00018:-00194:-00078:002081.1828:07565
07566:-00005:-00192:-00017:002081.1828:07566
07567:+00031:-00221:-00009:002081.1828:07567
07568:+00060:-00220:+00000:002081.1828:07568
07569:+00091:-00184:+00056:002081.1828:07569
07570:+00094:-00158:+00080:002081.1828:07570
07571:+00134:-00140:+00085:002081.1828:07571
07572:+00113:-00115:+00050:002081.1828:07572
07573:+00123:-00103:+00045:002081.1828:07573
07574:+00129:-00110:+00016:002081.1828:07574
07575:+00110:-00071:+00025:002063.5869:07575
07576:+00110:-00056:+00003:002063.5869:07576
07577:+00106:-00023:+00029:002063.5869:07577
07578:+00100:-00030:+00069:002063.5869:07578
07579:+00044:-00050:+00065:002063.5869:07579
07580:+00027:-00013:+00014:002063.5869:07580
07581:-00001:-00040:-00031:002063.5869:07581
07582:-00037:-00011:+00061:002063.5869:07582
07583:-00060:-00027:+00012:002063.5869:07583
07584:-00098:-00024:+00036:002063.5869:07584
07585:-00096:-00028:+00105:002053.7006:07585
07586:-00092:-00014:+00035:002053.7006:07586
07587:-00119:-00038:-00008:002053.7006:07587
07588:-00118:-00039:+00150:002053.7006:07588
07589:-00066:-00038:+00226:002053.7006:07589
07590:-00146:-00070:+00101:002053.7006:07590
07591:-00075:-00027:-00063:002053.7006:07591
07592:-00032:-00043:-00035:002053.7006:07592
07593:-00044:-00030:+00007:002053.7006:07593
07594:-00011:-00032:+00075:002053.7006:07594
07595:+00005:-00021:+00112:002047.0103:07595
07596:+00036:+00019:+00003:002047.0103:07596
07597:+00062:+00009:-00092:002047.0103:07597
07598:+00089:+00039:-00071:002047.0103:07598
07599:+00116:+00042:+00014:002047.0103:07599
07600:+00135:+00072:+00023:002047.0103:07600
07601:+00139:+00084:+00036:002047.0103:07601
07602:+00199:+00062:+00042:002047.0103:07602
07603:+00183:+00070:+00059:002047.0103:07603
07604:+00148:+00062:+00013:002026.9173:07604
07605:+00136:+00073:-00011:002026.9173:07605
07606:+00117:+00085:-00046:002026.9173:07606
07607:+00092:+00076:-00053:002026.9173:07607
07608:+00075:+00078:-00051:002026.9173:07608
07609:+00030:+00080:-00079:002026.9173:07609
07610:-00008:+00070:-00028:002026.9173:07610
07611:+00015:+00059:-00043:002026.9173:07611
07612:-00034:+00060:-00026:002026.9173:07612
07613:-00032:+00041:-00015:002026.9173:07613
07614:-00054:+00054:+00010:002026.9173:07614
07615:-00068:+00058:-00016:001979.9439:07615
07616:-00068:+00056:-00058:001979.9439:07616
07617:-00067:+00079:-00083:001979.9439:07617
07618:-00049:+00097:-00093:001979.9439:07618
07619:-00050:+00056:-00067:001979.9439:07619
07620:-00041:+00071:-00067:001979.9439:07620
07621:-00027:+00058:-00052:001979.9439:07621
07622:-00023:+00066:-00080:001979.9439:07622
07623:+00000:+00044:-00083:001979.9439:07623
07624:+00003:+00049:-00108:001979.9439:07624
07625:+00008:+00038:-00070:001906.1737:07625
07626:+00007:+00015:-00056:001906.1737:07626
07627:+00005:+00018:-00038:001906.1737:07627
07628:+00014:+00005:-00043:001906.1737:07628
07629:-00023:+00004:-00050:001906.1737:07629
07630:-00006:+00002:-00058:001906.1737:07630
07631:-00050:-00030:-00064:001906.1737:07631
07632:-00071:-00013:-00065:001906.1737:07632
07633:-00070:-00034:-00057:001906.1737:07633
07634:-00075:-00041:-00038:001906.1737:07634
07635:-00104:-00043:-00066:001906.1737:07635
07636:-00107:-00063:-00041:001804.9201:07636
07637:-00092:-00055:-00065:001804.9201:07637
07638:-00119:-00056:-00022:001804.9201:07638
07639:-00101:-00063:-00001:001804.9201:07639
07640:-00104:-00066:+00027:001804.9201:07640
07641:-00091:-00057:+00031:001804.9201:07641
07642:-00096:-00040:-00001:001804.9201:07642
07643:-00107:-00051:-00002:001804.9201:07643
07644:-00112:-00028:-00008:001804.9201:07644
07645:-00112:-00029:+00039:001804.9201:07645
07646:-00132:-00022:+00026:001804.9201:07646
07647:-00107:-00026:+00034:001804.9201:07647
07648:-00131:-00021:-00017:001719.2999:07648
07649:-00121:-00022:+00039:001719.2999:07649
07650:-00117:+00006:+00013:001719.2999:07650
07651:-00092:+00002:+00046:001719.2999:07651
07652:-00102:+00000:+00053:001719.2999:07652
07653:-00083:+00008:+00083:001719.2999:07653
07654:-00101:-00004:+00022:001719.2999:07654
07655:-00076:+00022:+00083:001719.2999:07655
07656:-00087:+00009:+00054:001719.2999:07656
07657:-00099:+00037:+00070:001719.2999:07657
07658:-00069:+00030:+00062:001719.2999:07658
07659:-00074:+00052:+00042:001719.2999:07659
07660:-00074:+00050:+00018:001666.6414:07660
07661:-00066:+00044:+00065:001666.6414:07661
07662:-00068:+00047:+00038:001666.6414:07662
07663:-00080:+00031:+00038:001666.6414:07663
07664:-00087:+00016:+00044:001666.6414:07664
07665:-00086:+00034:-00034:001666.6414:07665
07666:-00064:+00019:-00052:001666.6414:07666
07667:-00035:-00001:-00042:001666.6414:07667
07668:-00057:+00003:+00036:001666.6414:07668
07669:-00020:-00014:+00015:001666.6414:07669
07670:-00019:-00034:+00017:001666.6414:07670
07671:-00024:-00012:+00010:001666.6414:07671
07672:-00016:-00014:-00065:001667.9400:07672
07673:-00024:-00013:-00040:001667.9400:07673
07674:-00024:-00009:-00034:001667.9400:07674
07675:-00012:-00031:+00032:001667.9400:07675
07676:-00004:-00037:+00031:001667.9400:07676
07677:-00005:-00010:+00044:001667.9400:07677
07678:-00044:-00037:+00000:001667.9400:07678
07679:-00046:-00012:-00009:001667.9400:07679
07680:-00046:-00019:-00063:001667.9400:07680
07681:-00066:-00021:-00027:001667.9400:07681
07682:-00073:-00019:-00031:001667.9400:07682
07683:-00075:-00007:+00003:001728.7160:07683
07684:-00066:-00015:-00037:001728.7160:07684
07685:-00071:-00003:-00059:001728.7160:07685
07686:-00060:+00009:-00105:001728.7160:07686
07687:-00050:+00038:-00051:001728.7160:07687
07688:-00049:+00051:+00001:001728.7160:07688
07689:-00035:+00066:+00029:001728.7160:07689
07690:-00058:+00061:-00001:001728.7160:07690
07691:-00070:+00071:-00031:001728.7160:07691
07692:-00051:+00083:-00035:001728.7160:07692
07693:-00062:+00077:-00025:001728.7160:07693
07694:-00072:+00115:-00070:001804.0854:07694
07695:-00049:+00115:-00012:001804.0854:07695
07696:-00083:+00116:-00023:001804.0854:07696
07697:-00065:+00129:-00044:001804.0854:07697
07698:-00064:+00119:-00006:001804.0854:07698
07699:-00052:+00124:-00039:001804.0854:07699
07700:-00085:+00101:-00105:001804.0854:07700
07701:-00053:+00106:-00079:001804.0854:07701
07702:-00064:+00085:-00022:001804.0854:07702
07703:-00089:+00089:+00032:001804.0854:07703
07704:-00087:+00097:+00038:001804.0854:07704
07705:-00078:+00072:+00096:001878.0057:07705
07706:-00104:+00065:+00033:001878.0057:07706
07707:-00114:+00066:-00049:001878.0057:07707
07708:-00109:+00030:+00005:001878.0057:07708
07709:-00076:+00043:-00062:001878.0057:07709
07710:-00092:-00001:+00066:001878.0057:07710
07711:-00036:+00000:+00053:001878.0057:07711
07712:-00105:+00019:+00018:001878.0057:07712
07713:-00059:-00013:+00037:001878.0057:07713
07714:-00081:-00005:+00000:001878.0057:07714
07715:-00011:+00004:-00012:001943.4775:07715
07716:-00008:-00017:+00053:001943.4775:07716
07717:+00040:+00036:+00010:001943.4775:07717
07718:-00008:+00020:+00062:001943.4775:07718
07719:+00022:-00001:+00036:001943.4775:07719
07720:-00060:+00011:+00062:001943.4775:07720
07721:+00052:+00016:+00027:001943.4775:07721
07722:-00023:-00005:+00006:001943.4775:07722
07723:-00007:+00030:-00050:001943.4775:07723
07724:-00040:+00009:+00037:001943.4775:07724
07725:-00017:+00026:+00004:001991.3959:07725
07726:-00045:+00014:+00006:001991.3959:07726
07727:-00029:+00005:-00044:001991.3959:07727
07728:-00034:+00022:-00012:001991.3959:07728
07729:-00055:-00006:-00060:001991.3959:07729
07730:-00044:+00003:+00051:001991.3959:07730
07731:-00005:+00022:+00109:001991.3959:07731
07732:+00010:+00012:+00022:001991.3959:07732
07733:-00025:-00004:-00082:001991.3959:07733
07734:-00001:-00016:-00085:001991.3959:07734
07735:-00027:-00025:-00039:002013.8449:07735
07736:-00002:-00038:+00036:002013.8449:07736
07737:-00011:-00070:+00076:002013.8449:07737
07738:-00012:-00071:+00032:002013.8449:07738
07739:-00017:-00096:-00001:002013.8449:07739
07740:-00018:-00096:-00044:002013.8449:07740
07741:-00017:-00101:+00005:002013.8449:07741
07742:-00016:-00100:+00016:002013.8449:07742
07743:-00010:-00092:-00036:002013.8449:07743
07744:+00005:-00058:-00059:002013.8449:07744
07745:+00016:-00043:+00025:002037.1987:07745
07746:+00040:-00031:+00131:002037.1987:07746
07747:+00062:-00019:+00131:002037.1987:07747
07748:+00054:+00025:+00094:002037.1987:07748
07749:+00053:+00034:+00070:002037.1987:07749
07750:+00088:+00030:+00030:002037.1987:07750
07751:+00050:+00042:-00007:002037.1987:07751
07752:+00059:+00049:-00027:002037.1987:07752
07753:+00036:+00042:-00044:002037.1987:07753
07754:+00062:+00068:-00031:002037.1987:07754
07755:+00039:+00057:+00021:002063.9643:07755
07756:+00102:+00060:+00087:002063.9643:07756
07757:+00121:+00096:+00028:002063.9643:07757
07758:+00114:+00097:+00013:002063.9643:07758
07759:+00141:+00112:+00020:002063.9643:07759
07760:+00151:+00104:-00015:002063.9643:07760
07761:+00115:+00129:-00019:002063.9643:07761
07762:+00093:+00125:-00001:002063.9643:07762
07763:+00121:+00130:+00007:002063.9643:07763
07764:+00126:+00127:+00104:002063.6071:07764
07765:+00118:+00115:+00044:002063.6071:07765
07766:+00049:+00107:+00026:002063.6071:07766
07767:+00074:+00071:-00056:002063.6071:07767
07768:+00036:+00082:-00046:002063.6071:07768
07769:+00066:+00041:-00018:002063.6071:07769
07770:+00032:+00041:-00029:002063.6071:07770
07771:+00031:+00032:-00053:002063.6071:07771
07772:+00056:+00009:-00050:002063.6071:07772
07773:+00055:-00037:-00002:002063.6071:07773
07774:-00010:-00029:-00004:002067.1098:07774
07775:+00010:-00071:-00037:002067.1098:07775
07776:-00027:-00091:+00095:002067.1098:07776
07777:+00005:-00107:+00297:002067.1098:07777
07778:-00046:-00169:+00147:002067.1098:07778
07779:-00117:-00156:-00176:002067.1098:07779
07780:-00022:-00146:-00074:002067.1098:07780
07781:-00017:-00161:+00100:002067.1098:07781
07782:-00049:-00166:+00022:002067.1098:07782
07783:-00031:-00175:+00006:002067.1098:07783
07784:-00029:-00146:+00024:002067.3818:07784
07785:+00009:-00152:+00000:002067.3818:07785
07786:+00022:-00147:-00004:002067.3818:07786
07787:+00042:-00157:+00032:002067.3818:07787
07788:+00056:-00151:+00053:002067.3818:07788
07789:+00099:-00136:+00084:002067.3818:07789
07790:+00123:-00128:+00070:002067.3818:07790
07791:+00138:-00111:+00072:002067.3818:07791
07792:+00116:-00077:+00047:002067.3818:07792
07793:+00078:-00077:+00029:002067.3818:07793
07794:+00067:-00082:-00033:002043.4233:07794
07795:+00050:-00040:-00022:002043.4233:07795
07796:+00037:-00067:-00007:002043.4233:07796
07797:-00006:-00062:+00040:002043.4233:07797
07798:-00015:-00042:+00039:002043.4233:07798
07799:-00032:-00042:+00053:002043.4233:07799
07800:-00033:-00047:+00029:002043.4233:07800
07801:-00055:-00037:+00044:002043.4233:07801
07802:-00045:-00022:+00067:002043.4233:07802
07803:-00041:+00006:+00126:002040.4787:07803
07804:-00059:+00007:+00130:002040.4787:07804
07805:-00040:-00017:+00044:002040.4787:07805
07806:-00038:+00002:+00104:002040.4787:07806
07807:-00007:-00001:+00092:002040.4787:07807
07808:-00037:-00003:-00066:002040.4787:07808
07809:-00033:+00015:-00169:002040.4787:07809
07810:+00023:+00031:-00136:002040.4787:07810
07811:+00038:+00046:+00051:002040.4787:07811
07812:+00070:+00046:+00076:002040.4787:07812
07813:+00116:+00074:+00083:002007.4637:07813
07814:+00100:+00094:+00018:002007.4637:07814
07815:+00166:+00092:+00000:002007.4637:07815
07816:+00109:+00129:+00041:002007.4637:07816
07817:+00106:+00102:+00007:002007.4637:07817
07818:+00066:+00105:+00014:002007.4637:07818
07819:+00063:+00126:-00021:002007.4637:07819
07820:+00047:+00126:-00049:002007.4637:07820
07821:+00030:+00111:-00024:002007.4637:07821
07822:-00008:+00090:-00045:002007.4637:07822
07823:+00011:+00088:-00061:002007.4637:07823
07824:-00028:+00058:-00090:001936.0187:07824
07825:-00001:+00079:-00043:001936.0187:07825
07826:-00057:+00051:-00033:001936.0187:07826
07827:-00086:+00028:-00011:001936.0187:07827
07828:-00089:+00049:-00048:001936.0187:07828
07829:-00080:+00034:-00054:001936.0187:07829
07830:-00094:+00036:-00038:001936.0187:07830
07831:-00086:+00048:-00058:001936.0187:07831
07832:-00090:+00038:-00036:001936.0187:07832
07833:-00063:+00044:-00059:001936.0187:07833
07834:-00035:+00036:-00023:001936.0187:07834
07835:-00032:+00031:-00079:001849.8563:07835
07836:-00045:+00033:-00039:001849.8563:07836
07837:-00029:+00050:-00062:001849.8563:07837
07838:-00039:+00036:-00070:001849.8563:07838
07839:-00022:+00013:-00080:001849.8563:07839
07840:-00031:+00021:-00047:001849.8563:07840
07841:-00037:-00005:-00012:001849.8563:07841
07842:-00050:-00003:-00057:001849.8563:07842
07843:-00074:-00021:-00044:001849.8563:07843
07844:-00068:-00014:-00032:001849.8563:07844
07845:-00089:-00007:-00047:001849.8563:07845
07846:-00085:-00036:-00046:001758.2850:07846
07847:-00082:-00022:+00024:001758.2850:07847
07848:-00076:-00029:+00040:001758.2850:07848
07849:-00076:-00047:-00004:001758.2850:07849
07850:-00079:-00051:-00011:001758.2850:07850
07851:-00087:-00026:+00008:001758.2850:07851
07852:-00085:-00046:-00014:001758.2850:07852
07853:-00098:-00049:-00028:001758.2850:07853
07854:-00076:-00051:+00017:001758.2850:07854
07855:-00063:-00049:+00025:001758.2850:07855
07856:-00076:-00052:+00037:001758.2850:07856
07857:-00087:-00044:+00010:001758.2850:07857
07858:-00078:-00050:+00051:001685.8818:07858
07859:-00065:-00053:+00005:001685.8818:07859
07860:-00090:-00067:+00000:001685.8818:07860
07861:-00074:-00050:+00087:001685.8818:07861
07862:-00073:-00027:+00070:001685.8818:07862
07863:-00061:-00012:+00029:001685.8818:07863
07864:-00067:+00005:+00018:001685.8818:07864
07865:-00080:+00006:+00030:001685.8818:07865
07866:-00104:+00007:+00034:001685.8818:07866
07867:-00086:-00004:+00013:001685.8818:07867
07868:-00087:+00006:+00041:001685.8818:07868
07869:-00101:+00002:+00016:001685.8818:07869
07870:-00076:+00017:-00014:001667.2603:07870
07871:-00083:-00002:+00023:001667.2603:07871
07872:-00073:+00001:-00016:001667.2603:07872
07873:-00037:+00015:+00013:001667.2603:07873
07874:-00022:+00036:+00025:001667.2603:07874
07875:-00040:+00014:+00045:001667.2603:07875
07876:-00038:+00010:+00036:001667.2603:07876
07877:-00034:+00013:+00026:001667.2603:07877
07878:-00037:+00021:+00008:001667.2603:07878
07879:-00035:+00035:-00025:001667.2603:07879
07880:-00037:+00015:-00012:001667.2603:07880
07881:-00054:+00012:-00066:001667.2603:07881
07882:-00056:+00021:-00027:001696.0838:07882
07883:-00055:+00008:+00015:001696.0838:07883
07884:-00060:+00023:+00055:001696.0838:07884
07885:-00060:+00000:-00013:001696.0838:07885
07886:-00050:+00014:-00012:001696.0838:07886
07887:-00070:+00022:-00062:001696.0838:07887
07888:-00073:+00012:-00044:001696.0838:07888
07889:-00051:+00012:+00033:001696.0838:07889
07890:-00069:+00032:+00072:001696.0838:07890
07891:-00061:+00012:-00006:001696.0838:07891
07892:-00053:+00034:-00043:001696.0838:07892
07893:-00051:+00035:-00095:001749.4569:07893
07894:-00084:+00039:-00061:001749.4569:07894
07895:-00068:+00027:+00024:001749.4569:07895
07896:-00046:+00026:+00033:001749.4569:07896
07897:-00047:+00028:-00018:001749.4569:07897
07898:-00057:+00040:-00011:001749.4569:07898
07899:-00031:+00024:+00038:001749.4569:07899
07900:-00048:+00029:-00008:001749.4569:07900
07901:-00049:+00054:+00010:001749.4569:07901
07902:-00045:+00066:-00001:001749.4569:07902
07903:-00032:+00057:-00011:001749.4569:07903
07904:-00032:+00083:-00022:001820.6113:07904
07905:-00030:+00085:-00017:001820.6113:07905
07906:-00004:+00100:-00063:001820.6113:07906
07907:-00026:+00099:-00090:001820.6113:07907
07908:-00001:+00099:-00071:001820.6113:07908
07909:-00024:+00076:-00054:001820.6113:07909
07910:-00027:+00089:-00076:001820.6113:07910
07911:-00074:+00069:+00032:001820.6113:07911
07912:+00022:+00090:+00058:001820.6113:07912
07913:-00088:+00070:-00059:001820.6113:07913
07914:-00064:+00067:+00005:001820.6113:07914
07915:-00120:+00044:-00014:001891.6868:07915
07916:-00079:+00055:-00065:001891.6868:07916
07917:-00111:+00051:+00043:001891.6868:07917
07918:-00058:+00047:+00029:001891.6868:07918
07919:-00078:+00050:-00033:001891.6868:07919
07920:-00069:+00043:+00005:001891.6868:07920
07921:-00084:+00024:-00043:001891.6868:07921
07922:-00013:+00028:-00045:001891.6868:07922
07923:-00053:+00009:-00071:001891.6868:07923
07924:-00025:+00051:+00002:001891.6868:07924
07925:-00048:+00031:+00016:001945.0321:07925
07926:-00002:+00040:+00007:001945.0321:07926
07927:-00013:+00010:+00002:001945.0321:07927
07928:-00001:+00038:-00044:001945.0321:07928
07929:-00034:+00024:-00051:001945.0321:07929
07930:-00047:+00015:-00003:001945.0321:07930
07931:-00050:-00002:+00001:001945.0321:07931
07932:-00034:+00012:-00041:001945.0321:07932
07933:-00019:+00022:+00065:001945.0321:07933
07934:+00014:+00034:+00146:001945.0321:07934
07935:-00019:-00019:+00037:001992.3786:07935
07936:-00045:-00003:-00060:001992.3786:07936
07937:-00021:+00005:-00039:001992.3786:07937
07938:-00014:+00004:-00095:001992.3786:07938
07939:-00010:-00022:-00076:001992.3786:07939
07940:+00032:+00004:+00068:001992.3786:07940
07941:+00030:-00015:+00045:001992.3786:07941
07942:+00024:+00019:+00036:001992.3786:07942
07943:+00001:+00009:-00064:001992.3786:07943
07944:+00001:+00016:-00054:001992.3786:07944
07945:+00016:+00014:-00038:002027.0567:07945
07946:+00021:+00013:+00049:002027.0567:07946
07947:+00040:+00015:+00098:002027.0567:07947
07948:+00035:+00023:+00063:002027.0567:07948
07949:+00017:+00000:+00047:002027.0567:07949
07950:+00022:-00003:+00080:002027.0567:07950
07951:+00021:-00020:+00080:002027.0567:07951
07952:+00037:-00033:+00052:002027.0567:07952
07953:+00017:-00037:-00012:002027.0567:07953
07954:+00003:-00021:-00153:002036.7864:07954
07955:+00009:-00014:-00100:002036.7864:07955
07956:-00010:-00010:-00052:002036.7864:07956
07957:-00011:-00008:+00013:002036.7864:07957
07958:+00014:+00004:+00090:002036.7864:07958
07959:+00018:+00005:+00213:002036.7864:07959
07960:+00021:-00002:+00151:002036.7864:07960
07961:+00041:+00020:+00116:002036.7864:07961
07962:+00051:+00034:+00088:002036.7864:07962
07963:+00050:+00009:+00022:002036.7864:07963
07964:+00051:+00016:-00022:002060.3908:07964
07965:+00064:+00030:+00019:002060.3908:07965
07966:+00086:+00049:+00026:002060.3908:07966
07967:+00085:+00043:+00065:002060.3908:07967
07968:+00088:+00059:+00062:002060.3908:07968
07969:+00086:+00078:+00063:002060.3908:07969
07970:+00094:+00084:+00035:002060.3908:07970
07971:+00099:+00092:-00015:002060.3908:07971
07972:+00133:+00109:-00002:002060.3908:07972
07973:+00119:+00104:+00001:002060.3908:07973
07974:+00134:+00112:+00036:002077.6994:07974
07975:+00133:+00112:+00055:002077.6994:07975
07976:+00080:+00098:+00080:002077.6994:07976
07977:+00084:+00091:+00018:002077.6994:07977
07978:+00057:+00071:-00088:002077.6994:07978
07979:+00043:+00041:-00089:002077.6994:07979
07980:+00006:+00025:-00043:002077.6994:07980
07981:-00009:+00022:-00029:002077.6994:07981
07982:-00042:-00017:+00011:002077.6994:07982
07983:-00011:-00050:-00072:002077.2895:07983
07984:-00026:-00070:+00067:002077.2895:07984
07985:+00029:-00075:+00192:002077.2895:07985
07986:-00031:-00130:+00069:002077.2895:07986
07987:-00029:-00118:-00098:002077.2895:07987
07988:+00016:-00153:-00055:002077.2895:07988
07989:+00013:-00165:+00003:002077.2895:07989
07990:-00016:-00213:-00008:002077.2895:07990
07991:-00009:-00210:+00015:002077.2895:07991
07992:+00039:-00195:+00046:002077.2895:07992
07993:+00044:-00179:+00020:002080.6650:07993
07994:+00046:-00185:+00005:002080.6650:07994
07995:+00023:-00173:-00013:002080.6650:07995
07996:+00076:-00154:-00017:002080.6650:07996
07997:+00073:-00127:-00004:002080.6650:07997
07998:+00071:-00103:+00002:002080.6650:07998
07999:+00051:-00107:+00055:002080.6650:07999
08000:+00041:-00095:+00049:002080.6650:08000
08001:+00021:-00095:+00046:002080.6650:08001
08002:+00040:-00056:+00062:002080.6650:08002
08003:+00041:-00043:+00069:002070.7897:08003
08004:+00044:-00053:+00087:002070.7897:08004
08005:+00042:-00024:+00057:002070.7897:08005
08006:+00019:-00009:-00004:002070.7897:08006
08007:+00005:-00008:-00035:002070.7897:08007
08008:+00002:-00021:+00020:002070.7897:08008
08009:-00003:-00010:+00057:002070.7897:08009
08010:-00042:-00032:+00102:002070.7897:08010
08011:-00058:-00019:+00110:002070.7897:08011
08012:-00049:-00009:+00054:002056.8286:08012
08013:-00048:-00024:-00004:002056.8286:08013
08014:-00031:-00018:+00135:002056.8286:08014
08015:-00016:-00008:+00125:002056.8286:08015
08016:-00057:-00047:+00035:002056.8286:08016
08017:-00019:-00007:-00045:002056.8286:08017
08018:+00005:-00020:+00092:002056.8286:08018
08019:-00009:-00013:+00121:002056.8286:08019
08020:-00029:-00010:+00083:002056.8286:08020
08021:+00002:-00015:+00072:002056.8286:08021
08022:+00025:-00002:-00007:002053.6657:08022
08023:+00027:-00001:-00039:002053.6657:08023
08024:+00032:+00032:-00037:002053.6657:08024
08025:+00022:+00013:-00017:002053.6657:08025
08026:+00074:+00016:-00036:002053.6657:08026
08027:+00104:+00030:+00020:002053.6657:08027
08028:+00094:+00025:+00092:002053.6657:08028
08029:+00089:+00034:+00147:002053.6657:08029
08030:+00089:+00026:+00074:002053.6657:08030
08031:+00063:+00029:-00050:002053.6657:08031
08032:+00073:+00049:-00055:002030.3306:08032
08033:+00045:+00067:-00086:002030.3306:08033
08034:+00025:+00042:-00074:002030.3306:08034
08035:+00004:+00044:-00061:002030.3306:08035
08036:-00009:+00028:-00094:002030.3306:08036
08037:-00006:+00024:-00088:002030.3306:08037
08038:-00019:+00013:-00030:002030.3306:08038
08039:-00022:+00025:-00017:002030.3306:08039
08040:-00021:+00013:-00025:002030.3306:08040
08041:-00009:+00049:-00093:002030.3306:08041
08042:+00014:+00051:-00079:001957.1892:08042
08043:+00019:+00064:-00051:001957.1892:08043
08044:+00002:+00042:-00051:001957.1892:08044
08045:+00044:+00058:-00064:001957.1892:08045
08046:+00042:+00062:-00053:001957.1892:08046
08047:+00018:+00067:-00056:001957.1892:08047
08048:+00016:+00065:-00111:001957.1892:08048
08049:+00031:+00045:-00097:001957.1892:08049
08050:+00005:+00052:-00071:001957.1892:08050
08051:-00008:+00032:-00061:001957.1892:08051
08052:+00000:+00027:-00068:001957.1892:08052
08053:-00018:+00032:-00084:001863.3933:08053
08054:-00044:+00022:-00061:001863.3933:08054
08055:-00058:-00002:+00002:001863.3933:08055
08056:-00080:-00007:-00011:001863.3933:08056
08057:-00092:-00018:-00023:001863.3933:08057
08058:-00114:-00019:-00061:001863.3933:08058
08059:-00139:-00014:-00050:001863.3933:08059
08060:-00140:-00039:-00028:001863.3933:08060
08061:-00123:-00048:-00041:001863.3933:08061
08062:-00149:-00061:-00058:001863.3933:08062
08063:-00112:-00055:-00047:001863.3933:08063
08064:-00099:-00053:-00028:001760.7551:08064
08065:-00068:-00045:+00000:001760.7551:08065
08066:-00064:-00061:+00044:001760.7551:08066
08067:-00017:-00039:+00032:001760.7551:08067
08068:-00034:-00040:+00039:001760.7551:08068
08069:-00041:-00038:+00001:001760.7551:08069
08070:-00046:-00028:+00052:001760.7551:08070
08071:-00057:-00045:+00049:001760.7551:08071
08072:-00075:-00047:+00018:001760.7551:08072
08073:-00079:-00028:+00038:001760.7551:08073
08074:-00100:-00010:+00001:001760.7551:08074
08075:-00105:-00033:-00013:001760.7551:08075
08076:-00105:+00003:+00013:001670.1187:08076
08077:-00101:+00007:+00042:001670.1187:08077
08078:-00101:-00003:+00028:001670.1187:08078
08079:-00101:+00012:+00072:001670.1187:08079
08080:-00077:+00034:+00083:001670.1187:08080
08081:-00094:+00015:-00004:001670.1187:08081
08082:-00104:+00037:+00019:001670.1187:08082
08083:-00098:+00050:+00014:001670.1187:08083
08084:-00119:+00039:+00050:001670.1187:08084
08085:-00117:+00027:+00016:001670.1187:08085
08086:-00102:+00030:+00068:001670.1187:08086
08087:-00105:+00035:+00012:001670.1187:08087
08088:-00093:+00025:+00020:001670.1187:08088
08089:-00079:+00037:+00000:001647.7742:08089
08090:-00086:+00031:-00027:001647.7742:08090
08091:-00047:+00037:-00059:001647.7742:08091
08092:-00019:+00024:-00032:001647.7742:08092
08093:-00005:+00023:+00017:001647.7742:08093
08094:-00016:-00017:+00046:001647.7742:08094
08095:-00007:-00008:+00059:001647.7742:08095
08096:-00030:-00021:+00040:001647.7742:08096
08097:-00038:-00031:-00016:001647.7742:08097
08098:-00030:-00012:-00032:001647.7742:08098
08099:-00022:-00032:-00027:001647.7742:08099
08100:-00019:-00026:-00055:001673.2883:08100
08101:-00022:-00045:-00011:001673.2883:08101
08102:-00006:-00029:+00041:001673.2883:08102
08103:-00015:-00026:+00040:001673.2883:08103
08104:-00028:-00029:+00018:001673.2883:08104
08105:-00028:-00011:-00025:001673.2883:08105
08106:-00040:-00012:-00096:001673.2883:08106
08107:-00029:-00005:-00057:001673.2883:08107
08108:-00028:-00004:+00007:001673.2883:08108
08109:-00042:+00018:-00002:001673.2883:08109
08110:-00040:+00019:-00032:001673.2883:08110
08111:-00036:+00028:-00035:001673.2883:08111
08112:-00059:+00025:-00029:001739.6828:08112
08113:-00072:+00044:-00027:001739.6828:08113
08114:-00049:+00059:-00045:001739.6828:08114
08115:-00071:+00062:-00033:001739.6828:08115
08116:-00062:+00072:-00014:001739.6828:08116
08117:-00089:+00097:-00012:001739.6828:08117
08118:-00092:+00085:-00016:001739.6828:08118
08119:-00103:+00113:-00002:001739.6828:08119
08120:-00116:+00102:-00065:001739.6828:08120
08121:-00118:+00108:-00055:001739.6828:08121
08122:-00120:+00107:+00010:001739.6828:08122
08123:-00093:+00106:+00017:001823.1640:08123
08124:-00097:+00106:+00014:001823.1640:08124
08125:-00103:+00108:+00010:001823.1640:08125
08126:-00089:+00127:-00042:001823.1640:08126
08127:-00092:+00131:-00122:001823.1640:08127
08128:-00076:+00107:-00038:001823.1640:08128
08129:-00084:+00106:-00004:001823.1640:08129
08130:-00065:+00111:+00001:001823.1640:08130
08131:-00074:+00105:+00018:001823.1640:08131
08132:-00037:+00110:+00023:001823.1640:08132
08133:-00053:+00093:-00055:001897.4145:08133
08134:-00061:+00091:-00036:001897.4145:08134
08135:-00054:+00084:+00028:001897.4145:08135
08136:-00048:+00095:+00037:001897.4145:08136
08137:-00040:+00077:-00034:001897.4145:08137
08138:-00024:+00045:+00081:001897.4145:08138
08139:+00018:+00077:+00009:001897.4145:08139
08140:-00017:+00046:-00033:001897.4145:08140
08141:-00053:-00033:+00039:001897.4145:08141
08142:-00046:+00021:-00052:001897.4145:08142
08143:-00082:-00048:-00044:001897.4145:08143
08144:-00045:+00008:+00001:001954.1112:08144
08145:-00033:-00024:+00019:001954.1112:08145
08146:-00023:+00005:-00022:001954.1112:08146
08147:-00050:-00008:-00002:001954.1112:08147
08148:+00026:-00003:+00013:001954.1112:08148
08149:-00049:-00034:+00010:001954.1112:08149
08150:-00060:+00003:+00066:001954.1112:08150
08151:-00053:-00022:+00081:001954.1112:08151
08152:-00031:-00009:-00035:001954.1112:08152
08153:-00048:-00012:-00050:001954.1112:08153
08154:-00061:-00010:-00046:002004.9160:08154
08155:-00062:-00011:-00086:002004.9160:08155
08156:-00073:+00007:-00116:002004.9160:08156
08157:-00028:-00023:-00066:002004.9160:08157
08158:-00008:-00037:+00132:002004.9160:08158
08159:+00004:-00024:+00137:002004.9160:08159
08160:+00006:-00051:+00078:002004.9160:08160
08161:+00028:-00040:+00033:002004.9160:08161
08162:+00013:-00078:+00020:002004.9160:08162
08163:+00002:-00072:-00005:002004.9160:08163
08164:-00009:-00096:+00014:002030.2663:08164
08165:-00008:-00112:+00027:002030.2663:08165
08166:-00002:-00102:-00025:002030.2663:08166
08167:-00008:-00108:-00075:002030.2663:08167
08168:-00013:-00074:-00007:002030.2663:08168
08169:+00015:-00070:+00056:002030.2663:08169
08170:+00044:-00045:+00082:002030.2663:08170
08171:+00088:-00012:+00109:002030.2663:08171
08172:+00102:+00019:+00145:002030.2663:08172
08173:+00067:+00037:+00081:002050.0212:08173
08174:+00069:+00066:+00032:002050.0212:08174
08175:+00067:+00058:+00072:002050.0212:08175
08176:+00076:+00061:+00000:002050.0212:08176
08177:+00056:+00058:+00014:002050.0212:08177
08178:+00095:+00073:+00032:002050.0212:08178
08179:+00100:+00081:+00076:002050.0212:08179
08180:+00098:+00084:+00068:002050.0212:08180
08181:+00133:+00099:-00035:002050.0212:08181
08182:+00130:+00089:-00048:002050.0212:08182
08183:+00137:+00100:-00041:002073.8295:08183
08184:+00124:+00111:+00043:002073.8295:08184
08185:+00123:+00092:+00073:002073.8295:08185
08186:+00083:+00111:+00064:002073.8295:08186
08187:+00097:+00115:+00030:002073.8295:08187
08188:+00100:+00114:+00056:002073.8295:08188
08189:+00087:+00088:+00011:002073.8295:08189
08190:+00087:+00100:-00020:002073.8295:08190
08191:+00085:+00095:-00041:002073.8295:08191
08192:+00065:+00067:-00056:002073.8295:08192
08193:+00064:+00048:-00025:002074.2219:08193
08194:+00062:+00041:+00028:002074.2219:08194
08195:+00090:+00035:+00008:002074.2219:08195
08196:+00075:+00009:-00030:002074.2219:08196
08197:+00077:+00005:-00015:002074.2219:08197
08198:+00037:-00032:+00069:002074.2219:08198
08199:+00020:-00048:+00064:002074.2219:08199
08200:-00004:-00057:+00047:002074.2219:08200
08201:-00029:-00106:-00046:002074.2219:08201
08202:-00068:-00123:-00057:002066.9584:08202
08203:-00033:-00116:+00142:002066.9584:08203
08204:-00054:-00157:+00092:002066.9584:08204
08205:-00090:-00153:-00012:002066.9584:08205
08206:-00043:-00130:-00097:002066.9584:08206
08207:+00001:-00139:-00001:002066.9584:08207
08208:+00006:-00148:+00030:002066.9584:08208
08209:+00032:-00147:+00037:002066.9584:08209
08210:+00076:-00153:+00005:002066.9584:08210
08211:+00101:-00114:+00036:002066.9584:08211
08212:+00078:-00129:+00035:002060.3608:08212
08213:+00066:-00105:+00078:002060.3608:08213
08214:+00065:-00110:+00022:002060.3608:08214
08215:+00089:-00098:-00015:002060.3608:08215
08216:+00103:-00113:+00007:002060.3608:08216
08217:+00097:-00108:+00088:002060.3608:08217
08218:+00094:-00114:+00080:002060.3608:08218
08219:+00054:-00069:+00046:002060.3608:08219
08220:+00069:-00071:-00024:002060.3608:08220
08221:+00061:-00073:-00025:002060.3608:08221
08222:+00057:-00070:+00029:002046.9224:08222
08223:+00045:-00075:+00063:002046.9224:08223
08224:+00006:-00070:+00085:002046.9224:08224
08225:-00014:-00052:+00118:002046.9224:08225
08226:-00011:-00047:+00066:002046.9224:08226
08227:-00003:-00015:+00001:002046.9224:08227
08228:+00003:+00024:+00056:002046.9224:08228
08229:+00044:+00033:+00026:002046.9224:08229
08230:+00003:+00026:+00006:002046.9224:08230
08231:+00029:+00024:+00051:002046.9224:08231
08232:+00027:+00026:+00040:002026.7996:08232
08233:+00007:+00040:+00007:002026.7996:08233
08234:+00045:+00043:-00013:002026.7996:08234
08235:+00023:+00048:+00002:002026.7996:08235
08236:+00022:+00052:+00002:002026.7996:08236
08237:+00040:+00049:+00025:002026.7996:08237
08238:+00033:+00045:+00015:002026.7996:08238
08239:+00037:+00041:-00019:002026.7996:08239
08240:+00039:+00041:-00024:002026.7996:08240
08241:+00018:+00046:+00001:002026.7996:08241
08242:+00016:+00040:-00018:001982.9283:08242
08243:+00011:+00029:-00009:001982.9283:08243
08244:+00000:+00051:-00026:001982.9283:08244
08245:-00024:+00048:-00058:001982.9283:08245
08246:-00016:+00041:-00082:001982.9283:08246
08247:-00057:+00048:-00057:001982.9283:08247
08248:-00045:+00053:-00055:001982.9283:08248
08249:-00052:+00034:-00038:001982.9283:08249
08250:-00052:+00025:-00034:001982.9283:08250
08251:-00066:+00015:-00035:001982.9283:08251
08252:-00068:+00031:-00091:001909.0007:08252
08253:-00083:+00038:-00047:001909.0007:08253
08254:-00061:+00053:-00041:001909.0007:08254
08255:-00081:+00065:-00078:001909.0007:08255
08256:-00067:+00060:-00090:001909.0007:08256
08257:-00089:+00061:-00062:001909.0007:08257
08258:-00075:+00067:-00091:001909.0007:08258
08259:-00074:+00060:-00072:001909.0007:08259
08260:-00060:+00069:-00048:001909.0007:08260
08261:-00046:+00046:-00044:001909.0007:08261
08262:-00056:+00065:-00009:001909.0007:08262
08263:-00059:+00042:-00016:001802.2479:08263
08264:-00072:+00053:-00054:001802.2479:08264
08265:-00085:+00044:-00051:001802.2479:08265
08266:-00081:+00037:-00030:001802.2479:08266
08267:-00094:+00033:-00050:001802.2479:08267
08268:-00101:+00036:-00031:001802.2479:08268
08269:-00087:+00024:-00013:001802.2479:08269
08270:-00067:+00006:-00008:001802.2479:08270
08271:-00065:-00006:-00032:001802.2479:08271
08272:-00052:-00016:+00006:001802.2479:08272
08273:-00061:-00007:+00000:001802.2479:08273
08274:-00069:-00026:+00017:001802.2479:08274
08275:-00058:-00031:+00011:001716.9237:08275
08276:-00052:-00038:+00020:001716.9237:08276
08277:-00059:-00053:+00005:001716.9237:08277
08278:-00052:-00044:+00065:001716.9237:08278
08279:-00054:-00059:+00019:001716.9237:08279
08280:-00070:-00076:+00028:001716.9237:08280
08281:-00047:-00077:+00034:001716.9237:08281
08282:-00074:-00075:+00028:001716.9237:08282
08283:-00063:-00069:-00008:001716.9237:08283
08284:-00083:-00079:+00033:001716.9237:08284
08285:-00088:-00070:+00067:001716.9237:08285
08286:-00092:-00054:+00023:001716.9237:08286
08287:-00098:-00059:+00000:001657.6584:08287
08288:-00103:-00039:+00000:001657.6584:08288
08289:-00115:-00045:+00020:001657.6584:08289
08290:-00094:-00035:-00013:001657.6584:08290
08291:-00078:-00024:-00005:001657.6584:08291
08292:-00080:-00013:-00035:001657.6584:08292
08293:-00084:-00019:-00043:001657.6584:08293
08294:-00061:+00007:-00032:001657.6584:08294
08295:-00060:-00015:+00047:001657.6584:08295
08296:-00055:+00023:+00018:001657.6584:08296
08297:-00040:+00023:+00014:001657.6584:08297
08298:-00026:+00024:+00000:001657.6584:08298
08299:-00041:+00019:-00010:001652.4571:08299
08300:-00026:+00037:-00013:001652.4571:08300
08301:-00039:+00020:-00002:001652.4571:08301
08302:-00041:+00013:-00002:001652.4571:08302
08303:-00070:+00021:+00015:001652.4571:08303
08304:-00070:+00011:-00003:001652.4571:08304
08305:-00095:+00010:-00006:001652.4571:08305
08306:-00114:+00026:-00035:001652.4571:08306
08307:-00107:+00036:-00010:001652.4571:08307
08308:-00109:+00032:-00018:001652.4571:08308
08309:-00093:+00064:+00025:001652.4571:08309
08310:-00085:+00068:+00068:001652.4571:08310
08311:-00070:+00082:+00008:001700.7974:08311
08312:-00050:+00076:+00001:001700.7974:08312
08313:-00054:+00098:-00033:001700.7974:08313
08314:-00052:+00095:-00037:001700.7974:08314
08315:-00068:+00058:-00048:001700.7974:08315
08316:-00063:+00083:+00000:001700.7974:08316
08317:-00085:+00047:+00041:001700.7974:08317
08318:-00088:+00054:+00035:001700.7974:08318
08319:-00037:+00043:+00019:001700.7974:08319
08320:-00038:+00063:-00008:001700.7974:08320
08321:-00027:+00057:-00049:001700.7974:08321
08322:-00014:+00064:-00006:001773.2183:08322
08323:-00009:+00050:+00008:001773.2183:08323
08324:-00030:+00025:-00017:001773.2183:08324
08325:-00017:+00033:+00015:001773.2183:08325
08326:-00031:+00017:+00003:001773.2183:08326
08327:-00072:+00000:-00005:001773.2183:08327
08328:-00075:+00009:-00024:001773.2183:08328
08329:-00069:+00039:-00028:001773.2183:08329
08330:-00059:+00034:-00016:001773.2183:08330
08331:-00028:+00038:+00036:001773.2183:08331
08332:-00006:+00029:+00037:001773.2183:08332
08333:+00013:+00054:-00025:001841.9787:08333
08334:-00019:+00033:-00041:001841.9787:08334
08335:+00056:+00065:+00051:001841.9787:08335
08336:-00068:+00018:-00054:001841.9787:08336
08337:-00035:+00030:+00005:001841.9787:08337
08338:-00063:+00015:-00006:001841.9787:08338
08339:-00021:+00053:-00020:001841.9787:08339
08340:-00058:+00034:-00021:001841.9787:08340
08341:-00106:+00080:-00055:001841.9787:08341
08342:-00066:+00038:-00022:001841.9787:08342
08343:-00148:+00047:+00001:001922.7227:08343
08344:-00068:+00044:+00009:001922.7227:08344
08345:-00114:+00066:+00023:001922.7227:08345
08346:-00090:+00039:-00008:001922.7227:08346
08347:-00059:+00056:+00038:001922.7227:08347
08348:-00053:+00054:-00054:001922.7227:08348
08349:-00030:+00044:-00074:001922.7227:08349
08350:-00053:+00051:-00087:001922.7227:08350
08351:-00023:+00047:-00096:001922.7227:08351
08352:-00040:+00043:-00022:001922.7227:08352
08353:-00005:+00055:-00004:001975.5549:08353
08354:+00003:+00080:-00008:001975.5549:08354
08355:+00001:+00059:-00055:001975.5549:08355
08356:+00024:+00057:-00011:001975.5549:08356
08357:-00007:+00042:-00020:001975.5549:08357
08358:+00016:+00048:-00022:001975.5549:08358
08359:+00024:+00035:+00021:001975.5549:08359
08360:+00022:+00052:+00023:001975.5549:08360
08361:+00029:+00037:+00005:001975.5549:08361
08362:+00029:+00025:-00006:001975.5549:08362
08363:+00021:+00026:-00006:002013.7458:08363
08364:+00025:+00036:-00035:002013.7458:08364
08365:+00033:+00016:-00059:002013.7458:08365
08366:+00042:+00033:-00080:002013.7458:08366
08367:+00033:+00016:-00018:002013.7458:08367
08368:+00016:-00006:+00028:002013.7458:08368
08369:+00028:+00003:+00021:002013.7458:08369
08370:+00008:-00022:+00001:002013.7458:08370
08371:+00007:-00035:+00062:002013.7458:08371
08372:+00023:-00030:+00104:002013.7458:08372
08373:+00010:-00060:+00096:002043.6856:08373
08374:-00013:-00080:+00078:002043.6856:08374
08375:-00001:-00078:-00025:002043.6856:08375
08376:-00004:-00079:-00112:002043.6856:08376
08377:-00008:-00044:-00116:002043.6856:08377
08378:-00014:-00065:-00076:002043.6856:08378
08379:+00013:-00060:+00049:002043.6856:08379
08380:+00000:-00040:+00187:002043.6856:08380
08381:+00041:-00046:+00212:002043.6856:08381
08382:+00027:-00014:+00141:002043.6856:08382
08383:+00035:-00015:+00084:002063.8569:08383
08384:+00048:-00018:+00088:002063.8569:08384
08385:+00047:+00005:+00091:002063.8569:08385
08386:+00053:-00015:+00031:002063.8569:08386
08387:+00063:+00010:+00011:002063.8569:08387
08388:+00092:+00036:-00003:002063.8569:08388
08389:+00087:+00025:+00079:002063.8569:08389
08390:+00087:+00027:+00116:002063.8569:08390
08391:+00064:+00063:+00099:002063.8569:08391
08392:+00106:+00059:+00042:002063.8569:08392
08393:+00089:+00082:+00023:002070.3898:08393
08394:+00079:+00087:+00018:002070.3898:08394
08395:+00064:+00091:+00038:002070.3898:08395
08396:+00052:+00115:+00039:002070.3898:08396
08397:+00073:+00106:+00055:002070.3898:08397
08398:+00054:+00104:+00027:002070.3898:08398
08399:+00021:+00091:+00019:002070.3898:08399
08400:+00018:+00087:-00012:002070.3898:08400
08401:+00042:+00096:-00043:002070.3898:08401
08402:+00046:+00058:+00028:002084.0661:08402
08403:+00047:+00031:+00122:002084.0661:08403
08404:+00031:-00005:+00015:002084.0661:08404
08405:+00027:+00007:-00129:002084.0661:08405
08406:+00087:-00026:-00069:002084.0661:08406
08407:+00059:-00045:+00081:002084.0661:08407
08408:+00044:-00069:+00042:002084.0661:08408
08409:+00020:-00106:+00023:002084.0661:08409
08410:+00041:-00102:-00051:002084.0661:08410
08411:+00005:-00105:-00056:002084.0661:08411
08412:+00007:-00117:-00029:002088.0498:08412
08413:+00008:-00136:+00013:002088.0498:08413
08414:-00011:-00152:-00019:002088.0498:08414
08415:+00021:-00143:-00020:002088.0498:08415
08416:+00042:-00123:-00001:002088.0498:08416
08417:+00055:-00109:+00021:002088.0498:08417
08418:+00047:-00070:+00016:002088.0498:08418
08419:+00071:-00075:+00035:002088.0498:08419
08420:+00090:-00068:-00016:002088.0498:08420
08421:+00076:-00075:-00048:002084.1491:08421
08422:+00051:-00053:-00064:002084.1491:08422
08423:+00087:-00065:-00032:002084.1491:08423
08424:+00052:-00066:+00017:002084.1491:08424
08425:+00056:-00050:+00044:002084.1491:08425
08426:+00044:-00065:+00052:002084.1491:08426
08427:+00005:-00043:+00052:002084.1491:08427
08428:+00028:-00026:+00024:002084.1491:08428
08429:+00004:-00048:-00026:002084.1491:08429
08430:-00024:-00060:-00014:002084.1491:08430
08431:-00017:-00060:+00053:002070.4113:08431
08432:-00018:-00061:+00051:002070.4113:08432
08433:-00041:-00041:-00015:002070.4113:08433
08434:-00022:-00046:+00068:002070.4113:08434
08435:-00023:-00027:+00071:002070.4113:08435
08436:-00030:-00024:+00033:002070.4113:08436
08437:-00015:-00049:+00025:002070.4113:08437
08438:-00026:-00028:+00020:002070.4113:08438
08439:-00014:-00040:+00145:002070.4113:08439
08440:+00012:-00039:+00104:002070.4113:08440
08441:-00027:-00045:+00045:002043.5625:08441
08442:+00004:-00023:-00077:002043.5625:08442
08443:+00027:-00046:-00022:002043.5625:08443
08444:+00023:-00022:+00037:002043.5625:08444
08445:+00022:-00019:+00068:002043.5625:08445
08446:+00052:-00006:+00031:002043.5625:08446
08447:+00066:+00039:+00017:002043.5625:08447
08448:+00107:+00014:-00074:002043.5625:08448
08449:+00089:+00014:-00065:002043.5625:08449
08450:+00093:+00031:+00117:002043.5625:08450
08451:+00089:+00014:+00055:001969.4437:08451
08452:+00033:+00048:+00002:001969.4437:08452
08453:+00056:+00026:-00046:001969.4437:08453
08454:+00001:+00048:+00004:001969.4437:08454
08455:-00020:+00025:-00040:001969.4437:08455
08456:-00032:+00028:-00046:001969.4437:08456
08457:-00037:+00047:-00024:001969.4437:08457
08458:-00068:+00031:-00029:001969.4437:08458
08459:-00046:+00037:+00005:001969.4437:08459
08460:-00071:+00025:+00066:001969.4437:08460
08461:-00053:+00039:-00023:001969.4437:08461
08462:-00052:+00029:+00004:001877.1918:08462
08463:-00040:+00039:-00020:001877.1918:08463
08464:-00037:+00063:-00057:001877.1918:08464
08465:-00055:+00040:-00048:001877.1918:08465
08466:-00021:+00058:-00061:001877.1918:08466
08467:-00037:+00056:-00094:001877.1918:08467
08468:-00028:+00081:-00095:001877.1918:08468
08469:-00004:+00081:-00031:001877.1918:08469
08470:-00001:+00070:-00086:001877.1918:08470
08471:-00002:+00076:-00058:001877.1918:08471
08472:+00004:+00085:-00080:001877.1918:08472
08473:+00009:+00074:-00086:001778.2993:08473
08474:+00009:+00061:-00039:001778.2993:08474
08475:+00012:+00080:+00011:001778.2993:08475
08476:-00026:+00052:-00008:001778.2993:08476
08477:-00022:+00041:-00032:001778.2993:08477
08478:-00031:+00024:-00055:001778.2993:08478
08479:-00063:+00038:-00054:001778.2993:08479
08480:-00079:+00019:-00065:001778.2993:08480
08481:-00083:+00013:-00010:001778.2993:08481
08482:-00083:+00005:-00027:001778.2993:08482
08483:-00105:-00032:-00038:001778.2993:08483
08484:-00092:-00012:-00053:001778.2993:08484
08485:-00117:-00032:-00009:001688.0941:08485
08486:-00129:-00051:-00053:001688.0941:08486
08487:-00146:-00025:-00066:001688.0941:08487
08488:-00145:-00062:-00017:001688.0941:08488
08489:-00147:-00045:-00013:001688.0941:08489
08490:-00152:-00051:-00012:001688.0941:08490
08491:-00111:-00012:-00048:001688.0941:08491
08492:-00146:-00030:-00058:001688.0941:08492
08493:-00137:-00030:-00007:001688.0941:08493
08494:-00111:-00008:+00039:001688.0941:08494
08495:-00081:-00021:+00036:001688.0941:08495
08496:-00086:-00014:+00011:001688.0941:08496
08497:-00075:-00012:-00003:001649.8809:08497
08498:-00068:-00031:-00018:001649.8809:08498
08499:-00067:-00036:+00010:001649.8809:08499
08500:-00069:-00032:+00037:001649.8809:08500
08501:-00071:-00037:+00019:001649.8809:08501
08502:-00061:-00011:+00040:001649.8809:08502
08503:-00070:-00028:+00046:001649.8809:08503
08504:-00058:-00018:-00002:001649.8809:08504
08505:-00051:-00027:-00009:001649.8809:08505
08506:-00040:+00008:+00013:001649.8809:08506
08507:-00038:+00003:+00066:001649.8809:08507
08508:-00019:+00002:+00037:001649.8809:08508
08509:-00029:-00003:+00041:001659.8852:08509
08510:-00025:-00017:+00053:001659.8852:08510
08511:-00045:-00017:+00000:001659.8852:08511
08512:-00040:-00001:+00018:001659.8852:08512
08513:-00020:-00015:+00049:001659.8852:08513
08514:-00044:-00002:+00050:001659.8852:08514
08515:-00020:-00021:+00021:001659.8852:08515
08516:+00000:+00022:+00044:001659.8852:08516
08517:-00035:-00006:+00030:001659.8852:08517
08518:-00047:-00002:+00050:001659.8852:08518
08519:-00051:+00007:+00022:001659.8852:08519
08520:-00052:+00023:-00011:001659.8852:08520
08521:-00084:+00017:-00014:001701.8743:08521
08522:-00064:+00038:-00009:001701.8743:08522
08523:-00047:+00030:+00075:001701.8743:08523
08524:-00047:+00047:+00098:001701.8743:08524
08525:-00086:+00050:+00100:001701.8743:08525
08526:-00048:+00029:+00081:001701.8743:08526
08527:-00063:+00030:-00008:001701.8743:08527
08528:-00078:+00033:-00029:001701.8743:08528
08529:-00081:+00010:-00056:001701.8743:08529
08530:-00099:+00016:-00022:001701.8743:08530
08531:-00093:-00001:-00031:001701.8743:08531
08532:-00093:+00021:+00007:001767.2296:08532
08533:-00089:-00006:-00030:001767.2296:08533
08534:-00074:+00009:-00028:001767.2296:08534
08535:-00050:+00016:+00022:001767.2296:08535
08536:-00051:+00010:+00034:001767.2296:08536
08537:-00050:+00013:+00049:001767.2296:08537
08538:-00061:+00024:+00031:001767.2296:08538
08539:-00052:+00030:+00010:001767.2296:08539
08540:-00063:+00030:-00029:001767.2296:08540
08541:-00048:+00054:-00062:001767.2296:08541
08542:-00070:+00058:-00057:001767.2296:08542
08543:-00049:+00060:-00041:001846.7947:08543
08544:-00047:+00069:-00021:001846.7947:08544
08545:-00022:+00079:+00002:001846.7947:08545
08546:-00007:+00070:-00046:001846.7947:08546
08547:-00014:+00075:-00028:001846.7947:08547
08548:+00012:+00097:-00060:001846.7947:08548
08549:-00010:+00089:-00079:001846.7947:08549
08550:-00003:+00086:-00047:001846.7947:08550
08551:+00000:+00092:+00006:001846.7947:08551
08552:+00008:+00117:-00026:001846.7947:08552
08553:-00043:+00097:+00006:001909.4326:08553
08554:+00049:+00103:-00076:001909.4326:08554
08555:-00053:+00072:-00078:001909.4326:08555
08556:-00044:+00066:-00042:001909.4326:08556
08557:-00075:+00054:-00036:001909.4326:08557
08558:-00084:+00064:-00056:001909.4326:08558
08559:-00083:+00042:-00043:001909.4326:08559
08560:-00054:+00043:-00020:001909.4326:08560
08561:-00051:+00051:-00011:001909.4326:08561
08562:-00059:+00063:-00035:001909.4326:08562
08563:-00072:+00013:+00022:001967.5307:08563
08564:-00038:+00033:+00006:001967.5307:08564
08565:-00066:+00008:-00035:001967.5307:08565
08566:-00053:+00020:-00033:001967.5307:08566
08567:-00035:+00007:-00007:001967.5307:08567
08568:-00034:-00018:+00023:001967.5307:08568
08569:-00057:-00039:-00012:001967.5307:08569
08570:-00055:-00028:-00043:001967.5307:08570
08571:-00041:-00027:-00093:001967.5307:08571
08572:-00020:-00048:-00027:001967.5307:08572
08573:+00012:-00037:+00017:002010.5948:08573
08574:+00006:-00020:+00044:002010.5948:08574
08575:+00022:-00031:+00065:002010.5948:08575
08576:+00040:+00005:+00043:002010.5948:08576
08577:+00023:+00006:-00043:002010.5948:08577
08578:+00007:+00024:-00063:002010.5948:08578
08579:+00011:-00002:-00055:002010.5948:08579
08580:+00008:+00009:+00036:002010.5948:08580
08581:+00014:-00017:+00078:002010.5948:08581
08582:+00007:+00010:+00082:002010.5948:08582
08583:-00013:+00000:-00036:002033.3645:08583
08584:-00010:+00015:-00088:002033.3645:08584
08585:+00005:+00038:-00091:002033.3645:08585
08586:+00025:+00033:+00013:002033.3645:08586
08587:+00022:+00022:+00059:002033.3645:08587
08588:+00041:+00000:+00106:002033.3645:08588
08589:+00027:-00008:+00018:002033.3645:08589
08590:+00008:-00018:+00019:002033.3645:08590
08591:-00038:-00025:-00015:002033.3645:08591
08592:-00025:-00047:+00026:002033.3645:08592
08593:-00046:-00060:+00019:002060.3359:08593
08594:-00038:-00046:-00008:002060.3359:08594
08595:-00054:-00051:-00027:002060.3359:08595
08596:-00058:-00049:-00012:002060.3359:08596
08597:-00032:-00041:+00036:002060.3359:08597
08598:-00040:-00028:+00089:002060.3359:08598
08599:+00011:-00024:+00145:002060.3359:08599
08600:+00028:-00025:+00116:002060.3359:08600
08601:+00054:+00002:+00089:002060.3359:08601
08602:+00105:+00008:+00072:002060.3359:08602
08603:+00097:+00006:+00016:002070.7714:08603
08604:+00121:-00001:-00011:002070.7714:08604
08605:+00112:+00004:-00028:002070.7714:08605
08606:+00100:-00002:-00029:002070.7714:08606
08607:+00123:+00001:+00029:002070.7714:08607
08608:+00119:+00021:+00061:002070.7714:08608
08609:+00082:+00023:+00082:002070.7714:08609
08610:+00095:+00028:+00114:002070.7714:08610
08611:+00104:+00034:+00086:002070.7714:08611
08612:+00084:+00046:+00039:002070.3413:08612
08613:+00106:+00057:+00023:002070.3413:08613
08614:+00117:+00071:+00017:002070.3413:08614
08615:+00106:+00092:+00034:002070.3413:08615
08616:+00090:+00087:+00002:002070.3413:08616
08617:+00086:+00109:+00014:002070.3413:08617
08618:+00052:+00093:-00005:002070.3413:08618
08619:+00070:+00076:-00047:002070.3413:08619
08620:+00049:+00061:-00079:002070.3413:08620
08621:+00019:+00063:+00079:002070.3413:08621
08622:+00036:+00056:+00163:002084.0251:08622
08623:-00031:-00006:+00037:002084.0251:08623
08624:-00073:-00005:-00021:002084.0251:08624
08625:+00015:-00035:+00029:002084.0251:08625
08626:-00025:-00031:+00084:002084.0251:08626
08627:-00058:-00092:-00025:002084.0251:08627
08628:-00036:-00112:+00004:002084.0251:08628
08629:-00022:-00156:-00076:002084.0251:08629
08630:-00035:-00168:-00120:002084.0251:08630
08631:-00042:-00178:-00091:002088.0786:08631
08632:-00026:-00182:-00032:002088.0786:08632
08633:-00026:-00198:-00011:002088.0786:08633
08634:+00003:-00165:+00030:002088.0786:08634
08635:+00039:-00151:+00060:002088.0786:08635
08636:+00052:-00159:+00035:002088.0786:08636
08637:+00063:-00130:+00033:002088.0786:08637
08638:+00083:-00120:+00101:002088.0786:08638
08639:+00097:-00099:+00089:002088.0786:08639
08640:+00081:-00073:+00067:002088.0786:08640
08641:+00081:-00071:+00039:002063.5107:08641
08642:+00077:-00066:-00010:002063.5107:08642
08643:+00068:-00039:-00047:002063.5107:08643
08644:+00051:-00042:-00093:002063.5107:08644
08645:+00043:-00051:-00015:002063.5107:08645
08646:+00031:-00049:+00051:002063.5107:08646
08647:-00008:-00036:-00010:002063.5107:08647
08648:-00024:-00017:+00048:002063.5107:08648
08649:-00003:-00001:+00099:002063.5107:08649
08650:-00055:+00018:+00085:002063.5107:08650
08651:-00062:+00020:+00047:002033.8533:08651
08652:-00069:+00016:+00071:002033.8533:08652
08653:-00105:+00017:-00023:002033.8533:08653
08654:-00121:+00002:-00042:002033.8533:08654
08655:-00101:-00021:-00077:002033.8533:08655
08656:-00075:-00018:+00071:002033.8533:08656
08657:-00047:+00004:+00070:002033.8533:08657
08658:-00058:-00002:+00012:002033.8533:08658
08659:+00009:+00007:+00058:002033.8533:08659
08660:+00028:+00020:+00075:002033.8533:08660
08661:+00022:+00025:+00027:001966.2153:08661
08662:+00031:+00016:+00039:001966.2153:08662
08663:+00057:+00015:+00043:001966.2153:08663
08664:+00037:+00032:+00084:001966.2153:08664
08665:+00042:+00036:+00028:001966.2153:08665
08666:+00016:+00038:+00018:001966.2153:08666
08667:+00042:+00038:+00022:001966.2153:08667
08668:+00039:+00038:+00037:001966.2153:08668
08669:+00044:+00012:+00021:001966.2153:08669
08670:+00039:+00015:+00053:001966.2153:08670
08671:+00047:+00039:+00032:001966.2153:08671
08672:+00022:+00034:+00002:001850.1704:08672
08673:+00022:+00036:+00016:001850.1704:08673
08674:+00024:+00027:+00003:001850.1704:08674
08675:-00003:+00035:+00034:001850.1704:08675
08676:-00025:+00024:-00029:001850.1704:08676
08677:-00039:+00030:-00005:001850.1704:08677
08678:-00038:+00030:-00024:001850.1704:08678
08679:-00045:+00032:-00029:001850.1704:08679
08680:-00030:+00055:-00036:001850.1704:08680
08681:-00006:+00053:-00066:001850.1704:08681
08682:-00002:+00064:-00044:001850.1704:08682
08683:+00002:+00046:+00017:001750.1257:08683
08684:+00024:+00055:-00014:001750.1257:08684
08685:+00023:+00057:+00013:001750.1257:08685
08686:+00039:+00081:+00010:001750.1257:08686
08687:+00019:+00084:-00024:001750.1257:08687
08688:+00031:+00082:-00043:001750.1257:08688
08689:-00014:+00066:-00045:001750.1257:08689
08690:-00005:+00047:-00046:001750.1257:08690
08691:-00046:+00027:-00084:001750.1257:08691
08692:-00074:+00020:-00058:001750.1257:08692
08693:-00076:+00034:-00040:001750.1257:08693
08694:-00082:-00019:-00032:001750.1257:08694
08695:-00092:-00022:-00060:001664.3201:08695
08696:-00113:+00006:-00020:001664.3201:08696
08697:-00129:-00024:-00010:001664.3201:08697
08698:-00136:-00013:-00021:001664.3201:08698
08699:-00135:-00019:-00045:001664.3201:08699
08700:-00138:-00013:-00046:001664.3201:08700
08701:-00150:-00013:-00020:001664.3201:08701
08702:-00134:-00020:-00088:001664.3201:08702
08703:-00129:-00020:-00028:001664.3201:08703
08704:-00137:-00013:-00044:001664.3201:08704
08705:-00107:-00008:-00044:001664.3201:08705
08706:-00117:-00008:-00050:001664.3201:08706
08707:-00101:-00021:-00031:001664.3201:08707
08708:-00100:+00007:-00061:001616.2088:08708
08709:-00103:+00008:-00065:001616.2088:08709
08710:-00081:-00007:-00021:001616.2088:08710
08711:-00088:-00033:-00001:001616.2088:08711
08712:-00080:-00031:-00009:001616.2088:08712
08713:-00062:-00033:-00027:001616.2088:08713
08714:-00072:-00027:-00031:001616.2088:08714
08715:-00047:-00036:-00008:001616.2088:08715
08716:-00032:-00048:-00031:001616.2088:08716
08717:-00032:-00048:-00014:001616.2088:08717
08718:-00027:-00042:+00036:001616.2088:08718
08719:-00030:-00048:+00024:001616.2088:08719
08720:-00025:-00047:-00004:001632.8507:08720
08721:-00029:-00052:+00011:001632.8507:08721
08722:-00039:-00043:-00001:001632.8507:08722
08723:-00041:-00010:+00044:001632.8507:08723
08724:-00039:-00009:+00068:001632.8507:08724
08725:-00039:-00015:+00085:001632.8507:08725
08726:-00055:-00015:+00072:001632.8507:08726
08727:-00046:+00039:+00047:001632.8507:08727
08728:-00049:+00015:+00002:001632.8507:08728
08729:-00062:+00039:+00008:001632.8507:08729
08730:-00062:+00053:+00020:001632.8507:08730
08731:-00072:+00053:+00011:001632.8507:08731
08732:-00067:+00030:+00069:001689.1214:08732
08733:-00050:+00041:+00062:001689.1214:08733
08734:-00106:+00039:+00002:001689.1214:08734
08735:-00118:+00019:+00015:001689.1214:08735
08736:-00096:+00021:+00017:001689.1214:08736
08737:-00114:+00010:+00032:001689.1214:08737
08738:-00131:+00013:+00015:001689.1214:08738
08739:-00093:+00019:+00031:001689.1214:08739
08740:-00089:-00006:+00034:001689.1214:08740
08741:-00088:+00005:+00036:001689.1214:08741
08742:-00057:-00004:+00041:001689.1214:08742
08743:-00033:+00038:+00021:001746.9479:08743
08744:-00046:+00029:-00025:001746.9479:08744
08745:-00054:+00050:-00016:001746.9479:08745
08746:-00072:+00031:-00012:001746.9479:08746
08747:-00064:+00027:+00005:001746.9479:08747
08748:-00074:+00038:-00002:001746.9479:08748
08749:-00087:+00026:-00009:001746.9479:08749
08750:-00090:+00028:-00027:001746.9479:08750
08751:-00083:+00064:-00066:001746.9479:08751
08752:-00076:+00067:-00047:001746.9479:08752
08753:-00086:+00083:-00031:001746.9479:08753
08754:-00046:+00085:-00014:001828.3817:08754
08755:-00035:+00110:-00006:001828.3817:08755
08756:-00025:+00104:-00077:001828.3817:08756
08757:-00014:+00121:-00098:001828.3817:08757
08758:-00002:+00123:-00072:001828.3817:08758
08759:-00014:+00131:-00069:001828.3817:08759
08760:-00043:+00107:-00033:001828.3817:08760
08761:-00029:+00113:-00053:001828.3817:08761
08762:-00040:+00098:-00095:001828.3817:08762
08763:-00036:+00092:-00083:001828.3817:08763
08764:-00068:+00094:-00098:001828.3817:08764
08765:+00032:+00099:+00006:001897.4057:08765
08766:-00039:+00062:-00065:001897.4057:08766
08767:-00003:+00058:-00017:001897.4057:08767
08768:-00001:+00032:-00073:001897.4057:08768
08769:-00047:+00026:-00043:001897.4057:08769
08770:-00020:+00011:-00039:001897.4057:08770
08771:-00026:+00033:-00070:001897.4057:08771
08772:-00014:+00022:-00115:001897.4057:08772
08773:-00007:+00050:-00017:001897.4057:08773
08774:+00031:+00014:-00042:001897.4057:08774
08775:+00007:+00027:-00053:001948.0316:08775
08776:-00026:+00003:-00095:001948.0316:08776
08777:-00003:+00038:+00006:001948.0316:08777
08778:-00044:-00014:+00002:001948.0316:08778
08779:-00057:-00017:+00011:001948.0316:08779
08780:-00023:-00052:-00028:001948.0316:08780
08781:-00039:-00017:+00023:001948.0316:08781
08782:-00032:-00032:+00008:001948.0316:08782
08783:-00062:-00026:+00003:001948.0316:08783
08784:-00059:-00024:+00002:001948.0316:08784
08785:-00034:-00030:-00032:001995.4195:08785
08786:-00010:-00024:-00055:001995.4195:08786
08787:+00015:-00033:+00029:001995.4195:08787
08788:+00007:-00024:+00056:001995.4195:08788
08789:+00029:+00006:-00003:001995.4195:08789
08790:+00037:-00002:-00061:001995.4195:08790
08791:+00058:+00010:-00024:001995.4195:08791
08792:+00051:+00029:+00004:001995.4195:08792
08793:+00076:+00047:-00009:001995.4195:08793
08794:+00088:+00081:+00061:001995.4195:08794
08795:+00086:+00072:+00046:002026.9508:08795
08796:+00051:+00098:+00061:002026.9508:08796
08797:+00044:+00059:+00067:002026.9508:08797
08798:+00031:+00079:+00067:002026.9508:08798
08799:+00004:+00064:+00093:002026.9508:08799
08800:-00002:+00026:+00076:002026.9508:08800
08801:-00027:+00014:+00077:002026.9508:08801
08802:-00056:+00009:+00061:002026.9508:08802
08803:-00075:-00004:-00027:002026.9508:08803
08804:-00080:-00006:-00112:002026.9508:08804
08805:-00086:-00005:-00090:002046.6995:08805
08806:-00070:-00018:-00008:002046.6995:08806
08807:-00046:-00020:+00035:002046.6995:08807
08808:+00000:-00020:+00110:002046.6995:08808
08809:+00003:-00006:+00193:002046.6995:08809
08810:+00037:-00016:+00147:002046.6995:08810
08811:+00062:-00001:+00105:002046.6995:08811
08812:+00094:+00003:+00118:002046.6995:08812
08813:+00106:-00020:+00057:002046.6995:08813
08814:+00103:-00037:+00016:002063.6735:08814
08815:+00098:-00026:+00011:002063.6735:08815
08816:+00113:-00041:+00083:002063.6735:08816
08817:+00124:-00060:+00104:002063.6735:08817
08818:+00112:-00052:+00057:002063.6735:08818
08819:+00123:-00029:-00003:002063.6735:08819
08820:+00147:-00034:+00028:002063.6735:08820
08821:+00155:-00007:+00015:002063.6735:08821
08822:+00154:+00014:+00019:002063.6735:08822
08823:+00144:+00048:+00028:002063.6735:08823
08824:+00188:+00046:+00051:002077.6630:08824
08825:+00192:+00052:+00013:002077.6630:08825
08826:+00153:+00025:+00004:002077.6630:08826
08827:+00081:+00068:+00009:002077.6630:08827
08828:+00071:+00042:-00026:002077.6630:08828
08829:+00021:+00031:-00036:002077.6630:08829
08830:+00026:-00002:-00167:002077.6630:08830
08831:+00017:+00049:+00119:002077.6630:08831
08832:+00034:-00024:+00229:002077.6630:08832
08833:-00047:+00007:-00284:002077.6630:08833
08834:-00027:-00013:-00303:002073.7963:08834
08835:+00035:-00032:+00109:002073.7963:08835
08836:-00002:-00060:+00059:002073.7963:08836
08837:-00076:-00080:+00025:002073.7963:08837
08838:-00020:-00099:-00046:002073.7963:08838
08839:-00016:-00086:-00018:002073.7963:08839
08840:-00055:-00134:-00079:002073.7963:08840
08841:-00057:-00130:-00016:002073.7963:08841
08842:-00054:-00154:+00022:002073.7963:08842
08843:-00012:-00114:+00057:002084.0507:08843
08844:+00008:-00121:+00023:002084.0507:08844
08845:+00040:-00099:+00002:002084.0507:08845
08846:+00070:-00088:-00008:002084.0507:08846
08847:+00121:-00075:-00010:002084.0507:08847
08848:+00177:-00059:-00009:002084.0507:08848
08849:+00184:-00028:+00030:002084.0507:08849
08850:+00178:-00042:+00042:002084.0507:08850
08851:+00144:-00046:+00009:002084.0507:08851
08852:+00153:-00037:+00002:002084.0507:08852
08853:+00112:-00007:-00029:002063.8850:08853
08854:+00066:-00023:+00038:002063.8850:08854
08855:+00050:-00031:+00033:002063.8850:08855
08856:+00013:-00010:+00035:002063.8850:08856
08857:-00009:-00009:-00012:002063.8850:08857
08858:-00030:-00009:-00001:002063.8850:08858
08859:-00034:-00037:+00000:002063.8850:08859
08860:-00063:-00038:+00046:002063.8850:08860
08861:-00067:-00042:+00083:002063.8850:08861
08862:-00078:-00053:-00034:002063.8850:08862
08863:-00090:-00078:+00193:002020.2382:08863
08864:-00051:-00042:+00141:002020.2382:08864
08865:-00095:-00082:-00033:002020.2382:08865
08866:-00070:-00054:-00082:002020.2382:08866
08867:-00043:-00060:-00030:002020.2382:08867
08868:-00028:-00056:+00095:002020.2382:08868
08869:-00042:-00068:+00126:002020.2382:08869
08870:-00023:-00042:+00115:002020.2382:08870
08871:+00010:-00034:+00063:002020.2382:08871
08872:+00017:-00042:+00034:002020.2382:08872
08873:+00023:-00012:-00022:001952.3906:08873
08874:+00021:-00034:+00055:001952.3906:08874
08875:+00019:-00011:+00040:001952.3906:08875
08876:+00034:-00005:+00051:001952.3906:08876
08877:+00070:+00007:+00026:001952.3906:08877
08878:+00021:+00023:+00032:001952.3906:08878
08879:+00027:+00007:+00026:001952.3906:08879
08880:+00025:+00012:+00013:001952.3906:08880
08881:+00014:+00016:+00020:001952.3906:08881
08882:+00004:+00035:+00001:001952.3906:08882
08883:+00024:+00033:+00035:001952.3906:08883
08884:+00005:+00041:-00011:001855.0175:08884
08885:+00010:+00048:-00033:001855.0175:08885
08886:+00010:+00041:-00012:001855.0175:08886
08887:+00002:+00040:-00038:001855.0175:08887
08888:-00023:+00056:-00065:001855.0175:08888
[truncated: 50,041 more chars]
