# Supplementary material for: Suboptimal Omnidirectional Wheel Design and Implementation
Source: Sensors (Basel). 2021 Jan 28;21(3):865. doi: 10.3390/s21030865 (PMC7865864; doi:10.3390/s21030865)
Supplement: Supplementary file 1 [file sensors-21-00865-s001.zip › 4.-Data 30 Files With Suspension/ACDATA17.TXT]

00001:-00047:-00008:-00151:002735.9753:00001
00002:-00056:-00014:-00098:002735.9753:00002
00003:-00060:-00049:-00100:002735.9753:00003
00004:-00052:-00029:-00036:002735.9753:00004
00005:-00032:-00052:-00093:002735.9753:00005
00006:-00047:-00048:-00099:002735.9753:00006
00007:-00053:-00015:-00130:002688.8706:00007
00008:-00043:+00004:-00146:002688.8706:00008
00009:-00006:-00002:-00129:002688.8706:00009
00010:+00016:+00014:-00153:002688.8706:00010
00011:+00028:+00050:-00153:002688.8706:00011
00012:+00059:+00066:-00133:002688.8706:00012
00013:+00053:+00072:-00110:002688.8706:00013
00014:+00065:+00114:-00070:002684.6503:00014
00015:+00065:+00128:-00088:002684.6503:00015
00016:+00069:+00130:-00091:002684.6503:00016
00017:+00069:+00154:-00090:002684.6503:00017
00018:+00072:+00155:-00103:002684.6503:00018
00019:+00037:+00135:-00098:002684.6503:00019
00020:+00014:+00142:-00088:002684.6503:00020
00021:-00003:+00128:-00086:002796.5019:00021
00022:-00064:+00130:-00120:002796.5019:00022
00023:-00118:+00102:-00093:002796.5019:00023
00024:-00148:+00108:-00036:002796.5019:00024
00025:-00171:+00093:-00123:002796.5019:00025
00026:-00213:+00079:-00179:002796.5019:00026
00027:-00219:+00066:-00168:002796.5019:00027
00028:-00217:+00055:+00011:002796.5019:00028
00029:-00239:+00046:-00011:002748.2573:00029
00030:-00231:+00047:+00011:002748.2573:00030
00031:-00238:+00037:-00018:002748.2573:00031
00032:-00225:+00024:-00043:002748.2573:00032
00033:-00220:+00051:-00074:002748.2573:00033
00034:-00166:+00040:-00080:002748.2573:00034
00035:-00155:+00042:-00058:002748.2573:00035
00036:-00119:+00077:-00008:002755.5837:00036
00037:-00112:+00055:-00013:002755.5837:00037
00038:-00102:+00082:-00025:002755.5837:00038
00039:-00070:+00084:-00003:002755.5837:00039
00040:-00051:+00084:-00008:002755.5837:00040
00041:-00053:+00082:-00042:002755.5837:00041
00042:-00037:+00074:-00036:002755.5837:00042
00043:-00020:+00077:-00003:002866.0952:00043
00044:-00041:+00071:+00003:002866.0952:00044
00045:-00049:+00094:-00014:002866.0952:00045
00046:-00049:+00110:-00057:002866.0952:00046
00047:-00047:+00124:-00043:002866.0952:00047
00048:-00033:+00124:-00016:002866.0952:00048
00049:-00042:+00130:-00020:002866.0952:00049
00050:-00025:+00106:+00064:002816.6777:00050
00051:+00014:+00089:+00080:002816.6777:00051
00052:-00012:+00075:+00035:002816.6777:00052
00053:-00038:+00067:-00030:002816.6777:00053
00054:-00058:+00063:+00012:002816.6777:00054
00055:-00073:+00050:-00060:002816.6777:00055
00056:-00078:+00024:-00112:002816.6777:00056
00057:-00077:+00010:-00104:002830.3574:00057
00058:-00075:+00023:+00065:002830.3574:00058
00059:-00103:-00019:+00197:002830.3574:00059
00060:-00073:-00021:+00169:002830.3574:00060
00061:-00069:-00009:+00049:002830.3574:00061
00062:-00037:+00017:+00066:002830.3574:00062
00063:-00007:-00006:+00070:002830.3574:00063
00064:+00090:+00030:+00078:002932.3474:00064
00065:+00110:+00047:+00116:002932.3474:00065
00066:+00146:+00070:+00067:002932.3474:00066
00067:+00165:+00071:+00029:002932.3474:00067
00068:+00174:+00110:+00043:002932.3474:00068
00069:+00189:+00103:+00076:002932.3474:00069
00070:+00216:+00128:+00040:002932.3474:00070
00071:+00200:+00117:+00024:002862.0090:00071
00072:+00187:+00118:-00032:002862.0090:00072
00073:+00168:+00117:-00011:002862.0090:00073
00074:+00119:+00119:+00006:002862.0090:00074
00075:+00080:+00103:-00003:002862.0090:00075
00076:+00105:+00109:+00123:002862.0090:00076
00077:+00109:+00064:+00277:002862.0090:00077
00078:+00031:+00061:+00104:002849.6733:00078
00079:-00031:+00040:-00032:002849.6733:00079
00080:+00076:-00010:+00138:002849.6733:00080
00081:-00020:-00053:+00117:002849.6733:00081
00082:-00022:-00083:+00085:002849.6733:00082
00083:-00136:-00225:-00007:002849.6733:00083
00084:-00027:-00173:+00088:002849.6733:00084
00085:-00118:-00253:-00002:002918.8439:00085
00086:-00072:-00178:-00069:002918.8439:00086
00087:-00080:-00263:+00042:002918.8439:00087
00088:+00003:-00221:+00035:002918.8439:00088
00089:-00021:-00239:+00138:002918.8439:00089
00090:+00105:-00243:+00153:002918.8439:00090
00091:+00062:-00263:+00077:002918.8439:00091
00092:+00057:-00228:+00074:002835.8430:00092
00093:+00079:-00223:+00073:002835.8430:00093
00094:+00068:-00205:+00145:002835.8430:00094
00095:+00120:-00201:+00055:002835.8430:00095
00096:+00118:-00128:+00150:002835.8430:00096
00097:+00142:-00126:+00138:002835.8430:00097
00098:+00106:-00064:+00153:002835.8430:00098
00099:+00118:-00051:+00000:002804.9011:00099
00100:+00095:-00006:+00052:002804.9011:00100
00101:+00156:+00027:+00156:002804.9011:00101
00102:+00115:+00080:+00139:002804.9011:00102
00103:+00100:+00113:+00149:002804.9011:00103
00104:+00131:+00128:+00174:002804.9011:00104
00105:+00113:+00152:+00132:002804.9011:00105
00106:+00093:+00156:+00116:002859.5600:00106
00107:+00027:+00158:+00027:002859.5600:00107
00108:+00013:+00151:+00134:002859.5600:00108
00109:-00020:+00127:+00134:002859.5600:00109
00110:-00095:+00094:+00141:002859.5600:00110
00111:-00086:+00070:+00049:002859.5600:00111
00112:-00132:+00029:+00094:002859.5600:00112
00113:-00119:-00007:+00128:002766.4904:00113
00114:-00112:-00036:+00050:002766.4904:00114
00115:-00098:-00056:+00083:002766.4904:00115
00116:-00100:-00058:+00066:002766.4904:00116
00117:-00087:-00108:+00077:002766.4904:00117
00118:-00066:-00120:+00071:002766.4904:00118
00119:-00085:-00172:+00126:002766.4904:00119
00120:-00035:-00171:+00073:002731.3688:00120
00121:-00057:-00179:-00030:002731.3688:00121
00122:-00054:-00164:-00010:002731.3688:00122
00123:-00003:-00195:+00046:002731.3688:00123
00124:-00007:-00206:+00093:002731.3688:00124
00125:+00057:-00193:+00067:002731.3688:00125
00126:+00073:-00189:-00016:002731.3688:00126
00127:+00071:-00173:-00076:002731.3688:00127
00128:+00070:-00172:-00098:002784.1220:00128
00129:+00053:-00106:+00005:002784.1220:00129
00130:+00074:-00102:+00044:002784.1220:00130
00131:+00055:-00083:-00012:002784.1220:00131
00132:+00050:-00068:-00065:002784.1220:00132
00133:+00059:-00047:-00058:002784.1220:00133
00134:+00029:-00064:-00048:002784.1220:00134
00135:+00016:-00042:-00170:002706.3876:00135
00136:-00018:-00053:-00101:002706.3876:00136
00137:-00018:-00024:-00093:002706.3876:00137
00138:-00074:-00046:-00038:002706.3876:00138
00139:-00048:-00009:-00067:002706.3876:00139
00140:-00071:-00055:-00072:002706.3876:00140
00141:-00083:-00005:-00121:002706.3876:00141
00142:-00118:-00064:-00094:002684.5471:00142
00143:-00089:+00003:-00154:002684.5471:00143
00144:-00074:-00049:-00160:002684.5471:00144
00145:-00030:+00029:-00092:002684.5471:00145
00146:-00016:-00001:-00076:002684.5471:00146
00147:-00019:+00061:-00089:002684.5471:00147
00148:+00042:+00072:-00086:002684.5471:00148
00149:+00057:+00125:-00066:002684.5471:00149
00150:+00093:+00140:-00166:002759.8635:00150
00151:+00085:+00172:-00120:002759.8635:00151
00152:+00110:+00153:-00105:002759.8635:00152
00153:+00085:+00185:-00116:002759.8635:00153
00154:+00106:+00190:-00145:002759.8635:00154
00155:+00088:+00189:-00083:002759.8635:00155
00156:+00009:+00153:-00104:002759.8635:00156
00157:-00008:+00149:-00067:002706.4272:00157
00158:-00071:+00133:-00211:002706.4272:00158
00159:-00090:+00107:-00209:002706.4272:00159
00160:-00111:+00101:-00145:002706.4272:00160
00161:-00172:+00094:-00038:002706.4272:00161
00162:-00210:+00027:-00156:002706.4272:00162
00163:-00225:+00026:-00112:002706.4272:00163
00164:-00229:+00000:-00107:002706.4272:00164
00165:-00255:+00022:-00100:002701.9531:00165
00166:-00228:-00010:-00038:002701.9531:00166
00167:-00216:-00009:-00033:002701.9531:00167
00168:-00199:-00036:-00108:002701.9531:00168
00169:-00184:+00003:-00107:002701.9531:00169
00170:-00189:+00007:-00074:002701.9531:00170
00171:-00127:+00026:-00045:002701.9531:00171
00172:-00080:+00029:-00093:002796.4233:00172
00173:-00069:+00065:+00046:002796.4233:00173
00174:-00026:+00069:+00082:002796.4233:00174
00175:-00037:+00101:-00077:002796.4233:00175
00176:-00022:+00123:-00103:002796.4233:00176
00177:-00007:+00119:-00113:002796.4233:00177
00178:-00003:+00135:-00064:002796.4233:00178
00179:-00004:+00143:-00064:002742.1198:00179
00180:-00042:+00122:+00021:002742.1198:00180
00181:-00056:+00119:-00002:002742.1198:00181
00182:-00046:+00092:+00018:002742.1198:00182
00183:-00085:+00085:+00013:002742.1198:00183
00184:-00100:+00070:+00002:002742.1198:00184
00185:-00093:+00082:-00002:002742.1198:00185
00186:-00104:+00054:+00024:002737.4104:00186
00187:-00119:+00068:+00031:002737.4104:00187
00188:-00076:+00053:+00023:002737.4104:00188
00189:-00079:+00043:-00016:002737.4104:00189
00190:-00078:+00043:+00052:002737.4104:00190
00191:-00099:+00013:-00028:002737.4104:00191
00192:-00099:+00024:-00022:002737.4104:00192
00193:-00066:+00019:+00002:002833.9699:00193
00194:-00079:+00000:+00023:002833.9699:00194
00195:-00084:+00005:-00035:002833.9699:00195
00196:-00091:-00019:-00039:002833.9699:00196
00197:-00101:-00026:+00079:002833.9699:00197
00198:-00101:-00052:+00124:002833.9699:00198
00199:-00083:-00048:+00184:002833.9699:00199
00200:-00076:-00045:+00176:002833.9699:00200
00201:-00060:-00028:+00111:002785.1164:00201
00202:-00016:-00012:+00028:002785.1164:00202
00203:+00008:-00008:+00018:002785.1164:00203
00204:+00086:+00022:+00003:002785.1164:00204
00205:+00127:+00065:-00010:002785.1164:00205
00206:+00160:+00061:-00036:002785.1164:00206
00207:+00191:+00110:-00005:002785.1164:00207
00208:+00206:+00125:+00013:002786.2736:00208
00209:+00235:+00129:+00005:002786.2736:00209
00210:+00221:+00143:-00031:002786.2736:00210
00211:+00242:+00159:+00038:002786.2736:00211
00212:+00162:+00155:+00031:002786.2736:00212
00213:+00127:+00159:+00034:002786.2736:00213
00214:+00124:+00136:+00028:002786.2736:00214
00215:+00049:+00157:+00174:002866.0610:00215
00216:+00044:+00149:+00099:002866.0610:00216
00217:-00135:+00104:+00144:002866.0610:00217
00218:+00054:+00095:+00070:002866.0610:00218
00219:-00120:+00037:+00091:002866.0610:00219
00220:+00024:+00028:-00065:002866.0610:00220
00221:-00104:-00084:+00108:002866.0610:00221
00222:-00043:-00072:+00135:002791.3493:00222
00223:-00205:-00143:+00069:002791.3493:00223
00224:-00224:-00175:-00226:002791.3493:00224
00225:-00161:-00168:-00085:002791.3493:00225
00226:-00112:-00203:+00061:002791.3493:00226
00227:-00066:-00150:+00267:002791.3493:00227
00228:-00016:-00206:+00277:002791.3493:00228
00229:+00051:-00182:+00041:002749.4750:00229
00230:+00061:-00234:-00066:002749.4750:00230
00231:+00109:-00200:+00042:002749.4750:00231
00232:+00141:-00220:+00141:002749.4750:00232
00233:+00125:-00166:+00107:002749.4750:00233
00234:+00138:-00180:+00135:002749.4750:00234
00235:+00166:-00161:+00147:002749.4750:00235
00236:+00130:-00160:+00123:002815.0783:00236
00237:+00137:-00112:+00208:002815.0783:00237
00238:+00131:-00101:+00167:002815.0783:00238
00239:+00158:-00062:+00139:002815.0783:00239
00240:+00174:-00031:+00100:002815.0783:00240
00241:+00144:-00009:+00115:002815.0783:00241
00242:+00114:+00004:+00015:002815.0783:00242
00243:+00086:+00053:+00222:002815.0783:00243
00244:+00071:+00046:+00254:002718.1887:00244
00245:-00025:+00066:+00209:002718.1887:00245
00246:-00014:+00048:+00046:002718.1887:00246
00247:-00086:+00041:+00135:002718.1887:00247
00248:-00065:+00032:+00116:002718.1887:00248
00249:-00115:+00008:+00215:002718.1887:00249
00250:-00089:-00012:+00150:002718.1887:00250
00251:-00134:-00037:+00118:002684.5556:00251
00252:-00119:-00048:+00087:002684.5556:00252
00253:-00102:-00061:+00040:002684.5556:00253
00254:-00100:-00093:+00037:002684.5556:00254
00255:-00087:-00082:+00129:002684.5556:00255
00256:-00080:-00094:+00115:002684.5556:00256
00257:-00072:-00085:-00044:002684.5556:00257
00258:-00035:-00097:+00309:002747.8808:00258
00259:-00008:-00103:+00249:002747.8808:00259
00260:-00070:-00103:+00103:002747.8808:00260
00261:-00028:-00072:-00074:002747.8808:00261
00262:-00007:-00084:+00014:002747.8808:00262
00263:-00008:-00071:-00037:002747.8808:00263
00264:+00006:-00058:+00084:002747.8808:00264
00265:+00021:-00063:+00035:002747.8808:00265
00266:+00021:-00063:+00006:002665.7961:00266
00267:+00065:-00064:-00048:002665.7961:00267
00268:+00053:-00065:-00006:002665.7961:00268
00269:+00040:-00065:-00035:002665.7961:00269
00270:-00010:-00041:-00097:002665.7961:00270
00271:-00025:-00027:-00123:002665.7961:00271
00272:-00042:-00064:-00136:002665.7961:00272
00273:-00038:-00095:-00021:002633.6743:00273
00274:-00036:-00083:-00023:002633.6743:00274
00275:-00042:-00074:+00007:002633.6743:00275
00276:-00024:-00080:-00117:002633.6743:00276
00277:-00043:-00068:-00124:002633.6743:00277
00278:-00017:-00094:-00157:002633.6743:00278
00279:-00052:-00073:-00099:002633.6743:00279
00280:+00004:-00088:-00153:002633.6743:00280
00281:-00011:-00095:-00102:002712.6057:00281
00282:+00062:-00073:-00118:002712.6057:00282
00283:+00027:-00068:-00084:002712.6057:00283
00284:+00024:-00060:-00102:002712.6057:00284
00285:+00026:-00061:-00118:002712.6057:00285
00286:+00050:-00040:-00116:002712.6057:00286
00287:+00063:-00026:-00168:002712.6057:00287
00288:+00069:+00009:-00104:002654.4487:00288
00289:+00090:+00045:-00050:002654.4487:00289
00290:+00078:+00069:-00123:002654.4487:00290
00291:+00070:+00098:-00195:002654.4487:00291
00292:+00065:+00107:-00184:002654.4487:00292
00293:+00093:+00125:-00128:002654.4487:00293
00294:+00051:+00130:-00102:002654.4487:00294
00295:+00056:+00106:-00057:002654.4487:00295
00296:+00042:+00116:-00061:002656.0417:00296
00297:+00011:+00125:-00106:002656.0417:00297
00298:-00005:+00130:-00096:002656.0417:00298
00299:-00022:+00102:-00096:002656.0417:00299
00300:-00056:+00110:-00084:002656.0417:00300
00301:-00061:+00110:-00028:002656.0417:00301
00302:-00158:+00105:-00114:002656.0417:00302
00303:-00181:+00094:-00194:002747.8583:00303
00304:-00155:+00091:-00076:002747.8583:00304
00305:-00188:+00109:+00040:002747.8583:00305
00306:-00211:+00099:-00024:002747.8583:00306
00307:-00179:+00072:-00015:002747.8583:00307
00308:-00185:+00080:+00023:002747.8583:00308
00309:-00197:+00083:-00104:002747.8583:00309
00310:-00224:+00058:-00198:002712.2734:00310
00311:-00210:+00041:-00050:002712.2734:00311
00312:-00174:+00028:+00006:002712.2734:00312
00313:-00137:+00046:+00018:002712.2734:00313
00314:-00121:+00038:-00008:002712.2734:00314
00315:-00089:+00023:-00050:002712.2734:00315
00316:-00086:+00026:-00105:002712.2734:00316
00317:-00050:+00051:-00093:002712.2734:00317
00318:-00058:+00029:-00025:002713.6669:00318
00319:-00057:+00033:-00057:002713.6669:00319
00320:-00052:+00047:-00047:002713.6669:00320
00321:-00046:+00049:-00048:002713.6669:00321
00322:-00071:+00039:-00020:002713.6669:00322
00323:-00046:+00066:-00079:002713.6669:00323
00324:-00076:+00081:-00115:002713.6669:00324
00325:-00098:+00093:-00093:002821.3696:00325
00326:-00106:+00100:-00008:002821.3696:00326
00327:-00130:+00122:+00055:002821.3696:00327
00328:-00109:+00140:+00013:002821.3696:00328
00329:-00116:+00175:-00015:002821.3696:00329
00330:-00086:+00195:-00079:002821.3696:00330
00331:-00047:+00179:-00064:002821.3696:00331
00332:-00026:+00181:-00055:002772.7141:00332
00333:-00039:+00184:-00060:002772.7141:00333
00334:-00016:+00151:-00093:002772.7141:00334
00335:-00040:+00119:-00023:002772.7141:00335
00336:-00028:+00111:-00045:002772.7141:00336
00337:-00072:+00080:-00029:002772.7141:00337
00338:-00070:+00025:+00047:002772.7141:00338
00339:-00067:+00014:+00062:002792.3701:00339
00340:-00066:-00007:-00046:002792.3701:00340
00341:-00066:-00007:-00123:002792.3701:00341
00342:-00025:+00015:-00084:002792.3701:00342
00343:-00020:+00004:+00037:002792.3701:00343
00344:-00002:-00016:+00131:002792.3701:00344
00345:+00014:+00001:+00178:002792.3701:00345
00346:+00010:+00004:+00046:002885.6157:00346
00347:+00028:-00008:+00009:002885.6157:00347
00348:+00074:+00032:+00098:002885.6157:00348
00349:+00070:+00029:+00119:002885.6157:00349
00350:+00114:+00056:+00072:002885.6157:00350
00351:+00146:+00072:-00056:002885.6157:00351
00352:+00156:+00111:-00050:002885.6157:00352
00353:+00132:+00099:-00069:002842.3349:00353
00354:+00141:+00113:+00069:002842.3349:00354
00355:+00185:+00085:+00112:002842.3349:00355
00356:+00142:+00126:+00190:002842.3349:00356
00357:+00129:+00072:+00077:002842.3349:00357
00358:+00085:+00076:+00001:002842.3349:00358
00359:+00071:+00064:+00062:002842.3349:00359
00360:+00071:+00042:+00123:002830.3525:00360
00361:+00027:+00047:+00093:002830.3525:00361
00362:-00027:+00051:+00012:002830.3525:00362
00363:-00054:-00018:+00136:002830.3525:00363
00364:+00022:+00003:+00143:002830.3525:00364
00365:-00024:-00030:+00142:002830.3525:00365
00366:+00028:-00122:+00068:002830.3525:00366
00367:+00061:-00105:+00022:002905.4196:00367
00368:+00013:-00195:-00089:002905.4196:00368
00369:+00025:-00173:-00078:002905.4196:00369
00370:-00058:-00206:+00206:002905.4196:00370
00371:-00011:-00166:+00062:002905.4196:00371
00372:-00073:-00215:-00068:002905.4196:00372
00373:+00003:-00177:+00038:002905.4196:00373
00374:+00029:-00213:+00256:002829.4479:00374
00375:+00030:-00201:+00207:002829.4479:00375
00376:-00006:-00198:+00058:002829.4479:00376
00377:+00067:-00185:+00141:002829.4479:00377
00378:+00078:-00182:+00109:002829.4479:00378
00379:+00056:-00172:+00039:002829.4479:00379
00380:+00060:-00130:+00106:002829.4479:00380
00381:+00056:-00112:+00183:002792.4116:00381
00382:+00072:-00076:+00142:002792.4116:00382
00383:+00049:-00067:+00132:002792.4116:00383
00384:+00063:-00039:+00217:002792.4116:00384
00385:+00081:-00036:+00156:002792.4116:00385
00386:+00086:+00025:+00085:002792.4116:00386
00387:+00105:+00015:+00133:002792.4116:00387
00388:+00111:+00079:+00095:002792.4116:00388
00389:+00079:+00084:+00090:002859.5454:00389
00390:+00073:+00095:+00144:002859.5454:00390
00391:+00024:+00059:+00107:002859.5454:00391
00392:+00008:+00095:+00044:002859.5454:00392
00393:-00013:+00078:+00089:002859.5454:00393
00394:-00023:+00072:+00147:002859.5454:00394
00395:-00032:+00060:+00090:002859.5454:00395
00396:-00053:+00082:+00116:002766.4262:00396
00397:-00031:+00068:+00138:002766.4262:00397
00398:-00041:+00064:+00062:002766.4262:00398
00399:-00032:+00032:+00039:002766.4262:00399
00400:-00057:-00017:+00076:002766.4262:00400
00401:-00056:-00012:+00031:002766.4262:00401
00402:-00066:-00043:+00089:002766.4262:00402
00403:-00087:-00090:+00072:002737.4506:00403
00404:-00105:-00111:+00085:002737.4506:00404
00405:-00099:-00106:-00026:002737.4506:00405
00406:-00081:-00114:+00002:002737.4506:00406
00407:-00030:-00140:+00007:002737.4506:00407
00408:+00000:-00145:-00048:002737.4506:00408
00409:+00030:-00121:-00046:002737.4506:00409
00410:+00054:-00138:+00003:002802.6176:00410
00411:+00072:-00138:+00023:002802.6176:00411
00412:+00056:-00138:+00003:002802.6176:00412
00413:+00037:-00115:-00010:002802.6176:00413
00414:+00045:-00124:-00056:002802.6176:00414
00415:+00032:-00105:-00072:002802.6176:00415
00416:+00046:-00071:-00026:002802.6176:00416
00417:+00032:-00082:-00084:002736.0957:00417
00418:+00030:-00030:-00112:002736.0957:00418
00419:+00046:-00046:-00091:002736.0957:00419
00420:+00039:-00025:-00138:002736.0957:00420
00421:+00049:-00054:-00124:002736.0957:00421
00422:+00060:+00004:-00124:002736.0957:00422
00423:+00021:-00023:-00026:002736.0957:00423
00424:+00032:-00005:-00096:002736.0957:00424
00425:-00018:-00013:-00043:002713.6623:00425
00426:-00006:-00001:-00074:002713.6623:00426
00427:-00049:-00052:-00120:002713.6623:00427
00428:-00038:-00008:-00132:002713.6623:00428
00429:-00054:-00024:-00105:002713.6623:00429
00430:-00049:-00024:-00073:002713.6623:00430
00431:-00047:-00053:-00107:002713.6623:00431
00432:-00044:-00014:-00034:002802.5942:00432
00433:-00029:-00012:-00084:002802.5942:00433
00434:-00049:+00003:-00090:002802.5942:00434
00435:-00015:+00018:-00123:002802.5942:00435
00436:-00025:+00020:-00097:002802.5942:00436
00437:+00027:+00025:-00116:002802.5942:00437
00438:+00028:+00061:-00066:002802.5942:00438
00439:+00035:+00084:-00061:002742.1198:00439
00440:+00061:+00114:-00099:002742.1198:00440
00441:+00032:+00134:-00190:002742.1198:00441
00442:+00024:+00146:-00187:002742.1198:00442
00443:+00003:+00181:+00005:002742.1198:00443
00444:+00009:+00205:-00020:002742.1198:00444
00445:-00017:+00183:-00061:002742.1198:00445
00446:-00045:+00161:-00050:002742.1198:00446
00447:-00065:+00152:-00068:002737.3972:00447
00448:-00121:+00139:-00102:002737.3972:00448
00449:-00149:+00102:+00003:002737.3972:00449
00450:-00156:+00087:-00007:002737.3972:00450
00451:-00172:+00059:-00092:002737.3972:00451
00452:-00196:+00048:-00192:002737.3972:00452
00453:-00203:+00033:-00149:002737.3972:00453
00454:-00219:+00035:-00089:002821.3647:00454
00455:-00235:+00012:-00034:002821.3647:00455
00456:-00207:+00035:-00007:002821.3647:00456
00457:-00181:+00029:-00064:002821.3647:00457
00458:-00181:+00045:-00040:002821.3647:00458
00459:-00155:+00065:-00006:002821.3647:00459
00460:-00140:+00081:-00004:002821.3647:00460
00461:-00129:+00072:-00057:002778.8322:00461
00462:-00074:+00108:-00102:002778.8322:00462
00463:-00062:+00113:-00037:002778.8322:00463
00464:-00050:+00126:-00024:002778.8322:00464
00465:-00052:+00103:-00058:002778.8322:00465
00466:-00039:+00128:-00051:002778.8322:00466
00467:-00018:+00120:-00032:002778.8322:00467
00468:-00034:+00104:+00017:002767.6584:00468
00469:-00035:+00130:+00017:002767.6584:00469
00470:-00016:+00103:-00007:002767.6584:00470
00471:-00020:+00106:-00019:002767.6584:00471
00472:-00004:+00124:-00017:002767.6584:00472
00473:-00012:+00097:+00053:002767.6584:00473
00474:-00023:+00060:+00043:002767.6584:00474
00475:-00028:+00047:+00027:002865.9885:00475
00476:-00073:+00022:-00005:002865.9885:00476
00477:-00075:+00006:-00063:002865.9885:00477
00478:-00112:-00004:-00188:002865.9885:00478
00479:-00111:+00005:-00051:002865.9885:00479
00480:-00096:-00012:+00011:002865.9885:00480
00481:-00113:-00033:+00112:002865.9885:00481
00482:-00062:-00032:+00183:002816.6018:00482
00483:-00046:-00025:+00186:002816.6018:00483
00484:-00032:-00011:+00105:002816.6018:00484
00485:+00000:+00007:+00065:002816.6018:00485
00486:-00009:+00017:+00048:002816.6018:00486
00487:+00023:+00038:-00010:002816.6018:00487
00488:+00087:+00029:-00011:002816.6018:00488
00489:+00133:+00065:-00005:002798.6662:00489
00490:+00128:+00055:+00090:002798.6662:00490
00491:+00164:+00078:+00085:002798.6662:00491
00492:+00157:+00096:+00064:002798.6662:00492
00493:+00187:+00088:-00015:002798.6662:00493
00494:+00181:+00125:-00071:002798.6662:00494
00495:+00140:+00108:+00028:002798.6662:00495
00496:+00118:+00088:+00072:002879.0454:00496
00497:+00049:+00091:+00065:002879.0454:00497
00498:+00045:+00086:-00023:002879.0454:00498
00499:+00028:+00076:+00008:002879.0454:00499
00500:+00012:+00083:+00102:002879.0454:00500
00501:-00032:+00081:-00056:002879.0454:00501
00502:-00091:+00079:-00065:002879.0454:00502
00503:+00088:+00068:+00218:002791.3120:00503
00504:-00046:+00008:+00100:002791.3120:00504
00505:-00002:+00007:+00068:002791.3120:00505
00506:-00072:-00127:+00025:002791.3120:00506
00507:-00014:-00060:-00112:002791.3120:00507
00508:-00056:-00151:+00111:002791.3120:00508
00509:-00007:-00127:+00263:002791.3120:00509
00510:-00083:-00147:+00138:002791.3120:00510
00511:-00037:-00148:-00275:002755.4748:00511
00512:+00016:-00188:-00137:002755.4748:00512
00513:+00097:-00165:+00178:002755.4748:00513
00514:+00116:-00202:+00195:002755.4748:00514
00515:+00052:-00212:+00112:002755.4748:00515
00516:+00092:-00183:+00110:002755.4748:00516
00517:+00111:-00207:+00056:002755.4748:00517
00518:+00087:-00203:+00086:002808.7829:00518
00519:+00057:-00202:+00157:002808.7829:00519
00520:+00063:-00152:+00174:002808.7829:00520
00521:+00051:-00153:+00194:002808.7829:00521
00522:+00041:-00105:+00210:002808.7829:00522
00523:+00062:-00089:+00225:002808.7829:00523
00524:+00048:-00041:+00190:002808.7829:00524
00525:+00062:+00002:+00126:002724.1123:00525
00526:+00068:+00021:+00111:002724.1123:00526
00527:+00093:+00039:+00176:002724.1123:00527
00528:+00066:+00042:+00180:002724.1123:00528
00529:+00050:+00072:+00083:002724.1123:00529
00530:+00007:+00086:+00161:002724.1123:00530
00531:-00007:+00072:+00188:002724.1123:00531
00532:-00021:+00060:+00133:002724.1123:00532
00533:-00054:+00039:+00065:002690.3271:00533
00534:-00030:+00052:+00120:002690.3271:00534
00535:-00044:+00014:+00148:002690.3271:00535
00536:-00050:-00006:+00130:002690.3271:00536
00537:-00064:-00005:+00093:002690.3271:00537
00538:-00064:-00032:+00098:002690.3271:00538
00539:-00075:-00023:+00085:002690.3271:00539
00540:-00076:-00066:+00030:002753.8122:00540
00541:-00073:-00064:+00106:002753.8122:00541
00542:-00112:-00097:+00107:002753.8122:00542
00543:-00096:-00075:-00016:002753.8122:00543
00544:-00102:-00102:-00036:002753.8122:00544
00545:-00062:-00125:+00013:002753.8122:00545
00546:-00060:-00118:-00014:002753.8122:00546
00547:-00049:-00101:-00058:002677.2792:00547
00548:-00032:-00090:-00048:002677.2792:00548
00549:+00001:-00099:+00014:002677.2792:00549
00550:+00009:-00100:+00017:002677.2792:00550
00551:-00006:-00103:+00006:002677.2792:00551
00552:-00009:-00073:-00074:002677.2792:00552
00553:+00017:-00080:-00062:002677.2792:00553
00554:+00042:-00081:-00050:002677.2792:00554
00555:+00045:-00077:-00076:002656.0627:00555
00556:+00091:-00042:-00049:002656.0627:00556
00557:+00067:-00054:-00123:002656.0627:00557
00558:+00083:-00044:-00199:002656.0627:00558
00559:+00077:-00058:-00147:002656.0627:00559
00560:+00064:-00028:-00069:002656.0627:00560
00561:+00062:-00035:-00062:002656.0627:00561
00562:+00059:-00017:-00092:002736.0634:00562
00563:+00028:+00017:-00071:002736.0634:00563
00564:+00015:+00005:-00039:002736.0634:00564
00565:-00027:+00013:-00120:002736.0634:00565
00566:-00004:+00010:-00109:002736.0634:00566
00567:-00052:+00036:-00101:002736.0634:00567
00568:-00062:+00027:-00041:002736.0634:00568
00569:-00047:+00037:-00095:002736.0634:00569
00570:-00067:+00039:-00121:002671.5017:00570
00571:-00066:+00065:-00141:002671.5017:00571
00572:-00056:+00068:-00113:002671.5017:00572
00573:-00073:+00045:-00119:002671.5017:00573
00574:-00031:+00053:-00098:002671.5017:00574
00575:-00002:+00052:-00086:002671.5017:00575
00576:-00011:+00048:-00072:002671.5017:00576
00577:+00004:+00014:-00092:002678.7661:00577
00578:+00027:+00009:-00049:002678.7661:00578
00579:+00005:+00007:-00067:002678.7661:00579
00580:+00012:+00003:-00052:002678.7661:00580
00581:-00003:-00014:-00024:002678.7661:00581
00582:-00038:+00000:-00055:002678.7661:00582
00583:-00049:+00001:-00078:002678.7661:00583
00584:-00048:+00034:-00109:002784.1403:00584
00585:-00066:+00029:-00151:002784.1403:00585
00586:-00078:+00063:-00119:002784.1403:00586
00587:-00100:+00075:+00013:002784.1403:00587
00588:-00090:+00094:-00026:002784.1403:00588
00589:-00128:+00086:-00079:002784.1403:00589
00590:-00127:+00087:-00058:002784.1403:00590
00591:-00189:+00100:-00045:002784.1403:00591
00592:-00181:+00108:-00095:002736.1044:00592
00593:-00166:+00115:-00094:002736.1044:00593
00594:-00196:+00087:-00084:002736.1044:00594
00595:-00185:+00081:-00075:002736.1044:00595
00596:-00172:+00079:-00055:002736.1044:00596
00597:-00190:+00077:-00072:002736.1044:00597
00598:-00189:+00077:-00055:002736.1044:00598
00599:-00152:+00078:-00008:002749.4750:00599
00600:-00120:+00060:-00004:002749.4750:00600
00601:-00108:+00060:-00040:002749.4750:00601
00602:-00098:+00099:-00055:002749.4750:00602
00603:-00088:+00110:-00044:002749.4750:00603
00604:-00061:+00114:-00094:002749.4750:00604
00605:-00064:+00114:-00111:002749.4750:00605
00606:-00048:+00145:-00093:002859.5307:00606
00607:-00048:+00119:-00109:002859.5307:00607
00608:-00059:+00146:-00056:002859.5307:00608
00609:-00018:+00152:+00046:002859.5307:00609
00610:-00008:+00153:+00030:002859.5307:00610
00611:+00015:+00150:-00006:002859.5307:00611
00612:+00007:+00173:+00025:002859.5307:00612
00613:+00042:+00145:-00003:002803.8666:00613
00614:+00001:+00114:-00026:002803.8666:00614
00615:-00021:+00085:-00033:002803.8666:00615
00616:-00053:+00039:+00015:002803.8666:00616
00617:-00070:+00022:-00103:002803.8666:00617
00618:-00046:+00032:-00121:002803.8666:00618
00619:-00048:-00006:-00101:002803.8666:00619
00620:-00066:-00021:-00011:002811.2539:00620
00621:-00057:-00033:+00032:002811.2539:00621
00622:+00002:-00012:+00165:002811.2539:00622
00623:+00032:-00008:+00121:002811.2539:00623
00624:+00011:-00019:+00127:002811.2539:00624
00625:+00024:-00022:+00128:002811.2539:00625
00626:+00013:+00002:+00093:002811.2539:00626
00627:+00060:-00007:-00029:002912.1809:00627
00628:+00060:+00010:-00045:002912.1809:00628
00629:+00038:+00023:-00026:002912.1809:00629
00630:+00045:+00023:+00030:002912.1809:00630
00631:+00061:+00029:+00054:002912.1809:00631
00632:+00097:+00054:+00050:002912.1809:00632
00633:+00114:+00082:-00001:002912.1809:00633
00634:+00150:+00073:+00019:002848.7932:00634
00635:+00105:+00070:+00032:002848.7932:00635
00636:+00104:+00090:+00009:002848.7932:00636
00637:+00073:+00096:+00056:002848.7932:00637
00638:+00037:+00074:+00041:002848.7932:00638
00639:+00008:+00056:+00012:002848.7932:00639
00640:+00057:+00092:+00104:002848.7932:00640
00641:-00070:-00016:+00261:002823.9177:00641
00642:+00089:+00030:+00241:002823.9177:00642
00643:-00096:-00058:+00029:002823.9177:00643
00644:+00052:-00061:+00115:002823.9177:00644
00645:-00028:-00134:+00151:002823.9177:00645
00646:+00050:-00098:+00006:002823.9177:00646
00647:-00038:-00106:-00064:002823.9177:00647
00648:+00012:-00094:+00002:002892.2067:00648
00649:+00038:-00159:+00142:002892.2067:00649
00650:-00012:-00122:+00239:002892.2067:00650
00651:-00042:-00171:+00098:002892.2067:00651
00652:-00002:-00165:-00142:002892.2067:00652
00653:+00061:-00202:-00183:002892.2067:00653
00654:+00068:-00219:+00248:002892.2067:00654
00655:+00017:-00200:+00296:002791.2558:00655
00656:+00045:-00211:+00241:002791.2558:00656
00657:+00067:-00209:+00082:002791.2558:00657
00658:+00072:-00202:+00049:002791.2558:00658
00659:+00032:-00182:-00012:002791.2558:00659
00660:+00077:-00146:+00148:002791.2558:00660
00661:+00063:-00173:+00194:002791.2558:00661
00662:+00068:-00097:+00151:002749.3891:00662
00663:+00059:-00073:+00126:002749.3891:00663
00664:+00048:-00028:+00170:002749.3891:00664
00665:+00079:-00023:+00171:002749.3891:00665
00666:+00089:+00052:+00127:002749.3891:00666
00667:+00108:+00043:+00145:002749.3891:00667
00668:+00080:+00098:+00176:002749.3891:00668
00669:+00072:+00074:+00186:002749.3891:00669
00670:+00064:+00129:+00133:002808.7270:00670
00671:+00028:+00125:+00138:002808.7270:00671
00672:+00015:+00117:+00133:002808.7270:00672
00673:-00017:+00098:+00041:002808.7270:00673
00674:-00057:+00110:+00117:002808.7270:00674
00675:-00053:+00074:+00164:002808.7270:00675
00676:-00077:+00079:+00059:002808.7270:00676
00677:-00073:+00067:+00008:002712.1938:00677
00678:-00099:+00029:+00113:002712.1938:00678
00679:-00072:+00001:+00155:002712.1938:00679
00680:-00075:-00027:+00081:002712.1938:00680
00681:-00077:-00041:+00084:002712.1938:00681
00682:-00097:-00088:+00031:002712.1938:00682
00683:-00106:-00114:+00020:002712.1938:00683
00684:-00089:-00132:+00036:002684.4440:00684
00685:-00089:-00133:-00045:002684.4440:00685
00686:-00103:-00160:-00039:002684.4440:00686
00687:-00070:-00145:-00050:002684.4440:00687
00688:-00031:-00140:-00031:002684.4440:00688
00689:+00012:-00122:-00011:002684.4440:00689
00690:+00042:-00127:+00001:002684.4440:00690
00691:+00053:-00114:+00022:002684.4440:00691
00692:+00041:-00112:-00037:002741.8242:00692
00693:+00079:-00071:-00006:002741.8242:00693
00694:+00094:-00083:-00032:002741.8242:00694
00695:+00107:-00073:-00092:002741.8242:00695
00696:+00111:-00113:-00095:002741.8242:00696
00697:+00107:-00086:-00089:002741.8242:00697
00698:+00085:-00042:-00113:002741.8242:00698
00699:+00088:-00059:-00068:002665.6894:00699
00700:+00076:-00029:-00115:002665.6894:00700
00701:+00040:-00030:-00040:002665.6894:00701
00702:+00045:-00029:-00086:002665.6894:00702
00703:+00011:-00024:-00035:002665.6894:00703
00704:+00031:-00028:-00079:002665.6894:00704
00705:-00030:-00031:-00098:002665.6894:00705
00706:-00045:+00000:-00125:002665.6894:00706
00707:-00075:+00017:-00072:002650.3408:00707
00708:-00098:-00006:-00121:002650.3408:00708
00709:-00077:+00027:-00122:002650.3408:00709
00710:-00068:+00024:-00112:002650.3408:00710
00711:-00061:+00043:-00082:002650.3408:00711
00712:-00034:+00058:-00139:002650.3408:00712
00713:-00003:+00073:-00114:002650.3408:00713
00714:+00027:+00077:-00110:002735.9399:00714
00715:+00003:+00055:-00053:002735.9399:00715
00716:+00030:+00063:-00046:002735.9399:00716
00717:+00044:+00067:-00057:002735.9399:00717
00718:+00034:+00066:-00078:002735.9399:00718
00719:+00004:+00057:-00040:002735.9399:00719
00720:-00063:+00051:-00098:002735.9399:00720
00721:-00088:+00047:-00209:002682.9479:00721
00722:-00050:+00028:-00106:002682.9479:00722
00723:-00063:+00049:-00015:002682.9479:00723
00724:-00107:+00013:-00021:002682.9479:00724
00725:-00120:+00045:-00063:002682.9479:00725
00726:-00108:+00062:-00170:002682.9479:00726
00727:-00125:+00071:-00072:002682.9479:00727
00728:-00118:+00098:+00001:002682.9479:00728
00729:-00122:+00113:-00005:002690.2753:00729
00730:-00116:+00099:-00105:002690.2753:00730
00731:-00109:+00100:-00086:002690.2753:00731
00732:-00093:+00126:-00093:002690.2753:00732
00733:-00124:+00093:-00033:002690.2753:00733
00734:-00142:+00095:-00053:002690.2753:00734
00735:-00144:+00056:-00053:002690.2753:00735
00736:-00131:+00073:-00089:002796.3310:00736
00737:-00127:+00071:-00054:002796.3310:00737
00738:-00139:+00072:-00063:002796.3310:00738
00739:-00122:+00072:-00087:002796.3310:00739
00740:-00146:+00086:-00068:002796.3310:00740
00741:-00127:+00098:-00101:002796.3310:00741
00742:-00136:+00085:-00061:002796.3310:00742
00743:-00137:+00092:-00024:002748.1303:00743
00744:-00137:+00125:-00040:002748.1303:00744
00745:-00123:+00116:-00088:002748.1303:00745
00746:-00133:+00122:-00090:002748.1303:00746
00747:-00127:+00116:-00036:002748.1303:00747
00748:-00107:+00141:-00023:002748.1303:00748
00749:-00072:+00131:+00023:002748.1303:00749
00750:-00059:+00142:-00013:002748.1303:00750
00751:-00015:+00141:-00051:002761.4921:00751
00752:+00008:+00154:-00026:002761.4921:00752
00753:+00024:+00119:-00024:002761.4921:00753
00754:+00038:+00114:-00032:002761.4921:00754
00755:+00020:+00077:+00031:002761.4921:00755
00756:+00013:+00065:+00026:002761.4921:00756
00757:-00023:+00023:-00045:002761.4921:00757
00758:-00033:-00001:-00147:002859.4875:00758
00759:-00036:+00004:-00182:002859.4875:00759
00760:-00065:-00014:-00104:002859.4875:00760
00761:-00044:-00030:+00073:002859.4875:00761
00762:-00054:-00033:+00152:002859.4875:00762
00763:+00012:-00037:+00220:002859.4875:00763
00764:-00001:-00038:+00199:002859.4875:00764
00765:+00000:-00023:+00124:002810.1508:00765
00766:-00021:+00003:-00005:002810.1508:00766
00767:+00017:+00022:+00030:002810.1508:00767
00768:+00063:+00021:+00022:002810.1508:00768
00769:+00034:+00026:-00039:002810.1508:00769
00770:+00084:+00050:-00055:002810.1508:00770
00771:+00117:+00078:+00061:002810.1508:00771
00772:+00126:+00100:+00043:002811.1359:00772
00773:+00134:+00114:+00013:002811.1359:00773
00774:+00168:+00117:+00017:002811.1359:00774
00775:+00143:+00106:+00079:002811.1359:00775
00776:+00172:+00100:+00050:002811.1359:00776
00777:+00070:+00102:+00034:002811.1359:00777
00778:+00069:+00128:+00029:002811.1359:00778
00779:+00004:+00081:+00183:002892.0737:00779
00780:+00050:+00095:+00099:002892.0737:00780
00781:-00094:+00035:+00169:002892.0737:00781
00782:+00036:+00026:+00035:002892.0737:00782
00783:-00079:-00043:+00191:002892.0737:00783
00784:+00069:-00024:+00076:002892.0737:00784
00785:+00019:-00092:-00001:002892.0737:00785
00786:+00036:-00111:-00155:002810.1464:00786
00787:+00045:-00132:+00041:002810.1464:00787
00788:-00082:-00170:+00166:002810.1464:00788
00789:-00044:-00147:+00074:002810.1464:00789
00790:-00059:-00205:-00165:002810.1464:00790
00791:-00056:-00185:-00099:002810.1464:00791
00792:+00075:-00248:+00105:002810.1464:00792
00793:+00016:-00225:+00345:002773.7329:00793
00794:-00007:-00232:+00250:002773.7329:00794
00795:+00061:-00280:+00112:002773.7329:00795
00796:+00124:-00222:+00027:002773.7329:00796
00797:+00110:-00239:+00024:002773.7329:00797
00798:+00051:-00202:+00173:002773.7329:00798
00799:+00068:-00206:+00075:002773.7329:00799
00800:+00099:-00154:+00193:002833.8562:00800
00801:+00101:-00157:+00140:002833.8562:00801
00802:+00052:-00125:+00166:002833.8562:00802
00803:+00077:-00095:+00136:002833.8562:00803
00804:+00107:-00021:+00182:002833.8562:00804
00805:+00108:-00005:+00130:002833.8562:00805
00806:+00123:+00062:+00115:002833.8562:00806
00807:+00084:+00082:+00182:002742.0480:00807
00808:+00106:+00086:+00152:002742.0480:00808
00809:+00034:+00107:+00067:002742.0480:00809
00810:+00044:+00133:+00137:002742.0480:00810
00811:+00003:+00118:+00182:002742.0480:00811
00812:-00039:+00118:+00154:002742.0480:00812
00813:-00053:+00115:-00015:002742.0480:00813
00814:-00076:+00086:+00077:002742.0480:00814
00815:-00079:+00067:+00044:002701.7309:00815
00816:-00096:+00052:+00040:002701.7309:00816
00817:-00054:+00053:+00147:002701.7309:00817
00818:-00051:+00010:+00178:002701.7309:00818
00819:-00058:+00021:+00089:002701.7309:00819
00820:-00063:-00028:+00103:002701.7309:00820
00821:-00083:-00039:+00047:002701.7309:00821
00822:-00083:-00086:+00070:002759.7509:00822
00823:-00088:-00101:+00024:002759.7509:00823
00824:-00077:-00120:+00018:002759.7509:00824
00825:-00069:-00135:+00038:002759.7509:00825
00826:-00056:-00131:-00018:002759.7509:00826
00827:-00028:-00154:-00031:002759.7509:00827
00828:-00009:-00148:-00044:002759.7509:00828
00829:-00007:-00134:+00048:002759.7509:00829
00830:+00072:-00133:-00018:002665.6469:00830
00831:+00066:-00128:+00003:002665.6469:00831
00832:+00106:-00115:+00000:002665.6469:00832
00833:+00090:-00099:-00044:002665.6469:00833
00834:+00091:-00091:-00114:002665.6469:00834
00835:+00070:-00064:-00110:002665.6469:00835
00836:+00089:-00044:-00079:002665.6469:00836
00837:+00070:-00045:-00074:002639.0791:00837
00838:+00080:-00077:-00093:002639.0791:00838
00839:+00033:-00065:-00100:002639.0791:00839
00840:-00010:-00070:-00088:002639.0791:00840
00841:-00038:-00083:-00071:002639.0791:00841
00842:-00064:-00038:-00134:002639.0791:00842
00843:-00085:-00042:-00156:002639.0791:00843
00844:-00093:-00044:-00138:002639.0791:00844
00845:-00107:-00075:-00068:002712.5058:00845
00846:-00096:-00062:-00046:002712.5058:00846
00847:-00129:-00080:-00089:002712.5058:00847
00848:-00150:-00030:-00079:002712.5058:00848
00849:-00114:-00064:-00090:002712.5058:00849
00850:-00116:-00031:-00079:002712.5058:00850
00851:-00065:-00011:-00138:002712.5058:00851
00852:-00018:+00010:-00134:002643.1267:00852
00853:+00060:+00048:-00156:002643.1267:00853
00854:+00087:+00058:-00115:002643.1267:00854
00855:+00128:+00093:-00109:002643.1267:00855
00856:+00133:+00125:-00063:002643.1267:00856
00857:+00160:+00106:-00074:002643.1267:00857
00858:+00143:+00126:-00023:002643.1267:00858
00859:+00151:+00125:-00080:002643.1267:00859
00860:+00079:+00101:-00123:002644.7314:00860
00861:+00088:+00114:-00134:002644.7314:00861
00862:+00049:+00104:+00000:002644.7314:00862
00863:-00011:+00087:-00016:002644.7314:00863
00864:-00084:+00084:-00056:002644.7314:00864
00865:-00099:+00079:-00143:002644.7314:00865
00866:-00139:+00055:-00191:002644.7314:00866
00867:-00157:+00061:-00089:002747.7875:00867
00868:-00170:+00062:-00023:002747.7875:00868
00869:-00220:+00064:-00008:002747.7875:00869
00870:-00199:+00042:-00171:002747.7875:00870
00871:-00215:+00054:-00068:002747.7875:00871
00872:-00236:+00052:-00040:002747.7875:00872
00873:-00229:+00059:-00011:002747.7875:00873
00874:-00237:+00062:+00000:002706.2822:00874
00875:-00235:+00057:-00001:002706.2822:00875
00876:-00174:+00060:-00129:002706.2822:00876
00877:-00174:+00098:-00108:002706.2822:00877
00878:-00156:+00071:-00053:002706.2822:00878
00879:-00109:+00091:-00032:002706.2822:00879
00880:-00058:+00141:-00052:002706.2822:00880
00881:-00070:+00144:-00049:002706.2822:00881
00882:-00066:+00154:-00054:002719.4843:00882
00883:-00069:+00161:-00104:002719.4843:00883
00884:-00050:+00148:-00112:002719.4843:00884
00885:-00066:+00148:-00112:002719.4843:00885
00886:-00047:+00136:-00034:002719.4843:00886
00887:-00077:+00137:-00011:002719.4843:00887
00888:-00075:+00120:-00031:002719.4843:00888
00889:-00060:+00142:-00042:002821.2431:00889
00890:-00103:+00117:-00046:002821.2431:00890
00891:-00077:+00130:-00006:002821.2431:00891
00892:-00086:+00127:-00039:002821.2431:00892
00893:-00054:+00142:-00043:002821.2431:00893
00894:-00054:+00145:-00040:002821.2431:00894
00895:-00019:+00119:-00051:002821.2431:00895
00896:-00038:+00105:-00126:002772.5712:00896
00897:-00029:+00106:-00144:002772.5712:00897
00898:-00048:+00096:-00144:002772.5712:00898
00899:-00044:+00076:-00108:002772.5712:00899
00900:-00045:+00059:-00040:002772.5712:00900
00901:-00069:+00065:-00004:002772.5712:00901
00902:-00071:+00026:+00084:002772.5712:00902
00903:-00065:+00010:+00081:002779.8623:00903
00904:-00085:+00006:+00101:002779.8623:00904
00905:-00083:-00033:+00051:002779.8623:00905
00906:-00101:-00015:-00006:002779.8623:00906
00907:-00103:-00021:-00099:002779.8623:00907
00908:-00090:-00026:-00069:002779.8623:00908
00909:-00046:-00010:-00005:002779.8623:00909
00910:-00004:-00009:+00076:002892.0737:00910
00911:+00031:+00002:+00109:002892.0737:00911
00912:+00055:+00003:-00015:002892.0737:00912
00913:+00088:+00030:-00058:002892.0737:00913
00914:+00122:+00046:-00061:002892.0737:00914
00915:+00124:+00080:+00085:002892.0737:00915
00916:+00132:+00064:+00153:002892.0737:00916
00917:+00173:+00075:+00150:002835.7370:00917
00918:+00194:+00086:+00085:002835.7370:00918
00919:+00188:+00085:+00117:002835.7370:00919
00920:+00160:+00093:+00118:002835.7370:00920
00921:+00134:+00097:+00146:002835.7370:00921
00922:+00140:+00086:+00075:002835.7370:00922
00923:+00048:+00075:+00068:002835.7370:00923
00924:+00070:+00070:+00192:002830.2758:00924
00925:+00041:+00025:+00014:002830.2758:00925
00926:+00159:+00043:+00140:002830.2758:00926
00927:+00079:-00026:+00169:002830.2758:00927
00928:+00140:-00024:+00112:002830.2758:00928
00929:-00034:-00108:+00183:002830.2758:00929
00930:-00006:-00042:+00101:002830.2758:00930
00931:-00046:-00112:-00036:002912.0510:00931
00932:+00013:-00120:+00106:002912.0510:00932
00933:+00004:-00169:+00184:002912.0510:00933
00934:-00046:-00173:+00263:002912.0510:00934
00935:-00037:-00198:+00029:002912.0510:00935
00936:-00041:-00230:-00027:002912.0510:00936
00937:-00008:-00226:-00040:002912.0510:00937
00938:-00002:-00226:+00153:002822.8911:00938
00939:+00037:-00227:+00109:002822.8911:00939
00940:+00019:-00194:+00134:002822.8911:00940
00941:+00076:-00201:+00034:002822.8911:00941
00942:+00040:-00170:+00016:002822.8911:00942
00943:+00054:-00137:+00063:002822.8911:00943
00944:+00048:-00138:+00152:002822.8911:00944
00945:+00074:-00105:+00151:002798.5583:00945
00946:+00067:-00099:+00193:002798.5583:00946
00947:+00104:-00046:+00209:002798.5583:00947
00948:+00085:-00027:+00179:002798.5583:00948
00949:+00081:-00037:+00146:002798.5583:00949
00950:+00133:+00034:+00085:002798.5583:00950
00951:+00121:+00029:+00053:002798.5583:00951
00952:+00115:+00051:+00034:002853.0639:00952
00953:+00104:+00040:+00145:002853.0639:00953
00954:+00108:+00081:+00166:002853.0639:00954
00955:+00037:+00069:+00118:002853.0639:00955
00956:+00018:+00067:+00160:002853.0639:00956
00957:-00021:+00040:+00152:002853.0639:00957
00958:-00024:+00053:+00141:002853.0639:00958
00959:-00030:+00015:+00090:002766.4262:00959
00960:-00041:+00026:+00118:002766.4262:00960
00961:-00069:-00006:+00083:002766.4262:00961
00962:-00084:-00003:+00082:002766.4262:00962
00963:-00078:-00012:+00111:002766.4262:00963
00964:-00090:-00013:+00068:002766.4262:00964
00965:-00112:-00028:+00020:002766.4262:00965
00966:-00088:-00053:+00091:002766.4262:00966
00967:-00081:-00074:+00148:002731.3466:00967
00968:-00051:-00075:+00056:002731.3466:00968
00969:-00026:-00095:+00056:002731.3466:00969
00970:+00024:-00073:+00082:002731.3466:00970
00971:+00029:-00113:+00005:002731.3466:00971
00972:+00025:-00106:+00010:002731.3466:00972
00973:+00036:-00103:+00030:002731.3466:00973
00974:+00072:-00106:+00000:002802.5017:00974
00975:+00051:-00119:+00011:002802.5017:00975
00976:+00066:-00139:+00037:002802.5017:00976
00977:+00049:-00116:-00013:002802.5017:00977
00978:+00049:-00101:-00106:002802.5017:00978
00979:+00058:-00102:-00076:002802.5017:00979
00980:+00039:-00139:-00099:002802.5017:00980
00981:+00034:-00153:-00080:002712.1674:00981
00982:+00029:-00156:-00072:002712.1674:00982
00983:+00010:-00117:-00008:002712.1674:00983
00984:-00005:-00142:-00030:002712.1674:00984
00985:-00071:-00099:-00086:002712.1674:00985
00986:-00062:-00129:-00073:002712.1674:00986
00987:-00040:-00110:-00165:002712.1674:00987
00988:-00066:-00137:-00097:002712.1674:00988
00989:-00027:-00139:-00055:002684.4482:00989
00990:-00047:-00133:-00028:002684.4482:00990
00991:-00043:-00115:-00062:002684.4482:00991
00992:-00056:-00095:-00031:002684.4482:00992
00993:-00033:-00085:-00020:002684.4482:00993
00994:-00014:-00055:-00023:002684.4482:00994
00995:-00011:-00054:-00096:002684.4482:00995
00996:+00036:-00034:-00152:002753.7580:00996
00997:+00068:+00000:-00213:002753.7580:00997
00998:+00088:+00029:-00121:002753.7580:00998
00999:+00108:+00062:-00085:002753.7580:00999
01000:+00119:+00110:-00053:002753.7580:01000
01001:+00096:+00125:-00090:002753.7580:01001
01002:+00081:+00159:-00042:002753.7580:01002
01003:+00085:+00164:-00032:002682.9694:01003
01004:+00039:+00191:-00141:002682.9694:01004
01005:+00031:+00169:-00224:002682.9694:01005
01006:+00024:+00163:-00060:002682.9694:01006
01007:-00005:+00168:+00056:002682.9694:01007
01008:-00099:+00128:-00061:002682.9694:01008
01009:-00126:+00130:-00050:002682.9694:01009
01010:-00180:+00110:-00115:002682.9694:01010
01011:-00196:+00099:-00115:002684.4653:01011
01012:-00214:+00075:-00098:002684.4653:01012
01013:-00214:+00070:+00012:002684.4653:01013
01014:-00231:+00055:-00087:002684.4653:01014
01015:-00214:+00067:-00187:002684.4653:01015
01016:-00238:+00063:-00117:002684.4653:01016
01017:-00241:+00042:-00020:002684.4653:01017
01018:-00211:+00067:+00013:002771.8964:01018
01019:-00187:+00057:-00047:002771.8964:01019
01020:-00180:+00068:-00029:002771.8964:01020
01021:-00133:+00066:-00060:002771.8964:01021
01022:-00106:+00069:-00039:002771.8964:01022
01023:-00097:+00072:-00062:002771.8964:01023
01024:-00047:+00091:-00119:002771.8964:01024
01025:-00035:+00103:+00015:002730.0305:01025
01026:-00006:+00125:-00016:002730.0305:01026
01027:-00035:+00140:-00022:002730.0305:01027
01028:-00016:+00142:-00065:002730.0305:01028
01029:-00026:+00137:-00080:002730.0305:01029
01030:-00017:+00158:-00139:002730.0305:01030
01031:-00042:+00136:-00093:002730.0305:01031
01032:-00068:+00144:-00039:002730.0305:01032
01033:-00104:+00119:-00048:002725.4294:01033
01034:-00066:+00130:-00066:002725.4294:01034
01035:-00112:+00126:-00027:002725.4294:01035
01036:-00128:+00085:-00057:002725.4294:01036
01037:-00128:+00080:-00024:002725.4294:01037
01038:-00118:+00060:-00037:002725.4294:01038
01039:-00093:+00066:+00024:002725.4294:01039
01040:-00097:+00053:+00038:002821.2145:01040
01041:-00089:+00045:+00029:002821.2145:01041
01042:-00097:+00039:-00060:002821.2145:01042
01043:-00092:+00066:-00068:002821.2145:01043
01044:-00062:+00050:-00039:002821.2145:01044
01045:-00078:-00010:+00044:002821.2145:01045
01046:-00062:-00083:+00075:002821.2145:01046
01047:-00062:-00069:+00026:002766.4172:01047
01048:-00060:-00057:-00120:002766.4172:01048
01049:-00047:-00061:-00115:002766.4172:01049
01050:-00069:-00083:-00060:002766.4172:01050
01051:-00019:-00046:+00085:002766.4172:01051
01052:-00023:-00062:+00192:002766.4172:01052
01053:+00035:-00015:+00168:002766.4172:01053
01054:+00046:-00018:+00114:002773.6962:01054
01055:+00054:+00022:+00068:002773.6962:01055
01056:+00055:+00038:+00058:002773.6962:01056
01057:+00153:+00075:+00059:002773.6962:01057
01058:+00132:+00071:+00004:002773.6962:01058
01059:+00196:+00150:-00093:002773.6962:01059
01060:+00179:+00150:-00004:002773.6962:01060
01061:+00204:+00189:-00002:002865.8432:01061
01062:+00190:+00152:+00040:002865.8432:01062
01063:+00227:+00180:+00071:002865.8432:01063
01064:+00201:+00159:+00060:002865.8432:01064
01065:+00131:+00138:+00097:002865.8432:01065
01066:+00101:+00129:+00080:002865.8432:01066
01067:+00009:+00108:+00043:002865.8432:01067
01068:+00011:+00063:+00031:002791.1999:01068
01069:-00049:+00071:+00113:002791.1999:01069
01070:-00119:+00081:+00047:002791.1999:01070
01071:-00123:-00001:+00257:002791.1999:01071
01072:-00063:-00001:+00090:002791.1999:01072
01073:+00021:-00020:+00175:002791.1999:01073
01074:-00072:-00087:-00035:002791.1999:01074
01075:-00051:-00097:+00215:002791.1999:01075
01076:-00140:-00163:+00106:002767.6630:01076
01077:-00122:-00122:-00206:002767.6630:01077
01078:-00059:-00163:-00155:002767.6630:01078
01079:+00011:-00164:+00047:002767.6630:01079
01080:-00041:-00201:+00132:002767.6630:01080
01081:+00038:-00163:+00201:002767.6630:01081
01082:+00032:-00182:+00177:002767.6630:01082
01083:+00104:-00166:+00015:002821.2385:01083
01084:+00066:-00167:-00020:002821.2385:01084
01085:+00102:-00149:+00143:002821.2385:01085
01086:+00039:-00166:+00220:002821.2385:01086
01087:+00056:-00147:+00162:002821.2385:01087
01088:+00070:-00154:+00201:002821.2385:01088
01089:+00068:-00143:+00139:002821.2385:01089
01090:+00066:-00118:+00072:002724.0500:01090
01091:+00093:-00087:+00125:002724.0500:01091
01092:+00149:-00078:+00137:002724.0500:01092
01093:+00111:-00080:+00034:002724.0500:01093
01094:+00135:-00008:+00071:002724.0500:01094
01095:+00106:+00005:+00153:002724.0500:01095
01096:+00094:+00020:+00165:002724.0500:01096
01097:+00074:+00038:+00113:002724.0500:01097
01098:+00033:+00052:+00129:002690.2233:01098
01099:+00022:+00025:+00090:002690.2233:01099
01100:-00002:+00067:+00125:002690.2233:01100
01101:-00013:+00047:+00161:002690.2233:01101
01102:-00047:+00029:+00154:002690.2233:01102
01103:-00070:+00008:+00130:002690.2233:01103
01104:-00083:+00024:+00063:002690.2233:01104
01105:-00063:+00015:+00134:002747.8452:01105
01106:-00088:+00009:+00118:002747.8452:01106
01107:-00098:-00005:+00092:002747.8452:01107
01108:-00061:-00032:+00071:002747.8452:01108
01109:-00074:-00025:+00009:002747.8452:01109
01110:-00085:-00030:+00101:002747.8452:01110
01111:-00088:-00076:+00046:002747.8452:01111
01112:-00064:-00058:-00012:002671.4248:01112
01113:-00049:-00071:+00019:002671.4248:01113
01114:-00026:-00075:+00047:002671.4248:01114
01115:-00017:-00089:+00072:002671.4248:01115
01116:-00012:-00111:+00028:002671.4248:01116
01117:-00007:-00075:+00012:002671.4248:01117
01118:+00026:-00086:-00011:002671.4248:01118
01119:+00003:-00113:-00011:002671.4248:01119
01120:+00003:-00075:-00011:002639.1203:01120
01121:+00014:-00092:-00006:002639.1203:01121
01122:-00021:-00061:-00122:002639.1203:01122
01123:-00004:-00040:-00136:002639.1203:01123
01124:+00045:-00009:-00038:002639.1203:01124
01125:+00028:-00017:-00011:002639.1203:01125
01126:+00078:-00023:-00031:002639.1203:01126
01127:+00076:-00018:-00110:002718.3068:01127
01128:+00052:-00057:-00202:002718.3068:01128
01129:+00069:-00083:-00191:002718.3068:01129
01130:+00012:-00095:-00154:002718.3068:01130
01131:+00015:-00081:-00069:002718.3068:01131
01132:-00066:-00089:-00045:002718.3068:01132
01133:-00079:-00088:-00006:002718.3068:01133
01134:-00113:-00103:-00017:002718.3068:01134
01135:-00074:-00103:-00020:002654.3813:01135
01136:-00098:-00108:-00146:002654.3813:01136
01137:-00067:-00086:-00143:002654.3813:01137
01138:-00076:-00089:-00135:002654.3813:01138
01139:-00097:-00074:-00137:002654.3813:01139
01140:-00060:-00056:-00085:002654.3813:01140
01141:-00048:-00010:-00107:002654.3813:01141
01142:-00030:-00011:-00084:002644.7021:01142
01143:+00018:+00046:-00074:002644.7021:01143
01144:+00009:+00080:-00052:002644.7021:01144
01145:+00065:+00095:-00088:002644.7021:01145
01146:+00097:+00123:-00106:002644.7021:01146
01147:+00113:+00135:-00057:002644.7021:01147
01148:+00107:+00161:-00046:002644.7021:01148
01149:+00073:+00161:-00096:002644.7021:01149
01150:+00089:+00148:-00047:002747.8005:01150
01151:+00036:+00174:+00010:002747.8005:01151
01152:-00017:+00152:-00067:002747.8005:01152
01153:-00047:+00160:-00182:002747.8005:01153
01154:-00079:+00156:-00215:002747.8005:01154
01155:-00109:+00157:-00142:002747.8005:01155
01156:-00174:+00150:+00022:002747.8005:01156
01157:-00182:+00121:+00024:002700.4228:01157
01158:-00184:+00129:-00078:002700.4228:01158
01159:-00180:+00104:-00024:002700.4228:01159
01160:-00196:+00100:-00017:002700.4228:01160
01161:-00183:+00082:-00040:002700.4228:01161
01162:-00183:+00069:-00058:002700.4228:01162
01163:-00191:+00050:-00056:002700.4228:01163
01164:-00204:+00028:-00087:002713.5437:01164
01165:-00190:+00035:-00108:002713.5437:01165
01166:-00189:+00025:-00059:002713.5437:01166
01167:-00159:+00028:-00033:002713.5437:01167
01168:-00115:+00067:-00062:002713.5437:01168
01169:-00062:+00079:-00057:002713.5437:01169
01170:-00057:+00097:-00054:002713.5437:01170
01171:-00038:+00100:-00080:002713.5437:01171
01172:-00003:+00127:-00065:002808.7646:01172
01173:-00028:+00102:-00034:002808.7646:01173
01174:-00056:+00114:-00053:002808.7646:01174
01175:-00072:+00114:-00052:002808.7646:01175
01176:-00095:+00110:-00084:002808.7646:01176
01177:-00122:+00086:-00079:002808.7646:01177
01178:-00131:+00079:-00077:002808.7646:01178
01179:-00130:+00079:-00077:002760.2900:01179
01180:-00108:+00080:-00011:002760.2900:01180
01181:-00078:+00059:-00027:002760.2900:01181
01182:-00081:+00069:+00039:002760.2900:01182
01183:-00058:+00071:-00006:002760.2900:01183
01184:-00055:+00098:-00051:002760.2900:01184
01185:-00013:+00073:-00106:002760.2900:01185
01186:-00043:+00081:-00018:002773.8154:01186
01187:+00002:+00047:+00028:002773.8154:01187
01188:-00002:+00020:+00031:002773.8154:01188
01189:-00028:+00000:-00005:002773.8154:01189
01190:-00041:+00015:-00139:002773.8154:01190
01191:-00042:-00007:-00112:002773.8154:01191
01192:-00013:+00006:+00016:002773.8154:01192
01193:-00037:+00002:+00190:002865.9643:01193
01194:-00010:+00021:+00199:002865.9643:01194
01195:-00004:+00033:+00097:002865.9643:01195
01196:-00026:+00029:+00086:002865.9643:01196
01197:+00027:+00053:+00119:002865.9643:01197
01198:+00074:+00057:+00033:002865.9643:01198
01199:+00093:+00076:-00020:002865.9643:01199
01200:+00101:+00114:-00042:002810.2648:01200
01201:+00121:+00123:+00053:002810.2648:01201
01202:+00110:+00129:+00051:002810.2648:01202
01203:+00117:+00123:-00032:002810.2648:01203
01204:+00133:+00122:+00014:002810.2648:01204
01205:+00132:+00128:+00039:002810.2648:01205
01206:+00122:+00112:+00055:002810.2648:01206
01207:+00098:+00115:+00184:002804.9296:01207
01208:+00090:+00061:+00195:002804.9296:01208
01209:+00002:+00051:+00024:002804.9296:01209
01210:+00004:+00049:-00028:002804.9296:01210
01211:-00021:+00028:+00015:002804.9296:01211
01212:-00006:-00014:+00094:002804.9296:01212
01213:+00026:-00011:+00216:002804.9296:01213
01214:-00075:-00110:+00080:002872.4658:01214
01215:+00063:-00113:+00046:002872.4658:01215
01216:-00051:-00186:+00087:002872.4658:01216
01217:-00016:-00152:-00065:002872.4658:01217
01218:-00041:-00219:+00069:002872.4658:01218
01219:+00046:-00165:+00179:002872.4658:01219
01220:+00048:-00181:+00153:002872.4658:01220
01221:+00004:-00161:+00049:002797.5588:01221
01222:+00055:-00219:-00227:002797.5588:01222
01223:+00080:-00193:+00132:002797.5588:01223
01224:+00166:-00209:+00192:002797.5588:01224
01225:+00044:-00185:+00291:002797.5588:01225
01226:+00104:-00171:+00068:002797.5588:01226
01227:+00098:-00157:+00221:002797.5588:01227
01228:+00108:-00158:+00008:002797.5588:01228
01229:+00042:-00101:+00052:002755.4614:01229
01230:+00072:-00099:+00059:002755.4614:01230
01231:+00020:-00061:+00244:002755.4614:01231
01232:+00102:-00036:+00142:002755.4614:01232
01233:+00009:-00010:+00079:002755.4614:01233
01234:+00064:-00005:+00162:002755.4614:01234
01235:+00021:+00010:+00208:002755.4614:01235
01236:+00094:+00051:+00039:002821.3129:01236
01237:+00023:+00051:+00118:002821.3129:01237
01238:+00086:+00060:+00097:002821.3129:01238
01239:+00006:+00074:+00169:002821.3129:01239
01240:+00009:+00083:+00140:002821.3129:01240
01241:-00027:+00062:+00098:002821.3129:01241
01242:-00041:+00042:+00098:002821.3129:01242
01243:-00023:+00030:+00130:002736.0463:01243
01244:-00043:+00013:+00144:002736.0463:01244
01245:-00021:+00021:+00058:002736.0463:01245
01246:-00027:+00017:+00127:002736.0463:01246
01247:-00020:-00022:+00109:002736.0463:01247
01248:-00033:-00031:+00026:002736.0463:01248
01249:-00044:-00049:+00057:002736.0463:01249
01250:-00086:-00068:+00148:002701.9445:01250
01251:-00066:-00095:+00092:002701.9445:01251
01252:-00086:-00091:+00025:002701.9445:01252
01253:-00081:-00108:-00001:002701.9445:01253
01254:-00097:-00125:+00083:002701.9445:01254
01255:-00070:-00124:+00069:002701.9445:01255
01256:-00061:-00103:+00000:002701.9445:01256
01257:-00036:-00085:-00004:002701.9445:01257
01258:-00035:-00089:-00016:002771.9826:01258
01259:-00026:-00093:+00011:002771.9826:01259
01260:-00041:-00089:-00029:002771.9826:01260
01261:-00005:-00069:-00039:002771.9826:01261
01262:-00024:-00058:-00093:002771.9826:01262
01263:+00008:-00062:-00064:002771.9826:01263
01264:+00044:-00042:+00025:002771.9826:01264
01265:+00051:-00047:+00021:002694.6367:01265
01266:+00093:-00046:-00099:002694.6367:01266
01267:+00065:-00019:-00123:002694.6367:01267
01268:+00103:-00055:-00059:002694.6367:01268
01269:+00078:-00052:-00078:002694.6367:01269
01270:+00086:-00061:-00077:002694.6367:01270
01271:+00086:-00027:-00138:002694.6367:01271
01272:+00039:-00080:-00056:002673.0742:01272
01273:+00045:-00065:-00075:002673.0742:01273
01274:-00021:-00083:-00092:002673.0742:01274
01275:-00013:-00061:-00094:002673.0742:01275
01276:-00051:-00070:-00105:002673.0742:01276
01277:-00062:-00083:-00067:002673.0742:01277
01278:-00100:-00077:-00088:002673.0742:01278
01279:-00086:-00059:-00054:002673.0742:01279
01280:-00075:-00010:-00086:002759.9306:01280
01281:-00082:-00023:-00152:002759.9306:01281
01282:-00059:+00022:-00167:002759.9306:01282
01283:-00052:+00022:-00179:002759.9306:01283
01284:+00002:+00052:-00132:002759.9306:01284
01285:+00029:+00068:-00136:002759.9306:01285
01286:+00021:+00079:-00096:002759.9306:01286
01287:+00040:+00083:-00065:002706.3566:01287
01288:+00063:+00073:-00109:002706.3566:01288
01289:+00079:+00099:-00094:002706.3566:01289
01290:+00053:+00087:-00123:002706.3566:01290
01291:+00026:+00096:-00055:002706.3566:01291
01292:-00007:+00071:-00042:002706.3566:01292
01293:-00079:+00083:-00096:002706.3566:01293
01294:-00114:+00058:-00153:002719.5993:01294
01295:-00124:+00079:-00075:002719.5993:01295
01296:-00157:+00093:-00033:002719.5993:01296
01297:-00181:+00074:-00077:002719.5993:01297
01298:-00196:+00103:-00106:002719.5993:01298
01299:-00170:+00121:-00079:002719.5993:01299
01300:-00183:+00129:-00104:002719.5993:01300
01301:-00170:+00146:-00093:002719.5993:01301
01302:-00164:+00135:-00023:002815.0927:01302
01303:-00144:+00144:-00079:002815.0927:01303
01304:-00122:+00145:-00068:002815.0927:01304
01305:-00118:+00133:-00060:002815.0927:01305
01306:-00089:+00142:-00036:002815.0927:01306
01307:-00090:+00140:-00029:002815.0927:01307
01308:-00085:+00128:+00030:002815.0927:01308
01309:-00068:+00113:-00035:002760.4045:01309
01310:-00077:+00087:-00090:002760.4045:01310
01311:-00074:+00105:-00066:002760.4045:01311
01312:-00093:+00126:-00052:002760.4045:01312
01313:-00097:+00114:-00107:002760.4045:01313
01314:-00090:+00089:-00092:002760.4045:01314
01315:-00112:+00092:-00017:002760.4045:01315
01316:-00128:+00087:-00064:002767.7634:01316
01317:-00117:+00101:+00006:002767.7634:01317
01318:-00119:+00101:-00006:002767.7634:01318
01319:-00095:+00102:-00024:002767.7634:01319
01320:-00094:+00074:-00014:002767.7634:01320
01321:-00083:+00093:+00034:002767.7634:01321
01322:-00072:+00047:-00061:002767.7634:01322
01323:-00056:+00045:-00032:002859.6176:01323
01324:-00031:+00026:+00016:002859.6176:01324
01325:-00030:+00029:-00009:002859.6176:01325
01326:-00057:+00011:-00116:002859.6176:01326
01327:-00042:+00029:-00028:002859.6176:01327
01328:-00011:-00013:-00005:002859.6176:01328
01329:-00037:-00011:-00051:002859.6176:01329
01330:-00007:-00018:-00101:002810.3171:01330
01331:-00027:-00021:+00007:002810.3171:01331
01332:+00017:-00049:+00038:002810.3171:01332
01333:-00001:-00027:+00148:002810.3171:01333
01334:+00020:-00029:+00146:002810.3171:01334
01335:+00002:-00013:+00160:002810.3171:01335
01336:+00042:+00009:+00098:002810.3171:01336
01337:+00063:+00032:+00048:002811.3015:01337
01338:+00092:+00039:+00072:002811.3015:01338
01339:+00106:+00077:+00042:002811.3015:01339
01340:+00097:+00087:-00005:002811.3015:01340
01341:+00111:+00108:+00031:002811.3015:01341
01342:+00117:+00130:+00049:002811.3015:01342
01343:+00115:+00140:+00007:002811.3015:01343
01344:+00138:+00139:-00020:002898.8525:01344
01345:+00132:+00122:+00042:002898.8525:01345
01346:+00096:+00121:+00067:002898.8525:01346
01347:+00035:+00120:+00047:002898.8525:01347
01348:+00013:+00104:+00102:002898.8525:01348
01349:+00021:+00085:+00097:002898.8525:01349
01350:-00008:+00097:+00100:002898.8525:01350
01351:+00034:+00112:-00016:002810.2600:01351
01352:-00100:+00007:+00150:002810.2600:01352
01353:-00095:-00008:+00005:002810.2600:01353
01354:-00072:-00055:+00152:002810.2600:01354
01355:-00030:-00121:-00002:002810.2600:01355
01356:-00075:-00084:+00028:002810.2600:01356
01357:-00071:-00152:+00029:002810.2600:01357
01358:-00026:-00156:-00034:002786.1577:01358
01359:-00076:-00168:+00289:002786.1577:01359
01360:+00014:-00150:+00248:002786.1577:01360
01361:-00101:-00201:+00021:002786.1577:01361
01362:-00024:-00150:-00160:002786.1577:01362
01363:+00077:-00223:+00031:002786.1577:01363
01364:+00086:-00231:+00304:002786.1577:01364
01365:+00045:-00205:+00220:002786.1577:01365
01366:+00100:-00194:+00151:002846.6738:01366
01367:+00146:-00215:+00064:002846.6738:01367
01368:+00125:-00147:+00017:002846.6738:01368
01369:+00133:-00121:+00115:002846.6738:01369
01370:+00101:-00125:+00160:002846.6738:01370
01371:+00129:-00096:+00159:002846.6738:01371
01372:+00131:-00082:+00094:002846.6738:01372
01373:+00069:-00044:+00110:002754.2082:01373
01374:+00047:-00051:+00177:002754.2082:01374
01375:+00042:+00005:+00134:002754.2082:01375
01376:+00022:+00003:+00138:002754.2082:01376
01377:+00046:+00030:+00092:002754.2082:01377
01378:+00048:+00046:+00158:002754.2082:01378
01379:-00008:+00040:+00175:002754.2082:01379
01380:-00014:+00047:+00138:002713.6274:01380
01381:-00003:+00066:+00014:002713.6274:01381
01382:-00056:+00051:-00048:002713.6274:01382
01383:-00058:+00026:+00137:002713.6274:01383
01384:-00057:+00009:+00179:002713.6274:01384
01385:-00051:+00019:+00080:002713.6274:01385
01386:-00040:+00020:-00045:002713.6274:01386
01387:-00039:+00001:+00197:002777.9687:01387
01388:-00018:-00052:+00122:002777.9687:01388
01389:-00052:-00025:+00061:002777.9687:01389
01390:-00014:-00063:+00165:002777.9687:01390
01391:-00013:-00080:+00228:002777.9687:01391
01392:-00055:-00103:+00084:002777.9687:01392
01393:-00028:-00075:+00029:002777.9687:01393
01394:-00041:-00102:+00039:002777.9687:01394
01395:-00040:-00110:-00026:002688.8098:01395
01396:-00020:-00120:+00020:002688.8098:01396
01397:-00005:-00090:+00094:002688.8098:01397
01398:-00006:-00120:+00052:002688.8098:01398
01399:+00033:-00100:-00016:002688.8098:01399
01400:+00046:-00110:-00043:002688.8098:01400
01401:-00007:-00108:-00005:002688.8098:01401
01402:-00008:-00085:+00000:002650.3830:01402
01403:+00012:-00078:+00009:002650.3830:01403
01404:-00002:-00059:-00054:002650.3830:01404
01405:+00002:-00050:-00017:002650.3830:01405
01406:+00009:-00044:+00023:002650.3830:01406
01407:+00007:-00073:-00058:002650.3830:01407
01408:+00007:-00097:-00054:002650.3830:01408
01409:+00013:-00074:-00038:002650.3830:01409
01410:+00001:-00045:-00083:002718.3332:01410
01411:-00039:-00069:-00070:002718.3332:01411
01412:-00009:-00056:-00108:002718.3332:01412
01413:-00014:-00088:-00066:002718.3332:01413
01414:-00022:-00096:-00133:002718.3332:01414
01415:-00045:-00117:-00056:002718.3332:01415
01416:-00038:-00088:-00053:002718.3332:01416
01417:-00074:-00102:-00084:002654.4106:01417
01418:-00054:-00075:-00083:002654.4106:01418
01419:-00051:-00082:-00056:002654.4106:01419
01420:-00068:-00041:-00052:002654.4106:01420
01421:-00035:-00028:-00083:002654.4106:01421
01422:-00052:-00015:-00091:002654.4106:01422
01423:-00012:-00004:-00084:002654.4106:01423
01424:-00025:+00009:-00123:002654.4106:01424
01425:+00040:+00047:-00129:002644.7646:01425
01426:+00064:+00058:-00142:002644.7646:01426
01427:+00108:+00073:-00129:002644.7646:01427
01428:+00107:+00111:-00065:002644.7646:01428
01429:+00103:+00101:-00050:002644.7646:01429
01430:+00081:+00130:-00113:002644.7646:01430
01431:+00084:+00139:-00135:002644.7646:01431
01432:+00093:+00139:-00081:002747.8142:01432
01433:+00036:+00130:-00066:002747.8142:01433
01434:-00015:+00121:-00105:002747.8142:01434
01435:-00067:+00128:-00247:002747.8142:01435
01436:-00104:+00104:-00174:002747.8142:01436
01437:-00122:+00116:-00028:002747.8142:01437
01438:-00149:+00117:-00015:002747.8142:01438
01439:-00195:+00114:-00082:002694.6625:01439
01440:-00187:+00103:-00084:002694.6625:01440
01441:-00210:+00105:-00095:002694.6625:01441
01442:-00238:+00091:-00076:002694.6625:01442
01443:-00229:+00098:+00006:002694.6625:01443
01444:-00238:+00056:-00079:002694.6625:01444
01445:-00167:+00057:-00134:002694.6625:01445
01446:-00157:+00064:-00102:002694.6625:01446
01447:-00162:+00067:-00008:002707.7910:01447
01448:-00143:+00064:-00084:002707.7910:01448
01449:-00129:+00067:-00101:002707.7910:01449
01450:-00066:+00077:-00102:002707.7910:01450
01451:-00059:+00090:-00033:002707.7910:01451
01452:-00058:+00100:+00013:002707.7910:01452
01453:-00051:+00112:-00054:002707.7910:01453
01454:-00037:+00113:-00084:002815.0224:01454
01455:-00036:+00105:-00079:002815.0224:01455
01456:-00058:+00104:-00055:002815.0224:01456
01457:-00066:+00130:-00079:002815.0224:01457
01458:-00066:+00103:-00045:002815.0224:01458
01459:-00100:+00108:+00024:002815.0224:01459
01460:-00113:+00097:+00001:002815.0224:01460
01461:-00094:+00072:+00058:002772.5942:01461
01462:-00093:+00068:-00054:002772.5942:01462
01463:-00104:+00094:-00092:002772.5942:01463
01464:-00086:+00054:+00043:002772.5942:01464
01465:-00063:+00066:+00115:002772.5942:01465
01466:-00040:+00035:+00191:002772.5942:01466
01467:-00019:+00015:+00069:002772.5942:01467
01468:-00019:+00037:-00046:002773.7744:01468
01469:-00039:+00033:-00190:002773.7744:01469
01470:-00040:+00015:-00114:002773.7744:01470
01471:-00001:+00020:-00040:002773.7744:01471
01472:-00009:+00033:+00118:002773.7744:01472
01473:+00029:+00023:+00200:002773.7744:01473
01474:-00005:+00012:+00218:002773.7744:01474
01475:+00010:+00016:+00173:002878.9670:01475
01476:+00027:+00010:+00128:002878.9670:01476
01477:+00062:+00025:+00077:002878.9670:01477
01478:+00024:+00060:+00004:002878.9670:01478
01479:+00052:+00069:+00011:002878.9670:01479
01480:+00103:+00090:-00011:002878.9670:01480
01481:+00105:+00108:+00088:002878.9670:01481
01482:+00121:+00115:+00086:002810.1794:01482
01483:+00109:+00113:+00073:002810.1794:01483
01484:+00096:+00106:-00080:002810.1794:01484
01485:+00123:+00129:-00165:002810.1794:01485
01486:+00134:+00105:+00084:002810.1794:01486
01487:+00111:+00089:+00172:002810.1794:01487
01488:+00054:+00069:+00123:002810.1794:01488
01489:+00052:+00045:-00024:002810.1794:01489
01490:+00078:+00046:+00029:002798.5773:01490
01491:+00002:+00014:+00112:002798.5773:01491
01492:+00006:+00026:-00044:002798.5773:01492
01493:-00106:-00041:+00095:002798.5773:01493
01494:-00054:-00062:+00003:002798.5773:01494
01495:-00090:-00107:+00120:002798.5773:01495
01496:-00038:-00152:-00109:002798.5773:01496
01497:-00129:-00141:-00064:002865.9833:01497
01498:-00055:-00190:-00239:002865.9833:01498
01499:-00011:-00199:-00101:002865.9833:01499
01500:-00044:-00201:+00381:002865.9833:01500
01501:-00025:-00198:+00234:002865.9833:01501
01502:-00066:-00221:-00223:002865.9833:01502
01503:+00006:-00183:+00011:002865.9833:01503
01504:+00084:-00229:+00129:002778.8039:01504
01505:+00132:-00213:+00302:002778.8039:01505
01506:+00097:-00246:+00201:002778.8039:01506
01507:+00137:-00192:+00153:002778.8039:01507
01508:+00123:-00182:+00069:002778.8039:01508
01509:+00170:-00158:+00086:002778.8039:01509
01510:+00090:-00137:+00078:002778.8039:01510
01511:+00105:-00104:+00124:002743.4025:01511
01512:+00119:-00054:+00130:002743.4025:01512
01513:+00111:+00004:+00161:002743.4025:01513
01514:+00136:-00020:+00180:002743.4025:01514
01515:+00118:+00052:+00189:002743.4025:01515
01516:+00065:+00077:+00132:002743.4025:01516
01517:+00119:+00092:+00062:002743.4025:01517
01518:+00094:+00121:+00101:002808.7646:01518
01519:+00095:+00144:+00101:002808.7646:01519
01520:+00019:+00138:+00134:002808.7646:01520
01521:+00019:+00152:+00098:002808.7646:01521
01522:-00011:+00168:+00151:002808.7646:01522
01523:-00015:+00153:+00241:002808.7646:01523
01524:-00076:+00119:+00159:002808.7646:01524
01525:-00088:+00120:-00005:002808.7646:01525
01526:-00082:+00099:+00031:002712.2424:01526
01527:-00087:+00028:+00096:002712.2424:01527
01528:-00113:-00002:+00098:002712.2424:01528
01529:-00128:-00028:+00075:002712.2424:01529
01530:-00092:-00042:+00009:002712.2424:01530
01531:-00118:-00072:+00090:002712.2424:01531
01532:-00103:-00115:+00158:002712.2424:01532
01533:-00115:-00133:+00163:002673.0275:01533
01534:-00105:-00171:+00083:002673.0275:01534
01535:-00104:-00187:+00060:002673.0275:01535
01536:-00064:-00188:+00021:002673.0275:01536
01537:-00044:-00203:+00035:002673.0275:01537
01538:-00053:-00204:+00089:002673.0275:01538
01539:-00004:-00206:-00028:002673.0275:01539
01540:+00005:-00190:-00069:002741.8952:01540
01541:+00007:-00185:+00008:002741.8952:01541
01542:+00034:-00177:+00067:002741.8952:01542
01543:+00079:-00152:+00069:002741.8952:01543
01544:+00105:-00144:+00026:002741.8952:01544
01545:+00117:-00084:-00029:002741.8952:01545
01546:+00137:-00042:-00109:002741.8952:01546
01547:+00098:+00001:-00106:002741.8952:01547
01548:+00129:+00019:-00063:002665.7702:01548
01549:+00127:+00019:-00130:002665.7702:01549
01550:+00065:-00031:-00125:002665.7702:01550
01551:+00030:-00005:-00085:002665.7702:01551
01552:+00002:+00007:-00042:002665.7702:01552
01553:-00036:+00008:-00170:002665.7702:01553
01554:-00062:-00017:-00155:002665.7702:01554
01555:-00063:-00016:-00142:002655.9907:01555
01556:-00082:-00009:-00065:002655.9907:01556
01557:-00044:-00012:-00062:002655.9907:01557
01558:-00051:-00027:-00052:002655.9907:01558
01559:-00083:-00039:-00071:002655.9907:01559
01560:-00103:-00050:-00136:002655.9907:01560
01561:-00059:-00052:-00150:002655.9907:01561
01562:-00068:+00003:-00182:002655.9907:01562
01563:-00040:-00007:-00167:002741.8999:01563
01564:-00011:+00033:-00081:002741.8999:01564
01565:+00012:+00052:-00087:002741.8999:01565
01566:+00053:+00055:-00126:002741.8999:01566
01567:+00108:+00098:-00111:002741.8999:01567
01568:+00135:+00092:-00134:002741.8999:01568
01569:+00117:+00118:-00104:002741.8999:01569
01570:+00141:+00159:-00086:002694.6191:01570
01571:+00139:+00147:-00103:002694.6191:01571
01572:+00122:+00167:-00082:002694.6191:01572
01573:+00076:+00159:-00213:002694.6191:01573
01574:-00008:+00154:-00237:002694.6191:01574
01575:-00018:+00132:-00058:002694.6191:01575
01576:-00070:+00116:+00021:002694.6191:01576
01577:-00132:+00096:-00096:002690.2663:01577
01578:-00181:+00098:-00096:002690.2663:01578
01579:-00210:+00072:-00135:002690.2663:01579
01580:-00258:+00071:-00127:002690.2663:01580
01581:-00255:+00068:-00048:002690.2663:01581
01582:-00255:+00077:+00081:002690.2663:01582
01583:-00249:+00065:-00005:002690.2663:01583
01584:-00246:+00040:-00115:002690.2663:01584
01585:-00236:+00052:-00148:002790.2021:01585
01586:-00217:+00038:-00039:002790.2021:01586
01587:-00220:+00043:+00001:002790.2021:01587
01588:-00151:+00043:-00051:002790.2021:01588
01589:-00127:+00039:-00086:002790.2021:01589
01590:-00112:+00066:-00038:002790.2021:01590
01591:-00075:+00078:-00078:002790.2021:01591
01592:-00072:+00070:+00025:002742.0751:01592
01593:-00041:+00070:+00020:002742.0751:01593
01594:-00042:+00075:-00044:002742.0751:01594
01595:-00041:+00093:-00024:002742.0751:01595
01596:-00047:+00072:-00010:002742.0751:01596
01597:-00082:+00084:-00034:002742.0751:01597
01598:-00084:+00070:-00079:002742.0751:01598
01599:-00090:+00077:+00026:002749.4345:01599
01600:-00112:+00083:+00022:002749.4345:01600
01601:-00105:+00078:-00054:002749.4345:01601
01602:-00108:+00074:+00056:002749.4345:01602
01603:-00091:+00100:+00040:002749.4345:01603
01604:-00100:+00114:+00009:002749.4345:01604
01605:-00034:+00088:-00028:002749.4345:01605
01606:-00041:+00088:+00020:002846.6401:01606
01607:+00000:+00095:+00027:002846.6401:01607
01608:-00003:+00094:+00042:002846.6401:01608
01609:+00002:+00070:+00000:002846.6401:01609
01610:-00003:+00075:-00056:002846.6401:01610
01611:-00014:+00082:-00024:002846.6401:01611
01612:+00000:+00079:+00038:002846.6401:01612
01613:-00004:+00041:-00062:002797.5541:01613
01614:-00025:+00066:-00065:002797.5541:01614
01615:-00023:+00038:-00006:002797.5541:01615
01616:-00016:-00006:+00140:002797.5541:01616
01617:-00031:+00005:+00198:002797.5541:01617
01618:-00034:-00001:+00183:002797.5541:01618
01619:-00046:+00014:+00057:002797.5541:01619
01620:-00043:+00008:+00004:002797.5541:01620
01621:+00009:+00038:+00008:002792.3417:01621
01622:+00022:+00046:+00022:002792.3417:01622
01623:+00060:+00044:+00039:002792.3417:01623
01624:+00081:+00038:+00019:002792.3417:01624
01625:+00124:+00065:+00020:002792.3417:01625
01626:+00165:+00070:-00033:002792.3417:01626
01627:+00144:+00109:-00006:002792.3417:01627
01628:+00160:+00089:-00006:002885.5520:01628
01629:+00147:+00073:+00086:002885.5520:01629
01630:+00144:+00082:+00029:002885.5520:01630
01631:+00140:+00055:+00048:002885.5520:01631
01632:+00119:+00074:+00073:002885.5520:01632
01633:+00064:+00054:-00118:002885.5520:01633
01634:+00047:+00087:-00039:002885.5520:01634
01635:+00139:+00040:+00343:002816.5400:01635
01636:+00076:+00050:+00197:002816.5400:01636
01637:+00040:-00041:+00117:002816.5400:01637
01638:-00068:-00159:+00059:002816.5400:01638
01639:+00007:-00100:+00099:002816.5400:01639
01640:-00037:-00189:-00039:002816.5400:01640
01641:+00000:-00156:+00079:002816.5400:01641
01642:-00027:-00166:+00146:002773.7697:01642
01643:-00069:-00143:+00063:002773.7697:01643
01644:-00072:-00186:-00022:002773.7697:01644
01645:-00004:-00166:-00121:002773.7697:01645
01646:+00063:-00197:+00138:002773.7697:01646
01647:+00064:-00200:+00237:002773.7697:01647
01648:+00009:-00200:+00130:002773.7697:01648
01649:+00015:-00226:+00056:002853.0832:01649
01650:+00119:-00201:+00157:002853.0832:01650
01651:+00046:-00205:+00087:002853.0832:01651
01652:+00018:-00159:+00013:002853.0832:01652
01653:+00042:-00133:+00138:002853.0832:01653
01654:+00101:-00071:+00132:002853.0832:01654
01655:+00036:-00087:+00111:002853.0832:01655
01656:+00082:-00050:+00212:002748.1757:01656
01657:+00051:-00013:+00232:002748.1757:01657
01658:+00066:-00002:+00137:002748.1757:01658
01659:+00046:+00031:+00079:002748.1757:01659
01660:+00074:+00051:+00137:002748.1757:01660
01661:+00066:+00028:+00081:002748.1757:01661
01662:+00077:+00056:+00146:002748.1757:01662
01663:+00067:+00053:+00134:002719.5200:01663
01664:+00030:+00081:+00045:002719.5200:01664
01665:+00010:+00064:+00033:002719.5200:01665
01666:-00012:+00054:+00120:002719.5200:01666
01667:-00023:+00026:+00104:002719.5200:01667
01668:-00034:+00033:+00097:002719.5200:01668
01669:-00020:+00022:+00188:002719.5200:01669
01670:-00051:-00012:+00178:002719.5200:01670
01671:-00049:-00027:+00155:002778.0092:01671
01672:-00056:-00060:+00154:002778.0092:01672
01673:-00072:-00069:+00174:002778.0092:01673
01674:-00066:-00086:+00069:002778.0092:01674
01675:-00077:-00101:+00014:002778.0092:01675
01676:-00080:-00124:+00038:002778.0092:01676
01677:-00115:-00138:+00032:002778.0092:01677
01678:-00114:-00139:+00002:002683.0258:01678
01679:-00100:-00120:+00006:002683.0258:01679
01680:-00065:-00140:+00017:002683.0258:01680
01681:-00042:-00107:+00050:002683.0258:01681
01682:-00012:-00113:+00064:002683.0258:01682
01683:+00015:-00087:+00017:002683.0258:01683
01684:+00034:-00077:+00050:002683.0258:01684
01685:+00058:-00055:-00024:002683.0258:01685
01686:+00037:-00013:-00034:002650.3994:01686
01687:+00057:-00026:-00056:002650.3994:01687
01688:+00071:-00023:-00048:002650.3994:01688
01689:+00069:-00031:-00059:002650.3994:01689
01690:+00050:-00063:-00016:002650.3994:01690
01691:+00088:-00071:-00026:002650.3994:01691
01692:+00057:-00041:-00082:002650.3994:01692
01693:+00049:-00072:-00064:002706.7336:01693
01694:+00010:-00078:-00084:002706.7336:01694
01695:-00009:-00110:-00095:002706.7336:01695
01696:-00024:-00089:-00172:002706.7336:01696
01697:-00032:-00115:-00101:002706.7336:01697
01698:-00020:-00120:-00062:002706.7336:01698
01699:-00118:-00122:-00028:002706.7336:01699
01700:-00145:-00116:-00048:002706.7336:01700
01701:-00145:-00111:-00083:002637.5163:01701
01702:-00119:-00084:-00150:002637.5163:01702
01703:-00096:-00039:-00095:002637.5163:01703
01704:-00044:-00054:-00089:002637.5163:01704
01705:-00031:+00003:-00145:002637.5163:01705
01706:+00015:+00047:-00161:002637.5163:01706
01707:+00062:+00058:-00107:002637.5163:01707
01708:+00079:+00094:-00102:002628.0649:01708
01709:+00103:+00106:-00100:002628.0649:01709
01710:+00149:+00146:-00119:002628.0649:01710
01711:+00123:+00185:-00085:002628.0649:01711
01712:+00090:+00165:-00167:002628.0649:01712
01713:+00076:+00191:-00216:002628.0649:01713
01714:+00078:+00169:+00021:002628.0649:01714
01715:+00064:+00200:+00064:002628.0649:01715
01716:-00002:+00137:-00102:002730.0678:01716
01717:-00039:+00171:-00149:002730.0678:01717
01718:-00078:+00132:-00131:002730.0678:01718
01719:-00150:+00122:-00187:002730.0678:01719
01720:-00170:+00105:+00027:002730.0678:01720
01721:-00218:+00088:-00027:002730.0678:01721
01722:-00266:+00076:-00149:002730.0678:01722
01723:-00255:+00099:-00170:002677.2192:01723
01724:-00246:+00083:-00130:002677.2192:01724
01725:-00266:+00063:-00059:002677.2192:01725
01726:-00250:+00054:+00037:002677.2192:01726
01727:-00205:+00065:-00001:002677.2192:01727
01728:-00174:+00050:-00073:002677.2192:01728
01729:-00110:+00041:-00073:002677.2192:01729
01730:-00094:+00052:-00046:002690.3098:01730
01731:-00098:+00052:-00062:002690.3098:01731
01732:-00070:+00050:-00050:002690.3098:01732
01733:-00035:+00064:-00028:002690.3098:01733
01734:-00052:+00046:-00046:002690.3098:01734
01735:-00051:+00077:-00045:002690.3098:01735
01736:-00054:+00073:-00106:002690.3098:01736
01737:-00035:+00074:-00103:002690.3098:01737
01738:-00058:+00098:-00106:002784.0354:01738
01739:-00050:+00085:+00042:002784.0354:01739
01740:-00076:+00070:+00024:002784.0354:01740
01741:-00095:+00072:-00032:002784.0354:01741
01742:-00094:+00077:-00019:002784.0354:01742
01743:-00152:+00082:-00031:002784.0354:01743
01744:-00166:+00078:-00029:002784.0354:01744
01745:-00156:+00059:+00006:002736.0327:01745
01746:-00128:+00092:-00009:002736.0327:01746
01747:-00132:+00096:+00011:002736.0327:01747
01748:-00063:+00087:+00052:002736.0327:01748
01749:-00070:+00087:-00012:002736.0327:01749
01750:-00033:+00076:-00047:002736.0327:01750
01751:-00039:+00090:-00111:002736.0327:01751
01752:-00039:+00111:-00129:002737.3122:01752
01753:-00042:+00111:-00134:002737.3122:01753
01754:-00026:+00111:-00012:002737.3122:01754
01755:-00018:+00094:+00047:002737.3122:01755
01756:-00055:+00080:+00093:002737.3122:01756
01757:-00072:+00051:+00073:002737.3122:01757
01758:-00084:+00027:+00011:002737.3122:01758
01759:-00068:+00018:-00059:002833.8420:01759
01760:-00065:+00036:-00078:002833.8420:01760
01761:-00048:+00021:-00054:002833.8420:01761
01762:-00064:+00009:-00008:002833.8420:01762
01763:-00055:+00016:+00091:002833.8420:01763
01764:-00040:+00031:+00191:002833.8420:01764
01765:-00009:-00006:+00154:002833.8420:01765
01766:-00001:+00016:-00037:002784.9809:01766
01767:+00033:+00037:-00075:002784.9809:01767
01768:+00038:+00051:-00026:002784.9809:01768
01769:+00061:+00039:-00032:002784.9809:01769
01770:+00137:+00080:+00028:002784.9809:01770
01771:+00167:+00073:+00098:002784.9809:01771
01772:+00214:+00100:+00122:002784.9809:01772
01773:+00189:+00115:+00147:002784.9809:01773
01774:+00201:+00114:+00112:002779.8210:01774
01775:+00162:+00114:+00047:002779.8210:01775
01776:+00148:+00111:+00046:002779.8210:01776
01777:+00149:+00088:+00118:002779.8210:01777
01778:+00115:+00090:+00068:002779.8210:01778
01779:-00069:+00035:+00148:002779.8210:01779
01780:+00083:+00062:+00208:002779.8210:01780
01781:-00034:-00068:+00088:002872.3974:01781
01782:+00107:-00026:+00130:002872.3974:01782
01783:-00071:-00123:+00173:002872.3974:01783
01784:+00002:-00099:-00091:002872.3974:01784
01785:-00031:-00159:-00012:002872.3974:01785
01786:-00027:-00115:+00011:002872.3974:01786
01787:-00051:-00166:+00085:002872.3974:01787
01788:-00057:-00144:+00062:002791.2416:01788
01789:-00007:-00177:+00173:002791.2416:01789
01790:+00003:-00190:+00085:002791.2416:01790
01791:+00026:-00204:-00020:002791.2416:01791
01792:+00022:-00167:+00087:002791.2416:01792
01793:+00043:-00217:+00088:002791.2416:01793
01794:+00088:-00202:+00168:002791.2416:01794
01795:+00059:-00196:+00193:002767.5578:01795
01796:+00061:-00164:+00144:002767.5578:01796
01797:+00059:-00147:+00068:002767.5578:01797
01798:+00034:-00104:+00121:002767.5578:01798
01799:+00023:-00107:+00079:002767.5578:01799
01800:+00024:-00069:+00192:002767.5578:01800
01801:+00067:-00055:+00148:002767.5578:01801
01802:+00074:-00039:+00117:002827.4814:01802
01803:+00087:-00012:+00006:002827.4814:01803
01804:+00077:-00013:+00076:002827.4814:01804
01805:+00068:-00015:+00096:002827.4814:01805
01806:+00034:+00022:+00155:002827.4814:01806
01807:+00063:+00034:+00107:002827.4814:01807
01808:+00020:+00033:+00138:002827.4814:01808
01809:+00017:+00035:+00145:002748.0668:01809
01810:+00003:+00030:+00049:002748.0668:01810
01811:-00021:+00028:+00069:002748.0668:01811
01812:-00018:+00018:+00036:002748.0668:01812
01813:-00059:+00033:+00085:002748.0668:01813
01814:-00001:-00002:+00022:002748.0668:01814
01815:-00020:-00006:+00139:002748.0668:01815
01816:-00008:-00038:+00148:002748.0668:01816
01817:-00038:-00024:+00047:002701.8220:01817
01818:-00026:-00009:+00110:002701.8220:01818
01819:-00010:-00029:+00081:002701.8220:01819
01820:-00008:-00014:+00138:002701.8220:01820
01821:+00027:-00029:+00078:002701.8220:01821
01822:+00002:-00013:+00100:002701.8220:01822
01823:+00017:-00030:+00049:002701.8220:01823
01824:-00028:-00044:+00024:002777.8730:01824
01825:-00039:-00083:+00019:002777.8730:01825
01826:-00052:-00073:-00003:002777.8730:01826
01827:-00053:-00088:-00026:002777.8730:01827
01828:-00072:-00113:+00013:002777.8730:01828
01829:-00014:-00109:+00014:002777.8730:01829
01830:-00002:-00086:+00008:002777.8730:01830
01831:-00025:-00084:-00068:002688.6970:01831
01832:-00020:-00093:-00057:002688.6970:01832
01833:-00005:-00077:-00035:002688.6970:01833
01834:-00004:-00097:-00062:002688.6970:01834
01835:-00037:-00103:-00026:002688.6970:01835
01836:-00020:-00153:+00010:002688.6970:01836
01837:-00052:-00153:-00024:002688.6970:01837
01838:+00002:-00141:+00053:002688.6970:01838
01839:-00007:-00113:-00100:002667.2028:01839
01840:-00009:-00091:-00141:002667.2028:01840
01841:+00005:-00157:-00155:002667.2028:01841
01842:+00022:-00141:-00009:002667.2028:01842
01843:+00045:-00144:-00044:002667.2028:01843
01844:+00043:-00169:+00056:002667.2028:01844
01845:+00045:-00129:+00009:002667.2028:01845
01846:+00017:-00141:-00042:002729.9975:01846
01847:-00024:-00082:-00103:002729.9975:01847
01848:-00022:-00094:-00055:002729.9975:01848
01849:+00000:-00021:-00094:002729.9975:01849
01850:-00021:-00025:-00118:002729.9975:01850
01851:+00018:+00051:-00084:002729.9975:01851
01852:+00047:+00058:-00122:002729.9975:01852
01853:+00063:+00088:-00153:002729.9975:01853
01854:+00107:+00126:-00132:002671.3776:01854
01855:+00101:+00163:-00104:002671.3776:01855
01856:+00092:+00169:-00119:002671.3776:01856
01857:+00069:+00217:-00090:002671.3776:01857
01858:+00088:+00204:-00113:002671.3776:01858
01859:+00018:+00209:-00086:002671.3776:01859
01860:-00023:+00164:-00220:002671.3776:01860
01861:-00011:+00184:-00009:002667.2451:01861
01862:-00029:+00171:+00034:002667.2451:01862
01863:-00091:+00130:-00051:002667.2451:01863
01864:-00117:+00124:-00196:002667.2451:01864
01865:-00142:+00086:-00188:002667.2451:01865
01866:-00185:+00071:-00228:002667.2451:01866
01867:-00218:+00061:-00137:002667.2451:01867
01868:-00227:+00055:-00008:002765.7475:01868
01869:-00227:+00062:-00073:002765.7475:01869
01870:-00232:+00060:-00051:002765.7475:01870
01871:-00217:+00044:-00096:002765.7475:01871
01872:-00204:+00064:-00169:002765.7475:01872
01873:-00191:+00061:-00074:002765.7475:01873
01874:-00176:+00058:-00011:002765.7475:01874
01875:-00134:+00078:-00006:002765.7475:01875
01876:-00087:+00065:-00088:002723.9565:01876
01877:-00066:+00073:-00071:002723.9565:01877
01878:-00026:+00082:-00079:002723.9565:01878
01879:-00012:+00110:-00061:002723.9565:01879
01880:+00008:+00089:-00035:002723.9565:01880
01881:+00021:+00109:-00062:002723.9565:01881
01882:-00007:+00110:-00004:002723.9565:01882
01883:-00037:+00127:-00041:002725.3627:01883
01884:-00013:+00089:-00106:002725.3627:01884
01885:-00035:+00101:-00132:002725.3627:01885
01886:-00074:+00114:-00068:002725.3627:01886
01887:-00111:+00075:-00081:002725.3627:01887
01888:-00160:+00069:-00057:002725.3627:01888
01889:-00142:+00073:+00028:002725.3627:01889
01890:-00158:+00065:+00090:002827.4763:01890
01891:-00139:+00053:+00037:002827.4763:01891
01892:-00164:+00094:+00049:002827.4763:01892
01893:-00081:+00084:+00082:002827.4763:01893
01894:-00094:+00065:+00056:002827.4763:01894
01895:-00058:+00053:+00066:002827.4763:01895
01896:-00041:+00011:+00079:002827.4763:01896
01897:-00055:+00021:+00038:002760.2216:01897
01898:-00053:+00006:-00142:002760.2216:01898
01899:-00033:-00007:-00159:002760.2216:01899
01900:-00051:+00005:-00114:002760.2216:01900
01901:-00027:+00000:+00007:002760.2216:01901
01902:-00006:-00021:+00052:002760.2216:01902
01903:+00027:+00002:+00183:002760.2216:01903
01904:+00045:-00015:+00239:002760.2216:01904
01905:+00073:-00022:+00226:002761.3962:01905
01906:+00092:+00015:+00107:002761.3962:01906
01907:+00090:+00015:+00073:002761.3962:01907
01908:+00088:+00068:+00053:002761.3962:01908
01909:+00065:+00097:+00042:002761.3962:01909
01910:+00055:+00074:-00010:002761.3962:01910
01911:+00052:+00100:-00042:002761.3962:01911
01912:+00070:+00072:+00039:002846.4880:01912
01913:+00099:+00090:+00025:002846.4880:01913
01914:+00070:+00115:-00009:002846.4880:01914
01915:+00124:+00120:+00015:002846.4880:01915
01916:+00117:+00125:+00049:002846.4880:01916
01917:+00107:+00115:+00019:002846.4880:01917
01918:+00104:+00091:+00106:002846.4880:01918
01919:+00091:+00087:+00160:002772.4885:01919
01920:+00022:+00063:+00016:002772.4885:01920
01921:+00009:+00050:-00039:002772.4885:01921
01922:-00014:+00028:+00025:002772.4885:01922
01923:-00006:+00043:+00007:002772.4885:01923
01924:-00163:-00028:+00111:002772.4885:01924
01925:+00032:+00006:+00119:002772.4885:01925
01926:-00124:-00061:+00102:002749.2541:01926
01927:+00030:-00060:+00023:002749.2541:01927
01928:+00041:-00153:+00022:002749.2541:01928
01929:+00027:-00147:+00079:002749.2541:01929
01930:-00006:-00131:+00177:002749.2541:01930
01931:-00035:-00168:-00019:002749.2541:01931
01932:-00016:-00136:-00027:002749.2541:01932
01933:-00002:-00187:-00158:002802.4321:01933
01934:+00026:-00172:+00098:002802.4321:01934
01935:+00117:-00179:+00278:002802.4321:01935
01936:+00026:-00171:+00346:002802.4321:01936
01937:+00089:-00145:-00040:002802.4321:01937
01938:+00136:-00161:+00021:002802.4321:01938
01939:+00136:-00149:+00126:002802.4321:01939
01940:+00084:-00163:+00117:002802.4321:01940
01941:+00065:-00126:+00162:002718.0781:01941
01942:+00061:-00090:+00169:002718.0781:01942
01943:+00119:-00091:+00079:002718.0781:01943
01944:+00063:-00068:+00040:002718.0781:01944
01945:+00051:-00042:+00095:002718.0781:01945
01946:+00046:-00047:+00168:002718.0781:01946
01947:+00076:-00011:+00049:002718.0781:01947
01948:+00072:+00015:+00070:002672.9125:01948
01949:+00065:+00012:+00129:002672.9125:01949
01950:+00026:+00048:+00177:002672.9125:01950
01951:+00020:+00043:+00156:002672.9125:01951
01952:-00009:+00044:+00106:002672.9125:01952
01953:-00004:+00057:+00102:002672.9125:01953
01954:-00014:+00069:+00057:002672.9125:01954
01955:-00065:+00045:+00173:002672.9125:01955
01956:-00083:+00033:+00124:002718.3725:01956
01957:-00061:-00001:+00074:002718.3725:01957
01958:-00085:+00001:+00023:002718.3725:01958
01959:-00084:-00036:+00176:002718.3725:01959
01960:-00082:-00033:+00183:002718.3725:01960
01961:-00077:-00065:+00076:002718.3725:01961
01962:-00088:-00042:+00030:002718.3725:01962
01963:-00083:-00061:+00051:002631.8923:01963
01964:-00083:-00071:+00000:002631.8923:01964
01965:-00085:-00074:+00060:002631.8923:01965
01966:-00032:-00094:+00054:002631.8923:01966
01967:-00031:-00077:-00014:002631.8923:01967
01968:-00043:-00068:-00042:002631.8923:01968
01969:-00016:-00077:+00092:002631.8923:01969
01970:-00019:-00070:+00073:002631.8923:01970
01971:-00023:-00060:-00016:002600.7202:01971
01972:-00001:-00069:-00042:002600.7202:01972
01973:+00001:-00046:-00038:002600.7202:01973
01974:-00028:-00064:-00184:002600.7202:01974
01975:-00040:-00051:-00054:002600.7202:01975
01976:+00008:-00042:+00039:002600.7202:01976
01977:+00009:-00024:-00007:002600.7202:01977
01978:+00043:-00031:-00034:002672.4289:01978
01979:+00051:-00013:-00041:002672.4289:01979
01980:+00040:-00062:-00125:002672.4289:01980
01981:+00034:-00098:-00097:002672.4289:01981
01982:+00022:-00088:-00092:002672.4289:01982
01983:+00004:-00061:-00066:002672.4289:01983
01984:+00018:-00095:-00076:002672.4289:01984
01985:+00002:-00060:-00123:002672.4289:01985
01986:-00013:-00092:-00141:002615.2946:01986
01987:-00054:-00073:-00196:002615.2946:01987
01988:-00035:-00084:-00135:002615.2946:01988
01989:-00041:-00066:-00121:002615.2946:01989
01990:-00027:-00067:-00105:002615.2946:01990
01991:-00010:+00000:-00072:002615.2946:01991
01992:+00017:+00006:-00052:002615.2946:01992
01993:+00007:+00044:-00088:002615.2946:01993
01994:+00004:+00079:-00119:002617.0200:01994
01995:+00022:+00118:-00099:002617.0200:01995
01996:+00059:+00136:-00168:002617.0200:01996
01997:+00078:+00148:-00125:002617.0200:01997
01998:+00086:+00163:-00097:002617.0200:01998
01999:+00091:+00174:-00097:002617.0200:01999
02000:+00090:+00171:-00121:002617.0200:02000
02001:+00053:+00174:-00096:002724.0983:02001
02002:+00062:+00153:-00076:002724.0983:02002
02003:+00015:+00175:-00078:002724.0983:02003
02004:-00050:+00128:-00162:002724.0983:02004
02005:-00066:+00111:-00154:002724.0983:02005
02006:-00100:+00089:-00076:002724.0983:02006
02007:-00148:+00079:-00017:002724.0983:02007
02008:-00165:+00066:+00007:002671.3906:02008
02009:-00193:+00040:-00055:002671.3906:02009
02010:-00183:+00051:-00111:002671.3906:02010
02011:-00214:+00046:-00122:002671.3906:02011
02012:-00235:+00040:+00005:002671.3906:02012
02013:-00217:+00048:-00006:002671.3906:02013
02014:-00183:+00045:-00135:002671.3906:02014
02015:-00169:+00068:-00097:002671.3906:02015
02016:-00178:+00057:-00009:002684.4050:02016
02017:-00126:+00061:-00050:002684.4050:02017
02018:-00144:+00077:-00091:002684.4050:02018
02019:-00086:+00057:+00044:002684.4050:02019
02020:-00055:+00078:+00040:002684.4050:02020
02021:-00065:+00078:-00034:002684.4050:02021
02022:-00019:+00071:-00034:002684.4050:02022
02023:-00028:+00091:-00053:002790.0686:02023
02024:-00023:+00110:-00102:002790.0686:02024
02025:-00029:+00088:-00069:002790.0686:02025
02026:-00054:+00110:-00050:002790.0686:02026
02027:-00073:+00112:-00074:002790.0686:02027
02028:-00098:+00103:-00028:002790.0686:02028
02029:-00097:+00096:+00015:002790.0686:02029
02030:-00126:+00096:-00006:002735.9250:02030
02031:-00150:+00096:-00015:002735.9250:02031
02032:-00155:+00087:-00030:002735.9250:02032
02033:-00123:+00108:+00021:002735.9250:02033
02034:-00117:+00115:+00019:002735.9250:02034
02035:-00097:+00105:+00067:002735.9250:02035
02036:-00082:+00129:-00019:002735.9250:02036
02037:-00074:+00144:-00059:002735.9250:02037
02038:-00041:+00113:-00036:002755.3796:02038
02039:-00039:+00110:-00008:002755.3796:02039
02040:-00018:+00072:+00051:002755.3796:02040
02041:-00015:+00056:+00020:002755.3796:02041
02042:-00024:+00029:-00067:002755.3796:02042
02043:-00001:+00050:-00119:002755.3796:02043
02044:-00008:+00008:-00061:002755.3796:02044
02045:+00003:+00001:+00067:002852.9204:02045
02046:+00006:-00019:+00138:002852.9204:02046
02047:+00011:+00001:+00206:002852.9204:02047
02048:-00003:-00009:+00119:002852.9204:02048
02049:+00000:-00018:+00082:002852.9204:02049
02050:+00019:-00006:+00047:002852.9204:02050
02051:+00076:+00022:+00016:002852.9204:02051
02052:+00075:+00029:-00012:002803.7255:02052
02053:+00119:+00083:-00029:002803.7255:02053
02054:+00140:+00083:+00022:002803.7255:02054
02055:+00146:+00099:+00038:002803.7255:02055
02056:+00142:+00094:+00026:002803.7255:02056
02057:+00166:+00112:+00088:002803.7255:02057
02058:+00165:+00108:+00049:002803.7255:02058
02059:+00156:+00110:+00071:002798.4509:02059
02060:+00142:+00092:+00082:002798.4509:02060
02061:+00102:+00099:+00094:002798.4509:02061
02062:+00103:+00083:+00086:002798.4509:02062
02063:+00055:+00071:+00026:002798.4509:02063
02064:-00064:+00082:-00013:002798.4509:02064
02065:-00034:+00032:+00221:002798.4509:02065
02066:-00071:-00024:+00075:002885.4394:02066
02067:-00053:-00009:+00086:002885.4394:02067
02068:-00030:-00141:-00043:002885.4394:02068
02069:+00053:-00111:-00066:002885.4394:02069
02070:-00002:-00180:-00038:002885.4394:02070
02071:+00015:-00172:-00154:002885.4394:02071
02072:-00016:-00248:+00103:002885.4394:02072
02073:+00010:-00149:+00257:002810.0703:02073
02074:-00035:-00238:+00116:002810.0703:02074
02075:-00030:-00245:+00010:002810.0703:02075
02076:+00026:-00298:+00082:002810.0703:02076
02077:-00013:-00268:+00199:002810.0703:02077
02078:-00066:-00273:+00077:002810.0703:02078
02079:-00036:-00287:+00126:002810.0703:02079
02080:+00005:-00278:+00064:002773.6689:02080
02081:-00019:-00257:+00020:002773.6689:02081
02082:+00009:-00210:+00053:002773.6689:02082
02083:+00050:-00166:+00211:002773.6689:02083
02084:+00104:-00136:+00170:002773.6689:02084
02085:+00141:-00092:+00158:002773.6689:02085
02086:+00163:-00014:+00120:002773.6689:02086
02087:+00176:-00002:+00090:002852.9440:02087
02088:+00199:+00050:+00087:002852.9440:02088
02089:+00195:+00077:+00162:002852.9440:02089
02090:+00169:+00099:+00196:002852.9440:02090
02091:+00130:+00120:+00207:002852.9440:02091
02092:+00137:+00145:+00093:002852.9440:02092
02093:+00071:+00158:+00157:002852.9440:02093
02094:+00059:+00158:+00132:002766.3527:02094
02095:+00018:+00147:+00080:002766.3527:02095
02096:-00027:+00143:-00043:002766.3527:02096
02097:-00048:+00126:+00122:002766.3527:02097
02098:-00089:+00087:+00086:002766.3527:02098
02099:-00139:+00066:+00114:002766.3527:02099
02100:-00153:+00052:+00099:002766.3527:02100
02101:-00124:+00007:+00210:002766.3527:02101
02102:-00137:-00043:+00030:002737.2094:02102
02103:-00159:-00055:+00052:002737.2094:02103
02104:-00124:-00100:+00105:002737.2094:02104
02105:-00097:-00118:+00090:002737.2094:02105
02106:-00117:-00164:+00095:002737.2094:02106
02107:-00059:-00151:+00089:002737.2094:02107
02108:-00049:-00184:+00028:002737.2094:02108
02109:-00015:-00172:+00043:002802.4274:02109
02110:+00001:-00203:+00064:002802.4274:02110
02111:+00033:-00185:+00058:002802.4274:02111
02112:+00007:-00190:+00059:002802.4274:02112
02113:+00044:-00172:-00010:002802.4274:02113
02114:+00076:-00157:-00015:002802.4274:02114
02115:+00154:-00131:-00017:002802.4274:02115
02116:+00133:-00116:-00004:002724.0100:02116
02117:+00160:-00140:-00006:002724.0100:02117
02118:+00168:-00138:-00062:002724.0100:02118
02119:+00138:-00118:-00070:002724.0100:02119
02120:+00057:-00080:-00150:002724.0100:02120
02121:+00007:-00078:-00093:002724.0100:02121
02122:-00031:-00048:-00072:002724.0100:02122
02123:-00063:-00068:-00074:002724.0100:02123
02124:-00091:-00065:+00014:002684.3750:02124
02125:-00103:-00076:-00076:002684.3750:02125
02126:-00107:-00060:-00085:002684.3750:02126
02127:-00100:-00083:-00189:002684.3750:02127
02128:-00123:-00091:-00170:002684.3750:02128
02129:-00082:-00069:-00125:002684.3750:02129
02130:-00064:-00097:-00085:002684.3750:02130
02131:-00028:-00056:-00020:002771.7875:02131
02132:+00016:-00061:-00032:002771.7875:02132
02133:+00029:-00040:-00062:002771.7875:02133
02134:+00051:-00049:-00144:002771.7875:02134
02135:+00066:-00014:-00147:002771.7875:02135
02136:+00116:-00001:-00154:002771.7875:02136
02137:+00123:+00052:-00144:002771.7875:02137
02138:+00134:+00045:-00103:002706.3041:02138
02139:+00149:+00108:-00061:002706.3041:02139
02140:+00130:+00139:-00082:002706.3041:02140
02141:+00132:+00158:-00113:002706.3041:02141
02142:+00135:+00192:-00054:002706.3041:02142
02143:+00138:+00202:-00093:002706.3041:02143
02144:+00101:+00198:-00096:002706.3041:02144
02145:+00066:+00220:-00091:002706.3041:02145
02146:+00036:+00221:-00047:002701.7963:02146
02147:-00049:+00188:-00156:002701.7963:02147
02148:-00091:+00152:-00245:002701.7963:02148
02149:-00100:+00141:-00142:002701.7963:02149
02150:-00173:+00105:-00026:002701.7963:02150
02151:-00172:+00026:-00126:002701.7963:02151
02152:-00214:+00037:-00106:002701.7963:02152
02153:-00216:-00006:-00127:002802.4462:02153
02154:-00233:+00003:-00131:002802.4462:02154
02155:-00259:-00018:-00079:002802.4462:02155
02156:-00260:-00016:+00002:002802.4462:02156
02157:-00249:-00019:+00022:002802.4462:02157
02158:-00225:+00022:-00020:002802.4462:02158
02159:-00226:+00014:-00045:002802.4462:02159
02160:-00192:+00049:-00048:002748.0356:02160
02161:-00157:+00079:-00005:002748.0356:02161
02162:-00120:+00085:+00023:002748.0356:02162
02163:-00096:+00096:-00025:002748.0356:02163
02164:-00030:+00145:-00048:002748.0356:02164
02165:-00028:+00119:-00018:002748.0356:02165
02166:+00016:+00174:-00026:002748.0356:02166
02167:+00008:+00147:-00015:002749.2856:02167
02168:+00025:+00165:-00009:002749.2856:02168
02169:+00034:+00144:-00079:002749.2856:02169
02170:+00018:+00141:+00002:002749.2856:02170
02171:+00022:+00086:+00009:002749.2856:02171
02172:-00053:+00095:-00018:002749.2856:02172
02173:-00072:+00078:-00040:002749.2856:02173
02174:-00100:+00062:+00049:002840.1462:02174
02175:-00133:-00007:+00080:002840.1462:02175
02176:-00138:+00004:+00137:002840.1462:02176
02177:-00147:-00022:+00147:002840.1462:02177
02178:-00138:-00019:+00068:002840.1462:02178
02179:-00137:-00033:+00006:002840.1462:02179
02180:-00120:+00006:+00028:002840.1462:02180
02181:-00121:-00020:+00004:002840.1462:02181
02182:-00112:+00006:+00055:002784.9113:02182
02183:-00048:+00003:+00087:002784.9113:02183
02184:-00056:+00017:+00081:002784.9113:02184
02185:-00036:+00001:+00024:002784.9113:02185
02186:+00017:+00013:-00010:002784.9113:02186
02187:+00040:+00018:-00018:002784.9113:02187
02188:+00065:+00031:+00034:002784.9113:02188
02189:+00091:+00010:+00084:002779.8300:02189
02190:+00120:+00029:+00059:002779.8300:02190
02191:+00112:+00063:+00029:002779.8300:02191
02192:+00110:+00056:+00023:002779.8300:02192
02193:+00131:+00083:+00020:002779.8300:02193
02194:+00139:+00096:+00035:002779.8300:02194
02195:+00114:+00091:+00055:002779.8300:02195
02196:+00124:+00142:+00034:002859.3527:02196
02197:+00108:+00117:+00021:002859.3527:02197
02198:+00107:+00121:-00062:002859.3527:02198
02199:+00078:+00140:-00094:002859.3527:02199
02200:+00064:+00145:+00013:002859.3527:02200
02201:+00049:+00127:+00089:002859.3527:02201
02202:+00058:+00105:+00037:002859.3527:02202
02203:+00046:+00111:-00048:002778.6884:02203
02204:+00001:+00060:-00012:002778.6884:02204
02205:-00066:+00027:-00016:002778.6884:02205
02206:-00077:+00009:-00025:002778.6884:02206
02207:-00096:+00011:-00071:002778.6884:02207
02208:-00054:-00022:+00056:002778.6884:02208
02209:-00065:-00026:+00194:002778.6884:02209
02210:-00155:-00071:+00012:002749.3215:02210
02211:-00038:-00073:+00072:002749.3215:02211
02212:-00003:-00175:+00017:002749.3215:02212
02213:+00141:-00170:+00088:002749.3215:02213
02214:+00037:-00228:+00075:002749.3215:02214
02215:+00033:-00151:+00045:002749.3215:02215
02216:-00037:-00211:-00181:002749.3215:02216
02217:+00051:-00162:-00136:002802.4274:02217
02218:+00096:-00208:+00216:002802.4274:02218
02219:+00093:-00168:+00283:002802.4274:02219
02220:+00047:-00182:+00267:002802.4274:02220
02221:+00167:-00147:+00172:002802.4274:02221
02222:+00103:-00151:+00107:002802.4274:02222
02223:+00186:-00099:+00044:002802.4274:02223
02224:+00062:-00091:+00185:002802.4274:02224
02225:+00095:-00061:+00131:002712.1674:02225
02226:+00063:-00055:+00199:002712.1674:02226
02227:+00056:-00058:+00170:002712.1674:02227
02228:+00009:-00029:+00093:002712.1674:02228
02229:+00025:-00016:+00095:002712.1674:02229
02230:+00044:-00026:+00198:002712.1674:02230
02231:+00031:+00037:+00228:002712.1674:02231
02232:-00019:-00007:+00089:002661.5725:02232
02233:-00054:+00047:+00186:002661.5725:02233
02234:-00020:+00004:+00072:002661.5725:02234
02235:-00062:+00039:+00096:002661.5725:02235
02236:-00044:+00007:+00067:002661.5725:02236
02237:-00090:+00033:+00168:002661.5725:02237
02238:-00078:-00048:+00121:002661.5725:02238
02239:-00108:-00015:+00076:002661.5725:02239
02240:-00072:-00055:+00045:002724.1022:02240
02241:-00063:-00049:+00097:002724.1022:02241
02242:-00051:-00083:+00127:002724.1022:02242
02243:-00050:-00044:+00036:002724.1022:02243
02244:-00026:-00068:+00221:002724.1022:02244
02245:-00010:-00078:+00226:002724.1022:02245
02246:-00047:-00030:-00001:002724.1022:02246
02247:-00019:-00045:-00015:002626.3171:02247
02248:+00010:-00056:+00025:002626.3171:02248
02249:-00009:-00040:+00012:002626.3171:02249
02250:+00015:-00032:+00070:002626.3171:02250
02251:+00004:-00046:+00002:002626.3171:02251
02252:-00001:-00012:+00007:002626.3171:02252
02253:+00048:-00018:-00034:002626.3171:02253
02254:-00006:+00020:+00011:002626.3171:02254
02255:-00012:+00008:-00025:002600.7001:02255
02256:-00031:+00003:-00035:002600.7001:02256
02257:-00035:+00005:-00121:002600.7001:02257
02258:-00062:-00020:-00082:002600.7001:02258
02259:-00088:+00010:-00124:002600.7001:02259
02260:-00107:+00009:-00113:002600.7001:02260
02261:-00092:+00051:-00110:002600.7001:02261
02262:-00064:+00014:-00076:002678.0429:02262
02263:-00054:+00034:-00141:002678.0429:02263
02264:-00054:+00009:-00068:002678.0429:02264
02265:-00028:+00000:-00114:002678.0429:02265
02266:-00023:-00037:-00070:002678.0429:02266
02267:+00021:-00052:-00235:002678.0429:02267
02268:+00016:-00055:-00142:002678.0429:02268
02269:+00046:-00047:-00128:002678.0429:02269
02270:+00013:-00081:-00124:002615.2414:02270
02271:+00026:-00063:-00083:002615.2414:02271
02272:+00016:-00080:-00064:002615.2414:02272
02273:+00001:-00042:-00034:002615.2414:02273
02274:+00004:-00043:-00076:002615.2414:02274
02275:+00007:-00025:-00087:002615.2414:02275
02276:+00010:-00018:-00122:002615.2414:02276
02277:-00002:+00004:-00134:002615.2414:02277
02278:+00004:+00050:-00109:002616.9912:02278
02279:+00032:+00044:-00114:002616.9912:02279
02280:+00044:+00075:-00166:002616.9912:02280
02281:+00046:+00087:-00110:002616.9912:02281
02282:+00047:+00112:-00071:002616.9912:02282
02283:+00035:+00114:-00060:002616.9912:02283
02284:+00039:+00126:-00086:002616.9912:02284
02285:-00011:+00115:-00108:002712.4409:02285
02286:-00008:+00085:-00126:002712.4409:02286
02287:-00004:+00096:+00056:002712.4409:02287
02288:-00018:+00074:-00017:002712.4409:02288
02289:-00076:+00054:-00084:002712.4409:02289
02290:-00113:+00068:-00094:002712.4409:02290
02291:-00155:+00083:-00091:002712.4409:02291
02292:-00192:+00069:-00069:002671.3479:02292
02293:-00194:+00074:+00036:002671.3479:02293
02294:-00187:+00074:+00013:002671.3479:02294
02295:-00209:+00088:-00082:002671.3479:02295
02296:-00208:+00108:-00096:002671.3479:02296
02297:-00192:+00115:-00029:002671.3479:02297
02298:-00194:+00113:+00030:002671.3479:02298
02299:-00191:+00086:-00075:002671.3479:02299
02300:-00151:+00095:-00062:002678.6379:02300
02301:-00148:+00084:-00036:002678.6379:02301
02302:-00124:+00071:-00012:002678.6379:02302
02303:-00111:+00078:-00046:002678.6379:02303
02304:-00115:+00074:-00041:002678.6379:02304
02305:-00060:+00060:-00063:002678.6379:02305
02306:-00070:+00082:-00069:002678.6379:02306
02307:-00057:+00079:-00010:002783.9438:02307
02308:-00046:+00059:-00023:002783.9438:02308
02309:-00049:+00057:-00047:002783.9438:02309
02310:-00073:+00095:-00059:002783.9438:02310
02311:-00070:+00076:-00046:002783.9438:02311
02312:-00091:+00071:-00071:002783.9438:02312
02313:-00109:+00082:-00089:002783.9438:02313
02314:-00122:+00092:-00073:002741.9667:02314
02315:-00148:+00084:-00044:002741.9667:02315
02316:-00148:+00104:-00031:002741.9667:02316
02317:-00129:+00117:-00025:002741.9667:02317
02318:-00095:+00132:-00015:002741.9667:02318
02319:-00050:+00136:-00023:002741.9667:02319
02320:-00033:+00161:-00074:002741.9667:02320
02321:-00033:+00148:-00122:002741.9667:02321
02322:-00053:+00148:-00105:002749.2766:02322
02323:-00040:+00154:-00129:002749.2766:02323
02324:-00023:+00122:-00049:002749.2766:02324
02325:-00001:+00100:+00068:002749.2766:02325
02326:+00002:+00080:+00084:002749.2766:02326
02327:-00030:+00046:+00025:002749.2766:02327
02328:-00054:+00027:-00089:002749.2766:02328
02329:-00055:+00009:-00168:002852.9536:02329
02330:-00033:+00036:-00094:002852.9536:02330
02331:-00060:+00022:+00043:002852.9536:02331
02332:-00044:+00017:+00249:002852.9536:02332
02333:-00033:+00009:+00043:002852.9536:02333
02334:-00015:+00029:-00026:002852.9536:02334
02335:+00048:+00038:+00063:002852.9536:02335
02336:+00060:+00034:+00113:002803.6972:02336
02337:+00009:+00014:+00066:002803.6972:02337
02338:+00090:+00066:+00025:002803.6972:02338
02339:+00107:+00065:+00021:002803.6972:02339
02340:+00099:+00071:-00056:002803.6972:02340
02341:+00102:+00081:+00021:002803.6972:02341
02342:+00147:+00074:+00076:002803.6972:02342
02343:+00147:+00076:+00099:002811.0185:02343
02344:+00167:+00073:+00177:002811.0185:02344
02345:+00143:+00043:+00177:002811.0185:02345
02346:+00100:+00050:+00138:002811.0185:02346
02347:+00087:+00010:+00117:002811.0185:02347
02348:+00076:+00005:+00099:002811.0185:02348
02349:+00025:-00020:+00045:002811.0185:02349
02350:+00016:+00003:+00039:002892.0686:02350
02351:-00074:-00066:+00124:002892.0686:02351
02352:-00002:-00061:+00208:002892.0686:02352
02353:-00087:-00127:+00088:002892.0686:02353
02354:+00109:-00127:+00111:002892.0686:02354
02355:+00000:-00180:+00033:002892.0686:02355
02356:+00108:-00155:-00002:002892.0686:02356
02357:+00083:-00215:+00277:002829.2512:02357
02358:+00104:-00152:+00186:002829.2512:02358
02359:+00058:-00199:+00056:002829.2512:02359
02360:+00102:-00202:-00047:002829.2512:02360
02361:+00041:-00182:+00064:002829.2512:02361
02362:+00083:-00197:+00112:002829.2512:02362
02363:+00089:-00216:+00312:002829.2512:02363
02364:+00040:-00179:+00140:002804.7653:02364
02365:-00001:-00134:-00105:002804.7653:02365
02366:+00033:-00188:+00134:002804.7653:02366
02367:+00055:-00125:+00151:002804.7653:02367
02368:-00023:-00115:+00184:002804.7653:02368
02369:-00023:-00109:+00148:002804.7653:02369
02370:-00026:-00109:+00042:002804.7653:02370
02371:+00072:-00080:+00075:002878.8647:02371
02372:-00028:-00077:+00114:002878.8647:02372
02373:+00060:-00044:+00082:002878.8647:02373
02374:+00059:-00066:+00113:002878.8647:02374
02375:+00120:+00003:+00110:002878.8647:02375
02376:+00059:-00015:+00058:002878.8647:02376
02377:+00077:+00008:+00098:002878.8647:02377
02378:+00078:+00021:+00120:002797.4790:02378
02379:+00063:+00027:+00061:002797.4790:02379
02380:+00056:+00013:+00148:002797.4790:02380
02381:+00030:+00025:+00096:002797.4790:02381
02382:+00012:+00035:+00134:002797.4790:02382
02383:+00005:+00024:+00175:002797.4790:02383
02384:+00015:+00025:+00095:002797.4790:02384
02385:-00005:+00029:+00055:002761.3916:02385
02386:+00024:+00026:+00096:002761.3916:02386
02387:+00005:+00009:+00133:002761.3916:02387
02388:-00011:+00007:+00020:002761.3916:02388
02389:+00007:-00017:-00013:002761.3916:02389
02390:-00012:-00020:+00043:002761.3916:02390
02391:-00057:-00026:+00017:002761.3916:02391
02392:-00057:-00046:+00059:002761.3916:02392
02393:-00033:-00067:+00036:002833.8327:02393
02394:-00057:-00067:-00001:002833.8327:02394
02395:-00048:-00074:-00003:002833.8327:02395
02396:-00068:-00076:+00023:002833.8327:02396
02397:-00084:-00102:-00002:002833.8327:02397
02398:-00087:-00115:-00018:002833.8327:02398
02399:-00066:-00127:+00016:002833.8327:02399
02400:-00082:-00139:-00045:002748.0534:02400
02401:-00084:-00142:-00056:002748.0534:02401
02402:-00016:-00160:-00074:002748.0534:02402
02403:+00003:-00158:+00011:002748.0534:02403
02404:+00042:-00157:-00016:002748.0534:02404
02405:+00072:-00133:-00017:002748.0534:02405
02406:+00120:-00140:-00058:002748.0534:02406
02407:+00114:-00124:-00077:002725.3759:02407
02408:+00114:-00127:-00099:002725.3759:02408
02409:+00114:-00126:-00016:002725.3759:02409
02410:+00105:-00126:-00060:002725.3759:02410
02411:+00039:-00126:-00034:002725.3759:02411
02412:+00044:-00102:-00119:002725.3759:02412
02413:+00030:-00118:-00077:002725.3759:02413
02414:+00032:-00068:-00142:002814.8920:02414
02415:+00008:-00095:-00111:002814.8920:02415
02416:+00017:-00036:-00092:002814.8920:02416
02417:-00002:-00058:-00042:002814.8920:02417
02418:-00030:-00034:-00008:002814.8920:02418
02419:-00059:-00047:-00035:002814.8920:02419
02420:-00097:-00021:-00112:002814.8920:02420
02421:-00080:-00001:-00118:002741.9804:02421
02422:-00061:+00047:-00163:002741.9804:02422
02423:-00034:+00048:-00149:002741.9804:02423
02424:-00021:+00056:-00105:002741.9804:02424
02425:+00030:+00099:-00107:002741.9804:02425
02426:+00010:+00113:-00087:002741.9804:02426
02427:+00041:+00127:-00085:002741.9804:02427
02428:+00058:+00132:-00055:002741.9804:02428
02429:+00046:+00136:-00060:002743.2587:02429
02430:+00010:+00134:-00049:002743.2587:02430
02431:+00010:+00135:-00077:002743.2587:02431
02432:-00012:+00171:-00080:002743.2587:02432
02433:-00065:+00153:-00212:002743.2587:02433
02434:-00087:+00158:-00264:002743.2587:02434
02435:-00076:+00171:-00169:002743.2587:02435
02436:-00080:+00160:-00074:002827.4531:02436
02437:-00129:+00121:-00104:002827.4531:02437
02438:-00130:+00088:-00041:002827.4531:02438
02439:-00132:+00082:-00060:002827.4531:02439
02440:-00140:+00055:-00043:002827.4531:02440
02441:-00164:+00050:-00039:002827.4531:02441
02442:-00172:+00043:-00053:002827.4531:02442
02443:-00170:+00025:-00169:002766.3205:02443
02444:-00157:+00027:-00090:002766.3205:02444
02445:-00131:+00040:-00087:002766.3205:02445
02446:-00183:+00027:-00091:002766.3205:02446
02447:-00178:+00051:-00108:002766.3205:02447
02448:-00155:+00045:-00077:002766.3205:02448
02449:-00132:+00061:-00114:002766.3205:02449
02450:-00119:+00077:-00035:002767.4755:02450
02451:-00105:+00096:+00001:002767.4755:02451
02452:-00100:+00088:-00004:002767.4755:02452
02453:-00088:+00085:-00071:002767.4755:02453
02454:-00085:+00102:-00021:002767.4755:02454
02455:-00100:+00111:+00055:002767.4755:02455
02456:-00074:+00087:+00023:002767.4755:02456
02457:-00053:+00103:-00067:002859.3576:02457
02458:-00037:+00136:-00013:002859.3576:02458
02459:+00002:+00126:+00025:002859.3576:02459
02460:+00015:+00105:+00077:002859.3576:02460
02461:+00023:+00104:+00061:002859.3576:02461
02462:+00028:+00083:+00030:002859.3576:02462
02463:-00001:+00025:-00001:002859.3576:02463
02464:-00013:+00051:-00060:002797.4653:02464
02465:-00077:+00033:-00161:002797.4653:02465
02466:-00071:+00024:-00081:002797.4653:02466
02467:-00065:+00022:+00008:002797.4653:02467
02468:-00046:+00015:+00103:002797.4653:02468
02469:-00048:+00012:+00199:002797.4653:02469
02470:-00013:+00014:+00247:002797.4653:02470
02471:+00009:+00007:+00194:002797.4653:02471
02472:+00010:+00019:+00149:002792.2211:02472
02473:+00028:+00017:+00069:002792.2211:02473
02474:+00005:+00031:-00001:002792.2211:02474
02475:+00003:+00015:-00024:002792.2211:02475
02476:+00036:+00024:-00012:002792.2211:02476
02477:+00057:+00036:+00058:002792.2211:02477
02478:+00067:+00027:+00076:002792.2211:02478
02479:+00069:+00052:+00090:002878.8498:02479
02480:+00086:+00062:+00082:002878.8498:02480
02481:+00054:+00060:-00057:002878.8498:02481
02482:+00049:+00082:-00008:002878.8498:02482
02483:+00037:+00059:+00064:002878.8498:02483
02484:+00058:+00045:+00134:002878.8498:02484
02485:+00010:+00050:-00030:002878.8498:02485
02486:+00020:+00030:-00039:002791.2045:02486
02487:+00039:+00023:+00033:002791.2045:02487
02488:+00041:+00031:+00023:002791.2045:02488
02489:-00036:-00007:+00037:002791.2045:02489
02490:+00024:+00016:+00036:002791.2045:02490
02491:+00092:+00025:-00074:002791.2045:02491
02492:-00010:-00038:+00172:002791.2045:02492
02493:-00081:-00094:-00025:002755.3115:02493
02494:-00012:-00097:+00102:002755.3115:02494
02495:+00025:-00120:+00066:002755.3115:02495
02496:-00019:-00117:+00042:002755.3115:02496
02497:+00040:-00154:+00206:002755.3115:02497
02498:-00018:-00135:+00192:002755.3115:02498
02499:-00001:-00124:-00187:002755.3115:02499
02500:+00028:-00138:-00268:002821.1818:02500
02501:+00083:-00136:+00065:002821.1818:02501
02502:+00092:-00146:+00298:002821.1818:02502
02503:-00027:-00138:+00107:002821.1818:02503
02504:+00013:-00109:+00119:002821.1818:02504
02505:+00040:-00128:+00122:002821.1818:02505
02506:+00087:-00107:+00065:002821.1818:02506
02507:+00008:-00113:+00035:002718.0202:02507
02508:+00038:-00085:+00121:002718.0202:02508
02509:+00035:-00077:+00224:002718.0202:02509
02510:+00082:-00073:+00123:002718.0202:02510
02511:+00031:-00014:+00199:002718.0202:02511
02512:+00025:-00019:+00178:002718.0202:02512
02513:+00012:+00004:+00148:002718.0202:02513
02514:+00054:+00015:+00078:002718.0202:02514
02515:+00007:+00053:+00199:002678.6208:02515
02516:+00045:+00033:+00162:002678.6208:02516
02517:-00005:+00039:+00059:002678.6208:02517
02518:+00047:+00066:+00043:002678.6208:02518
02519:+00017:+00050:+00082:002678.6208:02519
02520:-00012:+00012:+00158:002678.6208:02520
02521:-00043:+00021:+00140:002678.6208:02521
02522:-00040:+00007:+00132:002724.0937:02522
02523:-00038:-00031:+00142:002724.0937:02523
02524:-00036:-00029:+00100:002724.0937:02524
02525:-00072:-00056:+00060:002724.0937:02525
02526:-00051:-00082:+00013:002724.0937:02526
02527:-00044:-00095:-00025:002724.0937:02527
02528:-00011:-00088:+00144:002724.0937:02528
02529:-00026:-00137:+00168:002724.0937:02529
02530:-00059:-00124:+00055:002631.8344:02530
02531:-00055:-00157:+00016:002631.8344:02531
02532:-00071:-00143:+00031:002631.8344:02532
02533:-00044:-00157:+00039:002631.8344:02533
02534:-00050:-00128:+00039:002631.8344:02534
02535:-00042:-00142:+00067:002631.8344:02535
02536:-00023:-00095:+00011:002631.8344:02536
02537:-00008:-00098:-00006:002631.8344:02537
02538:+00002:-00076:+00024:002595.3344:02538
02539:-00005:-00059:+00022:002595.3344:02539
02540:-00011:-00052:-00026:002595.3344:02540
02541:-00022:-00053:-00097:002595.3344:02541
02542:-00013:-00018:-00061:002595.3344:02542
02543:-00013:-00018:-00042:002595.3344:02543
02544:-00045:-00004:-00062:002595.3344:02544
02545:-00038:+00034:-00112:002655.6354:02545
02546:-00009:+00047:-00106:002655.6354:02546
02547:+00005:+00052:-00150:002655.6354:02547
02548:+00017:+00023:-00111:002655.6354:02548
02549:+00019:+00021:-00122:002655.6354:02549
02550:+00046:-00029:-00078:002655.6354:02550
02551:+00015:-00023:-00091:002655.6354:02551
02552:-00004:-00028:-00034:002655.6354:02552
02553:-00018:-00019:-00183:002572.0632:02553
02554:-00040:-00056:-00128:002572.0632:02554
02555:+00002:-00046:-00101:002572.0632:02555
02556:-00029:-00078:-00089:002572.0632:02556
02557:-00019:-00068:-00067:002572.0632:02557
02558:-00058:-00081:-00062:002572.0632:02558
02559:-00029:-00043:-00058:002572.0632:02559
02560:-00049:-00043:-00081:002572.0632:02560
02561:-00051:-00009:-00097:002573.9226:02561
02562:-00045:+00006:-00116:002573.9226:02562
02563:-00023:+00025:-00138:002573.9226:02563
02564:-00011:+00029:-00127:002573.9226:02564
02565:+00020:+00068:-00096:002573.9226:02565
02566:+00059:+00056:-00052:002573.9226:02566
02567:+00074:+00061:-00043:002573.9226:02567
02568:+00084:+00086:-00056:002672.4665:02568
02569:+00103:+00115:-00053:002672.4665:02569
02570:+00089:+00090:-00109:002672.4665:02570
02571:+00067:+00114:-00070:002672.4665:02571
02572:+00073:+00099:-00076:002672.4665:02572
02573:+00019:+00108:-00096:002672.4665:02573
02574:-00034:+00080:-00197:002672.4665:02574
02575:-00048:+00070:-00090:002672.4665:02575
02576:-00070:+00076:+00039:002631.8840:02576
02577:-00147:+00070:+00027:002631.8840:02577
02578:-00158:+00072:-00022:002631.8840:02578
02579:-00186:+00098:-00073:002631.8840:02579
02580:-00204:+00111:-00075:002631.8840:02580
02581:-00234:+00110:-00141:002631.8840:02581
02582:-00244:+00095:-00091:002631.8840:02582
02583:-00246:+00071:-00095:002644.5895:02583
02584:-00230:+00055:-00132:002644.5895:02584
02585:-00203:+00055:-00044:002644.5895:02585
02586:-00186:+00058:+00003:002644.5895:02586
02587:-00185:+00067:+00027:002644.5895:02587
02588:-00153:+00041:-00017:002644.5895:02588
02589:-00081:+00043:-00033:002644.5895:02589
02590:-00082:+00068:-00009:002644.5895:02590
02591:-00046:+00061:+00010:002759.7106:02591
02592:-00032:+00060:-00023:002759.7106:02592
02593:-00023:+00111:-00098:002759.7106:02593
02594:-00017:+00089:-00118:002759.7106:02594
02595:-00029:+00110:-00083:002759.7106:02595
02596:-00046:+00096:-00110:002759.7106:02596
02597:-00031:+00111:-00033:002759.7106:02597
02598:-00043:+00103:-00073:002718.0515:02598
02599:-00054:+00145:-00018:002718.0515:02599
02600:-00035:+00157:+00035:002718.0515:02600
02601:-00044:+00172:+00026:002718.0515:02601
02602:-00057:+00189:-00024:002718.0515:02602
02603:-00053:+00200:-00024:002718.0515:02603
02604:-00051:+00179:-00073:002718.0515:02604
02605:-00051:+00175:-00084:002737.2675:02605
02606:-00072:+00174:-00078:002737.2675:02606
02607:-00070:+00147:-00107:002737.2675:02607
02608:-00080:+00159:-00077:002737.2675:02608
02609:-00058:+00121:+00032:002737.2675:02609
02610:-00058:+00088:+00057:002737.2675:02610
02611:-00032:+00095:+00091:002737.2675:02611
02612:-00046:+00039:+00027:002840.1462:02612
02613:-00073:+00051:-00097:002840.1462:02613
02614:-00064:+00015:-00151:002840.1462:02614
02615:-00057:+00006:-00117:002840.1462:02615
02616:-00052:+00003:-00031:002840.1462:02616
02617:-00057:-00032:+00165:002840.1462:02617
02618:-00015:-00027:+00148:002840.1462:02618
02619:+00012:-00011:+00087:002803.7395:02619
02620:+00058:-00028:+00060:002803.7395:02620
02621:+00038:-00033:+00136:002803.7395:02621
02622:+00077:-00034:+00110:002803.7395:02622
02623:+00120:-00004:-00002:002803.7395:02623
02624:+00126:+00034:+00008:002803.7395:02624
02625:+00171:+00026:+00094:002803.7395:02625
02626:+00158:+00047:+00114:002804.7089:02626
02627:+00145:+00039:+00098:002804.7089:02627
02628:+00164:+00039:+00103:002804.7089:02628
02629:+00141:+00026:+00031:002804.7089:02629
02630:+00120:+00026:+00030:002804.7089:02630
02631:+00117:-00002:+00086:002804.7089:02631
02632:+00101:+00015:+00026:002804.7089:02632
02633:+00130:+00068:-00062:002898.6545:02633
02634:+00059:-00018:+00360:002898.6545:02634
02635:+00195:+00009:+00410:002898.6545:02635
02636:+00018:-00047:+00365:002898.6545:02636
02637:+00142:-00125:+00032:002898.6545:02637
02638:+00019:-00126:+00081:002898.6545:02638
02639:+00003:-00152:-00059:002898.6545:02639
02640:-00013:-00178:-00099:002822.8242:02640
02641:-00063:-00202:-00043:002822.8242:02641
02642:-00001:-00153:+00076:002822.8242:02642
02643:-00071:-00197:-00022:002822.8242:02643
02644:-00035:-00155:-00062:002822.8242:02644
02645:-00027:-00231:+00203:002822.8242:02645
02646:+00045:-00187:+00217:002822.8242:02646
02647:+00044:-00220:-00029:002822.8242:02647
02648:+00057:-00190:+00125:002811.0229:02648
02649:+00119:-00191:+00186:002811.0229:02649
02650:+00048:-00163:+00045:002811.0229:02650
02651:+00058:-00171:+00087:002811.0229:02651
02652:+00060:-00146:+00117:002811.0229:02652
02653:+00060:-00122:+00075:002811.0229:02653
02654:+00051:-00099:+00165:002811.0229:02654
02655:+00055:-00078:+00189:002885.3413:02655
02656:+00094:-00030:+00101:002885.3413:02656
02657:+00102:-00003:+00051:002885.3413:02657
02658:+00150:+00053:+00069:002885.3413:02658
02659:+00137:+00040:+00060:002885.3413:02659
02660:+00144:+00110:+00049:002885.3413:02660
02661:+00149:+00134:+00110:002885.3413:02661
02662:+00150:+00137:+00111:002797.4743:02662
02663:+00092:+00141:+00175:002797.4743:02663
02664:+00049:+00161:+00080:002797.4743:02664
02665:+00021:+00132:+00043:002797.4743:02665
02666:-00002:+00142:+00060:002797.4743:02666
02667:-00017:+00114:+00056:002797.4743:02667
02668:-00047:+00092:+00044:002797.4743:02668
02669:-00063:+00068:+00065:002773.6916:02669
02670:-00063:+00064:+00055:002773.6916:02670
02671:-00074:+00020:+00035:002773.6916:02671
02672:-00087:+00001:+00107:002773.6916:02672
02673:-00072:-00029:+00129:002773.6916:02673
02674:-00115:-00083:+00101:002773.6916:02674
02675:-00104:-00105:+00037:002773.6916:02675
02676:-00115:-00125:+00033:002840.2031:02676
02677:-00098:-00150:+00033:002840.2031:02677
02678:-00075:-00173:+00045:002840.2031:02678
02679:-00029:-00165:+00024:002840.2031:02679
02680:-00026:-00161:+00018:002840.2031:02680
02681:+00014:-00184:+00014:002840.2031:02681
02682:+00049:-00190:+00022:002840.2031:02682
02683:+00053:-00166:+00038:002760.2397:02683
02684:+00119:-00151:+00041:002760.2397:02684
02685:+00113:-00155:+00041:002760.2397:02685
02686:+00118:-00151:-00042:002760.2397:02686
02687:+00127:-00185:-00033:002760.2397:02687
02688:+00110:-00131:-00058:002760.2397:02688
02689:+00106:-00101:-00058:002760.2397:02689
02690:+00067:-00091:-00075:002737.2409:02690
02691:+00052:-00071:-00155:002737.2409:02691
02692:+00057:-00072:-00115:002737.2409:02692
02693:+00031:-00074:-00024:002737.2409:02693
02694:+00001:-00072:-00042:002737.2409:02694
02695:-00032:-00071:-00038:002737.2409:02695
02696:-00062:-00092:-00077:002737.2409:02696
02697:-00090:-00096:-00081:002737.2409:02697
02698:-00052:-00097:-00074:002821.1958:02698
02699:-00066:-00061:-00098:002821.1958:02699
02700:-00072:-00056:-00103:002821.1958:02700
02701:-00089:-00054:-00133:002821.1958:02701
02702:-00086:-00057:-00097:002821.1958:02702
02703:-00072:-00053:-00118:002821.1958:02703
02704:-00002:+00001:-00067:002821.1958:02704
02705:+00004:+00032:-00121:002741.9941:02705
02706:+00061:+00051:-00092:002741.9941:02706
02707:+00098:+00097:-00097:002741.9941:02707
02708:+00102:+00107:-00120:002741.9941:02708
02709:+00138:+00159:-00080:002741.9941:02709
02710:+00128:+00189:-00104:002741.9941:02710
02711:+00126:+00196:-00091:002741.9941:02711
02712:+00094:+00231:-00078:002731.2709:02712
02713:+00065:+00227:-00089:002731.2709:02713
02714:+00032:+00238:-00124:002731.2709:02714
02715:-00019:+00212:-00124:002731.2709:02715
02716:-00082:+00199:-00230:002731.2709:02716
02717:-00142:+00174:-00241:002731.2709:02717
02718:-00174:+00131:-00062:002731.2709:02718
02719:-00184:+00129:-00004:002808.6994:02719
02720:-00251:+00084:-00079:002808.6994:02720
02721:-00259:+00029:-00116:002808.6994:02721
02722:-00246:+00038:-00103:002808.6994:02722
02723:-00266:+00037:-00171:002808.6994:02723
02724:-00239:+00009:-00086:002808.6994:02724
02725:-00238:+00015:-00034:002808.6994:02725
02726:-00193:+00000:-00072:002808.6994:02726
02727:-00174:+00021:-00071:002754.1352:02727
02728:-00127:+00015:-00018:002754.1352:02728
02729:-00114:+00029:+00015:002754.1352:02729
02730:-00095:+00067:-00027:002754.1352:02730
02731:-00055:+00069:-00108:002754.1352:02731
02732:-00016:+00088:-00017:002754.1352:02732
02733:-00025:+00113:-00022:002754.1352:02733
02734:-00036:+00140:+00021:002743.2587:02734
02735:-00016:+00144:-00006:002743.2587:02735
02736:-00012:+00147:-00077:002743.2587:02736
02737:-00020:+00149:-00082:002743.2587:02737
02738:-00017:+00174:-00084:002743.2587:02738
02739:-00068:+00154:+00009:002743.2587:02739
02740:-00068:+00107:+00043:002743.2587:02740
02741:-00044:+00099:+00054:002846.5639:02741
02742:-00052:+00092:+00008:002846.5639:02742
02743:-00065:+00074:+00067:002846.5639:02743
02744:-00064:+00068:+00066:002846.5639:02744
02745:-00086:+00032:+00104:002846.5639:02745
02746:-00087:+00023:+00096:002846.5639:02746
02747:-00076:-00035:+00144:002846.5639:02747
02748:-00095:-00042:-00002:002784.9528:02748
02749:-00094:-00053:-00077:002784.9528:02749
02750:-00118:-00044:-00183:002784.9528:02750
02751:-00091:-00053:-00025:002784.9528:02751
02752:-00060:-00046:+00026:002784.9528:02752
02753:-00030:-00053:+00143:002784.9528:02753
02754:-00012:-00039:+00133:002784.9528:02754
02755:+00007:-00051:+00125:002779.8347:02755
02756:+00089:-00052:+00145:002779.8347:02756
02757:+00066:-00040:+00120:002779.8347:02757
02758:+00096:-00018:+00147:002779.8347:02758
02759:+00087:+00021:+00042:002779.8347:02759
02760:+00107:+00030:+00040:002779.8347:02760
02761:+00125:+00051:+00005:002779.8347:02761
02762:+00123:+00044:+00024:002865.8483:02762
02763:+00102:+00065:+00056:002865.8483:02763
02764:+00084:+00058:+00083:002865.8483:02764
02765:+00093:+00080:-00046:002865.8483:02765
02766:+00054:+00095:-00012:002865.8483:02766
02767:+00070:+00075:+00092:002865.8483:02767
02768:+00078:+00073:+00110:002865.8483:02768
02769:+00045:+00072:-00044:002784.9482:02769
02770:+00030:+00113:+00040:002784.9482:02770
02771:+00003:+00101:+00047:002784.9482:02771
02772:-00072:+00058:+00049:002784.9482:02772
02773:-00069:+00058:-00013:002784.9482:02773
02774:-00021:+00070:-00039:002784.9482:02774
02775:-00130:+00064:+00054:002784.9482:02775
02776:+00032:+00046:+00159:002784.9482:02776
02777:-00109:-00009:+00086:002749.3352:02777
02778:+00044:-00030:-00163:002749.3352:02778
02779:-00042:-00113:+00162:002749.3352:02779
02780:+00035:-00096:+00286:002749.3352:02780
02781:-00143:-00041:+00006:002749.3352:02781
02782:-00065:-00126:-00239:002749.3352:02782
02783:-00003:-00100:-00197:002749.3352:02783
02784:+00010:-00102:+00036:002814.9663:02784
02785:+00013:-00160:+00287:002814.9663:02785
02786:+00052:-00214:+00394:002814.9663:02786
02787:+00020:-00205:+00076:002814.9663:02787
02788:+00069:-00152:+00031:002814.9663:02788
02789:+00059:-00187:+00174:002814.9663:02789
02790:+00045:-00175:-00008:002814.9663:02790
02791:+00009:-00200:+00048:002718.1181:02791
02792:+00070:-00151:+00138:002718.1181:02792
02793:+00078:-00135:+00170:002718.1181:02793
02794:+00036:-00126:+00093:002718.1181:02794
02795:+00032:-00109:+00237:002718.1181:02795
02796:+00065:-00054:+00141:002718.1181:02796
02797:+00038:-00006:+00034:002718.1181:02797
02798:+00088:+00012:+00075:002718.1181:02798
02799:+00040:+00038:+00159:002678.7277:02799
02800:+00072:+00026:+00068:002678.7277:02800
02801:+00039:+00043:+00105:002678.7277:02801
02802:+00051:+00060:+00264:002678.7277:02802
02803:+00008:+00065:+00152:002678.7277:02803
02804:-00039:+00056:+00055:002678.7277:02804
02805:-00017:+00043:+00066:002678.7277:02805
02806:-00020:+00052:+00146:002735.9309:02806
02807:-00066:-00021:+00102:002735.9309:02807
02808:-00072:-00024:+00125:002735.9309:02808
02809:-00082:-00040:+00078:002735.9309:02809
02810:-00074:-00077:+00071:002735.9309:02810
02811:-00059:-00075:+00074:002735.9309:02811
02812:-00047:-00085:+00039:002735.9309:02812
02813:-00063:-00124:+00106:002643.1057:02813
02814:-00034:-00103:+00166:002643.1057:02814
02815:-00059:-00137:+00082:002643.1057:02815
02816:-00082:-00141:-00005:002643.1057:02816
02817:-00034:-00154:-00015:002643.1057:02817
02818:-00055:-00090:+00008:002643.1057:02818
02819:-00028:-00095:-00047:002643.1057:02819
02820:-00015:-00054:+00015:002643.1057:02820
02821:+00012:-00061:+00057:002606.1806:02821
02822:-00010:-00053:+00060:002606.1806:02822
02823:+00035:-00062:+00040:002606.1806:02823
02824:+00043:-00025:+00009:002606.1806:02824
02825:+00058:-00029:-00060:002606.1806:02825
02826:+00014:+00006:-00108:002606.1806:02826
02827:+00016:-00020:-00040:002606.1806:02827
02828:+00011:+00015:-00013:002606.1806:02828
02829:-00047:+00008:-00098:002672.4538:02829
02830:-00059:+00064:-00093:002672.4538:02830
02831:-00070:+00010:-00091:002672.4538:02831
02832:-00066:+00051:-00149:002672.4538:02832
02833:-00080:+00020:-00061:002672.4538:02833
02834:-00056:+00027:-00061:002672.4538:02834
02835:-00090:+00033:-00054:002672.4538:02835
02836:-00018:+00021:-00099:002609.8261:02836
02837:-00030:-00025:-00179:002609.8261:02837
02838:-00028:-00061:-00125:002609.8261:02838
02839:-00026:-00040:-00122:002609.8261:02839
02840:-00024:-00066:-00066:002609.8261:02840
02841:-00024:-00062:-00071:002609.8261:02841
02842:-00018:-00079:-00039:002609.8261:02842
02843:-00024:-00056:-00053:002609.8261:02843
02844:+00011:-00051:-00101:002600.7080:02844
02845:+00010:-00025:-00145:002600.7080:02845
02846:+00030:-00013:-00137:002600.7080:02846
02847:+00029:+00000:-00095:002600.7080:02847
02848:+00032:+00022:-00069:002600.7080:02848
02849:+00024:+00035:-00072:002600.7080:02849
02850:+00063:+00055:-00039:002600.7080:02850
02851:+00038:+00079:-00066:002706.6904:02851
02852:+00046:+00061:-00089:002706.6904:02852
02853:+00042:+00075:-00122:002706.6904:02853
02854:+00032:+00087:-00107:002706.6904:02854
02855:+00028:+00100:-00074:002706.6904:02855
02856:-00025:+00104:-00080:002706.6904:02856
02857:-00035:+00088:-00230:002706.6904:02857
02858:-00035:+00105:-00137:002706.6904:02858
02859:-00067:+00124:-00030:002659.9958:02859
02860:-00066:+00127:-00049:002659.9958:02860
02861:-00105:+00126:-00082:002659.9958:02861
02862:-00145:+00144:-00068:002659.9958:02862
02863:-00142:+00142:-00113:002659.9958:02863
02864:-00171:+00133:-00048:002659.9958:02864
02865:-00188:+00115:-00027:002659.9958:02865
02866:-00212:+00139:-00011:002667.2792:02866
02867:-00221:+00123:-00091:002667.2792:02867
02868:-00202:+00125:-00088:002667.2792:02868
02869:-00195:+00106:-00006:002667.2792:02869
02870:-00173:+00108:-00044:002667.2792:02870
02871:-00177:+00113:-00037:002667.2792:02871
02872:-00121:+00093:-00042:002667.2792:02872
02873:-00144:+00081:-00018:002667.2792:02873
02874:-00134:+00069:-00050:002783.9758:02874
02875:-00102:+00069:+00025:002783.9758:02875
02876:-00076:+00053:-00011:002783.9758:02876
02877:-00072:+00052:-00037:002783.9758:02877
02878:-00066:+00041:-00085:002783.9758:02878
02879:-00051:+00045:-00089:002783.9758:02879
02880:-00046:+00040:-00029:002783.9758:02880
02881:-00065:+00064:-00047:002736.0551:02881
02882:-00068:+00068:-00093:002736.0551:02882
02883:-00077:+00063:-00010:002736.0551:02883
02884:-00074:+00078:+00041:002736.0551:02884
02885:-00063:+00093:+00026:002736.0551:02885
02886:-00057:+00111:-00016:002736.0551:02886
02887:-00045:+00110:+00039:002736.0551:02887
02888:-00034:+00086:+00018:002749.3852:02888
02889:-00066:+00119:-00031:002749.3852:02889
02890:-00064:+00113:-00010:002749.3852:02890
02891:-00047:+00075:+00001:002749.3852:02891
02892:-00060:+00044:-00005:002749.3852:02892
02893:-00088:+00030:+00022:002749.3852:02893
02894:-00080:+00010:-00018:002749.3852:02894
02895:-00081:+00018:-00135:002853.0017:02895
02896:-00058:+00022:-00139:002853.0017:02896
02897:-00019:-00003:+00017:002853.0017:02897
02898:-00014:+00007:+00197:002853.0017:02898
02899:-00051:-00022:+00232:002853.0017:02899
02900:-00018:+00009:+00129:002853.0017:02900
02901:-00026:+00015:+00046:002853.0017:02901
02902:+00042:+00060:+00074:002816.4208:02902
02903:+00055:+00075:+00138:002816.4208:02903
02904:+00083:+00103:+00105:002816.4208:02904
02905:+00133:+00137:+00067:002816.4208:02905
02906:+00171:+00147:+00024:002816.4208:02906
02907:+00163:+00161:+00000:002816.4208:02907
02908:+00173:+00152:+00003:002816.4208:02908
02909:+00187:+00135:+00035:002804.8684:02909
02910:+00158:+00137:+00078:002804.8684:02910
02911:+00164:+00104:+00018:002804.8684:02911
02912:+00112:+00126:+00072:002804.8684:02912
02913:+00076:+00095:+00051:002804.8684:02913
02914:+00046:+00069:+00008:002804.8684:02914
02915:+00016:+00044:-00021:002804.8684:02915
02916:-00005:+00011:+00194:002905.4443:02916
02917:+00021:+00023:+00139:002905.4443:02917
02918:-00121:-00037:+00195:002905.4443:02918
02919:+00037:-00077:-00011:002905.4443:02919
02920:-00116:-00140:+00071:002905.4443:02920
02921:+00044:-00156:+00064:002905.4443:02921
02922:-00073:-00220:+00003:002905.4443:02922
02923:+00015:-00236:-00140:002829.3952:02923
02924:+00007:-00252:+00056:002829.3952:02924
02925:+00007:-00242:+00036:002829.3952:02925
02926:+00006:-00266:+00132:002829.3952:02926
02927:-00002:-00270:+00062:002829.3952:02927
02928:+00021:-00239:-00008:002829.3952:02928
02929:+00065:-00242:+00028:002829.3952:02929
02930:+00116:-00211:+00123:002804.8730:02930
02931:+00062:-00213:+00119:002804.8730:02931
02932:+00108:-00196:+00087:002804.8730:02932
02933:+00132:-00205:+00169:002804.8730:02933
02934:+00102:-00157:+00144:002804.8730:02934
02935:+00065:-00110:+00063:002804.8730:02935
02936:+00075:-00084:+00196:002804.8730:02936
02937:+00104:-00077:+00179:002872.4072:02937
02938:+00122:-00017:+00044:002872.4072:02938
02939:+00128:+00017:+00060:002872.4072:02939
02940:+00137:+00049:+00204:002872.4072:02940
02941:+00128:+00070:+00092:002872.4072:02941
02942:+00099:+00107:+00037:002872.4072:02942
02943:+00135:+00121:+00065:002872.4072:02943
02944:+00098:+00134:+00163:002872.4072:02944
02945:+00045:+00145:+00086:002785.0371:02945
02946:+00008:+00155:+00131:002785.0371:02946
02947:+00007:+00143:+00086:002785.0371:02947
02948:-00056:+00129:+00017:002785.0371:02948
02949:-00072:+00084:+00030:002785.0371:02949
02950:-00076:+00076:+00132:002785.0371:02950
02951:-00079:+00063:+00093:002785.0371:02951
02952:-00100:+00040:+00113:002761.5327:02952
02953:-00075:+00013:+00154:002761.5327:02953
02954:-00087:-00013:+00102:002761.5327:02954
02955:-00078:-00029:+00072:002761.5327:02955
02956:-00065:-00058:+00063:002761.5327:02956
02957:-00071:-00111:+00048:002761.5327:02957
02958:-00083:-00103:-00003:002761.5327:02958
02959:-00045:-00144:+00023:002827.5239:02959
02960:-00032:-00150:+00015:002827.5239:02960
02961:-00017:-00172:+00029:002827.5239:02961
02962:-00005:-00176:+00069:002827.5239:02962
02963:+00008:-00188:+00100:002827.5239:02963
02964:+00041:-00184:+00061:002827.5239:02964
02965:+00064:-00156:+00042:002827.5239:02965
02966:+00083:-00155:-00035:002748.1257:02966
02967:+00072:-00130:-00067:002748.1257:02967
02968:+00073:-00132:-00031:002748.1257:02968
02969:+00068:-00132:-00016:002748.1257:02969
02970:+00059:-00139:-00079:002748.1257:02970
02971:+00059:-00115:-00080:002748.1257:02971
02972:+00051:-00101:-00039:002748.1257:02972
02973:+00044:-00101:-00008:002731.4667:02973
02974:+00042:-00100:-00007:002731.4667:02974
02975:+00043:-00069:-00060:002731.4667:02975
02976:+00019:-00081:-00156:002731.4667:02976
02977:+00016:-00061:-00132:002731.4667:02977
02978:-00016:-00068:-00063:002731.4667:02978
02979:-00043:-00073:-00040:002731.4667:02979
02980:-00066:-00028:-00070:002731.4667:02980
02981:-00063:-00041:-00053:002802.5942:02981
02982:-00087:-00017:-00092:002802.5942:02982
02983:-00072:-00008:-00107:002802.5942:02983
02984:-00035:+00052:-00106:002802.5942:02984
02985:-00003:+00026:-00121:002802.5942:02985
02986:-00024:+00069:-00166:002802.5942:02986
02987:+00013:+00093:-00116:002802.5942:02987
02988:+00005:+00104:-00127:002730.0036:02988
02989:+00040:+00133:-00151:002730.0036:02989
02990:+00055:+00153:-00083:002730.0036:02990
02991:+00068:+00173:-00078:002730.0036:02991
02992:+00074:+00190:-00120:002730.0036:02992
02993:+00073:+00168:-00137:002730.0036:02993
02994:+00038:+00177:-00133:002730.0036:02994
02995:+00013:+00155:-00109:002713.5700:02995
02996:-00052:+00132:-00066:002713.5700:02996
02997:-00117:+00125:-00071:002713.5700:02997
02998:-00160:+00114:-00177:002713.5700:02998
02999:-00154:+00094:-00190:002713.5700:02999
03000:-00170:+00078:+00000:002713.5700:03000
03001:-00209:+00045:-00118:002713.5700:03001
03002:-00223:+00047:-00170:002713.5700:03002
03003:-00187:+00029:-00142:002808.7502:03003
03004:-00199:+00049:-00082:002808.7502:03004
03005:-00218:+00037:-00139:002808.7502:03005
03006:-00203:+00025:-00055:002808.7502:03006
03007:-00179:+00026:-00027:002808.7502:03007
03008:-00144:+00024:-00089:002808.7502:03008
03009:-00123:+00047:-00057:002808.7502:03009
03010:-00086:+00026:-00024:002754.1625:03010
03011:-00071:+00043:-00046:002754.1625:03011
03012:-00058:+00066:-00010:002754.1625:03012
03013:-00051:+00061:-00001:002754.1625:03013
03014:-00055:+00061:-00064:002754.1625:03014
03015:-00036:+00073:-00090:002754.1625:03015
03016:-00039:+00090:-00088:002754.1625:03016
03017:-00052:+00099:-00079:002755.4660:03017
03018:-00038:+00100:-00060:002755.4660:03018
03019:-00036:+00113:+00018:002755.4660:03019
03020:-00018:+00106:+00081:002755.4660:03020
03021:-00033:+00089:+00071:002755.4660:03021
03022:-00030:+00077:+00030:002755.4660:03022
03023:-00052:+00072:-00025:002755.4660:03023
03024:-00056:+00098:-00010:002859.4392:03024
03025:-00038:+00067:+00040:002859.4392:03025
03026:-00067:+00068:+00081:002859.4392:03026
03027:-00067:+00033:+00125:002859.4392:03027
03028:-00048:+00029:+00017:002859.4392:03028
03029:-00077:+00013:-00050:002859.4392:03029
03030:-00093:+00033:-00067:002859.4392:03030
03031:-00117:+00016:-00098:002797.5026:03031
03032:-00096:+00014:-00061:002797.5026:03032
03033:-00089:+00010:+00042:002797.5026:03033
03034:-00048:+00035:+00130:002797.5026:03034
03035:-00024:+00012:+00131:002797.5026:03035
03036:-00023:+00020:+00135:002797.5026:03036
03037:+00022:-00005:+00131:002797.5026:03037
03038:+00008:+00006:+00123:002792.3188:03038
03039:+00030:+00005:+00042:002792.3188:03039
03040:+00023:+00022:+00015:002792.3188:03040
03041:+00067:+00012:-00010:002792.3188:03041
03042:+00067:+00036:-00007:002792.3188:03042
03043:+00089:+00038:+00036:002792.3188:03043
03044:+00109:+00023:+00028:002792.3188:03044
03045:+00056:+00036:-00003:002872.4560:03045
03046:+00093:+00052:-00054:002872.4560:03046
03047:+00082:+00029:+00049:002872.4560:03047
03048:+00121:+00069:+00090:002872.4560:03048
03049:+00056:+00062:-00002:002872.4560:03049
03050:+00076:+00071:-00018:002872.4560:03050
03051:+00042:+00062:+00047:002872.4560:03051
03052:+00021:+00053:+00060:002791.2558:03052
03053:-00035:+00037:+00083:002791.2558:03053
03054:-00020:+00063:+00022:002791.2558:03054
03055:-00011:+00063:+00019:002791.2558:03055
03056:-00048:+00027:+00181:002791.2558:03056
03057:-00126:-00019:+00036:002791.2558:03057
03058:-00012:-00005:-00011:002791.2558:03058
03059:+00018:-00082:+00066:002791.2558:03059
03060:+00064:-00007:+00218:002761.4233:03060
03061:-00098:-00075:+00115:002761.4233:03061
03062:-00041:-00035:-00250:002761.4233:03062
03063:-00022:-00096:-00094:002761.4233:03063
03064:+00047:-00040:+00014:002761.4233:03064
03065:-00001:-00123:+00095:002761.4233:03065
03066:-00006:-00060:+00393:002761.4233:03066
03067:+00125:-00128:+00336:002827.5002:03067
03068:+00064:-00117:+00009:002827.5002:03068
03069:+00050:-00112:-00078:002827.5002:03069
03070:+00090:-00156:+00167:002827.5002:03070
03071:+00051:-00152:+00081:002827.5002:03071
03072:+00033:-00136:+00054:002827.5002:03072
03073:+00020:-00147:+00155:002827.5002:03073
03074:-00009:-00170:+00143:002730.0170:03074
03075:+00004:-00131:+00097:002730.0170:03075
03076:-00006:-00100:+00163:002730.0170:03076
03077:+00019:-00128:+00179:002730.0170:03077
03078:+00025:-00080:+00138:002730.0170:03078
03079:+00076:-00056:+00065:002730.0170:03079
03080:+00033:-00055:+00175:002730.0170:03080
03081:+00084:-00039:+00177:002690.2233:03081
03082:+00063:-00017:+00248:002690.2233:03082
03083:+00024:-00028:+00128:002690.2233:03083
03084:-00034:-00016:+00104:002690.2233:03084
03085:-00024:-00005:+00101:002690.2233:03085
03086:-00025:-00016:+00035:002690.2233:03086
03087:-00008:+00004:+00090:002690.2233:03087
03088:-00038:-00030:+00128:002690.2233:03088
03089:-00014:-00035:+00140:002747.7829:03089
03090:-00038:-00015:+00116:002747.7829:03090
03091:-00019:-00006:+00102:002747.7829:03091
03092:-00042:-00028:+00064:002747.7829:03092
03093:-00034:-00035:+00033:002747.7829:03093
03094:-00059:-00051:+00032:002747.7829:03094
03095:-00069:-00041:-00031:002747.7829:03095
03096:-00054:-00041:+00128:002665.7109:03096
03097:-00069:-00069:+00109:002665.7109:03097
03098:-00118:-00061:-00010:002665.7109:03098
03099:-00066:-00070:+00012:002665.7109:03099
03100:-00059:-00044:-00010:002665.7109:03100
03101:-00061:-00066:-00065:002665.7109:03101
03102:-00035:-00067:+00011:002665.7109:03102
03103:-00008:-00068:+00145:002665.7109:03103
03104:+00003:-00063:+00043:002628.0361:03104
03105:-00011:-00067:-00030:002628.0361:03105
03106:+00001:-00039:+00005:002628.0361:03106
03107:-00023:-00064:-00010:002628.0361:03107
03108:-00012:-00014:-00090:002628.0361:03108
03109:-00024:+00003:-00105:002628.0361:03109
03110:+00025:+00021:-00056:002628.0361:03110
03111:+00047:+00007:-00078:002700.9387:03111
03112:+00049:+00017:-00092:002700.9387:03112
03113:+00091:+00000:-00033:002700.9387:03113
03114:+00107:+00004:-00136:002700.9387:03114
03115:+00054:-00033:-00134:002700.9387:03115
03116:+00064:-00028:-00177:002700.9387:03116
03117:-00004:-00060:-00104:002700.9387:03117
03118:-00049:-00042:-00091:002700.9387:03118
03119:-00105:-00075:-00037:002637.4665:03119
03120:-00106:-00073:-00110:002637.4665:03120
03121:-00114:-00113:-00134:002637.4665:03121
03122:-00088:-00099:-00134:002637.4665:03122
03123:-00088:-00127:-00122:002637.4665:03123
03124:-00086:-00113:-00096:002637.4665:03124
03125:-00063:-00112:-00084:002637.4665:03125
03126:-00061:-00086:-00093:002650.3242:03126
03127:-00038:-00076:-00117:002650.3242:03127
03128:-00021:-00047:-00101:002650.3242:03128
03129:+00025:-00024:-00115:002650.3242:03129
03130:+00094:+00014:-00096:002650.3242:03130
03131:+00114:+00039:-00093:002650.3242:03131
03132:+00154:+00091:-00069:002650.3242:03132
03133:+00161:+00154:-00057:002650.3242:03133
03134:+00170:+00162:-00047:002741.8195:03134
03135:+00142:+00188:-00069:002741.8195:03135
03136:+00110:+00195:-00124:002741.8195:03136
03137:+00092:+00182:-00080:002741.8195:03137
03138:+00021:+00202:-00124:002741.8195:03138
03139:+00011:+00179:-00097:002741.8195:03139
03140:-00068:+00166:-00076:002741.8195:03140
03141:-00122:+00170:-00035:002694.5490:03141
03142:-00156:+00154:-00114:002694.5490:03142
03143:-00206:+00143:-00051:002694.5490:03143
03144:-00239:+00116:-00055:002694.5490:03144
03145:-00262:+00112:-00116:002694.5490:03145
03146:-00247:+00057:-00162:002694.5490:03146
03147:-00232:+00040:-00051:002694.5490:03147
03148:-00249:+00015:-00013:002707.6594:03148
03149:-00249:-00005:-00001:002707.6594:03149
03150:-00240:+00003:-00041:002707.6594:03150
03151:-00237:-00007:-00065:002707.6594:03151
03152:-00188:+00006:-00075:002707.6594:03152
03153:-00152:-00001:-00040:002707.6594:03153
03154:-00124:+00020:-00017:002707.6594:03154
03155:-00095:+00009:-00034:002707.6594:03155
03156:-00051:+00049:-00076:002821.2900:03156
03157:-00018:+00040:-00042:002821.2900:03157
03158:-00025:+00068:-00039:002821.2900:03158
03159:-00009:+00071:-00032:002821.2900:03159
03160:-00010:+00094:-00084:002821.2900:03160
03161:+00002:+00095:-00095:002821.2900:03161
03162:+00002:+00099:-00055:002821.2900:03162
03163:-00012:+00103:-00012:002766.4948:03163
03164:+00001:+00118:+00000:002766.4948:03164
03165:+00002:+00170:+00002:002766.4948:03165
03166:-00023:+00147:+00031:002766.4948:03166
03167:-00014:+00169:+00057:002766.4948:03167
03168:-00014:+00146:-00044:002766.4948:03168
03169:-00037:+00138:-00047:002766.4948:03169
03170:-00033:+00119:-00020:002786.1022:03170
03171:-00066:+00106:-00019:002786.1022:03171
03172:-00097:+00090:+00007:002786.1022:03172
03173:-00074:+00079:+00006:002786.1022:03173
03174:-00089:+00068:-00063:002786.1022:03174
03175:-00079:+00080:-00092:002786.1022:03175
03176:-00103:+00051:-00066:002786.1022:03176
03177:-00091:+00050:+00073:002885.4882:03177
03178:-00062:+00034:+00101:002885.4882:03178
03179:-00034:+00034:+00210:002885.4882:03179
03180:-00050:+00034:+00200:002885.4882:03180
03181:-00051:+00012:+00173:002885.4882:03181
03182:+00021:+00063:+00104:002885.4882:03182
03183:+00078:+00045:+00088:002885.4882:03183
03184:+00100:+00084:+00027:002835.7468:03184
03185:+00105:+00097:+00058:002835.7468:03185
03186:+00117:+00099:+00050:002835.7468:03186
03187:+00143:+00088:+00020:002835.7468:03187
03188:+00202:+00110:-00013:002835.7468:03188
03189:+00204:+00085:+00000:002835.7468:03189
03190:+00230:+00095:+00067:002835.7468:03190
03191:+00212:+00074:+00059:002830.1752:03191
03192:+00174:+00097:+00049:002830.1752:03192
03193:+00153:+00075:+00063:002830.1752:03193
03194:+00103:+00068:+00099:002830.1752:03194
03195:+00037:+00050:+00045:002830.1752:03195
03196:+00016:+00053:+00154:002830.1752:03196
03197:-00043:-00006:+00242:002830.1752:03197
03198:+00072:+00003:+00283:002905.3352:03198
03199:-00111:-00089:+00019:002905.3352:03199
03200:+00004:-00107:-00059:002905.3352:03200
03201:-00048:-00220:+00120:002905.3352:03201
03202:+00013:-00188:+00062:002905.3352:03202
03203:-00103:-00266:-00143:002905.3352:03203
03204:-00040:-00207:-00034:002905.3352:03204
03205:+00028:-00263:+00122:002835.7468:03205
03206:-00008:-00192:+00177:002835.7468:03206
03207:-00006:-00235:+00026:002835.7468:03207
03208:+00062:-00224:+00007:002835.7468:03208
03209:+00105:-00238:+00158:002835.7468:03209
03210:+00166:-00214:+00128:002835.7468:03210
03211:+00028:-00222:+00154:002835.7468:03211
03212:+00099:-00181:+00039:002804.8076:03212
03213:+00104:-00166:+00122:002804.8076:03213
03214:+00127:-00120:+00111:002804.8076:03214
03215:+00057:-00126:+00143:002804.8076:03215
03216:+00094:-00068:-00030:002804.8076:03216
03217:+00136:+00031:+00077:002804.8076:03217
03218:+00138:+00034:+00124:002804.8076:03218
03219:+00122:+00081:+00148:002872.4121:03219
03220:+00136:+00087:+00090:002872.4121:03220
03221:+00139:+00122:+00120:002872.4121:03221
03222:+00150:+00133:+00036:002872.4121:03222
03223:+00129:+00149:+00077:002872.4121:03223
03224:+00074:+00134:+00126:002872.4121:03224
03225:+00014:+00139:+00102:002872.4121:03225
03226:+00006:+00146:-00011:002784.9855:03226
03227:-00047:+00126:+00065:002784.9855:03227
03228:-00061:+00089:+00066:002784.9855:03228
03229:-00088:+00096:+00080:002784.9855:03229
03230:-00079:+00074:+00119:002784.9855:03230
03231:-00099:+00023:+00144:002784.9855:03231
03232:-00088:+00031:+00109:002784.9855:03232
03233:-00076:-00009:+00189:002755.4294:03233
03234:-00073:-00030:+00119:002755.4294:03234
03235:-00065:-00068:+00053:002755.4294:03235
03236:-00084:-00102:+00080:002755.4294:03236
03237:-00066:-00117:+00078:002755.4294:03237
03238:-00086:-00175:+00019:002755.4294:03238
03239:-00032:-00172:+00068:002755.4294:03239
03240:-00019:-00186:+00032:002755.4294:03240
03241:-00012:-00175:-00009:002814.9619:03241
03242:+00027:-00186:+00043:002814.9619:03242
03243:+00051:-00149:+00082:002814.9619:03243
03244:+00085:-00159:+00032:002814.9619:03244
03245:+00109:-00133:+00006:002814.9619:03245
03246:+00123:-00138:+00053:002814.9619:03246
03247:+00120:-00112:-00045:002814.9619:03247
03248:+00070:-00103:-00027:002718.1840:03248
03249:+00060:-00096:-00038:002718.1840:03249
03250:+00007:-00113:-00025:002718.1840:03250
03251:-00037:-00083:-00039:002718.1840:03251
03252:-00070:-00092:-00006:002718.1840:03252
03253:-00050:-00069:-00038:002718.1840:03253
03254:-00055:-00085:-00104:002718.1840:03254
03255:-00056:-00067:-00078:002701.9399:03255
03256:-00056:-00097:-00054:002701.9399:03256
03257:-00054:-00069:-00094:002701.9399:03257
03258:-00038:-00075:-00101:002701.9399:03258
03259:-00035:-00077:-00112:002701.9399:03259
03260:-00057:-00082:-00122:002701.9399:03260
03261:-00028:-00076:-00088:002701.9399:03261
03262:-00019:-00062:-00097:002701.9399:03262
03263:+00021:-00037:-00076:002771.9145:03263
03264:+00018:-00018:-00090:002771.9145:03264
03265:+00038:-00001:-00024:002771.9145:03265
03266:+00061:+00050:-00110:002771.9145:03266
03267:+00074:+00080:-00119:002771.9145:03267
03268:+00091:+00103:-00113:002771.9145:03268
03269:+00054:+00121:-00094:002771.9145:03269
03270:+00078:+00141:-00152:002694.6540:03270
03271:+00068:+00170:-00125:002694.6540:03271
03272:+00076:+00187:-00091:002694.6540:03272
03273:+00025:+00187:-00066:002694.6540:03273
03274:+00007:+00186:-00110:002694.6540:03274
03275:+00006:+00190:-00086:002694.6540:03275
03276:-00012:+00167:-00092:002694.6540:03276
03277:-00099:+00147:-00223:002696.0971:03277
03278:-00105:+00140:-00251:002696.0971:03278
03279:-00120:+00102:-00050:002696.0971:03279
03280:-00125:+00112:-00002:002696.0971:03280
03281:-00173:+00071:-00132:002696.0971:03281
03282:-00192:+00042:-00184:002696.0971:03282
03283:-00182:+00047:-00132:002696.0971:03283
03284:-00220:+00023:-00184:002696.0971:03284
03285:-00192:+00023:-00066:002796.4099:03285
03286:-00194:+00024:+00032:002796.4099:03286
03287:-00167:+00033:+00011:002796.4099:03287
03288:-00177:+00050:-00167:002796.4099:03288
03289:-00151:+00051:-00091:002796.4099:03289
03290:-00126:+00060:+00022:002796.4099:03290
03291:-00150:+00070:+00003:002796.4099:03291
03292:-00109:+00083:-00079:002742.1022:03292
03293:-00084:+00092:-00051:002742.1022:03293
03294:-00046:+00114:-00067:002742.1022:03294
03295:-00066:+00098:-00112:002742.1022:03295
03296:-00053:+00090:-00199:002742.1022:03296
03297:-00029:+00094:+00061:002742.1022:03297
03298:-00012:+00089:+00046:002742.1022:03298
03299:-00066:+00109:-00075:002737.4104:03299
03300:-00073:+00091:-00054:002737.4104:03300
03301:-00102:+00077:-00025:002737.4104:03301
03302:-00116:+00075:-00029:002737.4104:03302
03303:-00076:+00045:+00035:002737.4104:03303
03304:-00087:+00031:+00050:002737.4104:03304
03305:-00091:+00008:+00082:002737.4104:03305
03306:-00081:+00033:-00028:002840.3413:03306
03307:-00074:+00014:+00143:002840.3413:03307
03308:-00047:-00007:+00063:002840.3413:03308
03309:-00066:-00018:+00081:002840.3413:03309
03310:-00069:-00050:+00044:002840.3413:03310
03311:-00070:-00048:+00028:002840.3413:03311
03312:-00081:-00053:-00044:002840.3413:03312
03313:-00071:-00047:-00083:002785.0463:03313
03314:-00100:-00049:-00075:002785.0463:03314
03315:-00051:+00001:-00015:002785.0463:03315
03316:-00051:-00032:+00077:002785.0463:03316
03317:-00023:+00018:+00143:002785.0463:03317
03318:-00001:+00005:+00131:002785.0463:03318
03319:+00045:+00038:+00171:002785.0463:03319
03320:+00074:+00036:+00134:002785.0463:03320
03321:+00078:+00055:+00071:002779.9499:03321
03322:+00115:+00112:+00033:002779.9499:03322
03323:+00152:+00139:+00057:002779.9499:03323
03324:+00160:+00143:+00042:002779.9499:03324
03325:+00168:+00131:-00040:002779.9499:03325
03326:+00170:+00156:+00103:002779.9499:03326
03327:+00145:+00133:+00017:002779.9499:03327
03328:+00064:+00136:-00052:002872.4506:03328
03329:+00081:+00126:-00048:002872.4506:03329
03330:+00056:+00087:-00027:002872.4506:03330
03331:+00030:+00072:+00049:002872.4506:03331
03332:+00001:+00080:+00147:002872.4506:03332
03333:-00054:+00023:+00133:002872.4506:03333
03334:-00078:+00018:+00063:002872.4506:03334
03335:-00086:+00001:+00074:002791.2980:03335
03336:-00053:+00023:+00021:002791.2980:03336
03337:-00132:-00048:-00011:002791.2980:03337
03338:-00011:+00006:+00094:002791.2980:03338
03339:-00105:-00091:+00030:002791.2980:03339
03340:+00003:-00054:-00149:002791.2980:03340
03341:-00053:-00159:+00014:002791.2980:03341
03342:+00029:-00188:+00119:002761.5734:03342
03343:-00022:-00169:+00273:002761.5734:03343
03344:+00028:-00139:+00041:002761.5734:03344
03345:+00007:-00137:-00271:002761.5734:03345
03346:+00056:-00104:-00105:002761.5734:03346
03347:+00117:-00172:+00281:002761.5734:03347
03348:+00080:-00143:+00324:002761.5734:03348
03349:+00137:-00147:+00161:002827.5991:03349
03350:+00067:-00156:-00133:002827.5991:03350
03351:+00104:-00127:+00112:002827.5991:03351
03352:+00111:-00136:+00165:002827.5991:03352
03353:+00007:-00118:+00180:002827.5991:03353
03354:+00062:-00125:+00101:002827.5991:03354
03355:+00076:-00084:+00073:002827.5991:03355
03356:+00095:-00054:+00029:002730.1511:03356
03357:+00051:-00068:+00096:002730.1511:03357
03358:+00082:-00029:+00135:002730.1511:03358
03359:+00076:-00036:+00094:002730.1511:03359
03360:+00055:-00007:+00125:002730.1511:03360
03361:+00025:+00000:+00119:002730.1511:03361
03362:-00012:+00016:+00163:002730.1511:03362
03363:+00004:+00000:+00123:002730.1511:03363
03364:-00017:+00015:+00188:002690.3227:03364
03365:-00043:-00007:+00106:002690.3227:03365
03366:-00078:+00038:+00170:002690.3227:03366
03367:-00048:+00036:+00025:002690.3227:03367
03368:-00102:+00028:+00046:002690.3227:03368
03369:-00051:+00021:+00121:002690.3227:03369
03370:-00067:+00007:+00162:002690.3227:03370
03371:-00085:+00004:+00139:002753.8432:03371
03372:-00067:+00003:+00139:002753.8432:03372
03373:-00036:+00007:+00061:002753.8432:03373
03374:-00049:-00013:+00021:002753.8432:03374
03375:-00057:-00042:+00041:002753.8432:03375
03376:-00044:-00065:+00003:002753.8432:03376
03377:-00038:-00068:+00207:002753.8432:03377
03378:+00012:-00068:+00186:002753.8432:03378
03379:-00040:-00069:+00079:002671.4892:03379
03380:+00001:-00107:+00014:002671.4892:03380
03381:+00011:-00090:+00052:002671.4892:03381
03382:-00036:-00093:-00091:002671.4892:03382
03383:-00048:-00069:-00086:002671.4892:03383
03384:-00013:-00070:-00065:002671.4892:03384
03385:-00041:-00085:+00027:002671.4892:03385
03386:-00012:-00089:+00005:002644.8232:03386
03387:-00001:-00098:-00031:002644.8232:03387
03388:+00013:-00083:-00106:002644.8232:03388
03389:+00004:-00072:-00063:002644.8232:03389
03390:+00010:-00052:+00000:002644.8232:03390
03391:+00041:-00038:+00008:002644.8232:03391
03392:+00076:+00001:-00006:002644.8232:03392
03393:+00097:-00019:+00010:002724.2424:03393
03394:+00097:+00001:-00115:002724.2424:03394
03395:+00060:-00015:-00083:002724.2424:03395
03396:+00026:-00049:-00117:002724.2424:03396
03397:-00031:-00070:-00139:002724.2424:03397
03398:-00049:-00066:-00181:002724.2424:03398
03399:-00118:-00064:-00062:002724.2424:03399
03400:-00116:-00065:-00104:002724.2424:03400
03401:-00161:-00064:-00129:002665.7492:03401
03402:-00132:-00076:-00131:002665.7492:03402
03403:-00121:-00045:-00134:002665.7492:03403
03404:-00075:-00056:-00140:002665.7492:03404
03405:-00086:-00024:-00071:002665.7492:03405
03406:-00059:-00053:-00070:002665.7492:03406
03407:-00029:-00019:-00058:002665.7492:03407
03408:-00005:+00001:-00077:002673.0104:03408
03409:+00023:+00025:-00043:002673.0104:03409
03410:+00092:+00066:-00125:002673.0104:03410
03411:+00116:+00084:-00174:002673.0104:03411
03412:+00142:+00095:-00157:002673.0104:03412
03413:+00146:+00103:-00118:002673.0104:03413
03414:+00159:+00104:-00096:002673.0104:03414
03415:+00182:+00137:-00094:002673.0104:03415
03416:+00169:+00155:-00080:002765.8061:03416
03417:+00138:+00168:-00125:002765.8061:03417
03418:+00105:+00183:-00095:002765.8061:03418
03419:+00076:+00182:-00114:002765.8061:03419
03420:+00004:+00186:-00067:002765.8061:03420
03421:-00085:+00146:-00046:002765.8061:03421
03422:-00129:+00157:+00002:002765.8061:03422
03423:-00212:+00124:-00104:002724.0634:03423
03424:-00241:+00103:-00090:002724.0634:03424
03425:-00258:+00086:-00114:002724.0634:03425
03426:-00294:+00060:-00101:002724.0634:03426
03427:-00317:+00045:-00035:002724.0634:03427
03428:-00313:+00033:-00085:002724.0634:03428
03429:-00316:+00032:-00131:002724.0634:03429
03430:-00276:+00036:-00056:002731.3156:03430
03431:-00264:+00020:+00013:002731.3156:03431
03432:-00269:+00019:-00048:002731.3156:03432
03433:-00207:+00011:-00046:002731.3156:03433
03434:-00124:+00023:-00043:002731.3156:03434
03435:-00129:+00022:-00061:002731.3156:03435
03436:-00059:+00011:-00020:002731.3156:03436
03437:-00041:+00034:+00007:002833.8374:03437
03438:-00014:+00050:-00021:002833.8374:03438
03439:-00001:+00043:-00017:002833.8374:03439
03440:+00000:+00055:-00027:002833.8374:03440
03441:-00001:+00077:-00022:002833.8374:03441
03442:-00026:+00075:-00078:002833.8374:03442
03443:-00027:+00097:-00072:002833.8374:03443
03444:-00052:+00092:-00038:002833.8374:03444
03445:-00034:+00095:-00025:002784.9719:03445
03446:-00058:+00103:-00004:002784.9719:03446
03447:-00053:+00129:-00006:002784.9719:03447
03448:-00070:+00132:+00057:002784.9719:03448
03449:-00054:+00119:+00047:002784.9719:03449
03450:-00046:+00160:-00016:002784.9719:03450
03451:-00047:+00155:+00001:002784.9719:03451
03452:-00026:+00136:-00017:002804.8544:03452
03453:-00018:+00128:+00025:002804.8544:03453
03454:-00018:+00103:+00021:002804.8544:03454
03455:-00050:+00085:-00011:002804.8544:03455
03456:-00059:+00056:+00055:002804.8544:03456
03457:-00070:+00051:-00105:002804.8544:03457
03458:-00064:+00040:-00168:002804.8544:03458
03459:-00086:+00038:-00044:002898.6791:03459
03460:-00061:+00011:+00034:002898.6791:03460
03461:-00072:-00009:+00193:002898.6791:03461
03462:-00038:-00009:+00160:002898.6791:03462
03463:-00045:-00019:+00125:002898.6791:03463
03464:-00035:-00015:+00024:002898.6791:03464
03465:-00069:-00032:+00031:002898.6791:03465
03466:+00034:-00007:+00076:002848.6953:03466
03467:+00076:-00001:+00072:002848.6953:03467
03468:+00082:+00020:+00047:002848.6953:03468
03469:+00133:+00013:+00079:002848.6953:03469
03470:+00148:+00037:+00012:002848.6953:03470
03471:+00166:+00037:-00004:002848.6953:03471
03472:+00194:+00042:+00013:002848.6953:03472
03473:+00187:+00044:+00085:002843.1171:03473
03474:+00229:+00039:+00047:002843.1171:03474
03475:+00215:+00078:+00115:002843.1171:03475
03476:+00207:+00074:+00117:002843.1171:03476
03477:+00151:+00082:+00075:002843.1171:03477
03478:+00171:+00102:+00025:002843.1171:03478
03479:+00059:+00091:+00123:002843.1171:03479
03480:+00208:+00069:+00374:002925.5371:03480
03481:+00019:-00028:+00114:002925.5371:03481
03482:+00102:-00007:+00087:002925.5371:03482
03483:-00041:-00130:+00182:002925.5371:03483
03484:+00020:-00056:+00009:002925.5371:03484
03485:-00083:-00131:-00110:002925.5371:03485
03486:-00061:-00110:-00068:002925.5371:03486
03487:-00035:-00127:+00058:002835.7468:03487
03488:-00024:-00117:-00059:002835.7468:03488
03489:+00008:-00131:+00109:002835.7468:03489
03490:-00026:-00151:+00226:002835.7468:03490
03491:-00012:-00182:-00013:002835.7468:03491
03492:-00013:-00221:+00057:002835.7468:03492
03493:-00010:-00214:+00138:002835.7468:03493
03494:-00024:-00247:+00084:002811.1928:03494
03495:-00001:-00210:+00030:002811.1928:03495
03496:+00032:-00232:+00168:002811.1928:03496
03497:+00014:-00219:+00156:002811.1928:03497
03498:+00017:-00180:+00129:002811.1928:03498
03499:+00037:-00170:+00084:002811.1928:03499
03500:+00039:-00128:+00083:002811.1928:03500
03501:+00103:-00107:+00059:002872.4218:03501
03502:+00095:-00069:+00076:002872.4218:03502
03503:+00119:-00065:+00106:002872.4218:03503
03504:+00126:-00008:+00127:002872.4218:03504
03505:+00142:+00029:+00135:002872.4218:03505
03506:+00132:+00064:+00080:002872.4218:03506
03507:+00134:+00089:+00126:002872.4218:03507
03508:+00114:+00101:+00176:002778.7902:03508
03509:+00123:+00120:+00121:002778.7902:03509
03510:+00040:+00126:+00176:002778.7902:03510
03511:+00040:+00106:+00152:002778.7902:03511
03512:-00029:+00112:+00082:002778.7902:03512
03513:-00018:+00078:+00016:002778.7902:03513
03514:-00085:+00066:+00057:002778.7902:03514
03515:-00076:+00009:+00038:002737.3259:03515
03516:-00148:+00020:+00017:002737.3259:03516
03517:-00146:-00017:+00081:002737.3259:03517
03518:-00146:-00010:+00121:002737.3259:03518
03519:-00123:-00049:+00132:002737.3259:03519
03520:-00108:-00049:+00113:002737.3259:03520
03521:-00116:-00061:+00040:002737.3259:03521
03522:-00081:-00077:+00027:002796.2714:03522
03523:-00083:-00109:+00006:002796.2714:03523
03524:-00061:-00124:+00026:002796.2714:03524
03525:-00047:-00133:+00043:002796.2714:03525
03526:-00043:-00156:+00034:002796.2714:03526
03527:+00017:-00149:+00042:002796.2714:03527
03528:+00013:-00174:+00000:002796.2714:03528
03529:+00020:-00155:-00047:002796.2714:03529
03530:+00059:-00160:-00010:002712.1318:03530
03531:+00090:-00152:-00015:002712.1318:03531
03532:+00099:-00173:-00007:002712.1318:03532
03533:+00082:-00160:-00037:002712.1318:03533
03534:+00084:-00131:-00029:002712.1318:03534
03535:+00091:-00144:-00086:002712.1318:03535
03536:+00091:-00107:-00137:002712.1318:03536
03537:+00079:-00139:-00098:002678.6679:03537
03538:+00054:-00116:-00035:002678.6679:03538
03539:+00038:-00123:-00041:002678.6679:03539
03540:+00023:-00124:-00053:002678.6679:03540
03541:+00012:-00111:-00108:002678.6679:03541
03542:-00018:-00086:-00063:002678.6679:03542
03543:-00032:-00048:-00085:002678.6679:03543
03544:-00053:-00040:-00133:002759.8093:03544
03545:-00068:+00006:-00100:002759.8093:03545
03546:-00081:-00001:-00087:002759.8093:03546
03547:-00100:+00032:-00087:002759.8093:03547
03548:-00068:+00048:-00133:002759.8093:03548
03549:-00048:+00098:-00137:002759.8093:03549
03550:-00043:+00090:-00130:002759.8093:03550
03551:-00023:+00132:-00120:002759.8093:03551
03552:+00003:+00132:-00127:002700.4577:03552
03553:+00021:+00200:-00092:002700.4577:03553
03554:+00051:+00183:-00115:002700.4577:03554
03555:+00053:+00199:-00098:002700.4577:03555
03556:+00060:+00218:-00064:002700.4577:03556
03557:+00008:+00210:-00196:002700.4577:03557
03558:-00001:+00201:-00255:002700.4577:03558
03559:-00010:+00198:-00095:002690.2924:03559
03560:-00018:+00179:-00032:002690.2924:03560
03561:-00099:+00150:-00104:002690.2924:03561
03562:-00075:+00145:-00136:002690.2924:03562
03563:-00090:+00106:-00166:002690.2924:03563
03564:-00152:+00095:-00137:002690.2924:03564
03565:-00172:+00054:-00056:002690.2924:03565
03566:-00206:+00053:-00033:002790.2204:03566
03567:-00208:+00033:-00111:002790.2204:03567
03568:-00213:+00009:-00113:002790.2204:03568
03569:-00197:+00011:-00147:002790.2204:03569
03570:-00212:-00022:-00082:002790.2204:03570
03571:-00192:-00002:-00134:002790.2204:03571
03572:-00179:+00006:-00063:002790.2204:03572
03573:-00109:-00002:-00050:002790.2204:03573
03574:-00133:-00007:-00154:002730.1064:03574
03575:-00065:+00025:+00059:002730.1064:03575
03576:-00030:+00036:+00033:002730.1064:03576
03577:-00075:+00044:-00047:002730.1064:03577
03578:-00028:+00062:-00099:002730.1064:03578
03579:-00047:+00097:-00102:002730.1064:03579
03580:-00059:+00092:-00107:002730.1064:03580
03581:-00073:+00101:-00009:002737.4060:03581
03582:-00048:+00088:+00022:002737.4060:03582
03583:-00063:+00115:-00022:002737.4060:03583
03584:-00062:+00099:+00003:002737.4060:03584
03585:-00084:+00085:-00016:002737.4060:03585
03586:-00098:+00095:-00021:002737.4060:03586
03587:-00101:+00091:-00010:002737.4060:03587
03588:-00085:+00099:+00098:002827.6604:03588
03589:-00068:+00074:+00016:002827.6604:03589
03590:-00083:+00095:+00028:002827.6604:03590
03591:-00020:+00072:+00039:002827.6604:03591
03592:-00058:+00093:-00028:002827.6604:03592
03593:-00043:+00079:-00081:002827.6604:03593
03594:-00071:+00055:+00033:002827.6604:03594
03595:-00065:+00049:+00088:002785.1437:03595
03596:-00084:+00052:+00021:002785.1437:03596
03597:-00049:+00052:-00089:002785.1437:03597
03598:-00071:+00048:-00043:002785.1437:03598
03599:-00073:+00008:+00003:002785.1437:03599
03600:-00070:+00019:+00084:002785.1437:03600
03601:-00068:+00006:+00163:002785.1437:03601
03602:-00051:-00004:+00124:002786.2041:03602
03603:-00037:+00008:+00061:002786.2041:03603
03604:+00014:+00036:+00013:002786.2041:03604
03605:+00039:+00028:+00070:002786.2041:03605
03606:+00071:+00040:-00017:002786.2041:03606
03607:+00070:+00056:-00023:002786.2041:03607
03608:+00115:+00056:-00085:002786.2041:03608
03609:+00124:+00061:-00052:002879.0405:03609
03610:+00161:+00074:-00031:002879.0405:03610
03611:+00206:+00073:+00077:002879.0405:03611
03612:+00193:+00070:+00092:002879.0405:03612
03613:+00152:+00093:+00077:002879.0405:03613
03614:+00134:+00041:+00116:002879.0405:03614
03615:+00084:+00049:+00112:002879.0405:03615
03616:+00104:+00082:-00044:002810.1984:03616
03617:+00086:+00039:+00055:002810.1984:03617
03618:+00108:+00052:+00226:002810.1984:03618
03619:-00077:-00017:+00101:002810.1984:03619
03620:+00088:+00012:+00079:002810.1984:03620
03621:-00040:-00060:+00070:002810.1984:03621
03622:+00043:-00047:-00053:002810.1984:03622
03623:+00018:-00128:+00067:002810.1984:03623
03624:-00036:-00029:+00175:002792.3886:03624
03625:-00121:-00074:-00124:002792.3886:03625
03626:-00081:-00058:-00290:002792.3886:03626
03627:-00011:-00105:-00022:002792.3886:03627
03628:+00035:-00125:+00222:002792.3886:03628
03629:-00004:-00119:+00344:002792.3886:03629
03630:+00024:-00145:+00147:002792.3886:03630
03631:+00021:-00156:+00004:002853.1025:03631
03632:+00136:-00172:+00016:002853.1025:03632
03633:+00027:-00147:+00039:002853.1025:03633
03634:+00020:-00155:+00143:002853.1025:03634
03635:+00045:-00151:+00137:002853.1025:03635
03636:+00050:-00141:+00100:002853.1025:03636
03637:+00070:-00140:+00103:002853.1025:03637
03638:+00058:-00088:+00179:002766.4675:03638
03639:+00055:-00087:+00184:002766.4675:03639
03640:+00074:-00066:+00147:002766.4675:03640
03641:+00066:-00039:+00136:002766.4675:03641
03642:+00051:-00028:+00114:002766.4675:03642
03643:+00057:-00037:+00146:002766.4675:03643
03644:+00040:-00011:+00099:002766.4675:03644
03645:+00010:-00008:+00191:002725.4250:03645
03646:+00027:-00006:+00200:002725.4250:03646
03647:-00018:-00004:+00166:002725.4250:03647
03648:-00028:-00005:+00211:002725.4250:03648
03649:-00058:+00019:+00210:002725.4250:03649
03650:-00039:+00023:+00098:002725.4250:03650
03651:-00031:+00002:+00032:002725.4250:03651
03652:-00030:-00008:+00142:002790.1975:03652
03653:-00037:-00030:+00057:002790.1975:03653
03654:-00042:-00031:-00009:002790.1975:03654
03655:-00018:-00027:+00002:002790.1975:03655
03656:-00020:-00030:+00027:002790.1975:03656
03657:-00014:-00050:+00176:002790.1975:03657
03658:-00001:-00043:+00143:002790.1975:03658
03659:-00041:-00044:+00162:002790.1975:03659
03660:-00006:-00046:+00012:002694.6406:03660
03661:-00015:-00040:+00005:002694.6406:03661
03662:-00025:-00049:+00047:002694.6406:03662
03663:-00043:-00078:+00044:002694.6406:03663
03664:-00054:-00064:+00030:002694.6406:03664
03665:-00045:-00087:+00012:002694.6406:03665
03666:-00058:-00084:+00034:002694.6406:03666
03667:-00037:-00124:-00012:002667.3598:03667
03668:-00026:-00113:-00037:002667.3598:03668
03669:-00026:-00124:-00094:002667.3598:03669
03670:-00012:-00114:-00107:002667.3598:03670
03671:+00005:-00089:-00065:002667.3598:03671
03672:+00046:-00073:+00024:002667.3598:03672
03673:+00034:-00106:-00030:002667.3598:03673
03674:+00062:-00104:-00013:002667.3598:03674
03675:+00018:-00104:-00011:002730.0854:03675
03676:+00009:-00095:-00005:002730.0854:03676
03677:-00009:-00111:-00165:002730.0854:03677
03678:-00007:-00056:-00167:002730.0854:03678
03679:+00004:-00092:-00184:002730.0854:03679
03680:+00016:-00094:-00136:002730.0854:03680
03681:+00018:-00088:-00102:002730.0854:03681
03682:+00038:-00088:-00064:002660.1062:03682
03683:+00031:-00084:-00084:002660.1062:03683
03684:+00014:-00057:-00020:002660.1062:03684
03685:+00015:-00025:-00083:002660.1062:03685
03686:-00028:-00032:-00111:002660.1062:03686
03687:+00007:-00001:-00124:002660.1062:03687
03688:+00030:+00008:-00107:002660.1062:03688
03689:+00011:+00034:-00073:002660.1062:03689
03690:+00009:+00047:-00096:002650.3493:03690
03691:+00022:+00063:-00141:002650.3493:03691
03692:+00060:+00082:-00148:002650.3493:03692
03693:+00056:+00079:-00086:002650.3493:03693
03694:+00036:+00072:-00107:002650.3493:03694
03695:+00035:+00059:-00085:002650.3493:03695
03696:+00057:+00073:-00125:002650.3493:03696
03697:+00058:+00099:-00090:002736.0280:03697
03698:+00032:+00089:-00079:002736.0280:03698
03699:-00005:+00106:-00008:002736.0280:03699
03700:-00049:+00121:-00153:002736.0280:03700
03701:-00062:+00141:-00147:002736.0280:03701
03702:-00073:+00132:-00077:002736.0280:03702
03703:-00121:+00117:+00025:002736.0280:03703
03704:-00155:+00115:-00087:002694.6276:03704
03705:-00176:+00108:-00055:002694.6276:03705
03706:-00206:+00110:-00134:002694.6276:03706
03707:-00241:+00098:-00103:002694.6276:03707
03708:-00238:+00093:-00042:002694.6276:03708
03709:-00213:+00058:-00039:002694.6276:03709
03710:-00196:+00065:-00053:002694.6276:03710
03711:-00171:+00042:-00078:002694.6276:03711
03712:-00173:+00048:-00033:002696.0668:03712
03713:-00176:+00040:-00055:002696.0668:03713
03714:-00146:+00035:-00033:002696.0668:03714
03715:-00134:+00023:-00015:002696.0668:03715
03716:-00079:+00011:-00040:002696.0668:03716
03717:-00076:+00011:-00060:002696.0668:03717
03718:-00062:+00013:-00054:002696.0668:03718
03719:-00072:+00035:-00084:002802.4785:03719
03720:-00065:+00048:-00071:002802.4785:03720
03721:-00064:+00044:-00057:002802.4785:03721
03722:-00064:+00060:-00051:002802.4785:03722
03723:-00097:+00081:-00088:002802.4785:03723
03724:-00103:+00094:-00038:002802.4785:03724
03725:-00118:+00098:-00042:002802.4785:03725
03726:-00106:+00108:-00064:002754.2126:03726
03727:-00107:+00098:-00058:002754.2126:03727
03728:-00119:+00090:-00040:002754.2126:03728
03729:-00095:+00092:-00035:002754.2126:03729
03730:-00077:+00105:-00005:002754.2126:03730
03731:-00048:+00140:+00024:002754.2126:03731
03732:-00042:+00141:-00001:002754.2126:03732
03733:+00030:+00116:-00013:002767.6535:03733
03734:+00005:+00116:-00090:002767.6535:03734
03735:+00022:+00121:-00127:002767.6535:03735
03736:+00030:+00089:-00139:002767.6535:03736
03737:+00008:+00090:-00051:002767.6535:03737
03738:+00001:+00066:+00064:002767.6535:03738
03739:-00040:+00037:+00136:002767.6535:03739
03740:-00054:+00022:+00098:002872.4506:03740
03741:-00072:+00009:-00072:002872.4506:03741
03742:-00063:+00022:-00129:002872.4506:03742
03743:-00075:+00031:-00080:002872.4506:03743
03744:-00062:-00003:+00008:002872.4506:03744
03745:-00075:+00018:+00196:002872.4506:03745
03746:-00031:+00007:+00220:002872.4506:03746
03747:-00043:+00023:+00053:002872.4506:03747
03748:-00014:+00036:-00021:002822.8911:03748
03749:+00007:+00028:+00051:002822.8911:03749
03750:+00039:+00023:+00052:002822.8911:03750
03751:+00075:+00064:+00006:002822.8911:03751
03752:+00148:+00076:-00054:002822.8911:03752
03753:+00177:+00085:+00003:002822.8911:03753
03754:+00202:+00088:+00003:002822.8911:03754
03755:+00197:+00108:+00125:002823.8706:03755
03756:+00172:+00085:+00172:002823.8706:03756
03757:+00172:+00082:+00113:002823.8706:03757
03758:+00155:+00068:+00055:002823.8706:03758
03759:+00135:+00064:+00097:002823.8706:03759
03760:+00155:+00077:-00030:002823.8706:03760
03761:+00106:+00082:+00034:002823.8706:03761
03762:+00142:+00052:+00244:002912.0964:03762
03763:-00059:-00064:+00272:002912.0964:03763
03764:+00084:-00023:+00094:002912.0964:03764
03765:-00043:-00130:+00150:002912.0964:03765
03766:+00075:-00088:+00012:002912.0964:03766
03767:-00018:-00171:-00025:002912.0964:03767
03768:-00042:-00145:+00028:002912.0964:03768
03769:-00076:-00153:+00204:002835.8142:03769
03770:-00074:-00154:+00020:002835.8142:03770
03771:-00051:-00177:-00150:002835.8142:03771
03772:-00051:-00182:+00239:002835.8142:03772
03773:-00007:-00199:+00174:002835.8142:03773
03774:-00054:-00188:+00159:002835.8142:03774
03775:+00005:-00163:+00096:002835.8142:03775
03776:+00058:-00194:+00039:002804.8637:03776
03777:+00072:-00172:-00032:002804.8637:03777
03778:+00064:-00168:+00005:002804.8637:03778
03779:+00071:-00112:+00153:002804.8637:03779
03780:+00103:-00125:+00096:002804.8637:03780
03781:+00066:-00046:+00151:002804.8637:03781
03782:+00089:-00049:+00112:002804.8637:03782
03783:+00040:-00033:+00236:002872.4360:03783
03784:+00099:-00022:+00065:002872.4360:03784
03785:+00103:+00044:+00134:002872.4360:03785
03786:+00135:+00047:+00044:002872.4360:03786
03787:+00094:+00060:+00145:002872.4360:03787
03788:+00097:+00052:+00064:002872.4360:03788
03789:+00067:+00072:+00113:002872.4360:03789
03790:+00058:+00061:+00098:002785.0417:03790
03791:+00060:+00093:+00173:002785.0417:03791
03792:-00023:+00066:+00189:002785.0417:03792
03793:-00033:+00068:+00178:002785.0417:03793
03794:-00056:+00051:+00117:002785.0417:03794
03795:-00065:+00029:+00102:002785.0417:03795
03796:-00084:+00020:+00102:002785.0417:03796
03797:-00088:+00009:+00100:002743.3713:03797
03798:-00066:-00015:+00074:002743.3713:03798
03799:-00059:-00008:+00085:002743.3713:03799
03800:-00038:-00049:+00111:002743.3713:03800
03801:-00038:-00053:+00092:002743.3713:03801
03802:-00014:-00063:+00094:002743.3713:03802
03803:-00021:-00057:+00050:002743.3713:03803
03804:-00012:-00067:+00049:002815.0085:03804
03805:+00011:-00055:+00073:002815.0085:03805
03806:-00012:-00078:+00089:002815.0085:03806
03807:-00021:-00072:-00015:002815.0085:03807
03808:-00010:-00073:-00063:002815.0085:03808
03809:-00006:-00108:-00024:002815.0085:03809
03810:+00003:-00085:+00005:002815.0085:03810
03811:-00010:-00109:-00008:002736.0417:03811
03812:+00030:-00098:-00033:002736.0417:03812
03813:+00008:-00084:-00042:002736.0417:03813
03814:-00007:-00085:-00087:002736.0417:03814
03815:-00027:-00095:-00088:002736.0417:03815
03816:-00027:-00095:-00022:002736.0417:03816
03817:+00012:-00113:-00062:002736.0417:03817
03818:-00014:-00113:-00025:002736.0417:03818
03819:+00007:-00109:-00001:002719.5200:03819
03820:+00007:-00095:-00095:002719.5200:03820
03821:+00007:-00125:-00176:002719.5200:03821
03822:+00076:-00122:-00204:002719.5200:03822
03823:+00031:-00091:-00042:002719.5200:03823
03824:+00038:-00061:-00008:002719.5200:03824
03825:+00009:-00074:+00009:002719.5200:03825
03826:+00047:-00054:-00098:002802.5620:03826
03827:+00012:-00065:-00122:002802.5620:03827
03828:+00018:-00014:-00087:002802.5620:03828
03829:+00030:-00012:-00142:002802.5620:03829
03830:+00035:+00032:-00111:002802.5620:03830
03831:+00007:+00040:-00119:002802.5620:03831
03832:-00010:+00069:-00054:002802.5620:03832
03833:+00008:+00074:-00037:002742.0886:03833
03834:-00023:+00115:-00136:002742.0886:03834
03835:+00010:+00107:-00126:002742.0886:03835
03836:+00011:+00145:-00135:002742.0886:03836
03837:-00011:+00141:-00140:002742.0886:03837
03838:+00001:+00131:-00101:002742.0886:03838
03839:+00010:+00140:-00090:002742.0886:03839
03840:-00011:+00142:-00068:002742.0886:03840
03841:-00062:+00088:-00127:002743.3940:03841
03842:-00070:+00094:-00195:002743.3940:03842
03843:-00056:+00085:-00105:002743.3940:03843
03844:-00068:+00084:-00026:002743.3940:03844
03845:-00093:+00067:-00093:002743.3940:03845
03846:-00127:+00056:-00103:002743.3940:03846
03847:-00138:+00061:-00114:002743.3940:03847
03848:-00149:+00074:-00122:002840.2697:03848
03849:-00175:+00095:-00035:002840.2697:03849
03850:-00176:+00087:+00056:002840.2697:03850
03851:-00174:+00097:-00037:002840.2697:03851
03852:-00165:+00115:-00136:002840.2697:03852
03853:-00137:+00088:-00082:002840.2697:03853
03854:-00140:+00111:-00057:002840.2697:03854
03855:-00130:+00089:-00030:002785.0554:03855
03856:-00133:+00075:-00006:002785.0554:03856
03857:-00076:+00098:-00065:002785.0554:03857
03858:-00103:+00094:-00073:002785.0554:03858
03859:-00090:+00069:-00012:002785.0554:03859
03860:-00078:+00084:-00003:002785.0554:03860
03861:-00084:+00071:-00123:002785.0554:03861
03862:-00087:+00071:-00111:002786.1484:03862
03863:-00081:+00058:-00073:002786.1484:03863
03864:-00100:+00067:-00039:002786.1484:03864
03865:-00112:+00039:-00069:002786.1484:03865
03866:-00091:+00063:-00020:002786.1484:03866
03867:-00095:+00040:+00066:002786.1484:03867
03868:-00100:+00051:+00057:002786.1484:03868
03869:-00109:+00037:-00033:002885.5571:03869
03870:-00101:+00077:-00028:002885.5571:03870
03871:-00069:+00052:+00068:002885.5571:03871
03872:-00068:+00027:+00029:002885.5571:03872
03873:-00059:+00035:+00072:002885.5571:03873
03874:-00046:+00020:+00028:002885.5571:03874
03875:-00056:-00006:-00074:002885.5571:03875
03876:-00029:-00006:-00152:002829.2944:03876
03877:-00057:+00016:-00166:002829.2944:03877
03878:-00031:-00016:-00083:002829.2944:03878
03879:-00022:+00007:+00052:002829.2944:03879
03880:+00010:-00002:+00131:002829.2944:03880
03881:+00007:+00008:+00162:002829.2944:03881
03882:+00054:-00007:+00179:002829.2944:03882
03883:+00077:+00021:+00108:002823.8989:03883
03884:+00093:+00034:+00046:002823.8989:03884
03885:+00066:+00046:+00019:002823.8989:03885
03886:+00089:+00062:+00017:002823.8989:03886
03887:+00066:+00073:+00004:002823.8989:03887
03888:+00108:+00094:-00026:002823.8989:03888
03889:+00123:+00111:-00077:002823.8989:03889
03890:+00111:+00090:+00017:002912.0263:03890
03891:+00117:+00092:+00006:002912.0263:03891
03892:+00069:+00110:-00006:002912.0263:03892
03893:+00106:+00100:+00088:002912.0263:03893
03894:+00079:+00114:+00040:002912.0263:03894
03895:+00036:+00091:-00018:002912.0263:03895
03896:+00004:+00076:-00032:002912.0263:03896
03897:-00003:+00055:+00039:002835.7416:03897
03898:-00053:+00063:-00044:002835.7416:03898
03899:-00045:+00013:-00015:002835.7416:03899
03900:-00063:+00037:+00013:002835.7416:03900
03901:-00131:+00023:+00058:002835.7416:03901
03902:-00035:+00031:+00150:002835.7416:03902
03903:-00098:-00043:+00068:002835.7416:03903
03904:+00088:-00026:+00070:002798.5537:03904
03905:+00012:-00104:-00007:002798.5537:03905
03906:+00111:-00086:-00090:002798.5537:03906
03907:+00053:-00131:+00242:002798.5537:03907
03908:+00067:-00073:+00191:002798.5537:03908
03909:+00028:-00101:+00009:002798.5537:03909
03910:+00079:-00127:-00125:002798.5537:03910
03911:+00112:-00103:-00001:002853.0449:03911
03912:+00116:-00140:+00287:002853.0449:03912
03913:+00139:-00132:+00125:002853.0449:03913
03914:+00084:-00131:+00165:002853.0449:03914
03915:+00112:-00143:+00139:002853.0449:03915
03916:+00121:-00170:+00130:002853.0449:03916
03917:+00044:-00137:+00055:002853.0449:03917
03918:+00024:-00130:+00162:002760.3173:03918
03919:+00044:-00116:+00216:002760.3173:03919
03920:+00017:-00139:+00093:002760.3173:03920
03921:-00001:-00107:+00116:002760.3173:03921
03922:-00005:-00125:+00134:002760.3173:03922
03923:+00003:-00057:+00131:002760.3173:03923
03924:+00018:-00062:+00093:002760.3173:03924
03925:+00005:-00012:+00169:002760.3173:03925
03926:+00061:-00009:+00154:002725.3984:03926
03927:+00079:+00008:+00139:002725.3984:03927
03928:+00044:+00017:+00164:002725.3984:03928
03929:+00032:+00050:+00238:002725.3984:03929
03930:+00002:+00013:+00107:002725.3984:03930
03931:-00030:+00040:+00126:002725.3984:03931
03932:-00052:+00037:+00159:002725.3984:03932
03933:-00030:+00035:+00142:002784.0261:03933
03934:-00072:+00018:+00033:002784.0261:03934
03935:-00069:+00010:+00136:002784.0261:03935
03936:-00044:-00008:+00143:002784.0261:03936
03937:-00062:+00018:+00106:002784.0261:03937
03938:-00052:-00021:+00096:002784.0261:03938
03939:-00060:-00038:+00072:002784.0261:03939
03940:-00086:-00042:+00017:002694.5754:03940
03941:-00063:-00078:-00009:002694.5754:03941
03942:-00062:-00085:+00002:002694.5754:03942
03943:-00067:-00108:+00037:002694.5754:03943
03944:-00061:-00103:+00015:002694.5754:03944
03945:-00060:-00090:-00075:002694.5754:03945
03946:-00071:-00087:-00056:002694.5754:03946
03947:-00018:-00114:-00006:002694.5754:03947
03948:-00009:-00085:+00015:002661.6147:03948
03949:+00008:-00074:+00037:002661.6147:03949
03950:+00020:-00080:-00012:002661.6147:03950
03951:+00048:-00068:-00041:002661.6147:03951
03952:+00061:-00030:-00041:002661.6147:03952
03953:+00075:-00011:-00027:002661.6147:03953
03954:+00093:+00005:-00028:002661.6147:03954
03955:+00100:+00005:-00104:002730.0412:03955
03956:+00093:-00012:-00114:002730.0412:03956
03957:+00083:-00034:-00186:002730.0412:03957
03958:+00034:-00028:-00161:002730.0412:03958
03959:+00032:-00018:-00056:002730.0412:03959
03960:+00002:+00006:-00041:002730.0412:03960
03961:-00033:+00020:-00077:002730.0412:03961
03962:-00070:-00006:-00072:002730.0412:03962
03963:-00033:-00005:-00071:002665.6767:03963
03964:-00067:-00006:-00093:002665.6767:03964
03965:-00067:-00004:-00093:002665.6767:03965
03966:-00082:+00020:-00066:002665.6767:03966
03967:-00082:-00004:-00070:002665.6767:03967
03968:-00078:-00006:-00065:002665.6767:03968
03969:-00067:+00009:-00111:002665.6767:03969
03970:-00059:+00015:-00114:002661.6018:03970
03971:-00029:+00031:-00137:002661.6018:03971
03972:-00016:+00012:-00121:002661.6018:03972
03973:+00014:+00032:-00089:002661.6018:03973
03974:+00024:+00021:-00095:002661.6018:03974
03975:+00020:+00023:-00067:002661.6018:03975
03976:+00039:-00003:-00039:002661.6018:03976
03977:+00008:+00006:-00061:002759.6748:03977
03978:+00003:-00017:-00052:002759.6748:03978
03979:-00021:-00019:-00061:002759.6748:03979
03980:-00037:+00001:-00059:002759.6748:03980
03981:-00048:-00011:-00061:002759.6748:03981
03982:-00075:-00004:-00093:002759.6748:03982
03983:-00112:+00032:-00070:002759.6748:03983
03984:-00132:+00025:-00071:002759.6748:03984
03985:-00161:+00062:-00130:002712.1318:03985
03986:-00160:+00056:-00100:002712.1318:03986
03987:-00134:+00079:-00011:002712.1318:03987
03988:-00122:+00082:+00014:002712.1318:03988
03989:-00133:+00076:-00034:002712.1318:03989
03990:-00110:+00088:-00064:002712.1318:03990
03991:-00125:+00125:-00050:002712.1318:03991
03992:-00124:+00120:-00098:002719.4758:03992
03993:-00147:+00116:-00096:002719.4758:03993
03994:-00129:+00107:-00078:002719.4758:03994
03995:-00128:+00118:-00089:002719.4758:03995
03996:-00121:+00105:-00068:002719.4758:03996
03997:-00149:+00115:-00024:002719.4758:03997
03998:-00142:+00092:-00048:002719.4758:03998
03999:-00141:+00106:-00107:002833.8659:03999
04000:-00137:+00101:-00052:002833.8659:04000
04001:-00137:+00101:-00009:002833.8659:04001
04002:-00148:+00087:-00041:002833.8659:04002
04003:-00125:+00085:-00023:002833.8659:04003
04004:-00134:+00075:-00032:002833.8659:04004
04005:-00110:+00088:-00042:002833.8659:04005
04006:-00119:+00096:-00030:002772.5483:04006
04007:-00063:+00111:-00094:002772.5483:04007
04008:-00059:+00111:-00087:002772.5483:04008
04009:-00043:+00104:-00109:002772.5483:04009
04010:+00017:+00106:+00055:002772.5483:04010
04011:+00059:+00102:-00013:002772.5483:04011
04012:+00057:+00115:-00023:002772.5483:04012
04013:+00066:+00114:-00091:002772.5483:04013
04014:+00044:+00123:-00106:002792.3327:04014
04015:+00047:+00070:-00038:002792.3327:04015
04016:+00020:+00080:+00017:002792.3327:04016
04017:+00028:+00064:+00062:002792.3327:04017
04018:-00027:+00008:+00092:002792.3327:04018
04019:-00037:-00002:+00020:002792.3327:04019
04020:-00070:-00006:-00137:002792.3327:04020
04021:-00087:-00018:-00099:002892.1328:04021
04022:-00074:-00038:-00014:002892.1328:04022
04023:-00099:-00025:+00189:002892.1328:04023
04024:-00076:-00038:+00189:002892.1328:04024
04025:-00093:-00014:+00130:002892.1328:04025
04026:-00047:-00037:+00047:002892.1328:04026
04027:-00030:-00009:+00084:002892.1328:04027
04028:+00001:-00012:+00016:002842.1701:04028
04029:+00035:+00041:-00034:002842.1701:04029
04030:+00092:+00054:-00079:002842.1701:04030
04031:+00165:+00096:-00003:002842.1701:04031
04032:+00175:+00086:+00001:002842.1701:04032
04033:+00193:+00105:+00136:002842.1701:04033
04034:+00248:+00111:+00129:002842.1701:04034
04035:+00188:+00112:+00104:002830.1611:04035
04036:+00189:+00083:+00089:002830.1611:04036
04037:+00120:+00097:+00084:002830.1611:04037
04038:+00146:+00100:+00024:002830.1611:04038
04039:-00037:+00036:+00070:002830.1611:04039
04040:+00026:+00014:+00097:002830.1611:04040
04041:-00033:-00027:+00298:002830.1611:04041
04042:+00028:-00056:+00211:002905.3105:04042
04043:-00048:-00074:-00018:002905.3105:04043
04044:+00010:-00127:-00122:002905.3105:04044
04045:-00032:-00117:-00120:002905.3105:04045
04046:-00019:-00142:+00100:002905.3105:04046
04047:-00054:-00170:+00126:002905.3105:04047
04048:-00076:-00180:+00079:002905.3105:04048
04049:-00050:-00187:+00004:002816.4589:04049
04050:-00028:-00234:-00012:002816.4589:04050
04051:-00024:-00267:+00145:002816.4589:04051
04052:-00015:-00238:+00248:002816.4589:04052
04053:+00009:-00261:+00213:002816.4589:04053
04054:+00037:-00281:+00010:002816.4589:04054
04055:+00060:-00251:-00015:002816.4589:04055
04056:+00039:-00222:+00113:002779.8164:04056
04057:+00005:-00206:+00135:002779.8164:04057
04058:+00049:-00165:+00065:002779.8164:04058
04059:+00052:-00124:+00153:002779.8164:04059
04060:+00069:-00100:+00146:002779.8164:04060
04061:+00047:-00066:+00146:002779.8164:04061
04062:+00064:-00008:+00153:002779.8164:04062
04063:+00098:+00010:+00151:002840.1699:04063
04064:+00117:+00062:+00082:002840.1699:04064
04065:+00150:+00087:+00146:002840.1699:04065
04066:+00138:+00106:+00171:002840.1699:04066
04067:+00100:+00157:+00138:002840.1699:04067
04068:+00098:+00150:+00133:002840.1699:04068
04069:+00053:+00188:+00223:002840.1699:04069
04070:+00035:+00169:+00209:002742.0617:04070
04071:-00011:+00155:+00097:002742.0617:04071
04072:-00027:+00157:+00084:002742.0617:04072
04073:-00042:+00102:+00061:002742.0617:04073
04074:-00071:+00077:+00001:002742.0617:04074
04075:-00101:+00053:+00063:002742.0617:04075
04076:-00088:+00039:+00117:002742.0617:04076
04077:-00105:-00020:+00151:002713.6010:04077
04078:-00097:-00045:+00163:002713.6010:04078
04079:-00088:-00072:+00164:002713.6010:04079
04080:-00093:-00075:+00097:002713.6010:04080
04081:-00094:-00122:+00110:002713.6010:04081
04082:-00100:-00140:+00109:002713.6010:04082
04083:-00096:-00164:+00034:002713.6010:04083
04084:-00081:-00163:-00010:002713.6010:04084
04085:-00050:-00205:-00030:002765.8061:04085
04086:-00058:-00217:-00023:002765.8061:04086
04087:-00043:-00209:-00045:002765.8061:04087
04088:+00016:-00198:+00023:002765.8061:04088
04089:+00023:-00202:-00029:002765.8061:04089
04090:+00054:-00165:-00021:002765.8061:04090
04091:+00106:-00147:+00004:002765.8061:04091
04092:+00123:-00134:-00026:002688.7060:04092
04093:+00125:-00121:-00064:002688.7060:04093
04094:+00155:-00115:-00057:002688.7060:04094
04095:+00128:-00124:-00002:002688.7060:04095
04096:+00095:-00091:-00059:002688.7060:04096
04097:+00046:-00061:-00106:002688.7060:04097
04098:+00019:-00064:-00111:002688.7060:04098
04099:+00016:-00046:-00205:002688.7060:04099
04100:-00015:-00044:-00129:002661.6359:04100
04101:-00007:-00042:-00123:002661.6359:04101
04102:-00042:-00063:-00054:002661.6359:04102
04103:-00041:-00052:-00121:002661.6359:04103
04104:-00103:-00033:-00105:002661.6359:04104
04105:-00090:-00032:-00086:002661.6359:04105
04106:-00120:-00014:-00135:002661.6359:04106
04107:-00075:+00002:-00072:002730.0458:04107
04108:-00079:+00033:-00103:002730.0458:04108
04109:-00072:+00024:-00119:002730.0458:04109
04110:-00029:+00066:-00155:002730.0458:04110
04111:-00004:+00095:-00147:002730.0458:04111
04112:+00030:+00087:-00156:002730.0458:04112
04113:+00075:+00140:-00119:002730.0458:04113
04114:+00095:+00141:-00016:002677.1760:04114
04115:+00098:+00158:-00046:002677.1760:04115
04116:+00070:+00152:-00094:002677.1760:04116
04117:+00040:+00171:-00137:002677.1760:04117
04118:+00000:+00131:-00260:002677.1760:04118
04119:-00011:+00136:-00039:002677.1760:04119
04120:-00025:+00158:+00049:002677.1760:04120
04121:-00064:+00113:-00032:002677.1760:04121
04122:-00087:+00098:-00063:002672.9462:04122
04123:-00115:+00075:-00137:002672.9462:04123
04124:-00160:+00096:-00149:002672.9462:04124
04125:-00159:+00084:+00000:002672.9462:04125
04126:-00177:+00055:+00053:002672.9462:04126
04127:-00178:+00053:-00095:002672.9462:04127
04128:-00179:+00041:-00090:002672.9462:04128
04129:-00174:+00046:-00126:002777.9321:04129
04130:-00156:+00028:-00087:002777.9321:04130
04131:-00171:+00029:-00041:002777.9321:04131
04132:-00181:+00026:-00015:002777.9321:04132
04133:-00160:+00033:-00029:002777.9321:04133
04134:-00142:+00046:-00077:002777.9321:04134
04135:-00146:+00050:-00046:002777.9321:04135
04136:-00133:+00065:+00008:002736.0058:04136
04137:-00109:+00081:-00088:002736.0058:04137
04138:-00116:+00084:-00047:002736.0058:04138
04139:-00075:+00096:+00025:002736.0058:04139
04140:-00100:+00110:+00036:002736.0058:04140
04141:-00113:+00100:-00092:002736.0058:04141
04142:-00099:+00111:-00091:002736.0058:04142
04143:-00102:+00129:-00138:002736.0058:04143
04144:-00101:+00140:-00086:002743.3940:04144
04145:-00098:+00157:-00128:002743.3940:04145
04146:-00097:+00171:-00075:002743.3940:04146
04147:-00085:+00186:-00066:002743.3940:04147
04148:-00083:+00153:-00010:002743.3940:04148
04149:-00071:+00139:-00024:002743.3940:04149
04150:-00033:+00141:+00026:002743.3940:04150
04151:-00024:+00090:-00032:002846.5356:04151
04152:-00029:+00088:-00022:002846.5356:04152
04153:-00014:+00098:+00001:002846.5356:04153
04154:-00054:+00079:-00012:002846.5356:04154
04155:-00066:+00064:+00012:002846.5356:04155
04156:-00049:+00025:+00006:002846.5356:04156
04157:-00048:+00016:-00010:002846.5356:04157
04158:-00064:+00004:-00121:002797.4653:04158
04159:-00085:+00002:-00226:002797.4653:04159
04160:-00086:-00034:-00096:002797.4653:04160
04161:-00075:-00009:-00003:002797.4653:04161
04162:-00051:-00050:+00137:002797.4653:04162
04163:-00016:-00013:+00186:002797.4653:04163
04164:+00009:-00033:+00173:002797.4653:04164
04165:+00026:-00002:+00047:002798.5256:04165
04166:+00042:+00015:+00038:002798.5256:04166
04167:+00052:+00044:+00053:002798.5256:04167
04168:+00090:+00061:+00023:002798.5256:04168
04169:+00117:+00076:-00018:002798.5256:04169
04170:+00140:+00103:-00051:002798.5256:04170
04171:+00134:+00101:-00032:002798.5256:04171
04172:+00133:+00103:-00043:002892.1328:04172
04173:+00185:+00154:+00006:002892.1328:04173
04174:+00197:+00133:+00098:002892.1328:04174
04175:+00191:+00139:+00071:002892.1328:04175
04176:+00171:+00144:+00049:002892.1328:04176
04177:+00162:+00144:+00126:002892.1328:04177
04178:+00115:+00133:+00127:002892.1328:04178
04179:+00165:+00122:-00014:002829.3137:04179
04180:-00010:+00084:+00116:002829.3137:04180
04181:-00031:+00043:+00012:002829.3137:04181
04182:-00058:-00006:+00159:002829.3137:04182
04183:-00068:-00065:+00127:002829.3137:04183
04184:-00016:-00045:-00090:002829.3137:04184
04185:-00084:-00143:-00081:002829.3137:04185
04186:+00048:-00117:+00082:002798.5537:04186
04187:-00077:-00190:+00185:002798.5537:04187
04188:-00083:-00154:+00020:002798.5537:04188
04189:-00107:-00215:+00007:002798.5537:04189
04190:-00023:-00219:+00022:002798.5537:04190
04191:-00018:-00254:+00132:002798.5537:04191
04192:+00075:-00220:+00430:002798.5537:04192
04193:+00010:-00259:+00200:002865.9208:04193
04194:+00014:-00248:+00035:002865.9208:04194
04195:+00137:-00226:+00029:002865.9208:04195
04196:+00060:-00266:-00077:002865.9208:04196
04197:+00054:-00193:+00034:002865.9208:04197
04198:+00073:-00200:+00152:002865.9208:04198
04199:+00093:-00157:+00173:002865.9208:04199
04200:+00070:-00133:+00123:002766.4125:04200
04201:+00088:-00094:+00197:002766.4125:04201
04202:+00097:-00077:+00259:002766.4125:04202
04203:+00103:+00004:+00148:002766.4125:04203
04204:+00122:+00017:+00180:002766.4125:04204
04205:+00130:+00061:+00127:002766.4125:04205
04206:+00114:+00080:+00147:002766.4125:04206
04207:+00097:+00101:+00144:002766.4125:04207
04208:+00064:+00103:+00126:002731.3156:04208
04209:+00071:+00107:+00095:002731.3156:04209
04210:-00007:+00145:+00166:002731.3156:04210
04211:+00033:+00102:+00142:002731.3156:04211
04212:-00031:+00092:+00137:002731.3156:04212
04213:-00028:+00098:+00040:002731.3156:04213
04214:-00070:+00074:+00127:002731.3156:04214
04215:-00054:+00062:+00189:002784.0764:04215
04216:-00049:-00003:+00093:002784.0764:04216
04217:-00089:-00015:+00082:002784.0764:04217
04218:-00069:-00039:+00115:002784.0764:04218
04219:-00099:-00070:+00095:002784.0764:04219
04220:-00074:-00112:+00083:002784.0764:04220
04221:-00102:-00126:+00113:002784.0764:04221
04222:-00074:-00133:+00027:002694.6018:04222
04223:-00080:-00155:-00016:002694.6018:04223
04224:-00052:-00159:-00034:002694.6018:04224
04225:-00033:-00164:-00061:002694.6018:04225
04226:-00037:-00146:-00079:002694.6018:04226
04227:-00006:-00157:+00058:002694.6018:04227
04228:+00032:-00138:+00028:002694.6018:04228
04229:+00073:-00142:+00084:002694.6018:04229
04230:+00108:-00112:+00034:002667.2451:04230
04231:+00066:-00109:-00020:002667.2451:04231
04232:+00083:-00080:-00072:002667.2451:04232
04233:+00066:-00041:-00062:002667.2451:04233
04234:+00107:-00033:-00048:002667.2451:04234
04235:+00041:-00014:-00070:002667.2451:04235
04236:+00029:-00011:-00119:002667.2451:04236
04237:+00030:-00035:-00154:002730.0239:04237
04238:+00011:-00010:-00175:002730.0239:04238
04239:-00026:-00036:+00002:002730.0239:04239
04240:-00010:+00007:-00022:002730.0239:04240
04241:-00053:-00053:-00100:002730.0239:04241
04242:-00027:-00016:-00214:002730.0239:04242
04243:-00048:-00064:-00132:002730.0239:04243
04244:-00046:-00036:-00057:002730.0239:04244
04245:-00102:-00070:-00030:002660.0256:04245
04246:-00054:-00052:-00011:002660.0256:04246
04247:-00066:-00060:-00025:002660.0256:04247
04248:-00045:-00051:-00015:002660.0256:04248
04249:-00070:-00071:-00116:002660.0256:04249
04250:-00054:-00053:-00132:002660.0256:04250
04251:-00013:-00031:-00173:002660.0256:04251
04252:-00006:+00007:-00139:002650.3408:04252
04253:+00024:-00004:-00112:002650.3408:04253
04254:+00078:+00034:-00065:002650.3408:04254
04255:+00070:+00044:-00081:002650.3408:04255
04256:+00099:+00054:-00026:002650.3408:04256
04257:+00104:+00077:-00073:002650.3408:04257
04258:+00054:+00085:-00166:002650.3408:04258
04259:+00061:+00086:-00154:002759.8093:04259
04260:+00036:+00125:+00020:002759.8093:04260
04261:+00004:+00090:+00000:002759.8093:04261
04262:-00048:+00076:-00105:002759.8093:04262
04263:-00099:+00070:-00158:002759.8093:04263
04264:-00132:+00080:-00171:002759.8093:04264
04265:-00153:+00061:-00113:002759.8093:04265
04266:-00178:+00059:-00045:002759.8093:04266
04267:-00210:+00055:+00019:002706.3352:04267
04268:-00210:+00054:-00093:002706.3352:04268
04269:-00190:+00061:-00125:002706.3352:04269
04270:-00186:+00079:-00062:002706.3352:04270
04271:-00206:+00078:+00038:002706.3352:04271
04272:-00173:+00078:-00058:002706.3352:04272
04273:-00174:+00082:-00063:002706.3352:04273
04274:-00151:+00061:-00050:002719.4667:04274
04275:-00154:+00072:-00052:002719.4667:04275
04276:-00139:+00072:-00101:002719.4667:04276
04277:-00142:+00093:-00069:002719.4667:04277
04278:-00115:+00089:-00057:002719.4667:04278
04279:-00074:+00116:-00031:002719.4667:04279
04280:-00073:+00103:-00065:002719.4667:04280
04281:-00070:+00117:-00090:002821.2475:04281
04282:-00025:+00141:-00099:002821.2475:04282
04283:-00015:+00137:-00094:002821.2475:04283
04284:-00039:+00140:-00058:002821.2475:04284
04285:-00052:+00144:-00019:002821.2475:04285
04286:-00047:+00141:-00048:002821.2475:04286
04287:-00068:+00120:-00050:002821.2475:04287
04288:-00064:+00121:-00064:002778.7810:04288
04289:-00064:+00140:-00024:002778.7810:04289
04290:-00084:+00134:-00016:002778.7810:04290
04291:-00071:+00138:-00047:002778.7810:04291
04292:-00054:+00171:-00067:002778.7810:04292
04293:-00052:+00152:-00115:002778.7810:04293
04294:-00032:+00156:-00125:002778.7810:04294
04295:-00029:+00140:-00093:002778.7810:04295
04296:-00053:+00109:-00072:002779.9316:04296
04297:-00087:+00089:-00136:002779.9316:04297
04298:-00103:+00097:-00142:002779.9316:04298
04299:-00094:+00092:+00007:002779.9316:04299
04300:-00080:+00028:+00052:002779.9316:04300
04301:-00093:+00021:+00077:002779.9316:04301
04302:-00087:-00004:+00103:002779.9316:04302
04303:-00076:-00024:+00100:002878.9326:04303
04304:-00084:-00025:-00066:002878.9326:04304
04305:-00097:-00031:-00097:002878.9326:04305
04306:-00060:-00048:-00108:002878.9326:04306
04307:-00060:-00052:+00023:002878.9326:04307
04308:-00022:-00043:+00113:002878.9326:04308
04309:+00060:-00029:+00093:002878.9326:04309
04310:+00076:-00015:-00010:002835.7656:04310
04311:+00084:+00013:-00051:002835.7656:04311
04312:+00124:+00047:+00055:002835.7656:04312
04313:+00119:+00043:-00015:002835.7656:04313
04314:+00197:+00092:+00072:002835.7656:04314
04315:+00227:+00088:+00129:002835.7656:04315
04316:+00217:+00088:+00111:002835.7656:04316
04317:+00177:+00075:+00101:002843.0979:04317
04318:+00161:+00100:+00117:002843.0979:04318
04319:+00130:+00098:+00088:002843.0979:04319
04320:+00174:+00107:+00104:002843.0979:04320
04321:+00084:+00103:+00086:002843.0979:04321
04322:+00214:+00082:+00156:002843.0979:04322
04323:+00066:+00004:+00112:002843.0979:04323
04324:+00132:+00048:+00167:002918.6682:04324
04325:-00018:-00070:+00108:002918.6682:04325
04326:+00038:-00044:+00134:002918.6682:04326
04327:+00026:-00104:+00238:002918.6682:04327
04328:-00046:-00058:+00065:002918.6682:04328
04329:-00046:-00112:-00043:002918.6682:04329
04330:-00019:-00126:+00054:002918.6682:04330
04331:-00015:-00175:+00206:002848.6762:04331
04332:-00071:-00174:+00096:002848.6762:04332
04333:+00000:-00185:+00040:002848.6762:04333
04334:+00014:-00209:+00086:002848.6762:04334
04335:+00011:-00221:+00054:002848.6762:04335
04336:+00056:-00230:+00095:002848.6762:04336
04337:+00060:-00210:+00076:002848.6762:04337
04338:+00072:-00215:+00119:002804.8825:04338
04339:+00088:-00187:+00095:002804.8825:04339
04340:+00087:-00173:+00112:002804.8825:04340
04341:+00069:-00141:+00125:002804.8825:04341
04342:+00035:-00107:+00161:002804.8825:04342
04343:+00053:-00088:+00157:002804.8825:04343
04344:+00060:-00078:+00137:002804.8825:04344
04345:+00076:-00051:+00124:002878.9670:04345
04346:+00077:-00024:+00165:002878.9670:04346
04347:+00111:+00008:+00089:002878.9670:04347
04348:+00098:+00018:+00066:002878.9670:04348
04349:+00096:+00053:+00075:002878.9670:04349
04350:+00051:+00063:+00096:002878.9670:04350
04351:+00064:+00093:+00128:002878.9670:04351
04352:+00020:+00086:+00159:002797.4653:04352
04353:+00018:+00115:+00197:002797.4653:04353
04354:+00007:+00109:+00236:002797.4653:04354
04355:-00013:+00094:+00129:002797.4653:04355
04356:-00030:+00075:+00073:002797.4653:04356
04357:-00023:+00060:+00016:002797.4653:04357
04358:-00016:+00065:+00127:002797.4653:04358
04359:-00023:+00037:+00072:002755.3886:04359
04360:-00056:+00050:+00089:002755.3886:04360
04361:-00003:-00007:+00016:002755.3886:04361
04362:-00056:-00004:+00015:002755.3886:04362
04363:-00033:-00053:+00015:002755.3886:04363
04364:-00056:-00058:+00077:002755.3886:04364
04365:-00060:-00088:+00147:002755.3886:04365
04366:-00051:-00124:+00057:002827.4672:04366
04367:-00053:-00119:+00025:002827.4672:04367
04368:-00014:-00142:+00044:002827.4672:04368
04369:-00043:-00167:-00039:002827.4672:04369
04370:+00000:-00137:-00038:002827.4672:04370
04371:-00012:-00200:+00034:002827.4672:04371
04372:+00027:-00183:+00047:002827.4672:04372
04373:+00031:-00193:+00000:002742.0300:04373
04374:+00048:-00177:+00019:002742.0300:04374
04375:+00039:-00206:+00008:002742.0300:04375
04376:+00079:-00171:-00084:002742.0300:04376
04377:+00068:-00135:-00061:002742.0300:04377
04378:+00069:-00131:-00020:002742.0300:04378
04379:+00120:-00144:-00005:002742.0300:04379
04380:+00109:-00099:-00079:002742.0300:04380
04381:+00093:-00073:-00056:002713.6228:04381
04382:+00038:-00060:-00074:002713.6228:04382
04383:-00006:-00007:-00176:002713.6228:04383
04384:-00023:-00021:-00154:002713.6228:04384
04385:-00012:+00004:-00158:002713.6228:04385
04386:-00019:-00023:-00042:002713.6228:04386
04387:-00017:-00010:-00115:002713.6228:04387
04388:-00069:-00030:-00065:002784.0900:04388
04389:-00029:+00016:-00065:002784.0900:04389
04390:-00074:-00028:+00033:002784.0900:04390
04391:-00097:-00032:-00047:002784.0900:04391
04392:-00086:-00052:-00038:002784.0900:04392
04393:-00038:-00015:-00091:002784.0900:04393
04394:-00051:-00046:-00115:002784.0900:04394
04395:-00029:-00035:-00129:002712.2248:04395
04396:-00021:-00024:-00105:002712.2248:04396
04397:+00002:-00021:-00069:002712.2248:04397
04398:+00019:+00005:-00102:002712.2248:04398
04399:+00049:+00034:-00053:002712.2248:04399
04400:+00079:+00014:-00063:002712.2248:04400
04401:+00060:+00051:-00093:002712.2248:04401
04402:+00074:+00051:-00101:002712.2248:04402
04403:+00044:+00062:-00023:002701.8439:04403
04404:-00012:+00066:-00041:002701.8439:04404
04405:-00035:+00060:-00124:002701.8439:04405
04406:-00014:+00072:-00119:002701.8439:04406
04407:-00075:+00076:+00068:002701.8439:04407
04408:-00115:+00076:-00023:002701.8439:04408
04409:-00149:+00126:-00165:002701.8439:04409
04410:-00142:+00123:-00144:002808.8156:04410
04411:-00155:+00129:-00097:002808.8156:04411
04412:-00154:+00142:+00012:002808.8156:04412
04413:-00161:+00142:+00003:002808.8156:04413
04414:-00142:+00128:-00038:002808.8156:04414
04415:-00149:+00107:-00086:002808.8156:04415
04416:-00138:+00123:-00029:002808.8156:04416
04417:-00159:+00089:-00068:002760.3947:04417
04418:-00158:+00088:-00047:002760.3947:04418
04419:-00122:+00108:-00045:002760.3947:04419
04420:-00163:+00074:-00068:002760.3947:04420
04421:-00137:+00097:-00123:002760.3947:04421
04422:-00144:+00109:-00024:002760.3947:04422
04423:-00119:+00103:-00049:002760.3947:04423
04424:-00122:+00101:-00072:002761.5874:04424
04425:-00101:+00128:-00036:002761.5874:04425
04426:-00093:+00104:-00104:002761.5874:04426
04427:-00094:+00111:-00131:002761.5874:04427
04428:-00094:+00092:-00039:002761.5874:04428
04429:-00089:+00091:-00014:002761.5874:04429
04430:-00096:+00090:-00010:002761.5874:04430
04431:-00081:+00075:-00054:002859.5407:04431
04432:-00074:+00097:-00079:002859.5407:04432
04433:-00070:+00077:-00073:002859.5407:04433
04434:-00019:+00062:-00052:002859.5407:04434
04435:-00023:+00052:-00094:002859.5407:04435
04436:-00026:+00068:-00019:002859.5407:04436
04437:-00001:+00035:+00036:002859.5407:04437
04438:-00017:+00052:+00055:002797.6054:04438
04439:-00006:+00028:-00030:002797.6054:04439
04440:-00017:+00035:-00033:002797.6054:04440
04441:-00032:+00016:-00036:002797.6054:04441
04442:-00050:-00004:-00106:002797.6054:04442
04443:-00072:-00017:-00056:002797.6054:04443
04444:-00050:-00010:-00021:002797.6054:04444
04445:-00046:-00034:-00007:002797.6054:04445
04446:-00050:-00015:+00023:002798.6240:04446
04447:-00029:-00013:+00051:002798.6240:04447
04448:-00013:-00029:+00130:002798.6240:04448
04449:-00023:-00032:+00149:002798.6240:04449
04450:-00003:-00023:+00066:002798.6240:04450
04451:-00025:+00009:+00039:002798.6240:04451
04452:-00002:+00005:+00034:002798.6240:04452
04453:+00027:+00028:+00094:002898.7932:04453
04454:+00093:+00048:-00007:002898.7932:04454
04455:+00066:+00070:-00015:002898.7932:04455
04456:+00082:+00071:-00009:002898.7932:04456
04457:+00088:+00098:-00003:002898.7932:04457
04458:+00139:+00101:+00049:002898.7932:04458
04459:+00145:+00107:+00097:002898.7932:04459
04460:+00186:+00117:+00043:002829.3999:04460
04461:+00167:+00146:-00015:002829.3999:04461
04462:+00146:+00122:+00127:002829.3999:04462
04463:+00163:+00121:+00190:002829.3999:04463
04464:+00113:+00120:+00002:002829.3999:04464
04465:+00185:+00173:+00031:002829.3999:04465
04466:+00040:+00060:+00234:002829.3999:04466
04467:-00043:+00043:+00061:002798.6662:04467
04468:-00042:-00018:+00176:002798.6662:04468
04469:-00028:-00060:-00006:002798.6662:04469
04470:-00078:-00045:-00088:002798.6662:04470
04471:-00062:-00117:-00156:002798.6662:04471
04472:-00059:-00127:+00199:002798.6662:04472
04473:-00128:-00122:+00283:002798.6662:04473
04474:-00129:-00158:+00064:002866.0273:04474
04475:-00116:-00210:-00066:002866.0273:04475
04476:-00077:-00183:-00020:002866.0273:04476
04477:-00056:-00252:+00087:002866.0273:04477
04478:-00066:-00247:+00315:002866.0273:04478
04479:-00035:-00246:+00246:002866.0273:04479
04480:+00042:-00241:+00149:002866.0273:04480
04481:+00069:-00228:-00017:002766.5412:04481
04482:+00029:-00208:+00134:002766.5412:04482
04483:+00039:-00183:+00136:002766.5412:04483
04484:+00000:-00161:+00177:002766.5412:04484
04485:+00113:-00119:+00152:002766.5412:04485
04486:+00091:-00055:+00163:002766.5412:04486
04487:+00094:-00049:+00138:002766.5412:04487
04488:+00127:-00003:+00125:002719.5288:04488
04489:+00135:+00080:+00076:002719.5288:04489
04490:+00183:+00096:+00016:002719.5288:04490
04491:+00133:+00122:+00070:002719.5288:04491
04492:+00182:+00133:+00180:002719.5288:04492
04493:+00070:+00157:+00201:002719.5288:04493
04494:+00103:+00145:+00049:002719.5288:04494
04495:+00038:+00120:+00161:002719.5288:04495
04496:+00009:+00101:+00191:002771.8737:04496
04497:+00002:+00069:+00066:002771.8737:04497
04498:-00079:+00041:-00018:002771.8737:04498
04499:-00064:+00017:+00101:002771.8737:04499
04500:-00106:-00013:+00090:002771.8737:04500
04501:-00125:-00051:+00070:002771.8737:04501
04502:-00130:-00056:+00075:002771.8737:04502
04503:-00129:-00073:+00066:002682.9521:04503
04504:-00080:-00107:+00099:002682.9521:04504
04505:-00064:-00116:+00063:002682.9521:04505
04506:-00057:-00123:+00076:002682.9521:04506
04507:-00046:-00121:+00077:002682.9521:04507
04508:-00032:-00106:+00029:002682.9521:04508
04509:-00036:-00099:+00005:002682.9521:04509
04510:+00013:-00138:+00038:002661.6696:04510
04511:+00018:-00140:+00073:002661.6696:04511
04512:+00032:-00121:+00057:002661.6696:04512
04513:+00018:-00105:-00060:002661.6696:04513
04514:+00027:-00110:-00037:002661.6696:04514
04515:+00022:-00085:-00054:002661.6696:04515
04516:+00042:-00066:+00034:002661.6696:04516
04517:+00036:-00045:+00072:002661.6696:04517
04518:+00063:-00031:+00034:002724.2292:04518
04519:+00061:-00006:-00072:002724.2292:04519
04520:+00033:-00003:-00132:002724.2292:04520
04521:+00013:+00003:-00094:002724.2292:04521
04522:+00011:-00011:-00174:002724.2292:04522
04523:-00069:+00023:-00153:002724.2292:04523
04524:-00048:-00007:-00096:002724.2292:04524
04525:-00051:+00022:-00087:002660.0380:04525
04526:-00069:-00021:-00121:002660.0380:04526
04527:-00036:-00041:-00073:002660.0380:04527
04528:-00068:-00027:-00074:002660.0380:04528
04529:-00069:-00043:-00039:002660.0380:04529
04530:-00083:-00040:-00130:002660.0380:04530
04531:-00056:-00062:-00081:002660.0380:04531
04532:-00068:-00052:-00030:002660.0380:04532
04533:-00048:-00055:-00074:002650.3576:04533
04534:-00062:-00043:-00065:002650.3576:04534
04535:-00013:-00045:-00084:002650.3576:04535
04536:-00042:-00029:-00124:002650.3576:04536
04537:-00016:-00034:-00113:002650.3576:04537
04538:-00024:+00022:-00083:002650.3576:04538
04539:+00016:+00032:-00122:002650.3576:04539
04540:+00034:+00043:-00136:002741.9218:04540
04541:+00075:+00065:-00101:002741.9218:04541
04542:+00055:+00082:-00043:002741.9218:04542
04543:+00019:+00096:-00136:002741.9218:04543
04544:+00029:+00099:-00216:002741.9218:04544
04545:+00047:+00113:-00084:002741.9218:04545
04546:+00000:+00110:+00048:002741.9218:04546
04547:-00052:+00095:-00078:002741.9218:04547
04548:-00077:+00110:-00146:002694.5844:04548
04549:-00090:+00110:-00113:002694.5844:04549
04550:-00147:+00098:-00091:002694.5844:04550
04551:-00156:+00114:-00014:002694.5844:04551
04552:-00170:+00108:-00020:002694.5844:04552
04553:-00192:+00086:-00019:002694.5844:04553
04554:-00183:+00111:-00068:002694.5844:04554
04555:-00182:+00101:-00102:002713.6010:04555
04556:-00196:+00103:+00006:002713.6010:04556
04557:-00209:+00111:-00022:002713.6010:04557
04558:-00184:+00105:-00082:002713.6010:04558
04559:-00174:+00112:-00135:002713.6010:04559
04560:-00168:+00100:-00068:002713.6010:04560
04561:-00134:+00089:-00055:002713.6010:04561
04562:-00093:+00110:-00047:002808.7553:04562
04563:-00088:+00088:-00020:002808.7553:04563
04564:-00083:+00089:-00027:002808.7553:04564
04565:-00067:+00096:-00036:002808.7553:04565
04566:-00071:+00085:-00059:002808.7553:04566
04567:-00017:+00092:-00067:002808.7553:04567
04568:-00037:+00092:-00023:002808.7553:04568
04569:-00027:+00089:-00062:002760.3173:04569
04570:-00052:+00095:-00058:002760.3173:04570
04571:-00034:+00093:-00077:002760.3173:04571
04572:-00063:+00076:-00077:002760.3173:04572
04573:-00074:+00083:-00086:002760.3173:04573
04574:-00098:+00081:-00099:002760.3173:04574
04575:-00080:+00072:-00065:002760.3173:04575
04576:-00080:+00080:-00044:002760.3173:04576
04577:-00098:+00079:-00022:002773.7834:04577
04578:-00079:+00068:-00008:002773.7834:04578
04579:-00093:+00067:-00066:002773.7834:04579
04580:-00092:+00059:-00058:002773.7834:04580
04581:-00083:+00030:-00069:002773.7834:04581
04582:-00101:+00051:+00051:002773.7834:04582
04583:-00076:-00017:+00119:002773.7834:04583
04584:-00075:-00013:-00001:002872.4072:04584
04585:-00050:-00017:-00091:002872.4072:04585
04586:-00067:-00023:-00197:002872.4072:04586
04587:-00044:-00040:+00013:002872.4072:04587
04588:-00083:-00051:+00110:002872.4072:04588
04589:-00046:-00035:+00251:002872.4072:04589
04590:-00016:-00010:+00068:002872.4072:04590
04591:+00031:+00026:+00074:002816.4924:04591
04592:+00097:+00054:+00104:002816.4924:04592
04593:+00124:+00055:+00077:002816.4924:04593
04594:+00128:+00107:+00022:002816.4924:04594
04595:+00169:+00147:-00062:002816.4924:04595
04596:+00197:+00164:-00070:002816.4924:04596
04597:+00210:+00163:-00010:002816.4924:04597
04598:+00194:+00177:+00085:002817.5173:04598
04599:+00203:+00180:+00067:002817.5173:04599
04600:+00174:+00183:+00007:002817.5173:04600
04601:+00162:+00161:+00071:002817.5173:04601
04602:+00120:+00143:+00145:002817.5173:04602
04603:+00062:+00128:+00152:002817.5173:04603
04604:-00005:+00089:+00114:002817.5173:04604
04605:+00026:+00097:-00090:002905.4543:04605
04606:-00130:+00015:+00182:002905.4543:04606
04607:+00014:+00025:+00168:002905.4543:04607
04608:-00112:-00077:+00136:002905.4543:04608
04609:-00038:-00030:+00146:002905.4543:04609
04610:-00049:-00134:+00200:002905.4543:04610
04611:-00138:-00181:-00019:002905.4543:04611
04612:-00108:-00165:-00002:002816.5495:04612
04613:-00014:-00235:+00046:002816.5495:04613
04614:-00015:-00205:+00143:002816.5495:04614
04615:-00005:-00209:+00031:002816.5495:04615
04616:-00016:-00227:-00118:002816.5495:04616
04617:+00047:-00229:+00050:002816.5495:04617
04618:+00108:-00243:+00117:002816.5495:04618
04619:+00106:-00182:+00162:002792.3701:04619
04620:+00123:-00229:+00132:002792.3701:04620
04621:+00198:-00173:+00113:002792.3701:04621
04622:+00151:-00181:+00031:002792.3701:04622
04623:+00153:-00122:+00089:002792.3701:04623
04624:+00100:-00137:+00211:002792.3701:04624
04625:+00136:-00087:+00192:002792.3701:04625
04626:+00120:-00072:+00150:002859.4782:04626
04627:+00114:-00037:+00101:002859.4782:04627
04628:+00134:-00010:+00149:002859.4782:04628
04629:+00111:+00034:+00123:002859.4782:04629
04630:+00091:+00052:+00043:002859.4782:04630
04631:+00107:+00081:+00125:002859.4782:04631
04632:+00072:+00078:+00148:002859.4782:04632
04633:+00037:+00102:+00144:002772.6635:04633
04634:+00008:+00089:+00112:002772.6635:04634
04635:-00027:+00120:+00165:002772.6635:04635
04636:-00014:+00092:+00120:002772.6635:04636
04637:-00066:+00115:+00130:002772.6635:04637
04638:-00085:+00069:+00143:002772.6635:04638
04639:-00098:+00060:+00110:002772.6635:04639
04640:-00066:+00029:+00034:002749.4165:04640
04641:-00074:+00037:+00119:002749.4165:04641
04642:-00086:+00000:+00106:002749.4165:04642
04643:-00085:-00022:+00082:002749.4165:04643
04644:-00070:-00028:+00036:002749.4165:04644
04645:-00055:-00050:+00124:002749.4165:04645
04646:-00070:-00088:+00078:002749.4165:04646
04647:-00057:-00075:+00013:002808.7739:04647
04648:-00058:-00117:+00033:002808.7739:04648
04649:-00018:-00115:+00053:002808.7739:04649
04650:-00015:-00137:+00058:002808.7739:04650
04651:+00044:-00119:+00135:002808.7739:04651
04652:+00036:-00133:+00060:002808.7739:04652
04653:+00062:-00117:-00031:002808.7739:04653
04654:+00036:-00125:-00094:002808.7739:04654
04655:+00050:-00103:-00021:002736.0820:04655
04656:+00060:-00110:-00007:002736.0820:04656
04657:+00071:-00085:+00055:002736.0820:04657
04658:+00069:-00094:+00023:002736.0820:04658
04659:+00066:-00096:-00057:002736.0820:04659
04660:+00041:-00114:-00140:002736.0820:04660
04661:+00064:-00127:-00149:002736.0820:04661
04662:+00033:-00119:-00051:002713.6184:04662
04663:+00027:-00097:-00078:002713.6184:04663
04664:-00017:-00106:-00003:002713.6184:04664
04665:-00014:-00087:-00119:002713.6184:04665
04666:-00059:-00101:-00104:002713.6184:04666
04667:-00055:-00081:-00111:002713.6184:04667
04668:-00093:-00077:-00104:002713.6184:04668
04669:-00064:-00041:-00083:002790.2434:04669
04670:-00117:-00052:-00045:002790.2434:04670
04671:-00101:-00012:-00042:002790.2434:04671
04672:-00087:+00004:-00076:002790.2434:04672
04673:-00021:+00064:-00092:002790.2434:04673
04674:-00001:+00048:-00114:002790.2434:04674
04675:+00028:+00084:-00158:002790.2434:04675
04676:+00063:+00109:-00126:002790.2434:04676
04677:+00074:+00103:-00129:002730.0976:04677
04678:+00071:+00131:-00095:002730.0976:04678
04679:+00092:+00140:-00100:002730.0976:04679
04680:+00073:+00120:-00109:002730.0976:04680
04681:+00062:+00127:-00119:002730.0976:04681
04682:+00040:+00091:-00142:002730.0976:04682
04683:+00010:+00084:-00136:002730.0976:04683
04684:-00040:+00059:-00060:002731.4006:04684
04685:-00045:+00060:-00044:002731.4006:04685
04686:-00118:+00044:-00071:002731.4006:04686
04687:-00149:+00029:-00049:002731.4006:04687
04688:-00139:+00042:-00082:002731.4006:04688
04689:-00196:+00036:-00184:002731.4006:04689
04690:-00186:+00024:-00118:002731.4006:04690
04691:-00172:+00025:-00017:002833.8942:04691
04692:-00206:+00031:-00140:002833.8942:04692
04693:-00210:+00012:-00080:002833.8942:04693
04694:-00166:+00008:-00091:002833.8942:04694
04695:-00179:+00036:-00074:002833.8942:04695
04696:-00162:+00027:-00108:002833.8942:04696
04697:-00137:+00024:-00024:002833.8942:04697
04698:-00112:+00025:-00012:002772.6452:04698
04699:-00117:+00040:-00056:002772.6452:04699
04700:-00079:+00077:-00077:002772.6452:04700
04701:-00065:+00075:-00060:002772.6452:04701
04702:-00062:+00074:-00034:002772.6452:04702
04703:-00051:+00102:-00065:002772.6452:04703
04704:-00033:+00126:-00076:002772.6452:04704
04705:-00044:+00122:-00022:002786.1577:04705
04706:-00034:+00132:-00009:002786.1577:04706
04707:-00035:+00147:-00033:002786.1577:04707
04708:-00059:+00148:-00061:002786.1577:04708
04709:-00045:+00170:-00018:002786.1577:04709
04710:-00070:+00161:+00014:002786.1577:04710
04711:-00049:+00151:-00054:002786.1577:04711
04712:-00083:+00171:-00040:002872.5043:04712
04713:-00048:+00149:-00021:002872.5043:04713
04714:-00083:+00141:-00004:002872.5043:04714
04715:-00063:+00117:-00026:002872.5043:04715
04716:-00050:+00090:-00022:002872.5043:04716
04717:-00046:+00089:-00045:002872.5043:04717
04718:-00053:+00097:-00084:002872.5043:04718
04719:-00059:+00084:-00049:002810.1416:04719
04720:-00016:+00045:-00028:002810.1416:04720
04721:-00054:+00035:-00061:002810.1416:04721
04722:-00025:+00038:+00072:002810.1416:04722
04723:-00015:-00014:+00108:002810.1416:04723
04724:-00045:-00012:-00020:002810.1416:04724
04725:-00061:-00056:-00090:002810.1416:04725
04726:-00051:-00050:-00062:002810.1416:04726
04727:-00065:-00126:+00038:002817.5930:04727
04728:-00097:-00098:+00118:002817.5930:04728
04729:-00069:-00109:+00112:002817.5930:04729
04730:-00036:-00060:+00103:002817.5930:04730
04731:-00042:-00071:+00084:002817.5930:04731
04732:+00006:-00023:+00033:002817.5930:04732
04733:+00073:-00021:-00061:002905.4296:04733
04734:+00065:+00017:-00018:002905.4296:04734
04735:+00139:+00033:-00056:002905.4296:04735
04736:+00143:+00079:-00070:002905.4296:04736
04737:+00186:+00093:-00018:002905.4296:04737
04738:+00187:+00084:+00121:002905.4296:04738
04739:+00173:+00099:+00092:002905.4296:04739
04740:+00182:+00110:+00075:002835.7854:04740
04741:+00158:+00105:+00033:002835.7854:04741
04742:+00183:+00107:+00096:002835.7854:04742
04743:+00085:+00123:+00077:002835.7854:04743
04744:-00046:+00105:+00086:002835.7854:04744
04745:+00030:+00111:+00202:002835.7854:04745
04746:-00073:+00072:+00050:002835.7854:04746
04747:+00016:+00099:+00079:002835.7854:04747
04748:-00030:+00002:+00051:002804.9438:04748
04749:-00004:+00014:+00026:002804.9438:04749
04750:-00020:-00048:-00069:002804.9438:04750
04751:-00073:-00068:-00138:002804.9438:04751
04752:-00092:-00086:+00218:002804.9438:04752
04753:-00097:-00091:+00208:002804.9438:04753
04754:-00108:-00119:-00019:002804.9438:04754
04755:-00045:-00141:-00010:002865.9741:04755
04756:+00001:-00147:+00041:002865.9741:04756
04757:-00013:-00165:+00204:002865.9741:04757
04758:-00009:-00180:+00177:002865.9741:04758
04759:+00042:-00195:+00216:002865.9741:04759
04760:+00099:-00189:+00036:002865.9741:04760
04761:+00055:-00182:-00016:002865.9741:04761
04762:+00074:-00165:+00057:002778.8413:04762
04763:+00042:-00191:+00140:002778.8413:04763
04764:+00052:-00132:+00161:002778.8413:04764
04765:+00052:-00130:+00129:002778.8413:04765
04766:+00068:-00091:+00195:002778.8413:04766
04767:+00124:-00099:+00136:002778.8413:04767
04768:+00123:-00063:+00153:002778.8413:04768
04769:+00136:-00027:+00193:002743.4025:04769
04770:+00110:+00000:+00179:002743.4025:04770
04771:+00115:+00018:+00125:002743.4025:04771
04772:+00065:-00003:+00078:002743.4025:04772
04773:+00056:+00048:+00173:002743.4025:04773
04774:-00005:+00050:+00153:002743.4025:04774
04775:-00028:+00051:+00121:002743.4025:04775
04776:-00031:+00048:+00063:002802.5849:04776
04777:-00043:+00027:+00034:002802.5849:04777
04778:-00030:+00037:+00081:002802.5849:04778
04779:-00036:+00035:+00129:002802.5849:04779
04780:-00028:-00001:+00134:002802.5849:04780
04781:-00026:+00034:+00086:002802.5849:04781
04782:-00029:+00001:+00085:002802.5849:04782
04783:-00040:-00007:+00046:002802.5849:04783
04784:-00034:-00030:+00057:002718.1887:04784
04785:-00058:-00042:+00081:002718.1887:04785
04786:-00032:-00070:+00132:002718.1887:04786
04787:-00049:-00092:+00055:002718.1887:04787
04788:-00072:-00085:-00005:002718.1887:04788
04789:-00045:-00108:+00032:002718.1887:04789
04790:-00032:-00113:+00072:002718.1887:04790
04791:-00043:-00103:+00056:002678.9035:04791
04792:-00017:-00123:+00085:002678.9035:04792
04793:+00013:-00111:+00056:002678.9035:04793
04794:+00010:-00104:+00009:002678.9035:04794
04795:+00026:-00086:-00031:002678.9035:04795
04796:+00028:-00096:-00106:002678.9035:04796
04797:-00009:-00081:-00127:002678.9035:04797
04798:+00021:-00059:-00063:002753.8659:04798
04799:+00048:-00077:+00027:002753.8659:04799
04800:+00062:-00057:+00072:002753.8659:04800
04801:+00058:-00067:-00042:002753.8659:04801
04802:+00037:-00055:-00054:002753.8659:04802
04803:+00034:-00101:-00118:002753.8659:04803
04804:+00042:-00095:-00114:002753.8659:04804
04805:+00012:-00109:-00056:002753.8659:04805
04806:+00048:-00057:-00121:002677.2490:04806
04807:-00010:-00109:-00088:002677.2490:04807
04808:+00010:-00074:-00114:002677.2490:04808
04809:-00040:-00110:-00027:002677.2490:04809
04810:+00001:-00057:-00088:002677.2490:04810
04811:-00029:-00096:-00093:002677.2490:04811
04812:-00014:-00028:-00072:002677.2490:04812
04813:-00046:-00067:-00116:002656.1088:04813
04814:-00071:-00022:-00056:002656.1088:04814
04815:-00066:+00006:-00106:002656.1088:04815
04816:-00047:+00034:-00110:002656.1088:04816
04817:-00043:+00026:-00115:002656.1088:04817
04818:-00038:+00040:-00125:002656.1088:04818
04819:+00014:+00055:-00120:002656.1088:04819
04820:+00042:+00074:-00129:002656.1088:04820
04821:+00035:+00083:-00100:002753.9509:04821
04822:+00034:+00096:-00041:002753.9509:04822
04823:+00020:+00081:-00069:002753.9509:04823
04824:+00018:+00071:-00125:002753.9509:04824
04825:+00046:+00095:-00086:002753.9509:04825
04826:+00019:+00077:-00098:002753.9509:04826
04827:-00026:+00058:-00051:002753.9509:04827
04828:-00057:+00095:-00102:002700.5454:04828
04829:-00077:+00081:-00176:002700.5454:04829
04830:-00065:+00098:-00081:002700.5454:04830
04831:-00111:+00085:+00003:002700.5454:04831
04832:-00110:+00113:-00073:002700.5454:04832
04833:-00108:+00113:-00134:002700.5454:04833
04834:-00090:+00141:-00019:002700.5454:04834
04835:-00149:+00129:-00054:002707.8212:04835
04836:-00170:+00108:-00103:002707.8212:04836
04837:-00162:+00091:-00059:002707.8212:04837
04838:-00162:+00071:-00076:002707.8212:04838
04839:-00163:+00059:-00113:002707.8212:04839
04840:-00141:+00040:-00009:002707.8212:04840
04841:-00122:+00046:-00029:002707.8212:04841
04842:-00149:+00040:-00107:002707.8212:04842
04843:-00115:+00053:-00085:002815.0646:04843
04844:-00109:+00050:-00052:002815.0646:04844
04845:-00131:+00027:-00091:002815.0646:04845
04846:-00119:+00051:-00066:002815.0646:04846
04847:-00095:+00041:-00066:002815.0646:04847
04848:-00079:+00045:-00059:002815.0646:04848
04849:-00084:+00059:-00043:002815.0646:04849
04850:-00049:+00081:-00079:002766.5498:04850
04851:-00049:+00084:-00067:002766.5498:04851
04852:-00082:+00071:-00028:002766.5498:04852
04853:-00050:+00098:+00018:002766.5498:04853
04854:-00073:+00075:+00069:002766.5498:04854
04855:-00048:+00059:-00020:002766.5498:04855
04856:-00083:+00095:-00033:002766.5498:04856
04857:-00035:+00129:-00014:002780.0100:04857
04858:-00036:+00107:+00057:002780.0100:04858
04859:-00028:+00107:+00087:002780.0100:04859
04860:-00008:+00086:+00016:002780.0100:04860
04861:-00002:+00084:-00060:002780.0100:04861
04862:-00007:+00059:-00085:002780.0100:04862
04863:-00002:+00041:-00137:002780.0100:04863
04864:-00016:+00030:-00028:002879.0795:04864
04865:-00013:+00032:+00089:002879.0795:04865
04866:+00018:+00024:+00202:002879.0795:04866
04867:+00022:+00038:+00220:002879.0795:04867
04868:+00061:+00009:+00148:002879.0795:04868
04869:+00051:+00027:+00061:002879.0795:04869
04870:+00068:+00029:+00040:002879.0795:04870
04871:+00042:+00040:-00002:002816.6208:04871
04872:+00035:+00081:-00016:002816.6208:04872
04873:+00061:+00096:+00028:002816.6208:04873
04874:+00065:+00079:+00012:002816.6208:04874
04875:+00069:+00071:+00062:002816.6208:04875
04876:+00099:+00110:+00085:002816.6208:04876
04877:+00081:+00123:+00019:002816.6208:04877
04878:+00094:+00116:+00021:002804.9951:04878
04879:+00103:+00105:-00126:002804.9951:04879
04880:+00121:+00101:+00132:002804.9951:04880
04881:+00125:+00088:+00153:002804.9951:04881
04882:-00021:+00058:+00116:002804.9951:04882
04883:-00002:-00005:-00040:002804.9951:04883
04884:-00036:+00008:+00070:002804.9951:04884
04885:-00002:+00016:+00023:002879.0891:04885
04886:-00173:-00039:+00121:002879.0891:04886
04887:+00008:-00054:+00055:002879.0891:04887
04888:+00008:-00100:+00192:002879.0891:04888
04889:+00059:-00091:+00055:002879.0891:04889
04890:-00043:-00184:+00030:002879.0891:04890
04891:+00022:-00235:-00158:002879.0891:04891
04892:-00021:-00196:-00097:002797.6105:04892
04893:+00013:-00223:+00135:002797.6105:04893
04894:+00031:-00197:+00179:002797.6105:04894
04895:-00028:-00243:-00047:002797.6105:04895
04896:+00055:-00202:-00093:002797.6105:04896
04897:+00124:-00232:+00132:002797.6105:04897
04898:+00148:-00187:+00273:002797.6105:04898
04899:+00088:-00203:+00063:002761.6284:04899
04900:+00131:-00152:+00058:002761.6284:04900
04901:+00230:-00154:+00133:002761.6284:04901
04902:+00200:-00138:-00001:002761.6284:04902
04903:+00067:-00110:+00118:002761.6284:04903
04904:+00050:-00073:+00212:002761.6284:04904
04905:+00055:-00049:+00091:002761.6284:04905
04906:+00091:-00017:+00156:002761.6284:04906
04907:+00066:+00046:+00142:002827.6794:04907
04908:+00078:+00078:+00075:002827.6794:04908
04909:+00069:+00102:+00121:002827.6794:04909
04910:+00088:+00118:+00243:002827.6794:04910
04911:+00091:+00138:+00144:002827.6794:04911
04912:+00021:+00138:+00100:002827.6794:04912
04913:+00022:+00143:+00125:002827.6794:04913
04914:-00008:+00116:+00031:002736.1359:04914
04915:-00014:+00116:+00021:002736.1359:04915
04916:-00058:+00112:+00102:002736.1359:04916
04917:-00047:+00095:+00143:002736.1359:04917
04918:-00062:+00051:+00123:002736.1359:04918
04919:-00087:+00047:+00159:002736.1359:04919
04920:-00059:-00004:+00110:002736.1359:04920
04921:-00088:-00022:+00135:002696.1059:04921
04922:-00081:-00067:+00070:002696.1059:04922
04923:-00062:-00093:+00114:002696.1059:04923
04924:-00062:-00123:+00142:002696.1059:04924
04925:-00059:-00142:+00143:002696.1059:04925
04926:-00074:-00143:+00048:002696.1059:04926
04927:-00080:-00131:+00091:002696.1059:04927
04928:-00071:-00134:+00017:002759.9174:04928
04929:-00055:-00140:+00030:002759.9174:04929
04930:-00026:-00138:+00019:002759.9174:04930
04931:-00006:-00128:+00062:002759.9174:04931
04932:+00009:-00101:+00055:002759.9174:04932
04933:+00036:-00090:+00013:002759.9174:04933
04934:+00035:-00075:-00019:002759.9174:04934
04935:+00045:-00094:-00046:002759.9174:04935
04936:+00043:-00077:-00049:002683.0864:04936
04937:+00019:-00054:-00092:002683.0864:04937
04938:+00029:-00053:-00117:002683.0864:04938
04939:-00013:-00009:-00066:002683.0864:04939
04940:+00018:-00004:-00032:002683.0864:04940
04941:+00021:+00022:-00011:002683.0864:04941
04942:+00057:+00019:-00033:002683.0864:04942
04943:+00058:+00016:-00072:002673.0700:04943
04944:+00043:-00057:-00131:002673.0700:04944
04945:+00010:-00041:-00187:002673.0700:04945
04946:-00021:-00080:-00134:002673.0700:04946
04947:-00014:-00030:-00146:002673.0700:04947
04948:-00030:-00052:-00113:002673.0700:04948
04949:-00007:-00029:-00090:002673.0700:04949
04950:-00001:-00043:-00048:002673.0700:04950
04951:+00010:-00025:-00091:002765.9997:04951
04952:+00017:-00010:-00084:002765.9997:04952
04953:+00025:-00019:-00133:002765.9997:04953
04954:+00027:-00001:-00141:002765.9997:04954
04955:+00060:+00053:-00106:002765.9997:04955
04956:+00041:+00097:-00097:002765.9997:04956
04957:+00041:+00091:-00106:002765.9997:04957
04958:+00045:+00107:-00123:002706.4006:04958
04959:+00045:+00119:-00153:002706.4006:04959
04960:+00046:+00103:-00108:002706.4006:04960
04961:+00057:+00114:-00095:002706.4006:04961
04962:+00058:+00101:-00114:002706.4006:04962
04963:+00059:+00088:-00157:002706.4006:04963
04964:+00027:+00085:-00126:002706.4006:04964
04965:+00007:+00083:-00122:002719.5815:04965
04966:-00030:+00038:-00103:002719.5815:04966
04967:-00051:+00020:-00039:002719.5815:04967
04968:-00096:+00029:-00057:002719.5815:04968
04969:-00198:-00018:-00162:002719.5815:04969
04970:-00208:-00006:-00076:002719.5815:04970
04971:-00207:+00021:+00019:002719.5815:04971
04972:-00208:+00038:-00042:002719.5815:04972
04973:-00203:+00034:-00096:002808.8432:04973
04974:-00205:+00050:-00034:002808.8432:04974
04975:-00205:+00069:-00023:002808.8432:04975
04976:-00203:+00077:-00148:002808.8432:04976
04977:-00175:+00108:-00069:002808.8432:04977
04978:-00153:+00088:-00038:002808.8432:04978
04979:-00162:+00114:-00039:002808.8432:04979
04980:-00131:+00101:-00096:002760.3679:04980
04981:-00089:+00105:-00056:002760.3679:04981
04982:-00092:+00129:-00037:002760.3679:04982
04983:-00085:+00130:-00020:002760.3679:04983
04984:-00035:+00119:+00014:002760.3679:04984
04985:-00049:+00088:+00022:002760.3679:04985
04986:-00069:+00100:-00043:002760.3679:04986
04987:-00056:+00085:+00009:002761.6284:04987
04988:-00059:+00092:-00031:002761.6284:04988
04989:-00083:+00098:-00053:002761.6284:04989
04990:-00097:+00082:-00033:002761.6284:04990
04991:-00109:+00079:+00014:002761.6284:04991
04992:-00147:+00078:-00038:002761.6284:04992
04993:-00109:+00097:-00024:002761.6284:04993
04994:-00114:+00083:+00053:002866.0417:04994
04995:-00112:+00093:-00009:002866.0417:04995
04996:-00103:+00097:+00024:002866.0417:04996
04997:-00067:+00092:+00056:002866.0417:04997
04998:-00012:+00062:+00031:002866.0417:04998
04999:+00009:+00073:+00034:002866.0417:04999
05000:+00041:+00067:+00033:002866.0417:05000
05001:+00004:+00061:-00004:002816.6208:05001
05002:+00001:+00034:-00135:002816.6208:05002
05003:-00010:+00030:-00082:002816.6208:05003
05004:-00004:+00020:-00127:002816.6208:05004
05005:-00036:+00009:-00027:002816.6208:05005
05006:+00010:+00003:+00045:002816.6208:05006
05007:+00029:+00007:+00205:002816.6208:05007
05008:+00041:-00008:+00184:002817.6359:05008
05009:+00016:+00006:+00223:002817.6359:05009
05010:+00046:+00004:+00026:002817.6359:05010
05011:+00041:+00031:-00073:002817.6359:05011
05012:+00060:+00029:-00006:002817.6359:05012
05013:+00058:+00051:+00039:002817.6359:05013
05014:+00044:+00026:-00026:002817.6359:05014
05015:+00086:+00080:-00071:002905.5786:05015
05016:+00086:+00068:+00072:002905.5786:05016
05017:+00068:+00070:+00100:002905.5786:05017
05018:+00023:+00042:+00066:002905.5786:05018
05019:+00053:+00060:+00090:002905.5786:05019
05020:+00069:+00042:+00087:002905.5786:05020
05021:+00034:+00064:+00013:002905.5786:05021
05022:+00008:+00051:+00006:002835.9394:05022
05023:+00026:+00043:-00007:002835.9394:05023
05024:+00012:+00053:+00070:002835.9394:05024
05025:+00078:+00055:+00047:002835.9394:05025
05026:-00046:-00004:+00157:002835.9394:05026
05027:+00113:+00015:-00018:002835.9394:05027
05028:-00024:-00042:+00152:002835.9394:05028
05029:+00086:-00099:+00047:002805.0190:05029
05030:+00014:-00139:-00078:002805.0190:05030
05031:+00060:-00116:-00085:002805.0190:05031
05032:+00095:-00075:-00075:002805.0190:05032
05033:+00018:-00103:-00102:002805.0190:05033
05034:+00089:-00108:+00181:002805.0190:05034
05035:+00077:-00137:+00386:002805.0190:05035
05036:+00037:-00089:+00255:002879.0698:05036
05037:+00029:-00152:-00065:002879.0698:05037
05038:+00024:-00134:+00031:002879.0698:05038
05039:+00040:-00187:+00158:002879.0698:05039
05040:+00015:-00185:+00213:002879.0698:05040
05041:+00004:-00181:+00108:002879.0698:05041
05042:+00016:-00189:+00159:002879.0698:05042
05043:+00021:-00176:+00087:002778.8918:05043
05044:-00043:-00173:+00004:002778.8918:05044
05045:+00032:-00147:+00079:002778.8918:05045
05046:+00030:-00143:+00198:002778.8918:05046
05047:+00052:-00087:+00090:002778.8918:05047
05048:+00054:-00045:+00128:002778.8918:05048
05049:+00078:-00062:+00144:002778.8918:05049
05050:+00043:-00026:+00126:002778.8918:05050
05051:+00054:-00016:+00057:002749.4887:05051
05052:+00059:+00011:+00145:002749.4887:05052
05053:+00077:+00020:+00077:002749.4887:05053
05054:+00055:+00067:+00138:002749.4887:05054
05055:+00052:+00056:+00171:002749.4887:05055
05056:+00019:+00072:+00140:002749.4887:05056
05057:+00021:+00076:+00149:002749.4887:05057
05058:+00006:+00115:+00136:002802.6313:05058
05059:-00009:+00074:+00176:002802.6313:05059
05060:-00011:+00096:+00146:002802.6313:05060
05061:-00011:+00065:+00041:002802.6313:05061
05062:-00041:+00039:+00060:002802.6313:05062
05063:-00017:+00018:+00095:002802.6313:05063
05064:-00061:-00033:+00090:002802.6313:05064
05065:-00086:-00054:+00018:002712.3217:05065
05066:-00092:-00097:+00055:002712.3217:05066
05067:-00106:-00116:+00072:002712.3217:05067
05068:-00107:-00130:+00024:002712.3217:05068
05069:-00127:-00171:+00020:002712.3217:05069
05070:-00095:-00175:+00033:002712.3217:05070
05071:-00114:-00162:+00013:002712.3217:05071
05072:-00066:-00161:+00012:002712.3217:05072
05073:-00060:-00172:+00053:002673.1000:05073
05074:-00015:-00187:+00032:002673.1000:05074
05075:+00001:-00158:+00051:002673.1000:05075
05076:+00033:-00132:-00004:002673.1000:05076
05077:+00040:-00112:-00017:002673.1000:05077
05078:+00072:-00092:-00037:002673.1000:05078
05079:+00106:-00060:-00045:002673.1000:05079
05080:+00102:-00061:-00061:002741.9704:05080
05081:+00098:-00044:-00050:002741.9704:05081
05082:+00086:-00078:-00047:002741.9704:05082
05083:+00089:-00038:-00050:002741.9704:05083
05084:+00055:-00029:-00038:002741.9704:05084
05085:+00039:-00022:-00096:002741.9704:05085
05086:-00027:-00024:-00050:002741.9704:05086
05087:-00009:-00017:-00094:002648.7441:05087
05088:-00046:-00052:-00068:002648.7441:05088
05089:-00056:-00024:-00086:002648.7441:05089
05090:-00086:-00039:-00091:002648.7441:05090
05091:-00102:-00027:-00093:002648.7441:05091
05092:-00110:-00027:-00114:002648.7441:05092
05093:-00095:-00010:-00107:002648.7441:05093
05094:-00089:-00017:-00138:002648.7441:05094
05095:-00085:-00018:-00103:002639.1997:05095
05096:-00029:-00001:-00077:002639.1997:05096
05097:-00012:+00021:-00117:002639.1997:05097
05098:+00010:+00026:-00132:002639.1997:05098
05099:+00033:+00051:-00096:002639.1997:05099
05100:+00044:+00057:-00107:002639.1997:05100
05101:+00062:+00079:-00104:002639.1997:05101
05102:+00055:+00099:-00089:002724.1726:05102
05103:+00073:+00101:-00109:002724.1726:05103
05104:+00036:+00113:-00051:002724.1726:05104
05105:+00008:+00118:-00123:002724.1726:05105
05106:+00002:+00117:-00236:002724.1726:05106
05107:+00004:+00141:-00138:002724.1726:05107
05108:-00057:+00127:+00032:002724.1726:05108
05109:-00087:+00107:-00063:002724.1726:05109
05110:-00124:+00088:-00162:002677.1374:05110
05111:-00149:+00088:-00185:002677.1374:05111
05112:-00180:+00093:-00111:002677.1374:05112
05113:-00211:+00083:-00047:002677.1374:05113
05114:-00210:+00059:-00073:002677.1374:05114
05115:-00211:+00042:-00035:002677.1374:05115
05116:-00197:+00029:-00125:002677.1374:05116
05117:-00203:+00025:-00132:002690.2622:05117
05118:-00196:+00036:-00023:002690.2622:05118
05119:-00202:+00024:-00045:002690.2622:05119
05120:-00183:+00029:-00099:002690.2622:05120
05121:-00147:+00050:-00099:002690.2622:05121
05122:-00136:+00067:-00103:002690.2622:05122
05123:-00105:+00057:-00041:002690.2622:05123
05124:-00083:+00071:-00076:002790.2570:05124
05125:-00055:+00091:+00017:002790.2570:05125
05126:-00025:+00103:+00001:002790.2570:05126
05127:-00029:+00119:-00032:002790.2570:05127
05128:-00014:+00123:-00062:002790.2570:05128
05129:-00040:+00122:-00095:002790.2570:05129
05130:-00030:+00142:-00099:002790.2570:05130
05131:-00050:+00144:+00005:002790.2570:05131
05132:-00049:+00121:-00007:002736.0820:05132
05133:-00099:+00128:+00037:002736.0820:05133
05134:-00103:+00129:-00011:002736.0820:05134
05135:-00109:+00090:+00034:002736.0820:05135
05136:-00111:+00074:-00004:002736.0820:05136
05137:-00127:+00081:+00021:002736.0820:05137
05138:-00115:+00057:+00008:002736.0820:05138
05139:-00111:+00064:-00039:002743.3666:05139
05140:-00101:+00061:-00022:002743.3666:05140
05141:-00078:+00080:-00052:002743.3666:05141
05142:-00103:+00066:-00040:002743.3666:05142
05143:-00083:+00058:-00107:002743.3666:05143
05144:-00050:+00081:-00098:002743.3666:05144
05145:-00054:+00095:-00068:002743.3666:05145
05146:-00043:+00084:+00001:002846.6694:05146
05147:-00015:+00056:+00069:002846.6694:05147
05148:-00044:+00043:+00170:002846.6694:05148
05149:-00034:-00004:+00148:002846.6694:05149
05150:-00056:-00002:+00095:002846.6694:05150
05151:-00034:+00020:-00100:002846.6694:05151
05152:-00075:+00003:-00108:002846.6694:05152
05153:-00050:+00005:-00084:002797.5678:05153
05154:-00071:-00018:-00014:002797.5678:05154
05155:-00042:-00007:+00150:002797.5678:05155
05156:-00041:+00003:+00227:002797.5678:05156
05157:+00030:+00006:+00073:002797.5678:05157
05158:+00020:+00019:-00061:002797.5678:05158
05159:+00102:+00057:-00031:002797.5678:05159
05160:+00118:+00060:+00040:002798.6474:05160
05161:+00133:+00075:+00044:002798.6474:05161
05162:+00167:+00090:+00135:002798.6474:05162
05163:+00185:+00100:+00063:002798.6474:05163
05164:+00150:+00096:+00078:002798.6474:05164
05165:+00113:+00090:+00077:002798.6474:05165
05166:+00101:+00097:+00095:002798.6474:05166
05167:+00113:+00109:+00062:002892.1821:05167
05168:+00156:+00143:+00041:002892.1821:05168
05169:+00030:+00061:+00163:002892.1821:05169
05170:+00058:+00078:+00085:002892.1821:05170
05171:-00018:+00016:+00134:002892.1821:05171
05172:+00076:-00002:+00043:002892.1821:05172
05173:+00069:-00012:+00017:002892.1821:05173
05174:+00049:-00067:+00184:002816.5922:05174
05175:+00081:-00072:+00287:002816.5922:05175
05176:-00066:-00129:+00147:002816.5922:05176
05177:-00031:-00113:-00030:002816.5922:05177
05178:-00054:-00160:-00149:002816.5922:05178
05179:-00003:-00154:+00050:002816.5922:05179
05180:-00004:-00190:+00168:002816.5922:05180
05181:+00018:-00165:+00175:002798.6149:05181
05182:+00026:-00187:+00095:002798.6149:05182
05183:+00056:-00217:+00066:002798.6149:05183
05184:+00081:-00161:-00001:002798.6149:05184
05185:+00062:-00179:+00016:002798.6149:05185
05186:-00011:-00163:+00214:002798.6149:05186
05187:-00005:-00199:+00129:002798.6149:05187
05188:-00031:-00173:+00087:002798.6149:05188
05189:-00042:-00154:+00065:002865.9448:05189
05190:-00044:-00144:+00066:002865.9448:05190
05191:+00002:-00093:+00085:002865.9448:05191
05192:+00045:-00061:+00167:002865.9448:05192
05193:+00075:-00051:+00131:002865.9448:05193
05194:+00087:-00045:+00069:002865.9448:05194
05195:+00106:-00005:+00052:002865.9448:05195
05196:+00105:+00005:+00064:002785.0417:05196
05197:+00065:+00013:+00065:002785.0417:05197
05198:+00066:+00063:+00139:002785.0417:05198
05199:+00063:+00065:+00152:002785.0417:05199
05200:+00054:+00063:+00138:002785.0417:05200
05201:+00055:+00078:+00154:002785.0417:05201
05202:+00050:+00044:+00164:002785.0417:05202
05203:+00023:+00051:+00085:002749.4072:05203
05204:+00043:+00050:+00002:002749.4072:05204
05205:+00037:+00041:+00089:002749.4072:05205
05206:+00032:+00036:+00095:002749.4072:05206
05207:+00029:+00032:+00066:002749.4072:05207
05208:-00011:+00005:+00068:002749.4072:05208
05209:-00037:-00018:+00026:002749.4072:05209
05210:-00062:-00038:+00026:002821.2570:05210
05211:-00067:-00029:+00065:002821.2570:05211
05212:-00072:-00026:+00129:002821.2570:05212
05213:-00072:-00068:+00101:002821.2570:05213
05214:-00061:-00064:+00013:002821.2570:05214
05215:-00065:-00058:-00002:002821.2570:05215
05216:-00076:-00074:-00014:002821.2570:05216
05217:-00084:-00113:+00013:002742.0839:05217
05218:-00065:-00101:+00019:002742.0839:05218
05219:-00069:-00140:+00053:002742.0839:05219
05220:-00064:-00140:-00025:002742.0839:05220
05221:-00073:-00129:+00005:002742.0839:05221
05222:-00016:-00124:-00015:002742.0839:05222
05223:-00012:-00122:-00024:002742.0839:05223
05224:+00019:-00138:+00008:002742.0839:05224
05225:+00026:-00156:+00010:002719.5334:05225
05226:+00045:-00152:-00035:002719.5334:05226
05227:+00089:-00156:-00052:002719.5334:05227
05228:+00079:-00162:-00080:002719.5334:05228
05229:+00036:-00138:-00055:002719.5334:05229
05230:+00060:-00151:-00005:002719.5334:05230
05231:+00059:-00129:-00062:002719.5334:05231
05232:+00018:-00131:-00036:002796.3635:05232
05233:+00009:-00118:-00059:002796.3635:05233
05234:-00018:-00153:-00040:002796.3635:05234
05235:-00008:-00106:-00121:002796.3635:05235
05236:-00020:-00061:-00104:002796.3635:05236
05237:-00003:-00062:-00037:002796.3635:05237
05238:-00040:-00015:+00008:002796.3635:05238
05239:-00015:-00023:-00070:002718.1445:05239
05240:-00011:+00038:-00108:002718.1445:05240
05241:+00044:+00065:-00101:002718.1445:05241
05242:+00041:+00082:-00113:002718.1445:05242
05243:+00037:+00100:-00120:002718.1445:05243
05244:+00048:+00141:-00098:002718.1445:05244
05245:+00074:+00155:-00125:002718.1445:05245
05246:+00038:+00174:-00134:002718.1445:05246
05247:+00038:+00185:-00132:002713.5700:05247
05248:+00021:+00168:-00100:002713.5700:05248
05249:+00016:+00207:-00169:002713.5700:05249
05250:-00040:+00180:-00290:002713.5700:05250
05251:-00009:+00185:-00141:002713.5700:05251
05252:-00044:+00205:+00092:002713.5700:05252
05253:-00084:+00168:+00012:002713.5700:05253
05254:-00140:+00173:-00180:002802.5710:05254
05255:-00154:+00156:-00151:002802.5710:05255
05256:-00226:+00144:-00178:002802.5710:05256
05257:-00233:+00108:-00146:002802.5710:05257
05258:-00252:+00088:+00013:002802.5710:05258
05259:-00243:+00059:-00001:002802.5710:05259
05260:-00253:+00055:-00192:002802.5710:05260
05261:-00219:+00065:-00177:002748.1940:05261
05262:-00190:+00063:-00065:002748.1940:05262
05263:-00180:+00041:-00078:002748.1940:05263
05264:-00138:+00061:-00050:002748.1940:05264
05265:-00080:+00051:-00057:002748.1940:05265
05266:-00071:+00050:-00085:002748.1940:05266
05267:-00054:+00064:-00096:002748.1940:05267
05268:-00038:+00041:-00119:002749.3937:05268
05269:-00002:+00042:-00026:002749.3937:05269
05270:+00018:+00042:-00048:002749.3937:05270
05271:-00008:+00058:-00080:002749.3937:05271
05272:+00011:+00062:-00049:002749.3937:05272
05273:-00016:+00059:-00058:002749.3937:05273
05274:-00029:+00071:-00067:002749.3937:05274
05275:-00020:+00099:-00082:002859.5068:05275
05276:-00068:+00094:-00033:002859.5068:05276
05277:-00066:+00095:+00060:002859.5068:05277
05278:-00090:+00077:+00028:002859.5068:05278
05279:-00094:+00069:-00006:002859.5068:05279
05280:-00107:+00081:-00071:002859.5068:05280
05281:-00092:+00098:+00011:002859.5068:05281
05282:-00075:+00059:+00029:002791.2792:05282
05283:-00079:+00061:+00052:002791.2792:05283
05284:-00046:+00044:+00132:002791.2792:05284
05285:-00088:+00024:+00131:002791.2792:05285
05286:-00086:+00031:+00116:002791.2792:05286
05287:-00102:+00024:-00088:002791.2792:05287
05288:-00074:+00027:-00186:002791.2792:05288
05289:-00079:+00039:-00142:002791.2792:05289
05290:-00067:+00033:-00019:002792.3464:05290
05291:-00053:+00026:+00074:002792.3464:05291
05292:+00014:+00014:+00214:002792.3464:05292
05293:+00044:+00037:+00235:002792.3464:05293
05294:+00056:+00038:+00237:002792.3464:05294
05295:+00051:+00032:+00121:002792.3464:05295
05296:+00063:+00035:+00040:002792.3464:05296
05297:+00092:+00050:+00026:002879.0256:05297
05298:+00072:+00064:+00019:002879.0256:05298
05299:+00077:+00043:-00092:002879.0256:05299
05300:+00109:+00060:+00145:002879.0256:05300
05301:+00149:+00061:+00122:002879.0256:05301
05302:+00124:+00099:+00004:002879.0256:05302
05303:+00168:+00094:-00137:002879.0256:05303
05304:+00163:+00072:+00068:002810.1938:05304
05305:+00131:+00055:+00120:002810.1938:05305
05306:+00059:+00079:+00017:002810.1938:05306
05307:+00037:+00043:+00097:002810.1938:05307
05308:+00025:+00062:+00117:002810.1938:05308
05309:-00030:+00029:+00118:002810.1938:05309
05310:-00047:+00044:-00001:002810.1938:05310
05311:-00066:+00048:-00119:002779.9731:05311
05312:-00176:+00005:+00272:002779.9731:05312
05313:-00030:+00010:-00013:002779.9731:05313
05314:+00047:-00056:+00048:002779.9731:05314
05315:+00067:-00045:+00498:002779.9731:05315
05316:-00021:-00082:+00313:002779.9731:05316
05317:-00092:-00113:-00348:002779.9731:05317
05318:-00063:-00098:-00414:002859.4682:05318
05319:+00075:-00123:-00109:002859.4682:05319
05320:+00048:-00097:+00130:002859.4682:05320
05321:+00018:-00104:+00112:002859.4682:05321
05322:+00101:-00133:+00212:002859.4682:05322
05323:+00144:-00116:+00177:002859.4682:05323
05324:+00155:-00116:+00126:002859.4682:05324
05325:+00085:-00118:-00024:002760.3769:05325
05326:+00120:-00171:+00049:002760.3769:05326
05327:+00181:-00111:+00149:002760.3769:05327
05328:+00065:-00141:+00121:002760.3769:05328
05329:+00050:-00071:+00157:002760.3769:05329
05330:+00048:-00105:+00111:002760.3769:05330
05331:+00094:-00030:+00121:002760.3769:05331
05332:+00039:-00064:+00068:002731.4448:05332
05333:+00058:+00006:+00115:002731.4448:05333
05334:+00044:-00013:+00163:002731.4448:05334
05335:+00084:-00006:+00126:002731.4448:05335
05336:+00037:+00023:+00055:002731.4448:05336
05337:+00040:+00029:+00148:002731.4448:05337
05338:+00014:+00031:+00116:002731.4448:05338
05339:-00005:+00051:+00110:002731.4448:05339
05340:-00032:+00048:+00135:002784.0720:05340
05341:-00031:+00049:+00255:002784.0720:05341
05342:-00042:-00007:+00196:002784.0720:05342
05343:-00104:+00009:+00141:002784.0720:05343
05344:-00073:-00015:+00132:002784.0720:05344
05345:-00066:-00037:+00137:002784.0720:05345
05346:-00049:-00039:+00035:002784.0720:05346
05347:-00045:-00058:+00070:002700.4970:05347
05348:-00054:-00077:+00090:002700.4970:05348
05349:-00040:-00075:+00081:002700.4970:05349
05350:-00016:-00088:+00103:002700.4970:05350
05351:-00039:-00073:+00142:002700.4970:05351
05352:-00029:-00085:+00087:002700.4970:05352
05353:-00036:-00087:+00028:002700.4970:05353
05354:-00021:-00060:+00075:002673.0571:05354
05355:-00018:-00055:+00066:002673.0571:05355
05356:-00002:-00068:+00016:002673.0571:05356
05357:-00025:-00044:+00049:002673.0571:05357
05358:-00002:-00055:+00102:002673.0571:05358
05359:-00028:-00065:+00056:002673.0571:05359
05360:-00015:-00057:-00029:002673.0571:05360
05361:-00023:-00044:-00127:002673.0571:05361
05362:-00034:-00061:-00105:002736.0192:05362
05363:-00024:-00043:-00049:002736.0192:05363
05364:-00039:-00047:+00015:002736.0192:05364
05365:-00012:-00053:-00044:002736.0192:05365
05366:-00024:-00033:-00029:002736.0192:05366
05367:+00030:-00048:-00043:002736.0192:05367
05368:-00009:-00041:-00092:002736.0192:05368
05369:-00012:-00073:-00165:002660.0976:05369
05370:+00043:-00095:-00168:002660.0976:05370
05371:-00012:-00112:-00063:002660.0976:05371
05372:+00013:-00084:+00005:002660.0976:05372
05373:+00001:-00075:+00007:002660.0976:05373
05374:-00012:-00097:-00118:002660.0976:05374
05375:-00004:-00084:-00121:002660.0976:05375
05376:-00008:-00087:-00110:002660.0976:05376
05377:-00005:-00064:-00164:002650.3662:05377
05378:+00008:-00058:-00174:002650.3662:05378
05379:+00027:-00017:-00052:002650.3662:05379
05380:+00032:-00022:-00043:002650.3662:05380
05381:+00038:+00035:-00030:002650.3662:05381
05382:+00059:+00078:-00127:002650.3662:05382
05383:+00073:+00089:-00156:002650.3662:05383
05384:+00054:+00123:-00196:002741.8999:05384
05385:+00051:+00142:-00128:002741.8999:05385
05386:+00063:+00142:-00122:002741.8999:05386
05387:+00057:+00156:-00115:002741.8999:05387
05388:+00054:+00135:-00114:002741.8999:05388
05389:+00056:+00155:-00098:002741.8999:05389
05390:+00004:+00119:-00125:002741.8999:05390
05391:+00011:+00140:-00117:002741.8999:05391
05392:-00038:+00102:-00052:002683.0212:05392
05393:-00115:+00092:-00115:002683.0212:05393
05394:-00158:+00099:-00203:002683.0212:05394
05395:-00136:+00089:-00081:002683.0212:05395
05396:-00166:+00072:+00005:002683.0212:05396
05397:-00198:+00078:-00046:002683.0212:05397
05398:-00217:+00077:-00154:002683.0212:05398
05399:-00226:+00069:-00154:002696.1101:05399
05400:-00241:+00074:-00061:002696.1101:05400
05401:-00222:+00073:-00026:002696.1101:05401
05402:-00204:+00094:-00049:002696.1101:05402
05403:-00166:+00056:-00023:002696.1101:05403
05404:-00165:+00083:-00013:002696.1101:05404
05405:-00146:+00080:-00125:002696.1101:05405
05406:-00117:+00060:-00056:002796.3820:05406
05407:-00103:+00067:-00095:002796.3820:05407
05408:-00074:+00054:+00032:002796.3820:05408
05409:-00031:+00027:-00002:002796.3820:05409
05410:-00070:+00039:-00092:002796.3820:05410
05411:-00054:+00042:-00101:002796.3820:05411
05412:-00066:+00045:-00065:002796.3820:05412
05413:-00048:+00045:-00078:002742.1113:05413
05414:-00036:+00056:-00048:002742.1113:05414
05415:-00046:+00062:-00014:002742.1113:05415
05416:-00060:+00061:+00008:002742.1113:05416
05417:-00088:+00078:+00004:002742.1113:05417
05418:-00098:+00061:-00011:002742.1113:05418
05419:-00115:+00076:-00026:002742.1113:05419
05420:-00118:+00090:-00013:002742.1113:05420
05421:-00128:+00113:-00007:002749.4433:05421
05422:-00100:+00125:-00023:002749.4433:05422
05423:-00098:+00124:-00005:002749.4433:05423
05424:-00071:+00127:-00017:002749.4433:05424
05425:-00064:+00103:-00070:002749.4433:05425
05426:-00066:+00113:-00069:002749.4433:05426
05427:-00013:+00085:-00035:002749.4433:05427
05428:-00018:+00059:+00009:002846.6311:05428
05429:-00025:+00050:+00101:002846.6311:05429
05430:-00040:+00022:+00118:002846.6311:05430
05431:-00031:-00006:-00067:002846.6311:05431
05432:-00030:+00020:-00117:002846.6311:05432
05433:-00043:-00021:-00039:002846.6311:05433
05434:-00055:-00026:+00074:002846.6311:05434
05435:-00036:-00023:+00094:002797.6337:05435
05436:-00023:+00001:+00125:002797.6337:05436
05437:-00004:-00018:+00136:002797.6337:05437
05438:+00042:+00010:+00114:002797.6337:05438
05439:+00067:+00037:+00003:002797.6337:05439
05440:+00097:+00051:-00028:002797.6337:05440
05441:+00137:+00068:+00023:002797.6337:05441
05442:+00129:+00085:-00020:002798.6240:05442
05443:+00132:+00099:-00019:002798.6240:05443
05444:+00189:+00130:+00007:002798.6240:05444
05445:+00163:+00132:+00076:002798.6240:05445
05446:+00173:+00124:+00072:002798.6240:05446
05447:+00136:+00117:+00073:002798.6240:05447
05448:+00134:+00106:+00060:002798.6240:05448
05449:+00090:+00073:+00058:002892.1572:05449
05450:+00031:+00068:+00000:002892.1572:05450
05451:+00002:+00059:+00060:002892.1572:05451
05452:-00039:+00095:+00038:002892.1572:05452
05453:-00104:+00066:+00145:002892.1572:05453
05454:+00018:+00029:+00070:002892.1572:05454
05455:+00070:-00001:+00282:002892.1572:05455
05456:+00029:-00046:+00251:002810.2175:05456
05457:-00002:-00095:+00133:002810.2175:05457
05458:-00087:-00178:-00003:002810.2175:05458
05459:-00045:-00139:-00057:002810.2175:05459
05460:-00067:-00204:-00081:002810.2175:05460
05461:-00019:-00170:+00029:002810.2175:05461
05462:-00024:-00180:+00160:002810.2175:05462
05463:-00030:-00189:+00068:002792.3603:05463
05464:-00011:-00192:-00125:002792.3603:05464
05465:+00037:-00231:-00007:002792.3603:05465
05466:+00103:-00234:+00224:002792.3603:05466
05467:+00071:-00232:+00186:002792.3603:05467
05468:+00066:-00221:+00079:002792.3603:05468
05469:+00092:-00181:+00083:002792.3603:05469
05470:+00101:-00160:+00128:002853.0590:05470
05471:+00035:-00169:+00076:002853.0590:05471
05472:+00050:-00133:+00152:002853.0590:05472
05473:+00068:-00114:+00260:002853.0590:05473
05474:+00112:-00092:+00193:002853.0590:05474
05475:+00085:-00061:+00164:002853.0590:05475
05476:+00116:-00036:+00105:002853.0590:05476
05477:+00109:+00015:+00096:002778.8645:05477
05478:+00100:+00011:+00017:002778.8645:05478
05479:+00124:+00054:+00084:002778.8645:05479
05480:+00066:+00041:+00149:002778.8645:05480
05481:+00065:+00057:+00159:002778.8645:05481
05482:-00008:+00056:+00103:002778.8645:05482
05483:+00032:+00073:+00065:002778.8645:05483
05484:-00044:+00075:+00160:002778.8645:05484
05485:-00035:+00092:+00084:002749.3442:05485
05486:-00042:+00110:+00100:002749.3442:05486
05487:-00053:+00074:+00227:002749.3442:05487
05488:-00079:+00047:+00218:002749.3442:05488
05489:-00065:+00050:+00016:002749.3442:05489
05490:-00086:-00005:+00032:002749.3442:05490
05491:-00093:-00007:+00064:002749.3442:05491
05492:-00085:-00023:+00030:002815.0690:05492
05493:-00096:-00044:+00049:002815.0690:05493
05494:-00134:-00074:+00096:002815.0690:05494
05495:-00114:-00107:+00104:002815.0690:05495
05496:-00103:-00141:+00089:002815.0690:05496
05497:-00097:-00147:+00068:002815.0690:05497
05498:-00056:-00133:+00028:002815.0690:05498
05499:-00023:-00135:-00003:002742.1335:05499
05500:-00005:-00132:-00045:002742.1335:05500
05501:-00003:-00161:-00024:002742.1335:05501
05502:+00030:-00142:-00054:002742.1335:05502
05503:+00024:-00173:-00007:002742.1335:05503
05504:+00093:-00143:-00008:002742.1335:05504
05505:+00096:-00141:+00051:002742.1335:05505
05506:+00111:-00095:+00068:002707.7775:05506
05507:+00133:-00059:-00038:002707.7775:05507
05508:+00155:-00036:-00087:002707.7775:05508
05509:+00156:-00035:-00156:002707.7775:05509
05510:+00166:-00027:-00069:002707.7775:05510
05511:+00140:-00027:-00007:002707.7775:05511
05512:+00075:-00020:-00023:002707.7775:05512
05513:+00027:-00024:-00070:002707.7775:05513
05514:-00042:+00004:-00122:002790.2800:05514
05515:-00102:-00048:-00159:002790.2800:05515
05516:-00096:-00037:-00248:002790.2800:05516
05517:-00104:-00082:-00165:002790.2800:05517
05518:-00083:-00069:-00088:002790.2800:05518
05519:-00103:-00086:-00053:002790.2800:05519
05520:-00073:-00092:-00081:002790.2800:05520
05521:-00103:-00055:-00118:002730.0708:05521
05522:-00090:-00092:-00155:002730.0708:05522
05523:-00076:-00054:-00120:002730.0708:05523
05524:-00033:-00046:-00112:002730.0708:05524
05525:-00043:-00030:-00130:002730.0708:05525
05526:+00026:-00037:-00125:002730.0708:05526
05527:+00059:-00006:-00129:002730.0708:05527
05528:+00113:+00049:-00112:002725.4516:05528
05529:+00127:+00111:-00114:002725.4516:05529
05530:+00196:+00104:-00120:002725.4516:05530
05531:+00189:+00153:-00114:002725.4516:05531
05532:+00189:+00172:-00067:002725.4516:05532
05533:+00196:+00204:-00045:002725.4516:05533
05534:+00163:+00218:-00051:002725.4516:05534
05535:+00127:+00199:-00069:002827.5898:05535
05536:+00054:+00223:-00112:002827.5898:05536
05537:-00032:+00220:-00219:002827.5898:05537
05538:-00069:+00197:-00184:002827.5898:05538
05539:-00110:+00164:-00036:002827.5898:05539
05540:-00159:+00133:-00118:002827.5898:05540
05541:-00221:+00127:-00105:002827.5898:05541
05542:-00252:+00114:-00090:002827.5898:05542
05543:-00282:+00074:-00160:002778.8132:05543
05544:-00298:+00062:-00101:002778.8132:05544
05545:-00304:+00024:+00011:002778.8132:05545
05546:-00306:+00008:+00038:002778.8132:05546
05547:-00288:-00018:-00064:002778.8132:05547
05548:-00281:-00008:-00029:002778.8132:05548
05549:-00219:+00001:-00029:002778.8132:05549
05550:-00190:+00014:-00029:002773.7880:05550
05551:-00140:+00020:-00053:002773.7880:05551
05552:-00059:+00028:-00080:002773.7880:05552
05553:-00021:+00063:-00012:002773.7880:05553
05554:-00007:+00066:+00099:002773.7880:05554
05555:+00019:+00059:+00115:002773.7880:05555
05556:+00055:+00079:-00042:002773.7880:05556
05557:+00039:+00082:-00139:002878.9619:05557
05558:+00019:+00089:-00053:002878.9619:05558
05559:+00019:+00058:+00045:002878.9619:05559
05560:+00001:+00062:+00085:002878.9619:05560
05561:-00041:+00015:+00027:002878.9619:05561
05562:-00068:+00037:+00009:002878.9619:05562
05563:-00115:+00005:-00020:002878.9619:05563
05564:-00149:-00001:-00039:002810.1843:05564
05565:-00160:-00019:+00047:002810.1843:05565
05566:-00121:+00016:+00185:002810.1843:05566
05567:-00127:-00003:+00198:002810.1843:05567
05568:-00052:+00027:+00199:002810.1843:05568
05569:-00055:+00030:+00068:002810.1843:05569
05570:-00035:+00046:-00063:002810.1843:05570
05571:-00002:+00062:-00078:002811.2211:05571
05572:+00036:+00084:-00058:002811.2211:05572
05573:+00056:+00065:+00020:002811.2211:05573
05574:+00082:+00069:+00075:002811.2211:05574
05575:+00138:+00029:+00136:002811.2211:05575
05576:+00137:+00066:+00162:002811.2211:05576
05577:+00124:+00055:+00048:002811.2211:05577
05578:+00101:+00094:+00046:002892.1674:05578
05579:+00097:+00084:+00002:002892.1674:05579
05580:+00070:+00087:-00026:002892.1674:05580
05581:+00067:+00074:+00034:002892.1674:05581
05582:+00050:+00072:+00109:002892.1674:05582
05583:+00027:+00084:+00078:002892.1674:05583
05584:+00028:+00099:+00118:002892.1674:05584
05585:-00024:+00057:+00030:002816.5446:05585
05586:-00034:+00083:-00063:002816.5446:05586
05587:-00002:+00055:-00085:002816.5446:05587
05588:-00004:+00065:+00018:002816.5446:05588
05589:-00014:+00034:+00002:002816.5446:05589
05590:-00029:+00033:-00057:002816.5446:05590
05591:-00032:-00006:-00002:002816.5446:05591
05592:-00020:-00021:-00001:002786.1669:05592
05593:-00049:-00042:+00007:002786.1669:05593
05594:+00046:-00017:-00099:002786.1669:05594
05595:-00072:-00042:-00038:002786.1669:05595
05596:+00156:-00034:+00141:002786.1669:05596
05597:+00015:-00106:+00107:002786.1669:05597
05598:+00154:-00061:+00104:002786.1669:05598
05599:+00019:-00163:+00119:002859.5500:05599
05600:+00127:-00111:-00050:002859.5500:05600
05601:+00041:-00217:+00145:002859.5500:05601
05602:+00049:-00146:+00217:002859.5500:05602
05603:+00017:-00161:+00118:002859.5500:05603
05604:+00067:-00128:-00091:002859.5500:05604
05605:+00098:-00131:+00165:002859.5500:05605
05606:+00140:-00126:+00204:002754.2534:05606
05607:+00067:-00130:+00167:002754.2534:05607
05608:+00126:-00127:+00140:002754.2534:05608
05609:+00100:-00124:+00100:002754.2534:05609
05610:+00140:-00073:+00061:002754.2534:05610
05611:+00058:-00087:+00221:002754.2534:05611
05612:+00088:-00063:+00130:002754.2534:05612
05613:+00023:-00038:+00200:002754.2534:05613
05614:+00044:-00012:+00156:002701.8703:05614
05615:-00037:-00011:+00077:002701.8703:05615
05616:-00026:-00049:+00097:002701.8703:05616
05617:-00030:-00034:+00112:002701.8703:05617
05618:-00042:+00022:+00098:002701.8703:05618
05619:-00037:-00003:+00060:002701.8703:05619
05620:-00016:+00060:+00214:002701.8703:05620
05621:-00020:+00026:+00071:002759.8276:05621
05622:-00048:+00079:+00138:002759.8276:05622
05623:-00019:+00026:+00173:002759.8276:05623
05624:-00091:+00020:+00137:002759.8276:05624
05625:-00099:-00002:+00106:002759.8276:05625
05626:-00118:+00001:+00124:002759.8276:05626
05627:-00106:-00032:+00056:002759.8276:05627
05628:-00079:-00052:+00105:002759.8276:05628
05629:-00093:-00068:+00173:002665.7663:05629
05630:-00074:-00055:+00160:002665.7663:05630
05631:-00064:-00090:+00041:002665.7663:05631
05632:-00059:-00098:+00053:002665.7663:05632
05633:-00051:-00113:+00021:002665.7663:05633
05634:-00041:-00098:-00028:002665.7663:05634
05635:-00043:-00088:+00051:002665.7663:05635
05636:+00030:-00091:+00047:002628.1267:05636
05637:+00011:-00082:+00067:002628.1267:05637
05638:+00046:-00058:-00021:002628.1267:05638
05639:+00007:-00043:+00002:002628.1267:05639
05640:+00035:-00043:+00001:002628.1267:05640
05641:+00008:-00030:-00020:002628.1267:05641
05642:+00019:+00001:-00059:002628.1267:05642
05643:+00013:+00012:-00104:002628.1267:05643
05644:+00013:+00032:-00125:002689.5507:05644
05645:-00034:+00048:-00114:002689.5507:05645
05646:-00053:+00040:-00096:002689.5507:05646
05647:-00019:+00056:-00104:002689.5507:05647
05648:-00016:+00052:-00120:002689.5507:05648
05649:-00028:+00045:-00087:002689.5507:05649
05650:-00035:+00048:-00079:002689.5507:05650
05651:-00024:+00045:-00108:002615.3725:05651
05652:-00014:+00012:-00106:002615.3725:05652
05653:-00008:+00035:-00177:002615.3725:05653
05654:-00041:-00018:-00200:002615.3725:05654
05655:-00019:-00037:-00173:002615.3725:05655
05656:-00065:-00043:-00141:002615.3725:05656
05657:-00054:-00029:-00068:002615.3725:05657
05658:-00060:-00064:-00068:002615.3725:05658
05659:-00071:-00057:-00141:002606.2414:05659
05660:-00050:-00058:-00151:002606.2414:05660
05661:-00041:-00051:-00116:002606.2414:05661
05662:-00031:-00014:-00132:002606.2414:05662
05663:-00008:-00007:-00115:002606.2414:05663
05664:-00025:+00012:-00109:002606.2414:05664
05665:-00003:+00031:-00087:002606.2414:05665
05666:+00041:+00062:-00070:002695.2629:05666
05667:+00060:+00077:-00124:002695.2629:05667
05668:+00063:+00085:-00140:002695.2629:05668
05669:+00088:+00102:-00059:002695.2629:05669
05670:+00069:+00126:-00092:002695.2629:05670
05671:+00045:+00103:-00099:002695.2629:05671
05672:+00061:+00111:-00112:002695.2629:05672
05673:+00020:+00105:+00072:002695.2629:05673
05674:-00004:+00090:-00006:002648.7780:05674
05675:-00077:+00111:-00044:002648.7780:05675
05676:-00078:+00113:-00069:002648.7780:05676
05677:-00164:+00089:-00158:002648.7780:05677
05678:-00152:+00107:-00127:002648.7780:05678
05679:-00161:+00126:-00047:002648.7780:05679
05680:-00155:+00118:+00002:002648.7780:05680
05681:-00163:+00101:-00101:002661.7502:05681
05682:-00192:+00130:-00028:002661.7502:05682
05683:-00167:+00123:-00008:002661.7502:05683
05684:-00207:+00107:+00040:002661.7502:05684
05685:-00179:+00113:+00006:002661.7502:05685
05686:-00202:+00075:-00030:002661.7502:05686
05687:-00185:+00060:-00005:002661.7502:05687
05688:-00218:+00044:-00075:002661.7502:05688
05689:-00199:+00029:+00019:002765.8737:05689
05690:-00188:+00052:+00061:002765.8737:05690
05691:-00174:+00047:-00048:002765.8737:05691
05692:-00139:+00052:-00056:002765.8737:05692
05693:-00120:+00024:-00055:002765.8737:05693
05694:-00111:+00045:-00052:002765.8737:05694
05695:-00091:+00040:-00088:002765.8737:05695
05696:-00087:+00063:-00075:002724.1389:05696
05697:-00056:+00078:-00041:002724.1389:05697
05698:-00031:+00084:-00040:002724.1389:05698
05699:-00034:+00072:+00026:002724.1389:05699
05700:-00036:+00076:-00033:002724.1389:05700
05701:-00016:+00089:-00032:002724.1389:05701
05702:-00024:+00110:-00008:002724.1389:05702
05703:-00037:+00105:-00029:002731.4311:05703
05704:-00019:+00115:+00028:002731.4311:05704
05705:-00020:+00146:-00046:002731.4311:05705
05706:-00030:+00155:-00052:002731.4311:05706
05707:-00042:+00153:-00106:002731.4311:05707
05708:-00047:+00173:-00153:002731.4311:05708
05709:-00068:+00176:-00190:002731.4311:05709
05710:-00071:+00164:-00135:002840.2558:05710
05711:-00069:+00159:+00002:002840.2558:05711
05712:-00072:+00128:+00020:002840.2558:05712
05713:-00071:+00106:+00091:002840.2558:05713
05714:-00047:+00088:+00093:002840.2558:05714
05715:-00066:+00071:+00052:002840.2558:05715
05716:-00070:+00040:-00035:002840.2558:05716
05717:-00069:+00064:-00068:002797.5634:05717
05718:-00077:+00042:-00088:002797.5634:05718
05719:-00090:+00012:+00070:002797.5634:05719
05720:-00085:+00016:+00122:002797.5634:05720
05721:-00032:+00001:-00018:002797.5634:05721
05722:-00016:+00004:-00048:002797.5634:05722
05723:+00007:-00033:+00014:002797.5634:05723
05724:+00029:-00039:+00026:002797.5634:05724
05725:+00063:-00030:+00037:002798.6706:05725
05726:+00104:+00007:+00047:002798.6706:05726
05727:+00099:-00001:+00106:002798.6706:05727
05728:+00145:-00002:+00113:002798.6706:05728
05729:+00116:+00017:+00157:002798.6706:05729
05730:+00151:+00021:+00115:002798.6706:05730
05731:+00095:+00009:+00049:002798.6706:05731
05732:+00123:-00003:+00080:002892.1821:05732
05733:+00122:+00001:+00138:002892.1821:05733
05734:+00100:+00007:+00101:002892.1821:05734
05735:+00145:+00026:+00053:002892.1821:05735
05736:+00092:+00014:+00057:002892.1821:05736
05737:+00171:+00021:+00241:002892.1821:05737
05738:+00053:-00063:+00201:002892.1821:05738
05739:+00152:-00021:+00249:002829.3520:05739
05740:+00043:-00086:+00173:002829.3520:05740
05741:+00118:-00051:-00056:002829.3520:05741
05742:+00071:-00115:+00144:002829.3520:05742
05743:+00076:-00054:+00238:002829.3520:05743
05744:+00005:-00090:+00251:002829.3520:05744
05745:+00038:-00076:-00107:002829.3520:05745
05746:+00009:-00109:+00003:002817.5649:05746
05747:+00104:-00105:+00074:002817.5649:05747
05748:+00093:-00122:+00335:002817.5649:05748
05749:+00040:-00119:+00181:002817.5649:05749
05750:+00008:-00156:-00004:002817.5649:05750
05751:+00100:-00161:+00147:002817.5649:05751
05752:+00135:-00153:+00188:002817.5649:05752
05753:-00085:-00183:+00110:002898.7883:05753
05754:-00046:-00172:+00008:002898.7883:05754
05755:-00090:-00181:+00002:002898.7883:05755
05756:-00012:-00156:+00074:002898.7883:05756
05757:-00070:-00157:+00221:002898.7883:05757
05758:-00027:-00143:+00157:002898.7883:05758
05759:-00015:-00124:-00004:002898.7883:05759
05760:+00050:-00094:+00066:002816.5876:05760
05761:+00072:-00107:+00133:002816.5876:05761
05762:+00071:-00075:+00101:002816.5876:05762
05763:+00053:-00094:+00063:002816.5876:05763
05764:+00092:-00040:+00077:002816.5876:05764
05765:+00094:-00027:+00149:002816.5876:05765
05766:+00025:-00012:+00075:002816.5876:05766
05767:+00003:+00000:+00102:002786.2409:05767
05768:+00024:+00004:+00070:002786.2409:05768
05769:+00024:+00001:+00068:002786.2409:05769
05770:+00056:+00005:+00126:002786.2409:05770
05771:+00074:-00017:+00079:002786.2409:05771
05772:+00005:+00017:+00107:002786.2409:05772
05773:+00047:-00008:-00012:002786.2409:05773
05774:-00006:-00007:+00008:002859.5261:05774
05775:+00025:+00017:+00041:002859.5261:05775
05776:+00006:+00002:+00029:002859.5261:05776
05777:+00003:+00019:+00001:002859.5261:05777
05778:-00021:-00013:+00065:002859.5261:05778
05779:-00014:-00020:+00149:002859.5261:05779
05780:-00027:-00013:+00095:002859.5261:05780
05781:-00030:-00020:+00004:002778.8828:05781
05782:-00038:-00047:+00018:002778.8828:05782
05783:-00018:-00042:-00026:002778.8828:05783
05784:-00057:-00078:-00016:002778.8828:05784
05785:-00017:-00060:-00035:002778.8828:05785
05786:-00070:-00095:-00104:002778.8828:05786
05787:-00043:-00113:-00076:002778.8828:05787
05788:-00064:-00129:-00018:002755.4885:05788
05789:+00011:-00126:+00077:002755.4885:05789
05790:-00025:-00131:+00033:002755.4885:05790
05791:+00047:-00121:+00027:002755.4885:05791
05792:+00046:-00144:-00009:002755.4885:05792
05793:+00043:-00136:-00008:002755.4885:05793
05794:+00035:-00146:-00165:002755.4885:05794
05795:+00010:-00176:-00117:002821.3227:05795
05796:+00061:-00172:-00093:002821.3227:05796
05797:+00014:-00183:+00036:002821.3227:05797
05798:+00036:-00162:-00011:002821.3227:05798
05799:-00022:-00181:+00003:002821.3227:05799
05800:+00022:-00184:-00080:002821.3227:05800
05801:-00007:-00187:-00092:002821.3227:05801
05802:+00031:-00159:-00092:002821.3227:05802
05803:+00017:-00111:-00023:002754.2631:05803
05804:+00015:-00111:-00043:002754.2631:05804
05805:+00001:-00066:-00019:002754.2631:05805
05806:+00002:-00036:-00051:002754.2631:05806
05807:+00018:-00020:-00110:002754.2631:05807
05808:+00027:+00015:-00145:002754.2631:05808
05809:+00026:+00050:-00133:002754.2631:05809
05810:+00006:+00061:-00136:002743.3979:05810
05811:+00010:+00127:-00110:002743.3979:05811
05812:+00031:+00141:-00121:002743.3979:05812
05813:+00046:+00187:-00121:002743.3979:05813
05814:+00047:+00193:-00078:002743.3979:05814
05815:+00013:+00219:-00029:002743.3979:05815
05816:-00042:+00194:-00156:002743.3979:05816
05817:-00055:+00196:-00213:002827.6604:05817
05818:-00017:+00222:-00023:002827.6604:05818
05819:-00070:+00207:+00034:002827.6604:05819
05820:-00094:+00188:-00055:002827.6604:05820
05821:-00095:+00165:-00185:002827.6604:05821
05822:-00096:+00159:-00201:002827.6604:05822
05823:-00141:+00131:-00196:002827.6604:05823
05824:-00174:+00107:-00090:002772.6542:05824
05825:-00177:+00091:-00058:002772.6542:05825
05826:-00169:+00083:-00135:002772.6542:05826
05827:-00191:+00084:-00123:002772.6542:05827
05828:-00182:+00060:-00072:002772.6542:05828
05829:-00193:+00050:-00078:002772.6542:05829
05830:-00147:+00047:-00055:002772.6542:05830
05831:-00126:+00052:-00076:002772.6542:05831
05832:-00089:+00024:-00193:002755.5019:05832
05833:-00090:+00025:-00049:002755.5019:05833
05834:-00061:+00051:-00045:002755.5019:05834
05835:-00110:+00039:-00113:002755.5019:05835
05836:-00079:+00044:-00149:002755.5019:05836
05837:-00093:+00066:-00072:002755.5019:05837
05838:-00083:+00077:-00100:002755.5019:05838
05839:-00064:+00095:-00086:002853.1218:05839
05840:-00054:+00105:-00094:002853.1218:05840
05841:-00049:+00117:-00106:002853.1218:05841
05842:-00044:+00119:-00032:002853.1218:05842
05843:-00066:+00127:+00044:002853.1218:05843
05844:-00072:+00110:+00018:002853.1218:05844
05845:-00066:+00108:+00112:002853.1218:05845
05846:-00018:+00084:-00017:002791.3024:05846
05847:-00044:+00071:-00030:002791.3024:05847
05848:-00053:+00080:-00030:002791.3024:05848
05849:-00088:+00052:+00131:002791.3024:05849
05850:-00085:+00013:+00083:002791.3024:05850
05851:-00116:+00018:-00016:002791.3024:05851
05852:-00108:+00004:-00086:002791.3024:05852
05853:-00111:-00008:-00132:002792.4025:05853
05854:-00112:-00014:-00093:002792.4025:05854
05855:-00097:-00034:+00019:002792.4025:05855
05856:-00072:-00009:+00099:002792.4025:05856
05857:-00013:-00005:+00233:002792.4025:05857
05858:+00010:-00003:+00271:002792.4025:05858
05859:+00075:+00037:+00180:002792.4025:05859
05860:+00088:+00053:+00096:002879.0205:05860
05861:+00102:+00046:+00063:002879.0205:05861
05862:+00113:+00072:+00010:002879.0205:05862
05863:+00137:+00093:+00006:002879.0205:05863
05864:+00127:+00108:-00013:002879.0205:05864
05865:+00116:+00089:+00056:002879.0205:05865
05866:+00125:+00111:+00022:002879.0205:05866
05867:+00087:+00107:+00038:002810.2553:05867
05868:+00115:+00101:+00019:002810.2553:05868
05869:+00116:+00089:+00063:002810.2553:05869
05870:+00087:+00100:+00043:002810.2553:05870
05871:+00088:+00108:+00114:002810.2553:05871
05872:+00025:+00081:+00088:002810.2553:05872
05873:-00018:+00058:+00032:002810.2553:05873
05874:-00019:+00062:+00022:002786.1994:05874
05875:-00062:+00032:+00015:002786.1994:05875
05876:-00103:+00031:+00034:002786.1994:05876
05877:-00032:+00040:+00006:002786.1994:05877
05878:-00116:-00036:+00117:002786.1994:05878
05879:+00043:-00045:-00087:002786.1994:05879
05880:-00068:-00070:-00022:002786.1994:05880
05881:+00077:-00153:+00103:002853.1071:05881
05882:-00050:-00119:+00218:002853.1071:05882
05883:-00018:-00167:+00124:002853.1071:05883
05884:-00079:-00168:-00217:002853.1071:05884
05885:+00014:-00149:-00230:002853.1071:05885
05886:+00005:-00177:-00041:002853.1071:05886
05887:+00055:-00179:+00314:002853.1071:05887
05888:+00077:-00189:+00281:002766.5454:05888
05889:+00073:-00175:+00185:002766.5454:05889
05890:+00115:-00134:+00138:002766.5454:05890
05891:+00067:-00120:+00128:002766.5454:05891
05892:+00149:-00122:+00037:002766.5454:05892
05893:+00137:-00102:+00063:002766.5454:05893
05894:+00173:-00065:+00067:002766.5454:05894
05895:+00144:-00026:+00151:002766.5454:05895
05896:+00116:-00010:+00108:002725.5224:05896
05897:+00121:+00007:+00179:002725.5224:05897
05898:+00095:+00036:+00104:002725.5224:05898
05899:+00091:+00043:+00138:002725.5224:05899
05900:+00054:+00077:+00113:002725.5224:05900
05901:+00032:+00094:+00112:002725.5224:05901
05902:+00047:+00075:+00161:002725.5224:05902
05903:+00029:+00086:+00138:002778.0231:05903
05904:+00019:+00125:+00127:002778.0231:05904
05905:-00062:+00090:+00191:002778.0231:05905
05906:-00063:+00073:+00122:002778.0231:05906
05907:-00093:+00077:+00031:002778.0231:05907
05908:-00086:+00061:+00045:002778.0231:05908
05909:-00102:+00033:+00103:002778.0231:05909
05910:-00148:-00011:+00137:002688.8142:05910
05911:-00089:-00040:+00075:002688.8142:05911
05912:-00113:-00042:-00009:002688.8142:05912
05913:-00066:-00092:+00144:002688.8142:05913
05914:-00050:-00122:+00160:002688.8142:05914
05915:-00048:-00134:+00113:002688.8142:05915
05916:-00034:-00146:+00096:002688.8142:05916
05917:-00028:-00184:+00129:002688.8142:05917
05918:-00037:-00165:+00058:002656.0878:05918
05919:-00042:-00188:+00021:002656.0878:05919
05920:-00004:-00185:+00085:002656.0878:05920
05921:+00014:-00175:+00043:002656.0878:05921
05922:+00035:-00158:+00014:002656.0878:05922
05923:+00060:-00131:+00029:002656.0878:05923
05924:+00024:-00138:+00071:002656.0878:05924
05925:+00063:-00100:+00000:002712.6271:05925
05926:+00053:-00087:-00009:002712.6271:05926
05927:+00054:-00060:-00023:002712.6271:05927
05928:+00061:-00047:+00012:002712.6271:05928
05929:+00039:-00022:-00030:002712.6271:05929
05930:+00022:-00017:-00010:002712.6271:05930
05931:+00019:+00008:-00117:002712.6271:05931
05932:-00042:+00046:-00154:002712.6271:05932
05933:-00055:+00082:-00174:002626.4494:05933
05934:-00052:+00111:-00124:002626.4494:05934
05935:-00032:+00083:-00090:002626.4494:05935
05936:-00059:+00048:-00008:002626.4494:05936
05937:-00050:+00035:-00094:002626.4494:05937
05938:-00115:-00036:-00140:002626.4494:05938
05939:-00109:-00032:-00199:002626.4494:05939
05940:-00093:-00021:-00127:002606.2170:05940
05941:-00088:+00004:-00110:002606.2170:05941
05942:-00097:-00030:-00020:002606.2170:05942
05943:-00065:-00042:-00011:002606.2170:05943
05944:-00031:-00077:-00091:002606.2170:05944
05945:-00043:-00057:-00112:002606.2170:05945
05946:-00002:-00055:-00130:002606.2170:05946
05947:-00037:-00057:-00099:002606.2170:05947
05948:-00024:-00062:-00120:002678.1948:05948
05949:-00011:-00038:-00091:002678.1948:05949
05950:+00018:+00000:-00069:002678.1948:05950
05951:+00040:+00018:-00052:002678.1948:05951
05952:+00066:+00027:-00082:002678.1948:05952
05953:+00096:+00043:-00111:002678.1948:05953
05954:+00115:+00080:-00134:002678.1948:05954
05955:+00116:+00090:-00082:002678.1948:05955
05956:+00137:+00089:-00010:002620.9304:05956
05957:+00094:+00124:-00095:002620.9304:05957
05958:+00040:+00109:-00158:002620.9304:05958
05959:+00038:+00107:-00086:002620.9304:05959
05960:-00013:+00128:-00008:002620.9304:05960
05961:-00054:+00130:-00080:002620.9304:05961
05962:-00091:+00114:-00136:002620.9304:05962
05963:-00149:+00090:-00100:002633.6662:05963
05964:-00178:+00085:-00054:002633.6662:05964
05965:-00209:+00085:-00003:002633.6662:05965
05966:-00196:+00079:-00023:002633.6662:05966
05967:-00216:+00073:-00023:002633.6662:05967
05968:-00230:+00061:-00025:002633.6662:05968
05969:-00235:+00067:-00020:002633.6662:05969
05970:-00227:+00059:-00042:002633.6662:05970
05971:-00228:+00067:-00066:002736.0412:05971
05972:-00233:+00057:-00092:002736.0412:05972
05973:-00211:+00045:-00051:002736.0412:05973
05974:-00207:+00066:-00053:002736.0412:05974
05975:-00175:+00055:-00024:002736.0412:05975
05976:-00130:+00067:-00003:002736.0412:05976
05977:-00089:+00054:-00046:002736.0412:05977
05978:-00045:+00080:-00035:002688.7707:05978
05979:-00042:+00071:-00060:002688.7707:05979
05980:-00020:+00078:-00035:002688.7707:05980
05981:-00018:+00080:+00010:002688.7707:05981
05982:-00015:+00057:-00047:002688.7707:05982
05983:-00028:+00055:-00136:002688.7707:05983
05984:-00056:+00081:-00102:002688.7707:05984
05985:-00055:+00058:-00037:002701.8530:05985
05986:-00068:+00055:-00045:002701.8530:05986
05987:-00019:+00087:-00076:002701.8530:05987
05988:-00019:+00112:-00006:002701.8530:05988
05989:-00036:+00127:-00030:002701.8530:05989
05990:-00028:+00136:+00010:002701.8530:05990
05991:+00014:+00176:-00023:002701.8530:05991
05992:-00014:+00162:-00075:002701.8530:05992
05993:-00036:+00147:-00082:002808.7502:05993
05994:-00048:+00172:-00043:002808.7502:05994
05995:-00071:+00141:-00065:002808.7502:05995
05996:-00062:+00142:-00031:002808.7502:05996
05997:-00084:+00124:+00003:002808.7502:05997
05998:-00083:+00099:+00023:002808.7502:05998
05999:-00063:+00073:+00074:002808.7502:05999
06000:-00051:+00056:+00061:002760.2624:06000
06001:-00070:+00053:-00001:002760.2624:06001
06002:-00071:+00032:-00064:002760.2624:06002
06003:-00086:+00035:-00086:002760.2624:06003
06004:-00061:+00003:-00049:002760.2624:06004
06005:-00095:-00018:+00048:002760.2624:06005
06006:-00034:-00028:+00137:002760.2624:06006
06007:-00014:-00029:+00019:002779.8718:06007
06008:+00039:-00028:-00090:002779.8718:06008
06009:+00073:-00018:+00013:002779.8718:06009
06010:+00066:-00018:+00032:002779.8718:06010
06011:+00076:+00016:+00061:002779.8718:06011
06012:+00128:+00018:+00131:002779.8718:06012
06013:+00176:+00032:+00087:002779.8718:06013
06014:+00226:+00033:+00179:002872.4992:06014
06015:+00194:+00023:+00147:002872.4992:06015
06016:+00148:+00038:+00097:002872.4992:06016
06017:+00144:+00024:-00005:002872.4992:06017
06018:+00132:+00013:+00001:002872.4992:06018
06019:+00171:+00028:+00052:002872.4992:06019
06020:+00140:-00010:+00112:002872.4992:06020
06021:+00172:-00002:+00233:002810.2128:06021
06022:-00007:-00052:+00138:002810.2128:06022
06023:+00171:-00053:+00169:002810.2128:06023
06024:+00016:-00139:+00286:002810.2128:06024
06025:+00085:-00079:+00119:002810.2128:06025
06026:+00028:-00146:+00089:002810.2128:06026
06027:+00063:-00076:-00009:002810.2128:06027
06028:-00017:-00119:+00028:002804.8217:06028
06029:-00029:-00116:-00155:002804.8217:06029
06030:-00066:-00151:-00007:002804.8217:06030
06031:-00007:-00173:+00183:002804.8217:06031
06032:-00083:-00174:+00120:002804.8217:06032
06033:-00054:-00176:+00095:002804.8217:06033
06034:-00052:-00215:+00095:002804.8217:06034
06035:+00032:-00179:+00062:002872.5678:06035
06036:-00002:-00188:-00014:002872.5678:06036
06037:+00012:-00169:+00060:002872.5678:06037
06038:+00026:-00160:+00063:002872.5678:06038
06039:+00018:-00118:+00100:002872.5678:06039
06040:+00057:-00138:+00140:002872.5678:06040
06041:+00038:-00075:+00093:002872.5678:06041
06042:+00061:-00099:+00059:002791.2980:06042
06043:+00091:-00056:+00171:002791.2980:06043
06044:+00071:-00053:+00142:002791.2980:06044
06045:+00080:-00033:+00063:002791.2980:06045
06046:+00118:+00004:+00113:002791.2980:06046
06047:+00143:+00014:+00125:002791.2980:06047
06048:+00118:+00038:+00044:002791.2980:06048
06049:+00095:+00059:+00061:002767.6904:06049
06050:+00098:+00071:+00119:002767.6904:06050
06051:+00060:+00073:+00096:002767.6904:06051
06052:+00021:+00073:+00110:002767.6904:06052
06053:+00018:+00094:+00092:002767.6904:06053
06054:+00011:+00073:+00058:002767.6904:06054
06055:-00028:+00100:+00055:002767.6904:06055
06056:-00004:+00082:+00128:002767.6904:06056
06057:-00043:+00067:+00107:002833.8803:06057
06058:-00053:+00039:+00099:002833.8803:06058
06059:-00017:+00050:+00065:002833.8803:06059
06060:-00046:+00015:+00070:002833.8803:06060
06061:-00051:-00017:+00085:002833.8803:06061
06062:-00071:-00025:+00065:002833.8803:06062
06063:-00067:-00025:+00031:002833.8803:06063
06064:-00047:-00052:+00030:002754.2763:06064
06065:-00053:-00061:+00016:002754.2763:06065
06066:-00034:-00094:+00048:002754.2763:06066
06067:-00031:-00089:+00013:002754.2763:06067
06068:-00028:-00102:-00058:002754.2763:06068
06069:-00005:-00121:-00067:002754.2763:06069
06070:+00016:-00139:-00028:002754.2763:06070
06071:+00024:-00174:+00069:002725.5048:06071
06072:+00023:-00161:+00042:002725.5048:06072
06073:+00062:-00173:+00025:002725.5048:06073
06074:+00019:-00181:-00067:002725.5048:06074
06075:+00024:-00183:-00089:002725.5048:06075
06076:+00008:-00198:-00015:002725.5048:06076
06077:+00045:-00202:+00021:002725.5048:06077
06078:+00047:-00201:-00020:002796.4926:06078
06079:+00091:-00178:+00020:002796.4926:06079
06080:+00084:-00130:-00095:002796.4926:06080
06081:+00072:-00137:-00102:002796.4926:06081
06082:+00084:-00100:-00185:002796.4926:06082
06083:+00036:-00114:-00087:002796.4926:06083
06084:+00052:-00092:-00083:002796.4926:06084
06085:+00013:-00061:+00004:002796.4926:06085
06086:+00035:-00049:-00047:002730.1108:06086
06087:+00016:-00031:-00071:002730.1108:06087
06088:+00042:+00002:-00085:002730.1108:06088
06089:-00021:+00012:-00077:002730.1108:06089
06090:-00013:+00013:-00115:002730.1108:06090
06091:-00017:+00035:-00130:002730.1108:06091
06092:-00015:+00062:-00085:002730.1108:06092
06093:-00054:+00082:-00095:002719.5595:06093
06094:-00055:+00082:-00068:002719.5595:06094
06095:-00043:+00110:-00134:002719.5595:06095
06096:-00017:+00119:-00131:002719.5595:06096
06097:-00024:+00120:-00132:002719.5595:06097
06098:+00000:+00143:-00072:002719.5595:06098
06099:-00001:+00132:-00100:002719.5595:06099
06100:-00003:+00115:-00098:002796.4140:06100
06101:-00023:+00141:-00043:002796.4140:06101
06102:-00030:+00145:-00073:002796.4140:06102
06103:-00092:+00121:-00202:002796.4140:06103
06104:-00078:+00140:-00182:002796.4140:06104
06105:-00084:+00155:-00020:002796.4140:06105
06106:-00094:+00144:-00022:002796.4140:06106
06107:-00108:+00143:-00123:002742.0930:06107
06108:-00108:+00144:-00096:002742.0930:06108
06109:-00146:+00133:-00050:002742.0930:06109
06110:-00161:+00132:-00003:002742.0930:06110
06111:-00177:+00121:-00038:002742.0930:06111
06112:-00152:+00101:-00078:002742.0930:06112
06113:-00149:+00107:-00069:002742.0930:06113
06114:-00124:+00110:-00163:002742.0930:06114
06115:-00143:+00057:-00145:002737.4243:06115
06116:-00123:+00045:-00003:002737.4243:06116
06117:-00103:+00041:-00095:002737.4243:06117
06118:-00115:+00044:-00124:002737.4243:06118
06119:-00063:+00038:-00051:002737.4243:06119
06120:-00087:+00049:-00017:002737.4243:06120
06121:-00082:+00029:-00046:002737.4243:06121
06122:-00057:+00062:-00057:002833.8754:06122
06123:-00055:+00052:-00038:002833.8754:06123
06124:-00045:+00063:-00023:002833.8754:06124
06125:-00059:+00009:-00003:002833.8754:06125
06126:-00065:+00036:+00009:002833.8754:06126
06127:-00086:+00047:-00025:002833.8754:06127
06128:-00076:+00061:+00015:002833.8754:06128
06129:-00063:+00044:+00020:002778.8085:06129
06130:-00069:+00078:+00051:002778.8085:06130
06131:-00033:+00082:+00097:002778.8085:06131
06132:-00040:+00066:+00091:002778.8085:06132
06133:-00036:+00043:+00059:002778.8085:06133
06134:-00031:+00026:-00069:002778.8085:06134
06135:-00081:+00030:-00123:002778.8085:06135
06136:-00082:+00028:-00081:002779.9499:06136
06137:-00079:+00023:-00010:002779.9499:06137
06138:-00067:-00004:+00041:002779.9499:06138
06139:-00027:+00022:+00108:002779.9499:06139
06140:+00017:+00022:+00084:002779.9499:06140
06141:+00032:+00017:+00041:002779.9499:06141
06142:+00078:-00006:+00060:002779.9499:06142
06143:+00094:-00004:+00135:002865.9885:06143
06144:+00078:+00017:+00143:002865.9885:06144
06145:+00088:+00021:+00099:002865.9885:06145
06146:+00093:+00034:+00079:002865.9885:06146
06147:+00080:+00025:+00007:002865.9885:06147
06148:+00091:+00052:+00032:002865.9885:06148
06149:+00121:+00029:+00043:002865.9885:06149
06150:+00065:+00050:+00070:002797.5678:06150
06151:+00070:+00051:+00026:002797.5678:06151
06152:+00036:+00068:+00021:002797.5678:06152
06153:+00020:+00058:+00008:002797.5678:06153
06154:-00013:+00068:-00042:002797.5678:06154
06155:-00006:+00078:+00092:002797.5678:06155
06156:-00012:+00062:+00157:002797.5678:06156
06157:-00005:+00044:+00076:002767.6354:06157
06158:-00024:+00046:-00109:002767.6354:06158
06159:-00007:+00049:+00055:002767.6354:06159
06160:+00013:+00034:+00052:002767.6354:06160
06161:-00006:+00065:-00095:002767.6354:06161
06162:+00000:+00078:-00094:002767.6354:06162
06163:+00112:+00037:+00274:002767.6354:06163
06164:+00055:-00040:+00045:002767.6354:06164
06165:+00100:-00004:+00130:002821.2709:06165
06166:+00016:-00105:-00051:002821.2709:06166
06167:+00052:-00092:+00023:002821.2709:06167
06168:+00095:-00119:+00275:002821.2709:06168
06169:-00013:-00083:+00199:002821.2709:06169
06170:-00083:-00144:-00098:002821.2709:06170
06171:-00005:-00075:-00358:002821.2709:06171
06172:+00039:-00157:+00116:002736.0642:06172
06173:+00010:-00132:+00239:002736.0642:06173
06174:-00018:-00172:+00261:002736.0642:06174
06175:-00015:-00194:+00125:002736.0642:06175
06176:+00029:-00188:+00053:002736.0642:06176
06177:+00088:-00195:+00128:002736.0642:06177
06178:+00027:-00173:-00073:002736.0642:06178
06179:-00037:-00202:+00118:002696.0539:06179
06180:-00043:-00172:+00099:002696.0539:06180
06181:-00027:-00147:+00106:002696.0539:06181
06182:+00031:-00126:+00135:002696.0539:06182
06183:-00056:-00073:+00210:002696.0539:06183
06184:+00025:-00071:+00094:002696.0539:06184
06185:+00038:+00004:+00099:002696.0539:06185
06186:+00091:+00001:+00116:002696.0539:06186
06187:+00060:+00036:+00106:002747.8227:06187
06188:+00075:+00011:+00132:002747.8227:06188
06189:+00054:+00052:+00216:002747.8227:06189
06190:+00075:+00038:+00159:002747.8227:06190
06191:+00015:+00094:+00059:002747.8227:06191
06192:+00033:+00077:+00060:002747.8227:06192
06193:+00011:+00095:+00081:002747.8227:06193
06194:+00008:+00078:+00017:002648.7907:06194
06195:-00007:+00080:+00071:002648.7907:06195
06196:-00010:+00037:+00109:002648.7907:06196
06197:-00014:+00027:+00029:002648.7907:06197
06198:-00022:+00012:+00013:002648.7907:06198
06199:-00023:+00031:+00126:002648.7907:06199
06200:+00013:-00022:+00170:002648.7907:06200
06201:-00061:-00032:+00092:002648.7907:06201
06202:-00063:-00065:+00055:002611.6235:06202
06203:-00099:-00076:+00041:002611.6235:06203
06204:-00094:-00071:-00028:002611.6235:06204
06205:-00116:-00092:-00063:002611.6235:06205
06206:-00113:-00098:-00045:002611.6235:06206
06207:-00115:-00098:+00004:002611.6235:06207
06208:-00085:-00114:+00015:002611.6235:06208
06209:-00047:-00112:+00014:002672.5087:06209
06210:-00039:-00091:+00020:002672.5087:06210
06211:-00002:-00095:-00026:002672.5087:06211
06212:-00024:-00060:-00042:002672.5087:06212
06213:-00008:-00054:+00011:002672.5087:06213
06214:+00009:-00067:+00041:002672.5087:06214
06215:-00011:-00041:-00024:002672.5087:06215
06216:-00042:-00061:-00117:002672.5087:06216
06217:-00039:-00015:-00143:002588.0749:06217
06218:-00007:-00012:-00039:002588.0749:06218
06219:+00024:-00019:-00132:002588.0749:06219
06220:+00001:-00003:-00030:002588.0749:06220
06221:+00073:+00002:-00093:002588.0749:06221
06222:+00042:-00018:-00109:002588.0749:06222
06223:+00077:-00035:-00207:002588.0749:06223
06224:+00022:-00037:-00096:002588.0749:06224
06225:+00002:-00026:-00025:002579.2512:06225
06226:-00016:-00022:-00028:002579.2512:06226
06227:-00027:-00031:-00010:002579.2512:06227
06228:-00038:-00020:-00038:002579.2512:06228
06229:-00030:-00009:-00081:002579.2512:06229
06230:-00016:-00007:-00101:002579.2512:06230
06231:-00023:-00009:-00197:002579.2512:06231
06232:-00020:+00003:-00141:002678.1318:06232
06233:-00054:-00017:-00111:002678.1318:06233
06234:-00035:+00009:-00075:002678.1318:06234
06235:-00039:+00021:-00078:002678.1318:06235
06236:+00000:+00072:-00082:002678.1318:06236
06237:+00016:+00075:-00092:002678.1318:06237
06238:+00007:+00091:-00111:002678.1318:06238
06239:+00010:+00096:-00097:002678.1318:06239
06240:+00020:+00126:-00124:002631.9589:06240
06241:+00016:+00118:-00149:002631.9589:06241
06242:+00017:+00128:-00163:002631.9589:06242
06243:+00008:+00132:+00010:002631.9589:06243
06244:-00008:+00143:-00024:002631.9589:06244
06245:-00041:+00144:-00102:002631.9589:06245
06246:-00053:+00146:-00080:002631.9589:06246
06247:-00098:+00129:-00055:002639.1623:06247
06248:-00104:+00103:-00097:002639.1623:06248
06249:-00105:+00113:-00062:002639.1623:06249
06250:-00160:+00112:+00002:002639.1623:06250
06251:-00180:+00091:-00029:002639.1623:06251
06252:-00199:+00108:-00139:002639.1623:06252
06253:-00198:+00075:-00028:002639.1623:06253
06254:-00212:+00099:-00046:002639.1623:06254
06255:-00201:+00080:-00105:002753.7988:06255
06256:-00189:+00066:-00033:002753.7988:06256
06257:-00181:+00056:-00051:002753.7988:06257
06258:-00204:+00068:-00094:002753.7988:06258
06259:-00167:+00057:-00041:002753.7988:06259
06260:-00160:+00068:+00020:002753.7988:06260
06261:-00128:+00070:+00003:002753.7988:06261
06262:-00103:+00083:+00011:002706.3305:06262
06263:-00051:+00074:-00030:002706.3305:06263
06264:-00031:+00084:-00056:002706.3305:06264
06265:-00036:+00076:-00011:002706.3305:06265
06266:-00018:+00095:+00011:002706.3305:06266
06267:-00045:+00088:+00005:002706.3305:06267
06268:-00046:+00098:-00004:002706.3305:06268
06269:-00061:+00096:-00017:002719.4758:06269
06270:-00066:+00088:+00013:002719.4758:06270
06271:-00066:+00077:-00049:002719.4758:06271
06272:-00073:+00107:-00010:002719.4758:06272
06273:-00035:+00103:-00076:002719.4758:06273
06274:-00046:+00105:-00005:002719.4758:06274
06275:-00029:+00102:-00061:002719.4758:06275
06276:-00049:+00111:+00016:002719.4758:06276
06277:-00039:+00072:-00002:002827.5661:06277
06278:-00057:+00099:+00028:002827.5661:06278
06279:-00037:+00059:+00008:002827.5661:06279
06280:-00083:+00041:-00015:002827.5661:06280
06281:-00061:+00010:-00007:002827.5661:06281
06282:-00062:-00003:-00060:002827.5661:06282
06283:-00100:+00000:-00143:002827.5661:06283
06284:-00108:-00019:+00042:002778.8271:06284
06285:-00073:-00033:+00148:002778.8271:06285
06286:-00065:-00030:+00168:002778.8271:06286
06287:-00054:-00036:+00112:002778.8271:06287
06288:-00032:-00016:+00036:002778.8271:06288
06289:-00019:-00006:+00048:002778.8271:06289
06290:+00004:-00007:+00069:002778.8271:06290
06291:+00059:+00027:+00083:002786.1484:06291
06292:+00065:+00062:-00009:002786.1484:06292
06293:+00099:+00055:-00006:002786.1484:06293
06294:+00155:+00072:-00017:002786.1484:06294
06295:+00166:+00097:+00068:002786.1484:06295
06296:+00187:+00071:+00034:002786.1484:06296
06297:+00173:+00103:+00032:002786.1484:06297
06298:+00179:+00113:+00054:002892.1479:06298
06299:+00170:+00087:+00083:002892.1479:06299
06300:+00168:+00076:+00069:002892.1479:06300
06301:+00141:+00097:+00057:002892.1479:06301
06302:+00155:+00091:-00075:002892.1479:06302
06303:-00024:+00056:+00192:002892.1479:06303
06304:+00148:+00030:+00197:002892.1479:06304
06305:+00012:-00066:+00175:002822.8718:06305
06306:+00135:-00036:+00209:002822.8718:06306
06307:-00004:-00121:+00314:002822.8718:06307
06308:+00092:-00117:+00017:002822.8718:06308
06309:-00041:-00171:-00043:002822.8718:06309
06310:+00001:-00120:-00023:002822.8718:06310
06311:+00009:-00129:+00017:002822.8718:06311
06312:-00029:-00141:+00026:002811.1457:06312
06313:+00007:-00134:+00039:002811.1457:06313
06314:-00001:-00158:+00056:002811.1457:06314
06315:+00061:-00171:+00030:002811.1457:06315
06316:+00061:-00150:+00226:002811.1457:06316
06317:+00062:-00175:+00213:002811.1457:06317
06318:+00039:-00155:+00122:002811.1457:06318
06319:+00078:-00162:+00072:002872.4169:06319
06320:+00067:-00147:+00121:002872.4169:06320
06321:+00016:-00164:+00142:002872.4169:06321
06322:-00021:-00147:+00076:002872.4169:06322
06323:+00012:-00138:+00016:002872.4169:06323
06324:+00030:-00095:+00070:002872.4169:06324
06325:+00025:-00096:+00100:002872.4169:06325
06326:+00020:-00067:+00085:002797.5258:06326
06327:+00054:-00024:+00077:002797.5258:06327
06328:+00081:-00018:+00086:002797.5258:06328
06329:+00125:+00023:+00049:002797.5258:06329
06330:+00115:+00068:+00165:002797.5258:06330
06331:+00098:+00066:+00151:002797.5258:06331
06332:+00095:+00071:+00170:002797.5258:06332
06333:+00081:+00071:+00194:002755.4477:06333
06334:+00074:+00081:+00119:002755.4477:06334
06335:+00026:+00059:+00100:002755.4477:06335
06336:-00006:+00052:+00033:002755.4477:06336
06337:-00025:+00033:+00018:002755.4477:06337
06338:-00058:+00010:+00051:002755.4477:06338
06339:-00058:+00020:+00068:002755.4477:06339
06340:-00066:-00018:+00039:002827.5803:06340
06341:-00047:+00000:+00054:002827.5803:06341
06342:-00072:-00015:+00115:002827.5803:06342
06343:-00066:-00039:+00104:002827.5803:06343
06344:-00058:-00040:+00087:002827.5803:06344
06345:-00057:-00068:+00090:002827.5803:06345
06346:-00046:-00079:+00046:002827.5803:06346
06347:-00045:-00069:+00049:002827.5803:06347
06348:-00054:-00098:+00002:002742.0795:06348
06349:-00035:-00114:+00010:002742.0795:06349
06350:-00020:-00127:+00039:002742.0795:06350
06351:-00001:-00100:+00070:002742.0795:06351
06352:+00001:-00100:-00025:002742.0795:06352
06353:+00006:-00089:-00066:002742.0795:06353
06354:+00036:-00125:-00020:002742.0795:06354
06355:+00057:-00143:-00030:002719.5200:06355
06356:+00072:-00153:+00006:002719.5200:06356
06357:+00037:-00144:+00008:002719.5200:06357
06358:+00075:-00115:-00010:002719.5200:06358
06359:+00088:-00103:-00050:002719.5200:06359
06360:+00093:-00125:-00050:002719.5200:06360
06361:+00053:-00114:-00055:002719.5200:06361
06362:+00064:-00117:-00041:002784.0720:06362
06363:+00072:-00124:-00115:002784.0720:06363
06364:+00012:-00128:-00015:002784.0720:06364
06365:+00004:-00116:-00097:002784.0720:06365
06366:-00082:-00116:-00049:002784.0720:06366
06367:-00038:-00098:-00081:002784.0720:06367
06368:-00061:-00099:-00076:002784.0720:06368
06369:-00041:-00052:-00060:002784.0720:06369
06370:-00047:-00032:-00048:002706.2780:06370
06371:-00026:-00020:-00057:002706.2780:06371
06372:-00025:+00020:-00111:002706.2780:06372
06373:-00007:+00048:-00122:002706.2780:06373
06374:-00012:+00054:-00137:002706.2780:06374
06375:+00017:+00073:-00152:002706.2780:06375
06376:+00019:+00129:-00076:002706.2780:06376
06377:+00024:+00131:-00037:002690.2495:06377
06378:+00030:+00138:-00096:002690.2495:06378
06379:+00033:+00137:-00181:002690.2495:06379
06380:+00030:+00147:-00150:002690.2495:06380
06381:+00000:+00152:-00107:002690.2495:06381
06382:-00032:+00170:-00137:002690.2495:06382
06383:-00053:+00159:-00213:002690.2495:06383
06384:-00034:+00167:+00053:002777.9550:06384
06385:-00063:+00172:+00019:002777.9550:06385
06386:-00123:+00123:-00100:002777.9550:06386
06387:-00141:+00116:-00166:002777.9550:06387
06388:-00154:+00111:-00148:002777.9550:06388
06389:-00182:+00104:-00185:002777.9550:06389
06390:-00190:+00098:-00044:002777.9550:06390
06391:-00210:+00083:+00055:002777.9550:06391
06392:-00182:+00068:-00119:002718.0869:06392
06393:-00191:+00067:-00212:002718.0869:06393
06394:-00174:+00041:-00109:002718.0869:06394
06395:-00160:+00035:+00001:002718.0869:06395
06396:-00159:+00038:-00071:002718.0869:06396
06397:-00089:+00034:-00047:002718.0869:06397
06398:-00074:+00031:-00022:002718.0869:06398
06399:-00070:+00051:-00089:002725.4028:06399
06400:-00067:+00047:-00042:002725.4028:06400
06401:-00039:+00046:-00028:002725.4028:06401
06402:-00044:+00062:-00070:002725.4028:06402
06403:-00056:+00078:-00105:002725.4028:06403
06404:-00034:+00064:-00072:002725.4028:06404
06405:-00062:+00073:-00074:002725.4028:06405
06406:-00062:+00059:-00125:002814.9809:06406
06407:-00088:+00099:-00046:002814.9809:06407
06408:-00066:+00069:-00033:002814.9809:06408
06409:-00102:+00074:+00056:002814.9809:06409
06410:-00099:+00041:+00073:002814.9809:06410
06411:-00090:+00068:+00062:002814.9809:06411
06412:-00081:+00056:-00030:002814.9809:06412
06413:-00101:+00080:+00027:002766.4812:06413
06414:-00071:+00050:+00051:002766.4812:06414
06415:-00076:+00058:+00059:002766.4812:06415
06416:-00048:+00036:+00017:002766.4812:06416
06417:-00067:+00051:-00032:002766.4812:06417
06418:-00047:+00031:-00088:002766.4812:06418
06419:-00063:+00028:-00098:002766.4812:06419
06420:-00055:+00035:-00036:002766.4812:06420
06421:-00031:+00012:+00041:002761.5327:06421
06422:-00034:+00011:+00014:002761.5327:06422
06423:-00003:+00032:+00070:002761.5327:06423
06424:+00007:+00015:+00178:002761.5327:06424
06425:+00032:+00020:+00209:002761.5327:06425
06426:+00019:+00009:+00167:002761.5327:06426
06427:+00028:+00036:+00138:002761.5327:06427
06428:+00008:+00033:+00045:002852.9006:06428
06429:+00042:+00012:-00033:002852.9006:06429
06430:+00042:+00014:-00028:002852.9006:06430
06431:+00065:+00033:-00006:002852.9006:06431
06432:+00056:+00024:+00016:002852.9006:06432
06433:+00054:+00067:+00019:002852.9006:06433
06434:+00079:+00069:-00006:002852.9006:06434
06435:+00096:+00094:-00053:002784.9628:06435
06436:+00139:+00082:-00026:002784.9628:06436
06437:+00129:+00095:+00103:002784.9628:06437
06438:+00150:+00081:+00143:002784.9628:06438
06439:+00096:+00111:+00152:002784.9628:06439
06440:+00087:+00073:+00070:002784.9628:06440
06441:+00052:+00066:+00090:002784.9628:06441
06442:+00032:+00041:+00046:002761.5236:06442
06443:+00013:+00076:-00068:002761.5236:06443
06444:-00143:-00001:+00180:002761.5236:06444
06445:+00025:+00050:+00090:002761.5236:06445
06446:-00040:-00024:+00004:002761.5236:06446
06447:+00048:-00019:+00118:002761.5236:06447
06448:+00053:-00089:+00312:002761.5236:06448
06449:-00080:-00105:+00180:002833.9555:06449
06450:-00082:-00075:-00029:002833.9555:06450
06451:-00045:-00114:-00258:002833.9555:06451
06452:-00054:-00115:-00147:002833.9555:06452
06453:-00023:-00137:+00004:002833.9555:06453
06454:+00001:-00146:+00330:002833.9555:06454
06455:+00042:-00174:+00193:002833.9555:06455
06456:-00040:-00201:+00106:002742.0705:06456
06457:+00003:-00200:-00065:002742.0705:06457
06458:+00014:-00230:+00087:002742.0705:06458
06459:+00014:-00218:+00038:002742.0705:06459
06460:-00042:-00202:+00070:002742.0705:06460
06461:+00023:-00181:+00049:002742.0705:06461
06462:+00068:-00160:+00212:002742.0705:06462
06463:+00074:-00130:+00174:002742.0705:06463
06464:+00006:-00102:+00154:002713.6535:06464
06465:+00068:-00092:+00144:002713.6535:06465
06466:+00105:-00040:+00136:002713.6535:06466
06467:+00122:-00038:+00072:002713.6535:06467
06468:+00078:+00009:+00096:002713.6535:06468
06469:+00087:+00009:+00135:002713.6535:06469
06470:+00055:+00064:+00046:002713.6535:06470
06471:+00076:+00063:+00144:002765.8015:06471
06472:+00043:+00066:+00204:002765.8015:06472
06473:-00002:+00082:+00177:002765.8015:06473
06474:+00006:+00062:+00169:002765.8015:06474
06475:+00007:+00080:+00126:002765.8015:06475
06476:-00021:+00011:+00092:002765.8015:06476
06477:-00036:+00032:+00041:002765.8015:06477
06478:-00031:+00003:+00056:002671.4931:06478
06479:-00027:-00008:+00057:002671.4931:06479
06480:-00033:-00026:+00047:002671.4931:06480
06481:-00035:-00065:+00100:002671.4931:06481
06482:-00047:-00067:-00018:002671.4931:06482
06483:-00057:-00082:-00047:002671.4931:06483
06484:+00004:-00082:+00215:002671.4931:06484
06485:-00019:-00106:+00114:002671.4931:06485
06486:-00082:-00091:+00011:002639.1494:06486
06487:-00074:-00106:+00011:002639.1494:06487
06488:-00068:-00098:-00040:002639.1494:06488
06489:-00099:-00103:-00089:002639.1494:06489
06490:-00063:-00095:+00118:002639.1494:06490
06491:-00049:-00109:+00187:002639.1494:06491
06492:-00042:-00072:+00075:002639.1494:06492
06493:-00023:-00080:-00001:002700.9687:06493
06494:+00003:-00062:-00047:002700.9687:06494
06495:-00003:-00056:-00068:002700.9687:06495
06496:+00002:-00041:-00108:002700.9687:06496
06497:+00034:-00051:-00026:002700.9687:06497
06498:+00023:-00034:-00076:002700.9687:06498
06499:-00022:-00008:-00133:002700.9687:06499
06500:+00004:+00004:-00066:002700.9687:06500
06501:-00007:+00012:-00173:002631.9504:06501
06502:+00018:+00019:-00066:002631.9504:06502
06503:+00050:+00022:-00108:002631.9504:06503
06504:+00024:-00006:+00041:002631.9504:06504
06505:+00062:-00063:-00072:002631.9504:06505
06506:+00032:-00069:-00093:002631.9504:06506
06507:+00039:-00062:-00147:002631.9504:06507
06508:-00087:-00094:-00120:002631.9504:06508
06509:-00049:-00108:-00141:002622.5942:06509
06510:-00106:-00093:-00140:002622.5942:06510
06511:-00066:-00109:-00105:002622.5942:06511
06512:-00104:-00103:-00063:002622.5942:06512
06513:-00067:-00113:-00108:002622.5942:06513
06514:-00016:-00072:-00164:002622.5942:06514
06515:-00002:-00071:-00228:002622.5942:06515
06516:-00008:-00032:-00119:002712.5104:06516
06517:+00004:-00021:-00016:002712.5104:06517
06518:+00012:+00037:-00005:002712.5104:06518
06519:+00054:+00073:-00055:002712.5104:06519
06520:+00070:+00145:-00081:002712.5104:06520
06521:+00105:+00157:-00125:002712.5104:06521
06522:+00122:+00163:-00156:002712.5104:06522
06523:+00111:+00165:-00152:002660.0000:06523
06524:+00122:+00184:-00153:002660.0000:06524
06525:+00082:+00199:-00185:002660.0000:06525
06526:+00069:+00217:-00080:002660.0000:06526
06527:+00055:+00218:-00016:002660.0000:06527
06528:+00044:+00200:-00049:002660.0000:06528
06529:-00019:+00205:-00122:002660.0000:06529
06530:-00094:+00153:-00205:002660.0000:06530
06531:-00129:+00156:-00065:002672.9550:06531
06532:-00145:+00121:-00060:002672.9550:06532
06533:-00210:+00099:-00045:002672.9550:06533
06534:-00221:+00061:+00016:002672.9550:06534
06535:-00250:+00030:+00000:002672.9550:06535
06536:-00273:+00031:-00136:002672.9550:06536
06537:-00275:-00005:-00094:002672.9550:06537
06538:-00286:+00004:-00058:002784.0444:06538
06539:-00282:-00017:-00087:002784.0444:06539
06540:-00231:-00006:-00073:002784.0444:06540
06541:-00170:+00013:+00062:002784.0444:06541
06542:-00159:+00020:+00022:002784.0444:06542
06543:-00133:+00029:-00034:002784.0444:06543
06544:-00063:+00040:-00019:002784.0444:06544
06545:-00045:+00057:-00063:002736.0463:06545
06546:-00017:+00079:-00076:002736.0463:06546
06547:-00004:+00075:-00037:002736.0463:06547
06548:-00008:+00093:-00018:002736.0463:06548
06549:+00012:+00105:-00075:002736.0463:06549
06550:-00010:+00103:-00054:002736.0463:06550
06551:-00006:+00119:-00051:002736.0463:06551
06552:-00037:+00145:-00051:002736.0463:06552
06553:-00035:+00119:-00023:002743.3803:06553
06554:-00072:+00150:+00038:002743.3803:06554
06555:-00088:+00161:+00083:002743.3803:06555
06556:-00078:+00158:+00050:002743.3803:06556
06557:-00100:+00136:+00019:002743.3803:06557
06558:-00093:+00154:+00016:002743.3803:06558
06559:-00100:+00139:-00020:002743.3803:06559
06560:-00077:+00109:-00040:002853.0302:06560
06561:-00085:+00097:-00031:002853.0302:06561
06562:-00081:+00058:-00021:002853.0302:06562
06563:-00065:+00055:-00064:002853.0302:06563
06564:-00056:+00077:-00086:002853.0302:06564
06565:-00030:+00033:-00068:002853.0302:06565
06566:-00041:+00021:+00039:002853.0302:06566
06567:-00002:-00001:+00132:002803.8620:06567
06568:+00019:-00012:+00191:002803.8620:06568
06569:+00032:-00034:+00189:002803.8620:06569
06570:+00042:-00016:+00124:002803.8620:06570
06571:+00047:-00002:+00109:002803.8620:06571
06572:+00052:+00010:+00049:002803.8620:06572
06573:+00109:+00040:+00057:002803.8620:06573
06574:+00130:+00067:-00025:002811.2119:06574
06575:+00125:+00073:-00039:002811.2119:06575
06576:+00152:+00087:-00013:002811.2119:06576
06577:+00152:+00125:+00077:002811.2119:06577
06578:+00162:+00109:+00039:002811.2119:06578
06579:+00172:+00123:+00047:002811.2119:06579
06580:+00179:+00104:+00034:002811.2119:06580
06581:+00131:+00101:+00001:002905.3649:06581
06582:+00099:+00099:+00008:002905.3649:06582
06583:+00094:+00073:+00067:002905.3649:06583
06584:+00073:+00046:+00184:002905.3649:06584
06585:+00055:+00094:+00062:002905.3649:06585
06586:-00099:+00019:+00109:002905.3649:06586
06587:+00086:+00007:+00051:002905.3649:06587
06588:-00116:-00074:+00181:002822.8911:06588
06589:+00045:-00086:+00135:002822.8911:06589
06590:-00068:-00187:+00079:002822.8911:06590
06591:-00009:-00166:-00057:002822.8911:06591
06592:+00012:-00216:+00044:002822.8911:06592
06593:-00050:-00219:-00046:002822.8911:06593
06594:-00014:-00194:-00070:002822.8911:06594
06595:+00034:-00197:+00074:002798.5676:06595
06596:+00093:-00191:+00241:002798.5676:06596
06597:+00048:-00230:+00114:002798.5676:06597
06598:+00054:-00210:+00070:002798.5676:06598
06599:+00070:-00210:+00196:002798.5676:06599
06600:+00080:-00211:+00081:002798.5676:06600
06601:+00091:-00182:+00043:002798.5676:06601
06602:+00096:-00167:+00145:002865.9208:06602
06603:+00089:-00146:+00213:002865.9208:06603
06604:+00051:-00120:+00015:002865.9208:06604
06605:+00061:-00112:+00082:002865.9208:06605
06606:+00095:-00057:+00034:002865.9208:06606
06607:+00063:-00029:+00068:002865.9208:06607
06608:+00104:-00019:+00122:002865.9208:06608
06609:+00096:+00037:+00205:002778.7856:06609
06610:+00129:+00043:+00135:002778.7856:06610
06611:+00105:+00056:+00127:002778.7856:06611
06612:+00095:+00080:+00116:002778.7856:06612
06613:+00074:+00094:+00114:002778.7856:06613
06614:+00068:+00088:+00114:002778.7856:06614
06615:+00036:+00086:+00159:002778.7856:06615
06616:+00002:+00092:+00101:002778.7856:06616
06617:-00029:+00097:+00077:002743.3308:06617
06618:-00051:+00076:+00075:002743.3308:06618
06619:-00060:+00066:+00057:002743.3308:06619
06620:-00051:+00030:+00065:002743.3308:06620
06621:-00066:+00011:+00084:002743.3308:06621
06622:-00066:-00004:+00115:002743.3308:06622
06623:-00053:-00032:+00032:002743.3308:06623
06624:-00048:-00034:+00124:002802.5063:06624
06625:-00053:-00056:+00114:002802.5063:06625
06626:-00059:-00081:+00060:002802.5063:06626
06627:-00054:-00087:+00050:002802.5063:06627
06628:-00037:-00104:+00082:002802.5063:06628
06629:-00052:-00137:+00045:002802.5063:06629
06630:-00043:-00118:+00028:002802.5063:06630
06631:-00037:-00137:-00009:002712.1762:06631
06632:-00019:-00140:-00060:002712.1762:06632
06633:+00000:-00133:+00011:002712.1762:06633
06634:+00031:-00113:+00039:002712.1762:06634
06635:+00044:-00123:-00011:002712.1762:06635
06636:+00074:-00097:-00018:002712.1762:06636
06637:+00064:-00107:-00034:002712.1762:06637
06638:+00023:-00073:-00024:002712.1762:06638
06639:+00031:-00087:+00011:002673.0063:06639
06640:+00009:-00071:+00009:002673.0063:06640
06641:-00007:-00087:-00050:002673.0063:06641
06642:+00015:-00059:-00108:002673.0063:06642
06643:+00004:-00071:-00074:002673.0063:06643
06644:-00010:-00083:-00102:002673.0063:06644
06645:-00002:-00099:-00066:002673.0063:06645
06646:+00020:-00084:-00100:002741.8420:06646
06647:-00022:-00124:-00004:002741.8420:06647
06648:+00016:-00088:-00069:002741.8420:06648
06649:-00055:-00100:-00026:002741.8420:06649
06650:-00021:-00084:-00088:002741.8420:06650
06651:-00071:-00094:-00091:002741.8420:06651
06652:-00026:-00046:-00057:002741.8420:06652
06653:-00034:-00019:-00077:002671.4375:06653
06654:-00034:-00032:-00053:002671.4375:06654
06655:-00016:+00036:-00122:002671.4375:06655
06656:-00028:+00052:-00165:002671.4375:06656
06657:+00007:+00086:-00120:002671.4375:06657
06658:+00038:+00111:-00099:002671.4375:06658
06659:+00066:+00121:-00121:002671.4375:06659
06660:+00105:+00133:-00096:002671.4375:06660
06661:+00101:+00188:-00118:002661.6274:06661
06662:+00116:+00201:-00131:002661.6274:06662
06663:+00097:+00188:-00122:002661.6274:06663
06664:+00084:+00206:-00119:002661.6274:06664
06665:+00006:+00163:-00152:002661.6274:06665
06666:+00027:+00146:-00229:002661.6274:06666
06667:+00004:+00148:-00103:002661.6274:06667
06668:-00033:+00133:+00068:002753.8076:06668
06669:-00084:+00056:-00111:002753.8076:06669
06670:-00161:+00079:-00189:002753.8076:06670
06671:-00190:+00023:-00185:002753.8076:06671
06672:-00214:+00030:-00085:002753.8076:06672
06673:-00254:+00019:-00085:002753.8076:06673
06674:-00253:+00008:-00007:002753.8076:06674
06675:-00254:-00002:-00152:002753.8076:06675
06676:-00229:+00021:-00147:002700.4228:06676
06677:-00216:+00032:-00123:002700.4228:06677
06678:-00210:+00029:-00001:002700.4228:06678
06679:-00209:+00045:+00038:002700.4228:06679
06680:-00169:+00079:+00001:002700.4228:06680
06681:-00111:+00074:-00062:002700.4228:06681
06682:-00099:+00101:-00027:002700.4228:06682
06683:-00077:+00102:+00019:002707.7031:06683
06684:-00054:+00123:-00071:002707.7031:06684
06685:-00026:+00135:-00284:002707.7031:06685
06686:-00010:+00133:+00014:002707.7031:06686
06687:+00057:+00149:+00040:002707.7031:06687
06688:-00030:+00151:-00061:002707.7031:06688
06689:+00001:+00155:-00137:002707.7031:06689
06690:-00071:+00117:-00022:002796.2990:06690
06691:-00061:+00088:-00093:002796.2990:06691
06692:-00116:+00069:+00000:002796.2990:06692
06693:-00094:+00067:+00052:002796.2990:06693
06694:-00122:+00062:+00045:002796.2990:06694
06695:-00126:+00027:+00055:002796.2990:06695
06696:-00180:+00025:+00043:002796.2990:06696
06697:-00151:+00029:+00003:002754.1672:06697
06698:-00089:+00020:+00047:002754.1672:06698
06699:-00104:-00011:+00050:002754.1672:06699
06700:-00063:-00034:+00113:002754.1672:06700
06701:-00104:-00044:+00015:002754.1672:06701
06702:-00101:-00050:-00135:002754.1672:06702
06703:-00066:-00040:-00136:002754.1672:06703
06704:-00048:-00032:-00148:002754.1672:06704
06705:-00052:-00028:-00073:002749.3759:06705
06706:-00023:-00020:+00103:002749.3759:06706
06707:+00011:-00031:+00237:002749.3759:06707
06708:-00007:-00011:+00226:002749.3759:06708
06709:+00048:-00019:+00213:002749.3759:06709
06710:+00021:+00029:+00085:002749.3759:06710
06711:+00064:+00040:+00014:002749.3759:06711
06712:+00080:+00074:+00056:002840.2460:06712
06713:+00099:+00096:-00004:002840.2460:06713
06714:+00130:+00105:-00057:002840.2460:06714
06715:+00154:+00142:-00024:002840.2460:06715
06716:+00156:+00115:+00068:002840.2460:06716
06717:+00120:+00141:+00018:002840.2460:06717
06718:+00084:+00146:-00054:002840.2460:06718
06719:+00110:+00142:-00077:002785.0690:06719
06720:+00106:+00129:+00018:002785.0690:06720
06721:+00090:+00114:+00050:002785.0690:06721
06722:+00028:+00108:+00063:002785.0690:06722
06723:-00024:+00056:+00051:002785.0690:06723
06724:-00019:+00045:+00104:002785.0690:06724
06725:-00026:+00038:+00121:002785.0690:06725
06726:-00070:+00024:+00071:002767.6674:06726
06727:-00100:+00038:+00027:002767.6674:06727
06728:+00039:+00019:+00155:002767.6674:06728
06729:-00018:-00074:+00067:002767.6674:06729
06730:+00079:-00042:-00004:002767.6674:06730
06731:-00105:-00134:-00013:002767.6674:06731
06732:+00057:-00105:+00013:002767.6674:06732
06733:-00031:-00181:+00169:002833.9509:06733
06734:+00018:-00141:+00007:002833.9509:06734
06735:-00012:-00183:-00200:002833.9509:06735
06736:+00078:-00117:-00109:002833.9509:06736
06737:+00073:-00153:+00140:002833.9509:06737
06738:+00050:-00116:+00282:002833.9509:06738
06739:+00116:-00151:+00187:002833.9509:06739
06740:+00059:-00155:-00008:002742.1694:06740
06741:+00036:-00169:+00026:002742.1694:06741
06742:+00010:-00180:+00069:002742.1694:06742
06743:-00011:-00152:+00104:002742.1694:06743
06744:-00021:-00177:+00164:002742.1694:06744
06745:-00020:-00156:+00184:002742.1694:06745
06746:+00075:-00146:+00133:002742.1694:06746
06747:+00024:-00107:+00066:002742.1694:06747
06748:+00045:-00127:+00189:002696.0971:06748
06749:+00051:-00068:+00166:002696.0971:06749
06750:+00049:-00066:+00095:002696.0971:06750
06751:+00075:-00030:+00063:002696.0971:06751
06752:+00041:-00052:+00078:002696.0971:06752
06753:+00024:-00008:+00131:002696.0971:06753
06754:-00006:-00015:+00128:002696.0971:06754
06755:+00017:+00018:+00167:002753.9191:06755
06756:-00005:-00001:+00104:002753.9191:06756
06757:-00043:+00040:+00078:002753.9191:06757
06758:-00020:+00027:+00066:002753.9191:06758
06759:-00029:+00062:+00200:002753.9191:06759
06760:-00024:+00030:+00182:002753.9191:06760
06761:-00051:+00048:+00138:002753.9191:06761
06762:-00041:+00024:+00160:002753.9191:06762
06763:-00040:+00021:+00040:002665.8684:06763
06764:-00044:+00013:+00059:002665.8684:06764
06765:-00030:+00006:+00089:002665.8684:06765
06766:-00069:+00005:+00124:002665.8684:06766
06767:-00072:-00038:-00091:002665.8684:06767
06768:-00085:-00052:+00151:002665.8684:06768
06769:-00003:-00062:+00237:002665.8684:06769
06770:-00101:-00085:+00008:002644.8190:06770
06771:-00066:-00077:-00113:002644.8190:06771
06772:-00072:-00092:+00008:002644.8190:06772
06773:-00053:-00079:-00026:002644.8190:06773
06774:-00068:-00085:-00023:002644.8190:06774
06775:-00050:-00110:+00073:002644.8190:06775
06776:-00037:-00090:+00077:002644.8190:06776
06777:-00014:-00097:-00005:002644.8190:06777
06778:+00001:-00091:+00041:002706.7941:06778
06779:+00016:-00087:+00025:002706.7941:06779
06780:+00021:-00094:-00053:002706.7941:06780
06781:+00035:-00078:-00095:002706.7941:06781
06782:+00073:-00050:-00078:002706.7941:06782
06783:+00061:-00019:-00054:002706.7941:06783
06784:+00060:-00014:-00089:002706.7941:06784
06785:+00088:-00008:-00125:002637.6123:06785
06786:+00089:-00020:-00151:002637.6123:06786
06787:+00091:-00062:-00124:002637.6123:06787
06788:+00020:-00095:-00177:002637.6123:06788
06789:-00010:-00068:-00067:002637.6123:06789
06790:+00015:-00080:-00038:002637.6123:06790
06791:-00072:-00049:-00107:002637.6123:06791
06792:-00030:-00047:-00100:002637.6123:06792
06793:-00098:-00064:-00154:002633.7031:06793
06794:-00087:-00092:-00212:002633.7031:06794
06795:-00049:-00070:-00199:002633.7031:06795
06796:-00041:-00086:-00090:002633.7031:06796
06797:-00071:-00086:-00094:002633.7031:06797
06798:-00047:-00082:-00103:002633.7031:06798
06799:-00014:-00061:-00130:002633.7031:06799
06800:+00001:-00025:-00126:002736.0500:06800
06801:+00010:-00017:-00118:002736.0500:06801
06802:+00064:+00026:-00078:002736.0500:06802
06803:+00066:+00051:-00126:002736.0500:06803
06804:+00100:+00087:-00103:002736.0500:06804
06805:+00113:+00116:-00088:002736.0500:06805
06806:+00136:+00157:-00111:002736.0500:06806
06807:+00121:+00185:-00109:002683.0646:06807
06808:+00122:+00187:-00103:002683.0646:06808
06809:+00079:+00195:-00043:002683.0646:06809
06810:-00006:+00194:-00106:002683.0646:06810
06811:-00020:+00216:-00076:002683.0646:06811
06812:-00034:+00218:-00026:002683.0646:06812
06813:-00061:+00234:-00007:002683.0646:06813
06814:-00089:+00218:-00055:002683.0646:06814
06815:-00139:+00182:-00009:002701.9704:06815
06816:-00189:+00189:-00047:002701.9704:06816
06817:-00217:+00155:-00182:002701.9704:06817
06818:-00215:+00120:-00116:002701.9704:06818
06819:-00232:+00129:-00046:002701.9704:06819
06820:-00253:+00071:-00030:002701.9704:06820
06821:-00237:+00052:-00060:002701.9704:06821
06822:-00228:+00023:-00033:002802.6589:06822
06823:-00204:+00017:-00033:002802.6589:06823
06824:-00204:-00010:+00008:002802.6589:06824
06825:-00157:-00036:-00014:002802.6589:06825
06826:-00127:-00034:-00056:002802.6589:06826
06827:-00116:-00033:-00077:002802.6589:06827
06828:-00100:-00022:-00019:002802.6589:06828
06829:-00066:-00010:+00042:002760.4223:06829
06830:-00068:+00019:+00022:002760.4223:06830
06831:-00036:+00034:-00009:002760.4223:06831
06832:-00067:+00039:-00044:002760.4223:06832
06833:-00082:+00040:-00004:002760.4223:06833
06834:-00076:+00046:-00060:002760.4223:06834
06835:-00099:+00045:-00035:002760.4223:06835
06836:-00103:+00079:-00046:002767.7819:06836
06837:-00084:+00111:+00001:002767.7819:06837
06838:-00066:+00100:-00037:002767.7819:06838
06839:-00048:+00156:-00053:002767.7819:06839
06840:-00020:+00175:-00031:002767.7819:06840
06841:-00019:+00165:+00006:002767.7819:06841
06842:+00000:+00172:+00032:002767.7819:06842
06843:+00013:+00146:+00060:002879.0747:06843
06844:+00006:+00132:+00041:002879.0747:06844
06845:-00024:+00125:+00049:002879.0747:06845
06846:-00028:+00112:+00007:002879.0747:06846
06847:-00046:+00075:-00035:002879.0747:06847
06848:-00032:+00070:-00170:002879.0747:06848
06849:-00056:+00057:-00113:002879.0747:06849
06850:-00050:+00026:+00042:002879.0747:06850
06851:-00076:-00005:+00146:002822.9958:06851
06852:-00058:-00018:+00117:002822.9958:06852
06853:-00017:-00003:+00013:002822.9958:06853
06854:-00012:+00021:+00080:002822.9958:06854
06855:+00017:+00016:+00146:002822.9958:06855
06856:+00053:+00047:+00141:002822.9958:06856
06857:+00070:+00066:+00136:002822.9958:06857
06858:+00124:+00077:+00107:002836.6821:06858
06859:+00117:+00073:+00004:002836.6821:06859
06860:+00126:+00099:-00006:002836.6821:06860
06861:+00141:+00096:-00071:002836.6821:06861
06862:+00144:+00086:-00054:002836.6821:06862
06863:+00171:+00096:-00049:002836.6821:06863
06864:+00143:+00096:+00056:002925.5925:06864
06865:+00144:+00098:+00118:002925.5925:06865
06866:+00147:+00076:+00120:002925.5925:06866
06867:+00120:+00079:+00030:002925.5925:06867
06868:+00105:+00060:+00152:002925.5925:06868
06869:+00118:+00043:+00235:002925.5925:06869
06870:+00057:+00065:+00042:002925.5925:06870
06871:+00101:+00055:-00152:002842.2526:06871
06872:-00039:-00037:+00106:002842.2526:06872
06873:+00111:-00023:+00007:002842.2526:06873
06874:-00102:-00127:+00102:002842.2526:06874
06875:-00008:-00189:-00008:002842.2526:06875
06876:-00058:-00233:+00074:002842.2526:06876
06877:+00037:-00211:+00021:002842.2526:06877
06878:-00031:-00193:-00059:002842.2526:06878
06879:-00056:-00220:-00018:002811.2070:06879
06880:+00081:-00219:+00221:002811.2070:06880
06881:+00058:-00223:+00171:002811.2070:06881
06882:+00032:-00219:+00145:002811.2070:06882
06883:+00025:-00267:+00024:002811.2070:06883
06884:+00076:-00211:+00098:002811.2070:06884
06885:+00057:-00249:+00108:002811.2070:06885
06886:+00009:-00222:+00145:002885.5278:06886
06887:+00090:-00220:+00207:002885.5278:06887
06888:+00038:-00167:+00237:002885.5278:06888
06889:+00049:-00141:+00169:002885.5278:06889
06890:+00046:-00127:+00141:002885.5278:06890
06891:+00104:-00079:+00120:002885.5278:06891
06892:+00065:-00055:+00095:002885.5278:06892
06893:+00107:-00010:+00136:002785.1064:06893
06894:+00099:+00009:+00242:002785.1064:06894
06895:+00107:+00047:+00064:002785.1064:06895
06896:+00084:+00086:+00063:002785.1064:06896
06897:+00081:+00107:+00072:002785.1064:06897
06898:+00078:+00140:+00042:002785.1064:06898
06899:+00057:+00122:+00017:002785.1064:06899
06900:+00025:+00122:+00177:002743.4160:06900
06901:+00045:+00124:+00090:002743.4160:06901
06902:+00001:+00123:+00102:002743.4160:06902
06903:-00006:+00099:+00093:002743.4160:06903
06904:-00030:+00057:+00110:002743.4160:06904
06905:-00053:+00031:+00061:002743.4160:06905
06906:-00048:+00031:+00160:002743.4160:06906
06907:-00091:-00026:+00115:002802.5664:06907
06908:-00105:-00056:+00098:002802.5664:06908
06909:-00123:-00070:+00086:002802.5664:06909
06910:-00106:-00092:+00060:002802.5664:06910
06911:-00130:-00091:+00037:002802.5664:06911
06912:-00099:-00115:+00012:002802.5664:06912
06913:-00051:-00133:+00036:002802.5664:06913
06914:-00050:-00155:+00038:002706.3393:06914
06915:-00039:-00151:+00025:002706.3393:06915
06916:-00039:-00175:+00017:002706.3393:06916
06917:-00028:-00165:+00055:002706.3393:06917
06918:-00010:-00163:-00001:002706.3393:06918
06919:-00007:-00144:-00014:002706.3393:06919
06920:+00043:-00115:-00010:002706.3393:06920
06921:+00054:-00099:-00016:002706.3393:06921
06922:+00086:-00095:+00006:002673.0444:06922
06923:+00079:-00082:-00031:002673.0444:06923
06924:+00053:-00061:-00089:002673.0444:06924
06925:+00058:-00064:-00123:002673.0444:06925
06926:+00052:-00067:-00066:002673.0444:06926
06927:+00019:-00009:-00131:002673.0444:06927
06928:+00011:-00013:-00057:002673.0444:06928
06929:+00037:-00009:-00093:002736.0107:06929
06930:+00012:-00015:-00026:002736.0107:06930
06931:+00022:-00032:-00117:002736.0107:06931
06932:-00062:-00066:-00032:002736.0107:06932
06933:-00043:-00009:-00091:002736.0107:06933
06934:-00101:-00045:-00072:002736.0107:06934
06935:-00052:+00002:-00037:002736.0107:06935
06936:-00086:-00037:-00061:002736.0107:06936
06937:-00067:+00008:-00051:002671.5361:06937
06938:-00054:+00011:-00138:002671.5361:06938
06939:-00044:+00023:-00111:002671.5361:06939
06940:-00026:+00026:-00140:002671.5361:06940
06941:-00014:+00040:-00087:002671.5361:06941
06942:+00032:+00059:-00094:002671.5361:06942
06943:+00044:+00082:-00055:002671.5361:06943
06944:+00040:+00098:-00075:002661.6779:06944
06945:+00072:+00086:-00055:002661.6779:06945
06946:+00061:+00085:-00120:002661.6779:06946
06947:+00040:+00125:-00095:002661.6779:06947
06948:-00009:+00074:-00206:002661.6779:06948
06949:+00003:+00093:-00084:002661.6779:06949
06950:-00004:+00100:+00001:002661.6779:06950
06951:-00059:+00096:-00038:002661.6779:06951
06952:-00101:+00095:-00105:002753.7763:06952
06953:-00115:+00086:-00166:002753.7763:06953
06954:-00140:+00125:-00131:002753.7763:06954
06955:-00137:+00105:-00136:002753.7763:06955
06956:-00160:+00117:-00005:002753.7763:06956
06957:-00146:+00112:-00009:002753.7763:06957
06958:-00179:+00090:-00020:002753.7763:06958
06959:-00177:+00072:-00110:002694.5710:06959
06960:-00178:+00076:-00021:002694.5710:06960
06961:-00196:+00066:-00015:002694.5710:06961
06962:-00188:+00044:-00056:002694.5710:06962
06963:-00167:+00051:-00150:002694.5710:06963
06964:-00147:+00053:-00205:002694.5710:06964
06965:-00153:+00044:-00003:002694.5710:06965
06966:-00115:+00045:+00045:002701.9135:06966
06967:-00106:+00060:+00021:002701.9135:06967
06968:-00084:+00055:-00035:002701.9135:06968
06969:-00084:+00081:-00022:002701.9135:06969
06970:-00056:+00080:-00046:002701.9135:06970
06971:-00049:+00093:-00068:002701.9135:06971
06972:-00056:+00071:-00042:002701.9135:06972
06973:-00070:+00071:+00011:002701.9135:06973
06974:-00074:+00068:-00035:002790.2524:06974
06975:-00109:+00059:+00008:002790.2524:06975
06976:-00119:+00057:-00038:002790.2524:06976
06977:-00107:+00078:-00092:002790.2524:06977
06978:-00091:+00078:-00028:002790.2524:06978
06979:-00100:+00070:+00129:002790.2524:06979
06980:-00061:+00060:+00088:002790.2524:06980
06981:-00069:+00102:-00010:002742.0976:06981
06982:-00018:+00123:+00068:002742.0976:06982
06983:-00022:+00126:-00032:002742.0976:06983
06984:-00053:+00127:-00098:002742.0976:06984
06985:-00039:+00105:-00093:002742.0976:06985
06986:-00029:+00100:+00058:002742.0976:06986
06987:-00044:+00064:+00113:002742.0976:06987
06988:-00062:+00062:+00070:002743.4343:06988
06989:-00062:+00052:-00022:002743.4343:06989
06990:-00082:+00053:-00097:002743.4343:06990
06991:-00078:+00028:-00097:002743.4343:06991
06992:-00075:+00019:+00018:002743.4343:06992
06993:-00113:+00016:+00103:002743.4343:06993
06994:-00080:-00004:+00133:002743.4343:06994
06995:-00071:-00017:+00136:002846.6787:06995
06996:-00040:-00007:+00108:002846.6787:06996
06997:+00028:-00001:+00041:002846.6787:06997
06998:+00020:+00037:-00050:002846.6787:06998
06999:+00070:+00012:-00037:002846.6787:06999
07000:+00134:+00014:-00160:002846.6787:07000
07001:+00152:+00037:-00111:002846.6787:07001
07002:+00201:+00045:-00012:002791.2604:07002
07003:+00174:+00068:+00066:002791.2604:07003
07004:+00196:+00061:+00065:002791.2604:07004
07005:+00186:+00068:+00097:002791.2604:07005
07006:+00180:+00049:+00049:002791.2604:07006
07007:+00154:+00029:+00113:002791.2604:07007
07008:+00180:+00055:+00139:002791.2604:07008
07009:+00084:+00068:+00114:002780.0100:07009
07010:+00171:+00049:+00118:002780.0100:07010
07011:-00049:-00028:+00105:002780.0100:07011
07012:+00098:+00008:+00113:002780.0100:07012
07013:-00069:-00126:+00086:002780.0100:07013
07014:+00039:-00059:+00183:002780.0100:07014
07015:-00045:-00100:+00126:002780.0100:07015
07016:-00067:-00068:-00249:002780.0100:07016
07017:-00097:-00124:-00105:002853.0927:07017
07018:-00028:-00056:+00059:002853.0927:07018
07019:-00013:-00095:+00255:002853.0927:07019
07020:-00018:-00057:+00261:002853.0927:07020
07021:+00021:-00120:+00164:002853.0927:07021
07022:+00036:-00133:-00041:002853.0927:07022
07023:-00036:-00155:-00064:002853.0927:07023
07024:+00001:-00149:+00159:002760.3356:07024
07025:-00037:-00191:+00118:002760.3356:07025
07026:-00039:-00176:+00096:002760.3356:07026
07027:-00026:-00184:+00114:002760.3356:07027
07028:-00009:-00148:+00158:002760.3356:07028
07029:+00026:-00171:+00062:002760.3356:07029
07030:+00050:-00128:+00162:002760.3356:07030
07031:+00101:-00128:+00114:002731.4624:07031
07032:+00094:-00072:+00148:002731.4624:07032
07033:+00130:-00080:+00106:002731.4624:07033
07034:+00096:-00047:+00235:002731.4624:07034
07035:+00114:-00042:+00150:002731.4624:07035
07036:+00054:-00024:+00128:002731.4624:07036
07037:+00080:-00019:+00124:002731.4624:07037
07038:+00025:+00015:+00173:002784.2456:07038
07039:+00041:+00014:+00095:002784.2456:07039
07040:+00032:+00009:+00182:002784.2456:07040
07041:+00007:+00023:+00154:002784.2456:07041
07042:-00025:-00002:+00130:002784.2456:07042
07043:-00036:+00017:+00103:002784.2456:07043
07044:-00048:+00009:+00067:002784.2456:07044
07045:-00073:+00006:+00095:002784.2456:07045
07046:-00061:+00003:+00056:002694.7539:07046
07047:-00082:+00006:+00023:002694.7539:07047
07048:-00075:-00032:+00050:002694.7539:07048
07049:-00075:-00024:+00268:002694.7539:07049
07050:-00027:-00012:+00143:002694.7539:07050
07051:-00090:-00078:+00080:002694.7539:07051
07052:-00083:-00049:+00076:002694.7539:07052
07053:-00031:-00061:+00063:002673.1000:07053
07054:-00055:-00063:-00025:002673.1000:07054
07055:-00067:-00068:-00033:002673.1000:07055
07056:-00054:-00080:+00043:002673.1000:07056
07057:-00035:-00098:+00017:002673.1000:07057
07058:-00054:-00071:+00028:002673.1000:07058
07059:+00011:-00098:-00043:002673.1000:07059
07060:-00038:-00128:-00019:002673.1000:07060
07061:-00013:-00104:-00041:002730.1118:07061
07062:+00036:-00101:+00017:002730.1118:07062
07063:+00078:-00103:-00109:002730.1118:07063
07064:+00087:-00112:-00167:002730.1118:07064
07065:+00067:-00104:-00083:002730.1118:07065
07066:+00090:-00136:-00054:002730.1118:07066
07067:+00049:-00116:-00065:002730.1118:07067
07068:+00074:-00107:-00004:002660.1528:07068
07069:+00046:-00094:-00054:002660.1528:07069
07070:-00004:-00085:-00041:002660.1528:07070
07071:+00027:-00070:-00071:002660.1528:07071
07072:-00018:-00092:-00069:002660.1528:07072
07073:+00030:-00096:-00257:002660.1528:07073
07074:-00006:-00110:-00143:002660.1528:07074
07075:+00029:-00081:-00126:002660.1528:07075
07076:-00026:-00059:-00040:002633.6701:07076
07077:+00030:-00055:-00047:002633.6701:07077
07078:+00005:-00027:-00054:002633.6701:07078
07079:+00032:-00030:-00097:002633.6701:07079
07080:-00011:-00017:-00137:002633.6701:07080
07081:-00011:-00015:-00091:002633.6701:07081
07082:-00007:+00050:-00092:002633.6701:07082
07083:-00007:+00030:-00136:002712.5749:07083
07084:+00002:+00078:-00123:002712.5749:07084
07085:+00000:+00071:-00136:002712.5749:07085
07086:+00015:+00097:-00125:002712.5749:07086
07087:+00041:+00129:-00094:002712.5749:07087
07088:+00072:+00129:-00098:002712.5749:07088
07089:+00056:+00130:-00081:002712.5749:07089
07090:+00068:+00138:+00058:002660.0720:07090
07091:+00058:+00137:-00015:002660.0720:07091
07092:-00036:+00132:-00164:002660.0720:07092
07093:-00035:+00134:-00135:002660.0720:07093
07094:-00069:+00142:+00047:002660.0720:07094
07095:-00145:+00101:-00025:002660.0720:07095
07096:-00161:+00102:-00058:002660.0720:07096
07097:-00149:+00110:-00062:002660.0720:07097
07098:-00178:+00091:-00061:002667.3598:07098
07099:-00201:+00095:-00152:002667.3598:07099
07100:-00197:+00074:+00008:002667.3598:07100
07101:-00207:+00055:+00017:002667.3598:07101
07102:-00235:+00053:-00078:002667.3598:07102
07103:-00209:+00010:-00121:002667.3598:07103
07104:-00184:+00022:-00021:002667.3598:07104
07105:-00169:-00001:-00009:002771.9328:07105
07106:-00143:-00002:-00039:002771.9328:07106
07107:-00107:-00001:-00029:002771.9328:07107
07108:-00083:+00005:-00075:002771.9328:07108
07109:-00061:+00022:-00041:002771.9328:07109
07110:-00017:+00014:-00105:002771.9328:07110
07111:-00018:+00027:-00044:002771.9328:07111
07112:-00002:+00027:-00016:002771.9328:07112
07113:-00018:+00039:-00027:002730.1196:07113
07114:-00042:+00067:-00034:002730.1196:07114
07115:-00057:+00078:-00046:002730.1196:07115
07116:-00080:+00095:-00073:002730.1196:07116
07117:-00116:+00110:-00119:002730.1196:07117
07118:-00133:+00111:-00109:002730.1196:07118
07119:-00139:+00142:-00118:002730.1196:07119
07120:-00162:+00133:-00053:002737.4196:07120
07121:-00144:+00147:-00088:002737.4196:07121
07122:-00130:+00189:-00026:002737.4196:07122
07123:-00103:+00202:-00032:002737.4196:07123
07124:-00051:+00196:+00040:002737.4196:07124
07125:-00022:+00203:+00008:002737.4196:07125
07126:-00003:+00184:-00012:002737.4196:07126
07127:+00013:+00171:-00078:002840.3125:07127
07128:-00002:+00160:-00051:002840.3125:07128
07129:-00023:+00128:-00092:002840.3125:07129
07130:-00058:+00054:-00042:002840.3125:07130
07131:-00047:+00039:+00026:002840.3125:07131
07132:-00045:+00001:+00088:002840.3125:07132
07133:-00067:-00029:-00048:002840.3125:07133
07134:-00046:-00026:-00149:002797.6152:07134
07135:-00046:-00024:-00171:002797.6152:07135
07136:-00045:-00030:-00029:002797.6152:07136
07137:-00052:-00038:+00085:002797.6152:07137
07138:+00011:-00015:+00191:002797.6152:07138
07139:+00016:-00023:+00151:002797.6152:07139
07140:+00025:-00011:+00064:002797.6152:07140
07141:+00023:-00002:+00055:002798.6474:07141
07142:+00074:+00016:+00021:002798.6474:07142
07143:+00039:+00026:+00027:002798.6474:07143
07144:+00102:+00061:+00006:002798.6474:07144
07145:+00099:+00092:+00000:002798.6474:07145
07146:+00163:+00113:-00049:002798.6474:07146
07147:+00181:+00117:+00098:002798.6474:07147
07148:+00190:+00122:+00111:002905.4992:07148
07149:+00181:+00127:+00179:002905.4992:07149
07150:+00177:+00118:+00096:002905.4992:07150
07151:+00141:+00115:+00053:002905.4992:07151
07152:+00101:+00087:-00017:002905.4992:07152
07153:+00081:+00094:+00120:002905.4992:07153
07154:+00056:+00091:+00062:002905.4992:07154
07155:-00065:+00053:+00167:002829.4289:07155
07156:+00048:+00026:+00003:002829.4289:07156
07157:+00069:-00007:+00223:002829.4289:07157
07158:+00037:-00058:+00209:002829.4289:07158
07159:-00012:-00098:+00156:002829.4289:07159
07160:-00088:-00163:+00031:002829.4289:07160
07161:-00052:-00143:-00060:002829.4289:07161
07162:-00079:-00235:+00092:002804.9763:07162
07163:-00112:-00180:+00269:002804.9763:07163
07164:-00122:-00243:+00113:002804.9763:07164
07165:-00100:-00232:-00138:002804.9763:07165
07166:-00056:-00239:+00059:002804.9763:07166
07167:-00020:-00267:+00120:002804.9763:07167
07168:-00016:-00239:+00104:002804.9763:07168
07169:-00023:-00261:+00223:002865.9934:07169
07170:+00123:-00195:+00123:002865.9934:07170
07171:+00045:-00205:+00029:002865.9934:07171
07172:+00074:-00156:+00043:002865.9934:07172
07173:+00080:-00139:+00177:002865.9934:07173
07174:+00152:-00071:+00209:002865.9934:07174
07175:+00123:-00067:+00180:002865.9934:07175
07176:+00113:-00012:+00174:002785.1064:07176
07177:+00126:+00006:+00135:002785.1064:07177
07178:+00111:+00037:+00061:002785.1064:07178
07179:+00165:+00073:+00053:002785.1064:07179
07180:+00149:+00078:+00002:002785.1064:07180
07181:+00126:+00103:+00065:002785.1064:07181
07182:+00093:+00115:+00106:002785.1064:07182
07183:+00076:+00122:+00186:002785.1064:07183
07184:+00024:+00126:+00127:002737.4331:07184
07185:-00010:+00122:+00137:002737.4331:07185
07186:-00012:+00101:+00073:002737.4331:07186
07187:-00063:+00107:+00127:002737.4331:07187
07188:-00082:+00072:+00149:002737.4331:07188
07189:-00095:+00060:+00093:002737.4331:07189
07190:-00109:+00014:-00007:002737.4331:07190
07191:-00107:+00033:+00081:002802.5895:07191
07192:-00115:-00013:+00082:002802.5895:07192
07193:-00110:-00025:+00063:002802.5895:07193
07194:-00063:-00041:+00066:002802.5895:07194
07195:-00066:-00077:+00119:002802.5895:07195
07196:-00044:-00110:+00050:002802.5895:07196
07197:-00045:-00102:+00019:002802.5895:07197
07198:-00019:-00116:-00018:002712.3129:07198
07199:-00015:-00141:-00076:002712.3129:07199
07200:+00003:-00114:-00055:002712.3129:07200
07201:+00041:-00127:+00016:002712.3129:07201
07202:+00040:-00129:+00027:002712.3129:07202
07203:+00059:-00104:-00027:002712.3129:07203
07204:+00067:-00109:-00001:002712.3129:07204
07205:+00094:-00085:+00006:002712.3129:07205
07206:+00069:-00072:-00039:002696.1188:07206
07207:+00072:-00055:-00041:002696.1188:07207
07208:+00066:-00061:-00014:002696.1188:07208
07209:+00035:-00056:-00071:002696.1188:07209
07210:+00027:-00062:-00069:002696.1188:07210
07211:-00019:-00035:-00107:002696.1188:07211
07212:-00035:-00042:-00106:002696.1188:07212
07213:-00014:-00030:-00140:002778.0004:07213
07214:-00017:-00046:-00083:002778.0004:07214
07215:-00018:-00037:-00111:002778.0004:07215
07216:-00056:-00061:-00053:002778.0004:07216
07217:-00037:-00061:-00034:002778.0004:07217
07218:-00066:-00047:-00008:002778.0004:07218
07219:+00011:-00051:-00060:002778.0004:07219
07220:-00042:-00008:-00034:002712.2114:07220
07221:-00010:-00030:-00064:002712.2114:07221
07222:-00025:+00000:-00093:002712.2114:07222
07223:+00028:-00011:-00085:002712.2114:07223
07224:+00045:+00000:-00105:002712.2114:07224
07225:+00035:+00014:-00108:002712.2114:07225
07226:+00048:+00027:-00069:002712.2114:07226
07227:+00062:+00068:-00106:002712.2114:07227
07228:+00040:+00089:-00107:002719.4978:07228
07229:+00060:+00108:-00099:002719.4978:07229
07230:+00036:+00125:-00109:002719.4978:07230
07231:+00048:+00112:-00097:002719.4978:07231
07232:+00064:+00126:-00052:002719.4978:07232
07233:+00019:+00125:-00085:002719.4978:07233
07234:-00003:+00086:-00143:002719.4978:07234
07235:-00036:+00095:-00110:002808.6994:07235
07236:-00051:+00093:+00012:002808.6994:07236
07237:-00088:+00081:-00096:002808.6994:07237
07238:-00131:+00045:-00122:002808.6994:07238
07239:-00149:+00042:-00126:002808.6994:07239
07240:-00164:+00038:-00141:002808.6994:07240
07241:-00186:+00063:-00057:002808.6994:07241
07242:-00210:+00031:-00005:002748.1213:07242
07243:-00199:+00052:-00066:002748.1213:07243
07244:-00199:+00029:-00118:002748.1213:07244
07245:-00205:+00040:-00045:002748.1213:07245
07246:-00181:+00057:-00041:002748.1213:07246
07247:-00189:+00067:-00075:002748.1213:07247
07248:-00180:+00076:-00011:002748.1213:07248
07249:-00157:+00086:-00019:002761.5144:07249
07250:-00151:+00125:-00054:002761.5144:07250
07251:-00145:+00119:-00104:002761.5144:07251
07252:-00095:+00156:-00022:002761.5144:07252
07253:-00081:+00144:-00035:002761.5144:07253
07254:-00049:+00161:-00058:002761.5144:07254
07255:-00027:+00150:-00068:002761.5144:07255
07256:-00003:+00165:-00051:002846.6164:07256
07257:-00024:+00175:-00034:002846.6164:07257
07258:-00025:+00175:-00006:002846.6164:07258
07259:-00037:+00136:-00048:002846.6164:07259
07260:-00034:+00122:+00011:002846.6164:07260
07261:-00070:+00089:+00055:002846.6164:07261
07262:-00071:+00109:+00015:002846.6164:07262
07263:-00080:+00076:-00035:002797.5634:07263
07264:-00061:+00080:+00023:002797.5634:07264
07265:-00045:+00067:+00004:002797.5634:07265
07266:-00072:+00037:+00035:002797.5634:07266
07267:-00058:+00036:+00050:002797.5634:07267
07268:-00050:-00007:+00005:002797.5634:07268
07269:-00072:-00022:-00134:002797.5634:07269
07270:-00084:-00008:-00147:002804.9296:07270
07271:-00085:-00009:-00080:002804.9296:07271
07272:-00081:-00030:+00020:002804.9296:07272
07273:-00060:-00026:+00064:002804.9296:07273
07274:-00020:-00052:+00171:002804.9296:07274
07275:-00019:-00059:+00170:002804.9296:07275
07276:-00027:-00066:+00083:002804.9296:07276
07277:-00005:-00046:+00038:002905.4396:07277
07278:+00014:-00038:+00049:002905.4396:07278
07279:+00035:-00020:-00009:002905.4396:07279
07280:+00049:+00032:-00026:002905.4396:07280
07281:+00087:+00029:+00027:002905.4396:07281
07282:+00140:+00045:+00127:002905.4396:07282
07283:+00145:+00056:+00067:002905.4396:07283
07284:+00161:+00109:+00024:002835.7946:07284
07285:+00160:+00129:-00140:002835.7946:07285
07286:+00180:+00142:-00065:002835.7946:07286
07287:+00174:+00125:+00074:002835.7946:07287
07288:+00159:+00119:+00076:002835.7946:07288
07289:+00107:+00126:+00025:002835.7946:07289
07290:+00082:+00125:+00067:002835.7946:07290
07291:+00054:+00089:+00094:002835.7946:07291
07292:+00024:+00094:+00067:002804.8825:07292
07293:+00047:+00112:-00105:002804.8825:07293
07294:-00103:+00067:+00013:002804.8825:07294
07295:+00054:+00064:+00110:002804.8825:07295
07296:-00016:+00000:+00130:002804.8825:07296
07297:-00004:-00013:+00016:002804.8825:07297
07298:-00057:-00061:+00086:002804.8825:07298
07299:+00020:-00137:-00177:002872.4753:07299
07300:-00045:-00154:+00055:002872.4753:07300
07301:-00036:-00142:+00317:002872.4753:07301
07302:-00052:-00122:+00016:002872.4753:07302
07303:-00043:-00144:-00213:002872.4753:07303
07304:+00036:-00171:-00004:002872.4753:07304
07305:+00065:-00184:+00099:002872.4753:07305
07306:+00079:-00193:+00319:002772.6403:07306
07307:+00039:-00195:+00208:002772.6403:07307
07308:+00039:-00195:+00128:002772.6403:07308
07309:+00170:-00202:+00072:002772.6403:07309
07310:+00052:-00230:+00089:002772.6403:07310
07311:+00063:-00206:+00128:002772.6403:07311
07312:+00015:-00190:+00204:002772.6403:07312
07313:+00036:-00160:+00164:002737.3615:07313
07314:+00039:-00130:+00139:002737.3615:07314
07315:+00046:-00085:+00140:002737.3615:07315
07316:+00019:-00071:+00169:002737.3615:07316
07317:+00075:-00023:+00094:002737.3615:07317
07318:+00066:-00002:+00066:002737.3615:07318
07319:+00076:+00009:+00157:002737.3615:07319
07320:+00071:+00047:+00141:002796.3681:07320
07321:+00065:+00066:+00120:002796.3681:07321
07322:+00056:+00071:+00165:002796.3681:07322
07323:+00010:+00097:+00166:002796.3681:07323
07324:+00017:+00091:+00091:002796.3681:07324
07325:-00039:+00079:+00102:002796.3681:07325
07326:-00029:+00084:+00176:002796.3681:07326
07327:-00044:+00044:+00116:002796.3681:07327
07328:-00059:+00041:+00087:002706.3393:07328
07329:-00083:+00048:+00071:002706.3393:07329
07330:-00062:+00034:+00152:002706.3393:07330
07331:-00079:+00005:+00076:002706.3393:07331
07332:-00078:-00023:+00063:002706.3393:07332
07333:-00089:-00050:+00124:002706.3393:07333
07334:-00112:-00073:+00060:002706.3393:07334
07335:-00107:-00092:-00015:002673.0827:07335
07336:-00077:-00108:-00009:002673.0827:07336
07337:-00078:-00104:-00009:002673.0827:07337
07338:-00085:-00128:-00054:002673.0827:07338
07339:-00046:-00113:-00048:002673.0827:07339
07340:-00033:-00109:+00008:002673.0827:07340
07341:+00015:-00112:+00004:002673.0827:07341
07342:+00033:-00128:-00014:002741.8908:07342
07343:+00026:-00101:+00018:002741.8908:07343
07344:+00029:-00084:-00045:002741.8908:07344
07345:+00022:-00074:-00036:002741.8908:07345
07346:+00055:-00070:-00058:002741.8908:07346
07347:+00083:-00066:-00039:002741.8908:07347
07348:+00096:-00049:+00005:002741.8908:07348
07349:+00100:-00042:-00038:002741.8908:07349
07350:+00087:-00069:-00143:002665.7961:07350
07351:+00099:-00093:-00120:002665.7961:07351
07352:+00058:-00096:-00109:002665.7961:07352
07353:+00030:-00026:-00129:002665.7961:07353
07354:+00013:-00054:-00116:002665.7961:07354
07355:-00004:+00019:-00120:002665.7961:07355
07356:-00016:-00038:-00047:002665.7961:07356
07357:-00073:+00004:-00054:002650.4121:07357
07358:-00064:-00011:-00070:002650.4121:07358
07359:-00066:-00001:-00148:002650.4121:07359
07360:-00085:+00019:-00138:002650.4121:07360
07361:-00103:+00013:-00101:002650.4121:07361
07362:-00080:+00013:-00084:002650.4121:07362
07363:-00066:+00048:-00090:002650.4121:07363
07364:-00047:+00061:-00079:002650.4121:07364
07365:-00027:+00080:-00093:002735.9799:07365
07366:+00013:+00077:-00137:002735.9799:07366
07367:+00019:+00071:-00081:002735.9799:07367
07368:+00047:+00062:-00089:002735.9799:07368
07369:+00038:+00051:-00099:002735.9799:07369
07370:+00034:+00047:-00081:002735.9799:07370
07371:+00024:+00033:-00073:002735.9799:07371
07372:+00011:+00019:-00049:002694.6018:07372
07373:-00025:+00013:-00064:002694.6018:07373
07374:-00064:+00011:-00125:002694.6018:07374
07375:-00089:+00013:-00107:002694.6018:07375
07376:-00085:+00030:-00019:002694.6018:07376
07377:-00093:+00040:+00007:002694.6018:07377
07378:-00094:+00064:-00069:002694.6018:07378
07379:-00108:+00055:-00022:002694.6018:07379
07380:-00122:+00075:-00026:002701.8962:07380
07381:-00148:+00072:-00046:002701.8962:07381
07382:-00159:+00087:+00011:002701.8962:07382
07383:-00139:+00092:-00031:002701.8962:07383
07384:-00156:+00087:-00101:002701.8962:07384
07385:-00156:+00099:-00133:002701.8962:07385
07386:-00154:+00095:-00046:002701.8962:07386
07387:-00154:+00093:-00078:002808.7739:07387
07388:-00174:+00085:-00108:002808.7739:07388
07389:-00161:+00093:+00009:002808.7739:07389
07390:-00130:+00092:+00019:002808.7739:07390
07391:-00137:+00104:-00061:002808.7739:07391
07392:-00113:+00112:-00037:002808.7739:07392
07393:-00090:+00109:-00052:002808.7739:07393
07394:-00094:+00077:-00107:002760.3083:07394
07395:-00077:+00097:-00087:002760.3083:07395
07396:-00089:+00090:-00055:002760.3083:07396
07397:-00113:+00101:-00045:002760.3083:07397
07398:-00090:+00107:-00039:002760.3083:07398
07399:-00079:+00131:-00039:002760.3083:07399
07400:-00074:+00143:-00072:002760.3083:07400
07401:-00059:+00131:-00026:002773.7744:07401
07402:-00050:+00120:+00015:002773.7744:07402
07403:-00019:+00115:+00006:002773.7744:07403
07404:-00014:+00104:-00058:002773.7744:07404
07405:-00004:+00114:+00018:002773.7744:07405
07406:+00012:+00061:+00014:002773.7744:07406
07407:-00033:+00043:-00075:002773.7744:07407
07408:-00043:+00029:-00089:002865.9594:07408
07409:-00031:+00011:-00018:002865.9594:07409
07410:-00050:-00021:-00047:002865.9594:07410
07411:-00052:-00023:-00053:002865.9594:07411
07412:-00040:+00005:-00108:002865.9594:07412
07413:-00030:-00010:+00021:002865.9594:07413
07414:-00037:-00011:+00068:002865.9594:07414
07415:-00016:-00032:+00193:002829.3811:07415
07416:-00021:-00012:+00190:002829.3811:07416
07417:-00003:-00009:+00136:002829.3811:07417
07418:+00003:+00021:+00062:002829.3811:07418
07419:+00010:+00014:+00010:002829.3811:07419
07420:+00029:+00066:-00015:002829.3811:07420
07421:+00058:+00063:-00044:002829.3811:07421
07422:+00075:+00072:-00076:002823.9084:07422
07423:+00101:+00108:-00048:002823.9084:07423
07424:+00126:+00103:+00000:002823.9084:07424
07425:+00126:+00103:+00018:002823.9084:07425
07426:+00170:+00104:+00096:002823.9084:07426
07427:+00171:+00103:+00064:002823.9084:07427
07428:+00084:+00115:+00084:002823.9084:07428
07429:+00077:+00072:+00114:002905.3796:07429
07430:+00010:+00081:+00116:002905.3796:07430
07431:+00001:+00079:+00023:002905.3796:07431
07432:-00025:+00078:-00051:002905.3796:07432
07433:-00047:+00097:-00013:002905.3796:07433
07434:+00110:+00043:+00113:002905.3796:07434
07435:-00043:+00017:+00071:002905.3796:07435
07436:+00111:-00034:+00278:002829.1843:07436
07437:-00025:-00115:+00156:002829.1843:07437
07438:+00046:-00090:-00003:002829.1843:07438
07439:-00052:-00176:-00057:002829.1843:07439
07440:-00023:-00215:+00022:002829.1843:07440
07441:-00072:-00208:+00196:002829.1843:07441
07442:-00058:-00198:+00084:002829.1843:07442
07443:-00053:-00224:-00122:002786.1115:07443
07444:-00025:-00251:-00074:002786.1115:07444
07445:+00055:-00254:+00145:002786.1115:07445
07446:+00043:-00242:+00186:002786.1115:07446
07447:+00030:-00270:+00285:002786.1115:07447
07448:+00053:-00295:+00225:002786.1115:07448
07449:+00077:-00255:+00074:002786.1115:07449
07450:+00088:-00231:+00060:002840.2841:07450
07451:+00052:-00223:+00217:002840.2841:07451
07452:+00120:-00165:+00161:002840.2841:07452
07453:+00090:-00129:+00154:002840.2841:07453
07454:+00140:-00126:+00141:002840.2841:07454
07455:+00092:-00079:+00149:002840.2841:07455
07456:+00122:-00011:+00086:002840.2841:07456
07457:+00052:+00005:+00138:002840.2841:07457
07458:+00097:+00057:+00145:002742.0886:07458
07459:+00080:+00085:+00114:002742.0886:07459
07460:+00086:+00124:+00175:002742.0886:07460
07461:+00056:+00122:+00252:002742.0886:07461
07462:+00055:+00155:+00190:002742.0886:07462
07463:-00009:+00135:+00123:002742.0886:07463
07464:-00003:+00148:+00115:002742.0886:07464
07465:-00028:+00151:+00087:002713.6403:07465
07466:-00066:+00129:+00099:002713.6403:07466
07467:-00078:+00101:+00075:002713.6403:07467
07468:-00076:+00084:+00122:002713.6403:07468
07469:-00107:+00050:-00047:002713.6403:07469
07470:-00123:+00036:+00111:002713.6403:07470
07471:-00087:-00001:+00126:002713.6403:07471
07472:-00113:-00027:+00121:002759.7961:07472
07473:-00081:-00050:+00098:002759.7961:07473
07474:-00062:-00075:+00081:002759.7961:07474
07475:-00096:-00107:+00028:002759.7961:07475
07476:-00093:-00139:-00003:002759.7961:07476
07477:-00088:-00155:+00031:002759.7961:07477
07478:-00066:-00148:+00022:002759.7961:07478
07479:-00072:-00159:+00007:002759.7961:07479
07480:-00030:-00154:-00018:002671.5017:07480
07481:-00021:-00149:-00019:002671.5017:07481
07482:+00019:-00160:-00007:002671.5017:07482
07483:+00041:-00159:-00014:002671.5017:07483
07484:+00051:-00135:-00029:002671.5017:07484
07485:+00073:-00138:-00057:002671.5017:07485
07486:+00066:-00086:-00054:002671.5017:07486
07487:+00107:-00070:-00065:002656.0080:07487
07488:+00065:-00082:-00105:002656.0080:07488
07489:+00066:-00069:-00110:002656.0080:07489
07490:+00065:-00074:-00119:002656.0080:07490
07491:+00054:-00030:-00138:002656.0080:07491
07492:+00048:-00053:-00053:002656.0080:07492
07493:+00045:-00021:-00097:002656.0080:07493
07494:-00026:-00009:-00104:002656.0080:07494
07495:-00012:+00004:-00183:002730.0148:07495
07496:-00030:-00033:-00124:002730.0148:07496
07497:-00013:-00024:-00091:002730.0148:07497
07498:-00040:-00048:-00088:002730.0148:07498
07499:-00056:-00034:-00072:002730.0148:07499
07500:-00064:-00026:-00079:002730.0148:07500
07501:-00062:-00014:-00010:002730.0148:07501
07502:-00068:-00016:-00110:002665.7319:07502
07503:-00051:-00006:-00137:002665.7319:07503
07504:-00037:+00050:-00156:002665.7319:07504
07505:-00043:+00040:-00126:002665.7319:07505
07506:+00005:+00069:-00140:002665.7319:07506
07507:+00059:+00066:-00050:002665.7319:07507
07508:+00051:+00071:-00023:002665.7319:07508
07509:+00064:+00083:-00006:002665.7319:07509
07510:+00104:+00098:-00021:002661.6103:07510
07511:+00080:+00113:-00121:002661.6103:07511
07512:+00029:+00088:-00198:002661.6103:07512
07513:+00024:+00098:-00136:002661.6103:07513
07514:+00031:+00110:-00004:002661.6103:07514
07515:-00024:+00098:+00028:002661.6103:07515
07516:-00030:+00083:-00106:002661.6103:07516
07517:-00074:+00073:-00069:002771.8964:07517
07518:-00144:+00041:-00133:002771.8964:07518
07519:-00153:+00064:-00056:002771.8964:07519
07520:-00162:+00057:+00065:002771.8964:07520
07521:-00189:+00061:-00015:002771.8964:07521
07522:-00180:+00041:-00132:002771.8964:07522
07523:-00181:+00079:-00132:002771.8964:07523
07524:-00207:+00040:-00024:002730.0888:07524
07525:-00211:+00062:-00076:002730.0888:07525
07526:-00182:+00046:-00033:002730.0888:07526
07527:-00196:+00041:-00024:002730.0888:07527
07528:-00172:+00048:-00035:002730.0888:07528
07529:-00159:+00057:-00051:002730.0888:07529
07530:-00149:+00078:-00084:002730.0888:07530
07531:-00108:+00097:-00037:002737.3701:07531
07532:-00102:+00102:-00073:002737.3701:07532
07533:-00069:+00130:-00165:002737.3701:07533
07534:-00073:+00154:+00000:002737.3701:07534
07535:-00036:+00143:-00016:002737.3701:07535
07536:-00075:+00170:-00017:002737.3701:07536
07537:-00072:+00150:-00105:002737.3701:07537
07538:-00098:+00160:-00131:002737.3701:07538
07539:-00105:+00146:-00125:002840.2934:07539
07540:-00122:+00174:-00096:002840.2934:07540
07541:-00142:+00146:-00079:002840.2934:07541
07542:-00104:+00169:+00016:002840.2934:07542
07543:-00094:+00135:+00060:002840.2934:07543
07544:-00074:+00134:-00005:002840.2934:07544
07545:-00088:+00137:-00016:002840.2934:07545
07546:-00039:+00105:+00003:002791.2604:07546
07547:-00039:+00094:-00024:002791.2604:07547
07548:-00025:+00063:+00051:002791.2604:07548
07549:-00023:+00026:+00078:002791.2604:07549
07550:-00070:-00006:-00021:002791.2604:07550
07551:-00069:-00018:-00202:002791.2604:07551
07552:-00058:-00010:-00249:002791.2604:07552
07553:-00066:-00028:-00136:002798.6005:07553
07554:-00065:-00050:+00018:002798.6005:07554
07555:-00028:-00041:+00109:002798.6005:07555
07556:+00030:-00029:+00170:002798.6005:07556
07557:+00057:-00036:+00174:002798.6005:07557
07558:+00060:-00016:+00220:002798.6005:07558
07559:+00063:-00005:+00060:002798.6005:07559
07560:+00055:+00022:+00028:002905.3750:07560
07561:+00122:+00040:+00000:002905.3750:07561
07562:+00099:+00063:+00026:002905.3750:07562
07563:+00080:+00062:-00008:002905.3750:07563
07564:+00099:+00062:-00037:002905.3750:07564
07565:+00132:+00085:+00024:002905.3750:07565
07566:+00150:+00089:-00041:002905.3750:07566
07567:+00137:+00127:-00013:002829.3281:07567
07568:+00126:+00111:+00124:002829.3281:07568
07569:+00167:+00099:+00065:002829.3281:07569
07570:+00127:+00104:+00097:002829.3281:07570
07571:+00126:+00090:+00176:002829.3281:07571
07572:+00042:+00061:+00112:002829.3281:07572
07573:+00019:+00091:-00128:002829.3281:07573
07574:-00037:+00088:-00045:002811.1975:07574
07575:+00124:+00044:+00233:002811.1975:07575
07576:-00038:+00016:+00106:002811.1975:07576
07577:+00050:+00014:+00213:002811.1975:07577
07578:-00057:-00140:+00122:002811.1975:07578
07579:+00016:-00059:-00032:002811.1975:07579
07580:-00030:-00199:-00032:002811.1975:07580
07581:-00008:-00115:+00252:002879.0112:07581
07582:-00045:-00184:+00267:002879.0112:07582
07583:-00016:-00152:-00107:002879.0112:07583
07584:-00057:-00187:-00016:002879.0112:07584
07585:+00063:-00193:-00063:002879.0112:07585
07586:+00038:-00219:+00074:002879.0112:07586
07587:+00051:-00237:+00352:002879.0112:07587
07588:+00043:-00212:+00186:002791.2980:07588
07589:+00094:-00213:+00115:002791.2980:07589
07590:+00124:-00200:+00015:002791.2980:07590
07591:+00041:-00222:+00057:002791.2980:07591
07592:+00070:-00172:+00052:002791.2980:07592
07593:+00056:-00171:+00160:002791.2980:07593
07594:+00149:-00107:+00213:002791.2980:07594
07595:+00094:-00110:+00141:002743.3037:07595
07596:+00096:-00024:+00176:002743.3037:07596
07597:+00093:+00006:+00125:002743.3037:07597
07598:+00086:+00025:+00169:002743.3037:07598
07599:+00053:+00041:+00090:002743.3037:07599
07600:+00079:+00070:+00115:002743.3037:07600
07601:+00088:+00090:+00137:002743.3037:07601
07602:+00073:+00122:+00198:002743.3037:07602
07603:+00073:+00119:+00182:002808.7087:07603
07604:+00044:+00136:+00144:002808.7087:07604
07605:-00008:+00145:+00161:002808.7087:07605
07606:-00004:+00116:+00127:002808.7087:07606
07607:-00076:+00088:+00046:002808.7087:07607
07608:-00049:+00072:+00064:002808.7087:07608
07609:-00084:+00060:+00088:002808.7087:07609
07610:-00076:+00030:+00082:002712.1894:07610
07611:-00085:+00004:+00035:002712.1894:07611
07612:-00126:+00000:+00103:002712.1894:07612
07613:-00118:-00056:+00121:002712.1894:07613
07614:-00126:-00072:+00127:002712.1894:07614
07615:-00089:-00122:+00114:002712.1894:07615
07616:-00094:-00143:+00063:002712.1894:07616
07617:-00085:-00158:+00026:002696.0886:07617
07618:-00048:-00148:+00018:002696.0886:07618
07619:-00042:-00146:-00059:002696.0886:07619
07620:-00032:-00152:-00075:002696.0886:07620
07621:+00013:-00152:-00064:002696.0886:07621
07622:+00020:-00154:-00017:002696.0886:07622
07623:+00055:-00160:+00029:002696.0886:07623
07624:+00094:-00117:+00024:002696.0886:07624
07625:+00108:-00123:-00020:002753.7807:07625
07626:+00098:-00075:-00037:002753.7807:07626
07627:+00108:-00054:-00029:002753.7807:07627
07628:+00117:-00039:-00092:002753.7807:07628
07629:+00095:-00038:-00106:002753.7807:07629
07630:+00108:-00010:-00083:002753.7807:07630
07631:+00093:+00004:-00102:002753.7807:07631
07632:+00073:-00001:-00094:002671.4291:07632
07633:+00064:-00018:-00100:002671.4291:07633
07634:-00005:-00015:-00096:002671.4291:07634
07635:-00040:-00014:-00164:002671.4291:07635
07636:-00063:-00047:-00132:002671.4291:07636
07637:-00045:-00009:-00127:002671.4291:07637
07638:-00108:-00027:-00057:002671.4291:07638
07639:-00117:-00030:-00010:002667.2751:07639
07640:-00108:-00031:-00051:002667.2751:07640
07641:-00096:-00029:-00102:002667.2751:07641
07642:-00128:-00052:-00085:002667.2751:07642
07643:-00144:-00026:-00076:002667.2751:07643
07644:-00132:-00036:-00091:002667.2751:07644
07645:-00091:+00003:-00132:002667.2751:07645
07646:-00040:+00034:-00107:002667.2751:07646
07647:-00012:+00052:-00082:002741.9082:07647
07648:+00025:+00062:-00085:002741.9082:07648
07649:+00079:+00068:-00035:002741.9082:07649
07650:+00118:+00093:-00068:002741.9082:07650
07651:+00099:+00072:-00180:002741.9082:07651
07652:+00135:+00074:-00035:002741.9082:07652
07653:+00134:+00109:+00109:002741.9082:07653
07654:+00065:+00089:+00005:002694.5974:07654
07655:+00035:+00074:-00142:002694.5974:07655
07656:+00007:+00090:-00194:002694.5974:07656
07657:-00017:+00071:-00146:002694.5974:07657
07658:-00088:+00069:-00112:002694.5974:07658
07659:-00110:+00045:-00014:002694.5974:07659
07660:-00143:+00043:-00110:002694.5974:07660
07661:-00191:+00047:-00054:002694.5974:07661
07662:-00170:+00046:-00074:002707.7250:07662
07663:-00170:+00051:-00072:002707.7250:07663
07664:-00188:+00038:-00003:002707.7250:07664
07665:-00220:+00028:-00022:002707.7250:07665
07666:-00220:+00030:-00071:002707.7250:07666
07667:-00208:+00047:-00082:002707.7250:07667
07668:-00200:+00058:+00014:002707.7250:07668
07669:-00178:+00068:-00034:002802.5341:07669
07670:-00173:+00070:-00019:002802.5341:07670
07671:-00164:+00076:-00064:002802.5341:07671
07672:-00111:+00109:-00051:002802.5341:07672
07673:-00089:+00143:-00070:002802.5341:07673
07674:-00101:+00122:-00043:002802.5341:07674
07675:-00060:+00149:-00056:002802.5341:07675
07676:-00059:+00161:-00110:002754.2265:07676
07677:-00068:+00156:-00107:002754.2265:07677
07678:-00065:+00157:-00038:002754.2265:07678
07679:-00088:+00134:-00061:002754.2265:07679
07680:-00081:+00154:-00078:002754.2265:07680
07681:-00099:+00121:-00053:002754.2265:07681
07682:-00066:+00122:-00056:002754.2265:07682
07683:-00078:+00128:-00023:002755.4792:07683
07684:-00046:+00144:-00011:002755.4792:07684
07685:-00037:+00145:-00035:002755.4792:07685
07686:-00041:+00137:-00076:002755.4792:07686
07687:-00019:+00140:-00040:002755.4792:07687
07688:-00030:+00119:-00042:002755.4792:07688
07689:-00033:+00092:-00137:002755.4792:07689
07690:-00055:+00099:-00185:002859.5068:07690
07691:-00051:+00080:-00155:002859.5068:07691
07692:-00072:+00067:-00038:002859.5068:07692
07693:-00044:+00053:-00029:002859.5068:07693
07694:-00060:+00031:+00038:002859.5068:07694
07695:-00048:+00001:+00053:002859.5068:07695
07696:-00075:-00023:+00049:002859.5068:07696
07697:-00063:-00023:+00051:002810.2268:07697
07698:-00082:-00047:-00062:002810.2268:07698
07699:-00083:-00025:-00096:002810.2268:07699
07700:-00063:-00027:-00037:002810.2268:07700
07701:-00045:-00046:+00096:002810.2268:07701
07702:-00004:-00030:+00113:002810.2268:07702
07703:+00028:-00010:+00016:002810.2268:07703
07704:+00040:+00002:-00070:002804.8825:07704
07705:+00050:+00034:-00068:002804.8825:07705
07706:+00072:+00030:+00013:002804.8825:07706
07707:+00081:+00064:+00062:002804.8825:07707
07708:+00144:+00068:+00092:002804.8825:07708
07709:+00168:+00060:+00139:002804.8825:07709
07710:+00186:+00074:+00160:002804.8825:07710
07711:+00127:+00067:+00125:002918.7133:07711
07712:+00150:+00056:+00097:002918.7133:07712
07713:+00144:+00074:+00044:002918.7133:07713
07714:+00129:+00106:-00045:002918.7133:07714
07715:+00029:+00056:+00090:002918.7133:07715
07716:+00186:+00045:+00209:002918.7133:07716
07717:-00037:+00017:+00149:002918.7133:07717
07718:+00133:-00001:+00072:002842.1943:07718
07719:+00067:-00041:+00290:002842.1943:07719
07720:+00112:-00013:+00062:002842.1943:07720
07721:-00023:-00093:+00040:002842.1943:07721
07722:-00011:-00118:+00069:002842.1943:07722
07723:+00014:-00116:+00150:002842.1943:07723
07724:-00049:-00142:+00061:002842.1943:07724
07725:-00016:-00140:+00176:002811.1220:07725
07726:-00001:-00152:+00213:002811.1220:07726
07727:+00010:-00179:+00045:002811.1220:07727
07728:-00018:-00196:-00070:002811.1220:07728
07729:+00021:-00212:+00053:002811.1220:07729
07730:+00040:-00230:+00237:002811.1220:07730
07731:+00034:-00196:+00165:002811.1220:07731
07732:+00078:-00165:+00104:002885.5324:07732
07733:+00071:-00176:+00054:002885.5324:07733
07734:+00065:-00152:-00012:002885.5324:07734
07735:+00004:-00142:+00119:002885.5324:07735
07736:+00017:-00114:+00141:002885.5324:07736
07737:+00010:-00123:+00168:002885.5324:07737
07738:+00050:-00098:+00099:002885.5324:07738
07739:+00065:-00061:+00165:002885.5324:07739
07740:+00086:-00049:+00180:002785.0507:07740
07741:+00099:-00009:+00130:002785.0507:07741
07742:+00123:+00001:+00115:002785.0507:07742
07743:+00103:+00020:+00091:002785.0507:07743
07744:+00090:+00032:+00108:002785.0507:07744
07745:+00077:+00048:+00147:002785.0507:07745
07746:+00036:+00041:+00147:002785.0507:07746
07747:+00031:+00063:+00165:002761.5144:07747
07748:+00015:+00068:+00105:002761.5144:07748
07749:-00037:+00069:+00109:002761.5144:07749
07750:-00014:+00045:+00049:002761.5144:07750
07751:-00052:+00079:+00060:002761.5144:07751
07752:-00024:+00040:+00120:002761.5144:07752
07753:-00048:+00046:+00153:002761.5144:07753
07754:-00039:+00011:+00120:002821.1679:07754
07755:-00041:+00032:+00036:002821.1679:07755
07756:-00071:+00017:+00101:002821.1679:07756
07757:-00085:-00012:+00048:002821.1679:07757
07758:-00063:-00033:+00069:002821.1679:07758
07759:-00066:-00061:+00113:002821.1679:07759
07760:-00065:-00097:+00049:002821.1679:07760
07761:-00054:-00072:-00013:002742.0751:07761
07762:-00057:-00127:+00028:002742.0751:07762
07763:-00044:-00138:+00032:002742.0751:07763
07764:-00022:-00133:-00030:002742.0751:07764
07765:+00015:-00119:-00036:002742.0751:07765
07766:+00033:-00153:+00008:002742.0751:07766
07767:+00030:-00175:+00005:002742.0751:07767
07768:+00043:-00189:+00035:002742.0751:07768
07769:+00034:-00164:-00032:002707.7250:07769
07770:+00063:-00148:-00038:002707.7250:07770
07771:+00073:-00115:-00066:002707.7250:07771
07772:+00073:-00140:-00057:002707.7250:07772
07773:+00075:-00122:-00063:002707.7250:07773
07774:+00080:-00128:-00043:002707.7250:07774
07775:+00105:-00109:-00052:002707.7250:07775
07776:+00069:-00123:-00039:002765.8061:07776
07777:+00037:-00096:-00073:002765.8061:07777
07778:-00013:-00064:-00018:002765.8061:07778
07779:-00005:-00038:-00244:002765.8061:07779
07780:-00058:-00065:-00171:002765.8061:07780
07781:+00009:-00048:-00136:002765.8061:07781
07782:-00041:-00083:+00013:002765.8061:07782
07783:+00018:-00063:-00048:002694.6191:07783
07784:-00038:-00083:-00066:002694.6191:07784
07785:-00025:-00056:-00033:002694.6191:07785
07786:-00082:-00061:-00053:002694.6191:07786
07787:-00053:-00063:-00072:002694.6191:07787
07788:-00067:-00045:-00150:002694.6191:07788
07789:-00020:-00052:-00144:002694.6191:07789
07790:-00027:-00012:-00148:002694.6191:07790
07791:-00011:-00019:-00120:002678.7534:07791
07792:+00016:-00002:-00088:002678.7534:07792
07793:+00024:+00024:-00078:002678.7534:07793
07794:+00054:+00044:-00073:002678.7534:07794
07795:+00069:+00075:-00045:002678.7534:07795
07796:+00072:+00096:-00024:002678.7534:07796
07797:+00052:+00112:-00051:002678.7534:07797
07798:-00005:+00117:-00171:002777.9460:07798
07799:-00030:+00117:-00185:002777.9460:07799
07800:-00039:+00154:+00012:002777.9460:07800
07801:-00063:+00136:+00067:002777.9460:07801
07802:-00100:+00136:-00010:002777.9460:07802
07803:-00122:+00136:-00105:002777.9460:07803
07804:-00131:+00148:-00107:002777.9460:07804
07805:-00180:+00151:-00169:002736.0642:07805
07806:-00145:+00153:-00068:002736.0642:07806
07807:-00137:+00170:+00039:002736.0642:07807
07808:-00144:+00135:-00065:002736.0642:07808
07809:-00159:+00125:-00128:002736.0642:07809
07810:-00135:+00100:-00109:002736.0642:07810
07811:-00160:+00098:-00105:002736.0642:07811
07812:-00135:+00059:-00047:002736.0642:07812
07813:-00145:+00078:-00005:002737.3259:07813
07814:-00134:+00039:-00034:002737.3259:07814
07815:-00107:+00046:-00087:002737.3259:07815
07816:-00118:+00069:-00081:002737.3259:07816
07817:-00115:+00074:-00136:002737.3259:07817
07818:-00115:+00072:-00020:002737.3259:07818
07819:-00063:+00099:-00007:002737.3259:07819
07820:-00103:+00109:-00087:002840.2604:07820
07821:-00078:+00102:-00066:002840.2604:07821
07822:-00098:+00104:-00024:002840.2604:07822
07823:-00098:+00121:-00086:002840.2604:07823
07824:-00113:+00129:-00155:002840.2604:07824
07825:-00118:+00116:-00109:002840.2604:07825
07826:-00118:+00144:-00013:002840.2604:07826
07827:-00080:+00109:+00005:002797.5778:07827
07828:-00078:+00087:-00058:002797.5778:07828
07829:-00100:+00091:-00060:002797.5778:07829
07830:-00060:+00095:-00029:002797.5778:07830
07831:-00073:+00081:+00007:002797.5778:07831
07832:-00054:+00079:+00051:002797.5778:07832
07833:-00034:+00024:+00078:002797.5778:07833
07834:-00059:+00029:+00090:002792.3979:07834
07835:-00026:+00002:+00043:002792.3979:07835
07836:-00020:+00001:-00086:002792.3979:07836
07837:-00014:-00033:-00184:002792.3979:07837
07838:-00052:-00031:-00170:002792.3979:07838
07839:-00030:-00048:-00019:002792.3979:07839
07840:-00040:-00025:+00022:002792.3979:07840
07841:+00014:-00037:+00187:002898.7883:07841
07842:+00005:-00024:+00233:002898.7883:07842
07843:+00010:-00041:+00150:002898.7883:07843
07844:+00031:+00001:+00058:002898.7883:07844
07845:+00035:-00008:+00011:002898.7883:07845
07846:+00060:+00038:+00027:002898.7883:07846
07847:+00065:+00026:+00003:002898.7883:07847
07848:+00097:+00077:+00016:002835.7802:07848
07849:+00141:+00082:+00009:002835.7802:07849
07850:+00165:+00102:+00020:002835.7802:07850
07851:+00144:+00107:+00032:002835.7802:07851
07852:+00149:+00119:+00011:002835.7802:07852
07853:+00127:+00100:+00067:002835.7802:07853
07854:+00195:+00102:+00102:002835.7802:07854
07855:+00097:+00114:+00042:002823.8325:07855
07856:+00085:+00122:+00044:002823.8325:07856
07857:+00036:+00073:+00101:002823.8325:07857
07858:+00033:+00110:+00072:002823.8325:07858
07859:-00014:+00093:-00030:002823.8325:07859
07860:-00056:+00116:+00032:002823.8325:07860
07861:-00078:+00072:+00248:002823.8325:07861
07862:-00040:+00081:+00132:002892.1625:07862
07863:+00075:+00001:+00115:002892.1625:07863
07864:-00006:-00038:+00118:002892.1625:07864
07865:-00037:-00054:+00009:002892.1625:07865
07866:-00066:-00139:-00068:002892.1625:07866
07867:-00030:-00111:+00031:002892.1625:07867
07868:-00018:-00168:+00196:002892.1625:07868
07869:-00052:-00165:-00048:002803.8525:07869
07870:-00035:-00167:-00141:002803.8525:07870
07871:+00008:-00221:+00111:002803.8525:07871
07872:+00059:-00229:+00300:002803.8525:07872
07873:+00031:-00230:+00231:002803.8525:07873
07874:+00030:-00227:+00046:002803.8525:07874
07875:+00138:-00230:+00181:002803.8525:07875
07876:+00094:-00219:+00005:002761.5734:07876
07877:+00023:-00167:+00092:002761.5734:07877
07878:+00070:-00206:+00134:002761.5734:07878
07879:+00069:-00138:+00207:002761.5734:07879
07880:+00116:-00128:+00075:002761.5734:07880
07881:+00061:-00094:+00209:002761.5734:07881
07882:+00107:-00077:+00151:002761.5734:07882
07883:+00055:-00012:+00101:002815.1159:07883
07884:+00118:+00009:+00076:002815.1159:07884
07885:+00086:+00081:+00161:002815.1159:07885
07886:+00124:+00097:+00136:002815.1159:07886
07887:+00078:+00103:+00163:002815.1159:07887
07888:+00058:+00113:+00177:002815.1159:07888
07889:+00048:+00129:+00122:002815.1159:07889
07890:-00037:+00100:+00177:002815.1159:07890
07891:-00018:+00089:+00109:002724.1213:07891
07892:-00050:+00070:+00098:002724.1213:07892
07893:-00048:+00062:+00063:002724.1213:07893
07894:-00061:+00028:+00112:002724.1213:07894
07895:-00090:+00020:+00093:002724.1213:07895
07896:-00101:-00025:+00076:002724.1213:07896
07897:-00096:-00038:+00063:002724.1213:07897
07898:-00070:-00044:+00133:002684.4870:07898
07899:-00086:-00072:+00127:002684.4870:07899
07900:-00077:-00089:+00072:002684.4870:07900
07901:-00082:-00109:-00015:002684.4870:07901
07902:-00086:-00104:-00015:002684.4870:07902
07903:-00064:-00116:-00044:002684.4870:07903
07904:-00067:-00142:-00033:002684.4870:07904
07905:-00037:-00106:+00047:002747.8273:07905
07906:-00004:-00114:+00024:002747.8273:07906
07907:+00027:-00095:+00013:002747.8273:07907
07908:+00025:-00075:+00021:002747.8273:07908
07909:+00074:-00057:-00027:002747.8273:07909
07910:+00050:-00077:-00007:002747.8273:07910
07911:+00081:-00062:-00038:002747.8273:07911
07912:+00050:-00048:-00022:002747.8273:07912
07913:+00055:-00031:-00088:002665.7663:07913
07914:+00048:-00010:-00107:002665.7663:07914
07915:+00038:-00009:-00086:002665.7663:07915
07916:+00004:+00001:-00154:002665.7663:07916
07917:+00026:-00011:-00132:002665.7663:07917
07918:+00033:-00040:-00137:002665.7663:07918
07919:-00023:-00056:-00124:002665.7663:07919
07920:-00088:-00085:-00085:002644.7314:07920
07921:-00091:-00054:-00024:002644.7314:07921
07922:-00102:-00081:-00047:002644.7314:07922
07923:-00092:-00040:-00084:002644.7314:07923
07924:-00100:-00076:-00072:002644.7314:07924
07925:-00089:-00054:-00072:002644.7314:07925
07926:-00113:-00092:-00153:002644.7314:07926
07927:-00100:-00064:-00130:002644.7314:07927
07928:-00084:-00046:-00120:002730.0412:07928
07929:-00079:-00034:-00035:002730.0412:07929
07930:-00056:-00006:-00077:002730.0412:07930
07931:+00002:+00048:-00063:002730.0412:07931
07932:+00019:+00041:-00137:002730.0412:07932
07933:+00062:+00095:-00097:002730.0412:07933
07934:+00108:+00087:-00100:002730.0412:07934
07935:+00096:+00114:-00061:002671.4335:07935
07936:+00084:+00106:-00074:002671.4335:07936
07937:+00064:+00103:-00136:002671.4335:07937
07938:+00076:+00110:-00132:002671.4335:07938
07939:+00041:+00104:+00033:002671.4335:07939
07940:-00021:+00090:-00068:002671.4335:07940
07941:-00068:+00124:-00169:002671.4335:07941
07942:-00090:+00093:-00203:002671.4335:07942
07943:-00128:+00113:-00076:002684.4912:07943
07944:-00148:+00110:-00043:002684.4912:07944
07945:-00165:+00108:+00006:002684.4912:07945
07946:-00147:+00095:-00053:002684.4912:07946
07947:-00156:+00090:-00095:002684.4912:07947
07948:-00167:+00095:-00021:002684.4912:07948
07949:-00193:+00087:-00060:002684.4912:07949
07950:-00176:+00085:-00064:002790.2204:07950
07951:-00189:+00088:-00074:002790.2204:07951
07952:-00155:+00096:-00062:002790.2204:07952
07953:-00195:+00070:-00082:002790.2204:07953
07954:-00170:+00099:-00007:002790.2204:07954
07955:-00169:+00095:-00047:002790.2204:07955
07956:-00177:+00089:+00062:002790.2204:07956
07957:-00137:+00076:+00086:002748.1035:07957
07958:-00145:+00099:-00077:002748.1035:07958
07959:-00126:+00099:-00134:002748.1035:07959
07960:-00129:+00109:-00110:002748.1035:07960
07961:-00118:+00074:-00095:002748.1035:07961
07962:-00094:+00086:-00108:002748.1035:07962
07963:-00071:+00090:-00057:002748.1035:07963
07964:-00085:+00099:+00024:002749.3442:07964
07965:-00069:+00077:-00032:002749.3442:07965
07966:-00072:+00095:-00028:002749.3442:07966
07967:-00049:+00071:-00058:002749.3442:07967
07968:-00050:+00097:-00044:002749.3442:07968
07969:-00034:+00097:-00051:002749.3442:07969
07970:-00038:+00111:-00058:002749.3442:07970
07971:-00016:+00111:-00023:002852.9582:07971
07972:-00025:+00114:-00031:002852.9582:07972
07973:-00023:+00111:-00028:002852.9582:07973
07974:-00025:+00101:-00047:002852.9582:07974
07975:-00012:+00058:-00091:002852.9582:07975
07976:-00020:+00071:-00035:002852.9582:07976
07977:-00042:+00036:+00085:002852.9582:07977
07978:-00057:+00010:+00002:002852.9582:07978
07979:-00062:-00004:-00090:002797.5166:07979
07980:-00065:+00020:-00113:002797.5166:07980
07981:-00063:-00010:-00059:002797.5166:07981
07982:-00090:-00008:+00131:002797.5166:07982
07983:-00134:-00049:+00213:002797.5166:07983
07984:-00065:-00035:+00226:002797.5166:07984
07985:-00060:-00013:+00006:002797.5166:07985
07986:-00051:-00007:+00069:002811.1315:07986
07987:+00009:-00007:+00046:002811.1315:07987
07988:+00045:+00038:+00031:002811.1315:07988
07989:+00079:+00065:-00046:002811.1315:07989
07990:+00127:+00070:-00034:002811.1315:07990
07991:+00161:+00108:-00013:002811.1315:07991
07992:+00163:+00074:+00030:002811.1315:07992
07993:+00181:+00100:+00065:002898.6694:07993
07994:+00160:+00111:+00092:002898.6694:07994
07995:+00145:+00108:+00076:002898.6694:07995
07996:+00099:+00074:+00013:002898.6694:07996
07997:+00109:+00085:+00042:002898.6694:07997
07998:+00068:+00066:+00160:002898.6694:07998
07999:-00006:+00065:+00176:002898.6694:07999
08000:+00005:+00014:+00269:002829.2944:08000
08001:+00013:+00015:+00039:002829.2944:08001
08002:+00023:+00010:+00154:002829.2944:08002
08003:+00060:-00061:+00134:002829.2944:08003
08004:+00075:-00041:+00025:002829.2944:08004
08005:-00042:-00105:-00082:002829.2944:08005
08006:+00036:-00075:+00010:002829.2944:08006
08007:-00016:-00171:+00148:002804.8872:08007
08008:-00058:-00125:-00082:002804.8872:08008
08009:-00070:-00190:-00129:002804.8872:08009
08010:+00021:-00173:+00049:002804.8872:08010
08011:+00087:-00191:+00161:002804.8872:08011
08012:+00032:-00186:+00331:002804.8872:08012
08013:+00003:-00202:+00115:002804.8872:08013
08014:+00048:-00219:+00135:002865.9401:08014
08015:+00070:-00182:+00005:002865.9401:08015
08016:+00004:-00182:+00086:002865.9401:08016
08017:-00014:-00164:+00090:002865.9401:08017
08018:-00003:-00173:+00107:002865.9401:08018
08019:+00025:-00134:+00085:002865.9401:08019
08020:+00002:-00115:+00116:002865.9401:08020
08021:+00041:-00108:+00111:002785.0183:08021
08022:+00033:-00071:+00174:002785.0183:08022
08023:+00138:-00046:+00123:002785.0183:08023
08024:+00123:+00003:+00129:002785.0183:08024
08025:+00147:+00012:+00097:002785.0183:08025
08026:+00138:+00039:+00212:002785.0183:08026
08027:+00123:+00044:+00217:002785.0183:08027
08028:+00080:+00095:+00132:002749.3759:08028
08029:+00051:+00090:+00104:002749.3759:08029
08030:+00024:+00086:+00110:002749.3759:08030
08031:-00009:+00059:+00090:002749.3759:08031
08032:-00014:+00074:+00075:002749.3759:08032
08033:+00001:+00043:+00098:002749.3759:08033
08034:-00030:+00068:+00121:002749.3759:08034
08035:-00026:+00039:+00092:002814.9848:08035
08036:-00047:+00051:+00205:002814.9848:08036
08037:-00045:+00021:+00131:002814.9848:08037
08038:-00066:-00004:+00076:002814.9848:08038
08039:-00080:-00025:+00045:002814.9848:08039
08040:-00131:-00039:+00079:002814.9848:08040
08041:-00096:-00082:+00055:002814.9848:08041
08042:-00131:-00071:+00033:002814.9848:08042
08043:-00110:-00087:+00026:002730.0976:08043
08044:-00094:-00123:+00003:002730.0976:08044
08045:-00078:-00116:-00013:002730.0976:08045
08046:-00065:-00128:+00002:002730.0976:08046
08047:-00029:-00130:+00017:002730.0976:08047
08048:-00009:-00129:+00022:002730.0976:08048
08049:+00033:-00113:+00038:002730.0976:08049
08050:+00071:-00091:+00024:002707.7382:08050
08051:+00081:-00097:+00054:002707.7382:08051
08052:+00121:-00084:+00003:002707.7382:08052
08053:+00102:-00110:-00059:002707.7382:08053
08054:+00111:-00108:-00109:002707.7382:08054
08055:+00086:-00142:-00165:002707.7382:08055
08056:+00053:-00154:-00097:002707.7382:08056
08057:+00077:-00136:-00105:002784.0581:08057
08058:+00029:-00121:-00061:002784.0581:08058
08059:+00029:-00099:-00081:002784.0581:08059
08060:-00022:-00143:-00048:002784.0581:08060
08061:+00004:-00110:-00165:002784.0581:08061
08062:-00030:-00128:-00122:002784.0581:08062
08063:-00024:-00083:-00134:002784.0581:08063
08064:-00079:-00078:-00062:002784.0581:08064
08065:-00063:-00040:+00011:002718.1135:08065
08066:-00075:-00030:-00021:002718.1135:08066
08067:-00051:+00007:-00065:002718.1135:08067
08068:-00054:-00006:-00095:002718.1135:08068
08069:-00034:+00023:-00170:002718.1135:08069
08070:+00002:+00039:-00172:002718.1135:08070
08071:+00011:+00068:-00143:002718.1135:08071
08072:+00046:+00072:-00077:002707.7116:08072
08073:+00064:+00091:-00066:002707.7116:08073
08074:+00053:+00102:-00137:002707.7116:08074
08075:+00075:+00142:-00107:002707.7116:08075
08076:+00050:+00123:-00114:002707.7116:08076
08077:+00039:+00121:-00141:002707.7116:08077
08078:+00026:+00125:-00155:002707.7116:08078
08079:+00015:+00126:-00134:002815.0085:08079
08080:-00051:+00101:-00083:002815.0085:08080
08081:-00089:+00091:-00149:002815.0085:08081
08082:-00132:+00099:-00151:002815.0085:08082
08083:-00120:+00111:+00051:002815.0085:08083
08084:-00142:+00084:-00007:002815.0085:08084
08085:-00181:+00057:-00108:002815.0085:08085
08086:-00167:+00071:-00101:002760.3037:08086
08087:-00168:+00092:-00080:002760.3037:08087
08088:-00178:+00099:-00105:002760.3037:08088
08089:-00158:+00098:-00022:002760.3037:08089
08090:-00175:+00084:-00023:002760.3037:08090
08091:-00135:+00071:-00149:002760.3037:08091
08092:-00122:+00069:-00140:002760.3037:08092
08093:-00113:+00080:-00021:002760.3037:08093
08094:-00108:+00064:+00006:002767.6035:08094
08095:-00115:+00044:-00070:002767.6035:08095
08096:-00082:+00054:+00023:002767.6035:08096
08097:-00069:+00041:+00046:002767.6035:08097
08098:-00106:+00041:+00013:002767.6035:08098
08099:-00115:+00063:+00022:002767.6035:08099
08100:-00103:+00055:-00038:002767.6035:08100
08101:-00118:+00092:-00083:002865.9741:08101
08102:-00081:+00085:-00020:002865.9741:08102
08103:-00091:+00099:-00008:002865.9741:08103
08104:-00098:+00110:-00111:002865.9741:08104
08105:-00074:+00101:-00081:002865.9741:08105
08106:-00087:+00103:-00067:002865.9741:08106
08107:-00074:+00090:-00040:002865.9741:08107
08108:-00072:+00091:-00010:002803.9089:08108
08109:-00067:+00115:-00016:002803.9089:08109
08110:-00049:+00072:+00024:002803.9089:08110
08111:-00068:+00084:+00067:002803.9089:08111
08112:-00030:+00058:-00002:002803.9089:08112
08113:-00053:+00086:-00095:002803.9089:08113
08114:-00043:+00089:-00071:002803.9089:08114
08115:-00040:+00076:-00023:002811.1650:08115
08116:-00041:+00052:+00026:002811.1650:08116
08117:-00028:+00055:+00067:002811.1650:08117
08118:-00013:+00036:+00007:002811.1650:08118
08119:-00025:+00010:-00080:002811.1650:08119
08120:-00010:+00020:-00103:002811.1650:08120
08121:+00013:-00007:+00053:002811.1650:08121
08122:+00025:+00006:+00102:002905.3698:08122
08123:+00006:-00013:+00171:002905.3698:08123
08124:+00042:+00007:+00108:002905.3698:08124
08125:+00030:+00017:+00072:002905.3698:08125
08126:+00049:+00038:+00047:002905.3698:08126
08127:+00056:+00027:+00028:002905.3698:08127
08128:+00062:+00054:-00002:002905.3698:08128
08129:+00077:+00055:-00078:002835.7563:08129
08130:+00053:+00061:-00075:002835.7563:08130
08131:+00099:+00061:-00082:002835.7563:08131
08132:+00106:+00078:+00018:002835.7563:08132
08133:+00135:+00079:+00071:002835.7563:08133
08134:+00110:+00077:+00136:002835.7563:08134
08135:+00095:+00067:+00191:002835.7563:08135
08136:+00068:+00039:+00173:002830.2189:08136
08137:+00024:+00030:+00032:002830.2189:08137
08138:+00014:+00049:-00074:002830.2189:08138
08139:-00060:+00082:-00038:002830.2189:08139
08140:+00064:+00052:+00212:002830.2189:08140
08141:-00051:+00032:+00128:002830.2189:08141
08142:+00097:+00031:+00155:002830.2189:08142
08143:-00001:-00072:+00105:002898.7187:08143
08144:+00067:-00014:+00102:002898.7187:08144
08145:-00051:-00126:-00069:002898.7187:08145
08146:+00042:-00082:+00033:002898.7187:08146
08147:-00010:-00105:+00309:002898.7187:08147
08148:-00024:-00111:+00033:002898.7187:08148
08149:-00098:-00106:-00100:002898.7187:08149
08150:+00034:-00117:-00119:002803.8435:08150
08151:+00125:-00144:+00210:002803.8435:08151
08152:+00104:-00138:+00215:002803.8435:08152
08153:-00001:-00143:+00261:002803.8435:08153
08154:+00030:-00182:+00074:002803.8435:08154
08155:+00100:-00170:-00036:002803.8435:08155
08156:+00065:-00158:+00054:002803.8435:08156
08157:+00037:-00154:+00154:002767.6079:08157
08158:-00011:-00122:+00092:002767.6079:08158
08159:+00099:-00085:+00094:002767.6079:08159
08160:+00068:-00094:+00103:002767.6079:08160
08161:+00048:-00069:+00107:002767.6079:08161
08162:+00001:-00074:+00122:002767.6079:08162
08163:+00022:-00083:+00186:002767.6079:08163
08164:+00029:-00043:+00121:002833.9370:08164
08165:+00020:-00014:+00079:002833.9370:08165
08166:+00009:-00011:+00149:002833.9370:08166
08167:-00025:-00035:+00165:002833.9370:08167
08168:+00014:-00021:+00175:002833.9370:08168
08169:+00015:-00001:+00154:002833.9370:08169
08170:-00011:+00022:+00151:002833.9370:08170
08171:-00012:-00001:+00068:002748.1350:08171
08172:-00002:+00014:+00081:002748.1350:08172
08173:-00006:+00009:+00045:002748.1350:08173
08174:+00006:+00013:+00073:002748.1350:08174
08175:+00019:-00001:+00061:002748.1350:08175
08176:-00006:-00004:+00036:002748.1350:08176
08177:-00009:+00018:+00122:002748.1350:08177
08178:-00013:+00022:+00054:002748.1350:08178
08179:-00014:-00003:+00181:002713.5744:08179
08180:-00017:-00019:+00220:002713.5744:08180
08181:-00050:-00034:+00090:002713.5744:08181
08182:-00068:-00026:+00016:002713.5744:08182
08183:-00055:-00051:+00008:002713.5744:08183
08184:-00046:-00061:+00038:002713.5744:08184
08185:-00031:-00080:+00005:002713.5744:08185
08186:-00004:-00083:+00021:002784.0400:08186
08187:+00013:-00065:+00010:002784.0400:08187
08188:+00010:-00088:-00049:002784.0400:08188
08189:-00011:-00107:-00018:002784.0400:08189
08190:-00007:-00111:-00012:002784.0400:08190
08191:-00003:-00100:-00019:002784.0400:08191
08192:-00005:-00128:-00070:002784.0400:08192
08193:-00010:-00110:-00033:002706.3085:08193
08194:+00008:-00096:-00031:002706.3085:08194
08195:+00019:-00091:+00052:002706.3085:08195
08196:+00061:-00056:+00054:002706.3085:08196
08197:+00072:-00042:-00057:002706.3085:08197
08198:+00047:-00082:-00137:002706.3085:08198
08199:+00050:-00058:-00113:002706.3085:08199
08200:+00017:-00113:-00095:002706.3085:08200
08201:-00007:-00079:-00106:002684.4440:08201
08202:-00043:-00069:-00109:002684.4440:08202
08203:-00028:-00082:-00131:002684.4440:08203
08204:-00072:-00068:-00116:002684.4440:08204
08205:-00060:-00060:-00031:002684.4440:08205
08206:-00029:-00063:-00043:002684.4440:08206
08207:-00023:-00061:-00022:002684.4440:08207
08208:+00013:-00026:-00120:002765.7702:08208
08209:-00037:-00065:-00097:002765.7702:08209
08210:-00038:-00037:-00051:002765.7702:08210
08211:-00056:-00032:-00102:002765.7702:08211
08212:-00027:+00022:-00076:002765.7702:08212
08213:+00016:-00003:-00133:002765.7702:08213
08214:-00011:+00037:-00116:002765.7702:08214
08215:+00049:+00025:-00099:002706.2958:08215
08216:+00076:+00043:-00081:002706.2958:08216
08217:+00082:+00044:-00156:002706.2958:08217
08218:+00078:+00076:-00109:002706.2958:08218
08219:+00052:+00076:-00074:002706.2958:08219
08220:+00043:+00108:-00026:002706.2958:08220
08221:-00012:+00100:-00164:002706.2958:08221
08222:-00019:+00128:-00182:002706.2958:08222
08223:-00040:+00118:-00018:002707.6987:08223
08224:-00092:+00130:+00012:002707.6987:08224
08225:-00116:+00119:-00108:002707.6987:08225
08226:-00126:+00142:-00169:002707.6987:08226
08227:-00170:+00142:-00139:002707.6987:08227
08228:-00173:+00142:-00130:002707.6987:08228
08229:-00183:+00121:-00046:002707.6987:08229
08230:-00187:+00123:-00048:002808.7414:08230
08231:-00185:+00113:-00094:002808.7414:08231
08232:-00171:+00104:-00119:002808.7414:08232
08233:-00179:+00091:-00063:002808.7414:08233
08234:-00147:+00091:+00000:002808.7414:08234
08235:-00147:+00094:-00045:002808.7414:08235
08236:-00134:+00071:-00076:002808.7414:08236
08237:-00081:+00078:-00122:002760.2900:08237
08238:-00095:+00073:-00078:002760.2900:08238
08239:-00104:+00084:-00099:002760.2900:08239
08240:-00076:+00080:+00014:002760.2900:08240
08241:-00048:+00084:-00007:002760.2900:08241
08242:-00067:+00082:-00050:002760.2900:08242
08243:-00068:+00073:-00102:002760.2900:08243
08244:-00068:+00060:-00044:002767.5988:08244
08245:-00065:+00084:-00054:002767.5988:08245
08246:-00070:+00074:-00053:002767.5988:08246
08247:-00058:+00071:+00050:002767.5988:08247
08248:-00064:+00041:+00059:002767.5988:08248
08249:-00117:+00028:+00012:002767.5988:08249
08250:-00095:+00042:+00003:002767.5988:08250
08251:-00108:+00020:+00048:002865.9111:08251
08252:-00115:+00019:+00100:002865.9111:08252
08253:-00082:+00009:+00119:002865.9111:08253
08254:-00034:+00010:+00056:002865.9111:08254
08255:-00039:+00012:+00011:002865.9111:08255
08256:+00011:+00036:-00159:002865.9111:08256
08257:-00010:+00013:-00101:002865.9111:08257
08258:+00042:+00020:-00078:002816.4687:08258
08259:+00037:+00011:+00099:002816.4687:08259
08260:+00051:+00012:+00158:002816.4687:08260
08261:+00059:+00010:+00178:002816.4687:08261
08262:+00071:+00053:+00123:002816.4687:08262
08263:+00094:+00053:+00077:002816.4687:08263
08264:+00082:+00044:+00103:002816.4687:08264
08265:+00066:+00075:+00045:002816.4687:08265
08266:+00090:+00099:-00001:002811.1457:08266
08267:+00083:+00123:-00043:002811.1457:08267
08268:+00082:+00129:-00009:002811.1457:08268
08269:+00091:+00117:+00076:002811.1457:08269
08270:+00073:+00090:+00095:002811.1457:08270
08271:+00049:+00112:-00014:002811.1457:08271
08272:+00090:+00104:-00152:002811.1457:08272
08273:+00063:+00124:-00097:002892.0737:08273
08274:+00052:+00108:+00075:002892.0737:08274
08275:+00005:+00061:+00209:002892.0737:08275
08276:-00042:+00051:-00062:002892.0737:08276
08277:+00016:+00025:-00096:002892.0737:08277
08278:-00040:+00032:+00103:002892.0737:08278
08279:-00040:+00024:-00030:002892.0737:08279
08280:-00187:-00053:+00015:002803.8100:08280
08281:+00044:-00015:+00057:002803.8100:08281
08282:-00132:-00113:+00094:002803.8100:08282
08283:+00012:-00090:-00029:002803.8100:08283
08284:+00012:-00154:+00009:002803.8100:08284
08285:+00065:-00144:-00248:002803.8100:08285
08286:+00109:-00169:-00030:002803.8100:08286
08287:+00119:-00184:+00349:002779.9455:08287
08288:+00044:-00145:+00299:002779.9455:08288
08289:+00017:-00163:-00251:002779.9455:08289
08290:+00065:-00149:+00055:002779.9455:08290
08291:+00186:-00180:+00176:002779.9455:08291
08292:+00116:-00161:+00343:002779.9455:08292
08293:+00103:-00195:+00205:002779.9455:08293
08294:+00153:-00175:+00083:002833.8942:08294
08295:+00122:-00174:+00100:002833.8942:08295
08296:+00131:-00149:+00030:002833.8942:08296
08297:+00030:-00160:+00084:002833.8942:08297
08298:+00077:-00118:+00104:002833.8942:08298
08299:+00060:-00105:+00155:002833.8942:08299
08300:+00078:-00041:+00109:002833.8942:08300
08301:+00043:-00062:+00175:002742.0617:08301
08302:+00059:-00001:+00201:002742.0617:08302
08303:+00050:+00030:+00162:002742.0617:08303
08304:+00069:+00079:+00116:002742.0617:08304
08305:+00028:+00056:+00195:002742.0617:08305
08306:+00043:+00083:+00166:002742.0617:08306
08307:-00012:+00090:+00119:002742.0617:08307
08308:+00014:+00110:+00093:002707.6943:08308
08309:-00030:+00075:+00119:002707.6943:08309
08310:-00019:+00072:+00074:002707.6943:08310
08311:-00045:+00093:+00158:002707.6943:08311
08312:-00068:+00056:+00179:002707.6943:08312
08313:-00079:+00044:+00113:002707.6943:08313
08314:-00065:+00015:+00135:002707.6943:08314
08315:-00089:+00032:+00130:002707.6943:08315
08316:-00060:-00019:+00087:002765.7971:08316
08317:-00047:-00022:+00214:002765.7971:08317
08318:-00057:-00050:+00153:002765.7971:08318
08319:-00061:-00056:+00021:002765.7971:08319
08320:-00065:-00082:+00015:002765.7971:08320
08321:-00048:-00091:+00025:002765.7971:08321
08322:-00085:-00127:-00018:002765.7971:08322
08323:-00044:-00108:+00029:002677.2490:08323
08324:-00034:-00115:+00075:002677.2490:08324
08325:-00039:-00099:+00066:002677.2490:08325
08326:+00012:-00100:+00023:002677.2490:08326
08327:+00017:-00087:-00006:002677.2490:08327
08328:-00009:-00113:-00036:002677.2490:08328
08329:+00020:-00087:+00023:002677.2490:08329
08330:+00056:-00075:-00027:002677.2490:08330
08331:+00061:-00070:-00021:002656.0036:08331
08332:+00076:-00049:-00054:002656.0036:08332
08333:+00075:+00005:-00048:002656.0036:08333
08334:+00067:+00004:-00040:002656.0036:08334
08335:+00091:-00005:+00010:002656.0036:08335
08336:+00079:-00007:-00070:002656.0036:08336
08337:+00052:-00036:-00136:002656.0036:08337
08338:+00051:-00050:-00184:002735.9489:08338
08339:+00020:-00057:-00121:002735.9489:08339
08340:-00015:-00047:-00186:002735.9489:08340
08341:-00073:-00044:-00138:002735.9489:08341
08342:-00057:-00014:-00186:002735.9489:08342
08343:-00114:-00051:-00064:002735.9489:08343
08344:-00072:-00028:-00033:002735.9489:08344
08345:-00080:-00051:-00009:002735.9489:08345
08346:-00023:-00034:-00146:002682.9956:08346
08347:-00040:-00037:-00125:002682.9956:08347
08348:-00032:+00021:-00105:002682.9956:08348
08349:-00054:+00031:-00152:002682.9956:08349
08350:-00017:+00030:-00114:002682.9956:08350
08351:+00034:+00076:-00140:002682.9956:08351
08352:+00060:+00087:-00182:002682.9956:08352
08353:+00066:+00109:-00146:002696.1188:08353
08354:+00128:+00111:-00084:002696.1188:08354
08355:+00149:+00085:-00154:002696.1188:08355
08356:+00126:+00111:-00170:002696.1188:08356
08357:+00095:+00070:-00124:002696.1188:08357
08358:+00064:+00095:-00110:002696.1188:08358
08359:+00021:+00066:-00136:002696.1188:08359
08360:-00025:+00060:-00052:002790.1975:08360
08361:-00088:+00040:-00070:002790.1975:08361
08362:-00161:+00028:-00143:002790.1975:08362
08363:-00140:+00040:-00026:002790.1975:08363
08364:-00208:+00069:-00001:002790.1975:08364
08365:-00216:+00043:-00020:002790.1975:08365
08366:-00241:+00058:-00065:002790.1975:08366
08367:-00204:+00057:-00038:002736.0012:08367
08368:-00198:+00108:-00093:002736.0012:08368
08369:-00206:+00090:-00136:002736.0012:08369
08370:-00173:+00124:-00060:002736.0012:08370
08371:-00171:+00106:-00093:002736.0012:08371
08372:-00164:+00126:-00066:002736.0012:08372
08373:-00147:+00118:-00042:002736.0012:08373
08374:-00144:+00106:-00060:002736.0012:08374
08375:-00121:+00127:-00016:002749.3713:08375
08376:-00095:+00089:-00109:002749.3713:08376
08377:-00076:+00112:+00024:002749.3713:08377
08378:-00048:+00095:-00020:002749.3713:08378
08379:-00099:+00094:-00006:002749.3713:08379
08380:-00096:+00093:-00011:002749.3713:08380
08381:-00072:+00058:-00008:002749.3713:08381
08382:-00091:+00079:-00039:002853.0256:08382
08383:-00118:+00080:-00063:002853.0256:08383
08384:-00120:+00079:+00031:002853.0256:08384
08385:-00131:+00077:-00037:002853.0256:08385
08386:-00114:+00101:-00063:002853.0256:08386
08387:-00079:+00101:-00017:002853.0256:08387
08388:-00084:+00125:-00035:002853.0256:08388
08389:-00040:+00110:+00018:002797.5119:08389
08390:-00004:+00089:-00029:002797.5119:08390
08391:-00006:+00105:-00030:002797.5119:08391
08392:+00020:+00087:+00026:002797.5119:08392
08393:+00010:+00093:-00032:002797.5119:08393
08394:+00028:+00073:-00013:002797.5119:08394
08395:-00012:+00069:+00014:002797.5119:08395
08396:-00026:+00043:-00028:002817.4650:08396
08397:-00038:+00028:-00096:002817.4650:08397
08398:-00045:+00053:-00153:002817.4650:08398
08399:-00029:+00032:-00039:002817.4650:08399
08400:-00070:+00002:+00133:002817.4650:08400
08401:-00072:-00033:+00201:002817.4650:08401
08402:-00067:-00025:+00182:002817.4650:08402
08403:-00033:-00021:+00065:002911.9960:08403
08404:-00039:-00019:+00006:002911.9960:08404
08405:+00015:-00007:+00053:002911.9960:08405
08406:+00035:-00003:+00070:002911.9960:08406
08407:+00051:+00010:+00043:002911.9960:08407
08408:+00141:+00043:+00008:002911.9960:08408
08409:+00128:+00045:+00052:002911.9960:08409
08410:+00143:+00064:+00038:002842.1894:08410
08411:+00166:+00071:+00108:002842.1894:08411
08412:+00201:+00074:+00118:002842.1894:08412
08413:+00203:+00060:+00099:002842.1894:08413
08414:+00178:+00081:-00013:002842.1894:08414
08415:+00126:+00060:+00072:002842.1894:08415
08416:+00081:+00039:-00017:002842.1894:08416
08417:+00049:+00082:-00018:002836.6870:08417
08418:+00063:+00074:+00049:002836.6870:08418
08419:+00065:+00021:+00291:002836.6870:08419
08420:+00031:-00058:+00056:002836.6870:08420
08421:+00036:-00023:+00116:002836.6870:08421
08422:-00071:-00156:+00111:002836.6870:08422
08423:-00036:-00119:-00104:002836.6870:08423
08424:-00080:-00182:-00056:002905.3298:08424
08425:-00033:-00151:-00143:002905.3298:08425
08426:-00097:-00198:-00040:002905.3298:08426
08427:-00014:-00164:+00185:002905.3298:08427
08428:-00056:-00215:+00307:002905.3298:08428
08429:-00049:-00196:+00201:002905.3298:08429
08430:-00025:-00236:-00091:002905.3298:08430
08431:-00023:-00233:-00046:002822.8620:08431
08432:+00061:-00236:+00102:002822.8620:08432
08433:+00055:-00223:+00240:002822.8620:08433
08434:+00056:-00213:+00079:002822.8620:08434
08435:+00104:-00182:+00175:002822.8620:08435
08436:+00121:-00150:+00129:002822.8620:08436
08437:+00091:-00114:+00069:002822.8620:08437
08438:+00122:-00089:+00078:002792.2863:08438
08439:+00126:-00027:+00199:002792.2863:08439
08440:+00116:-00029:+00050:002792.2863:08440
08441:+00116:-00003:+00162:002792.2863:08441
08442:+00136:-00001:+00232:002792.2863:08442
08443:+00094:+00083:+00188:002792.2863:08443
08444:+00067:+00074:-00040:002792.2863:08444
08445:+00079:+00140:+00146:002846.5739:08445
08446:+00110:+00093:+00115:002846.5739:08446
08447:+00033:+00107:+00200:002846.5739:08447
08448:+00030:+00110:+00172:002846.5739:08448
08449:-00066:+00106:+00109:002846.5739:08449
08450:-00048:+00090:+00105:002846.5739:08450
08451:-00073:+00070:+00164:002846.5739:08451
08452:-00101:+00049:+00116:002760.2351:08452
08453:-00101:+00038:+00146:002760.2351:08453
08454:-00081:-00035:+00072:002760.2351:08454
08455:-00071:-00041:+00064:002760.2351:08455
08456:-00061:-00069:+00056:002760.2351:08456
08457:-00051:-00107:+00067:002760.2351:08457
08458:-00071:-00133:+00108:002760.2351:08458
08459:-00031:-00136:+00174:002760.2351:08459
08460:-00045:-00174:+00138:002725.3759:08460
08461:-00040:-00146:+00058:002725.3759:08461
08462:-00052:-00149:+00056:002725.3759:08462
08463:-00041:-00170:-00003:002725.3759:08463
08464:-00037:-00155:-00016:002725.3759:08464
08465:-00022:-00133:+00037:002725.3759:08465
08466:+00001:-00131:+00039:002725.3759:08466
08467:+00058:-00145:+00030:002771.8332:08467
08468:+00066:-00102:+00016:002771.8332:08468
08469:+00076:-00115:+00012:002771.8332:08469
08470:+00054:-00087:-00041:002771.8332:08470
08471:+00046:-00080:-00101:002771.8332:08471
08472:+00010:-00057:-00067:002771.8332:08472
08473:+00017:-00075:-00070:002771.8332:08473
08474:-00039:-00110:-00058:002688.7363:08474
08475:-00032:-00108:-00043:002688.7363:08475
08476:-00042:-00075:-00013:002688.7363:08476
08477:-00057:-00078:-00105:002688.7363:08477
08478:-00082:-00082:-00050:002688.7363:08478
08479:-00032:-00090:-00125:002688.7363:08479
08480:-00034:-00096:-00122:002688.7363:08480
08481:-00010:-00087:-00180:002688.7363:08481
08482:-00004:-00109:-00057:002655.9404:08482
08483:+00014:-00075:-00027:002655.9404:08483
08484:+00002:-00086:-00032:002655.9404:08484
08485:-00013:-00028:-00132:002655.9404:08485
08486:+00006:-00046:-00155:002655.9404:08486
08487:+00012:-00003:-00073:002655.9404:08487
08488:-00010:-00005:-00034:002655.9404:08488
08489:+00022:+00061:-00085:002735.9575:08489
08490:+00052:+00092:-00121:002735.9575:08490
08491:+00075:+00115:-00145:002735.9575:08491
08492:+00073:+00150:-00132:002735.9575:08492
08493:+00093:+00185:-00155:002735.9575:08493
08494:+00069:+00178:-00096:002735.9575:08494
08495:+00068:+00197:-00103:002735.9575:08495
08496:+00049:+00191:-00087:002735.9575:08496
08497:+00037:+00182:-00096:002671.4592:08497
08498:+00000:+00151:-00072:002671.4592:08498
08499:-00018:+00160:-00183:002671.4592:08499
08500:-00090:+00108:-00264:002671.4592:08500
08501:-00078:+00076:-00167:002671.4592:08501
08502:-00104:+00072:+00041:002671.4592:08502
08503:-00137:+00037:-00088:002671.4592:08503
08504:-00187:+00014:-00132:002678.6809:08504
08505:-00185:+00021:-00167:002678.6809:08505
08506:-00245:+00008:-00174:002678.6809:08506
08507:-00234:+00011:-00063:002678.6809:08507
08508:-00250:+00020:-00011:002678.6809:08508
08509:-00240:+00016:-00020:002678.6809:08509
08510:-00235:+00013:-00111:002678.6809:08510
08511:-00191:+00048:-00128:002777.9140:08511
08512:-00152:+00054:-00036:002777.9140:08512
08513:-00139:+00067:+00000:002777.9140:08513
08514:-00107:+00072:-00003:002777.9140:08514
08515:-00079:+00098:-00063:002777.9140:08515
08516:-00038:+00109:-00073:002777.9140:08516
08517:-00034:+00115:-00022:002777.9140:08517
08518:-00016:+00127:-00045:002777.9140:08518
08519:-00019:+00126:-00088:002724.0546:08519
08520:+00010:+00128:-00049:002724.0546:08520
08521:+00002:+00126:+00010:002724.0546:08521
08522:-00029:+00106:-00026:002724.0546:08522
08523:-00079:+00130:-00095:002724.0546:08523
08524:-00070:+00106:-00102:002724.0546:08524
08525:-00111:+00114:-00052:002724.0546:08525
08526:-00144:+00098:-00018:002737.2895:08526
08527:-00176:+00072:+00004:002737.2895:08527
08528:-00174:+00071:+00012:002737.2895:08528
08529:-00195:+00071:-00003:002737.2895:08529
08530:-00171:+00095:+00027:002737.2895:08530
08531:-00195:+00095:+00022:002737.2895:08531
08532:-00154:+00098:+00006:002737.2895:08532
08533:-00121:+00094:-00013:002827.5473:08533
08534:-00115:+00059:+00027:002827.5473:08534
08535:-00067:+00082:+00000:002827.5473:08535
08536:-00047:+00060:-00060:002827.5473:08536
08537:-00024:+00061:-00114:002827.5473:08537
08538:-00024:+00082:-00094:002827.5473:08538
08539:+00018:+00042:+00016:002827.5473:08539
08540:-00001:+00034:+00100:002785.0463:08540
08541:-00007:+00000:+00131:002785.0463:08541
08542:-00020:-00002:-00029:002785.0463:08542
08543:-00014:+00010:-00113:002785.0463:08543
08544:-00042:+00016:-00080:002785.0463:08544
08545:-00016:+00006:+00017:002785.0463:08545
08546:-00018:+00004:+00090:002785.0463:08546
08547:+00015:-00004:+00169:002779.9409:08547
08548:-00003:+00006:+00125:002779.9409:08548
08549:-00014:+00023:+00116:002779.9409:08549
08550:+00058:+00052:-00028:002779.9409:08550
08551:+00055:+00069:-00006:002779.9409:08551
08552:+00096:+00098:-00039:002779.9409:08552
08553:+00086:+00102:-00031:002779.9409:08553
08554:+00095:+00103:-00028:002878.9719:08554
08555:+00077:+00119:+00056:002878.9719:08555
08556:+00106:+00103:+00154:002878.9719:08556
08557:+00106:+00085:+00173:002878.9719:08557
08558:+00094:+00091:+00150:002878.9719:08558
08559:+00088:+00088:+00128:002878.9719:08559
08560:+00074:+00089:+00031:002878.9719:08560
08561:+00041:+00084:+00029:002822.9052:08561
08562:+00024:+00075:+00020:002822.9052:08562
08563:-00029:+00070:+00052:002822.9052:08563
08564:-00001:+00015:+00158:002822.9052:08564
08565:+00000:+00014:+00019:002822.9052:08565
08566:+00151:+00004:+00139:002822.9052:08566
08567:+00020:-00074:+00055:002822.9052:08567
08568:+00086:-00060:-00020:002822.9052:08568
08569:+00062:-00175:+00176:002798.5773:08569
08570:+00078:-00103:+00198:002798.5773:08570
08571:+00015:-00171:+00129:002798.5773:08571
08572:+00044:-00133:-00139:002798.5773:08572
08573:+00020:-00144:-00067:002798.5773:08573
08574:+00058:-00173:+00097:002798.5773:08574
08575:+00047:-00186:+00259:002798.5773:08575
08576:+00062:-00151:+00228:002872.4316:08576
08577:+00040:-00147:+00082:002872.4316:08577
08578:+00025:-00165:+00007:002872.4316:08578
08579:+00041:-00151:-00053:002872.4316:08579
08580:-00032:-00174:+00087:002872.4316:08580
08581:-00002:-00144:+00131:002872.4316:08581
08582:-00055:-00155:+00147:002872.4316:08582
08583:+00007:-00113:+00089:002785.0371:08583
08584:-00005:-00105:+00105:002785.0371:08584
08585:+00062:-00072:+00134:002785.0371:08585
08586:+00072:-00079:+00076:002785.0371:08586
08587:+00087:-00050:+00105:002785.0371:08587
08588:+00081:-00012:+00118:002785.0371:08588
08589:+00053:-00017:+00141:002785.0371:08589
08590:+00055:-00016:+00147:002755.4204:08590
08591:+00036:+00012:+00155:002755.4204:08591
08592:+00049:+00027:+00096:002755.4204:08592
08593:+00036:+00056:+00121:002755.4204:08593
08594:+00039:+00064:+00139:002755.4204:08594
08595:+00061:+00070:+00130:002755.4204:08595
08596:+00043:+00044:+00082:002755.4204:08596
08597:+00029:+00069:+00141:002827.5803:08597
08598:+00017:+00027:+00070:002827.5803:08598
08599:-00008:+00035:+00057:002827.5803:08599
08600:-00002:+00009:+00066:002827.5803:08600
08601:-00032:-00018:+00049:002827.5803:08601
08602:-00034:-00049:+00099:002827.5803:08602
08603:-00045:-00040:+00111:002827.5803:08603
08604:-00081:-00080:+00122:002742.1694:08604
08605:-00069:-00083:+00088:002742.1694:08605
08606:-00061:-00097:+00056:002742.1694:08606
08607:-00057:-00075:+00052:002742.1694:08607
08608:-00057:-00086:+00030:002742.1694:08608
08609:-00069:-00088:+00012:002742.1694:08609
08610:-00069:-00107:+00033:002742.1694:08610
08611:-00072:-00117:+00113:002742.1694:08611
08612:-00071:-00158:+00056:002719.5200:08612
08613:-00068:-00156:-00072:002719.5200:08613
08614:-00052:-00120:-00106:002719.5200:08614
08615:-00030:-00099:-00123:002719.5200:08615
08616:-00025:-00111:-00043:002719.5200:08616
08617:+00023:-00055:+00022:002719.5200:08617
08618:+00049:-00065:-00016:002719.5200:08618
08619:+00070:-00046:-00009:002796.3225:08619
08620:+00104:-00057:-00026:002796.3225:08620
08621:+00109:-00083:-00030:002796.3225:08621
08622:+00093:-00085:-00082:002796.3225:08622
08623:+00046:-00064:-00071:002796.3225:08623
08624:+00038:-00070:-00134:002796.3225:08624
08625:+00001:-00067:-00058:002796.3225:08625
08626:+00029:-00061:-00081:002712.1145:08626
08627:+00010:-00092:-00099:002712.1145:08627
08628:-00014:-00079:-00134:002712.1145:08628
08629:-00003:-00126:-00089:002712.1145:08629
08630:-00062:-00069:-00093:002712.1145:08630
08631:-00084:-00109:-00076:002712.1145:08631
08632:-00103:-00057:-00028:002712.1145:08632
08633:-00045:-00062:-00019:002712.1145:08633
08634:-00060:-00021:-00086:002707.6943:08634
08635:-00059:-00015:-00120:002707.6943:08635
08636:-00029:+00035:-00140:002707.6943:08636
08637:+00017:+00041:-00181:002707.6943:08637
08638:-00006:+00082:-00183:002707.6943:08638
08639:+00035:+00074:-00115:002707.6943:08639
08640:+00063:+00141:-00071:002707.6943:08640
08641:+00069:+00144:-00118:002796.3310:08641
08642:+00090:+00176:-00052:002796.3310:08642
08643:+00055:+00168:-00187:002796.3310:08643
08644:+00008:+00167:-00254:002796.3310:08644
08645:+00047:+00179:-00028:002796.3310:08645
08646:+00030:+00201:+00103:002796.3310:08646
08647:-00066:+00176:-00108:002796.3310:08647
08648:-00077:+00175:-00221:002742.0659:08648
08649:-00111:+00148:-00163:002742.0659:08649
08650:-00169:+00146:-00110:002742.0659:08650
08651:-00185:+00133:+00046:002742.0659:08651
08652:-00226:+00111:+00005:002742.0659:08652
08653:-00223:+00093:-00112:002742.0659:08653
08654:-00211:+00073:-00230:002742.0659:08654
08655:-00188:+00061:-00122:002743.3173:08655
08656:-00205:+00049:-00018:002743.3173:08656
08657:-00199:+00029:-00019:002743.3173:08657
08658:-00150:+00025:-00052:002743.3173:08658
08659:-00134:+00026:-00086:002743.3173:08659
08660:-00118:+00035:-00107:002743.3173:08660
08661:-00102:+00034:-00066:002743.3173:08661
08662:-00081:+00033:-00037:002846.6215:08662
08663:-00045:+00026:-00053:002846.6215:08663
08664:-00043:+00040:-00045:002846.6215:08664
08665:-00026:+00039:-00041:002846.6215:08665
08666:-00043:+00058:-00084:002846.6215:08666
08667:-00027:+00097:-00106:002846.6215:08667
08668:-00026:+00109:-00073:002846.6215:08668
08669:-00030:+00088:-00098:002791.2697:08669
08670:-00047:+00074:-00094:002791.2697:08670
08671:-00067:+00093:+00058:002791.2697:08671
08672:-00059:+00061:+00079:002791.2697:08672
08673:-00081:+00064:+00050:002791.2697:08673
08674:-00066:+00069:-00001:002791.2697:08674
08675:-00096:+00077:-00030:002791.2697:08675
08676:-00059:+00071:-00021:002791.2697:08676
08677:-00061:+00050:+00088:002792.3095:08677
08678:-00067:+00023:+00093:002792.3095:08678
08679:-00085:+00011:+00069:002792.3095:08679
08680:-00077:+00013:-00075:002792.3095:08680
08681:-00098:+00000:-00137:002792.3095:08681
08682:-00094:+00008:-00142:002792.3095:08682
08683:-00077:+00013:+00020:002792.3095:08683
08684:-00047:+00034:+00100:002872.4169:08684
08685:-00028:+00012:+00208:002872.4169:08685
08686:+00016:+00030:+00190:002872.4169:08686
08687:+00021:+00050:+00175:002872.4169:08687
08688:+00063:+00066:+00104:002872.4169:08688
08689:+00060:+00068:+00026:002872.4169:08689
08690:+00090:+00072:+00025:002872.4169:08690
08691:+00119:+00095:+00028:002816.5256:08691
08692:+00103:+00089:-00019:002816.5256:08692
08693:+00102:+00085:+00138:002816.5256:08693
08694:+00175:+00088:+00181:002816.5256:08694
08695:+00110:+00111:+00066:002816.5256:08695
08696:+00128:+00116:-00148:002816.5256:08696
08697:+00117:+00115:+00033:002816.5256:08697
08698:+00125:+00077:+00018:002792.3793:08698
08699:+00024:+00074:-00027:002792.3793:08699
08700:+00024:+00084:+00100:002792.3793:08700
08701:+00058:+00048:+00085:002792.3793:08701
08702:+00004:+00030:+00073:002792.3793:08702
08703:-00018:+00052:+00036:002792.3793:08703
08704:-00028:+00038:-00124:002792.3793:08704
08705:-00143:-00020:+00164:002865.9885:08705
08706:-00021:-00006:-00094:002865.9885:08706
08707:+00078:-00097:+00093:002865.9885:08707
08708:+00094:-00094:+00447:002865.9885:08708
08709:-00050:-00105:+00356:002865.9885:08709
08710:-00131:-00190:-00318:002865.9885:08710
08711:-00106:-00159:-00334:002865.9885:08711
08712:-00010:-00161:-00123:002772.6452:08712
08713:+00026:-00154:+00170:002772.6452:08713
08714:+00050:-00175:+00267:002772.6452:08714
08715:+00134:-00172:+00184:002772.6452:08715
08716:+00133:-00148:+00079:002772.6452:08716
08717:+00204:-00135:+00028:002772.6452:08717
08718:+00098:-00134:-00011:002772.6452:08718
08719:+00138:-00154:+00004:002749.4072:08719
08720:+00155:-00129:+00043:002749.4072:08720
08721:+00127:-00106:+00174:002749.4072:08721
08722:+00120:-00096:+00220:002749.4072:08722
08723:+00045:-00075:+00201:002749.4072:08723
08724:+00085:-00050:+00089:002749.4072:08724
08725:+00022:-00036:+00159:002749.4072:08725
08726:+00080:-00003:+00124:002749.4072:08726
08727:+00036:+00008:+00210:002808.7878:08727
08728:+00085:+00036:+00188:002808.7878:08728
08729:+00046:+00057:+00148:002808.7878:08729
08730:+00075:+00077:+00064:002808.7878:08730
08731:+00004:+00095:+00081:002808.7878:08731
08732:+00002:+00073:+00093:002808.7878:08732
08733:-00013:+00074:+00041:002808.7878:08733
08734:-00017:+00074:+00077:002718.1311:08734
08735:-00018:+00046:+00118:002718.1311:08735
08736:-00067:+00050:+00110:002718.1311:08736
08737:-00074:+00019:+00142:002718.1311:08737
08738:-00079:+00006:+00078:002718.1311:08738
08739:-00100:-00040:+00129:002718.1311:08739
08740:-00075:-00083:+00175:002718.1311:08740
08741:-00115:-00084:+00153:002690.2233:08741
08742:-00107:-00113:+00110:002690.2233:08742
08743:-00115:-00156:+00078:002690.2233:08743
08744:-00093:-00140:+00083:002690.2233:08744
08745:-00100:-00167:+00063:002690.2233:08745
08746:-00083:-00168:+00069:002690.2233:08746
08747:-00068:-00172:+00004:002690.2233:08747
08748:-00002:-00116:-00039:002690.2233:08748
08749:-00012:-00142:+00013:002753.7897:08749
08750:+00037:-00087:+00100:002753.7897:08750
08751:+00025:-00097:+00095:002753.7897:08751
08752:+00066:-00068:+00090:002753.7897:08752
08753:+00075:-00043:+00022:002753.7897:08753
08754:+00068:-00047:-00005:002753.7897:08754
08755:+00034:-00035:-00038:002753.7897:08755
08756:+00043:+00024:-00067:002677.2106:08756
08757:+00057:+00034:-00064:002677.2106:08757
08758:+00065:+00065:-00093:002677.2106:08758
08759:+00059:+00050:-00054:002677.2106:08759
08760:+00045:+00040:-00079:002677.2106:08760
08761:+00019:-00020:-00047:002677.2106:08761
08762:+00007:-00047:-00183:002677.2106:08762
08763:-00019:-00068:-00099:002667.3046:08763
08764:-00057:-00054:-00130:002667.3046:08764
08765:-00097:-00055:-00008:002667.3046:08765
08766:-00035:-00053:-00124:002667.3046:08766
08767:-00111:-00069:-00064:002667.3046:08767
08768:-00050:-00065:-00049:002667.3046:08768
08769:-00106:-00107:-00083:002667.3046:08769
08770:-00063:-00080:-00169:002667.3046:08770
08771:-00032:-00096:-00145:002753.8254:08771
08772:+00000:-00051:-00089:002753.8254:08772
08773:-00040:-00055:-00071:002753.8254:08773
08774:+00004:+00008:-00083:002753.8254:08774
08775:+00089:+00062:-00140:002753.8254:08775
08776:+00108:+00098:-00140:002753.8254:08776
08777:+00151:+00111:-00132:002753.8254:08777
08778:+00163:+00128:-00114:002706.3305:08778
08779:+00187:+00119:-00139:002706.3305:08779
08780:+00172:+00136:-00096:002706.3305:08780
08781:+00171:+00143:-00101:002706.3305:08781
08782:+00122:+00116:-00104:002706.3305:08782
08783:+00063:+00114:-00150:002706.3305:08783
08784:+00018:+00091:-00114:002706.3305:08784
08785:-00067:+00067:-00123:002706.3305:08785
08786:-00134:+00046:-00052:002707.7382:08786
08787:-00139:+00026:-00054:002707.7382:08787
08788:-00198:+00032:-00069:002707.7382:08788
08789:-00216:-00001:-00189:002707.7382:08789
08790:-00243:+00019:-00167:002707.7382:08790
08791:-00233:+00014:-00041:002707.7382:08791
08792:-00233:+00011:-00063:002707.7382:08792
08793:-00237:+00032:-00047:002802.5756:08793
08794:-00219:+00044:+00011:002802.5756:08794
08795:-00208:+00055:-00041:002802.5756:08795
08796:-00200:+00074:-00082:002802.5756:08796
08797:-00181:+00100:-00019:002802.5756:08797
08798:-00156:+00111:-00050:002802.5756:08798
08799:-00127:+00118:-00123:002802.5756:08799
08800:-00117:+00116:+00018:002760.3535:08800
08801:-00057:+00132:+00021:002760.3535:08801
08802:-00088:+00142:-00042:002760.3535:08802
08803:-00057:+00142:-00074:002760.3535:08803
08804:-00015:+00102:-00060:002760.3535:08804
08805:-00051:+00127:-00054:002760.3535:08805
08806:-00053:+00114:-00024:002760.3535:08806
08807:-00048:+00076:+00001:002755.4387:08807
08808:-00050:+00073:-00031:002755.4387:08808
08809:-00063:+00059:-00030:002755.4387:08809
08810:-00099:+00093:-00018:002755.4387:08810
08811:-00117:+00079:-00024:002755.4387:08811
08812:-00106:+00060:+00020:002755.4387:08812
08813:-00079:+00061:+00063:002755.4387:08813
08814:-00060:+00057:+00039:002859.4829:08814
08815:-00061:+00081:-00023:002859.4829:08815
08816:-00071:+00076:+00031:002859.4829:08816
08817:-00020:+00058:+00043:002859.4829:08817
08818:-00017:+00063:-00084:002859.4829:08818
08819:-00033:+00064:-00062:002859.4829:08819
08820:-00038:+00048:+00005:002859.4829:08820
08821:-00058:+00014:+00058:002803.9089:08821
08822:-00057:+00004:-00005:002803.9089:08822
08823:-00072:-00006:-00074:002803.9089:08823
08824:-00048:-00019:-00006:002803.9089:08824
08825:-00061:-00022:+00037:002803.9089:08825
08826:-00036:-00038:+00127:002803.9089:08826
08827:-00022:-00032:+00168:002803.9089:08827
08828:-00012:-00015:+00143:002811.1789:08828
08829:+00004:+00001:+00097:002811.1789:08829
08830:+00036:+00015:-00009:002811.1789:08830
08831:+00070:+00038:-00029:002811.1789:08831
08832:+00124:+00045:+00000:002811.1789:08832
08833:+00133:+00045:-00009:002811.1789:08833
08834:+00126:+00059:-00018:002811.1789:08834
08835:+00133:+00111:+00026:002898.7436:08835
08836:+00143:+00105:+00014:002898.7436:08836
08837:+00157:+00107:+00012:002898.7436:08837
08838:+00148:+00101:+00066:002898.7436:08838
08839:+00146:+00111:+00063:002898.7436:08839
08840:+00135:+00107:+00014:002898.7436:08840
08841:+00108:+00108:+00016:002898.7436:08841
08842:+00053:+00091:+00082:002829.3615:08842
08843:+00004:+00102:-00025:002829.3615:08843
08844:+00035:+00121:-00115:002829.3615:08844
08845:-00006:+00039:+00282:002829.3615:08845
08846:+00097:+00000:+00087:002829.3615:08846
08847:-00076:-00047:+00118:002829.3615:08847
08848:-00103:-00140:-00021:002829.3615:08848
08849:-00075:-00105:-00042:002804.8964:08849
08850:-00075:-00178:-00015:002804.8964:08850
08851:-00023:-00125:-00104:002804.8964:08851
08852:-00061:-00187:-00011:002804.8964:08852
08853:+00049:-00126:+00086:002804.8964:08853
08854:+00040:-00164:+00207:002804.8964:08854
08855:+00028:-00141:+00291:002804.8964:08855
08856:+00010:-00218:+00075:002804.8964:08856
08857:-00042:-00188:-00110:002872.4460:08857
08858:+00058:-00248:-00091:002872.4460:08858
08859:+00023:-00261:+00324:002872.4460:08859
08860:+00019:-00232:+00242:002872.4460:08860
08861:-00018:-00249:+00135:002872.4460:08861
08862:+00073:-00200:+00138:002872.4460:08862
08863:+00022:-00183:+00059:002872.4460:08863
08864:+00104:-00145:+00023:002797.5634:08864
08865:+00082:-00146:+00217:002797.5634:08865
08866:+00166:-00054:+00201:002797.5634:08866
08867:+00137:-00026:+00123:002797.5634:08867
08868:+00128:-00022:+00112:002797.5634:08868
08869:+00099:+00020:+00194:002797.5634:08869
08870:+00099:+00052:+00128:002797.5634:08870
08871:+00103:+00056:+00072:002755.4160:08871
08872:+00065:+00081:+00148:002755.4160:08872
08873:+00107:+00061:+00173:002755.4160:08873
08874:+00004:+00082:+00169:002755.4160:08874
08875:-00001:+00069:+00125:002755.4160:08875
08876:-00051:+00081:+00044:002755.4160:08876
08877:-00029:+00057:-00073:002755.4160:08877
08878:-00081:+00043:+00110:002827.5002:08878
08879:-00068:+00010:+00157:002827.5002:08879
08880:-00129:+00023:+00165:002827.5002:08880
08881:-00088:-00037:+00018:002827.5002:08881
08882:-00115:+00003:+00135:002827.5002:08882
08883:-00071:-00046:+00068:002827.5002:08883
08884:-00082:-00064:+00011:002827.5002:08884
08885:-00088:-00072:+00060:002742.0390:08885
08886:-00059:-00107:+00115:002742.0390:08886
08887:-00066:-00125:+00136:002742.0390:08887
08888:-00045:-00128:+00151:002742.0390:08888
[truncated: 50,041 more chars]
