# Supplementary material for: Suboptimal Omnidirectional Wheel Design and Implementation
Source: Sensors (Basel). 2021 Jan 28;21(3):865. doi: 10.3390/s21030865 (PMC7865864; doi:10.3390/s21030865)
Supplement: Supplementary file 1 [file sensors-21-00865-s001.zip › 4.-Data 30 Files With Suspension/ACDATA19.TXT]

00001:+00060:-00211:+00072:003606.5485:00001
00002:+00044:-00181:+00044:003606.5485:00002
00003:+00034:-00198:+00147:003606.5485:00003
00004:+00052:-00200:+00146:003606.5485:00004
00005:+00048:-00156:+00028:003572.4975:00005
00006:+00090:-00153:+00031:003572.4975:00006
00007:+00023:-00117:+00032:003572.4975:00007
00008:+00033:-00129:-00029:003572.4975:00008
00009:+00041:-00072:-00020:003572.4975:00009
00010:+00036:-00048:-00014:003572.4975:00010
00011:+00047:-00030:-00059:003670.0817:00011
00012:+00010:+00031:+00029:003670.0817:00012
00013:+00014:+00031:+00006:003670.0817:00013
00014:-00024:+00065:-00016:003670.0817:00014
00015:+00007:+00089:+00021:003670.0817:00015
00016:+00005:+00088:-00005:003575.5996:00016
00017:-00042:+00100:-00021:003575.5996:00017
00018:-00028:+00132:-00054:003575.5996:00018
00019:-00004:+00127:-00024:003575.5996:00019
00020:-00057:+00126:-00018:003575.5996:00020
00021:-00082:+00118:-00036:003575.5996:00021
00022:-00055:+00120:-00042:003532.2756:00022
00023:-00044:+00085:+00006:003532.2756:00023
00024:-00066:+00098:-00058:003532.2756:00024
00025:-00046:+00076:-00055:003532.2756:00025
00026:-00030:+00067:-00072:003532.2756:00026
00027:-00018:+00062:-00074:003532.2756:00027
00028:-00005:+00067:-00040:003659.4912:00028
00029:-00010:+00041:-00012:003659.4912:00029
00030:-00025:+00035:+00017:003659.4912:00030
00031:-00022:+00028:+00008:003659.4912:00031
00032:-00025:+00037:-00106:003659.4912:00032
00033:-00056:+00035:-00121:003586.0187:00033
00034:-00059:+00009:-00116:003586.0187:00034
00035:-00071:+00041:-00126:003586.0187:00035
00036:-00036:+00048:-00135:003586.0187:00036
00037:-00005:+00063:-00029:003586.0187:00037
00038:+00001:+00057:-00078:003586.0187:00038
00039:-00016:+00066:-00114:003572.5434:00039
00040:+00001:+00080:-00086:003572.5434:00040
00041:-00022:+00081:-00107:003572.5434:00041
00042:-00015:+00093:-00143:003572.5434:00042
00043:-00042:+00086:-00090:003572.5434:00043
00044:-00029:+00073:+00043:003702.2893:00044
00045:-00016:+00056:+00007:003702.2893:00045
00046:-00055:+00042:+00112:003702.2893:00046
00047:-00001:+00025:+00122:003702.2893:00047
00048:-00048:-00008:+00020:003702.2893:00048
00049:-00061:-00013:-00039:003702.2893:00049
00050:-00073:-00024:-00207:003627.8588:00050
00051:-00076:-00052:-00166:003627.8588:00051
00052:-00053:-00046:-00160:003627.8588:00052
00053:-00051:-00076:+00049:003627.8588:00053
00054:-00037:-00063:+00272:003627.8588:00054
00055:-00002:-00067:+00291:003624.3540:00055
00056:-00010:-00028:+00274:003624.3540:00056
00057:-00027:-00038:+00212:003624.3540:00057
00058:+00000:-00002:+00060:003624.3540:00058
00059:+00025:+00083:+00012:003624.3540:00059
00060:+00078:+00073:+00028:003757.1906:00060
00061:+00091:+00089:-00012:003757.1906:00061
00062:+00075:+00077:-00012:003757.1906:00062
00063:+00088:+00077:+00076:003757.1906:00063
00064:+00069:+00039:+00191:003757.1906:00064
00065:+00065:+00054:+00111:003757.1906:00065
00066:+00052:+00043:+00102:003670.6384:00066
00067:+00035:+00073:+00056:003670.6384:00067
00068:+00022:+00071:-00003:003670.6384:00068
00069:-00010:+00081:+00052:003670.6384:00069
00070:-00023:+00053:+00047:003670.6384:00070
00071:-00047:+00048:-00031:003656.1843:00071
00072:-00073:+00035:+00005:003656.1843:00072
00073:-00100:+00015:+00031:003656.1843:00073
00074:-00147:-00043:-00027:003656.1843:00074
00075:-00153:-00110:+00003:003656.1843:00075
00076:-00136:-00139:-00030:003656.1843:00076
00077:-00133:-00186:-00051:003757.2155:00077
00078:-00092:-00208:-00089:003757.2155:00078
00079:-00098:-00212:-00087:003757.2155:00079
00080:-00084:-00195:-00063:003757.2155:00080
00081:-00072:-00201:+00010:003757.2155:00081
00082:-00041:-00180:-00016:003681.4489:00082
00083:-00047:-00161:+00033:003681.4489:00083
00084:-00039:-00168:-00048:003681.4489:00084
00085:-00008:-00145:-00034:003681.4489:00085
00086:+00026:-00088:-00103:003681.4489:00086
00087:+00046:-00060:-00153:003681.4489:00087
00088:+00085:-00025:-00003:003634.9047:00088
00089:+00100:-00019:+00046:003634.9047:00089
00090:+00119:+00012:+00065:003634.9047:00090
00091:+00117:+00044:+00115:003634.9047:00091
00092:+00101:+00045:+00014:003634.9047:00092
00093:+00034:+00073:-00115:003746.1667:00093
00094:-00007:+00110:+00002:003746.1667:00094
00095:-00009:+00092:+00022:003746.1667:00095
00096:-00085:+00117:+00072:003746.1667:00096
00097:-00081:+00174:+00000:003746.1667:00097
00098:-00090:+00163:+00000:003649.1035:00098
00099:-00110:+00188:+00001:003649.1035:00099
00100:-00122:+00204:-00044:003649.1035:00100
00101:-00105:+00167:+00039:003649.1035:00101
00102:-00103:+00168:+00088:003649.1035:00102
00103:-00101:+00147:-00022:003649.1035:00103
00104:-00061:+00135:+00086:003624.4245:00104
00105:-00049:+00111:+00114:003624.4245:00105
00106:-00063:+00082:+00047:003624.4245:00106
00107:-00063:+00064:+00074:003624.4245:00107
00108:-00039:-00022:+00190:003624.4245:00108
00109:-00038:-00043:+00191:003724.0822:00109
00110:-00038:-00069:+00079:003724.0822:00110
00111:-00029:-00125:+00034:003724.0822:00111
00112:-00016:-00154:+00055:003724.0822:00112
00113:-00016:-00162:+00056:003724.0822:00113
00114:-00026:-00215:+00044:003724.0822:00114
00115:-00028:-00218:+00173:003617.2822:00115
00116:-00022:-00247:+00105:003617.2822:00116
00117:-00005:-00213:+00102:003617.2822:00117
00118:+00025:-00195:+00065:003617.2822:00118
00119:+00031:-00185:+00093:003617.2822:00119
00120:+00048:-00165:+00128:003593.1196:00120
00121:+00093:-00119:+00038:003593.1196:00121
00122:+00067:-00121:+00058:003593.1196:00122
00123:+00081:-00072:-00021:003593.1196:00123
00124:+00061:-00056:-00037:003593.1196:00124
00125:+00069:-00040:-00009:003593.1196:00125
00126:+00037:-00010:+00046:003680.8134:00126
00127:+00038:+00001:+00052:003680.8134:00127
00128:+00039:+00016:+00028:003680.8134:00128
00129:+00047:+00035:+00006:003680.8134:00129
00130:+00044:+00040:-00007:003680.8134:00130
00131:+00024:+00046:+00022:003606.8288:00131
00132:+00043:+00067:+00004:003606.8288:00132
00133:+00025:+00068:-00027:003606.8288:00133
00134:+00009:+00077:-00093:003606.8288:00134
00135:-00013:+00045:-00046:003606.8288:00135
00136:-00043:+00043:-00057:003606.8288:00136
00137:-00039:+00052:-00087:003582.8632:00137
00138:-00031:+00045:-00125:003582.8632:00138
00139:-00046:+00053:-00119:003582.8632:00139
00140:-00074:+00052:-00093:003582.8632:00140
00141:-00062:+00045:-00125:003582.8632:00141
00142:-00057:+00040:-00170:003702.2810:00142
00143:-00046:+00066:-00189:003702.2810:00143
00144:-00030:+00060:-00206:003702.2810:00144
00145:-00058:+00064:-00127:003702.2810:00145
00146:-00025:+00079:-00145:003702.2810:00146
00147:-00007:+00072:-00137:003702.2810:00147
00148:+00020:+00083:-00010:003638.4423:00148
00149:+00034:+00082:+00027:003638.4423:00149
00150:+00048:+00059:+00076:003638.4423:00150
00151:+00026:+00070:+00022:003638.4423:00151
00152:+00007:+00044:+00094:003638.4423:00152
00153:+00011:+00058:-00050:003624.3776:00153
00154:-00025:+00071:-00338:003624.3776:00154
00155:-00054:+00077:-00278:003624.3776:00155
00156:-00013:+00099:-00109:003624.3776:00156
00157:+00014:+00096:-00028:003624.3776:00157
00158:+00037:+00109:+00075:003624.3776:00158
00159:+00098:+00132:+00262:003757.2822:00159
00160:+00112:+00134:+00200:003757.2822:00160
00161:+00103:+00149:+00215:003757.2822:00161
00162:+00085:+00172:+00068:003757.2822:00162
00163:+00049:+00162:+00017:003757.2822:00163
00164:+00032:+00166:-00016:003659.8754:00164
00165:+00007:+00155:-00069:003659.8754:00165
00166:-00045:+00141:-00076:003659.8754:00166
00167:-00071:+00072:-00035:003659.8754:00167
00168:-00080:+00068:+00132:003659.8754:00168
00169:-00074:+00036:+00186:003659.8754:00169
00170:-00096:+00011:+00070:003645.4780:00170
00171:-00101:+00021:+00105:003645.4780:00171
00172:-00059:-00018:+00087:003645.4780:00172
00173:-00064:-00067:+00067:003645.4780:00173
00174:-00063:-00092:+00082:003645.4780:00174
00175:-00094:-00154:+00050:003757.1987:00175
00176:-00127:-00201:-00060:003757.1987:00176
00177:-00127:-00231:-00029:003757.1987:00177
00178:-00108:-00270:-00098:003757.1987:00178
00179:-00131:-00302:-00087:003757.1987:00179
00180:-00061:-00325:-00039:003659.8193:00180
00181:-00051:-00324:+00005:003659.8193:00181
00182:-00027:-00329:+00062:003659.8193:00182
00183:+00031:-00298:+00083:003659.8193:00183
00184:+00047:-00241:+00048:003659.8193:00184
00185:+00045:-00218:+00046:003659.8193:00185
00186:+00058:-00171:+00032:003613.9111:00186
00187:+00037:-00115:+00198:003613.9111:00187
00188:+00060:-00060:+00175:003613.9111:00188
00189:+00037:-00005:-00107:003613.9111:00189
00190:+00054:+00028:-00169:003613.9111:00190
00191:+00068:+00060:-00039:003735.0671:00191
00192:+00051:+00076:-00020:003735.0671:00192
00193:+00048:+00090:-00081:003735.0671:00193
00194:+00065:+00132:-00074:003735.0671:00194
00195:+00056:+00177:+00072:003735.0671:00195
00196:+00076:+00182:+00098:003735.0671:00196
00197:-00005:+00224:-00014:003617.2585:00197
00198:-00016:+00238:-00031:003617.2585:00198
00199:-00052:+00274:-00003:003617.2585:00199
00200:-00157:+00257:+00039:003617.2585:00200
00201:-00211:+00258:+00067:003617.2585:00201
00202:-00219:+00247:+00099:003593.1271:00202
00203:-00202:+00227:-00012:003593.1271:00203
00204:-00173:+00222:-00064:003593.1271:00204
00205:-00157:+00148:+00059:003593.1271:00205
00206:-00159:+00105:+00058:003593.1271:00206
00207:-00102:+00068:+00015:003593.1271:00207
00208:-00051:-00002:-00055:003670.0102:00208
00209:-00017:+00005:-00061:003670.0102:00209
00210:-00003:-00049:+00014:003670.0102:00210
00211:-00003:-00077:+00060:003670.0102:00211
00212:+00023:-00126:+00175:003670.0102:00212
00213:+00041:-00120:+00210:003575.7451:00213
00214:+00038:-00152:+00157:003575.7451:00214
00215:+00035:-00199:+00121:003575.7451:00215
00216:+00060:-00166:+00039:003575.7451:00216
00217:+00076:-00204:-00005:003575.7451:00217
00218:+00064:-00161:+00058:003575.7451:00218
00219:+00094:-00161:+00028:003542.2138:00219
00220:+00071:-00163:+00029:003542.2138:00220
00221:+00037:-00145:+00050:003542.2138:00221
00222:+00062:-00122:+00027:003542.2138:00222
00223:+00028:-00110:+00067:003542.2138:00223
00224:-00009:-00070:+00031:003542.2138:00224
00225:-00001:-00076:+00014:003648.9145:00225
00226:-00021:-00014:-00002:003648.9145:00226
00227:-00040:+00000:-00032:003648.9145:00227
00228:-00038:+00028:+00004:003648.9145:00228
00229:-00042:+00059:-00023:003648.9145:00229
00230:-00046:+00094:-00023:003555.1997:00230
00231:-00033:+00097:-00031:003555.1997:00231
00232:-00070:+00085:-00023:003555.1997:00232
00233:-00070:+00108:-00035:003555.1997:00233
00234:-00063:+00076:-00006:003555.1997:00234
00235:-00031:+00075:-00008:003555.1997:00235
00236:-00034:+00056:-00060:003532.0446:00236
00237:-00040:+00062:-00025:003532.0446:00237
00238:-00002:+00048:-00042:003532.0446:00238
00239:-00016:+00047:-00059:003532.0446:00239
00240:+00020:+00051:-00025:003532.0446:00240
00241:+00032:+00015:-00048:003659.5068:00241
00242:+00042:+00034:-00037:003659.5068:00242
00243:+00030:+00034:-00073:003659.5068:00243
00244:+00023:+00038:-00045:003659.5068:00244
00245:+00007:+00022:-00069:003659.5068:00245
00246:-00007:+00008:-00112:003659.5068:00246
00247:-00006:+00011:-00123:003585.9877:00247
00248:-00024:+00022:-00055:003585.9877:00248
00249:-00023:+00051:-00121:003585.9877:00249
00250:-00012:+00041:-00080:003585.9877:00250
00251:+00016:+00084:-00037:003585.9877:00251
00252:+00001:+00070:-00054:003582.7863:00252
00253:-00002:+00104:-00089:003582.7863:00253
00254:-00014:+00134:-00129:003582.7863:00254
00255:-00052:+00140:-00112:003582.7863:00255
00256:-00064:+00155:-00147:003582.7863:00256
00257:-00102:+00132:-00128:003582.7863:00257
00258:-00112:+00123:-00045:003713.0239:00258
00259:-00085:+00107:-00022:003713.0239:00259
00260:-00115:+00105:+00056:003713.0239:00260
00261:-00094:+00099:+00082:003713.0239:00261
00262:-00111:+00048:+00002:003713.0239:00262
00263:-00134:+00065:-00195:003638.2995:00263
00264:-00112:+00052:-00250:003638.2995:00264
00265:-00088:+00010:-00113:003638.2995:00265
00266:-00069:+00016:-00080:003638.2995:00266
00267:-00045:+00006:+00017:003638.2995:00267
00268:-00019:+00000:+00250:003638.2995:00268
00269:-00010:-00014:+00271:003634.8264:00269
00270:+00016:-00015:+00231:003634.8264:00270
00271:+00023:-00013:+00064:003634.8264:00271
00272:+00019:-00007:+00018:003634.8264:00272
00273:+00066:+00033:+00030:003634.8264:00273
00274:+00091:+00027:+00087:003779.5524:00274
00275:+00134:+00054:+00047:003779.5524:00275
00276:+00126:+00045:+00102:003779.5524:00276
00277:+00153:+00029:+00093:003779.5524:00277
00278:+00142:+00051:+00133:003779.5524:00278
00279:+00150:+00046:+00041:003779.5524:00279
00280:+00097:+00063:+00002:003692.3068:00280
00281:+00060:+00055:+00002:003692.3068:00281
00282:+00033:+00059:+00019:003692.3068:00282
00283:-00035:+00055:+00016:003692.3068:00283
00284:-00047:+00054:+00032:003692.3068:00284
00285:-00064:+00049:+00003:003677.5930:00285
00286:-00121:+00019:+00025:003677.5930:00286
00287:-00141:-00009:+00089:003677.5930:00287
00288:-00183:-00037:+00030:003677.5930:00288
00289:-00157:-00044:-00012:003677.5930:00289
00290:-00175:-00083:-00007:003779.5776:00290
00291:-00123:-00125:-00014:003779.5776:00291
00292:-00115:-00134:-00050:003779.5776:00292
00293:-00078:-00148:-00093:003779.5776:00293
00294:-00061:-00175:+00008:003779.5776:00294
00295:-00045:-00188:+00037:003779.5776:00295
00296:-00038:-00176:+00015:003692.2824:00296
00297:-00004:-00169:+00027:003692.2824:00297
00298:-00005:-00156:+00047:003692.2824:00298
00299:-00006:-00159:+00035:003692.2824:00299
00300:+00018:-00129:-00069:003692.2824:00300
00301:+00031:-00112:-00024:003677.5205:00301
00302:+00070:-00056:-00027:003677.5205:00302
00303:+00077:-00052:-00023:003677.5205:00303
00304:+00081:+00007:-00062:003677.5205:00304
00305:+00130:+00035:+00039:003677.5205:00305
00306:+00131:+00054:+00047:003779.5358:00306
00307:+00079:+00065:+00039:003779.5358:00307
00308:+00060:+00059:-00020:003779.5358:00308
00309:+00042:+00081:-00001:003779.5358:00309
00310:+00002:+00110:+00056:003779.5358:00310
00311:-00029:+00122:+00042:003779.5358:00311
00312:-00046:+00119:-00014:003670.5009:00312
00313:-00091:+00129:+00067:003670.5009:00313
00314:-00096:+00127:+00090:003670.5009:00314
00315:-00077:+00114:+00015:003670.5009:00315
00316:-00114:+00096:+00062:003670.5009:00316
00317:-00096:+00096:+00084:003655.9770:00317
00318:-00065:+00078:+00031:003655.9770:00318
00319:-00077:+00030:+00088:003655.9770:00319
00320:-00085:+00034:+00020:003655.9770:00320
00321:-00089:-00016:+00050:003655.9770:00321
00322:-00036:-00067:+00145:003655.9770:00322
00323:-00017:-00094:+00044:003746.0505:00323
00324:-00018:-00073:+00090:003746.0505:00324
00325:+00009:-00130:+00142:003746.0505:00325
00326:+00007:-00118:+00117:003746.0505:00326
00327:+00072:-00105:+00062:003746.0505:00327
00328:+00086:-00123:+00102:003638.4101:00328
00329:+00076:-00102:+00133:003638.4101:00329
00330:+00066:-00124:+00069:003638.4101:00330
00331:+00057:-00110:+00075:003638.4101:00331
00332:+00069:-00104:+00105:003638.4101:00332
00333:+00046:-00085:+00081:003638.4101:00333
00334:+00042:-00087:+00086:003603.3496:00334
00335:+00017:-00070:+00073:003603.3496:00335
00336:-00006:-00081:+00011:003603.3496:00336
00337:-00007:-00080:-00073:003603.3496:00337
00338:-00037:-00062:-00011:003603.3496:00338
00339:-00036:-00082:+00011:003702.1520:00339
00340:-00052:-00049:+00041:003702.1520:00340
00341:-00003:-00011:+00017:003702.1520:00341
00342:-00017:-00021:+00000:003702.1520:00342
00343:-00017:-00006:+00039:003702.1520:00343
00344:-00036:+00019:-00045:003702.1520:00344
00345:-00037:+00023:-00060:003617.3449:00345
00346:+00000:+00035:-00066:003617.3449:00346
00347:-00023:+00025:-00067:003617.3449:00347
00348:+00001:+00036:-00054:003617.3449:00348
00349:-00022:+00021:-00020:003617.3449:00349
00350:+00011:+00034:-00059:003603.3884:00350
00351:-00021:+00012:-00108:003603.3884:00351
00352:-00016:+00013:-00061:003603.3884:00352
00353:+00002:+00011:-00048:003603.3884:00353
00354:-00012:+00046:-00125:003603.3884:00354
00355:-00021:+00029:-00118:003603.3884:00355
00356:+00005:+00047:-00071:003724.0412:00356
00357:+00003:+00068:-00143:003724.0412:00357
00358:+00017:+00061:-00154:003724.0412:00358
00359:+00042:+00069:-00076:003724.0412:00359
00360:+00049:+00097:-00066:003724.0412:00360
00361:+00038:+00097:-00133:003638.3947:00361
00362:+00039:+00078:-00031:003638.3947:00362
00363:+00037:+00029:-00042:003638.3947:00363
00364:+00028:+00046:-00166:003638.3947:00364
00365:+00029:+00031:-00042:003638.3947:00365
00366:+00059:+00013:+00051:003638.3947:00366
00367:+00020:+00004:+00026:003645.4780:00367
00368:+00031:+00008:-00087:003645.4780:00368
00369:+00023:+00006:-00138:003645.4780:00369
00370:+00028:-00001:-00088:003645.4780:00370
00371:+00013:+00022:+00015:003645.4780:00371
00372:+00001:-00004:+00178:003757.1657:00372
00373:+00012:+00013:+00205:003757.1657:00373
00374:-00034:+00023:+00012:003757.1657:00374
00375:-00032:+00062:-00033:003757.1657:00375
00376:-00014:+00041:-00032:003757.1657:00376
00377:-00037:+00049:-00027:003681.4250:00377
00378:+00001:+00056:-00017:003681.4250:00378
00379:-00011:+00061:+00070:003681.4250:00379
00380:+00006:+00048:+00019:003681.4250:00380
00381:-00022:+00036:+00033:003681.4250:00381
00382:-00009:+00015:+00051:003681.4250:00382
00383:+00001:+00009:-00030:003666.8012:00383
00384:-00010:+00007:+00001:003666.8012:00384
00385:-00005:+00000:+00098:003666.8012:00385
00386:-00023:-00010:+00060:003666.8012:00386
00387:-00052:-00042:+00057:003666.8012:00387
00388:-00032:-00078:+00055:003768.3215:00388
00389:-00076:-00093:-00011:003768.3215:00389
00390:-00098:-00116:-00020:003768.3215:00390
00391:-00080:-00142:-00004:003768.3215:00391
00392:-00074:-00149:-00021:003768.3215:00392
00393:-00066:-00153:+00052:003768.3215:00393
00394:-00057:-00163:+00109:003681.4326:00394
00395:-00028:-00156:+00043:003681.4326:00395
00396:-00022:-00133:-00024:003681.4326:00396
00397:-00008:-00103:-00027:003681.4326:00397
00398:+00002:-00098:+00000:003681.4326:00398
00399:+00032:-00062:+00037:003645.4780:00399
00400:+00012:-00053:+00080:003645.4780:00400
00401:+00004:+00011:+00070:003645.4780:00401
00402:+00012:+00024:-00008:003645.4780:00402
00403:+00022:+00060:-00022:003645.4780:00403
00404:+00018:+00094:-00019:003735.0258:00404
00405:+00013:+00114:-00076:003735.0258:00405
00406:+00021:+00141:-00114:003735.0258:00406
00407:+00024:+00156:-00078:003735.0258:00407
00408:+00045:+00156:-00020:003735.0258:00408
00409:+00008:+00151:+00104:003735.0258:00409
00410:-00012:+00154:+00081:003638.3469:00410
00411:-00038:+00153:+00036:003638.3469:00411
00412:-00051:+00148:+00005:003638.3469:00412
00413:-00089:+00146:+00069:003638.3469:00413
00414:-00140:+00119:+00068:003638.3469:00414
00415:-00136:+00120:+00058:003593.1735:00415
00416:-00122:+00125:-00017:003593.1735:00416
00417:-00159:+00058:-00008:003593.1735:00417
00418:-00193:+00024:+00092:003593.1735:00418
00419:-00161:+00009:+00159:003593.1735:00419
00420:-00125:-00010:-00020:003593.1735:00420
00421:-00062:-00016:-00023:003702.3212:00421
00422:-00048:-00030:-00063:003702.3212:00422
00423:-00052:-00061:+00115:003702.3212:00423
00424:+00008:-00115:+00152:003702.3212:00424
00425:+00020:-00101:+00146:003702.3212:00425
00426:+00037:-00115:+00162:003596.2426:00426
00427:+00063:-00131:+00066:003596.2426:00427
00428:+00038:-00128:-00033:003596.2426:00428
00429:+00093:-00100:+00003:003596.2426:00429
00430:+00079:-00103:+00041:003596.2426:00430
00431:+00087:-00124:+00103:003596.2426:00431
00432:+00090:-00088:+00069:003562.3735:00432
00433:+00041:-00077:+00089:003562.3735:00433
00434:+00059:-00056:+00022:003562.3735:00434
00435:-00006:-00027:-00026:003562.3735:00435
00436:+00005:-00035:-00001:003562.3735:00436
00437:+00000:+00002:+00071:003562.3735:00437
00438:+00028:+00032:+00053:003670.0581:00438
00439:-00009:+00034:-00018:003670.0581:00439
00440:+00013:+00044:+00026:003670.0581:00440
00441:-00038:+00078:-00007:003670.0581:00441
00442:-00037:+00069:-00089:003670.0581:00442
00443:-00026:+00079:-00041:003585.9570:00443
00444:-00040:+00084:+00027:003585.9570:00444
00445:-00036:+00066:-00019:003585.9570:00445
00446:-00053:+00044:-00050:003585.9570:00446
00447:-00044:+00015:-00031:003585.9570:00447
00448:-00040:+00014:-00020:003585.9570:00448
00449:-00031:+00011:-00120:003572.5051:00449
00450:-00043:+00014:+00016:003572.5051:00450
00451:-00018:+00002:+00015:003572.5051:00451
00452:-00002:+00037:-00035:003572.5051:00452
00453:+00014:+00027:-00045:003572.5051:00453
00454:+00015:+00032:-00020:003691.4802:00454
00455:+00013:+00049:-00116:003691.4802:00455
00456:-00009:+00039:-00107:003691.4802:00456
00457:+00004:+00049:-00059:003691.4802:00457
00458:+00013:+00039:-00138:003691.4802:00458
00459:-00009:+00042:-00123:003691.4802:00459
00460:+00011:+00080:-00103:003627.8510:00460
00461:-00005:+00068:-00069:003627.8510:00461
00462:-00008:+00092:-00108:003627.8510:00462
00463:-00016:+00100:-00067:003627.8510:00463
00464:-00012:+00088:-00041:003627.8510:00464
00465:-00037:+00103:-00068:003624.4638:00465
00466:-00034:+00071:-00040:003624.4638:00466
00467:-00030:+00098:+00001:003624.4638:00467
00468:-00036:+00079:-00001:003624.4638:00468
00469:-00029:+00072:+00044:003624.4638:00469
00470:-00023:+00036:+00073:003746.0922:00470
00471:-00017:+00015:-00039:003746.0922:00471
00472:-00038:+00012:-00180:003746.0922:00472
00473:-00054:+00035:-00267:003746.0922:00473
00474:-00043:+00004:-00156:003746.0922:00474
00475:-00030:-00021:-00051:003746.0922:00475
00476:-00020:-00020:+00185:003681.4084:00476
00477:-00019:-00005:+00352:003681.4084:00477
00478:-00022:+00023:+00329:003681.4084:00478
00479:-00050:+00012:+00093:003681.4084:00479
00480:-00050:+00027:+00058:003681.4084:00480
00481:-00015:+00056:+00049:003666.8652:00481
00482:-00033:+00083:+00017:003666.8652:00482
00483:-00013:+00092:+00007:003666.8652:00483
00484:+00048:+00106:+00051:003666.8652:00484
00485:+00067:+00128:+00113:003666.8652:00485
00486:+00102:+00070:+00100:003666.8652:00486
00487:+00115:+00058:+00156:003802.2758:00487
00488:+00132:+00067:+00073:003802.2758:00488
00489:+00069:+00027:+00077:003802.2758:00489
00490:+00066:+00043:+00078:003802.2758:00490
00491:+00007:+00033:+00035:003802.2758:00491
00492:-00039:+00046:-00002:003703.3439:00492
00493:-00030:+00018:+00027:003703.3439:00493
00494:-00062:+00002:-00029:003703.3439:00494
00495:-00090:-00042:+00031:003703.3439:00495
00496:-00089:-00067:+00065:003703.3439:00496
00497:-00130:-00112:+00022:003688.5297:00497
00498:-00122:-00150:-00099:003688.5297:00498
00499:-00146:-00176:-00134:003688.5297:00499
00500:-00094:-00215:+00063:003688.5297:00500
00501:-00118:-00265:-00048:003688.5297:00501
00502:-00076:-00240:-00075:003688.5297:00502
00503:-00019:-00225:-00049:003790.9353:00503
00504:+00014:-00218:+00090:003790.9353:00504
00505:+00026:-00219:+00069:003790.9353:00505
00506:+00047:-00179:+00128:003790.9353:00506
00507:+00056:-00171:+00091:003790.9353:00507
00508:+00087:-00128:+00048:003692.3969:00508
00509:+00082:-00076:+00027:003692.3969:00509
00510:+00087:-00045:+00026:003692.3969:00510
00511:+00125:-00022:-00036:003692.3969:00511
00512:+00125:+00016:-00170:003692.3969:00512
00513:+00100:+00052:-00207:003692.3969:00513
00514:+00072:+00041:-00081:003656.0964:00514
00515:+00054:+00043:+00003:003656.0964:00515
00516:-00013:+00070:+00011:003656.0964:00516
00517:-00005:+00100:+00128:003656.0964:00517
00518:-00042:+00129:+00067:003656.0964:00518
00519:-00091:+00120:+00071:003757.1657:00519
00520:-00074:+00155:+00095:003757.1657:00520
00521:-00093:+00148:+00031:003757.1657:00521
00522:-00143:+00150:-00060:003757.1657:00522
00523:-00143:+00169:-00034:003757.1657:00523
00524:-00091:+00147:-00088:003649.0556:00524
00525:-00116:+00154:+00033:003649.0556:00525
00526:-00102:+00139:-00006:003649.0556:00526
00527:-00076:+00113:-00038:003649.0556:00527
00528:-00059:+00010:-00003:003649.0556:00528
00529:-00058:+00009:-00003:003649.0556:00529
00530:-00043:-00025:+00010:003624.2678:00530
00531:-00038:-00064:+00181:003624.2678:00531
00532:+00027:-00093:+00150:003624.2678:00532
00533:-00032:-00088:+00062:003624.2678:00533
00534:-00043:-00097:+00187:003624.2678:00534
00535:-00025:-00144:+00158:003712.9587:00535
00536:-00031:-00117:+00099:003712.9587:00536
00537:+00018:-00129:+00026:003712.9587:00537
00538:+00002:-00130:+00032:003712.9587:00538
00539:+00003:-00129:+00116:003712.9587:00539
00540:+00073:-00122:+00088:003712.9587:00540
00541:+00088:-00090:+00176:003606.7666:00541
00542:+00110:-00086:+00103:003606.7666:00542
00543:+00100:-00058:+00045:003606.7666:00543
00544:+00102:-00043:-00004:003606.7666:00544
00545:+00091:-00045:-00008:003606.7666:00545
00546:+00057:-00036:+00028:003572.5129:00546
00547:+00039:-00033:+00033:003572.5129:00547
00548:-00010:-00033:+00030:003572.5129:00548
00549:-00022:-00005:+00073:003572.5129:00549
00550:-00034:+00009:+00016:003572.5129:00550
00551:-00004:+00013:-00016:003572.5129:00551
00552:+00002:+00020:+00003:003691.3999:00552
00553:+00009:+00033:-00005:003691.3999:00553
00554:-00009:-00005:-00047:003691.3999:00554
00555:+00008:-00001:+00005:003691.3999:00555
00556:-00005:-00005:-00027:003691.3999:00556
00557:-00002:+00016:-00093:003596.3122:00557
00558:-00016:+00003:-00040:003596.3122:00558
00559:-00044:-00019:-00020:003596.3122:00559
00560:-00050:-00011:-00059:003596.3122:00560
00561:-00049:-00020:-00063:003596.3122:00561
00562:-00056:+00004:-00045:003596.3122:00562
00563:-00050:+00015:-00069:003593.0192:00563
00564:-00047:+00018:-00087:003593.0192:00564
00565:-00042:+00023:-00106:003593.0192:00565
00566:-00054:+00044:-00115:003593.0192:00566
00567:-00020:+00065:-00117:003593.0192:00567
00568:-00036:+00073:-00119:003702.2165:00568
00569:-00027:+00070:-00158:003702.2165:00569
00570:-00017:+00087:-00187:003702.2165:00570
00571:-00028:+00084:-00097:003702.2165:00571
00572:-00001:+00102:-00057:003702.2165:00572
00573:+00003:+00099:-00075:003702.2165:00573
00574:+00010:+00101:+00036:003627.7563:00574
00575:+00043:+00129:-00040:003627.7563:00575
00576:-00006:+00125:-00132:003627.7563:00576
00577:+00015:+00139:-00137:003627.7563:00577
00578:+00009:+00122:-00132:003627.7563:00578
00579:+00031:+00130:-00069:003634.7946:00579
00580:+00060:+00106:-00021:003634.7946:00580
00581:+00035:+00056:-00015:003634.7946:00581
00582:+00019:+00065:-00053:003634.7946:00582
00583:+00009:+00064:-00122:003634.7946:00583
00584:+00013:+00081:+00054:003634.7946:00584
00585:+00017:+00082:+00199:003757.1325:00585
00586:-00009:+00057:+00230:003757.1325:00586
00587:-00053:+00046:+00215:003757.1325:00587
00588:-00063:+00052:-00077:003757.1325:00588
00589:-00082:+00026:-00118:003757.1325:00589
00590:-00068:+00040:-00056:003659.8115:00590
00591:-00064:+00017:-00041:003659.8115:00591
00592:-00061:+00031:+00002:003659.8115:00592
00593:-00011:-00016:+00081:003659.8115:00593
00594:+00000:+00001:+00121:003659.8115:00594
00595:+00030:-00025:+00082:003659.8115:00595
00596:+00023:-00017:+00108:003656.1044:00596
00597:+00065:-00033:+00117:003656.1044:00597
00598:+00054:-00012:+00047:003656.1044:00598
00599:+00090:-00013:+00043:003656.1044:00599
00600:+00013:-00046:+00115:003656.1044:00600
00601:-00029:-00092:+00097:003768.3132:00601
00602:-00066:-00070:+00045:003768.3132:00602
00603:-00094:-00126:-00030:003768.3132:00603
00604:-00132:-00116:-00122:003768.3132:00604
00605:-00126:-00167:-00025:003768.3132:00605
00606:-00076:-00179:+00139:003659.7709:00606
00607:-00108:-00217:+00119:003659.7709:00607
00608:-00079:-00195:+00033:003659.7709:00608
00609:-00086:-00199:+00005:003659.7709:00609
00610:-00062:-00163:+00065:003659.7709:00610
00611:-00072:-00172:+00108:003659.7709:00611
00612:-00096:-00129:-00001:003624.2287:00612
00613:-00119:-00106:-00034:003624.2287:00613
00614:-00099:-00054:+00010:003624.2287:00614
00615:-00095:-00039:-00068:003624.2287:00615
00616:-00075:-00044:-00105:003624.2287:00616
00617:-00032:-00016:-00109:003724.0249:00617
00618:-00007:+00014:+00069:003724.0249:00618
00619:+00048:+00037:-00014:003724.0249:00619
00620:+00065:+00073:-00013:003724.0249:00620
00621:+00094:+00110:+00126:003724.0249:00621
00622:+00111:+00155:+00158:003724.0249:00622
00623:+00087:+00137:+00024:003617.2744:00623
00624:+00045:+00192:+00043:003617.2744:00624
00625:-00012:+00205:-00077:003617.2744:00625
00626:-00044:+00204:-00098:003617.2744:00626
00627:-00087:+00179:-00057:003617.2744:00627
00628:-00081:+00188:-00011:003582.8479:00628
00629:-00063:+00149:-00012:003582.8479:00629
00630:-00073:+00131:+00076:003582.8479:00630
00631:-00058:+00108:+00088:003582.8479:00631
00632:-00066:+00096:+00067:003582.8479:00632
00633:-00018:+00059:+00079:003582.8479:00633
00634:-00016:+00027:+00013:003680.7734:00634
00635:-00045:+00050:+00006:003680.7734:00635
00636:+00001:+00017:+00123:003680.7734:00636
00637:+00014:-00009:-00043:003680.7734:00637
00638:-00030:-00012:-00088:003680.7734:00638
00639:+00024:-00066:+00018:003585.9802:00639
00640:+00031:-00061:+00013:003585.9802:00640
00641:+00008:-00094:+00024:003585.9802:00641
00642:+00062:-00141:+00039:003585.9802:00642
00643:+00010:-00121:+00120:003585.9802:00643
00644:+00036:-00149:+00083:003585.9802:00644
00645:+00022:-00137:+00058:003552.2463:00645
00646:+00019:-00115:+00060:003552.2463:00646
00647:-00002:-00102:+00060:003552.2463:00647
00648:-00016:-00126:+00051:003552.2463:00648
00649:-00003:-00085:+00010:003552.2463:00649
00650:-00025:-00059:+00034:003552.2463:00650
00651:+00003:-00066:+00022:003648.9533:00651
00652:-00026:-00052:-00029:003648.9533:00652
00653:+00014:-00015:-00016:003648.9533:00653
00654:-00010:-00038:-00045:003648.9533:00654
00655:+00021:+00017:-00080:003648.9533:00655
00656:+00008:-00006:-00009:003565.4162:00656
00657:+00015:+00010:+00004:003565.4162:00657
00658:+00011:+00038:+00002:003565.4162:00658
00659:-00011:+00037:-00008:003565.4162:00659
00660:-00014:+00025:-00012:003565.4162:00660
00661:-00041:+00026:-00005:003565.4162:00661
00662:-00052:+00049:-00043:003552.2390:00662
00663:-00016:+00039:-00047:003552.2390:00663
00664:-00020:+00051:-00063:003552.2390:00664
00665:-00007:+00063:-00038:003552.2390:00665
00666:+00012:+00043:-00038:003552.2390:00666
00667:+00016:+00047:-00018:003680.7182:00667
00668:+00006:+00065:-00064:003680.7182:00668
00669:-00011:+00049:-00093:003680.7182:00669
00670:-00017:+00049:-00087:003680.7182:00670
00671:-00056:+00036:-00027:003680.7182:00671
00672:-00054:+00044:-00067:003680.7182:00672
00673:-00047:+00046:-00055:003617.2272:00673
00674:-00070:+00058:-00062:003617.2272:00674
00675:-00065:+00073:-00102:003617.2272:00675
00676:-00067:+00096:-00141:003617.2272:00676
00677:-00053:+00127:-00119:003617.2272:00677
00678:-00019:+00143:-00134:003603.3964:00678
00679:-00040:+00131:-00112:003603.3964:00679
00680:-00036:+00158:-00110:003603.3964:00680
00681:-00032:+00160:-00130:003603.3964:00681
00682:-00032:+00152:-00171:003603.3964:00682
00683:-00040:+00152:-00075:003603.3964:00683
00684:-00016:+00139:+00015:003746.0009:00684
00685:-00049:+00115:+00009:003746.0009:00685
00686:-00065:+00111:+00067:003746.0009:00686
00687:-00085:+00034:+00183:003746.0009:00687
00688:-00089:+00017:-00043:003746.0009:00688
00689:-00108:-00005:-00228:003659.7390:00689
00690:-00075:+00021:-00239:003659.7390:00690
00691:-00061:-00017:-00172:003659.7390:00691
00692:-00048:-00026:-00109:003659.7390:00692
00693:+00002:-00036:+00216:003659.7390:00693
00694:+00016:-00048:+00419:003677.5605:00694
00695:-00001:-00043:+00292:003677.5605:00695
00696:+00026:-00036:-00032:003677.5605:00696
00697:+00024:-00016:-00027:003677.5605:00697
00698:+00110:-00005:+00065:003677.5605:00698
00699:+00100:+00046:+00023:003677.5605:00699
00700:+00109:+00061:+00002:003790.8168:00700
00701:+00147:+00061:+00133:003790.8168:00701
00702:+00167:+00061:+00139:003790.8168:00702
00703:+00186:+00055:+00133:003790.8168:00703
00704:+00162:+00098:+00038:003790.8168:00704
00705:+00145:+00108:-00007:003714.3151:00705
00706:+00152:+00120:+00106:003714.3151:00706
00707:+00124:+00130:-00017:003714.3151:00707
00708:-00011:+00120:-00058:003714.3151:00708
00709:-00059:+00089:+00016:003714.3151:00709
00710:-00110:+00065:+00022:003714.3151:00710
00711:-00199:+00010:+00015:003688.3427:00711
00712:-00233:-00052:-00049:003688.3427:00712
00713:-00270:-00068:+00161:003688.3427:00713
00714:-00251:-00131:+00110:003688.3427:00714
00715:-00274:-00195:-00071:003688.3427:00715
00716:-00236:-00214:-00151:003813.6335:00716
00717:-00125:-00238:-00132:003813.6335:00717
00718:-00117:-00245:-00114:003813.6335:00718
00719:-00100:-00253:-00013:003813.6335:00719
00720:-00032:-00258:+00141:003813.6335:00720
00721:-00034:-00257:+00110:003703.2126:00721
00722:+00000:-00248:+00074:003703.2126:00722
00723:+00044:-00231:+00002:003703.2126:00723
00724:+00051:-00199:-00001:003703.2126:00724
00725:+00065:-00146:-00034:003703.2126:00725
00726:+00092:-00091:-00073:003703.2126:00726
00727:+00101:-00079:-00024:003677.4716:00727
00728:+00150:-00007:+00031:003677.4716:00728
00729:+00150:+00068:+00042:003677.4716:00729
00730:+00129:+00093:+00154:003677.4716:00730
00731:+00151:+00142:+00097:003677.4716:00731
00732:+00082:+00160:-00053:003779.5439:00732
00733:+00087:+00218:-00022:003779.5439:00733
00734:+00025:+00235:+00032:003779.5439:00734
00735:-00009:+00242:-00024:003779.5439:00735
00736:-00050:+00251:-00075:003779.5439:00736
00737:-00042:+00270:+00083:003670.5659:00737
00738:-00085:+00264:+00134:003670.5659:00738
00739:-00096:+00252:+00036:003670.5659:00739
00740:-00113:+00233:+00037:003670.5659:00740
00741:-00116:+00168:+00044:003670.5659:00741
00742:-00117:+00108:+00070:003670.5659:00742
00743:-00105:+00058:+00040:003634.8264:00743
00744:-00130:-00021:+00160:003634.8264:00744
00745:-00109:-00081:+00156:003634.8264:00745
00746:-00089:-00107:+00075:003634.8264:00746
00747:-00088:-00142:+00103:003634.8264:00747
00748:-00054:-00190:+00160:003724.0903:00748
00749:-00041:-00226:+00143:003724.0903:00749
00750:+00013:-00232:+00113:003724.0903:00750
00751:+00036:-00263:+00130:003724.0903:00751
00752:+00048:-00244:+00001:003724.0903:00752
00753:+00066:-00250:+00038:003724.0903:00753
00754:+00087:-00241:+00028:003617.3054:00754
00755:+00103:-00224:+00164:003617.3054:00755
00756:+00139:-00226:+00120:003617.3054:00756
00757:+00083:-00201:+00125:003617.3054:00757
00758:+00082:-00191:+00112:003617.3054:00758
00759:+00037:-00173:+00015:003582.8171:00759
00760:+00045:-00112:-00023:003582.8171:00760
00761:-00005:-00076:-00045:003582.8171:00761
00762:-00026:-00040:+00002:003582.8171:00762
00763:-00004:-00026:+00020:003582.8171:00763
00764:-00027:+00004:+00079:003582.8171:00764
00765:-00007:+00010:+00079:003680.6699:00765
00766:-00003:+00040:+00037:003680.6699:00766
00767:+00011:+00061:-00043:003680.6699:00767
00768:-00005:+00057:+00015:003680.6699:00768
00769:+00026:+00086:+00046:003680.6699:00769
00770:+00012:+00075:+00007:003585.9648:00770
00771:-00041:+00070:+00018:003585.9648:00771
00772:-00042:+00074:-00032:003585.9648:00772
00773:-00057:+00081:-00091:003585.9648:00773
00774:-00054:+00058:-00083:003585.9648:00774
00775:-00032:+00039:-00059:003585.9648:00775
00776:-00053:+00042:-00064:003562.4187:00776
00777:-00052:+00049:-00041:003562.4187:00777
00778:-00034:+00038:-00049:003562.4187:00778
00779:-00057:+00042:-00059:003562.4187:00779
00780:-00067:+00025:-00137:003562.4187:00780
00781:-00058:+00041:-00082:003680.7897:00781
00782:-00043:+00043:-00115:003680.7897:00782
00783:-00030:+00054:-00161:003680.7897:00783
00784:-00015:+00064:-00147:003680.7897:00784
00785:-00021:+00068:-00164:003680.7897:00785
00786:-00008:+00028:-00209:003680.7897:00786
00787:+00007:+00067:-00185:003617.3134:00787
00788:+00057:+00063:-00082:003617.3134:00788
00789:+00019:+00052:-00061:003617.3134:00789
00790:+00048:+00064:-00027:003617.3134:00790
00791:+00035:+00051:+00003:003617.3134:00791
00792:+00026:+00050:+00032:003613.8564:00792
00793:+00023:+00024:-00119:003613.8564:00793
00794:+00005:+00008:-00101:003613.8564:00794
00795:+00002:+00016:-00100:003613.8564:00795
00796:-00027:+00012:-00232:003613.8564:00796
00797:-00038:+00014:-00108:003613.8564:00797
00798:-00013:+00017:-00113:003734.9768:00798
00799:+00027:-00002:+00109:003734.9768:00799
00800:+00062:+00025:+00215:003734.9768:00800
00801:+00040:+00046:+00218:003734.9768:00801
00802:+00022:+00045:-00015:003734.9768:00802
00803:+00027:+00083:-00043:003659.7709:00803
00804:+00041:+00097:-00017:003659.7709:00804
00805:+00014:+00100:-00003:003659.7709:00805
00806:+00015:+00124:+00041:003659.7709:00806
00807:+00008:+00086:+00072:003659.7709:00807
00808:+00002:+00073:+00051:003659.7709:00808
00809:-00007:+00073:-00038:003645.5253:00809
00810:-00009:+00065:-00064:003645.5253:00810
00811:+00014:+00064:-00085:003645.5253:00811
00812:+00047:+00023:-00067:003645.5253:00812
00813:+00047:+00015:+00051:003645.5253:00813
00814:+00026:+00005:+00148:003768.3886:00814
00815:-00025:-00048:+00116:003768.3886:00815
00816:-00049:-00054:+00118:003768.3886:00816
00817:-00078:-00075:+00104:003768.3886:00817
00818:-00151:-00144:+00069:003768.3886:00818
00819:-00142:-00139:+00020:003768.3886:00819
00820:-00153:-00164:-00008:003649.1435:00820
00821:-00163:-00196:-00134:003649.1435:00821
00822:-00154:-00201:-00118:003649.1435:00822
00823:-00105:-00201:-00040:003649.1435:00823
00824:-00105:-00195:+00053:003649.1435:00824
00825:-00047:-00164:+00031:003645.5014:00825
00826:-00016:-00150:+00123:003645.5014:00826
00827:-00004:-00156:+00135:003645.5014:00827
00828:-00012:-00071:+00058:003645.5014:00828
00829:+00017:-00050:+00069:003645.5014:00829
00830:+00015:-00037:+00016:003735.0834:00830
00831:+00003:+00032:+00019:003735.0834:00831
00832:+00036:+00047:+00034:003735.0834:00832
00833:+00016:+00044:-00042:003735.0834:00833
00834:+00022:+00125:-00085:003735.0834:00834
00835:+00050:+00145:+00003:003735.0834:00835
00836:+00081:+00170:-00026:003627.8747:00836
00837:+00061:+00184:+00063:003627.8747:00837
00838:+00079:+00205:+00069:003627.8747:00838
00839:+00023:+00199:+00034:003627.8747:00839
00840:+00033:+00183:+00000:003627.8747:00840
00841:-00004:+00192:+00015:003593.1892:00841
00842:-00062:+00188:+00060:003593.1892:00842
00843:-00091:+00150:+00014:003593.1892:00843
00844:-00124:+00153:+00024:003593.1892:00844
00845:-00134:+00126:+00004:003593.1892:00845
00846:-00145:+00108:+00065:003593.1892:00846
00847:-00189:+00040:+00040:003691.5283:00847
00848:-00172:+00017:+00038:003691.5283:00848
00849:-00113:-00013:+00036:003691.5283:00849
00850:-00059:-00056:+00081:003691.5283:00850
00851:-00067:-00073:+00051:003691.5283:00851
00852:-00019:-00090:+00109:003596.3586:00852
00853:+00079:-00140:+00093:003596.3586:00853
00854:+00051:-00120:+00052:003596.3586:00854
00855:+00090:-00142:+00086:003596.3586:00855
00856:+00070:-00151:+00039:003596.3586:00856
00857:+00034:-00169:+00066:003596.3586:00857
00858:+00083:-00146:-00001:003562.4038:00858
00859:+00068:-00148:-00032:003562.4038:00859
00860:+00057:-00133:+00060:003562.4038:00860
00861:+00080:-00119:-00026:003562.4038:00861
00862:+00054:-00102:-00009:003562.4038:00862
00863:+00084:-00054:-00016:003562.4038:00863
00864:+00063:-00039:+00044:003648.9851:00864
00865:+00072:-00010:+00100:003648.9851:00865
00866:+00022:+00002:+00017:003648.9851:00866
00867:+00012:+00008:+00004:003648.9851:00867
00868:+00017:+00037:-00007:003648.9851:00868
00869:-00049:+00040:-00019:003575.7529:00869
00870:-00071:+00051:-00048:003575.7529:00870
00871:-00061:+00069:-00057:003575.7529:00871
00872:-00069:+00044:+00017:003575.7529:00872
00873:-00080:+00055:-00022:003575.7529:00873
00874:-00095:+00049:-00019:003575.7529:00874
00875:-00062:+00043:-00027:003552.3669:00875
00876:-00063:+00030:-00064:003552.3669:00876
00877:-00035:+00041:-00033:003552.3669:00877
00878:-00019:+00041:-00016:003552.3669:00878
00879:-00022:+00063:-00045:003552.3669:00879
00880:-00002:+00051:-00050:003670.2958:00880
00881:+00009:+00067:-00034:003670.2958:00881
00882:+00016:+00044:-00034:003670.2958:00882
00883:+00007:+00067:-00004:003670.2958:00883
00884:+00009:+00067:-00002:003670.2958:00884
00885:+00004:+00055:+00012:003670.2958:00885
00886:+00016:+00060:-00038:003596.4208:00886
00887:+00000:+00073:-00041:003596.4208:00887
00888:-00023:+00071:-00117:003596.4208:00888
00889:-00028:+00085:-00133:003596.4208:00889
00890:-00028:+00073:-00114:003596.4208:00890
00891:-00038:+00097:-00108:003603.5048:00891
00892:-00055:+00079:-00137:003603.5048:00892
00893:-00070:+00075:-00066:003603.5048:00893
00894:-00027:+00070:-00083:003603.5048:00894
00895:-00050:+00044:-00038:003603.5048:00895
00896:-00030:+00053:+00017:003603.5048:00896
00897:-00060:-00010:+00136:003713.2756:00897
00898:-00062:-00032:+00164:003713.2756:00898
00899:-00065:-00055:-00001:003713.2756:00899
00900:-00082:-00061:-00150:003713.2756:00900
00901:-00085:-00054:-00317:003713.2756:00901
00902:-00060:-00080:-00145:003659.8515:00902
00903:-00039:-00078:-00202:003659.8515:00903
00904:-00058:-00093:-00008:003659.8515:00904
00905:+00007:-00061:+00127:003659.8515:00905
00906:+00006:-00063:+00288:003659.8515:00906
00907:+00089:-00038:+00299:003659.8515:00907
00908:+00066:-00021:+00172:003656.1523:00908
00909:+00118:+00061:+00137:003656.1523:00909
00910:+00120:+00108:+00042:003656.1523:00910
00911:+00082:+00106:+00007:003656.1523:00911
00912:+00089:+00120:-00060:003656.1523:00912
00913:+00061:+00123:-00039:003768.3803:00913
00914:+00042:+00125:-00038:003768.3803:00914
00915:+00027:+00109:+00082:003768.3803:00915
00916:+00027:+00085:+00121:003768.3803:00916
00917:+00011:+00096:+00099:003768.3803:00917
00918:+00017:+00092:+00014:003703.3769:00918
00919:+00003:+00057:+00048:003703.3769:00919
00920:-00006:+00055:+00023:003703.3769:00920
00921:-00004:+00041:-00049:003703.3769:00921
00922:-00009:+00053:-00040:003703.3769:00922
00923:-00026:+00015:-00039:003703.3769:00923
00924:-00018:-00020:+00058:003677.7138:00924
00925:-00072:-00025:+00014:003677.7138:00925
00926:-00117:-00109:+00073:003677.7138:00926
00927:-00116:-00105:+00014:003677.7138:00927
00928:-00106:-00164:-00025:003677.7138:00928
00929:-00132:-00203:-00101:003790.9860:00929
00930:-00119:-00218:-00100:003790.9860:00930
00931:-00087:-00181:-00101:003790.9860:00931
00932:-00062:-00166:+00022:003790.9860:00932
00933:-00019:-00163:+00043:003790.9860:00933
00934:-00007:-00154:+00082:003790.9860:00934
00935:-00013:-00133:+00046:003681.5385:00935
00936:+00017:-00101:+00029:003681.5385:00936
00937:+00015:-00087:+00129:003681.5385:00937
00938:+00021:-00059:-00046:003681.5385:00938
00939:+00030:-00044:-00139:003681.5385:00939
00940:+00059:-00003:-00104:003656.1843:00940
00941:+00051:+00016:-00095:003656.1843:00941
00942:+00050:+00026:-00123:003656.1843:00942
00943:+00060:+00096:-00028:003656.1843:00943
00944:+00092:+00109:+00101:003656.1843:00944
00945:+00027:+00103:+00148:003746.0505:00945
00946:-00036:+00110:+00029:003746.0505:00946
00947:-00043:+00144:+00047:003746.0505:00947
00948:-00077:+00140:+00002:003746.0505:00948
00949:-00075:+00147:-00003:003746.0505:00949
00950:-00092:+00175:+00038:003746.0505:00950
00951:-00091:+00158:+00101:003649.1113:00951
00952:-00130:+00138:+00050:003649.1113:00952
00953:-00116:+00120:+00004:003649.1113:00953
00954:-00104:+00087:+00003:003649.1113:00954
00955:-00128:+00056:+00013:003649.1113:00955
00956:-00117:+00033:+00022:003613.9423:00956
00957:-00097:+00009:+00042:003613.9423:00957
00958:-00060:-00010:+00117:003613.9423:00958
00959:-00039:-00066:+00102:003613.9423:00959
00960:-00020:-00064:+00108:003613.9423:00960
00961:-00021:-00086:+00210:003613.9423:00961
00962:+00002:-00124:+00134:003702.2973:00962
00963:-00032:-00140:+00127:003702.2973:00963
00964:+00015:-00131:+00066:003702.2973:00964
00965:-00021:-00164:+00082:003702.2973:00965
00966:+00009:-00146:+00089:003702.2973:00966
00967:+00038:-00156:+00037:003606.8371:00967
00968:+00037:-00171:+00114:003606.8371:00968
00969:+00090:-00142:+00035:003606.8371:00969
00970:+00093:-00084:-00003:003606.8371:00970
00971:+00067:-00095:+00088:003606.8371:00971
00972:+00096:-00066:+00156:003606.8371:00972
00973:+00105:-00032:+00088:003572.6040:00973
00974:+00094:-00017:+00023:003572.6040:00974
00975:+00063:+00017:-00002:003572.6040:00975
00976:+00053:+00009:-00056:003572.6040:00976
00977:+00020:+00026:-00080:003572.6040:00977
00978:+00008:+00049:-00017:003680.7817:00978
00979:+00017:+00048:+00039:003680.7817:00979
00980:-00027:+00024:+00003:003680.7817:00980
00981:-00032:+00029:-00027:003680.7817:00981
00982:-00029:+00048:-00003:003680.7817:00982
00983:-00069:+00029:-00083:003680.7817:00983
00984:-00082:+00015:-00021:003575.7915:00984
00985:-00051:+00036:+00003:003575.7915:00985
00986:-00047:+00032:+00023:003575.7915:00986
00987:-00048:+00015:-00010:003575.7915:00987
00988:-00070:+00014:-00048:003575.7915:00988
00989:-00058:+00026:-00114:003575.7915:00989
00990:-00055:+00030:-00160:003572.7565:00990
00991:+00012:+00056:-00129:003572.7565:00991
00992:+00016:+00080:-00069:003572.7565:00992
00993:+00030:+00079:-00081:003572.7565:00993
00994:+00025:+00083:-00034:003572.7565:00994
00995:+00050:+00098:-00107:003691.5844:00995
00996:+00009:+00075:-00151:003691.5844:00996
00997:+00017:+00071:-00169:003691.5844:00997
00998:-00006:+00098:-00155:003691.5844:00998
00999:+00006:+00091:-00138:003691.5844:00999
01000:+00010:+00113:-00141:003627.9694:01000
01001:+00042:+00103:-00006:003627.9694:01001
01002:+00023:+00093:+00056:003627.9694:01002
01003:+00015:+00071:-00090:003627.9694:01003
01004:-00037:+00084:+00045:003627.9694:01004
01005:-00008:+00067:+00067:003627.9694:01005
01006:-00041:+00014:+00041:003624.3933:01006
01007:-00032:+00038:-00025:003624.3933:01007
01008:-00035:+00048:-00065:003624.3933:01008
01009:-00017:+00032:-00109:003624.3933:01009
01010:-00013:+00025:-00107:003624.3933:01010
01011:-00010:+00033:+00100:003757.2236:01011
01012:-00013:+00010:+00205:003757.2236:01012
01013:-00015:+00026:+00201:003757.2236:01013
01014:-00018:+00030:+00087:003757.2236:01014
01015:-00023:+00046:+00023:003757.2236:01015
01016:+00015:+00072:+00057:003757.2236:01016
01017:+00009:+00094:+00039:003670.7519:01017
01018:-00001:+00109:+00073:003670.7519:01018
01019:+00020:+00073:+00016:003670.7519:01019
01020:+00007:+00078:+00056:003670.7519:01020
01021:+00013:+00025:+00048:003670.7519:01021
01022:-00002:+00030:+00056:003656.1044:01022
01023:-00009:+00037:+00057:003656.1044:01023
01024:+00000:+00049:+00026:003656.1044:01024
01025:-00012:+00012:+00038:003656.1044:01025
01026:-00038:+00017:+00065:003656.1044:01026
01027:-00028:-00053:+00088:003656.1044:01027
01028:-00035:-00062:+00078:003768.3967:01028
01029:-00084:-00090:+00027:003768.3967:01029
01030:-00094:-00159:+00049:003768.3967:01030
01031:-00121:-00166:+00054:003768.3967:01031
01032:-00117:-00165:-00094:003768.3967:01032
01033:-00081:-00185:+00073:003681.5058:01033
01034:-00034:-00186:+00030:003681.5058:01034
01035:-00060:-00188:-00124:003681.5058:01035
01036:-00034:-00164:-00151:003681.5058:01036
01037:+00014:-00175:-00037:003681.5058:01037
01038:+00008:-00121:+00054:003645.4936:01038
01039:-00004:-00120:+00046:003645.4936:01039
01040:-00036:-00115:+00010:003645.4936:01040
01041:-00024:-00113:-00015:003645.4936:01041
01042:-00004:-00069:-00032:003645.4936:01042
01043:-00010:-00065:-00002:003645.4936:01043
01044:-00011:-00050:+00007:003757.2072:01044
01045:+00028:-00005:-00045:003757.2072:01045
01046:+00043:+00026:+00037:003757.2072:01046
01047:+00074:+00064:+00000:003757.2072:01047
01048:+00038:+00087:+00023:003757.2072:01048
01049:+00048:+00123:+00102:003638.4501:01049
01050:+00008:+00128:+00024:003638.4501:01050
01051:-00011:+00150:-00007:003638.4501:01051
01052:+00002:+00152:-00042:003638.4501:01052
01053:-00072:+00161:-00011:003638.4501:01053
01054:-00080:+00148:+00043:003638.4501:01054
01055:-00085:+00157:+00039:003613.9033:01055
01056:-00097:+00143:-00022:003613.9033:01056
01057:-00084:+00114:+00069:003613.9033:01057
01058:-00066:+00111:+00038:003613.9033:01058
01059:-00083:+00072:+00103:003613.9033:01059
01060:-00059:+00069:+00110:003691.4880:01060
01061:-00057:+00029:+00074:003691.4880:01061
01062:-00059:+00003:+00125:003691.4880:01062
01063:-00036:-00022:+00101:003691.4880:01063
01064:-00030:-00052:+00063:003691.4880:01064
01065:-00004:-00078:+00130:003691.4880:01065
01066:+00027:-00095:+00111:003596.3820:01066
01067:+00006:-00124:+00175:003596.3820:01067
01068:+00024:-00111:+00095:003596.3820:01068
01069:+00054:-00139:+00065:003596.3820:01069
01070:+00057:-00115:+00079:003596.3820:01070
01071:+00051:-00127:+00026:003582.7863:01071
01072:+00050:-00139:+00017:003582.7863:01072
01073:+00039:-00124:+00084:003582.7863:01073
01074:+00037:-00103:+00055:003582.7863:01074
01075:-00014:-00074:+00058:003582.7863:01075
01076:-00023:-00081:+00045:003582.7863:01076
01077:-00045:-00056:+00052:003670.0417:01077
01078:-00058:-00028:-00058:003670.0417:01078
01079:-00057:-00035:-00050:003670.0417:01079
01080:-00046:+00002:+00009:003670.0417:01080
01081:-00053:+00021:-00028:003670.0417:01081
01082:-00054:+00032:+00009:003575.6303:01082
01083:-00027:+00024:+00043:003575.6303:01083
01084:-00041:+00043:-00008:003575.6303:01084
01085:-00039:+00043:-00052:003575.6303:01085
01086:-00021:+00045:-00092:003575.6303:01086
01087:-00001:+00044:-00059:003575.6303:01087
01088:+00005:+00053:-00041:003572.5129:01088
01089:+00028:+00025:-00015:003572.5129:01089
01090:+00009:+00037:-00029:003572.5129:01090
01091:+00011:+00016:-00026:003572.5129:01091
01092:+00018:+00014:-00076:003572.5129:01092
01093:+00005:+00008:-00076:003680.6936:01093
01094:+00008:+00015:-00106:003680.6936:01094
01095:+00026:+00031:-00081:003680.6936:01095
01096:+00028:+00013:-00090:003680.6936:01096
01097:+00007:+00015:-00078:003680.6936:01097
01098:+00017:+00015:-00099:003680.6936:01098
01099:-00012:+00027:-00089:003606.7436:01099
01100:-00026:+00049:-00049:003606.7436:01100
01101:-00017:+00026:-00078:003606.7436:01101
01102:-00001:+00077:-00099:003606.7436:01102
01103:-00015:+00108:-00098:003606.7436:01103
01104:-00003:+00103:-00134:003606.7436:01104
01105:-00034:+00118:-00161:003603.3808:01105
01106:-00041:+00122:-00120:003603.3808:01106
01107:-00034:+00104:-00051:003603.3808:01107
01108:-00029:+00109:+00048:003603.3808:01108
01109:-00032:+00093:+00032:003603.3808:01109
01110:-00092:+00057:+00156:003746.0009:01110
01111:-00066:+00053:+00033:003746.0009:01111
01112:-00103:+00012:-00057:003746.0009:01112
01113:-00078:+00028:-00230:003746.0009:01113
01114:-00074:+00042:-00194:003746.0009:01114
01115:-00087:+00034:-00168:003659.8032:01115
01116:-00065:+00017:-00007:003659.8032:01116
01117:-00040:+00011:+00228:003659.8032:01117
01118:+00015:+00037:+00247:003659.8032:01118
01119:+00002:+00042:+00212:003659.8032:01119
01120:+00030:+00053:+00153:003659.8032:01120
01121:+00065:+00070:+00082:003645.4382:01121
01122:+00072:+00098:+00117:003645.4382:01122
01123:+00123:+00108:+00049:003645.4382:01123
01124:+00109:+00106:+00008:003645.4382:01124
01125:+00117:+00103:+00103:003645.4382:01125
01126:+00137:+00093:+00113:003790.7998:01126
01127:+00105:+00094:+00028:003790.7998:01127
01128:+00088:+00083:-00040:003790.7998:01128
01129:+00036:+00093:+00013:003790.7998:01129
01130:+00033:+00060:-00035:003790.7998:01130
01131:+00000:+00083:-00035:003790.7998:01131
01132:-00026:+00039:+00045:003681.4572:01132
01133:-00045:+00012:+00001:003681.4572:01133
01134:-00106:-00009:-00036:003681.4572:01134
01135:-00153:-00061:-00168:003681.4572:01135
01136:-00152:-00126:+00271:003681.4572:01136
01137:-00128:-00137:+00266:003666.8730:01137
01138:-00186:-00202:-00040:003666.8730:01138
01139:-00137:-00177:-00216:003666.8730:01139
01140:-00131:-00233:-00339:003666.8730:01140
01141:-00119:-00216:-00009:003666.8730:01141
01142:-00099:-00249:+00147:003768.3635:01142
01143:-00066:-00221:+00009:003768.3635:01143
01144:-00026:-00218:-00124:003768.3635:01144
01145:+00028:-00162:+00007:003768.3635:01145
01146:-00013:-00187:+00057:003768.3635:01146
01147:-00038:-00151:-00017:003768.3635:01147
01148:+00029:-00142:+00027:003670.5822:01148
01149:+00044:-00097:+00103:003670.5822:01149
01150:+00031:-00095:+00026:003670.5822:01150
01151:+00014:-00014:+00042:003670.5822:01151
01152:+00014:+00001:+00023:003670.5822:01152
01153:+00039:+00050:-00140:003624.3146:01153
01154:+00043:+00069:-00083:003624.3146:01154
01155:+00056:+00092:+00085:003624.3146:01155
01156:+00018:+00112:+00033:003624.3146:01156
01157:+00025:+00155:+00040:003624.3146:01157
01158:+00051:+00171:+00084:003624.3146:01158
01159:+00027:+00209:+00024:003724.0659:01159
01160:+00002:+00227:+00009:003724.0659:01160
01161:-00007:+00224:+00057:003724.0659:01161
01162:-00068:+00234:+00029:003724.0659:01162
01163:-00047:+00231:+00146:003724.0659:01163
01164:-00032:+00223:+00115:003617.2431:01164
01165:-00105:+00131:+00128:003617.2431:01165
01166:-00132:+00141:+00110:003617.2431:01166
01167:-00115:+00075:+00037:003617.2431:01167
01168:-00106:+00036:+00039:003617.2431:01168
01169:-00118:-00017:+00100:003617.2431:01169
01170:-00093:-00062:+00135:003593.0192:01170
01171:-00074:-00114:+00215:003593.0192:01171
01172:-00059:-00133:+00225:003593.0192:01172
01173:-00019:-00179:+00150:003593.0192:01173
01174:-00021:-00194:+00156:003593.0192:01174
01175:-00003:-00235:+00017:003691.3676:01175
01176:-00025:-00265:-00032:003691.3676:01176
01177:+00029:-00225:-00007:003691.3676:01177
01178:+00043:-00265:+00075:003691.3676:01178
01179:+00036:-00255:+00131:003691.3676:01179
01180:+00023:-00253:+00135:003691.3676:01180
01181:+00037:-00221:+00000:003585.8723:01181
01182:+00031:-00192:+00014:003585.8723:01182
01183:+00039:-00157:+00054:003585.8723:01183
01184:+00030:-00114:+00081:003585.8723:01184
01185:+00033:-00086:+00098:003585.8723:01185
01186:+00058:-00032:-00014:003562.2446:01186
01187:+00062:+00031:-00068:003562.2446:01187
01188:+00039:+00027:-00056:003562.2446:01188
01189:+00073:+00059:+00002:003562.2446:01189
01190:+00070:+00087:+00024:003562.2446:01190
01191:+00072:+00111:+00044:003562.2446:01191
01192:+00059:+00108:+00038:003669.9389:01192
01193:+00030:+00129:-00092:003669.9389:01193
01194:+00008:+00125:-00126:003669.9389:01194
01195:-00005:+00118:-00116:003669.9389:01195
01196:-00018:+00123:-00102:003669.9389:01196
01197:-00046:+00110:-00054:003585.8955:01197
01198:-00048:+00074:-00023:003585.8955:01198
01199:-00064:+00082:-00009:003585.8955:01199
01200:-00062:+00055:-00081:003585.8955:01200
01201:-00096:+00042:-00091:003585.8955:01201
01202:-00060:+00038:-00050:003585.8955:01202
01203:-00047:+00053:-00129:003572.4821:01203
01204:-00029:+00064:-00132:003572.4821:01204
01205:-00036:+00051:-00112:003572.4821:01205
01206:-00017:+00040:-00121:003572.4821:01206
01207:-00018:+00042:-00129:003572.4821:01207
01208:+00010:+00052:-00105:003712.9997:01208
01209:+00012:+00054:-00150:003712.9997:01209
01210:+00010:+00045:-00179:003712.9997:01210
01211:+00023:+00067:-00107:003712.9997:01211
01212:+00060:+00078:-00069:003712.9997:01212
01213:+00077:+00055:-00108:003712.9997:01213
01214:+00051:+00055:+00018:003638.3469:01214
01215:+00060:+00053:+00048:003638.3469:01215
01216:-00018:+00023:+00041:003638.3469:01216
01217:-00057:+00017:+00093:003638.3469:01217
01218:-00045:-00016:+00105:003638.3469:01218
01219:-00080:+00005:-00088:003634.8579:01219
01220:-00086:+00020:-00232:003634.8579:01220
01221:-00063:+00020:-00124:003634.8579:01221
01222:-00034:-00008:-00093:003634.8579:01222
01223:-00062:-00023:-00005:003634.8579:01223
01224:+00019:+00003:+00310:003634.8579:01224
01225:+00006:+00008:+00250:003768.1794:01225
01226:+00018:+00030:+00129:003768.1794:01226
01227:+00059:+00044:+00011:003768.1794:01227
01228:+00036:+00051:+00105:003768.1794:01228
01229:+00025:+00039:+00046:003768.1794:01229
01230:+00020:+00083:+00019:003681.3435:01230
01231:+00058:+00094:+00073:003681.3435:01231
01232:+00057:+00084:+00049:003681.3435:01232
01233:+00013:+00076:+00015:003681.3435:01233
01234:+00031:+00073:+00140:003681.3435:01234
01235:+00048:+00071:+00096:003681.3435:01235
01236:+00030:+00059:-00074:003666.7609:01236
01237:+00012:+00024:-00047:003666.7609:01237
01238:-00021:-00022:-00001:003666.7609:01238
01239:-00037:-00041:-00056:003666.7609:01239
01240:-00041:-00090:+00054:003666.7609:01240
01241:-00070:-00146:-00043:003790.8422:01241
01242:-00098:-00146:-00046:003790.8422:01242
01243:-00077:-00216:+00202:003790.8422:01243
01244:-00105:-00227:+00081:003790.8422:01244
01245:-00135:-00223:-00083:003790.8422:01245
01246:-00134:-00216:-00319:003681.3757:01246
01247:-00096:-00178:-00100:003681.3757:01247
01248:-00103:-00188:-00031:003681.3757:01248
01249:-00086:-00147:-00019:003681.3757:01249
01250:-00034:-00141:+00055:003681.3757:01250
01251:+00029:-00092:+00107:003681.3757:01251
01252:+00009:-00060:+00031:003656.0405:01252
01253:+00011:-00059:-00018:003656.0405:01253
01254:+00019:-00051:-00129:003656.0405:01254
01255:+00040:+00036:+00004:003656.0405:01255
01256:+00049:+00008:+00068:003656.0405:01256
01257:+00006:+00042:-00017:003745.9843:01257
01258:-00006:+00073:-00136:003745.9843:01258
01259:+00040:+00155:-00090:003745.9843:01259
01260:+00042:+00163:-00110:003745.9843:01260
01261:+00003:+00217:-00061:003745.9843:01261
01262:+00034:+00223:+00031:003745.9843:01262
01263:+00033:+00249:+00044:003638.2995:01263
01264:-00017:+00227:+00060:003638.2995:01264
01265:-00038:+00241:+00041:003638.2995:01265
01266:-00066:+00233:+00088:003638.2995:01266
01267:-00101:+00167:+00015:003638.2995:01267
01268:-00112:+00175:+00004:003603.3884:01268
01269:-00089:+00121:+00011:003603.3884:01269
01270:-00130:+00086:+00089:003603.3884:01270
01271:-00113:+00060:+00027:003603.3884:01271
01272:-00111:+00052:+00043:003603.3884:01272
01273:-00074:-00016:+00149:003603.3884:01273
01274:-00081:-00037:+00078:003712.9914:01274
01275:-00046:-00059:+00088:003712.9914:01275
01276:+00006:-00087:+00261:003712.9914:01276
01277:+00046:-00141:+00143:003712.9914:01277
01278:-00007:-00143:+00066:003712.9914:01278
01279:+00060:-00189:+00083:003606.6420:01279
01280:+00052:-00190:+00044:003606.6420:01280
01281:+00031:-00164:-00127:003606.6420:01281
01282:+00040:-00200:+00077:003606.6420:01282
01283:+00068:-00183:+00259:003606.6420:01283
01284:+00053:-00167:+00162:003606.6420:01284
01285:+00039:-00170:+00083:003572.4670:01285
01286:+00065:-00133:+00093:003572.4670:01286
01287:+00023:-00123:+00049:003572.4670:01287
01288:+00047:-00091:+00016:003572.4670:01288
01289:+00043:-00054:+00049:003572.4670:01289
01290:+00028:-00036:+00079:003680.6140:01290
01291:+00015:-00034:+00012:003680.6140:01291
01292:-00020:-00006:-00060:003680.6140:01292
01293:-00038:+00020:+00013:003680.6140:01293
01294:-00037:+00018:-00016:003680.6140:01294
01295:-00043:+00033:-00041:003680.6140:01295
01296:-00013:+00014:-00029:003596.2502:01296
01297:-00020:+00023:+00027:003596.2502:01297
01298:-00011:+00050:-00045:003596.2502:01298
01299:+00008:+00062:-00033:003596.2502:01299
01300:+00010:+00060:-00005:003596.2502:01300
01301:+00004:+00073:-00076:003582.7863:01301
01302:-00006:+00084:-00029:003582.7863:01302
01303:-00011:+00079:-00026:003582.7863:01303
01304:-00003:+00077:-00048:003582.7863:01304
01305:+00009:+00082:-00034:003582.7863:01305
01306:-00003:+00079:-00045:003582.7863:01306
01307:-00003:+00067:-00046:003702.1520:01307
01308:-00026:+00078:-00104:003702.1520:01308
01309:+00000:+00094:-00137:003702.1520:01309
01310:-00028:+00084:-00126:003702.1520:01310
01311:-00025:+00071:-00136:003702.1520:01311
01312:-00025:+00071:-00139:003617.1879:01312
01313:-00014:+00055:-00116:003617.1879:01313
01314:-00016:+00083:-00161:003617.1879:01314
01315:-00054:+00041:-00126:003617.1879:01315
01316:-00059:+00069:-00140:003617.1879:01316
01317:-00060:+00061:-00130:003617.1879:01317
01318:-00058:+00074:-00145:003624.2443:01318
01319:-00055:+00090:-00122:003624.2443:01319
01320:-00058:+00096:-00076:003624.2443:01320
01321:-00035:+00104:-00006:003624.2443:01321
01322:-00031:+00093:-00034:003624.2443:01322
01323:-00050:+00089:+00063:003757.0576:01323
01324:-00029:+00077:+00069:003757.0576:01324
01325:-00049:+00065:+00054:003757.0576:01325
01326:-00058:+00027:-00026:003757.0576:01326
01327:-00033:+00056:-00217:003757.0576:01327
01328:-00040:+00069:-00145:003681.3435:01328
01329:-00036:+00054:-00050:003681.3435:01329
01330:+00007:+00057:+00124:003681.3435:01330
01331:+00045:+00057:+00165:003681.3435:01331
01332:+00025:+00061:+00181:003681.3435:01332
01333:+00019:+00044:+00116:003681.3435:01333
01334:+00004:+00040:+00053:003677.6010:01334
01335:+00026:+00053:+00050:003677.6010:01335
01336:+00026:+00058:+00119:003677.6010:01336
01337:+00033:+00064:+00060:003677.6010:01337
01338:+00009:+00083:+00046:003677.6010:01338
01339:+00022:+00064:+00122:003813.7875:01339
01340:+00035:+00080:+00090:003813.7875:01340
01341:+00061:+00054:+00105:003813.7875:01341
01342:+00079:+00098:+00109:003813.7875:01342
01343:+00036:+00038:+00074:003813.7875:01343
01344:+00007:-00003:+00047:003714.4721:01344
01345:+00013:-00037:+00099:003714.4721:01345
01346:-00014:-00054:+00093:003714.4721:01346
01347:-00044:-00110:+00029:003714.4721:01347
01348:-00069:-00128:+00036:003714.4721:01348
01349:-00084:-00141:+00046:003714.4721:01349
01350:-00099:-00161:+00032:003699.4824:01350
01351:-00095:-00162:-00013:003699.4824:01351
01352:-00089:-00187:-00035:003699.4824:01352
01353:-00099:-00187:+00011:003699.4824:01353
01354:-00083:-00199:+00014:003699.4824:01354
01355:-00085:-00177:-00015:003802.3188:01355
01356:-00063:-00185:-00086:003802.3188:01356
01357:-00056:-00175:-00104:003802.3188:01357
01358:-00016:-00161:-00032:003802.3188:01358
01359:-00054:-00147:-00026:003802.3188:01359
01360:+00001:-00157:-00026:003802.3188:01360
01361:-00005:-00134:+00023:003692.4213:01361
01362:-00012:-00108:+00016:003692.4213:01362
01363:-00010:-00068:+00030:003692.4213:01363
01364:-00006:-00043:-00015:003692.4213:01364
01365:+00005:-00004:-00048:003692.4213:01365
01366:+00026:+00048:-00030:003666.8493:01366
01367:+00041:+00054:-00084:003666.8493:01367
01368:+00015:+00069:-00070:003666.8493:01368
01369:+00008:+00115:-00031:003666.8493:01369
01370:-00006:+00128:-00030:003666.8493:01370
01371:-00011:+00143:-00021:003768.3718:01371
01372:+00012:+00160:-00008:003768.3718:01372
01373:+00022:+00153:-00014:003768.3718:01373
01374:+00007:+00166:+00083:003768.3718:01374
01375:+00032:+00172:+00097:003768.3718:01375
01376:-00002:+00162:+00084:003768.3718:01376
01377:-00007:+00136:+00083:003649.1113:01377
01378:-00023:+00162:+00029:003649.1113:01378
01379:-00019:+00161:+00020:003649.1113:01379
01380:-00014:+00173:+00079:003649.1113:01380
01381:-00023:+00107:+00033:003649.1113:01381
01382:-00053:+00091:+00088:003613.8952:01382
01383:-00037:+00077:+00085:003613.8952:01383
01384:-00052:+00049:+00076:003613.8952:01384
01385:-00057:-00019:+00099:003613.8952:01385
01386:-00028:-00031:+00075:003613.8952:01386
01387:-00040:-00076:+00130:003613.8952:01387
01388:-00018:-00122:+00140:003713.1940:01388
01389:-00002:-00133:+00123:003713.1940:01389
01390:+00016:-00190:+00153:003713.1940:01390
01391:+00010:-00187:+00169:003713.1940:01391
01392:+00004:-00216:+00114:003713.1940:01392
01393:-00024:-00228:+00144:003606.8913:01393
01394:+00000:-00225:+00107:003606.8913:01394
01395:-00054:-00248:-00011:003606.8913:01395
01396:-00035:-00247:-00043:003606.8913:01396
01397:-00041:-00225:+00018:003606.8913:01397
01398:-00004:-00196:+00033:003606.8913:01398
01399:-00015:-00195:+00064:003572.5737:01399
01400:+00007:-00151:+00113:003572.5737:01400
01401:+00032:-00144:+00143:003572.5737:01401
01402:+00048:-00112:+00031:003572.5737:01402
01403:+00038:-00066:-00033:003572.5737:01403
01404:+00052:+00004:-00045:003680.6860:01404
01405:+00079:+00018:-00103:003680.6860:01405
01406:+00079:+00044:-00056:003680.6860:01406
01407:+00083:+00061:+00029:003680.6860:01407
01408:+00071:+00071:+00073:003680.6860:01408
01409:+00076:+00077:+00008:003680.6860:01409
01410:+00075:+00108:+00005:003586.0187:01410
01411:+00046:+00096:-00073:003586.0187:01411
01412:+00002:+00109:-00085:003586.0187:01412
01413:-00010:+00099:-00137:003586.0187:01413
01414:-00068:+00087:-00106:003586.0187:01414
01415:-00068:+00060:-00105:003572.6274:01415
01416:-00077:+00080:-00040:003572.6274:01416
01417:-00101:+00041:-00078:003572.6274:01417
01418:-00103:+00053:-00081:003572.6274:01418
01419:-00102:+00038:-00117:003572.6274:01419
01420:-00103:+00024:-00103:003572.6274:01420
01421:-00064:+00029:-00143:003680.8056:01421
01422:-00065:+00039:-00215:003680.8056:01422
01423:-00044:+00030:-00160:003680.8056:01423
01424:-00020:+00055:-00171:003680.8056:01424
01425:-00011:+00070:-00150:003680.8056:01425
01426:+00013:+00085:-00114:003606.8837:01426
01427:+00041:+00076:-00054:003606.8837:01427
01428:+00035:+00110:-00043:003606.8837:01428
01429:+00041:+00108:-00113:003606.8837:01429
01430:+00043:+00127:-00038:003606.8837:01430
01431:+00032:+00126:+00030:003606.8837:01431
01432:-00008:+00130:-00029:003614.0278:01432
01433:-00029:+00124:-00070:003614.0278:01433
01434:-00031:+00117:-00008:003614.0278:01434
01435:-00053:+00086:-00050:003614.0278:01435
01436:-00044:+00080:-00138:003614.0278:01436
01437:-00016:+00065:-00116:003735.1245:01437
01438:-00036:+00067:-00111:003735.1245:01438
01439:-00017:+00029:-00098:003735.1245:01439
01440:+00001:+00026:+00069:003735.1245:01440
01441:+00027:+00013:+00243:003735.1245:01441
01442:-00002:+00009:+00221:003735.1245:01442
01443:-00026:+00022:+00182:003670.6953:01443
01444:-00017:+00020:+00037:003670.6953:01444
01445:-00036:-00006:-00047:003670.6953:01445
01446:-00016:+00017:+00026:003670.6953:01446
01447:-00020:-00021:+00078:003670.6953:01447
01448:-00038:+00017:+00076:003656.1523:01448
01449:+00016:-00011:+00104:003656.1523:01449
01450:+00046:-00016:+00162:003656.1523:01450
01451:+00019:-00022:+00109:003656.1523:01451
01452:+00070:+00008:+00085:003656.1523:01452
01453:+00068:-00003:+00062:003656.1523:01453
01454:+00076:-00003:+00082:003779.5861:01454
01455:+00031:-00013:+00087:003779.5861:01455
01456:+00008:-00024:+00055:003779.5861:01456
01457:-00031:-00060:+00032:003779.5861:01457
01458:-00087:-00082:-00021:003779.5861:01458
01459:-00092:-00086:-00015:003681.4489:01459
01460:-00105:-00114:+00033:003681.4489:01460
01461:-00131:-00139:-00004:003681.4489:01461
01462:-00115:-00134:+00003:003681.4489:01462
01463:-00081:-00158:+00059:003681.4489:01463
01464:-00080:-00158:-00087:003645.4460:01464
01465:-00090:-00143:-00157:003645.4460:01465
01466:-00078:-00106:-00147:003645.4460:01466
01467:-00067:-00125:-00046:003645.4460:01467
01468:-00056:-00089:+00057:003645.4460:01468
01469:-00068:-00074:+00045:003645.4460:01469
01470:-00060:-00082:+00038:003746.0676:01470
01471:-00050:-00063:-00015:003746.0676:01471
01472:-00058:-00053:+00054:003746.0676:01472
01473:-00035:-00041:-00004:003746.0676:01473
01474:+00012:+00020:-00066:003746.0676:01474
01475:+00045:+00025:-00002:003648.9916:01475
01476:+00073:+00060:-00037:003648.9916:01476
01477:+00048:+00109:-00035:003648.9916:01477
01478:+00072:+00144:-00026:003648.9916:01478
01479:+00057:+00128:+00083:003648.9916:01479
01480:+00037:+00134:-00021:003648.9916:01480
01481:-00006:+00158:-00011:003613.8408:01481
01482:-00020:+00157:+00010:003613.8408:01482
01483:-00050:+00120:-00002:003613.8408:01483
01484:-00032:+00159:+00002:003613.8408:01484
01485:-00036:+00158:+00038:003613.8408:01485
01486:-00027:+00147:+00070:003713.1052:01486
01487:-00021:+00134:+00103:003713.1052:01487
01488:-00004:+00132:+00163:003713.1052:01488
01489:-00042:+00126:+00135:003713.1052:01489
01490:-00034:+00109:+00064:003713.1052:01490
01491:-00072:+00083:+00038:003713.1052:01491
01492:-00066:+00057:+00067:003606.7355:01492
01493:-00072:+00014:+00134:003606.7355:01493
01494:-00047:+00020:+00072:003606.7355:01494
01495:-00051:-00045:+00020:003606.7355:01495
01496:-00045:-00109:+00046:003606.7355:01496
01497:-00028:-00119:+00011:003572.5280:01497
01498:-00026:-00132:+00026:003572.5280:01498
01499:-00006:-00180:+00163:003572.5280:01499
01500:+00018:-00204:+00186:003572.5280:01500
01501:+00014:-00196:+00197:003572.5280:01501
01502:+00028:-00212:+00122:003572.5280:01502
01503:-00005:-00208:+00139:003669.9785:01503
01504:-00019:-00214:+00041:003669.9785:01504
01505:-00040:-00216:-00017:003669.9785:01505
01506:-00043:-00177:+00068:003669.9785:01506
01507:-00039:-00132:-00007:003669.9785:01507
01508:-00023:-00119:-00031:003575.6994:01508
01509:-00009:-00088:+00031:003575.6994:01509
01510:+00018:-00091:+00015:003575.6994:01510
01511:+00019:-00032:+00008:003575.6994:01511
01512:+00059:+00015:-00003:003575.6994:01512
01513:+00054:+00030:-00009:003575.6994:01513
01514:+00039:+00071:-00061:003552.3144:01514
01515:+00051:+00111:+00006:003552.3144:01515
01516:+00059:+00086:+00006:003552.3144:01516
01517:+00033:+00128:-00060:003552.3144:01517
01518:+00027:+00123:-00034:003552.3144:01518
01519:-00008:+00117:-00027:003659.4829:01519
01520:-00019:+00110:-00049:003659.4829:01520
01521:-00020:+00113:-00062:003659.4829:01521
01522:-00030:+00070:-00055:003659.4829:01522
01523:-00055:+00080:-00077:003659.4829:01523
01524:-00054:+00060:-00081:003659.4829:01524
01525:-00057:+00047:-00055:003585.9648:01525
01526:-00047:-00001:-00080:003585.9648:01526
01527:-00046:+00022:-00134:003585.9648:01527
01528:-00050:-00005:-00119:003585.9648:01528
01529:-00069:+00001:-00075:003585.9648:01529
01530:-00051:-00037:-00098:003585.9648:01530
01531:-00030:+00007:-00183:003582.8322:01531
01532:-00031:-00010:-00089:003582.8322:01532
01533:-00016:+00016:-00086:003582.8322:01533
01534:-00037:+00005:-00171:003582.8322:01534
01535:-00023:+00030:-00170:003582.8322:01535
01536:+00003:+00025:-00071:003713.1457:01536
01537:+00008:+00068:-00056:003713.1457:01537
01538:+00020:+00048:-00085:003713.1457:01538
01539:+00019:+00059:+00003:003713.1457:01539
01540:+00021:+00066:+00033:003713.1457:01540
01541:+00018:+00064:+00046:003638.4980:01541
01542:-00011:+00040:+00071:003638.4980:01542
01543:+00015:+00056:-00032:003638.4980:01543
01544:-00007:+00081:-00173:003638.4980:01544
01545:-00009:+00114:-00223:003638.4980:01545
01546:+00017:+00072:-00111:003638.4980:01546
01547:+00026:+00114:+00099:003645.5966:01547
01548:+00018:+00096:+00282:003645.5966:01548
01549:+00003:+00119:+00329:003645.5966:01549
01550:-00021:+00118:+00096:003645.5966:01550
01551:-00036:+00140:+00012:003645.5966:01551
01552:-00009:+00160:+00076:003768.4055:01552
01553:-00027:+00157:+00056:003768.4055:01553
01554:-00031:+00159:-00010:003768.4055:01554
01555:-00036:+00124:-00001:003768.4055:01555
01556:-00028:+00093:+00028:003768.4055:01556
01557:-00045:+00072:+00024:003768.4055:01557
01558:-00038:+00096:+00086:003692.4460:01558
01559:-00010:+00077:+00126:003692.4460:01559
01560:+00014:+00042:+00080:003692.4460:01560
01561:+00020:+00036:-00013:003692.4460:01561
01562:+00037:-00001:+00023:003692.4460:01562
01563:-00009:-00026:+00007:003666.9377:01563
01564:-00022:-00113:+00023:003666.9377:01564
01565:-00033:-00142:+00050:003666.9377:01565
01566:-00075:-00192:+00025:003666.9377:01566
01567:-00092:-00233:-00073:003666.9377:01567
01568:-00108:-00268:-00025:003790.9440:01568
01569:-00140:-00268:-00105:003790.9440:01569
01570:-00149:-00298:-00086:003790.9440:01570
01571:-00110:-00283:-00020:003790.9440:01571
01572:-00061:-00255:+00012:003790.9440:01572
01573:-00050:-00226:-00004:003790.9440:01573
01574:-00008:-00198:+00044:003692.4296:01574
01575:+00015:-00172:+00049:003692.4296:01575
01576:+00022:-00136:+00009:003692.4296:01576
01577:+00038:-00108:-00048:003692.4296:01577
01578:+00065:-00079:+00068:003692.4296:01578
01579:+00074:-00026:+00045:003666.8730:01579
01580:+00065:+00011:-00035:003666.8730:01580
01581:+00077:+00041:-00023:003666.8730:01581
01582:+00094:+00108:-00128:003666.8730:01582
01583:+00069:+00122:-00096:003666.8730:01583
01584:+00053:+00156:+00007:003666.8730:01584
01585:+00026:+00189:+00049:003768.3552:01585
01586:+00007:+00215:+00082:003768.3552:01586
01587:+00016:+00249:+00082:003768.3552:01587
01588:-00046:+00251:+00001:003768.3552:01588
01589:-00064:+00239:-00039:003768.3552:01589
01590:-00092:+00245:+00066:003670.6469:01590
01591:-00110:+00240:+00089:003670.6469:01591
01592:-00132:+00224:+00019:003670.6469:01592
01593:-00118:+00233:-00008:003670.6469:01593
01594:-00120:+00162:+00010:003670.6469:01594
01595:-00144:+00136:+00023:003670.6469:01595
01596:-00118:+00090:+00014:003634.9289:01596
01597:-00100:+00055:+00038:003634.9289:01597
01598:-00103:-00020:+00085:003634.9289:01598
01599:-00062:-00024:+00070:003634.9289:01599
01600:-00046:-00080:+00111:003634.9289:01600
01601:-00019:-00129:+00146:003724.0742:01601
01602:-00053:-00134:+00103:003724.0742:01602
01603:-00036:-00162:+00115:003724.0742:01603
01604:-00027:-00230:+00066:003724.0742:01604
01605:-00006:-00233:+00061:003724.0742:01605
01606:+00043:-00228:+00103:003638.4345:01606
01607:+00049:-00245:+00177:003638.4345:01607
01608:+00034:-00239:+00131:003638.4345:01608
01609:+00067:-00195:+00059:003638.4345:01609
01610:+00071:-00173:+00120:003638.4345:01610
01611:+00119:-00132:+00038:003638.4345:01611
01612:+00108:-00101:+00042:003613.8564:01612
01613:+00123:-00079:+00133:003613.8564:01613
01614:+00110:-00044:+00076:003613.8564:01614
01615:+00085:+00008:+00041:003613.8564:01615
01616:+00070:+00015:-00021:003613.8564:01616
01617:+00032:+00068:-00038:003713.0480:01617
01618:+00006:+00084:-00022:003713.0480:01618
01619:+00014:+00111:-00064:003713.0480:01619
01620:+00000:+00126:-00029:003713.0480:01620
01621:+00011:+00130:-00015:003713.0480:01621
01622:-00013:+00139:-00031:003713.0480:01622
01623:-00027:+00106:-00011:003627.7800:01623
01624:+00000:+00125:-00033:003627.7800:01624
01625:-00041:+00112:-00026:003627.7800:01625
01626:-00035:+00093:-00001:003627.7800:01626
01627:-00056:+00043:+00033:003627.7800:01627
01628:-00053:+00068:-00029:003603.3884:01628
01629:-00068:+00029:-00087:003603.3884:01629
01630:-00085:+00009:-00088:003603.3884:01630
01631:-00066:-00005:-00038:003603.3884:01631
01632:-00070:+00002:-00152:003603.3884:01632
01633:-00072:-00020:-00152:003603.3884:01633
01634:-00055:-00013:-00056:003735.0175:01634
01635:-00036:-00011:-00100:003735.0175:01635
01636:+00002:-00022:-00156:003735.0175:01636
01637:+00032:-00002:-00128:003735.0175:01637
01638:+00021:+00015:-00143:003735.0175:01638
01639:+00009:+00017:-00147:003649.0395:01639
01640:+00035:+00037:-00071:003649.0395:01640
01641:+00064:+00051:-00024:003649.0395:01641
01642:+00065:+00062:-00009:003649.0395:01642
01643:+00077:+00039:+00058:003649.0395:01643
01644:+00063:+00063:+00129:003649.0395:01644
01645:+00049:+00069:+00005:003656.0644:01645
01646:+00045:+00039:+00023:003656.0644:01646
01647:+00016:+00041:-00019:003656.0644:01647
01648:-00006:+00039:-00205:003656.0644:01648
01649:-00042:+00045:-00272:003656.0644:01649
01650:-00001:+00050:-00131:003768.3803:01650
01651:+00000:+00049:+00017:003768.3803:01651
01652:-00007:+00063:+00133:003768.3803:01652
01653:+00018:+00067:+00328:003768.3803:01653
01654:+00017:+00093:+00256:003768.3803:01654
01655:-00009:+00108:+00065:003703.3769:01655
01656:+00003:+00138:+00025:003703.3769:01656
01657:+00044:+00142:+00056:003703.3769:01657
01658:+00005:+00160:+00000:003703.3769:01658
01659:-00011:+00139:-00040:003703.3769:01659
01660:-00004:+00127:-00031:003703.3769:01660
01661:-00014:+00071:-00023:003688.5217:01661
01662:-00034:+00080:+00006:003688.5217:01662
01663:-00017:+00057:+00138:003688.5217:01663
01664:-00038:+00066:+00091:003688.5217:01664
01665:-00066:+00032:+00019:003688.5217:01665
01666:-00044:+00000:+00068:003779.5776:01666
01667:-00051:-00055:+00076:003779.5776:01667
01668:-00069:-00082:+00073:003779.5776:01668
01669:-00098:-00120:+00027:003779.5776:01669
01670:-00115:-00148:-00101:003779.5776:01670
01671:-00145:-00165:-00026:003779.5776:01671
01672:-00123:-00191:-00085:003703.4013:01672
01673:-00143:-00212:-00112:003703.4013:01673
01674:-00062:-00207:-00021:003703.4013:01674
01675:-00049:-00247:+00081:003703.4013:01675
01676:-00058:-00213:+00005:003703.4013:01676
01677:+00002:-00182:-00134:003666.8574:01677
01678:+00043:-00134:+00015:003666.8574:01678
01679:+00064:-00131:+00030:003666.8574:01679
01680:+00054:-00091:+00079:003666.8574:01680
01681:+00068:-00086:+00051:003666.8574:01681
01682:+00071:-00044:+00084:003779.6201:01682
01683:+00103:-00003:+00067:003779.6201:01683
01684:+00072:-00001:+00041:003779.6201:01684
01685:+00031:+00030:-00065:003779.6201:01685
01686:+00008:+00073:-00071:003779.6201:01686
01687:+00029:+00089:-00085:003779.6201:01687
01688:+00026:+00121:-00108:003659.8271:01688
01689:-00006:+00164:-00115:003659.8271:01689
01690:-00039:+00183:-00122:003659.8271:01690
01691:-00014:+00204:-00049:003659.8271:01691
01692:-00058:+00178:+00028:003659.8271:01692
01693:-00066:+00215:+00035:003645.5412:01693
01694:-00098:+00192:+00064:003645.5412:01694
01695:-00107:+00180:+00061:003645.5412:01695
01696:-00128:+00163:-00054:003645.5412:01696
01697:-00107:+00173:-00020:003645.5412:01697
01698:-00100:+00120:+00043:003645.5412:01698
01699:-00084:+00094:+00083:003746.0834:01699
01700:-00047:+00062:+00060:003746.0834:01700
01701:-00043:+00021:+00123:003746.0834:01701
01702:-00016:-00048:-00007:003746.0834:01702
01703:-00038:-00079:-00028:003746.0834:01703
01704:+00011:-00108:+00003:003627.8271:01704
01705:-00026:-00138:+00144:003627.8271:01705
01706:+00044:-00147:+00105:003627.8271:01706
01707:+00041:-00173:+00081:003627.8271:01707
01708:+00024:-00181:+00144:003627.8271:01708
01709:+00033:-00194:+00054:003627.8271:01709
01710:+00014:-00191:+00130:003613.8330:01710
01711:+00040:-00180:+00109:003613.8330:01711
01712:+00019:-00179:+00049:003613.8330:01712
01713:+00033:-00157:+00081:003613.8330:01713
01714:+00028:-00159:+00015:003613.8330:01714
01715:-00011:-00105:+00132:003724.0659:01715
01716:+00027:-00092:+00008:003724.0659:01716
01717:-00024:-00056:+00002:003724.0659:01717
01718:+00009:-00053:+00047:003724.0659:01718
01719:+00003:-00028:-00017:003724.0659:01719
01720:-00004:+00014:+00039:003724.0659:01720
01721:-00023:+00036:+00003:003617.3054:01721
01722:-00002:+00041:+00043:003617.3054:01722
01723:-00012:+00082:-00026:003617.3054:01723
01724:-00023:+00098:-00058:003617.3054:01724
01725:-00015:+00072:-00004:003617.3054:01725
01726:-00039:+00088:+00022:003613.9111:01726
01727:-00027:+00098:+00001:003613.9111:01727
01728:-00013:+00091:-00031:003613.9111:01728
01729:-00021:+00077:-00046:003613.9111:01729
01730:-00011:+00061:-00019:003613.9111:01730
01731:-00022:+00067:-00066:003724.0659:01731
01732:+00006:+00039:-00075:003724.0659:01732
01733:-00008:+00047:-00078:003724.0659:01733
01734:+00016:+00034:-00009:003724.0659:01734
01735:+00015:+00008:-00063:003724.0659:01735
01736:+00002:+00019:-00049:003724.0659:01736
01737:+00005:+00006:-00092:003649.1354:01737
01738:+00003:-00006:-00107:003649.1354:01738
01739:+00013:-00004:-00136:003649.1354:01739
01740:-00012:+00017:-00110:003649.1354:01740
01741:+00017:+00019:-00092:003649.1354:01741
01742:+00015:+00018:-00068:003656.1362:01742
01743:+00013:-00004:-00064:003656.1362:01743
01744:-00001:-00007:-00001:003656.1362:01744
01745:-00007:+00001:+00038:003656.1362:01745
01746:-00008:-00017:+00072:003656.1362:01746
01747:+00029:-00012:+00073:003656.1362:01747
01748:+00007:+00000:-00050:003779.6618:01748
01749:+00015:-00001:-00206:003779.6618:01749
01750:-00003:+00034:-00203:003779.6618:01750
01751:+00011:+00026:-00071:003779.6618:01751
01752:-00003:+00051:-00104:003779.6618:01752
01753:+00032:+00043:+00260:003703.5004:01753
01754:+00045:+00060:+00366:003703.5004:01754
01755:-00005:+00075:+00201:003703.5004:01755
01756:+00038:+00169:+00020:003703.5004:01756
01757:+00090:+00168:+00101:003703.5004:01757
01758:+00097:+00189:-00023:003688.5217:01758
01759:+00067:+00194:-00079:003688.5217:01759
01760:+00083:+00202:+00024:003688.5217:01760
01761:+00034:+00135:+00063:003688.5217:01761
01762:+00028:+00075:+00057:003688.5217:01762
01763:-00038:+00097:+00080:003688.5217:01763
01764:-00084:+00045:+00079:003802.3781:01764
01765:-00097:+00044:+00011:003802.3781:01765
01766:-00075:+00014:+00009:003802.3781:01766
01767:-00095:-00012:+00051:003802.3781:01767
01768:-00107:-00047:+00021:003802.3781:01768
01769:-00124:-00064:-00015:003703.4838:01769
01770:-00146:-00102:-00012:003703.4838:01770
01771:-00177:-00130:+00029:003703.4838:01771
01772:-00162:-00206:-00089:003703.4838:01772
01773:-00164:-00249:+00064:003703.4838:01773
01774:-00089:-00258:+00129:003703.4838:01774
01775:-00092:-00328:-00035:003677.6574:01775
01776:-00062:-00314:-00203:003677.6574:01776
01777:+00027:-00313:-00183:003677.6574:01777
01778:+00086:-00254:+00098:003677.6574:01778
01779:+00110:-00292:+00143:003677.6574:01779
01780:+00064:-00209:+00092:003791.0112:01780
01781:+00108:-00157:+00146:003791.0112:01781
01782:+00128:-00104:+00096:003791.0112:01782
01783:+00118:-00086:+00039:003791.0112:01783
01784:+00105:-00044:+00043:003791.0112:01784
01785:+00132:-00036:-00017:003670.6872:01785
01786:+00124:+00028:-00084:003670.6872:01786
01787:+00102:+00029:-00100:003670.6872:01787
01788:+00054:+00074:-00044:003670.6872:01788
01789:+00028:+00089:-00032:003670.6872:01789
01790:-00014:+00127:+00044:003670.6872:01790
01791:-00068:+00161:-00006:003645.6286:01791
01792:-00115:+00147:+00011:003645.6286:01792
01793:-00180:+00186:-00072:003645.6286:01793
01794:-00198:+00199:+00016:003645.6286:01794
01795:-00195:+00199:+00044:003645.6286:01795
01796:-00197:+00236:+00017:003746.1088:01796
01797:-00195:+00224:+00077:003746.1088:01797
01798:-00192:+00232:+00085:003746.1088:01798
01799:-00120:+00203:+00082:003746.1088:01799
01800:-00127:+00160:+00004:003746.1088:01800
01801:-00100:+00105:-00062:003746.1088:01801
01802:-00066:+00064:-00049:003627.8432:01802
01803:-00067:+00011:-00070:003627.8432:01803
01804:-00039:-00044:-00020:003627.8432:01804
01805:+00003:-00111:+00033:003627.8432:01805
01806:+00000:-00128:+00093:003627.8432:01806
01807:+00033:-00164:+00122:003603.5283:01807
01808:+00006:-00181:+00081:003603.5283:01808
01809:+00015:-00201:+00103:003603.5283:01809
01810:+00024:-00198:-00009:003603.5283:01810
01811:+00010:-00205:+00159:003603.5283:01811
01812:+00077:-00203:+00166:003603.5283:01812
01813:+00029:-00174:+00121:003702.3457:01813
01814:+00037:-00154:-00010:003702.3457:01814
01815:+00038:-00158:+00028:003702.3457:01815
01816:+00024:-00110:+00037:003702.3457:01816
01817:+00030:-00085:-00013:003702.3457:01817
01818:+00021:-00042:-00052:003596.4750:01818
01819:+00020:-00020:-00179:003596.4750:01819
01820:+00026:-00037:+00029:003596.4750:01820
01821:+00063:+00050:+00074:003596.4750:01821
01822:-00008:+00021:+00055:003596.4750:01822
01823:-00007:+00073:-00031:003596.4750:01823
01824:+00000:+00081:-00039:003572.6274:01824
01825:+00002:+00113:-00050:003572.6274:01825
01826:-00026:+00087:+00023:003572.6274:01826
01827:-00030:+00080:+00033:003572.6274:01827
01828:-00033:+00094:+00018:003572.6274:01828
01829:-00051:+00046:-00074:003659.5385:01829
01830:-00062:+00063:-00079:003659.5385:01830
01831:-00068:+00011:-00049:003659.5385:01831
01832:-00054:-00006:-00035:003659.5385:01832
01833:-00041:+00003:-00057:003659.5385:01833
01834:+00018:-00007:-00095:003659.5385:01834
01835:-00006:-00023:-00031:003585.9414:01835
01836:+00018:-00017:-00015:003585.9414:01836
01837:+00020:-00018:+00010:003585.9414:01837
01838:+00025:+00032:-00064:003585.9414:01838
01839:+00022:+00014:-00110:003585.9414:01839
01840:-00005:+00010:-00122:003572.5810:01840
01841:-00022:+00036:-00090:003572.5810:01841
01842:-00027:+00052:-00125:003572.5810:01842
01843:-00038:+00060:-00222:003572.5810:01843
01844:-00002:+00097:-00109:003572.5810:01844
01845:-00003:+00085:-00060:003572.5810:01845
01846:-00056:+00128:-00064:003691.5283:01846
01847:-00017:+00125:-00112:003691.5283:01847
01848:-00054:+00131:-00168:003691.5283:01848
01849:-00054:+00149:-00185:003691.5283:01849
01850:-00062:+00137:-00168:003691.5283:01850
01851:-00078:+00118:-00095:003638.4660:01851
01852:-00061:+00122:-00047:003638.4660:01852
01853:-00059:+00101:-00012:003638.4660:01853
01854:-00049:+00117:-00059:003638.4660:01854
01855:-00062:+00101:+00058:003638.4660:01855
01856:-00052:+00080:+00153:003638.4660:01856
01857:-00052:+00045:+00002:003624.3383:01857
01858:-00003:+00028:-00051:003624.3383:01858
01859:-00071:+00064:-00211:003624.3383:01859
01860:-00068:+00029:-00109:003624.3383:01860
01861:-00066:-00003:-00135:003624.3383:01861
01862:-00061:+00011:+00200:003746.0424:01862
01863:-00019:+00023:+00329:003746.0424:01863
01864:-00038:+00027:+00285:003746.0424:01864
01865:-00026:+00028:+00147:003746.0424:01865
01866:+00032:+00033:+00058:003746.0424:01866
01867:+00035:+00043:+00015:003746.0424:01867
01868:+00056:+00041:+00001:003681.4653:01868
01869:+00064:+00054:+00014:003681.4653:01869
01870:+00108:+00083:+00062:003681.4653:01870
01871:+00115:+00057:+00094:003681.4653:01871
01872:+00106:+00053:+00172:003681.4653:01872
01873:+00094:+00058:+00111:003656.1765:01873
01874:+00052:+00040:+00022:003656.1765:01874
01875:+00047:+00024:+00101:003656.1765:01875
01876:+00050:+00031:+00113:003656.1765:01876
01877:-00019:+00016:+00089:003656.1765:01877
01878:-00032:-00010:+00087:003779.6201:01878
01879:-00069:-00039:+00075:003779.6201:01879
01880:-00098:-00043:+00010:003779.6201:01880
01881:-00127:-00091:-00041:003779.6201:01881
01882:-00124:-00090:+00122:003779.6201:01882
01883:-00135:-00151:+00225:003779.6201:01883
01884:-00176:-00163:-00032:003681.4653:01884
01885:-00177:-00202:-00067:003681.4653:01885
01886:-00139:-00180:-00210:003681.4653:01886
01887:-00136:-00191:-00063:003681.4653:01887
01888:-00079:-00196:+00134:003681.4653:01888
01889:-00040:-00195:+00191:003666.9453:01889
01890:-00019:-00189:+00054:003666.9453:01890
01891:+00000:-00168:-00086:003666.9453:01891
01892:+00003:-00146:+00030:003666.9453:01892
01893:-00023:-00120:+00105:003666.9453:01893
01894:+00007:-00107:+00134:003666.9453:01894
01895:+00009:-00076:-00026:003768.5139:01895
01896:+00053:-00016:-00078:003768.5139:01896
01897:+00023:+00036:-00030:003768.5139:01897
01898:+00033:+00026:-00025:003768.5139:01898
01899:+00025:+00109:-00027:003768.5139:01899
01900:+00072:+00143:-00009:003670.5742:01900
01901:+00050:+00155:-00032:003670.5742:01901
01902:+00087:+00150:+00047:003670.5742:01902
01903:+00055:+00181:-00012:003670.5742:01903
01904:+00041:+00191:-00008:003670.5742:01904
01905:+00043:+00219:-00041:003634.9289:01905
01906:+00030:+00202:-00011:003634.9289:01906
01907:-00024:+00172:+00098:003634.9289:01907
01908:-00035:+00121:+00010:003634.9289:01908
01909:-00057:+00154:-00042:003634.9289:01909
01910:-00038:+00120:+00065:003634.9289:01910
01911:-00071:+00089:+00065:003735.0834:01911
01912:-00078:+00086:+00032:003735.0834:01912
01913:-00070:+00027:+00065:003735.0834:01913
01914:-00071:+00019:+00059:003735.0834:01914
01915:-00083:-00014:+00030:003735.0834:01915
01916:-00064:-00083:+00019:003627.8354:01916
01917:-00066:-00083:+00085:003627.8354:01917
01918:-00048:-00089:+00020:003627.8354:01918
01919:-00026:-00107:+00163:003627.8354:01919
01920:+00006:-00105:+00083:003627.8354:01920
01921:+00027:-00132:+00049:003627.8354:01921
01922:+00051:-00131:+00098:003593.1352:01922
01923:+00073:-00124:-00004:003593.1352:01923
01924:+00077:-00140:+00065:003593.1352:01924
01925:+00087:-00098:+00227:003593.1352:01925
01926:+00070:-00139:+00149:003593.1352:01926
01927:+00036:-00091:+00132:003702.2407:01927
01928:+00057:-00109:+00057:003702.2407:01928
01929:+00009:-00072:-00075:003702.2407:01929
01930:-00009:-00058:-00018:003702.2407:01930
01931:-00025:-00058:+00038:003702.2407:01931
01932:-00025:-00061:+00056:003702.2407:01932
01933:+00014:-00039:+00081:003606.8059:01933
01934:-00007:-00039:+00105:003606.8059:01934
01935:+00000:-00036:+00004:003606.8059:01935
01936:-00009:-00036:-00011:003606.8059:01936
01937:+00008:+00003:+00028:003606.8059:01937
01938:+00005:+00004:-00054:003582.8632:01938
01939:+00016:+00016:+00006:003582.8632:01939
01940:-00007:-00007:+00027:003582.8632:01940
01941:-00026:-00019:-00003:003582.8632:01941
01942:-00025:-00003:-00047:003582.8632:01942
01943:-00054:-00006:-00015:003582.8632:01943
01944:-00055:-00003:-00037:003691.5122:01944
01945:-00058:-00007:-00077:003691.5122:01945
01946:-00025:+00019:-00051:003691.5122:01946
01947:-00022:+00021:-00070:003691.5122:01947
01948:-00013:+00036:-00115:003691.5122:01948
01949:-00027:+00026:-00089:003617.1801:01949
01950:-00004:+00051:-00105:003617.1801:01950
01951:-00022:+00044:-00156:003617.1801:01951
01952:-00023:+00078:-00164:003617.1801:01952
01953:-00019:+00080:-00150:003617.1801:01953
01954:-00039:+00109:-00125:003617.1801:01954
01955:-00041:+00102:-00141:003613.8876:01955
01956:-00019:+00120:-00153:003613.8876:01956
01957:-00058:+00122:-00154:003613.8876:01957
01958:-00036:+00145:-00155:003613.8876:01958
01959:-00034:+00147:-00221:003613.8876:01959
01960:-00055:+00160:-00198:003734.9521:01960
01961:-00020:+00171:-00196:003734.9521:01961
01962:-00028:+00164:-00127:003734.9521:01962
01963:-00014:+00174:-00106:003734.9521:01963
01964:+00006:+00159:+00037:003734.9521:01964
01965:-00019:+00136:-00012:003734.9521:01965
01966:-00032:+00143:-00038:003659.7229:01966
01967:-00033:+00064:+00000:003659.7229:01967
01968:-00048:+00042:-00213:003659.7229:01968
01969:-00064:+00042:-00273:003659.7229:01969
01970:-00041:+00045:-00129:003659.7229:01970
01971:-00027:+00035:-00064:003656.0964:01971
01972:-00026:+00021:-00021:003656.0964:01972
01973:+00045:+00008:+00216:003656.0964:01973
01974:+00057:+00019:+00244:003656.0964:01974
01975:+00021:+00036:+00095:003656.0964:01975
01976:+00046:+00039:+00003:003656.0964:01976
01977:+00035:+00045:+00062:003768.2714:01977
01978:+00024:+00039:+00057:003768.2714:01978
01979:+00021:+00052:+00030:003768.2714:01979
01980:+00024:+00055:+00036:003768.2714:01980
01981:+00005:+00057:+00038:003768.2714:01981
01982:+00005:+00061:+00052:003692.3559:01982
01983:+00008:+00057:+00006:003692.3559:01983
01984:+00032:+00062:+00035:003692.3559:01984
01985:+00060:+00039:+00047:003692.3559:01985
01986:-00013:+00019:+00111:003692.3559:01986
01987:-00023:-00017:+00150:003677.5444:01987
01988:-00086:-00048:+00079:003677.5444:01988
01989:-00092:-00083:+00015:003677.5444:01989
01990:-00119:-00110:+00001:003677.5444:01990
01991:-00154:-00116:+00000:003677.5444:01991
01992:-00166:-00132:+00037:003677.5444:01992
01993:-00177:-00173:-00002:003779.5524:01993
01994:-00141:-00168:+00031:003779.5524:01994
01995:-00125:-00206:+00046:003779.5524:01995
01996:-00133:-00200:+00034:003779.5524:01996
01997:-00102:-00202:-00044:003779.5524:01997
01998:-00075:-00176:+00014:003692.3559:01998
01999:-00029:-00172:+00100:003692.3559:01999
02000:-00024:-00132:+00067:003692.3559:02000
02001:-00023:-00135:+00057:003692.3559:02001
02002:+00019:-00089:+00065:003692.3559:02002
02003:+00009:-00055:+00050:003692.3559:02003
02004:+00010:-00053:+00047:003645.4780:02004
02005:+00011:-00008:+00061:003645.4780:02005
02006:+00028:+00000:+00006:003645.4780:02006
02007:+00019:+00081:-00058:003645.4780:02007
02008:+00059:+00104:-00058:003645.4780:02008
02009:+00063:+00118:-00039:003768.3051:02009
02010:+00092:+00174:-00018:003768.3051:02010
02011:+00110:+00186:+00029:003768.3051:02011
02012:+00080:+00177:+00044:003768.3051:02012
02013:+00087:+00200:-00002:003768.3051:02013
02014:+00054:+00196:+00036:003649.0556:02014
02015:+00027:+00190:+00028:003649.0556:02015
02016:+00000:+00165:+00066:003649.0556:02016
02017:-00038:+00169:+00028:003649.0556:02017
02018:-00065:+00144:+00084:003649.0556:02018
02019:-00120:+00070:+00028:003649.0556:02019
02020:-00132:+00094:+00012:003624.1894:02020
02021:-00105:+00048:+00045:003624.1894:02021
02022:-00150:+00024:+00138:003624.1894:02022
02023:-00078:+00005:+00129:003624.1894:02023
02024:-00059:+00000:+00078:003624.1894:02024
02025:-00031:-00053:+00038:003735.0175:02025
02026:-00001:-00050:+00038:003735.0175:02026
02027:+00044:-00102:-00001:003735.0175:02027
02028:+00050:-00106:+00093:003735.0175:02028
02029:+00093:-00153:+00131:003735.0175:02029
02030:+00079:-00158:+00113:003735.0175:02030
02031:+00050:-00189:+00122:003617.2116:02031
02032:+00079:-00191:+00087:003617.2116:02032
02033:+00038:-00175:-00018:003617.2116:02033
02034:+00044:-00166:+00000:003617.2116:02034
02035:+00007:-00167:+00073:003617.2116:02035
02036:+00010:-00171:+00083:003582.8322:02036
02037:+00007:-00133:+00061:003582.8322:02037
02038:-00022:-00125:+00098:003582.8322:02038
02039:-00012:-00108:+00080:003582.8322:02039
02040:-00001:-00060:+00017:003582.8322:02040
02041:-00013:-00049:+00004:003582.8322:02041
02042:+00003:-00014:+00047:003691.4482:02042
02043:-00010:+00017:+00019:003691.4482:02043
02044:-00021:+00010:+00015:003691.4482:02044
02045:-00004:+00026:+00004:003691.4482:02045
02046:-00037:+00059:-00063:003691.4482:02046
02047:-00053:+00069:-00042:003606.7590:02047
02048:-00030:+00075:-00031:003606.7590:02048
02049:-00045:+00072:-00046:003606.7590:02049
02050:-00028:+00098:-00046:003606.7590:02050
02051:-00033:+00080:+00019:003606.7590:02051
02052:-00029:+00072:+00042:003606.7590:02052
02053:-00032:+00076:+00024:003593.0888:02053
02054:-00017:+00071:+00025:003593.0888:02054
02055:-00036:+00060:-00010:003593.0888:02055
02056:-00027:+00044:-00092:003593.0888:02056
02057:-00015:+00053:-00078:003593.0888:02057
02058:-00024:+00038:-00075:003713.0805:02058
02059:-00019:+00012:-00056:003713.0805:02059
02060:-00017:-00005:-00051:003713.0805:02060
02061:-00018:+00000:-00041:003713.0805:02061
02062:-00016:-00011:-00080:003713.0805:02062
02063:+00001:+00000:-00127:003713.0805:02063
02064:-00005:-00022:-00134:003649.0317:02064
02065:+00031:-00033:-00065:003649.0317:02065
02066:+00040:-00015:-00089:003649.0317:02066
02067:+00039:-00026:-00020:003649.0317:02067
02068:+00060:-00012:+00043:003649.0317:02068
02069:+00022:-00052:+00071:003624.2836:02069
02070:+00024:-00051:+00097:003624.2836:02070
02071:+00004:-00058:+00050:003624.2836:02071
02072:+00028:-00063:-00024:003624.2836:02072
02073:+00014:-00033:-00193:003624.2836:02073
02074:+00010:-00036:-00180:003624.2836:02074
02075:+00017:-00024:-00164:003768.3215:02075
02076:+00043:-00009:-00058:003768.3215:02076
02077:+00024:+00003:+00136:003768.3215:02077
02078:+00040:-00002:+00398:003768.3215:02078
02079:+00027:+00038:+00176:003768.3215:02079
02080:-00020:+00055:-00018:003670.5256:02080
02081:-00026:+00084:-00038:003670.5256:02081
02082:+00012:+00071:-00110:003670.5256:02082
02083:-00034:+00100:-00109:003670.5256:02083
02084:-00024:+00058:-00031:003670.5256:02084
02085:-00026:+00071:+00042:003666.7849:02085
02086:-00014:+00046:-00005:003666.7849:02086
02087:-00028:+00042:-00027:003666.7849:02087
02088:+00001:+00052:+00123:003666.7849:02088
02089:+00009:+00052:+00066:003666.7849:02089
02090:-00012:+00008:+00037:003666.7849:02090
02091:+00033:+00008:+00043:003779.5439:02091
02092:-00004:-00031:-00042:003779.5439:02092
02093:-00031:-00032:-00044:003779.5439:02093
02094:-00069:-00044:+00038:003779.5439:02094
02095:-00088:-00073:-00117:003779.5439:02095
02096:-00117:-00090:+00007:003681.4162:02096
02097:-00101:-00117:-00036:003681.4162:02097
02098:-00117:-00118:-00112:003681.4162:02098
02099:-00077:-00173:+00007:003681.4162:02099
02100:-00047:-00155:-00058:003681.4162:02100
02101:-00070:-00161:+00011:003681.4162:02101
02102:-00041:-00131:+00021:003656.0485:02102
02103:-00019:-00141:+00046:003656.0485:02103
02104:-00021:-00075:+00050:003656.0485:02104
02105:-00015:-00094:+00064:003656.0485:02105
02106:+00000:-00035:-00013:003656.0485:02106
02107:-00019:-00032:-00015:003768.3051:02107
02108:+00031:+00054:-00021:003768.3051:02108
02109:+00008:+00037:-00065:003768.3051:02109
02110:+00015:+00071:-00066:003768.3051:02110
02111:+00027:+00108:-00026:003768.3051:02111
02112:+00046:+00092:-00003:003659.7229:02112
02113:+00046:+00138:-00035:003659.7229:02113
02114:+00023:+00171:-00063:003659.7229:02114
02115:+00046:+00174:+00005:003659.7229:02115
02116:-00006:+00165:+00040:003659.7229:02116
02117:-00039:+00178:+00042:003659.7229:02117
02118:-00043:+00188:+00052:003634.7001:02118
02119:-00067:+00170:+00054:003634.7001:02119
02120:-00079:+00174:-00039:003634.7001:02120
02121:-00092:+00153:-00088:003634.7001:02121
02122:-00110:+00105:+00061:003634.7001:02122
02123:-00108:+00095:+00147:003734.8452:02123
02124:-00105:+00057:+00071:003734.8452:02124
02125:-00091:+00015:-00026:003734.8452:02125
02126:-00088:+00023:+00005:003734.8452:02126
02127:-00117:-00061:-00055:003734.8452:02127
02128:-00116:-00064:-00011:003734.8452:02128
02129:-00057:-00095:+00100:003627.6931:02129
02130:-00052:-00125:+00086:003627.6931:02130
02131:-00030:-00125:+00085:003627.6931:02131
02132:-00019:-00120:+00045:003627.6931:02132
02133:-00016:-00168:+00031:003627.6931:02133
02134:+00002:-00156:+00027:003613.8640:02134
02135:+00017:-00149:+00072:003613.8640:02135
02136:+00014:-00163:+00121:003613.8640:02136
02137:+00019:-00130:+00088:003613.8640:02137
02138:+00045:-00123:-00014:003613.8640:02138
02139:+00046:-00123:+00026:003613.8640:02139
02140:+00025:-00107:+00065:003713.0480:02140
02141:+00074:-00094:+00073:003713.0480:02141
02142:+00077:-00079:+00058:003713.0480:02142
02143:+00093:-00048:+00065:003713.0480:02143
02144:+00110:-00031:-00011:003713.0480:02144
02145:+00091:-00002:-00042:003617.1013:02145
02146:+00056:+00012:-00011:003617.1013:02146
02147:+00078:+00029:+00037:003617.1013:02147
02148:+00073:+00044:+00012:003617.1013:02148
02149:+00010:+00056:+00021:003617.1013:02149
02150:-00006:+00054:+00032:003617.1013:02150
02151:-00016:+00060:+00008:003593.0192:02151
02152:-00048:+00081:-00023:003593.0192:02152
02153:-00045:+00055:-00006:003593.0192:02153
02154:-00067:+00072:-00063:003593.0192:02154
02155:-00048:+00060:-00043:003593.0192:02155
02156:-00034:+00059:-00046:003723.9270:02156
02157:-00001:+00068:-00090:003723.9270:02157
02158:+00001:+00026:-00092:003723.9270:02158
02159:+00011:+00049:-00066:003723.9270:02159
02160:+00007:+00062:-00082:003723.9270:02160
02161:+00002:+00067:-00092:003723.9270:02161
02162:+00026:+00067:-00009:003638.3388:02162
02163:+00027:+00076:-00005:003638.3388:02163
02164:+00012:+00076:-00035:003638.3388:02164
02165:-00022:+00111:-00088:003638.3388:02165
02166:-00010:+00086:-00111:003638.3388:02166
02167:-00023:+00121:-00196:003645.3430:02167
02168:-00028:+00145:-00177:003645.3430:02168
02169:-00022:+00131:-00151:003645.3430:02169
02170:-00017:+00134:-00100:003645.3430:02170
02171:-00025:+00118:-00089:003645.3430:02171
02172:-00004:+00128:-00023:003645.3430:02172
02173:-00013:+00087:+00058:003757.0329:02173
02174:-00019:+00054:+00078:003757.0329:02174
02175:-00027:+00065:+00101:003757.0329:02175
02176:-00020:+00049:-00032:003757.0329:02176
02177:-00018:+00040:-00113:003757.0329:02177
02178:-00016:+00035:-00207:003692.1352:02178
02179:-00024:+00021:-00112:003692.1352:02179
02180:-00001:+00007:-00138:003692.1352:02180
02181:-00005:+00000:+00113:003692.1352:02181
02182:+00023:-00015:+00335:003692.1352:02182
02183:-00010:-00011:+00294:003677.4475:02183
02184:+00017:+00018:+00193:003677.4475:02184
02185:+00014:+00018:+00108:003677.4475:02185
02186:+00006:+00015:+00099:003677.4475:02186
02187:-00009:+00049:+00055:003677.4475:02187
02188:+00016:+00065:+00085:003677.4475:02188
02189:+00030:+00059:+00000:003802.1738:02189
02190:+00048:+00062:-00046:003802.1738:02190
02191:+00070:+00050:+00063:003802.1738:02191
02192:+00078:+00033:+00175:003802.1738:02192
02193:+00077:+00027:+00143:003802.1738:02193
02194:+00050:+00024:+00085:003714.2822:02194
02195:+00034:+00040:+00014:003714.2822:02195
02196:+00021:+00043:-00021:003714.2822:02196
02197:-00056:-00006:+00043:003714.2822:02197
02198:-00069:-00044:+00073:003714.2822:02198
02199:-00097:-00059:+00041:003699.2458:02199
02200:-00127:-00126:-00149:003699.2458:02200
02201:-00157:-00173:+00100:003699.2458:02201
02202:-00120:-00191:+00185:003699.2458:02202
02203:-00185:-00224:-00032:003699.2458:02203
02204:-00156:-00208:-00154:003699.2458:02204
02205:-00096:-00265:-00037:003813.6420:02205
02206:-00055:-00252:+00085:003813.6420:02206
02207:-00057:-00264:+00019:003813.6420:02207
02208:-00021:-00205:-00028:003813.6420:02208
02209:+00047:-00157:+00031:003813.6420:02209
02210:+00063:-00133:+00074:003703.2785:02210
02211:+00073:-00128:+00091:003703.2785:02211
02212:+00091:-00107:+00082:003703.2785:02212
02213:+00087:-00065:-00014:003703.2785:02213
02214:+00093:-00019:-00058:003703.2785:02214
02215:+00079:+00017:-00029:003688.3349:02215
02216:+00063:+00029:-00079:003688.3349:02216
02217:+00058:+00068:-00130:003688.3349:02217
02218:+00053:+00096:-00118:003688.3349:02218
02219:+00048:+00076:+00009:003688.3349:02219
02220:+00030:+00098:+00077:003688.3349:02220
02221:-00043:+00127:+00068:003790.8337:02221
02222:-00045:+00142:+00101:003790.8337:02222
02223:-00060:+00134:+00011:003790.8337:02223
02224:-00113:+00170:-00087:003790.8337:02224
02225:-00117:+00188:-00037:003790.8337:02225
02226:-00093:+00190:-00017:003692.1679:02226
02227:-00130:+00177:-00042:003692.1679:02227
02228:-00096:+00175:-00046:003692.1679:02228
02229:-00077:+00137:+00127:003692.1679:02229
02230:-00074:+00126:+00097:003692.1679:02230
02231:-00130:+00073:-00019:003692.1679:02231
02232:-00065:+00059:-00011:003666.7529:02232
02233:-00088:+00017:-00013:003666.7529:02233
02234:-00086:+00019:+00004:003666.7529:02234
02235:-00059:-00035:+00049:003666.7529:02235
02236:-00060:-00058:+00079:003666.7529:02236
02237:-00053:-00055:+00051:003757.0910:02237
02238:-00037:-00080:-00028:003757.0910:02238
02239:-00027:-00113:+00049:003757.0910:02239
02240:-00013:-00085:+00003:003757.0910:02240
02241:+00044:-00069:-00012:003757.0910:02241
02242:+00065:-00081:+00113:003659.7070:02242
02243:+00094:-00089:+00112:003659.7070:02243
02244:+00107:-00079:+00178:003659.7070:02244
02245:+00139:-00063:+00144:003659.7070:02245
02246:+00088:-00066:+00043:003659.7070:02246
02247:+00066:-00014:+00010:003659.7070:02247
02248:+00072:-00010:-00050:003645.3112:02248
02249:+00005:+00018:-00077:003645.3112:02249
02250:+00009:+00002:+00011:003645.3112:02250
02251:+00004:+00023:+00006:003645.3112:02251
02252:-00008:+00016:-00043:003645.3112:02252
02253:+00014:+00036:-00043:003745.9680:02253
02254:-00006:+00010:-00030:003745.9680:02254
02255:+00014:+00006:+00017:003745.9680:02255
02256:-00012:+00003:+00045:003745.9680:02256
02257:+00002:-00015:+00098:003745.9680:02257
02258:-00024:-00015:-00018:003745.9680:02258
02259:-00001:-00053:-00013:003659.7150:02259
02260:-00031:-00055:-00039:003659.7150:02260
02261:-00037:-00043:-00080:003659.7150:02261
02262:-00027:-00078:-00086:003659.7150:02262
02263:+00000:-00060:+00007:003659.7150:02263
02264:+00010:-00060:+00011:003634.7238:02264
02265:-00001:-00040:-00062:003634.7238:02265
02266:+00008:-00029:-00048:003634.7238:02266
02267:+00010:-00020:-00019:003634.7238:02267
02268:+00021:+00010:-00128:003634.7238:02268
02269:+00031:+00014:-00108:003634.7238:02269
02270:+00038:+00030:-00076:003768.2883:02270
02271:+00025:+00067:-00128:003768.2883:02271
02272:+00046:+00058:-00125:003768.2883:02272
02273:+00040:+00095:-00016:003768.2883:02273
02274:+00048:+00091:-00049:003768.2883:02274
02275:+00012:+00086:-00109:003681.3676:02275
02276:-00006:+00124:+00033:003681.3676:02276
02277:+00012:+00109:+00093:003681.3676:02277
02278:-00004:+00099:+00105:003681.3676:02278
02279:-00039:+00070:+00001:003681.3676:02279
02280:-00035:+00082:-00278:003688.4160:02280
02281:-00088:+00097:-00245:003688.4160:02281
02282:-00047:+00070:-00095:003688.4160:02282
02283:-00086:+00070:-00021:003688.4160:02283
02284:-00034:+00114:+00038:003688.4160:02284
02285:-00004:+00129:+00316:003688.4160:02285
02286:+00027:+00102:+00303:003790.8674:02286
02287:-00002:+00146:+00043:003790.8674:02287
02288:+00026:+00160:+00037:003790.8674:02288
02289:+00023:+00173:+00067:003790.8674:02289
02290:+00020:+00144:-00034:003790.8674:02290
02291:+00028:+00149:-00022:003703.3032:02291
02292:+00014:+00092:+00048:003703.3032:02292
02293:-00026:+00076:+00031:003703.3032:02293
02294:-00039:+00055:-00001:003703.3032:02294
02295:-00070:+00063:+00023:003703.3032:02295
02296:-00087:+00033:-00019:003688.4323:02296
02297:-00103:+00032:-00037:003688.4323:02297
02298:-00112:-00017:-00055:003688.4323:02298
02299:-00117:-00047:+00027:003688.4323:02299
02300:-00128:-00040:+00027:003688.4323:02300
02301:-00110:-00076:-00061:003688.4323:02301
02302:-00148:-00101:+00133:003790.8674:02302
02303:-00118:-00140:-00083:003790.8674:02303
02304:-00128:-00166:+00222:003790.8674:02304
02305:-00053:-00218:+00239:003790.8674:02305
02306:-00104:-00214:-00114:003790.8674:02306
02307:-00061:-00223:-00304:003692.2006:02307
02308:-00036:-00235:-00125:003692.2006:02308
02309:-00008:-00240:+00130:003692.2006:02309
02310:+00012:-00222:+00106:003692.2006:02310
02311:-00006:-00218:+00003:003692.2006:02311
02312:+00062:-00158:+00050:003692.2006:02312
02313:+00087:-00136:+00069:003655.9770:02313
02314:+00054:-00101:+00070:003655.9770:02314
02315:+00095:-00122:+00004:003655.9770:02315
02316:+00140:-00024:+00051:003655.9770:02316
02317:+00087:-00037:+00078:003655.9770:02317
02318:+00114:+00007:+00092:003757.0493:02318
02319:+00021:+00026:-00013:003757.0493:02319
02320:+00023:+00110:+00044:003757.0493:02320
02321:-00005:+00089:-00022:003757.0493:02321
02322:-00013:+00150:-00099:003757.0493:02322
02323:-00033:+00150:-00049:003659.7309:02323
02324:-00075:+00171:-00037:003659.7309:02324
02325:-00096:+00179:-00027:003659.7309:02325
02326:-00074:+00205:+00101:003659.7309:02326
02327:-00076:+00185:+00160:003659.7309:02327
02328:-00076:+00195:+00068:003659.7309:02328
02329:-00103:+00180:+00072:003613.7939:02329
02330:-00081:+00172:+00114:003613.7939:02330
02331:-00117:+00112:+00007:003613.7939:02331
02332:-00094:+00086:+00006:003613.7939:02332
02333:-00097:+00030:-00017:003613.7939:02333
02334:-00092:-00013:+00015:003713.0400:02334
02335:-00063:-00063:-00025:003713.0400:02335
02336:-00029:-00106:-00026:003713.0400:02336
02337:-00001:-00131:+00113:003713.0400:02337
02338:-00011:-00162:+00130:003713.0400:02338
02339:-00023:-00208:+00062:003713.0400:02339
02340:+00025:-00218:+00106:003617.2431:02340
02341:+00057:-00205:+00078:003617.2431:02341
02342:+00038:-00199:+00060:003617.2431:02342
02343:+00051:-00163:+00049:003617.2431:02343
02344:+00042:-00147:+00055:003617.2431:02344
02345:+00048:-00150:+00020:003572.5507:02345
02346:+00030:-00090:+00020:003572.5507:02346
02347:+00026:-00085:+00005:003572.5507:02347
02348:+00013:-00077:+00019:003572.5507:02348
02349:+00012:-00053:-00008:003572.5507:02349
02350:-00004:+00016:-00021:003572.5507:02350
02351:-00025:+00034:+00008:003669.9865:02351
02352:-00005:+00081:-00030:003669.9865:02352
02353:-00015:+00074:+00022:003669.9865:02353
02354:-00002:+00100:-00003:003669.9865:02354
02355:-00018:+00119:-00005:003669.9865:02355
02356:-00001:+00118:-00015:003575.7685:02356
02357:-00031:+00121:-00054:003575.7685:02357
02358:-00017:+00120:-00027:003575.7685:02358
02359:-00016:+00124:-00014:003575.7685:02359
02360:-00014:+00110:-00012:003575.7685:02360
02361:-00026:+00084:-00042:003575.7685:02361
02362:-00053:+00061:-00041:003552.4797:02362
02363:-00053:+00025:-00052:003552.4797:02363
02364:-00047:+00025:-00049:003552.4797:02364
02365:-00056:+00006:-00064:003552.4797:02365
02366:-00047:-00012:-00037:003552.4797:02366
02367:-00047:-00028:-00011:003552.4797:02367
02368:-00058:-00024:-00040:003659.5698:02368
02369:-00050:-00049:-00102:003659.5698:02369
02370:-00019:-00036:-00089:003659.5698:02370
02371:-00027:-00015:-00051:003659.5698:02371
02372:-00019:-00034:-00094:003659.5698:02372
02373:+00002:-00002:-00124:003586.0493:02373
02374:+00014:+00037:-00077:003586.0493:02374
02375:-00008:+00028:-00117:003586.0493:02375
02376:+00001:+00083:-00161:003586.0493:02376
02377:-00001:+00059:-00092:003586.0493:02377
02378:-00051:+00071:-00085:003586.0493:02378
02379:-00052:+00114:-00199:003582.8400:02379
02380:-00052:+00103:-00125:003582.8400:02380
02381:-00054:+00156:-00109:003582.8400:02381
02382:-00083:+00152:-00124:003582.8400:02382
02383:-00066:+00189:-00138:003582.8400:02383
02384:-00064:+00188:-00078:003702.3137:02384
02385:-00063:+00165:-00136:003702.3137:02385
02386:-00090:+00166:-00130:003702.3137:02386
02387:-00090:+00132:-00024:003702.3137:02387
02388:-00104:+00130:-00049:003702.3137:02388
02389:-00047:+00105:-00149:003702.3137:02389
02390:-00054:+00069:-00042:003638.4501:02390
02391:-00027:+00068:+00047:003638.4501:02391
02392:-00056:+00013:+00031:003638.4501:02392
02393:-00058:-00033:+00012:003638.4501:02393
02394:-00029:-00032:-00054:003638.4501:02394
02395:-00045:-00026:-00122:003634.9995:02395
02396:-00031:-00050:-00094:003634.9995:02396
02397:-00056:-00073:+00024:003634.9995:02397
02398:-00047:-00092:+00132:003634.9995:02398
02399:-00030:-00107:+00141:003634.9995:02399
02400:-00037:-00085:+00237:003757.1408:02400
02401:+00028:-00061:+00218:003757.1408:02401
02402:+00023:-00077:+00211:003757.1408:02402
02403:+00081:-00017:+00123:003757.1408:02403
02404:+00123:+00002:+00074:003757.1408:02404
02405:+00122:+00015:-00047:003757.1408:02405
02406:+00068:+00023:-00091:003681.3513:02406
02407:+00086:+00039:-00005:003681.3513:02407
02408:+00069:+00024:+00066:003681.3513:02408
02409:+00095:+00051:+00169:003681.3513:02409
02410:+00075:+00050:+00197:003681.3513:02410
02411:+00028:+00082:+00179:003666.7370:02411
02412:+00003:+00063:+00067:003666.7370:02412
02413:-00020:+00055:+00054:003666.7370:02413
02414:-00029:+00055:+00058:003666.7370:02414
02415:-00066:+00066:+00094:003666.7370:02415
02416:-00074:+00030:+00117:003666.7370:02416
02417:-00143:+00034:+00024:003779.5185:02417
02418:-00160:-00006:-00044:003779.5185:02418
02419:-00205:-00037:-00006:003779.5185:02419
02420:-00208:-00078:-00050:003779.5185:02420
02421:-00204:-00093:-00091:003779.5185:02421
02422:-00159:-00128:-00086:003703.3439:02422
02423:-00140:-00157:-00065:003703.3439:02423
02424:-00118:-00160:-00095:003703.3439:02424
02425:-00060:-00132:+00066:003703.3439:02425
02426:-00047:-00133:+00141:003703.3439:02426
02427:-00053:-00100:+00135:003688.3183:02427
02428:-00003:-00097:+00087:003688.3183:02428
02429:+00004:-00059:+00110:003688.3183:02429
02430:-00009:-00056:-00007:003688.3183:02430
02431:-00009:-00009:-00147:003688.3183:02431
02432:+00015:+00000:-00097:003688.3183:02432
02433:+00022:+00016:-00063:003790.7998:02433
02434:+00048:+00014:-00148:003790.7998:02434
02435:+00079:+00037:-00051:003790.7998:02435
02436:+00118:+00062:+00046:003790.7998:02436
02437:+00082:+00050:+00052:003790.7998:02437
02438:+00155:+00098:+00044:003681.3513:02438
02439:+00111:+00111:+00118:003681.3513:02439
02440:+00135:+00102:+00049:003681.3513:02440
02441:+00057:+00106:+00026:003681.3513:02441
02442:+00035:+00125:+00025:003681.3513:02442
02443:-00019:+00113:+00077:003681.3513:02443
02444:+00002:+00114:+00010:003677.5688:02444
02445:-00034:+00076:+00100:003677.5688:02445
02446:-00056:+00049:+00093:003677.5688:02446
02447:-00059:+00021:+00160:003677.5688:02447
02448:-00057:+00005:+00130:003677.5688:02448
02449:-00047:-00030:+00151:003757.0742:02449
02450:-00044:-00027:+00057:003757.0742:02450
02451:-00043:-00051:+00007:003757.0742:02451
02452:-00009:-00052:+00021:003757.0742:02452
02453:+00018:-00054:+00000:003757.0742:02453
02454:+00042:-00067:+00030:003670.6064:02454
02455:+00046:-00096:+00173:003670.6064:02455
02456:+00050:-00073:+00241:003670.6064:02456
02457:+00022:-00089:+00139:003670.6064:02457
02458:+00030:-00100:+00082:003670.6064:02458
02459:+00028:-00106:+00048:003670.6064:02459
02460:+00012:-00124:+00071:003634.8420:02460
02461:-00006:-00143:+00117:003634.8420:02461
02462:-00004:-00130:+00137:003634.8420:02462
02463:-00016:-00145:+00001:003634.8420:02463
02464:-00053:-00139:-00042:003634.8420:02464
02465:-00044:-00119:+00013:003746.0341:02465
02466:-00048:-00126:+00026:003746.0341:02466
02467:-00053:-00087:-00007:003746.0341:02467
02468:-00037:-00095:+00109:003746.0341:02468
02469:-00005:-00071:+00081:003746.0341:02469
02470:-00002:-00061:+00037:003746.0341:02470
02471:+00001:-00047:+00030:003649.0395:02471
02472:+00012:+00001:+00030:003649.0395:02472
02473:+00006:-00006:-00009:003649.0395:02473
02474:+00009:+00010:-00061:003649.0395:02474
02475:-00006:+00035:-00017:003649.0395:02475
02476:+00005:+00034:+00026:003634.8891:02476
02477:+00004:+00052:-00053:003634.8891:02477
02478:+00025:+00063:-00039:003634.8891:02478
02479:+00048:+00064:-00006:003634.8891:02479
02480:+00060:+00094:-00047:003634.8891:02480
02481:+00051:+00084:-00045:003634.8891:02481
02482:+00058:+00098:-00025:003757.1157:02482
02483:+00060:+00103:-00057:003757.1157:02483
02484:+00025:+00127:-00114:003757.1157:02484
02485:+00026:+00130:-00149:003757.1157:02485
02486:-00004:+00128:-00158:003757.1157:02486
02487:-00034:+00114:-00169:003670.5578:02487
02488:-00059:+00095:-00153:003670.5578:02488
02489:-00041:+00078:-00142:003670.5578:02489
02490:-00054:+00042:-00075:003670.5578:02490
02491:-00052:+00027:+00048:003670.5578:02491
02492:-00033:+00002:+00046:003656.1281:02492
02493:-00052:-00037:+00055:003656.1281:02493
02494:-00039:-00052:+00050:003656.1281:02494
02495:-00018:-00053:-00018:003656.1281:02495
02496:-00024:-00025:-00168:003656.1281:02496
02497:-00005:-00059:-00169:003656.1281:02497
02498:+00016:-00053:-00102:003791.0541:02498
02499:+00062:-00026:-00075:003791.0541:02499
02500:+00076:-00032:-00018:003791.0541:02500
02501:+00111:+00023:+00304:003791.0541:02501
02502:+00168:+00037:+00246:003791.0541:02502
02503:+00105:+00065:+00048:003714.4145:02503
02504:+00123:+00087:-00069:003714.4145:02504
02505:+00144:+00114:-00095:003714.4145:02505
02506:+00106:+00117:-00044:003714.4145:02506
02507:+00095:+00116:-00011:003714.4145:02507
02508:+00063:+00108:+00043:003688.4809:02508
02509:+00010:+00096:-00014:003688.4809:02509
02510:+00004:+00083:-00044:003688.4809:02510
02511:-00058:+00070:+00063:003688.4809:02511
02512:-00055:+00032:+00057:003688.4809:02512
02513:-00095:+00016:+00069:003688.4809:02513
02514:-00091:-00033:+00115:003790.9440:02514
02515:-00130:-00049:+00001:003790.9440:02515
02516:-00164:-00069:-00003:003790.9440:02516
02517:-00219:-00104:+00011:003790.9440:02517
02518:-00219:-00118:-00087:003790.9440:02518
02519:-00235:-00174:-00005:003703.4265:02519
02520:-00223:-00221:+00026:003703.4265:02520
02521:-00208:-00218:-00029:003703.4265:02521
02522:-00175:-00211:-00016:003703.4265:02522
02523:-00127:-00193:-00003:003703.4265:02523
02524:-00075:-00187:-00004:003703.4265:02524
02525:-00011:-00151:+00031:003666.8730:02525
02526:+00040:-00131:+00061:003666.8730:02526
02527:+00123:-00085:+00082:003666.8730:02527
02528:+00164:-00063:+00110:003666.8730:02528
02529:+00168:-00031:+00047:003666.8730:02529
02530:+00128:+00032:+00052:003779.5776:02530
02531:+00126:+00066:+00024:003779.5776:02531
02532:+00098:+00058:+00060:003779.5776:02532
02533:+00062:+00076:-00013:003779.5776:02533
02534:+00030:+00126:-00076:003779.5776:02534
02535:+00005:+00105:+00021:003670.5498:02535
02536:-00008:+00154:-00093:003670.5498:02536
02537:-00038:+00161:+00036:003670.5498:02537
02538:-00018:+00202:+00111:003670.5498:02538
02539:-00069:+00177:+00098:003670.5498:02539
02540:-00047:+00198:+00007:003670.5498:02540
02541:-00100:+00192:-00037:003634.7946:02541
02542:-00112:+00162:+00077:003634.7946:02542
02543:-00158:+00154:+00130:003634.7946:02543
02544:-00147:+00133:+00043:003634.7946:02544
02545:-00134:+00120:-00030:003634.7946:02545
02546:-00119:+00085:-00046:003724.0166:02546
02547:-00105:+00062:-00064:003724.0166:02547
02548:-00100:+00032:-00006:003724.0166:02548
02549:-00052:-00023:+00076:003724.0166:02549
02550:-00041:-00045:+00070:003724.0166:02550
02551:-00025:-00094:+00028:003724.0166:02551
02552:+00027:-00106:+00173:003617.3996:02552
02553:+00014:-00155:+00068:003617.3996:02553
02554:+00001:-00149:+00022:003617.3996:02554
02555:+00020:-00176:+00040:003617.3996:02555
02556:+00021:-00187:-00002:003617.3996:02556
02557:+00053:-00182:-00041:003582.7561:02557
02558:+00078:-00165:+00016:003582.7561:02558
02559:+00092:-00164:+00096:003582.7561:02559
02560:+00089:-00143:+00004:003582.7561:02560
02561:+00096:-00141:+00020:003582.7561:02561
02562:+00136:-00105:+00088:003582.7561:02562
02563:+00110:-00107:+00068:003669.9941:02563
02564:+00109:-00084:+00025:003669.9941:02564
02565:+00094:-00044:+00049:003669.9941:02565
02566:+00039:-00040:+00048:003669.9941:02566
02567:+00029:-00027:+00001:003669.9941:02567
02568:-00032:-00005:-00018:003575.6608:02568
02569:-00057:+00019:-00040:003575.6608:02569
02570:-00068:+00029:-00044:003575.6608:02570
02571:-00046:+00048:+00032:003575.6608:02571
02572:-00069:+00045:+00034:003575.6608:02572
02573:-00103:+00058:+00040:003575.6608:02573
02574:-00066:+00100:-00003:003542.1542:02574
02575:-00056:+00069:-00051:003542.1542:02575
02576:-00044:+00089:-00067:003542.1542:02576
02577:-00022:+00104:-00059:003542.1542:02577
02578:+00006:+00102:-00007:003542.1542:02578
02579:+00016:+00112:-00003:003542.1542:02579
02580:+00028:+00120:+00031:003659.2939:02580
02581:+00038:+00120:+00014:003659.2939:02581
02582:+00013:+00144:+00021:003659.2939:02582
02583:+00022:+00122:-00037:003659.2939:02583
02584:-00023:+00144:-00076:003659.2939:02584
02585:-00014:+00123:-00107:003565.3325:02585
02586:-00037:+00124:-00105:003565.3325:02586
02587:-00053:+00114:-00158:003565.3325:02587
02588:-00053:+00105:-00152:003565.3325:02588
02589:-00053:+00111:-00044:003565.3325:02589
02590:-00070:+00092:+00025:003565.3325:02590
02591:-00066:+00082:-00066:003572.5129:02591
02592:-00058:+00054:-00063:003572.5129:02592
02593:-00062:+00043:-00099:003572.5129:02593
02594:-00104:+00047:-00143:003572.5129:02594
02595:-00074:+00029:-00121:003572.5129:02595
02596:-00076:+00024:-00091:003680.6379:02596
02597:-00065:+00012:-00106:003680.6379:02597
02598:-00057:+00012:-00121:003680.6379:02598
02599:-00069:-00008:-00029:003680.6379:02599
02600:-00053:-00013:+00004:003680.6379:02600
02601:-00015:-00048:-00031:003680.6379:02601
02602:-00009:-00027:+00050:003617.1486:02602
02603:+00016:-00056:+00066:003617.1486:02603
02604:-00010:-00082:-00003:003617.1486:02604
02605:+00000:-00059:-00072:003617.1486:02605
02606:-00013:-00048:-00112:003617.1486:02606
02607:-00013:-00056:-00052:003613.8098:02607
02608:+00000:-00050:+00000:003613.8098:02608
02609:+00013:-00048:+00177:003613.8098:02609
02610:+00003:-00032:+00200:003613.8098:02610
02611:+00031:-00019:+00223:003613.8098:02611
02612:+00049:+00010:+00155:003613.8098:02612
02613:+00043:+00016:+00159:003734.9687:02613
02614:+00044:+00055:+00083:003734.9687:02614
02615:+00058:+00075:+00049:003734.9687:02615
02616:+00090:+00109:-00002:003734.9687:02616
02617:+00082:+00104:+00018:003734.9687:02617
02618:+00068:+00115:+00032:003670.6469:02618
02619:+00063:+00109:+00119:003670.6469:02619
02620:+00073:+00111:+00111:003670.6469:02620
02621:+00060:+00090:+00102:003670.6469:02621
02622:+00064:+00076:+00064:003670.6469:02622
02623:+00048:+00095:+00039:003645.4541:02623
02624:+00033:+00077:+00004:003645.4541:02624
02625:-00010:+00062:+00027:003645.4541:02625
02626:-00022:+00035:+00034:003645.4541:02626
02627:-00035:+00031:-00017:003645.4541:02627
02628:-00098:-00037:+00023:003645.4541:02628
02629:-00117:-00064:+00099:003768.3803:02629
02630:-00148:-00102:+00068:003768.3803:02630
02631:-00196:-00165:+00024:003768.3803:02631
02632:-00191:-00182:-00024:003768.3803:02632
02633:-00192:-00248:-00096:003768.3803:02633
02634:-00171:-00244:-00187:003681.3920:02634
02635:-00161:-00252:-00165:003681.3920:02635
02636:-00082:-00234:-00013:003681.3920:02636
02637:-00039:-00225:+00036:003681.3920:02637
02638:+00016:-00203:+00113:003681.3920:02638
02639:+00048:-00147:+00068:003681.3920:02639
02640:+00049:-00133:-00056:003656.0805:02640
02641:+00077:-00124:+00012:003656.0805:02641
02642:+00070:-00056:-00026:003656.0805:02642
02643:+00069:-00043:-00054:003656.0805:02643
02644:+00099:+00000:-00018:003656.0805:02644
02645:+00082:+00022:-00026:003768.2629:02645
02646:+00052:+00049:-00018:003768.2629:02646
02647:+00034:+00045:+00035:003768.2629:02647
02648:+00036:+00094:+00000:003768.2629:02648
02649:+00020:+00113:-00066:003768.2629:02649
02650:-00010:+00155:-00089:003659.6987:02650
02651:+00001:+00154:-00043:003659.6987:02651
02652:-00047:+00151:+00034:003659.6987:02652
02653:-00055:+00202:+00073:003659.6987:02653
02654:-00029:+00221:+00125:003659.6987:02654
02655:-00059:+00198:+00086:003659.6987:02655
02656:-00084:+00208:+00045:003634.8339:02656
02657:-00067:+00202:+00066:003634.8339:02657
02658:-00088:+00179:-00028:003634.8339:02658
02659:-00102:+00150:-00013:003634.8339:02659
02660:-00054:+00159:+00066:003634.8339:02660
02661:-00081:+00090:+00076:003745.9843:02661
02662:-00084:+00061:+00062:003745.9843:02662
02663:-00061:+00013:+00039:003745.9843:02663
02664:-00060:-00027:+00089:003745.9843:02664
02665:-00070:-00069:+00126:003745.9843:02665
02666:-00061:-00110:+00096:003745.9843:02666
02667:-00070:-00132:+00109:003638.3786:02667
02668:-00056:-00163:+00163:003638.3786:02668
02669:-00058:-00180:+00021:003638.3786:02669
02670:-00053:-00221:+00112:003638.3786:02670
02671:-00028:-00211:+00128:003638.3786:02671
02672:-00042:-00214:+00032:003603.4426:02672
02673:+00000:-00212:+00112:003603.4426:02673
02674:+00027:-00217:+00138:003603.4426:02674
02675:+00028:-00198:+00046:003603.4426:02675
02676:+00060:-00167:+00039:003603.4426:02676
02677:+00073:-00137:+00016:003603.4426:02677
02678:+00080:-00120:+00019:003702.2165:02678
02679:+00103:-00084:-00035:003702.2165:02679
02680:+00071:-00061:+00058:003702.2165:02680
02681:+00106:-00050:+00132:003702.2165:02681
02682:+00072:+00006:+00034:003702.2165:02682
02683:+00062:+00021:-00029:003606.7436:02683
02684:+00067:+00047:-00018:003606.7436:02684
02685:+00055:+00067:-00051:003606.7436:02685
02686:+00050:+00077:-00062:003606.7436:02686
02687:+00054:+00082:+00016:003606.7436:02687
02688:+00036:+00072:+00003:003606.7436:02688
02689:+00024:+00091:-00038:003582.7941:02689
02690:+00017:+00096:-00036:003582.7941:02690
02691:-00022:+00093:-00047:003582.7941:02691
02692:-00053:+00068:-00062:003582.7941:02692
02693:-00043:+00043:-00040:003582.7941:02693
02694:-00054:+00053:-00056:003702.2651:02694
02695:-00060:+00034:-00069:003702.2651:02695
02696:-00101:+00009:-00103:003702.2651:02696
02697:-00063:+00034:-00111:003702.2651:02697
02698:-00050:+00031:-00184:003702.2651:02698
02699:-00031:+00050:-00216:003702.2651:02699
02700:-00045:+00027:-00167:003617.2116:02700
02701:-00030:+00038:-00072:003617.2116:02701
02702:+00012:+00047:-00097:003617.2116:02702
02703:+00039:+00078:-00085:003617.2116:02703
02704:+00045:+00075:-00015:003617.2116:02704
02705:+00048:+00099:+00008:003613.8483:02705
02706:+00012:+00073:+00016:003613.8483:02706
02707:+00036:+00071:+00046:003613.8483:02707
02708:+00042:+00082:+00166:003613.8483:02708
02709:+00021:+00093:-00147:003613.8483:02709
02710:-00009:+00057:-00307:003613.8483:02710
02711:+00011:+00111:-00208:003735.0017:02711
02712:+00003:+00112:-00115:003735.0017:02712
02713:+00013:+00078:-00134:003735.0017:02713
02714:+00046:+00084:+00188:003735.0017:02714
02715:+00084:+00065:+00285:003735.0017:02715
02716:+00050:+00091:+00189:003670.5578:02716
02717:+00065:+00071:+00137:003670.5578:02717
02718:+00065:+00113:+00014:003670.5578:02718
02719:+00049:+00082:-00014:003670.5578:02719
02720:+00041:+00066:-00045:003670.5578:02720
02721:+00010:+00048:-00068:003670.5578:02721
02722:-00045:+00013:+00009:003634.7788:02722
02723:-00061:-00014:+00102:003634.7788:02723
02724:-00090:-00015:+00212:003634.7788:02724
02725:-00101:-00044:+00148:003634.7788:02725
02726:-00109:-00044:+00061:003634.7788:02726
02727:-00099:-00058:+00069:003757.1823:02727
02728:-00061:-00061:+00072:003757.1823:02728
02729:-00049:-00057:+00072:003757.1823:02729
02730:-00066:-00085:+00047:003757.1823:02730
02731:-00069:-00099:-00027:003757.1823:02731
02732:-00066:-00092:-00014:003649.0075:02732
02733:-00065:-00105:-00027:003649.0075:02733
02734:-00064:-00134:-00037:003649.0075:02734
02735:-00019:-00155:-00021:003649.0075:02735
02736:-00022:-00184:+00024:003649.0075:02736
02737:-00014:-00178:+00051:003649.0075:02737
02738:-00002:-00205:+00057:003624.4323:02738
02739:-00015:-00179:-00059:003624.4323:02739
02740:-00030:-00164:-00040:003624.4323:02740
02741:+00012:-00138:+00053:003624.4323:02741
02742:-00007:-00108:-00059:003624.4323:02742
02743:-00017:-00092:-00028:003735.0341:02743
02744:-00007:-00062:-00048:003735.0341:02744
02745:-00011:-00015:-00001:003735.0341:02745
02746:-00007:+00002:+00032:003735.0341:02746
02747:-00022:+00035:+00072:003735.0341:02747
02748:+00003:+00031:+00039:003735.0341:02748
02749:+00008:+00054:-00028:003627.8354:02749
02750:+00033:+00059:-00033:003627.8354:02750
02751:+00044:+00095:-00083:003627.8354:02751
02752:+00019:+00099:-00017:003627.8354:02752
02753:+00007:+00117:+00034:003627.8354:02753
02754:-00003:+00120:-00012:003593.2736:02754
02755:-00068:+00138:-00005:003593.2736:02755
02756:-00081:+00144:+00027:003593.2736:02756
02757:-00118:+00145:+00056:003593.2736:02757
02758:-00097:+00146:-00015:003593.2736:02758
02759:-00079:+00139:+00057:003593.2736:02759
02760:-00066:+00143:+00059:003680.7897:02760
02761:-00078:+00112:+00109:003680.7897:02761
02762:-00055:+00087:+00135:003680.7897:02762
02763:-00064:+00043:+00025:003680.7897:02763
02764:-00075:+00048:-00091:003680.7897:02764
02765:-00055:+00022:-00078:003586.0493:02765
02766:-00053:-00009:-00056:003586.0493:02766
02767:-00029:-00037:-00052:003586.0493:02767
02768:+00033:-00039:+00094:003586.0493:02768
02769:+00010:-00076:+00131:003586.0493:02769
02770:+00027:-00076:+00059:003586.0493:02770
02771:+00043:-00085:+00100:003552.2614:02771
02772:+00048:-00092:+00125:003552.2614:02772
02773:+00032:-00109:+00122:003552.2614:02773
02774:+00011:-00084:+00034:003552.2614:02774
02775:-00012:-00095:+00001:003552.2614:02775
02776:-00039:-00104:+00002:003552.2614:02776
02777:-00032:-00094:+00033:003638.4375:02777
02778:-00029:-00091:-00003:003638.4375:02778
02779:-00063:-00075:+00013:003638.4375:02779
02780:-00070:-00055:+00017:003638.4375:02780
02781:-00040:-00030:-00014:003638.4375:02781
02782:-00015:-00032:-00024:003535.0917:02782
02783:-00004:-00017:+00002:003535.0917:02783
02784:-00001:+00018:+00000:003535.0917:02784
02785:+00000:+00025:-00059:003535.0917:02785
02786:-00009:+00030:-00006:003535.0917:02786
02787:+00011:+00065:-00020:003535.0917:02787
02788:-00026:+00068:-00038:003532.2014:02788
02789:+00012:+00077:-00003:003532.2014:02789
02790:+00012:+00065:+00073:003532.2014:02790
02791:+00010:+00069:-00003:003532.2014:02791
02792:+00030:+00043:+00004:003532.2014:02792
02793:+00019:+00040:+00037:003638.4997:02793
02794:+00007:+00052:-00081:003638.4997:02794
02795:+00006:+00063:-00101:003638.4997:02795
02796:+00017:+00027:-00038:003638.4997:02796
02797:-00008:+00027:-00019:003638.4997:02797
02798:-00005:+00027:-00096:003638.4997:02798
02799:-00026:+00033:-00057:003555.2758:02799
02800:-00036:+00008:-00043:003555.2758:02800
02801:-00036:+00014:-00071:003555.2758:02801
02802:-00022:+00016:-00063:003555.2758:02802
02803:-00004:+00010:-00034:003555.2758:02803
02804:-00037:+00009:-00073:003555.2758:02804
02805:-00021:+00047:-00102:003552.2839:02805
02806:-00017:+00049:-00103:003552.2839:02806
02807:-00016:+00049:-00102:003552.2839:02807
02808:-00044:+00028:-00100:003552.2839:02808
02809:-00073:+00028:-00136:003552.2839:02809
02810:-00061:+00015:-00097:003691.4880:02810
02811:-00088:+00047:-00097:003691.4880:02811
02812:-00101:+00042:-00153:003691.4880:02812
02813:-00102:+00041:-00100:003691.4880:02813
02814:-00083:+00080:-00092:003691.4880:02814
02815:-00072:+00071:-00097:003691.4880:02815
02816:-00092:+00070:-00015:003606.7746:02816
02817:-00096:+00057:+00075:003606.7746:02817
02818:-00128:+00051:+00014:003606.7746:02818
02819:-00123:+00048:-00062:003606.7746:02819
02820:-00127:+00040:-00155:003606.7746:02820
02821:-00130:+00063:-00168:003603.5126:02821
02822:-00062:+00043:-00126:003603.5126:02822
02823:-00032:+00051:+00034:003603.5126:02823
02824:-00007:+00059:+00145:003603.5126:02824
02825:+00034:+00077:+00185:003603.5126:02825
02826:+00062:+00097:+00241:003603.5126:02826
02827:+00077:+00094:+00163:003746.1000:02827
02828:+00070:+00119:+00029:003746.1000:02828
02829:+00109:+00156:+00101:003746.1000:02829
02830:+00137:+00173:+00105:003746.1000:02830
02831:+00118:+00188:+00012:003746.1000:02831
02832:+00137:+00177:+00025:003659.8271:02832
02833:+00141:+00138:+00092:003659.8271:02833
02834:+00136:+00117:+00094:003659.8271:02834
02835:+00098:+00123:+00084:003659.8271:02835
02836:+00040:+00124:+00086:003659.8271:02836
02837:+00003:+00103:-00042:003666.8974:02837
02838:-00020:+00104:-00063:003666.8974:02838
02839:-00065:+00075:+00017:003666.8974:02839
02840:-00080:+00052:+00067:003666.8974:02840
02841:-00161:+00008:+00069:003666.8974:02841
02842:-00156:-00047:+00079:003666.8974:02842
02843:-00194:-00063:+00037:003779.6367:02843
02844:-00187:-00097:-00034:003779.6367:02844
02845:-00198:-00156:+00039:003779.6367:02845
02846:-00186:-00175:+00027:003779.6367:02846
02847:-00165:-00191:-00059:003779.6367:02847
02848:-00111:-00231:+00034:003681.4084:02848
02849:-00086:-00244:+00017:003681.4084:02849
02850:-00088:-00279:-00091:003681.4084:02850
02851:-00048:-00280:-00115:003681.4084:02851
02852:-00021:-00263:-00041:003681.4084:02852
02853:-00011:-00241:-00016:003681.4084:02853
02854:+00047:-00237:+00053:003666.8652:02854
02855:+00078:-00208:+00137:003666.8652:02855
02856:+00087:-00196:+00084:003666.8652:02856
02857:+00135:-00130:+00021:003666.8652:02857
02858:+00126:-00091:-00101:003666.8652:02858
02859:+00078:-00059:-00122:003791.0456:02859
02860:+00170:+00028:+00033:003791.0456:02860
02861:+00140:+00040:+00099:003791.0456:02861
02862:+00142:+00092:+00045:003791.0456:02862
02863:+00054:+00123:-00044:003791.0456:02863
02864:+00105:+00163:+00081:003681.4978:02864
02865:+00016:+00150:+00055:003681.4978:02865
02866:+00005:+00209:-00041:003681.4978:02866
02867:-00004:+00217:-00001:003681.4978:02867
02868:-00063:+00210:+00027:003681.4978:02868
02869:-00125:+00206:+00009:003681.4978:02869
02870:-00119:+00212:-00014:003656.2004:02870
02871:-00102:+00203:+00010:003656.2004:02871
02872:-00112:+00167:+00039:003656.2004:02872
02873:-00099:+00163:-00034:003656.2004:02873
02874:-00102:+00115:+00124:003656.2004:02874
02875:-00064:+00076:+00168:003757.2739:02875
02876:-00045:+00047:+00093:003757.2739:02876
02877:-00066:-00037:+00104:003757.2739:02877
02878:-00056:-00058:+00147:003757.2739:02878
02879:-00017:-00105:+00094:003757.2739:02879
02880:-00028:-00174:+00071:003757.2739:02880
02881:-00011:-00167:+00096:003649.1035:02881
02882:-00004:-00228:+00150:003649.1035:02882
02883:-00004:-00234:+00036:003649.1035:02883
02884:-00003:-00246:+00047:003649.1035:02884
02885:+00017:-00245:+00085:003649.1035:02885
02886:-00006:-00210:+00025:003634.9445:02886
02887:+00046:-00193:+00048:003634.9445:02887
02888:+00061:-00170:+00210:003634.9445:02888
02889:+00079:-00144:+00177:003634.9445:02889
02890:+00076:-00114:+00111:003634.9445:02890
02891:+00067:-00062:+00100:003724.0578:02891
02892:+00068:-00051:+00011:003724.0578:02892
02893:+00062:+00002:-00099:003724.0578:02893
02894:+00050:-00007:-00044:003724.0578:02894
02895:+00031:+00016:+00041:003724.0578:02895
02896:+00011:+00053:+00011:003724.0578:02896
02897:+00011:+00058:+00040:003627.8747:02897
02898:+00011:+00077:+00073:003627.8747:02898
02899:-00010:+00091:-00024:003627.8747:02899
02900:-00038:+00105:-00063:003627.8747:02900
02901:-00039:+00106:-00037:003627.8747:02901
02902:-00034:+00115:-00072:003613.8483:02902
02903:-00041:+00125:-00072:003613.8483:02903
02904:-00035:+00087:-00020:003613.8483:02904
02905:-00072:+00093:+00003:003613.8483:02905
02906:-00071:+00071:-00075:003613.8483:02906
02907:-00049:+00047:-00085:003613.8483:02907
02908:-00055:+00051:-00124:003724.0742:02908
02909:-00038:+00024:-00121:003724.0742:02909
02910:-00037:+00031:-00095:003724.0742:02910
02911:+00003:+00033:-00108:003724.0742:02911
02912:+00021:+00043:-00050:003724.0742:02912
02913:+00022:+00062:-00088:003649.0876:02913
02914:+00056:+00045:-00050:003649.0876:02914
02915:+00052:+00053:-00023:003649.0876:02915
02916:+00064:+00051:-00061:003649.0876:02916
02917:+00037:+00029:-00140:003649.0876:02917
02918:+00030:+00001:+00019:003649.0876:02918
02919:+00040:-00022:-00081:003634.9758:02919
02920:-00009:-00035:-00112:003634.9758:02920
02921:+00006:-00031:+00013:003634.9758:02921
02922:+00055:-00030:+00013:003634.9758:02922
02923:+00034:-00095:-00057:003634.9758:02923
02924:+00055:-00057:-00053:003768.3803:02924
02925:+00057:-00071:-00052:003768.3803:02925
02926:+00058:-00077:-00062:003768.3803:02926
02927:+00039:-00058:+00022:003768.3803:02927
02928:+00076:-00049:+00102:003768.3803:02928
02929:+00059:-00013:+00114:003768.3803:02929
02930:+00046:+00003:+00135:003670.6469:02930
02931:+00016:+00004:+00033:003670.6469:02931
02932:-00002:+00011:-00021:003670.6469:02932
02933:+00000:+00034:-00075:003670.6469:02933
02934:-00019:+00036:-00002:003670.6469:02934
02935:-00055:+00033:-00030:003645.5732:02935
02936:-00050:+00038:+00000:003645.5732:02936
02937:-00082:+00016:+00060:003645.5732:02937
02938:-00046:+00031:-00012:003645.5732:02938
02939:-00065:+00020:+00020:003645.5732:02939
02940:-00050:+00031:+00071:003768.3552:02940
02941:-00044:+00018:-00013:003768.3552:02941
02942:-00062:+00018:+00068:003768.3552:02942
02943:-00061:-00011:-00015:003768.3552:02943
02944:-00101:-00030:+00071:003768.3552:02944
02945:-00091:-00060:+00032:003768.3552:02945
02946:-00092:-00082:-00047:003659.7470:02946
02947:-00132:-00101:-00017:003659.7470:02947
02948:-00129:-00087:-00095:003659.7470:02948
02949:-00092:-00102:-00071:003659.7470:02949
02950:-00081:-00086:+00022:003659.7470:02950
02951:-00047:-00095:+00012:003634.7946:02951
02952:+00015:-00052:-00030:003634.7946:02952
02953:-00006:-00038:-00019:003634.7946:02953
02954:+00036:+00003:-00032:003634.7946:02954
02955:+00061:+00035:+00085:003634.7946:02955
02956:+00073:+00049:+00031:003634.7946:02956
02957:+00047:+00058:+00052:003734.9274:02957
02958:+00040:+00095:+00061:003734.9274:02958
02959:+00034:+00070:+00022:003734.9274:02959
02960:-00007:+00073:-00062:003734.9274:02960
02961:+00017:+00103:-00028:003734.9274:02961
02962:+00010:+00091:-00020:003617.2431:02962
02963:+00011:+00125:+00021:003617.2431:02963
02964:-00012:+00113:+00013:003617.2431:02964
02965:-00052:+00111:+00014:003617.2431:02965
02966:-00093:+00072:-00058:003617.2431:02966
02967:-00114:+00075:-00053:003617.2431:02967
02968:-00109:+00071:+00002:003593.0505:02968
02969:-00174:+00028:+00051:003593.0505:02969
02970:-00164:+00028:+00080:003593.0505:02970
02971:-00148:+00037:+00102:003593.0505:02971
02972:-00142:+00013:+00040:003593.0505:02972
02973:-00080:+00005:+00052:003680.6059:02973
02974:-00072:+00001:+00004:003680.6059:02974
02975:-00068:-00043:-00006:003680.6059:02975
02976:-00022:-00060:+00039:003680.6059:02976
02977:+00023:-00073:-00032:003680.6059:02977
02978:+00036:-00107:-00017:003680.6059:02978
02979:+00043:-00128:+00133:003575.5227:02979
02980:+00024:-00119:+00140:003575.5227:02980
02981:+00038:-00156:+00092:003575.5227:02981
02982:+00061:-00122:+00081:003575.5227:02982
02983:+00051:-00139:+00031:003575.5227:02983
02984:+00045:-00129:+00017:003542.0268:02984
02985:+00039:-00070:+00097:003542.0268:02985
02986:+00056:-00096:+00159:003542.0268:02986
02987:+00035:-00068:+00080:003542.0268:02987
02988:+00043:-00025:+00068:003542.0268:02988
02989:+00022:-00015:+00041:003542.0268:02989
02990:-00003:+00000:+00026:003648.7416:02990
02991:+00011:+00017:+00012:003648.7416:02991
02992:-00027:+00034:+00009:003648.7416:02992
02993:-00017:+00025:+00036:003648.7416:02993
02994:-00015:+00041:-00022:003648.7416:02994
02995:-00036:+00082:-00012:003648.7416:02995
02996:-00035:+00070:+00025:003555.1088:02996
02997:-00049:+00073:+00028:003555.1088:02997
02998:-00046:+00113:-00007:003555.1088:02998
02999:-00044:+00085:-00017:003555.1088:02999
03000:-00054:+00094:-00047:003555.1088:03000
03001:-00032:+00108:-00076:003542.0568:03001
03002:-00042:+00076:+00022:003542.0568:03002
03003:-00041:+00081:+00041:003542.0568:03003
03004:-00025:+00054:+00024:003542.0568:03004
03005:+00013:+00061:-00054:003542.0568:03005
03006:-00021:+00054:-00059:003542.0568:03006
03007:-00012:+00023:-00064:003669.9785:03007
03008:-00012:+00013:-00079:003669.9785:03008
03009:+00032:+00025:-00084:003669.9785:03009
03010:+00042:+00026:-00033:003669.9785:03010
03011:+00032:+00033:-00010:003669.9785:03011
03012:+00006:+00026:-00045:003585.9414:03012
03013:+00030:+00024:-00053:003585.9414:03013
03014:+00000:+00040:-00085:003585.9414:03014
03015:-00029:+00050:-00145:003585.9414:03015
03016:-00033:+00043:-00122:003585.9414:03016
03017:-00071:+00040:-00106:003585.9414:03017
03018:-00083:+00051:-00138:003582.6333:03018
03019:-00101:+00040:-00106:003582.6333:03019
03020:-00079:+00049:-00107:003582.6333:03020
03021:-00113:+00025:-00125:003582.6333:03021
03022:-00067:+00044:-00083:003582.6333:03022
03023:-00041:+00063:-00027:003723.8698:03023
03024:-00028:+00044:+00021:003723.8698:03024
03025:+00027:+00063:+00096:003723.8698:03025
03026:+00025:+00031:+00081:003723.8698:03026
03027:+00011:+00014:-00001:003723.8698:03027
03028:-00012:+00038:-00219:003723.8698:03028
03029:-00025:+00032:-00290:003659.6347:03029
03030:-00038:+00000:-00239:003659.6347:03030
03031:-00025:+00018:-00019:003659.6347:03031
03032:-00004:+00016:+00304:003659.6347:03032
03033:-00009:+00021:+00335:003659.6347:03033
03034:+00000:+00029:+00267:003656.0007:03034
03035:-00022:+00028:+00157:003656.0007:03035
03036:-00038:+00064:+00068:003656.0007:03036
03037:-00022:+00087:+00066:003656.0007:03037
03038:-00003:+00128:+00086:003656.0007:03038
03039:+00004:+00144:+00071:003779.4682:03039
03040:+00022:+00154:+00061:003779.4682:03040
03041:+00052:+00139:+00126:003779.4682:03041
03042:+00059:+00085:+00069:003779.4682:03042
03043:+00037:+00078:+00062:003779.4682:03043
03044:+00108:+00072:+00103:003779.4682:03044
03045:+00071:+00075:+00066:003692.2414:03045
03046:+00051:+00094:+00104:003692.2414:03046
03047:+00033:+00067:+00102:003692.2414:03047
03048:-00001:+00043:+00069:003692.2414:03048
03049:+00026:+00028:-00012:003692.2414:03049
03050:+00000:+00017:-00004:003688.3024:03050
03051:-00019:-00008:+00089:003688.3024:03051
03052:-00087:-00060:+00030:003688.3024:03052
03053:-00132:-00109:-00034:003688.3024:03053
03054:-00163:-00131:-00057:003688.3024:03054
03055:-00140:-00195:+00037:003688.3024:03055
03056:-00146:-00281:-00059:003802.1994:03056
03057:-00135:-00307:-00028:003802.1994:03057
03058:-00085:-00338:+00035:003802.1994:03058
03059:-00066:-00343:-00045:003802.1994:03059
03060:-00033:-00288:-00057:003802.1994:03060
03061:-00013:-00292:+00057:003703.2702:03061
03062:-00025:-00260:+00075:003703.2702:03062
03063:+00042:-00226:+00088:003703.2702:03063
03064:+00048:-00197:+00054:003703.2702:03064
03065:+00073:-00161:+00008:003703.2702:03065
03066:+00058:-00116:-00148:003677.5524:03066
03067:+00050:-00078:-00065:003677.5524:03067
03068:+00117:-00012:-00031:003677.5524:03068
03069:+00149:+00050:-00061:003677.5524:03069
03070:+00139:+00077:-00004:003677.5524:03070
03071:+00095:+00115:+00019:003677.5524:03071
03072:+00075:+00137:+00028:003779.4770:03072
03073:+00035:+00175:+00002:003779.4770:03073
03074:+00031:+00199:+00063:003779.4770:03074
03075:+00012:+00235:-00067:003779.4770:03075
03076:-00083:+00250:-00138:003779.4770:03076
03077:-00073:+00265:+00010:003670.5981:03077
03078:-00074:+00247:-00094:003670.5981:03078
03079:-00096:+00247:-00019:003670.5981:03079
03080:-00065:+00227:+00118:003670.5981:03080
03081:-00116:+00204:+00065:003670.5981:03081
03082:-00110:+00163:-00019:003670.5981:03082
03083:-00117:+00104:+00015:003645.3271:03083
03084:-00090:+00088:+00042:003645.3271:03084
03085:-00119:-00016:+00028:003645.3271:03085
03086:-00090:-00008:-00036:003645.3271:03086
03087:-00075:-00065:+00029:003645.3271:03087
03088:-00018:-00134:+00149:003745.9018:03088
03089:-00042:-00164:+00052:003745.9018:03089
03090:-00073:-00187:+00119:003745.9018:03090
03091:-00013:-00247:+00147:003745.9018:03091
03092:-00013:-00237:+00004:003745.9018:03092
03093:+00020:-00239:+00006:003627.6853:03093
03094:+00046:-00240:+00112:003627.6853:03094
03095:+00044:-00241:+00287:003627.6853:03095
03096:+00107:-00226:+00183:003627.6853:03096
03097:+00074:-00211:+00098:003627.6853:03097
03098:+00072:-00161:+00066:003627.6853:03098
03099:+00039:-00153:+00021:003603.3344:03099
03100:+00048:-00120:-00057:003603.3344:03100
03101:+00043:-00116:+00057:003603.3344:03101
03102:+00045:-00113:+00058:003603.3344:03102
03103:+00010:-00104:+00040:003603.3344:03103
03104:+00027:-00061:+00092:003691.3916:03104
03105:+00041:-00044:+00056:003691.3916:03105
03106:+00009:-00019:+00002:003691.3916:03106
03107:+00060:+00037:+00055:003691.3916:03107
03108:+00061:+00027:+00089:003691.3916:03108
03109:+00035:+00066:-00017:003691.3916:03109
03110:+00025:+00061:-00042:003606.6889:03110
03111:+00031:+00073:-00047:003606.6889:03111
03112:+00007:+00057:-00073:003606.6889:03112
03113:-00010:+00072:-00073:003606.6889:03113
03114:+00016:+00054:-00021:003606.6889:03114
03115:-00006:+00068:-00007:003606.6889:03115
03116:-00010:+00055:-00043:003582.6718:03116
03117:+00011:+00066:-00016:003582.6718:03117
03118:+00002:+00063:-00007:003582.6718:03118
03119:-00005:+00057:-00076:003582.6718:03119
03120:-00055:+00060:-00054:003582.6718:03120
03121:-00046:+00068:-00090:003691.2871:03121
03122:-00103:+00068:-00126:003691.2871:03122
03123:-00102:+00067:-00164:003691.2871:03123
03124:-00112:+00066:-00186:003691.2871:03124
03125:-00097:+00043:-00248:003691.2871:03125
03126:-00084:+00045:-00258:003617.2431:03126
03127:-00069:+00054:-00227:003617.2431:03127
03128:-00035:+00028:-00125:003617.2431:03128
03129:-00014:+00033:-00032:003617.2431:03129
03130:-00013:+00040:-00002:003617.2431:03130
03131:+00000:+00035:+00089:003617.2431:03131
03132:+00012:+00042:-00101:003613.7473:03132
03133:-00024:+00046:-00065:003613.7473:03133
03134:+00023:+00048:-00121:003613.7473:03134
03135:+00042:+00039:-00202:003613.7473:03135
03136:+00082:+00068:-00169:003613.7473:03136
03137:+00093:+00073:-00096:003735.0671:03137
03138:+00107:+00070:-00085:003735.0671:03138
03139:+00126:+00090:+00027:003735.0671:03139
03140:+00127:+00087:+00165:003735.0671:03140
03141:+00124:+00088:+00195:003735.0671:03141
03142:+00080:+00099:+00232:003735.0671:03142
03143:+00077:+00104:+00126:003649.0876:03143
03144:-00013:+00086:+00093:003649.0876:03144
03145:-00034:+00145:-00159:003649.0876:03145
03146:-00090:+00104:-00131:003649.0876:03146
03147:-00066:+00115:-00020:003649.0876:03147
03148:-00097:+00091:+00008:003645.4541:03148
03149:-00103:+00096:+00009:003645.4541:03149
03150:-00088:+00022:+00147:003645.4541:03150
03151:-00097:+00018:+00152:003645.4541:03151
03152:-00086:-00012:+00080:003645.4541:03152
03153:-00034:-00022:+00059:003645.4541:03153
03154:-00042:-00051:+00062:003757.0910:03154
03155:-00052:-00054:+00084:003757.0910:03155
03156:-00032:-00068:+00132:003757.0910:03156
03157:-00056:-00095:+00122:003757.0910:03157
03158:-00044:-00084:+00098:003757.0910:03158
03159:-00057:-00124:+00094:003659.7309:03159
03160:-00050:-00150:+00048:003659.7309:03160
03161:-00045:-00179:+00027:003659.7309:03161
03162:-00059:-00196:-00044:003659.7309:03162
03163:-00034:-00210:+00013:003659.7309:03163
03164:-00049:-00208:+00021:003659.7309:03164
03165:-00058:-00216:+00061:003624.2678:03165
03166:-00044:-00179:+00089:003624.2678:03166
03167:-00058:-00158:+00018:003624.2678:03167
03168:-00052:-00129:+00003:003624.2678:03168
03169:-00058:-00080:+00093:003624.2678:03169
03170:-00068:-00093:+00114:003724.0659:03170
03171:-00057:-00020:-00050:003724.0659:03171
03172:-00032:+00032:-00083:003724.0659:03172
03173:-00023:+00038:-00016:003724.0659:03173
03174:-00003:+00059:-00032:003724.0659:03174
03175:+00013:+00084:-00054:003724.0659:03175
03176:+00024:+00092:-00084:003627.7011:03176
03177:+00039:+00158:-00068:003627.7011:03177
03178:+00061:+00146:+00068:003627.7011:03178
03179:+00007:+00147:+00137:003627.7011:03179
03180:-00039:+00174:+00029:003627.7011:03180
03181:-00033:+00187:-00036:003582.6486:03181
03182:-00080:+00173:+00013:003582.6486:03182
03183:-00103:+00149:+00074:003582.6486:03183
03184:-00137:+00130:+00048:003582.6486:03184
03185:-00104:+00147:-00065:003582.6486:03185
03186:-00095:+00115:-00109:003582.6486:03186
03187:-00093:+00113:-00099:003691.3354:03187
03188:-00073:+00043:-00033:003691.3354:03188
03189:-00055:+00065:+00115:003691.3354:03189
03190:+00002:-00005:+00042:003691.3354:03190
03191:+00016:+00001:+00108:003691.3354:03191
03192:+00036:+00007:+00150:003585.8566:03192
03193:+00037:-00028:+00035:003585.8566:03193
03194:+00022:-00029:-00036:003585.8566:03194
03195:+00078:-00016:+00006:003585.8566:03195
03196:+00070:-00043:+00019:003585.8566:03196
03197:+00085:-00026:+00046:003585.8566:03197
03198:+00118:-00051:+00009:003552.1708:03198
03199:+00110:-00063:+00071:003552.1708:03199
03200:+00082:-00055:+00056:003552.1708:03200
03201:+00090:-00028:-00012:003552.1708:03201
03202:+00063:-00040:+00013:003552.1708:03202
03203:+00039:-00042:+00085:003659.3332:03203
03204:+00000:-00029:+00032:003659.3332:03204
03205:-00019:-00045:+00064:003659.3332:03205
03206:-00051:-00056:+00046:003659.3332:03206
03207:-00090:-00051:+00002:003659.3332:03207
03208:-00090:-00045:-00047:003659.3332:03208
03209:-00158:-00047:-00009:003555.0256:03209
03210:-00138:-00049:+00007:003555.0256:03210
03211:-00134:-00024:-00025:003555.0256:03211
03212:-00089:-00012:-00051:003555.0256:03212
03213:-00075:-00036:+00021:003555.0256:03213
03214:-00032:-00012:+00013:003552.1181:03214
03215:-00002:+00001:-00045:003552.1181:03215
03216:+00013:+00003:-00015:003552.1181:03216
03217:+00032:+00019:-00015:003552.1181:03217
03218:+00006:+00031:-00005:003552.1181:03218
03219:+00025:+00015:-00029:003552.1181:03219
03220:+00041:+00026:-00047:003659.3251:03220
03221:+00044:+00025:-00059:003659.3251:03221
03222:+00048:+00057:-00042:003659.3251:03222
03223:+00058:+00095:+00002:003659.3251:03223
03224:+00045:+00093:-00001:003659.3251:03224
03225:+00053:+00107:-00023:003596.2426:03225
03226:+00022:+00124:-00063:003596.2426:03226
03227:+00028:+00140:-00075:003596.2426:03227
03228:+00006:+00104:-00071:003596.2426:03228
03229:-00008:+00102:-00078:003596.2426:03229
03230:-00037:+00112:-00053:003596.2426:03230
03231:-00066:+00108:-00064:003592.9118:03231
03232:-00069:+00099:-00087:003592.9118:03232
03233:-00080:+00097:-00090:003592.9118:03233
03234:-00093:+00077:-00156:003592.9118:03234
03235:-00100:+00075:-00157:003592.9118:03235
03236:-00091:+00043:-00117:003712.8613:03236
03237:-00091:+00050:-00098:003712.8613:03237
03238:-00086:+00030:-00087:003712.8613:03238
03239:-00035:+00036:+00022:003712.8613:03239
03240:-00030:+00022:+00013:003712.8613:03240
03241:-00056:+00016:-00015:003712.8613:03241
03242:-00059:-00032:+00061:003659.6826:03242
03243:-00045:-00050:+00013:003659.6826:03243
03244:-00064:-00044:-00083:003659.6826:03244
03245:-00045:-00038:-00223:003659.6826:03245
03246:-00049:-00026:-00220:003659.6826:03246
03247:-00021:-00030:-00104:003656.1445:03247
03248:-00004:-00007:+00027:003656.1445:03248
03249:+00036:-00007:+00156:003656.1445:03249
03250:+00070:+00037:+00312:003656.1445:03250
03251:+00092:+00034:+00196:003656.1445:03251
03252:+00047:+00078:+00048:003656.1445:03252
03253:+00070:+00094:-00027:003779.4682:03253
03254:+00095:+00088:-00007:003779.4682:03254
03255:+00056:+00085:-00017:003779.4682:03255
03256:+00063:+00109:+00004:003779.4682:03256
03257:+00050:+00113:+00030:003779.4682:03257
03258:+00088:+00087:+00079:003703.3110:03258
03259:+00080:+00096:+00052:003703.3110:03259
03260:+00090:+00082:+00099:003703.3110:03260
03261:+00069:+00114:+00041:003703.3110:03261
03262:+00045:+00089:+00056:003703.3110:03262
03263:+00059:+00145:+00012:003688.4240:03263
03264:+00022:+00125:-00036:003688.4240:03264
03265:+00011:+00128:+00012:003688.4240:03265
03266:-00068:+00068:+00083:003688.4240:03266
03267:-00094:+00053:+00057:003688.4240:03267
03268:-00148:-00036:+00042:003688.4240:03268
03269:-00199:-00092:+00029:003802.3269:03269
03270:-00227:-00124:+00038:003802.3269:03270
03271:-00229:-00167:+00012:003802.3269:03271
03272:-00202:-00206:+00005:003802.3269:03272
03273:-00193:-00207:-00026:003802.3269:03273
03274:-00159:-00250:-00100:003703.3686:03274
03275:-00124:-00242:-00039:003703.3686:03275
03276:-00076:-00242:-00030:003703.3686:03276
03277:-00036:-00210:+00004:003703.3686:03277
03278:-00012:-00207:+00032:003703.3686:03278
03279:+00046:-00206:+00029:003703.3686:03279
03280:+00104:-00136:-00032:003677.5524:03280
03281:+00140:-00142:+00056:003677.5524:03281
03282:+00156:-00091:+00098:003677.5524:03282
03283:+00126:-00068:-00001:003677.5524:03283
03284:+00149:-00037:+00000:003677.5524:03284
03285:+00112:+00032:+00045:003779.5861:03285
03286:+00109:+00042:-00047:003779.5861:03286
03287:+00087:+00070:+00018:003779.5861:03287
03288:+00040:+00106:+00015:003779.5861:03288
03289:+00042:+00129:-00015:003779.5861:03289
03290:+00008:+00143:+00099:003681.3513:03290
03291:-00009:+00131:+00065:003681.3513:03291
03292:-00070:+00156:+00046:003681.3513:03292
03293:-00093:+00172:+00025:003681.3513:03293
03294:-00094:+00153:+00030:003681.3513:03294
03295:-00091:+00158:-00018:003681.3513:03295
03296:-00098:+00147:+00035:003645.3906:03296
03297:-00050:+00136:+00015:003645.3906:03297
03298:-00085:+00100:+00029:003645.3906:03298
03299:-00029:+00072:+00057:003645.3906:03299
03300:-00046:+00045:+00059:003645.3906:03300
03301:-00025:+00000:+00138:003745.9680:03301
03302:-00039:-00035:+00131:003745.9680:03302
03303:+00026:-00058:+00048:003745.9680:03303
03304:-00001:-00114:+00149:003745.9680:03304
03305:+00037:-00114:+00119:003745.9680:03305
03306:-00008:-00180:+00085:003745.9680:03306
03307:-00011:-00192:+00135:003627.7722:03307
03308:+00028:-00206:+00118:003627.7722:03308
03309:-00025:-00217:+00016:003627.7722:03309
03310:-00017:-00201:+00051:003627.7722:03310
03311:+00029:-00197:+00091:003627.7722:03311
03312:+00013:-00175:+00071:003603.3884:03312
03313:+00048:-00185:-00012:003603.3884:03313
03314:+00006:-00134:+00068:003603.3884:03314
03315:+00045:-00116:+00073:003603.3884:03315
03316:+00013:-00128:+00045:003603.3884:03316
03317:+00030:-00074:+00109:003603.3884:03317
03318:+00016:-00059:+00053:003713.0805:03318
03319:-00026:-00026:+00030:003713.0805:03319
03320:-00013:-00051:-00021:003713.0805:03320
03321:-00033:+00000:+00015:003713.0805:03321
03322:-00006:-00002:-00010:003713.0805:03322
03323:-00008:+00029:-00035:003606.6496:03323
03324:+00030:+00066:-00004:003606.6496:03324
03325:+00041:+00082:-00024:003606.6496:03325
03326:+00081:+00101:+00023:003606.6496:03326
03327:+00088:+00092:+00024:003606.6496:03327
03328:+00053:+00125:+00047:003606.6496:03328
03329:+00056:+00128:+00016:003572.4370:03329
03330:+00028:+00128:-00028:003572.4370:03330
03331:-00002:+00129:-00058:003572.4370:03331
03332:-00017:+00127:-00108:003572.4370:03332
03333:-00084:+00113:-00109:003572.4370:03333
03334:-00110:+00058:-00093:003702.1196:03334
03335:-00134:+00077:-00081:003702.1196:03335
03336:-00130:+00061:-00134:003702.1196:03336
03337:-00126:+00015:-00146:003702.1196:03337
03338:-00094:+00036:-00112:003702.1196:03338
03339:-00074:-00007:-00150:003702.1196:03339
03340:-00071:+00016:-00132:003617.1411:03340
03341:+00001:+00003:-00136:003617.1411:03341
03342:+00003:-00021:-00122:003617.1411:03342
03343:+00023:-00035:-00082:003617.1411:03343
03344:+00057:-00014:-00003:003617.1411:03344
03345:+00092:-00033:-00020:003613.7939:03345
03346:+00075:-00048:-00052:003613.7939:03346
03347:+00064:-00026:+00062:003613.7939:03347
03348:+00079:-00044:-00024:003613.7939:03348
03349:+00054:-00043:-00023:003613.7939:03349
03350:+00074:-00034:-00161:003613.7939:03350
03351:+00054:-00020:-00146:003734.9274:03351
03352:+00043:+00005:-00104:003734.9274:03352
03353:+00021:+00003:-00056:003734.9274:03353
03354:+00024:+00003:+00009:003734.9274:03354
03355:+00044:+00049:+00153:003734.9274:03355
03356:+00047:+00065:+00245:003659.7868:03356
03357:-00006:+00084:+00316:003659.7868:03357
03358:-00016:+00111:-00017:003659.7868:03358
03359:-00054:+00108:-00162:003659.7868:03359
03360:-00056:+00118:-00063:003659.7868:03360
03361:-00048:+00139:-00135:003656.0249:03361
03362:-00081:+00125:-00076:003656.0249:03362
03363:-00019:+00113:+00057:003656.0249:03363
03364:-00018:+00068:+00108:003656.0249:03364
03365:-00055:+00044:+00118:003656.0249:03365
03366:-00050:+00018:+00053:003656.0249:03366
03367:-00051:-00015:-00065:003768.2714:03367
03368:-00015:-00025:-00090:003768.2714:03368
03369:-00012:-00039:+00026:003768.2714:03369
03370:+00013:-00079:+00136:003768.2714:03370
03371:-00019:-00073:+00145:003768.2714:03371
03372:-00046:-00085:+00109:003659.7548:03372
03373:-00068:-00122:+00138:003659.7548:03373
03374:-00113:-00122:+00047:003659.7548:03374
03375:-00133:-00137:-00042:003659.7548:03375
03376:-00135:-00152:-00019:003659.7548:03376
03377:-00135:-00179:-00075:003659.7548:03377
03378:-00123:-00183:-00114:003634.7946:03378
03379:-00095:-00168:-00115:003634.7946:03379
03380:-00066:-00131:-00106:003634.7946:03380
03381:-00025:-00111:-00020:003634.7946:03381
03382:+00047:-00096:+00102:003634.7946:03382
03383:+00058:-00061:+00114:003734.9191:03383
03384:+00061:-00047:+00064:003734.9191:03384
03385:+00066:+00017:+00087:003734.9191:03385
03386:+00059:+00032:+00056:003734.9191:03386
03387:+00055:+00062:+00028:003734.9191:03387
03388:+00064:+00071:-00052:003734.9191:03388
03389:+00060:+00091:-00137:003617.2033:03389
03390:+00013:+00100:-00132:003617.2033:03390
03391:+00021:+00121:+00004:003617.2033:03391
03392:+00012:+00128:+00042:003617.2033:03392
03393:-00013:+00137:-00009:003617.2033:03393
03394:-00018:+00172:-00057:003582.7480:03394
03395:-00057:+00162:-00034:003582.7480:03395
03396:-00075:+00135:+00148:003582.7480:03396
03397:-00075:+00151:+00160:003582.7480:03397
03398:-00094:+00157:+00116:003582.7480:03398
03399:-00108:+00141:+00056:003582.7480:03399
03400:-00144:+00125:-00027:003680.5102:03400
03401:-00126:+00100:-00029:003680.5102:03401
03402:-00137:+00051:+00038:003680.5102:03402
03403:-00135:+00014:+00017:003680.5102:03403
03404:-00064:+00002:+00035:003680.5102:03404
03405:-00068:-00046:+00075:003565.2028:03405
03406:-00025:-00085:+00075:003565.2028:03406
03407:+00020:-00123:-00036:003565.2028:03407
03408:+00023:-00126:-00040:003565.2028:03408
03409:+00070:-00136:+00119:003565.2028:03409
03410:+00092:-00168:+00114:003565.2028:03410
03411:+00055:-00136:+00120:003532.0222:03411
03412:+00070:-00145:+00160:003532.0222:03412
03413:+00051:-00146:+00060:003532.0222:03413
03414:+00015:-00147:+00057:003532.0222:03414
03415:+00029:-00134:+00019:003532.0222:03415
03416:-00005:-00136:+00075:003627.7800:03416
03417:+00029:-00139:+00015:003627.7800:03417
03418:-00006:-00082:-00015:003627.7800:03418
03419:+00005:-00078:-00011:003627.7800:03419
03420:+00000:-00042:+00028:003627.7800:03420
03421:-00003:-00032:+00010:003627.7800:03421
03422:-00001:-00022:-00005:003524.9511:03422
03423:-00026:+00022:+00041:003524.9511:03423
03424:-00023:+00033:-00010:003524.9511:03424
03425:-00047:+00044:-00029:003524.9511:03425
03426:-00071:+00052:+00002:003524.9511:03426
03427:-00085:+00059:-00020:003524.9511:03427
03428:-00059:+00099:-00071:003512.2043:03428
03429:-00047:+00084:-00030:003512.2043:03429
03430:-00034:+00110:-00033:003512.2043:03430
03431:-00057:+00094:-00007:003512.2043:03431
03432:-00031:+00085:-00032:003512.2043:03432
03433:-00022:+00093:-00025:003627.8500:03433
03434:+00015:+00077:-00064:003627.8500:03434
03435:+00016:+00077:-00053:003627.8500:03435
03436:+00009:+00097:-00073:003627.8500:03436
03437:+00042:+00084:-00089:003627.8500:03437
03438:+00044:+00097:-00056:003627.8500:03438
03439:+00018:+00073:-00012:003555.1015:03439
03440:+00027:+00058:-00002:003555.1015:03440
03441:+00001:+00043:-00073:003555.1015:03441
03442:-00003:+00039:-00110:003555.1015:03442
03443:-00021:+00047:-00079:003555.1015:03443
03444:-00052:+00024:-00095:003555.1015:03444
03445:-00072:-00001:-00065:003552.1784:03445
03446:-00044:+00014:-00041:003552.1784:03446
03447:-00073:-00003:-00047:003552.1784:03447
03448:-00071:+00032:-00131:003552.1784:03448
03449:-00065:+00033:-00106:003552.1784:03449
03450:-00062:+00026:-00098:003691.3195:03450
03451:-00070:+00026:-00132:003691.3195:03451
03452:-00040:+00052:-00066:003691.3195:03452
03453:-00010:+00060:+00016:003691.3195:03453
03454:-00018:+00038:+00052:003691.3195:03454
03455:-00012:+00076:+00103:003617.1955:03455
03456:-00005:+00065:+00073:003617.1955:03456
03457:-00020:+00060:+00055:003617.1955:03457
03458:-00023:+00069:-00204:003617.1955:03458
03459:-00031:+00063:-00230:003617.1955:03459
03460:-00055:+00060:-00228:003617.1955:03460
03461:-00033:+00029:-00054:003624.2209:03461
03462:-00038:+00045:+00144:003624.2209:03462
03463:-00008:+00024:+00241:003624.2209:03463
03464:+00003:+00048:+00215:003624.2209:03464
03465:-00009:+00042:+00199:003624.2209:03465
03466:+00006:+00066:+00111:003757.0742:03466
03467:+00046:+00071:+00082:003757.0742:03467
03468:+00046:+00069:+00070:003757.0742:03468
03469:+00025:+00080:-00044:003757.0742:03469
03470:+00020:+00056:-00017:003757.0742:03470
03471:+00045:+00041:+00043:003757.0742:03471
03472:+00047:+00049:+00117:003692.2988:03472
03473:+00044:+00036:+00211:003692.2988:03473
03474:+00040:+00023:+00105:003692.2988:03474
03475:+00004:+00019:+00037:003692.2988:03475
03476:+00004:-00006:-00012:003692.2988:03476
03477:+00003:+00003:+00020:003677.5847:03477
03478:+00000:+00002:-00029:003677.5847:03478
03479:-00008:-00020:-00047:003677.5847:03479
03480:-00002:-00032:-00061:003677.5847:03480
03481:-00027:-00020:-00048:003677.5847:03481
03482:-00036:-00044:+00022:003790.8505:03482
03483:-00068:-00075:+00053:003790.8505:03483
03484:-00061:-00105:+00058:003790.8505:03484
03485:-00074:-00149:+00070:003790.8505:03485
03486:-00091:-00170:-00044:003790.8505:03486
03487:-00100:-00190:-00137:003790.8505:03487
03488:-00073:-00170:-00096:003703.2287:03488
03489:-00056:-00164:-00029:003703.2287:03489
03490:-00027:-00131:-00042:003703.2287:03490
03491:-00005:-00120:+00024:003703.2287:03491
03492:+00003:-00120:+00014:003703.2287:03492
03493:+00022:-00090:-00011:003677.4958:03493
03494:+00024:-00082:+00013:003677.4958:03494
03495:+00051:-00055:+00070:003677.4958:03495
03496:+00049:-00028:-00052:003677.4958:03496
03497:+00061:+00007:-00059:003677.4958:03497
03498:+00055:+00021:+00025:003677.4958:03498
03499:+00064:+00068:-00094:003779.4516:03499
03500:+00058:+00084:-00111:003779.4516:03500
03501:+00062:+00092:+00016:003779.4516:03501
03502:-00017:+00105:+00095:003779.4516:03502
03503:-00015:+00116:+00042:003779.4516:03503
03504:-00035:+00140:+00042:003659.7070:03504
03505:-00083:+00133:+00013:003659.7070:03505
03506:-00097:+00156:-00023:003659.7070:03506
03507:-00104:+00153:-00017:003659.7070:03507
03508:-00116:+00152:+00077:003659.7070:03508
03509:-00117:+00156:+00094:003659.7070:03509
03510:-00116:+00147:+00088:003645.2478:03510
03511:-00091:+00139:+00082:003645.2478:03511
03512:-00095:+00092:+00033:003645.2478:03512
03513:-00109:+00056:+00070:003645.2478:03513
03514:-00064:+00064:+00053:003645.2478:03514
03515:-00080:-00010:+00067:003734.9191:03515
03516:-00059:-00021:+00031:003734.9191:03516
03517:-00029:-00061:+00046:003734.9191:03517
03518:-00003:-00107:+00079:003734.9191:03518
03519:+00016:-00130:+00122:003734.9191:03519
03520:-00005:-00136:+00164:003638.2597:03520
03521:+00006:-00174:+00145:003638.2597:03521
03522:+00022:-00191:+00162:003638.2597:03522
03523:+00031:-00174:+00152:003638.2597:03523
03524:+00034:-00176:+00047:003638.2597:03524
03525:+00026:-00177:+00198:003638.2597:03525
03526:+00070:-00153:+00124:003603.3574:03526
03527:+00040:-00163:+00083:003603.3574:03527
03528:+00048:-00115:+00088:003603.3574:03528
03529:+00055:-00086:+00052:003603.3574:03529
03530:+00061:-00070:+00019:003603.3574:03530
03531:+00034:-00061:+00004:003702.1276:03531
03532:+00044:-00014:+00023:003702.1276:03532
03533:+00054:-00008:-00006:003702.1276:03533
03534:+00046:+00012:-00001:003702.1276:03534
03535:+00057:+00035:+00051:003702.1276:03535
03536:+00058:+00045:+00002:003702.1276:03536
03537:+00060:+00061:-00046:003596.2268:03537
03538:+00054:+00071:+00027:003596.2268:03538
03539:+00040:+00071:-00060:003596.2268:03539
03540:+00009:+00080:-00025:003596.2268:03540
03541:+00015:+00041:+00039:003596.2268:03541
03542:-00005:+00028:+00027:003582.6718:03542
03543:-00013:+00026:-00067:003582.6718:03543
03544:-00044:+00016:-00065:003582.6718:03544
03545:-00085:-00012:-00060:003582.6718:03545
03546:-00078:-00015:-00086:003582.6718:03546
03547:-00071:-00016:-00136:003582.6718:03547
03548:-00045:+00020:-00098:003702.1437:03548
03549:-00067:+00021:-00114:003702.1437:03549
03550:-00034:+00026:-00085:003702.1437:03550
03551:-00041:+00022:-00108:003702.1437:03551
03552:-00005:+00028:-00165:003702.1437:03552
03553:-00001:+00064:-00228:003627.7246:03553
03554:+00003:+00055:-00146:003627.7246:03554
03555:-00006:+00081:-00149:003627.7246:03555
03556:+00006:+00098:-00135:003627.7246:03556
03557:+00044:+00073:-00136:003627.7246:03557
03558:+00033:+00088:+00011:003627.7246:03558
03559:+00042:+00079:+00019:003613.7861:03559
03560:+00046:+00098:-00104:003613.7861:03560
03561:+00030:+00100:+00032:003613.7861:03561
03562:+00055:+00108:+00063:003613.7861:03562
03563:+00024:+00060:+00015:003613.7861:03563
03564:+00010:+00058:-00110:003757.0910:03564
03565:+00010:+00058:-00210:003757.0910:03565
03566:+00026:+00110:-00121:003757.0910:03566
03567:+00032:+00066:+00024:003757.0910:03567
03568:-00021:+00063:+00064:003757.0910:03568
03569:+00012:+00072:+00193:003757.0910:03569
03570:+00011:+00126:+00178:003670.4931:03570
03571:-00003:+00103:+00075:003670.4931:03571
03572:-00023:+00141:+00042:003670.4931:03572
03573:+00020:+00146:+00046:003670.4931:03573
03574:+00004:+00145:+00056:003670.4931:03574
03575:+00004:+00139:+00032:003656.0405:03575
03576:-00021:+00125:+00088:003656.0405:03576
03577:-00016:+00110:+00020:003656.0405:03577
03578:-00058:+00113:-00013:003656.0405:03578
03579:-00057:+00074:-00014:003656.0405:03579
03580:-00045:+00067:+00084:003656.0405:03580
03581:-00048:+00068:+00007:003779.4770:03581
03582:-00061:+00002:+00002:003779.4770:03582
03583:-00082:-00070:+00104:003779.4770:03583
03584:-00099:-00111:+00092:003779.4770:03584
03585:-00106:-00171:+00010:003779.4770:03585
03586:-00105:-00181:+00022:003670.4689:03586
03587:-00117:-00210:+00039:003670.4689:03587
03588:-00115:-00214:+00027:003670.4689:03588
03589:-00110:-00247:+00027:003670.4689:03589
03590:-00063:-00260:+00013:003670.4689:03590
03591:-00051:-00235:-00074:003645.3430:03591
03592:-00025:-00235:-00078:003645.3430:03592
03593:-00006:-00212:-00044:003645.3430:03593
03594:+00005:-00222:+00053:003645.3430:03594
03595:+00045:-00203:+00052:003645.3430:03595
03596:+00043:-00188:+00045:003645.3430:03596
03597:+00035:-00147:+00067:003745.9680:03597
03598:+00025:-00145:+00083:003745.9680:03598
03599:+00039:-00086:+00088:003745.9680:03599
03600:+00064:-00082:+00001:003745.9680:03600
03601:+00047:-00023:-00023:003745.9680:03601
03602:+00005:+00013:+00043:003627.6538:03602
03603:-00011:+00027:+00089:003627.6538:03603
03604:-00006:+00086:-00024:003627.6538:03604
03605:+00003:+00174:-00140:003627.6538:03605
03606:+00012:+00181:-00093:003627.6538:03606
03607:-00042:+00220:-00020:003627.6538:03607
03608:-00042:+00208:+00026:003603.2875:03608
03609:-00030:+00239:+00046:003603.2875:03609
03610:-00034:+00244:+00021:003603.2875:03610
03611:-00034:+00262:+00025:003603.2875:03611
03612:-00060:+00225:+00039:003603.2875:03612
03613:-00086:+00197:+00038:003702.1115:03613
03614:-00064:+00202:+00033:003702.1115:03614
03615:-00052:+00171:+00067:003702.1115:03615
03616:-00060:+00119:+00096:003702.1115:03616
03617:-00086:+00093:+00105:003702.1115:03617
03618:-00072:+00050:+00035:003702.1115:03618
03619:-00066:+00023:+00019:003575.5227:03619
03620:-00072:-00049:+00027:003575.5227:03620
03621:-00056:-00092:+00050:003575.5227:03621
03622:-00050:-00100:+00080:003575.5227:03622
03623:+00010:-00162:+00155:003575.5227:03623
03624:+00005:-00204:+00088:003562.2219:03624
03625:+00012:-00201:+00029:003562.2219:03625
03626:+00044:-00224:+00094:003562.2219:03626
03627:+00044:-00226:+00079:003562.2219:03627
03628:+00028:-00231:-00035:003562.2219:03628
03629:+00036:-00245:+00058:003562.2219:03629
03630:+00024:-00193:-00005:003659.3410:03630
03631:+00047:-00189:+00025:003659.3410:03631
03632:+00045:-00150:+00116:003659.3410:03632
03633:+00003:-00119:+00106:003659.3410:03633
03634:+00017:-00070:+00054:003659.3410:03634
03635:-00011:-00042:+00015:003565.3173:03635
03636:+00017:-00019:+00036:003565.3173:03636
03637:-00012:+00039:+00011:003565.3173:03637
03638:-00012:+00052:-00063:003565.3173:03638
03639:-00014:+00096:-00052:003565.3173:03639
03640:-00020:+00094:-00017:003565.3173:03640
03641:-00031:+00108:-00053:003542.1618:03641
03642:-00038:+00115:-00064:003542.1618:03642
03643:-00036:+00097:-00039:003542.1618:03643
03644:-00067:+00093:-00051:003542.1618:03644
03645:-00051:+00072:-00065:003542.1618:03645
03646:-00052:+00078:-00011:003542.1618:03646
03647:-00040:+00067:-00001:003659.3571:03647
03648:-00057:+00064:+00010:003659.3571:03648
03649:-00051:+00062:-00018:003659.3571:03649
03650:-00044:+00026:-00057:003659.3571:03650
03651:-00039:+00019:-00109:003659.3571:03651
03652:-00016:+00009:-00099:003585.8488:03652
03653:-00012:-00001:-00056:003585.8488:03653
03654:+00003:-00003:-00094:003585.8488:03654
03655:+00014:-00020:-00077:003585.8488:03655
03656:+00007:+00000:-00094:003585.8488:03656
03657:-00009:+00004:-00070:003585.8488:03657
03658:+00017:+00011:-00128:003582.6794:03658
03659:-00008:+00037:-00090:003582.6794:03659
03660:+00008:+00030:-00064:003582.6794:03660
03661:-00011:+00044:-00083:003582.6794:03661
03662:-00028:+00080:-00067:003582.6794:03662
03663:-00052:+00081:-00072:003702.0063:03663
03664:-00046:+00093:+00001:003702.0063:03664
03665:-00030:+00074:-00046:003702.0063:03665
03666:-00048:+00077:+00046:003702.0063:03666
03667:-00067:+00045:+00160:003702.0063:03667
03668:-00066:+00063:+00035:003702.0063:03668
03669:-00093:+00035:-00081:003638.2995:03669
03670:-00083:+00051:-00234:003638.2995:03670
03671:-00092:+00027:-00202:003638.2995:03671
03672:-00059:+00013:-00106:003638.2995:03672
03673:-00065:-00007:+00151:003638.2995:03673
03674:-00040:+00035:+00213:003634.7395:03674
03675:-00009:+00047:+00208:003634.7395:03675
03676:+00028:+00053:+00179:003634.7395:03676
03677:+00050:+00057:+00091:003634.7395:03677
03678:+00081:+00087:+00130:003634.7395:03678
03679:+00113:+00104:+00155:003768.2297:03679
03680:+00134:+00091:+00018:003768.2297:03680
03681:+00125:+00114:-00060:003768.2297:03681
03682:+00100:+00075:+00005:003768.2297:03682
03683:+00075:+00067:+00022:003768.2297:03683
03684:+00050:+00043:+00116:003768.2297:03684
03685:+00043:+00049:+00066:003681.3593:03685
03686:-00024:+00039:-00002:003681.3593:03686
03687:-00020:+00049:-00121:003681.3593:03687
03688:-00054:+00011:+00000:003681.3593:03688
03689:-00029:-00006:+00119:003681.3593:03689
03690:-00058:+00017:+00084:003656.0085:03690
03691:-00063:-00015:-00045:003656.0085:03691
03692:-00062:-00011:-00076:003656.0085:03692
03693:-00115:-00085:-00021:003656.0085:03693
03694:-00114:-00091:-00061:003656.0085:03694
03695:-00130:-00133:-00031:003656.0085:03695
03696:-00098:-00146:-00057:003757.0742:03696
03697:-00081:-00200:-00087:003757.0742:03697
03698:-00080:-00200:-00052:003757.0742:03698
03699:-00080:-00203:-00029:003757.0742:03699
03700:-00053:-00184:+00026:003757.0742:03700
03701:-00009:-00162:-00048:003659.6826:03701
03702:+00004:-00160:-00020:003659.6826:03702
03703:+00024:-00139:+00012:003659.6826:03703
03704:+00050:-00102:+00011:003659.6826:03704
03705:+00050:-00074:-00093:003659.6826:03705
03706:+00092:-00051:-00026:003659.6826:03706
03707:+00077:-00022:+00001:003624.2836:03707
03708:+00065:+00017:-00009:003624.2836:03708
03709:+00085:+00028:-00019:003624.2836:03709
03710:+00095:+00093:-00049:003624.2836:03710
03711:+00078:+00095:-00055:003624.2836:03711
03712:+00019:+00109:+00013:003712.9831:03712
03713:-00002:+00118:+00080:003712.9831:03713
03714:-00056:+00122:+00095:003712.9831:03714
03715:-00059:+00132:+00099:003712.9831:03715
03716:-00076:+00149:+00026:003712.9831:03716
03717:-00133:+00137:-00020:003712.9831:03717
03718:-00164:+00157:+00028:003617.1801:03718
03719:-00164:+00161:-00017:003617.1801:03719
03720:-00151:+00139:+00015:003617.1801:03720
03721:-00156:+00115:+00033:003617.1801:03721
03722:-00193:+00110:+00105:003617.1801:03722
03723:-00123:+00093:+00104:003582.6948:03723
03724:-00140:+00038:+00080:003582.6948:03724
03725:-00081:+00012:+00133:003582.6948:03725
03726:-00087:-00038:+00035:003582.6948:03726
03727:-00069:-00050:+00063:003582.6948:03727
03728:-00001:-00096:+00150:003582.6948:03728
03729:+00006:-00123:+00206:003680.6220:03729
03730:+00029:-00156:+00195:003680.6220:03730
03731:+00018:-00151:+00149:003680.6220:03731
03732:+00016:-00203:+00054:003680.6220:03732
03733:+00019:-00187:-00011:003680.6220:03733
03734:+00052:-00201:+00060:003575.5766:03734
03735:+00092:-00176:+00109:003575.5766:03735
03736:+00078:-00186:+00078:003575.5766:03736
03737:+00110:-00139:+00060:003575.5766:03737
03738:+00081:-00135:+00035:003575.5766:03738
03739:+00103:-00063:-00018:003575.5766:03739
03740:+00092:-00049:-00036:003552.1784:03740
03741:+00055:-00013:+00037:003552.1784:03741
03742:+00057:-00013:+00129:003552.1784:03742
03743:+00022:+00018:-00007:003552.1784:03743
03744:-00026:-00005:-00045:003552.1784:03744
03745:-00066:+00026:-00073:003659.4201:03745
03746:-00060:+00033:-00053:003659.4201:03746
03747:-00082:+00028:-00070:003659.4201:03747
03748:-00072:+00064:+00011:003659.4201:03748
03749:-00049:+00041:+00010:003659.4201:03749
03750:-00087:+00067:-00040:003659.4201:03750
03751:-00053:+00047:-00052:003565.3400:03751
03752:-00042:+00066:-00104:003565.3400:03752
03753:-00014:+00051:-00120:003565.3400:03753
03754:-00017:+00051:-00056:003565.3400:03754
03755:-00022:+00013:-00021:003565.3400:03755
03756:+00007:+00053:-00125:003565.3400:03756
03757:+00013:+00026:-00105:003542.0720:03757
03758:+00008:+00037:-00075:003542.0720:03758
03759:-00010:+00037:-00065:003542.0720:03759
03760:+00033:+00024:-00080:003542.0720:03760
03761:+00036:+00063:-00105:003542.0720:03761
03762:+00035:+00041:-00089:003680.6220:03762
03763:+00048:+00058:-00125:003680.6220:03763
03764:+00034:+00094:-00087:003680.6220:03764
03765:+00045:+00095:-00098:003680.6220:03765
03766:+00037:+00112:-00114:003680.6220:03766
03767:+00057:+00113:-00125:003680.6220:03767
03768:+00046:+00122:-00093:003606.6652:03768
03769:+00049:+00132:-00088:003606.6652:03769
03770:+00035:+00154:-00138:003606.6652:03770
03771:+00037:+00133:-00082:003606.6652:03771
03772:+00006:+00117:+00020:003606.6652:03772
03773:-00004:+00107:-00011:003613.7551:03773
03774:-00063:+00096:-00013:003613.7551:03774
03775:-00090:+00024:+00193:003613.7551:03775
03776:-00093:+00034:+00145:003613.7551:03776
03777:-00158:+00002:-00098:003613.7551:03777
03778:-00164:+00004:-00186:003723.8945:03778
03779:-00148:+00006:-00156:003723.8945:03779
03780:-00109:-00039:-00053:003723.8945:03780
03781:-00115:-00052:+00236:003723.8945:03781
03782:-00005:-00030:+00377:003723.8945:03782
03783:+00008:-00033:+00230:003723.8945:03783
03784:+00025:-00020:+00169:003659.7229:03784
03785:+00085:-00028:+00057:003659.7229:03785
03786:+00076:-00029:+00012:003659.7229:03786
03787:+00088:-00039:-00025:003659.7229:03787
03788:+00075:-00030:+00067:003659.7229:03788
03789:+00052:-00037:+00066:003656.1445:03789
03790:+00074:-00002:+00101:003656.1445:03790
03791:+00079:+00019:+00145:003656.1445:03791
03792:+00072:+00033:+00165:003656.1445:03792
03793:+00086:+00044:+00073:003656.1445:03793
03794:+00073:+00047:-00021:003656.1445:03794
03795:+00057:-00004:+00005:003768.3300:03795
03796:+00001:-00019:+00041:003768.3300:03796
03797:-00034:-00068:+00011:003768.3300:03797
03798:-00059:-00058:+00048:003768.3300:03798
03799:-00083:-00061:-00016:003768.3300:03799
03800:-00104:-00059:-00020:003670.4125:03800
03801:-00128:-00098:+00006:003670.4125:03801
03802:-00077:-00079:-00024:003670.4125:03802
03803:-00077:-00085:-00045:003670.4125:03803
03804:-00066:-00090:+00012:003670.4125:03804
03805:-00073:-00106:-00157:003670.4125:03805
03806:-00097:-00074:-00226:003645.3430:03806
03807:-00084:-00102:-00098:003645.3430:03807
03808:-00048:-00069:+00083:003645.3430:03808
03809:-00017:-00111:+00109:003645.3430:03809
03810:-00043:-00109:+00052:003645.3430:03810
03811:-00029:-00084:+00011:003723.8945:03811
03812:+00015:-00058:-00049:003723.8945:03812
03813:+00011:-00048:+00007:003723.8945:03813
03814:+00019:-00038:+00041:003723.8945:03814
03815:+00038:+00011:-00036:003723.8945:03815
03816:+00039:+00034:+00034:003627.6616:03816
03817:+00089:+00040:+00052:003627.6616:03817
03818:+00055:+00090:-00019:003627.6616:03818
03819:+00077:+00106:-00052:003627.6616:03819
03820:+00058:+00141:+00014:003627.6616:03820
03821:-00013:+00145:-00026:003627.6616:03821
03822:-00055:+00131:+00041:003582.6718:03822
03823:-00016:+00156:+00115:003582.6718:03823
03824:-00058:+00136:+00101:003582.6718:03824
03825:-00063:+00140:+00055:003582.6718:03825
03826:-00079:+00120:+00073:003582.6718:03826
03827:-00095:+00110:+00064:003582.6718:03827
03828:-00106:+00088:+00051:003680.6540:03828
03829:-00081:+00094:+00040:003680.6540:03829
03830:-00097:+00071:+00082:003680.6540:03830
03831:-00086:+00042:+00107:003680.6540:03831
03832:-00076:+00032:+00064:003680.6540:03832
03833:-00049:+00009:+00096:003575.5383:03833
03834:-00053:-00011:+00100:003575.5383:03834
03835:-00040:-00034:+00125:003575.5383:03835
03836:+00000:-00099:+00116:003575.5383:03836
03837:-00018:-00106:+00104:003575.5383:03837
03838:-00026:-00137:+00135:003575.5383:03838
03839:+00001:-00170:+00001:003542.0871:03839
03840:-00039:-00166:+00078:003542.0871:03840
03841:+00005:-00178:+00145:003542.0871:03841
03842:-00002:-00169:+00163:003542.0871:03842
03843:+00031:-00165:+00114:003542.0871:03843
03844:+00018:-00149:+00091:003648.7416:03844
03845:+00047:-00127:+00028:003648.7416:03845
03846:+00023:-00128:-00024:003648.7416:03846
03847:+00040:-00095:+00052:003648.7416:03847
03848:+00073:-00059:+00010:003648.7416:03848
03849:+00064:-00062:-00031:003648.7416:03849
03850:+00050:-00039:-00018:003565.2412:03850
03851:+00060:-00014:-00031:003565.2412:03851
03852:+00047:-00023:-00060:003565.2412:03852
03853:+00031:+00017:-00048:003565.2412:03853
03854:+00047:+00020:+00043:003565.2412:03854
03855:+00009:+00010:-00026:003522.0522:03855
03856:+00008:+00027:-00048:003522.0522:03856
03857:+00028:+00014:+00012:003522.0522:03857
03858:-00028:+00040:-00063:003522.0522:03858
03859:-00024:+00042:-00093:003522.0522:03859
03860:-00013:+00038:-00106:003522.0522:03860
03861:-00019:+00034:-00079:003648.6787:03861
03862:-00026:+00029:-00105:003648.6787:03862
03863:-00041:+00032:-00105:003648.6787:03863
03864:-00017:+00032:-00093:003648.6787:03864
03865:-00053:-00001:-00068:003648.6787:03865
03866:-00026:+00030:-00097:003648.6787:03866
03867:-00042:+00040:-00088:003565.3400:03867
03868:-00016:+00042:-00070:003565.3400:03868
03869:-00005:+00077:-00125:003565.3400:03869
03870:-00018:+00054:-00096:003565.3400:03870
03871:-00025:+00058:-00121:003565.3400:03871
03872:-00003:+00113:-00139:003562.2976:03872
03873:-00003:+00092:-00167:003562.2976:03873
03874:-00021:+00133:-00067:003562.2976:03874
03875:-00019:+00134:-00120:003562.2976:03875
03876:-00014:+00171:-00144:003562.2976:03876
03877:-00002:+00168:-00100:003562.2976:03877
03878:-00028:+00206:-00117:003702.1679:03878
03879:-00032:+00202:-00165:003702.1679:03879
03880:-00033:+00205:-00140:003702.1679:03880
03881:-00056:+00184:-00086:003702.1679:03881
03882:-00082:+00196:-00095:003702.1679:03882
03883:-00060:+00185:+00068:003617.1411:03883
03884:-00046:+00186:+00059:003617.1411:03884
03885:-00092:+00135:+00134:003617.1411:03885
03886:-00083:+00086:+00070:003617.1411:03886
03887:-00109:+00070:-00011:003617.1411:03887
03888:-00127:+00039:-00204:003617.1411:03888
03889:-00136:+00049:-00214:003634.7155:03889
03890:-00080:+00032:-00115:003634.7155:03890
03891:-00081:-00027:-00002:003634.7155:03891
03892:-00031:-00032:+00100:003634.7155:03892
03893:+00000:-00042:+00285:003634.7155:03893
03894:-00025:-00042:+00291:003768.2128:03894
03895:+00028:-00061:+00243:003768.2128:03895
03896:+00019:-00052:+00135:003768.2128:03896
03897:+00042:-00046:+00070:003768.2128:03897
03898:+00064:-00031:+00046:003768.2128:03898
03899:+00087:-00013:+00040:003681.3352:03899
03900:+00081:-00025:+00043:003681.3352:03900
03901:+00104:-00020:+00019:003681.3352:03901
03902:+00123:-00013:+00121:003681.3352:03902
03903:+00141:+00002:+00107:003681.3352:03903
03904:+00113:-00018:+00111:003681.3352:03904
03905:+00116:-00011:+00029:003677.5122:03905
03906:+00050:-00034:+00052:003677.5122:03906
03907:+00043:+00008:+00037:003677.5122:03907
03908:+00026:+00010:-00050:003677.5122:03908
03909:-00025:+00025:-00076:003677.5122:03909
03910:-00060:+00023:+00089:003790.8168:03910
03911:-00044:+00035:+00214:003790.8168:03911
03912:-00145:-00049:+00153:003790.8168:03912
03913:-00167:-00048:-00227:003790.8168:03913
03914:-00118:-00082:-00332:003790.8168:03914
03915:-00113:-00063:-00120:003790.8168:03915
03916:-00114:-00129:+00054:003692.2331:03916
03917:-00152:-00128:+00016:003692.2331:03917
03918:-00058:-00119:-00100:003692.2331:03918
03919:-00040:-00100:-00088:003692.2331:03919
03920:-00032:-00143:-00034:003692.2331:03920
03921:-00074:-00157:+00021:003666.7370:03921
03922:-00065:-00149:-00007:003666.7370:03922
03923:-00037:-00102:+00070:003666.7370:03923
03924:-00013:-00116:-00011:003666.7370:03924
03925:-00020:-00090:-00011:003666.7370:03925
03926:-00039:-00080:-00109:003768.1879:03926
03927:-00011:-00039:-00078:003768.1879:03927
03928:+00038:-00011:-00073:003768.1879:03928
03929:+00098:+00010:+00023:003768.1879:03929
03930:+00076:+00018:+00008:003768.1879:03930
03931:+00139:+00055:+00090:003768.1879:03931
03932:+00152:+00079:+00035:003659.7309:03932
03933:+00111:+00098:+00066:003659.7309:03933
03934:+00108:+00116:+00129:003659.7309:03934
03935:+00080:+00121:+00055:003659.7309:03935
03936:+00034:+00148:+00009:003659.7309:03936
03937:+00028:+00200:+00046:003624.1894:03937
03938:+00024:+00183:+00063:003624.1894:03938
03939:-00064:+00195:+00006:003624.1894:03939
03940:-00097:+00203:+00119:003624.1894:03940
03941:-00102:+00192:+00136:003624.1894:03941
03942:-00146:+00156:+00114:003624.1894:03942
03943:-00115:+00139:+00082:003712.9667:03943
03944:-00122:+00058:+00090:003712.9667:03944
03945:-00090:+00029:+00120:003712.9667:03945
03946:-00085:+00016:+00211:003712.9667:03946
03947:-00037:-00064:+00203:003712.9667:03947
03948:-00036:-00109:+00252:003627.6220:03948
03949:-00019:-00135:+00261:003627.6220:03949
03950:-00022:-00176:+00136:003627.6220:03950
03951:-00019:-00209:+00073:003627.6220:03951
03952:+00003:-00252:+00068:003627.6220:03952
03953:-00023:-00257:+00123:003627.6220:03953
03954:-00007:-00270:+00047:003582.6564:03954
03955:+00026:-00281:-00001:003582.6564:03955
03956:+00019:-00259:-00003:003582.6564:03956
03957:+00010:-00240:+00013:003582.6564:03957
03958:+00031:-00222:+00076:003582.6564:03958
03959:+00032:-00190:+00153:003680.5664:03959
03960:+00035:-00171:+00160:003680.5664:03960
03961:+00057:-00108:+00038:003680.5664:03961
03962:+00042:-00075:-00038:003680.5664:03962
03963:+00042:-00052:-00110:003680.5664:03963
03964:+00039:-00021:-00081:003680.5664:03964
03965:+00065:+00012:-00090:003585.8256:03965
03966:+00067:+00033:+00073:003585.8256:03966
03967:+00074:+00044:+00035:003585.8256:03967
03968:+00052:+00067:-00001:003585.8256:03968
03969:+00045:+00059:-00075:003585.8256:03969
03970:+00033:+00084:-00139:003562.3129:03970
03971:-00002:+00073:-00101:003562.3129:03971
03972:-00045:+00062:-00104:003562.3129:03972
03973:-00050:+00044:-00041:003562.3129:03973
03974:-00084:+00041:-00074:003562.3129:03974
03975:-00094:+00069:-00062:003562.3129:03975
03976:-00080:+00052:-00050:003669.9465:03976
03977:-00080:+00068:-00105:003669.9465:03977
03978:-00061:+00065:-00122:003669.9465:03978
03979:-00051:+00072:-00124:003669.9465:03979
03980:-00003:+00099:-00149:003669.9465:03980
03981:+00011:+00104:-00118:003585.8955:03981
03982:+00034:+00107:-00102:003585.8955:03982
03983:+00057:+00155:-00146:003585.8955:03983
03984:+00039:+00139:-00183:003585.8955:03984
03985:+00018:+00136:-00189:003585.8955:03985
03986:+00027:+00126:-00128:003585.8955:03986
03987:+00006:+00144:-00110:003572.5129:03987
03988:+00029:+00126:-00084:003572.5129:03988
03989:+00019:+00127:+00106:003572.5129:03989
03990:+00006:+00071:+00104:003572.5129:03990
03991:-00019:+00065:-00053:003572.5129:03991
03992:-00039:+00067:-00051:003713.0480:03992
03993:-00019:-00007:-00132:003713.0480:03993
03994:-00070:-00009:-00120:003713.0480:03994
03995:-00087:-00027:-00073:003713.0480:03995
03996:-00090:-00068:-00011:003713.0480:03996
03997:-00089:-00054:+00008:003713.0480:03997
03998:-00068:-00099:-00012:003627.6774:03998
03999:-00048:-00076:+00064:003627.6774:03999
04000:-00057:-00092:+00106:003627.6774:04000
04001:-00017:-00082:+00160:003627.6774:04001
04002:-00003:-00078:+00156:003627.6774:04002
04003:-00008:-00040:+00020:003634.7395:04003
04004:+00026:-00023:-00025:003634.7395:04004
04005:+00030:-00003:+00024:003634.7395:04005
04006:+00044:+00018:-00016:003634.7395:04006
04007:+00088:+00044:+00048:003634.7395:04007
04008:+00098:+00045:+00147:003634.7395:04008
04009:+00066:+00030:+00160:003757.0659:04009
04010:+00072:+00011:+00104:003757.0659:04010
04011:+00035:+00015:+00061:003757.0659:04011
04012:+00046:-00007:+00052:003757.0659:04012
04013:+00004:-00022:-00014:003757.0659:04013
04014:-00037:-00026:-00011:003670.4367:04014
04015:-00070:-00065:+00057:003670.4367:04015
04016:-00080:-00041:-00112:003670.4367:04016
04017:-00107:-00043:-00073:003670.4367:04017
04018:-00096:-00057:+00027:003670.4367:04018
04019:-00114:-00039:-00006:003670.4367:04019
04020:-00061:-00036:+00013:003624.1188:04020
04021:-00046:-00028:+00074:003624.1188:04021
04022:-00056:-00033:+00004:003624.1188:04022
04023:-00057:-00011:-00025:003624.1188:04023
04024:-00049:-00012:-00021:003624.1188:04024
04025:-00065:-00024:-00078:003745.8771:04025
04026:-00072:-00025:-00052:003745.8771:04026
04027:-00059:-00028:-00079:003745.8771:04027
04028:-00082:-00030:-00061:003745.8771:04028
04029:-00064:-00048:+00027:003745.8771:04029
04030:-00049:-00024:+00055:003745.8771:04030
04031:-00056:-00027:+00055:003627.6066:04031
04032:-00043:-00004:+00003:003627.6066:04032
04033:-00022:+00021:+00045:003627.6066:04033
04034:-00012:+00049:+00015:003627.6066:04034
04035:-00006:+00044:-00135:003627.6066:04035
04036:+00029:+00074:-00145:003603.3188:04036
04037:+00044:+00115:-00095:003603.3188:04037
04038:+00029:+00112:-00077:003603.3188:04038
04039:+00021:+00117:+00057:003603.3188:04039
04040:+00040:+00114:+00146:003603.3188:04040
04041:+00042:+00102:+00122:003603.3188:04041
04042:+00019:+00105:+00053:003691.3034:04042
04043:+00004:+00108:+00048:003691.3034:04043
04044:-00004:+00084:+00104:003691.3034:04044
04045:-00052:+00075:+00093:003691.3034:04045
04046:-00057:+00070:+00018:003691.3034:04046
04047:-00070:+00092:+00044:003575.5307:04047
04048:-00073:+00052:-00022:003575.5307:04048
04049:-00115:+00048:-00018:003575.5307:04049
04050:-00065:+00010:+00096:003575.5307:04050
04051:-00062:-00030:+00182:003575.5307:04051
04052:-00067:-00064:+00162:003575.5307:04052
04053:-00056:-00076:+00092:003552.1259:04053
04054:-00025:-00083:+00038:003552.1259:04054
04055:-00031:-00098:+00038:003552.1259:04055
04056:-00004:-00124:+00110:003552.1259:04056
04057:-00004:-00127:+00137:003552.1259:04057
04058:-00031:-00145:+00165:003648.7573:04058
04059:-00027:-00136:+00041:003648.7573:04059
04060:-00029:-00154:+00014:003648.7573:04060
04061:-00040:-00149:+00038:003648.7573:04061
04062:-00013:-00175:+00017:003648.7573:04062
04063:+00004:-00143:+00003:003648.7573:04063
04064:+00063:-00120:+00079:003534.8894:04064
04065:+00071:-00110:+00068:003534.8894:04065
04066:+00108:-00098:+00068:003534.8894:04066
04067:+00094:-00050:+00096:003534.8894:04067
04068:+00103:-00028:+00044:003534.8894:04068
04069:+00038:-00033:+00108:003534.8894:04069
04070:+00058:-00022:+00014:003512.2116:04070
04071:-00041:+00008:-00004:003512.2116:04071
04072:-00027:+00016:-00062:003512.2116:04072
04073:-00037:+00033:-00055:003512.2116:04073
04074:-00044:+00013:-00018:003512.2116:04074
04075:-00034:+00063:+00041:003627.8190:04075
04076:-00052:+00040:-00002:003627.8190:04076
04077:-00051:+00063:-00023:003627.8190:04077
04078:-00034:+00067:+00001:003627.8190:04078
04079:-00047:+00058:-00010:003627.8190:04079
04080:-00066:+00078:-00083:003627.8190:04080
04081:-00053:+00072:-00059:003544.9438:04081
04082:-00059:+00080:-00079:003544.9438:04082
04083:-00038:+00070:-00069:003544.9438:04083
04084:-00036:+00094:-00024:003544.9438:04084
04085:-00033:+00070:-00007:003544.9438:04085
04086:-00036:+00075:-00084:003542.0417:04086
04087:-00003:+00073:-00106:003542.0417:04087
04088:-00012:+00075:-00080:003542.0417:04088
04089:-00011:+00080:-00123:003542.0417:04089
04090:-00003:+00073:-00134:003542.0417:04090
04091:-00025:+00092:-00083:003542.0417:04091
04092:-00042:+00081:-00096:003669.9150:04092
04093:-00069:+00095:-00173:003669.9150:04093
04094:-00071:+00056:-00142:003669.9150:04094
04095:-00057:+00069:-00135:003669.9150:04095
04096:-00048:+00045:-00070:003669.9150:04096
04097:-00039:+00025:-00003:003606.5871:04097
04098:-00035:+00020:+00065:003606.5871:04098
04099:-00018:-00001:+00097:003606.5871:04099
04100:-00052:-00020:+00000:003606.5871:04100
04101:-00056:-00028:-00007:003606.5871:04101
04102:-00070:-00029:-00148:003606.5871:04102
04103:-00033:-00005:-00215:003603.3188:04103
04104:-00003:-00023:-00086:003603.3188:04104
04105:-00012:-00014:+00041:003603.3188:04105
04106:-00012:-00004:+00051:003603.3188:04106
04107:-00012:+00021:+00198:003603.3188:04107
04108:+00015:+00028:+00316:003734.8698:04108
04109:+00050:+00051:+00257:003734.8698:04109
04110:+00036:+00116:+00048:003734.8698:04110
04111:+00054:+00123:+00095:003734.8698:04111
04112:+00054:+00155:+00066:003734.8698:04112
04113:+00039:+00151:-00041:003734.8698:04113
04114:+00006:+00150:-00042:003659.6184:04114
04115:+00023:+00124:+00136:003659.6184:04115
04116:+00032:+00124:+00044:003659.6184:04116
04117:+00000:+00092:+00000:003659.6184:04117
04118:-00021:+00113:+00071:003659.6184:04118
04119:-00007:+00094:-00031:003645.2954:04119
04120:-00021:+00065:-00061:003645.2954:04120
04121:+00012:+00049:+00028:003645.2954:04121
04122:+00005:+00031:+00089:003645.2954:04122
04123:-00024:-00001:+00105:003645.2954:04123
04124:-00039:-00064:+00053:003645.2954:04124
04125:-00060:-00074:+00031:003768.1794:04125
04126:-00089:-00130:+00001:003768.1794:04126
04127:-00129:-00184:-00038:003768.1794:04127
04128:-00114:-00193:-00038:003768.1794:04128
04129:-00114:-00238:-00123:003768.1794:04129
04130:-00104:-00252:-00135:003670.4609:04130
04131:-00096:-00242:-00039:003670.4609:04131
04132:-00073:-00224:+00020:003670.4609:04132
04133:-00030:-00225:+00042:003670.4609:04133
04134:-00027:-00217:+00035:003670.4609:04134
04135:-00025:-00195:-00036:003656.0485:04135
04136:-00014:-00160:+00018:003656.0485:04136
04137:+00022:-00120:-00030:003656.0485:04137
04138:+00006:-00091:-00084:003656.0485:04138
04139:+00041:-00051:-00032:003656.0485:04139
04140:+00071:+00016:-00169:003656.0485:04140
04141:+00051:+00026:-00185:003745.9104:04141
04142:+00155:+00093:-00090:003745.9104:04142
04143:+00139:+00134:+00088:003745.9104:04143
04144:+00108:+00153:+00013:003745.9104:04144
04145:+00105:+00180:-00027:003745.9104:04145
04146:+00093:+00195:+00010:003648.9997:04146
04147:+00012:+00199:+00042:003648.9997:04147
04148:-00050:+00225:-00019:003648.9997:04148
04149:-00079:+00211:+00037:003648.9997:04149
04150:-00132:+00221:+00086:003648.9997:04150
04151:-00158:+00214:-00011:003648.9997:04151
04152:-00196:+00216:-00002:003624.2365:04152
04153:-00186:+00183:-00032:003624.2365:04153
04154:-00209:+00150:+00016:003624.2365:04154
04155:-00176:+00141:+00053:003624.2365:04155
04156:-00126:+00098:+00111:003624.2365:04156
04157:-00124:+00042:+00092:003712.9018:04157
04158:-00100:+00027:+00078:003712.9018:04158
04159:-00022:-00034:+00102:003712.9018:04159
04160:-00056:-00049:+00085:003712.9018:04160
04161:-00005:-00059:+00023:003712.9018:04161
04162:+00007:-00100:+00044:003712.9018:04162
04163:+00023:-00120:+00104:003617.0937:04163
04164:+00072:-00172:+00109:003617.0937:04164
04165:+00075:-00149:+00129:003617.0937:04165
04166:+00055:-00189:+00076:003617.0937:04166
04167:+00060:-00201:+00118:003617.0937:04167
04168:+00066:-00154:+00061:003593.0888:04168
04169:+00089:-00172:+00077:003593.0888:04169
04170:+00089:-00137:+00106:003593.0888:04170
04171:+00080:-00125:+00078:003593.0888:04171
04172:+00069:-00089:+00024:003593.0888:04172
04173:+00077:-00082:+00043:003593.0888:04173
04174:+00055:-00060:+00034:003691.5041:04174
04175:+00025:-00043:-00038:003691.5041:04175
04176:+00010:-00063:-00036:003691.5041:04176
04177:+00011:-00053:+00040:003691.5041:04177
04178:-00008:-00036:-00039:003691.5041:04178
04179:-00017:-00038:-00040:003596.2580:04179
04180:-00022:-00023:+00041:003596.2580:04180
04181:-00040:+00012:-00036:003596.2580:04181
04182:-00057:+00020:-00032:003596.2580:04182
04183:-00021:+00026:-00011:003596.2580:04183
04184:-00028:+00030:-00063:003596.2580:04184
04185:-00002:+00065:-00074:003572.4975:04185
04186:-00008:+00045:-00026:003572.4975:04186
04187:+00014:+00065:-00006:003572.4975:04187
04188:+00025:+00092:-00119:003572.4975:04188
04189:+00045:+00076:-00076:003572.4975:04189
04190:+00020:+00084:-00021:003691.3596:04190
04191:+00037:+00091:-00038:003691.3596:04191
04192:+00045:+00111:-00111:003691.3596:04192
04193:+00044:+00108:-00095:003691.3596:04193
04194:+00015:+00114:-00076:003691.3596:04194
04195:-00005:+00092:-00087:003691.3596:04195
04196:-00025:+00112:-00113:003617.2504:04196
04197:-00042:+00099:-00127:003617.2504:04197
04198:-00059:+00108:-00128:003617.2504:04198
04199:-00046:+00076:-00100:003617.2504:04199
04200:-00050:+00078:-00073:003617.2504:04200
04201:-00035:+00055:-00106:003613.7082:04201
04202:-00028:+00054:-00084:003613.7082:04202
04203:-00026:+00065:+00008:003613.7082:04203
04204:-00008:+00065:-00019:003613.7082:04204
04205:-00001:+00042:-00083:003613.7082:04205
04206:-00020:+00068:-00124:003613.7082:04206
04207:-00018:+00015:+00013:003734.8945:04207
04208:-00039:+00003:+00076:003734.8945:04208
04209:-00048:-00023:+00043:003734.8945:04209
04210:-00067:-00050:+00027:003734.8945:04210
04211:-00052:-00029:-00134:003734.8945:04211
04212:-00035:-00054:-00189:003670.3881:04212
04213:-00013:-00061:+00010:003670.3881:04213
04214:+00008:-00026:+00061:003670.3881:04214
04215:+00022:-00047:+00202:003670.3881:04215
04216:+00058:-00020:+00320:003670.3881:04216
04217:+00039:+00003:+00330:003670.3881:04217
04218:+00023:+00021:+00042:003655.9526:04218
04219:+00011:+00013:-00006:003655.9526:04219
04220:+00055:+00009:+00038:003655.9526:04220
04221:+00046:+00029:-00057:003655.9526:04221
04222:+00023:+00034:-00020:003655.9526:04222
04223:+00061:+00027:+00051:003779.4599:04223
04224:+00060:+00069:+00059:003779.4599:04224
04225:+00060:+00055:+00016:003779.4599:04225
04226:+00064:+00059:+00154:003779.4599:04226
04227:+00078:+00077:+00119:003779.4599:04227
04228:+00044:+00053:+00066:003692.2741:04228
04229:+00045:+00079:+00080:003692.2741:04229
04230:-00006:+00045:+00006:003692.2741:04230
04231:-00050:+00019:-00031:003692.2741:04231
04232:-00128:-00034:+00026:003692.2741:04232
04233:-00133:-00031:-00024:003692.2741:04233
04234:-00151:-00075:-00046:003655.9526:04234
04235:-00140:-00140:-00061:003655.9526:04235
04236:-00137:-00134:-00043:003655.9526:04236
04237:-00160:-00216:+00004:003655.9526:04237
04238:-00144:-00219:+00011:003655.9526:04238
04239:-00110:-00221:-00026:003757.0158:04239
04240:-00077:-00197:-00051:003757.0158:04240
04241:-00063:-00195:-00059:003757.0158:04241
04242:-00058:-00168:+00013:003757.0158:04242
04243:-00055:-00143:+00054:003757.0158:04243
04244:-00011:-00106:+00087:003757.0158:04244
04245:+00047:-00069:+00127:003659.5703:04245
04246:+00079:-00057:+00080:003659.5703:04246
04247:+00096:-00022:+00062:003659.5703:04247
04248:+00112:+00008:-00002:003659.5703:04248
04249:+00100:+00032:-00103:003659.5703:04249
04250:+00137:+00080:-00124:003634.7238:04250
04251:+00108:+00080:-00066:003634.7238:04251
04252:+00091:+00107:-00074:003634.7238:04252
04253:+00036:+00116:+00052:003634.7238:04253
04254:+00043:+00135:-00032:003634.7238:04254
04255:-00030:+00169:-00062:003723.8046:04255
04256:-00049:+00168:-00037:003723.8046:04256
04257:-00072:+00176:+00011:003723.8046:04257
04258:-00098:+00164:+00018:003723.8046:04258
04259:-00103:+00175:+00056:003723.8046:04259
04260:-00094:+00186:+00063:003723.8046:04260
04261:-00118:+00118:+00073:003627.6066:04261
04262:-00127:+00095:+00048:003627.6066:04262
04263:-00093:+00081:-00003:003627.6066:04263
04264:-00059:+00063:+00008:003627.6066:04264
04265:-00060:+00010:+00044:003627.6066:04265
04266:-00040:-00011:+00065:003592.9345:04266
04267:+00000:-00078:+00119:003592.9345:04267
04268:-00022:-00091:+00115:003592.9345:04268
04269:-00009:-00156:+00078:003592.9345:04269
04270:-00022:-00160:+00051:003592.9345:04270
04271:-00042:-00167:+00079:003592.9345:04271
04272:-00016:-00184:+00076:003691.3354:04272
04273:-00019:-00205:+00086:003691.3354:04273
04274:-00003:-00200:+00128:003691.3354:04274
04275:-00024:-00167:+00117:003691.3354:04275
04276:+00002:-00188:-00004:003691.3354:04276
04277:-00010:-00139:-00059:003585.8178:04277
04278:+00045:-00115:+00018:003585.8178:04278
04279:+00040:-00107:+00086:003585.8178:04279
04280:+00038:-00071:+00049:003585.8178:04280
04281:+00064:-00071:+00086:003585.8178:04281
04282:+00060:-00051:+00081:003585.8178:04282
04283:+00062:-00025:-00003:003572.4135:04283
04284:+00060:+00005:+00026:003572.4135:04284
04285:+00020:+00018:+00070:003572.4135:04285
04286:-00009:+00032:-00009:003572.4135:04286
04287:+00012:+00015:-00038:003572.4135:04287
04288:-00006:+00052:-00045:003572.4135:04288
04289:-00024:+00047:-00035:003691.2551:04289
04290:-00007:+00045:-00030:003691.2551:04290
04291:+00002:+00044:+00008:003691.2551:04291
04292:-00008:+00068:-00012:003691.2551:04292
04293:-00006:+00066:-00018:003691.2551:04293
04294:-00012:+00045:-00005:003596.1572:04294
04295:-00023:+00050:-00055:003596.1572:04295
04296:-00051:+00047:-00119:003596.1572:04296
04297:-00053:+00032:-00134:003596.1572:04297
04298:-00044:+00009:-00125:003596.1572:04298
04299:-00063:-00002:-00134:003596.1572:04299
04300:-00088:-00005:-00096:003592.8654:04300
04301:-00084:-00017:-00108:003592.8654:04301
04302:-00084:-00013:-00107:003592.8654:04302
04303:-00030:-00019:-00165:003592.8654:04303
04304:+00001:-00018:-00130:003592.8654:04304
04305:+00022:+00011:-00136:003723.7717:04305
04306:+00021:+00032:-00122:003723.7717:04306
04307:+00055:+00042:-00075:003723.7717:04307
04308:+00034:+00057:-00058:003723.7717:04308
04309:+00058:+00079:+00009:003723.7717:04309
04310:+00038:+00055:+00119:003648.8559:04310
04311:+00024:+00046:+00116:003648.8559:04311
04312:+00026:+00043:-00009:003648.8559:04312
04313:+00005:+00097:-00312:003648.8559:04313
04314:-00001:+00092:-00261:003648.8559:04314
04315:-00003:+00091:-00200:003648.8559:04315
04316:-00038:+00106:+00064:003634.7077:04316
04317:-00022:+00140:+00301:003634.7077:04317
04318:+00021:+00119:+00405:003634.7077:04318
04319:+00001:+00172:+00058:003634.7077:04319
04320:+00014:+00164:-00021:003634.7077:04320
04321:+00033:+00203:+00058:003768.2297:04321
04322:+00024:+00199:-00042:003768.2297:04322
04323:-00002:+00206:-00010:003768.2297:04323
04324:+00027:+00163:+00064:003768.2297:04324
04325:+00003:+00171:+00131:003768.2297:04325
04326:+00016:+00104:+00020:003768.2297:04326
04327:-00026:+00098:+00053:003681.2456:04327
04328:-00021:+00061:+00047:003681.2456:04328
04329:-00044:+00041:-00007:003681.2456:04329
04330:-00064:+00012:+00024:003681.2456:04330
04331:-00047:-00037:+00087:003681.2456:04331
04332:-00100:-00095:+00023:003655.9448:04332
04333:-00114:-00126:-00027:003655.9448:04333
04334:-00134:-00202:-00026:003655.9448:04334
04335:-00148:-00246:-00124:003655.9448:04335
04336:-00165:-00278:-00026:003655.9448:04336
04337:-00113:-00299:+00169:003655.9448:04337
04338:-00129:-00350:-00013:003768.0874:04338
04339:-00102:-00353:-00079:003768.0874:04339
04340:-00043:-00368:-00154:003768.0874:04340
04341:-00002:-00321:+00145:003768.0874:04341
04342:+00025:-00334:+00116:003768.0874:04342
04343:+00031:-00289:+00007:003659.6105:04343
04344:+00071:-00265:-00023:003659.6105:04344
04345:+00112:-00182:+00103:003659.6105:04345
04346:+00113:-00154:+00066:003659.6105:04346
04347:+00136:-00096:+00041:003659.6105:04347
04348:+00173:-00042:-00012:003634.7155:04348
04349:+00183:+00011:+00006:003634.7155:04349
04350:+00184:+00066:-00073:003634.7155:04350
04351:+00135:+00116:-00029:003634.7155:04351
04352:+00107:+00138:+00085:003634.7155:04352
04353:+00066:+00179:-00119:003634.7155:04353
04354:+00032:+00232:-00082:003734.8615:04354
04355:+00000:+00228:-00020:003734.8615:04355
04356:-00108:+00249:+00027:003734.8615:04356
04357:-00159:+00252:-00005:003734.8615:04357
04358:-00136:+00256:-00072:003734.8615:04358
04359:-00194:+00258:+00062:003627.8117:04359
04360:-00203:+00254:+00038:003627.8117:04360
04361:-00217:+00248:+00015:003627.8117:04361
04362:-00180:+00238:+00135:003627.8117:04362
04363:-00160:+00206:+00145:003627.8117:04363
04364:-00151:+00167:+00072:003627.8117:04364
04365:-00155:+00111:+00054:003582.8322:04365
04366:-00126:+00054:+00019:003582.8322:04366
04367:-00133:+00004:-00039:003582.8322:04367
04368:-00091:-00038:-00057:003582.8322:04368
04369:-00100:-00097:+00025:003582.8322:04369
04370:-00020:-00190:+00107:003691.2792:04370
04371:+00014:-00190:+00051:003691.2792:04371
04372:+00026:-00193:+00098:003691.2792:04372
04373:+00049:-00239:+00049:003691.2792:04373
04374:+00054:-00225:+00142:003691.2792:04374
04375:+00091:-00231:+00126:003691.2792:04375
04376:+00093:-00228:+00155:003575.5153:04376
04377:+00087:-00183:+00161:003575.5153:04377
04378:+00123:-00184:-00056:003575.5153:04378
04379:+00106:-00169:+00033:003575.5153:04379
04380:+00096:-00127:+00031:003575.5153:04380
04381:+00089:-00059:-00033:003575.5153:04381
04382:+00085:-00084:+00023:003552.2160:04382
04383:+00088:-00026:+00155:003552.2160:04383
04384:+00066:+00032:+00142:003552.2160:04384
04385:+00023:+00027:+00042:003552.2160:04385
04386:+00033:+00057:-00035:003552.2160:04386
04387:+00029:+00073:-00021:003648.8596:04387
04388:-00012:+00107:-00081:003648.8596:04388
04389:-00051:+00121:-00058:003648.8596:04389
04390:-00066:+00117:+00024:003648.8596:04390
04391:-00060:+00119:+00027:003648.8596:04391
04392:-00083:+00100:-00054:003648.8596:04392
04393:-00114:+00103:-00047:003555.0559:04393
04394:-00112:+00077:-00030:003555.0559:04394
04395:-00089:+00060:-00069:003555.0559:04395
04396:-00099:+00045:-00065:003555.0559:04396
04397:-00079:+00018:-00015:003555.0559:04397
04398:-00082:+00031:-00008:003542.0793:04398
04399:-00071:+00000:-00030:003542.0793:04399
04400:-00044:-00019:-00049:003542.0793:04400
04401:-00016:-00011:-00119:003542.0793:04401
04402:+00001:-00019:-00133:003542.0793:04402
04403:-00022:-00036:-00086:003542.0793:04403
04404:-00010:-00021:-00065:003659.2465:04404
04405:+00061:+00007:-00117:003659.2465:04405
04406:+00050:-00002:-00162:003659.2465:04406
04407:+00059:-00017:-00059:003659.2465:04407
04408:+00054:+00008:-00040:003659.2465:04408
04409:+00037:+00033:-00124:003596.1804:04409
04410:+00065:+00071:-00111:003596.1804:04410
04411:+00055:+00091:-00164:003596.1804:04411
04412:+00028:+00115:-00150:003596.1804:04412
04413:-00011:+00121:-00085:003596.1804:04413
04414:-00003:+00134:-00037:003596.1804:04414
04415:-00037:+00122:+00011:003592.8808:04415
04416:-00061:+00104:+00009:003592.8808:04416
04417:-00082:+00125:+00000:003592.8808:04417
04418:-00090:+00111:+00011:003592.8808:04418
04419:-00090:+00109:-00062:003592.8808:04419
04420:-00104:+00094:-00003:003723.9187:04420
04421:-00081:+00073:-00092:003723.9187:04421
04422:-00071:+00058:-00179:003723.9187:04422
04423:-00075:+00063:-00132:003723.9187:04423
04424:-00049:+00077:-00005:003723.9187:04424
04425:-00035:+00024:+00080:003723.9187:04425
04426:-00033:+00067:+00221:003648.7841:04426
04427:-00031:+00040:+00337:003648.7841:04427
04428:-00019:+00046:+00219:003648.7841:04428
04429:-00054:+00028:+00051:003648.7841:04429
04430:-00016:+00021:+00021:003648.7841:04430
04431:+00001:+00010:-00004:003645.2243:04431
04432:+00009:+00009:-00048:003645.2243:04432
04433:+00024:+00022:+00001:003645.2243:04433
04434:+00052:+00005:+00082:003645.2243:04434
04435:+00092:-00019:+00140:003645.2243:04435
04436:+00085:-00011:+00158:003645.2243:04436
04437:+00118:+00021:+00124:003756.8579:04437
04438:+00136:+00028:+00126:003756.8579:04438
04439:+00115:+00010:+00135:003756.8579:04439
04440:+00061:+00019:+00059:003756.8579:04440
04441:+00033:+00003:+00099:003756.8579:04441
04442:-00023:-00036:+00058:003670.4042:04442
04443:-00033:-00051:-00008:003670.4042:04443
04444:-00047:-00025:-00019:003670.4042:04444
04445:-00116:-00099:-00042:003670.4042:04445
04446:-00128:-00108:+00221:003670.4042:04446
04447:-00103:-00129:+00157:003655.9370:04447
04448:-00107:-00116:-00192:003655.9370:04448
04449:-00098:-00140:-00308:003655.9370:04449
04450:-00080:-00133:-00131:003655.9370:04450
04451:-00077:-00149:+00067:003655.9370:04451
04452:-00096:-00163:+00165:003655.9370:04452
04453:-00063:-00154:+00084:003768.1711:04453
04454:-00047:-00106:+00092:003768.1711:04454
04455:-00030:-00116:+00130:003768.1711:04455
04456:-00060:-00101:+00059:003768.1711:04456
04457:-00063:-00102:-00135:003768.1711:04457
04458:+00000:-00062:-00110:003659.6025:04458
04459:+00008:-00052:+00073:003659.6025:04459
04460:+00009:-00037:+00022:003659.6025:04460
04461:-00006:-00011:-00061:003659.6025:04461
04462:+00060:+00034:-00088:003659.6025:04462
04463:+00038:+00024:-00079:003659.6025:04463
04464:+00057:+00056:-00037:003634.6291:04464
04465:+00055:+00094:+00062:003634.6291:04465
04466:+00054:+00090:+00038:003634.6291:04466
04467:+00070:+00136:+00066:003634.6291:04467
04468:+00121:+00148:+00141:003634.6291:04468
04469:+00054:+00189:+00086:003723.8288:04469
04470:+00060:+00177:+00035:003723.8288:04470
04471:+00049:+00190:+00063:003723.8288:04471
04472:+00023:+00174:-00010:003723.8288:04472
04473:-00006:+00122:-00027:003723.8288:04473
04474:-00038:+00120:+00006:003723.8288:04474
04475:-00076:+00083:+00070:003627.6853:04475
04476:-00084:+00053:+00051:003627.6853:04476
04477:-00086:+00017:-00002:003627.6853:04477
04478:-00102:-00005:+00001:003627.6853:04478
04479:-00100:+00001:+00163:003627.6853:04479
04480:-00020:-00032:+00106:003582.6564:04480
04481:-00004:-00044:+00182:003582.6564:04481
04482:+00011:-00025:+00168:003582.6564:04482
04483:+00026:-00091:+00212:003582.6564:04483
04484:+00033:-00114:+00142:003582.6564:04484
04485:+00028:-00105:-00027:003582.6564:04485
04486:-00003:-00136:+00058:003680.4702:04486
04487:+00031:-00116:+00057:003680.4702:04487
04488:-00016:-00193:+00018:003680.4702:04488
04489:-00005:-00161:+00062:003680.4702:04489
04490:+00015:-00204:+00020:003680.4702:04490
04491:-00037:-00146:-00016:003585.7177:04491
04492:-00032:-00141:+00046:003585.7177:04492
04493:-00013:-00117:+00048:003585.7177:04493
04494:+00004:-00057:+00128:003585.7177:04494
04495:+00028:-00072:+00193:003585.7177:04495
04496:-00023:-00027:+00162:003585.7177:04496
04497:-00001:-00021:+00045:003552.0883:04497
04498:-00015:+00003:+00009:003552.0883:04498
04499:+00002:+00011:-00071:003552.0883:04499
04500:+00007:+00033:-00099:003552.0883:04500
04501:+00024:+00051:-00081:003552.0883:04501
04502:+00041:+00034:+00016:003669.9389:04502
04503:+00067:+00028:+00024:003669.9389:04503
04504:+00081:+00036:+00015:003669.9389:04504
04505:+00072:+00023:+00028:003669.9389:04505
04506:+00058:+00033:+00013:003669.9389:04506
04507:+00003:+00030:-00017:003669.9389:04507
04508:+00000:+00047:-00022:003575.5307:04508
04509:-00024:+00041:-00052:003575.5307:04509
04510:-00062:+00045:-00091:003575.5307:04510
04511:-00066:+00028:-00081:003575.5307:04511
04512:-00095:+00037:-00053:003575.5307:04512
04513:-00091:+00013:-00111:003562.2143:04513
04514:-00110:-00001:-00131:003562.2143:04514
04515:-00086:+00014:-00119:003562.2143:04515
04516:-00085:+00012:-00167:003562.2143:04516
04517:-00068:+00031:-00188:003562.2143:04517
04518:-00044:+00050:-00159:003562.2143:04518
04519:-00039:+00042:-00131:003702.1035:04519
04520:-00048:+00066:-00157:003702.1035:04520
04521:-00047:+00079:-00138:003702.1035:04521
04522:-00054:+00108:-00114:003702.1035:04522
04523:-00070:+00110:-00139:003702.1035:04523
04524:-00029:+00145:-00149:003606.6186:04524
04525:-00038:+00137:-00086:003606.6186:04525
04526:+00001:+00151:-00026:003606.6186:04526
04527:+00019:+00148:-00090:003606.6186:04527
04528:-00021:+00150:-00033:003606.6186:04528
04529:+00006:+00160:+00020:003606.6186:04529
04530:+00009:+00134:-00056:003624.2521:04530
04531:-00027:+00130:-00107:003624.2521:04531
04532:-00035:+00117:-00188:003624.2521:04532
04533:-00073:+00104:-00200:003624.2521:04533
04534:-00072:+00100:-00144:003624.2521:04534
04535:-00062:+00082:-00013:003734.8945:04535
04536:-00057:+00071:+00178:003734.8945:04536
04537:-00031:+00063:+00203:003734.8945:04537
04538:-00071:+00066:+00198:003734.8945:04538
04539:+00000:+00063:+00111:003734.8945:04539
04540:-00002:+00073:+00028:003734.8945:04540
04541:-00005:+00085:+00042:003659.6826:04541
04542:-00022:+00068:+00060:003659.6826:04542
04543:+00031:+00046:+00017:003659.6826:04543
04544:+00048:+00046:+00004:003659.6826:04544
04545:+00060:+00014:+00046:003659.6826:04545
04546:+00044:+00021:+00068:003656.0805:04546
04547:+00045:-00005:+00020:003656.0805:04547
04548:+00068:-00021:+00120:003656.0805:04548
04549:+00067:-00038:+00049:003656.0805:04549
04550:+00048:-00025:+00067:003656.0805:04550
04551:+00000:-00055:+00043:003656.0805:04551
04552:-00035:-00061:+00081:003779.5185:04552
04553:-00083:-00097:+00065:003779.5185:04553
04554:-00142:-00131:+00037:003779.5185:04554
04555:-00174:-00146:+00034:003779.5185:04555
04556:-00184:-00179:+00055:003779.5185:04556
04557:-00203:-00211:+00011:003670.4772:04557
04558:-00189:-00230:+00026:003670.4772:04558
04559:-00121:-00214:-00033:003670.4772:04559
04560:-00128:-00233:-00021:003670.4772:04560
04561:-00076:-00204:+00012:003670.4772:04561
04562:-00030:-00150:+00063:003645.2717:04562
04563:-00018:-00156:+00028:003645.2717:04563
04564:-00015:-00120:+00031:003645.2717:04564
04565:-00003:-00094:+00036:003645.2717:04565
04566:-00018:-00077:+00052:003645.2717:04566
04567:-00012:-00035:-00054:003645.2717:04567
04568:+00013:+00032:-00093:003757.0576:04568
04569:+00040:+00041:-00072:003757.0576:04569
04570:+00052:+00095:-00016:003757.0576:04570
04571:+00075:+00087:-00008:003757.0576:04571
04572:+00116:+00151:-00079:003757.0576:04572
04573:+00151:+00190:-00030:003648.9597:04573
04574:+00128:+00198:+00006:003648.9597:04574
04575:+00109:+00217:+00009:003648.9597:04575
04576:+00071:+00232:+00020:003648.9597:04576
04577:+00048:+00233:+00038:003648.9597:04577
04578:-00003:+00218:-00007:003648.9597:04578
04579:-00030:+00208:+00027:003613.6616:04579
04580:-00087:+00191:+00028:003613.6616:04580
04581:-00134:+00143:+00075:003613.6616:04581
04582:-00094:+00106:+00100:003613.6616:04582
04583:-00110:+00073:+00024:003613.6616:04583
04584:-00113:+00028:+00085:003723.9025:04584
04585:-00107:+00004:+00004:003723.9025:04585
04586:-00057:-00019:+00038:003723.9025:04586
04587:-00069:-00057:+00050:003723.9025:04587
04588:-00054:-00079:+00025:003723.9025:04588
04589:-00029:-00103:-00029:003723.9025:04589
04590:-00004:-00129:+00069:003617.0781:04590
04591:+00028:-00169:+00069:003617.0781:04591
04592:+00036:-00185:+00082:003617.0781:04592
04593:+00049:-00185:+00064:003617.0781:04593
04594:+00038:-00192:+00170:003617.0781:04594
04595:+00036:-00177:+00100:003582.6179:04595
04596:+00024:-00176:+00059:003582.6179:04596
04597:+00057:-00193:+00151:003582.6179:04597
04598:+00021:-00182:+00099:003582.6179:04598
04599:-00012:-00175:+00088:003582.6179:04599
04600:+00000:-00172:+00030:003582.6179:04600
04601:-00027:-00137:-00008:003691.3676:04601
04602:-00012:-00102:-00076:003691.3676:04602
04603:+00011:-00072:+00102:003691.3676:04603
04604:+00021:-00078:+00146:003691.3676:04604
04605:+00034:+00005:+00054:003691.3676:04605
04606:+00024:-00006:-00006:003585.8410:04606
04607:+00015:+00028:-00030:003585.8410:04607
04608:+00001:+00082:-00045:003585.8410:04608
04609:-00013:+00085:+00001:003585.8410:04609
04610:-00033:+00115:+00048:003585.8410:04610
04611:-00050:+00143:-00010:003585.8410:04611
04612:-00070:+00138:-00006:003572.4213:04612
04613:-00048:+00156:-00036:003572.4213:04613
04614:-00069:+00157:+00031:003572.4213:04614
04615:-00052:+00161:+00033:003572.4213:04615
04616:-00042:+00132:-00043:003572.4213:04616
04617:+00002:+00132:-00022:003702.0793:04617
04618:-00006:+00129:-00057:003702.0793:04618
04619:-00021:+00102:-00091:003702.0793:04619
04620:-00007:+00109:-00066:003702.0793:04620
04621:-00009:+00071:-00053:003702.0793:04621
04622:-00002:+00043:-00066:003702.0793:04622
04623:-00021:+00050:-00034:003617.1411:04623
04624:-00032:-00007:-00059:003617.1411:04624
04625:-00052:+00002:-00083:003617.1411:04625
04626:-00017:-00031:-00111:003617.1411:04626
04627:-00034:-00057:-00064:003617.1411:04627
04628:-00016:-00074:-00088:003613.7163:04628
04629:+00017:-00073:-00079:003613.7163:04629
04630:+00011:-00071:+00048:003613.7163:04630
04631:+00023:-00087:-00002:003613.7163:04631
04632:+00017:-00094:+00013:003613.7163:04632
04633:+00063:-00116:+00039:003613.7163:04633
04634:+00046:-00129:+00040:003745.8688:04634
04635:+00075:-00109:-00113:003745.8688:04635
04636:+00056:-00085:-00106:003745.8688:04636
04637:+00071:-00089:-00068:003745.8688:04637
04638:+00059:-00039:-00082:003745.8688:04638
04639:+00079:-00029:-00092:003659.6503:04639
04640:+00059:-00022:+00153:003659.6503:04640
04641:+00052:+00018:+00236:003659.6503:04641
04642:+00014:+00027:+00183:003659.6503:04642
04643:-00027:+00081:+00009:003659.6503:04643
04644:-00031:+00070:-00065:003659.6503:04644
04645:-00031:+00132:-00077:003645.2636:04645
04646:-00062:+00106:-00075:003645.2636:04646
04647:-00067:+00143:-00009:003645.2636:04647
04648:-00026:+00110:-00045:003645.2636:04648
04649:-00029:+00095:+00003:003645.2636:04649
04650:+00016:+00083:+00051:003779.4262:04650
04651:-00012:+00081:+00050:003779.4262:04651
04652:+00004:+00046:+00109:003779.4262:04652
04653:+00048:+00035:+00128:003779.4262:04653
04654:+00035:+00039:+00036:003779.4262:04654
04655:+00021:+00013:+00037:003670.4772:04655
04656:-00010:+00001:+00061:003670.4772:04656
04657:-00050:-00051:+00001:003670.4772:04657
04658:-00065:-00048:-00044:003670.4772:04658
04659:-00106:-00076:+00010:003670.4772:04659
04660:-00109:-00094:-00039:003670.4772:04660
04661:-00137:-00123:-00032:003645.3271:04661
04662:-00128:-00153:-00041:003645.3271:04662
04663:-00105:-00169:-00062:003645.3271:04663
04664:-00116:-00154:+00005:003645.3271:04664
04665:-00086:-00160:+00082:003645.3271:04665
04666:-00055:-00149:+00100:003756.9992:04666
04667:-00043:-00119:+00051:003756.9992:04667
04668:-00018:-00127:+00037:003756.9992:04668
04669:-00015:-00112:+00034:003756.9992:04669
04670:-00039:-00081:-00011:003756.9992:04670
04671:-00025:-00046:+00015:003756.9992:04671
04672:+00005:-00025:+00012:003648.8879:04672
04673:+00005:+00009:-00060:003648.8879:04673
04674:+00047:+00036:-00046:003648.8879:04674
04675:+00052:+00042:+00021:003648.8879:04675
04676:+00036:+00082:-00116:003648.8879:04676
04677:+00050:+00098:-00066:003624.1188:04677
04678:+00049:+00129:-00005:003624.1188:04678
04679:+00006:+00134:+00022:003624.1188:04679
04680:-00011:+00170:+00086:003624.1188:04680
04681:-00043:+00190:+00092:003624.1188:04681
04682:-00045:+00191:+00035:003624.1188:04682
04683:-00083:+00200:-00045:003712.9182:04683
04684:-00113:+00218:-00058:003712.9182:04684
04685:-00098:+00197:+00029:003712.9182:04685
04686:-00120:+00152:+00065:003712.9182:04686
04687:-00118:+00119:+00025:003712.9182:04687
04688:-00088:+00102:+00036:003606.6420:04688
04689:-00079:+00039:+00022:003606.6420:04689
04690:-00102:+00017:+00002:003606.6420:04690
04691:-00063:-00020:+00000:003606.6420:04691
04692:-00034:-00062:+00042:003606.6420:04692
04693:-00049:-00098:+00093:003606.6420:04693
04694:-00004:-00105:+00017:003572.4291:04694
04695:-00037:-00146:+00087:003572.4291:04695
04696:-00007:-00147:+00082:003572.4291:04696
04697:-00004:-00164:+00089:003572.4291:04697
04698:-00001:-00189:+00120:003572.4291:04698
04699:-00006:-00200:+00106:003680.5981:04699
04700:+00013:-00188:-00004:003680.5981:04700
04701:+00008:-00164:-00023:003680.5981:04701
04702:+00003:-00169:-00029:003680.5981:04702
04703:+00030:-00134:+00008:003680.5981:04703
04704:+00020:-00118:+00054:003680.5981:04704
04705:+00062:-00110:+00110:003575.5078:04705
04706:+00063:-00083:+00108:003575.5078:04706
04707:+00061:-00044:+00098:003575.5078:04707
04708:+00042:-00049:+00017:003575.5078:04708
04709:+00021:-00033:-00028:003575.5078:04709
04710:+00044:+00014:-00006:003552.0732:04710
04711:+00020:+00027:-00079:003552.0732:04711
04712:+00021:+00040:-00031:003552.0732:04712
04713:+00019:+00082:+00035:003552.0732:04713
04714:+00032:+00093:-00038:003552.0732:04714
04715:+00011:+00078:-00024:003552.0732:04715
04716:-00006:+00099:-00050:003659.3015:04716
04717:-00025:+00055:-00089:003659.3015:04717
04718:-00026:+00098:-00053:003659.3015:04718
04719:-00013:+00082:+00008:003659.3015:04719
04720:-00025:+00070:-00031:003659.3015:04720
04721:-00017:+00071:-00056:003575.4768:04721
04722:-00020:+00084:-00088:003575.4768:04722
04723:-00035:+00078:-00063:003575.4768:04723
04724:-00039:+00094:-00078:003575.4768:04724
04725:-00013:+00093:-00037:003575.4768:04725
04726:-00033:+00079:-00030:003575.4768:04726
04727:-00027:+00097:-00097:003582.7021:04727
04728:-00053:+00083:-00122:003582.7021:04728
04729:-00018:+00093:-00139:003582.7021:04729
04730:-00027:+00073:-00126:003582.7021:04730
04731:-00003:+00075:-00155:003582.7021:04731
04732:-00011:+00085:-00131:003702.1035:04732
04733:-00006:+00090:-00111:003702.1035:04733
04734:+00005:+00130:-00153:003702.1035:04734
04735:+00006:+00111:-00112:003702.1035:04735
04736:+00004:+00127:-00118:003702.1035:04736
04737:-00002:+00110:-00084:003702.1035:04737
04738:-00022:+00108:-00107:003627.6774:04738
04739:-00016:+00100:-00053:003627.6774:04739
04740:-00053:+00075:+00036:003627.6774:04740
04741:-00051:+00063:+00079:003627.6774:04741
04742:-00057:+00039:+00069:003627.6774:04742
04743:-00055:+00024:+00053:003624.1735:04743
04744:-00050:+00021:-00217:003624.1735:04744
04745:-00081:+00015:-00252:003624.1735:04745
04746:-00041:+00006:-00179:003624.1735:04746
04747:-00041:-00020:-00005:003624.1735:04747
04748:-00015:-00024:+00137:003624.1735:04748
04749:-00004:-00035:+00427:003757.0329:04749
04750:-00020:-00012:+00355:003757.0329:04750
04751:-00042:-00003:+00166:003757.0329:04751
04752:-00041:+00008:+00097:003757.0329:04752
04753:-00007:+00034:+00059:003757.0329:04753
04754:+00008:+00068:+00099:003681.3188:04754
04755:+00050:+00087:+00077:003681.3188:04755
04756:+00109:+00117:+00093:003681.3188:04756
04757:+00164:+00104:+00115:003681.3188:04757
04758:+00161:+00125:+00073:003681.3188:04758
04759:+00167:+00091:+00032:003681.3188:04759
04760:+00147:+00089:+00087:003666.7290:04760
04761:+00120:+00073:+00062:003666.7290:04761
04762:+00039:+00074:+00061:003666.7290:04762
04763:+00011:+00077:+00117:003666.7290:04763
04764:-00046:+00023:+00083:003666.7290:04764
04765:-00109:+00003:+00010:003779.5273:04765
04766:-00145:-00037:-00092:003779.5273:04766
04767:-00161:-00097:-00149:003779.5273:04767
04768:-00163:-00133:+00186:003779.5273:04768
04769:-00180:-00183:+00092:003779.5273:04769
04770:-00238:-00212:-00080:003692.2414:04770
04771:-00182:-00287:-00059:003692.2414:04771
04772:-00199:-00296:-00069:003692.2414:04772
04773:-00144:-00311:-00088:003692.2414:04773
04774:-00080:-00298:+00116:003692.2414:04774
04775:-00018:-00295:+00037:003692.2414:04775
04776:+00003:-00194:-00086:003666.6567:04776
04777:+00052:-00207:-00046:003666.6567:04777
04778:+00091:-00164:+00166:003666.6567:04778
04779:+00080:-00126:+00093:003666.6567:04779
04780:+00151:-00088:+00089:003666.6567:04780
04781:+00199:-00053:+00000:003779.4348:04781
04782:+00182:+00005:-00098:003779.4348:04782
04783:+00148:+00052:-00005:003779.4348:04783
04784:+00134:+00084:-00079:003779.4348:04784
04785:+00119:+00087:-00095:003779.4348:04785
04786:+00108:+00175:+00031:003779.4348:04786
04787:+00050:+00157:-00012:003681.2053:04787
04788:-00030:+00174:-00057:003681.2053:04788
04789:-00060:+00215:-00015:003681.2053:04789
04790:-00070:+00217:-00006:003681.2053:04790
04791:-00118:+00237:-00106:003681.2053:04791
04792:-00088:+00246:+00060:003655.9606:04792
04793:-00049:+00225:+00157:003655.9606:04793
04794:-00093:+00235:+00093:003655.9606:04794
04795:-00089:+00207:+00029:003655.9606:04795
04796:-00104:+00195:+00004:003655.9606:04796
04797:-00092:+00150:+00010:003757.0576:04797
04798:-00095:+00111:+00017:003757.0576:04798
04799:-00105:+00063:+00047:003757.0576:04799
04800:-00094:-00010:+00049:003757.0576:04800
04801:-00089:-00040:-00008:003757.0576:04801
04802:-00092:-00092:+00045:003757.0576:04802
04803:-00048:-00147:+00108:003659.6826:04803
04804:-00085:-00175:+00134:003659.6826:04804
04805:-00039:-00178:+00032:003659.6826:04805
04806:-00001:-00167:+00071:003659.6826:04806
04807:-00011:-00202:+00044:003659.6826:04807
04808:+00005:-00181:+00039:003634.7707:04808
04809:+00004:-00183:+00105:003634.7707:04809
04810:+00028:-00190:+00252:003634.7707:04810
04811:+00060:-00168:+00203:003634.7707:04811
04812:+00025:-00148:+00131:003634.7707:04812
04813:+00057:-00103:+00068:003634.7707:04813
04814:+00036:-00092:-00043:003734.8698:04814
04815:+00051:-00055:-00148:003734.8698:04815
04816:+00056:+00000:-00058:003734.8698:04816
04817:+00106:+00007:+00056:003734.8698:04817
04818:+00094:+00017:+00069:003734.8698:04818
04819:+00085:+00051:+00022:003638.2517:04819
04820:+00088:+00014:+00089:003638.2517:04820
04821:+00045:+00063:+00017:003638.2517:04821
04822:+00033:+00057:-00012:003638.2517:04822
04823:-00006:+00080:+00026:003638.2517:04823
04824:+00014:+00078:+00018:003638.2517:04824
04825:-00007:+00064:-00006:003624.1660:04825
04826:-00019:+00070:-00060:003624.1660:04826
04827:-00029:+00050:-00072:003624.1660:04827
04828:-00028:+00051:-00057:003624.1660:04828
04829:-00004:+00034:-00041:003624.1660:04829
04830:-00021:-00006:-00024:003745.9018:04830
04831:+00011:+00005:+00010:003745.9018:04831
04832:-00006:-00008:-00057:003745.9018:04832
04833:+00000:-00015:-00093:003745.9018:04833
04834:-00008:-00014:-00107:003745.9018:04834
04835:-00010:+00003:-00093:003659.6826:04835
04836:-00010:+00018:-00115:003659.6826:04836
04837:-00001:+00000:-00099:003659.6826:04837
04838:-00008:+00003:-00137:003659.6826:04838
04839:+00001:+00022:-00136:003659.6826:04839
04840:+00018:-00003:-00082:003659.6826:04840
04841:+00007:+00012:-00021:003656.0168:04841
04842:+00032:+00032:-00005:003656.0168:04842
04843:+00032:+00022:+00132:003656.0168:04843
04844:+00031:+00010:+00108:003656.0168:04844
04845:-00006:+00020:-00032:003656.0168:04845
04846:-00016:+00053:-00238:003779.4599:04846
04847:-00003:+00057:-00119:003779.4599:04847
04848:+00017:+00075:-00086:003779.4599:04848
04849:-00015:+00108:+00041:003779.4599:04849
04850:+00009:+00139:+00032:003779.4599:04850
04851:+00039:+00160:+00194:003779.4599:04851
04852:+00049:+00176:+00041:003703.2456:04852
04853:+00035:+00189:+00017:003703.2456:04853
04854:+00082:+00162:-00005:003703.2456:04854
04855:+00064:+00176:-00058:003703.2456:04855
04856:+00061:+00159:-00055:003703.2456:04856
04857:+00018:+00139:+00037:003666.7370:04857
04858:+00005:+00088:-00002:003666.7370:04858
04859:-00053:+00087:-00017:003666.7370:04859
04860:-00058:+00077:+00036:003666.7370:04860
04861:-00078:+00043:+00014:003666.7370:04861
04862:-00104:+00018:+00025:003790.7490:04862
04863:-00149:-00010:-00012:003790.7490:04863
04864:-00163:-00061:+00021:003790.7490:04864
04865:-00148:-00072:+00060:003790.7490:04865
04866:-00126:-00108:+00006:003790.7490:04866
04867:-00104:-00126:-00011:003790.7490:04867
04868:-00123:-00189:+00085:003692.2167:04868
04869:-00112:-00181:+00010:003692.2167:04869
04870:-00115:-00207:-00032:003692.2167:04870
04871:-00097:-00248:-00053:003692.2167:04871
04872:-00064:-00252:-00084:003692.2167:04872
04873:-00013:-00249:-00013:003666.6726:04873
04874:+00016:-00251:-00072:003666.6726:04874
04875:+00063:-00197:-00105:003666.6726:04875
04876:+00124:-00151:-00054:003666.6726:04876
04877:+00150:-00121:+00095:003666.6726:04877
04878:+00166:-00114:+00215:003666.6726:04878
04879:+00138:-00042:+00087:003768.1711:04879
04880:+00144:-00034:+00050:003768.1711:04880
04881:+00139:-00004:+00146:003768.1711:04881
04882:+00086:-00001:+00071:003768.1711:04882
04883:-00001:+00052:-00016:003768.1711:04883
04884:-00014:+00061:-00017:003648.9597:04884
04885:-00035:+00075:-00093:003648.9597:04885
04886:-00091:+00118:-00136:003648.9597:04886
04887:-00106:+00131:-00048:003648.9597:04887
04888:-00127:+00156:+00047:003648.9597:04888
04889:-00124:+00161:+00069:003648.9597:04889
04890:-00129:+00183:+00075:003634.7631:04890
04891:-00119:+00186:+00173:003634.7631:04891
04892:-00113:+00166:+00149:003634.7631:04892
04893:-00098:+00188:+00032:003634.7631:04893
04894:-00087:+00153:+00056:003634.7631:04894
04895:-00076:+00138:+00031:003712.9914:04895
04896:-00060:+00119:-00044:003712.9914:04896
04897:-00042:+00043:+00013:003712.9914:04897
04898:-00026:+00003:+00035:003712.9914:04898
04899:-00001:-00052:+00018:003712.9914:04899
04900:+00033:-00108:+00031:003627.5905:04900
04901:+00010:-00144:+00116:003627.5905:04901
04902:+00044:-00181:+00153:003627.5905:04902
04903:+00028:-00199:+00200:003627.5905:04903
04904:+00005:-00231:+00188:003627.5905:04904
04905:+00011:-00231:+00177:003627.5905:04905
04906:-00023:-00193:+00020:003582.6948:04906
04907:-00026:-00203:-00001:003582.6948:04907
04908:-00011:-00178:+00041:003582.6948:04908
04909:-00006:-00119:+00004:003582.6948:04909
04910:+00005:-00132:+00056:003582.6948:04910
04911:+00023:-00125:+00067:003680.5981:04911
04912:+00044:-00084:-00030:003680.5981:04912
04913:+00044:-00059:-00001:003680.5981:04913
04914:+00019:-00046:+00030:003680.5981:04914
04915:+00045:-00033:+00028:003680.5981:04915
04916:+00003:+00037:-00030:003680.5981:04916
04917:+00014:+00054:-00017:003565.3325:04917
04918:-00016:+00099:-00008:003565.3325:04918
04919:-00014:+00117:-00065:003565.3325:04919
04920:-00035:+00132:+00016:003565.3325:04920
04921:-00035:+00156:+00073:003565.3325:04921
04922:-00052:+00149:-00024:003565.3325:04922
04923:-00053:+00173:-00081:003542.0490:04923
04924:-00033:+00135:-00047:003542.0490:04924
04925:-00028:+00120:-00074:003542.0490:04925
04926:-00068:+00128:-00097:003542.0490:04926
04927:-00013:+00097:-00009:003542.0490:04927
04928:-00043:+00089:-00013:003659.3095:04928
04929:-00056:+00066:-00060:003659.3095:04929
04930:-00058:+00043:-00010:003659.3095:04930
04931:-00056:+00050:-00049:003659.3095:04931
04932:-00059:+00009:-00098:003659.3095:04932
04933:-00032:+00033:-00095:003659.3095:04933
04934:-00033:+00022:-00076:003575.5383:04934
04935:-00016:+00010:-00049:003575.5383:04935
04936:-00003:+00013:-00102:003575.5383:04936
04937:-00011:+00020:-00082:003575.5383:04937
04938:-00008:-00005:-00041:003575.5383:04938
04939:+00010:+00008:-00118:003562.3583:04939
04940:+00006:+00026:-00065:003562.3583:04940
04941:+00028:+00041:-00061:003562.3583:04941
04942:+00011:+00051:-00051:003562.3583:04942
04943:-00004:+00077:-00139:003562.3583:04943
04944:-00039:+00094:-00115:003562.3583:04944
04945:-00054:+00095:-00087:003691.3034:04945
04946:-00086:+00093:-00182:003691.3034:04946
04947:-00098:+00075:-00141:003691.3034:04947
04948:-00092:+00096:-00117:003691.3034:04948
04949:-00091:+00101:-00115:003691.3034:04949
04950:-00094:+00090:-00052:003617.1013:04950
04951:-00089:+00113:-00028:003617.1013:04951
04952:-00112:+00100:+00013:003617.1013:04952
04953:-00077:+00082:+00042:003617.1013:04953
04954:-00079:+00030:+00002:003617.1013:04954
04955:-00074:+00016:+00105:003617.1013:04955
04956:-00049:-00034:+00071:003624.2753:04956
04957:-00074:-00053:-00053:003624.2753:04957
04958:-00070:-00059:-00194:003624.2753:04958
04959:-00064:-00048:-00233:003624.2753:04959
04960:-00032:-00074:-00131:003624.2753:04960
04961:-00055:-00076:-00031:003745.8771:04961
04962:-00027:-00069:+00176:003745.8771:04962
04963:-00022:-00053:+00205:003745.8771:04963
04964:+00043:-00029:+00223:003745.8771:04964
04965:+00123:-00002:+00234:003745.8771:04965
04966:+00142:+00033:+00188:003745.8771:04966
04967:+00168:+00069:+00194:003670.4772:04967
04968:+00181:+00080:+00032:003670.4772:04968
04969:+00131:+00075:-00002:003670.4772:04969
04970:+00136:+00109:-00054:003670.4772:04970
04971:+00070:+00110:+00034:003670.4772:04971
04972:+00072:+00100:+00061:003666.7370:04972
04973:+00004:+00075:+00113:003666.7370:04973
04974:+00013:+00080:+00137:003666.7370:04974
04975:-00031:+00061:+00128:003666.7370:04975
04976:-00039:+00094:+00075:003666.7370:04976
04977:-00046:+00095:+00147:003768.2128:04977
04978:-00082:+00093:+00069:003768.2128:04978
04979:-00130:+00096:+00072:003768.2128:04979
04980:-00125:+00075:+00097:003768.2128:04980
04981:-00156:+00025:+00091:003768.2128:04981
04982:-00183:-00022:-00038:003768.2128:04982
04983:-00154:-00015:-00067:003692.2741:04983
04984:-00175:-00108:-00107:003692.2741:04984
04985:-00139:-00126:-00094:003692.2741:04985
04986:-00134:-00148:+00009:003692.2741:04986
04987:-00111:-00205:+00051:003692.2741:04987
04988:-00111:-00193:-00043:003677.4882:04988
04989:-00061:-00203:-00130:003677.4882:04989
04990:-00065:-00180:-00013:003677.4882:04990
04991:-00041:-00174:+00080:003677.4882:04991
04992:-00013:-00158:+00170:003677.4882:04992
04993:+00032:-00161:+00031:003677.4882:04993
04994:+00024:-00128:+00037:003779.4770:04994
04995:+00051:-00068:-00022:003779.4770:04995
04996:+00048:-00074:-00097:003779.4770:04996
04997:+00074:-00028:-00093:003779.4770:04997
04998:+00081:-00032:-00026:003779.4770:04998
04999:+00099:+00008:-00108:003681.2539:04999
05000:+00093:+00033:-00115:003681.2539:05000
05001:+00108:+00089:-00043:003681.2539:05001
05002:+00136:+00086:+00006:003681.2539:05002
05003:+00139:+00122:+00172:003681.2539:05003
05004:+00136:+00157:+00070:003655.9448:05004
05005:+00046:+00161:+00055:003655.9448:05005
05006:-00054:+00105:+00089:003655.9448:05006
05007:-00045:+00174:+00053:003655.9448:05007
05008:-00096:+00120:+00038:003655.9448:05008
05009:-00098:+00106:+00081:003655.9448:05009
05010:-00119:+00114:+00083:003756.9577:05010
05011:-00093:+00112:+00012:003756.9577:05011
05012:-00107:+00073:+00136:003756.9577:05012
05013:-00102:+00033:+00107:003756.9577:05013
05014:-00099:-00004:+00036:003756.9577:05014
05015:-00081:+00004:+00033:003659.6428:05015
05016:-00048:-00065:+00098:003659.6428:05016
05017:-00046:-00065:+00036:003659.6428:05017
05018:-00003:-00069:+00032:003659.6428:05018
05019:+00051:-00083:+00105:003659.6428:05019
05020:+00065:-00061:+00156:003659.6428:05020
05021:+00096:-00080:+00168:003634.6684:05021
05022:+00124:-00076:+00241:003634.6684:05022
05023:+00124:-00086:+00154:003634.6684:05023
05024:+00086:-00112:+00101:003634.6684:05024
05025:+00058:-00124:+00109:003634.6684:05025
05026:+00035:-00116:+00106:003745.9104:05026
05027:-00002:-00129:+00005:003745.9104:05027
05028:-00003:-00105:-00093:003745.9104:05028
05029:-00058:-00122:-00069:003745.9104:05029
05030:-00063:-00087:-00033:003745.9104:05030
05031:-00086:-00087:+00026:003745.9104:05031
05032:-00060:-00083:+00085:003648.9597:05032
05033:-00059:-00058:+00045:003648.9597:05033
05034:-00066:-00041:+00057:003648.9597:05034
05035:-00054:-00023:+00079:003648.9597:05035
05036:-00068:-00031:+00045:003648.9597:05036
05037:-00042:+00005:+00006:003634.7077:05037
05038:-00024:+00016:-00058:003634.7077:05038
05039:-00027:+00002:-00106:003634.7077:05039
05040:-00007:+00016:-00089:003634.7077:05040
05041:+00044:+00007:-00044:003634.7077:05041
05042:+00019:-00012:-00020:003745.9184:05042
05043:+00057:+00001:-00010:003745.9184:05043
05044:+00063:-00021:-00076:003745.9184:05044
05045:+00036:+00011:-00093:003745.9184:05045
05046:+00069:+00021:-00120:003745.9184:05046
05047:+00078:+00069:-00139:003745.9184:05047
05048:+00063:+00079:-00109:003670.4284:05048
05049:+00041:+00115:-00065:003670.4284:05049
05050:+00045:+00120:-00124:003670.4284:05050
05051:+00048:+00133:-00185:003670.4284:05051
05052:+00018:+00171:-00170:003670.4284:05052
05053:+00026:+00150:-00197:003666.6567:05053
05054:-00027:+00131:-00166:003666.6567:05054
05055:-00009:+00109:+00020:003666.6567:05055
05056:+00001:+00109:+00024:003666.6567:05056
05057:-00055:+00068:+00117:003666.6567:05057
05058:-00030:+00043:+00105:003666.6567:05058
05059:-00026:+00036:+00053:003790.7741:05059
05060:-00037:+00035:-00225:003790.7741:05060
05061:-00015:+00014:-00308:003790.7741:05061
05062:-00012:+00013:-00182:003790.7741:05062
05063:+00005:+00007:-00061:003790.7741:05063
05064:+00054:+00008:-00016:003703.2043:05064
05065:+00116:+00007:+00332:003703.2043:05065
05066:+00130:+00048:+00233:003703.2043:05066
05067:+00081:+00031:+00031:003703.2043:05067
05068:+00116:+00078:-00071:003703.2043:05068
05069:+00118:+00076:-00002:003688.3349:05069
05070:+00102:+00114:-00112:003688.3349:05070
05071:+00023:+00078:+00046:003688.3349:05071
05072:+00038:+00070:-00011:003688.3349:05072
05073:-00033:+00024:-00001:003688.3349:05073
05074:-00055:+00015:+00043:003688.3349:05074
05075:-00061:+00027:+00012:003802.2416:05075
05076:-00078:-00008:+00022:003802.2416:05076
05077:-00080:-00016:+00134:003802.2416:05077
05078:-00076:-00065:+00110:003802.2416:05078
05079:-00115:-00077:+00034:003802.2416:05079
05080:-00132:-00090:-00021:003714.2653:05080
05081:-00139:-00120:-00027:003714.2653:05081
05082:-00171:-00150:-00013:003714.2653:05082
05083:-00166:-00175:-00120:003714.2653:05083
05084:-00191:-00230:+00013:003714.2653:05084
05085:-00178:-00251:+00030:003677.4555:05085
05086:-00140:-00248:+00022:003677.4555:05086
05087:-00093:-00232:+00007:003677.4555:05087
05088:-00102:-00215:-00007:003677.4555:05088
05089:-00041:-00175:-00004:003677.4555:05089
05090:+00024:-00123:+00000:003677.4555:05090
05091:+00050:-00071:-00018:003790.9011:05091
05092:+00114:-00034:+00084:003790.9011:05092
05093:+00133:+00011:+00178:003790.9011:05093
05094:+00130:+00053:+00021:003790.9011:05094
05095:+00151:+00104:+00042:003790.9011:05095
05096:+00166:+00136:+00041:003670.5175:05096
05097:+00083:+00149:+00014:003670.5175:05097
05098:+00051:+00131:-00060:003670.5175:05098
05099:+00062:+00169:-00063:003670.5175:05099
05100:+00031:+00169:-00038:003670.5175:05100
05101:+00013:+00166:+00043:003670.5175:05101
05102:-00023:+00165:+00065:003645.3032:05102
05103:-00074:+00166:+00114:003645.3032:05103
05104:-00112:+00176:+00004:003645.3032:05104
05105:-00125:+00174:+00010:003645.3032:05105
05106:-00138:+00143:+00037:003645.3032:05106
05107:-00174:+00121:+00073:003734.8532:05107
05108:-00155:+00092:+00004:003734.8532:05108
05109:-00147:+00083:+00045:003734.8532:05109
05110:-00114:+00054:+00021:003734.8532:05110
05111:-00087:+00034:-00056:003734.8532:05111
05112:-00049:-00014:+00012:003734.8532:05112
05113:-00002:-00030:+00002:003627.6538:05113
05114:+00014:-00102:+00036:003627.6538:05114
05115:+00042:-00123:+00040:003627.6538:05115
05116:+00019:-00161:+00071:003627.6538:05116
05117:+00007:-00205:+00096:003627.6538:05117
05118:+00005:-00205:+00044:003582.6643:05118
05119:+00002:-00191:+00048:003582.6643:05119
05120:-00011:-00216:+00062:003582.6643:05120
05121:+00017:-00190:+00036:003582.6643:05121
05122:+00004:-00189:+00022:003582.6643:05122
05123:+00018:-00132:+00103:003582.6643:05123
05124:+00027:-00133:+00104:003680.5500:05124
05125:+00046:-00107:+00019:003680.5500:05125
05126:+00061:-00111:+00001:003680.5500:05126
05127:+00052:-00056:+00023:003680.5500:05127
05128:+00057:-00027:+00022:003680.5500:05128
05129:+00035:-00035:+00041:003585.7873:05129
05130:+00025:+00007:+00039:003585.7873:05130
05131:+00047:+00038:-00053:003585.7873:05131
05132:+00006:+00066:-00108:003585.7873:05132
05133:-00024:+00064:-00017:003585.7873:05133
05134:-00036:+00058:-00004:003585.7873:05134
05135:-00040:+00087:+00029:003532.0148:05135
05136:-00020:+00090:+00022:003532.0148:05136
05137:-00035:+00105:-00003:003532.0148:05137
05138:-00036:+00119:-00026:003532.0148:05138
05139:-00030:+00127:+00010:003532.0148:05139
05140:-00024:+00129:-00095:003648.7336:05140
05141:-00001:+00141:-00027:003648.7336:05141
05142:+00017:+00126:-00046:003648.7336:05142
05143:-00017:+00106:-00072:003648.7336:05143
05144:-00015:+00058:-00065:003648.7336:05144
05145:-00023:+00080:-00066:003648.7336:05145
05146:-00003:+00039:-00025:003555.1394:05146
05147:-00023:+00030:+00041:003555.1394:05147
05148:-00003:+00013:-00016:003555.1394:05148
05149:-00034:+00033:-00089:003555.1394:05149
05150:-00029:+00000:-00079:003555.1394:05150
05151:-00033:-00003:-00081:003555.1394:05151
05152:-00045:+00002:-00105:003542.0417:05152
05153:-00043:-00005:-00061:003542.0417:05153
05154:-00055:+00005:-00041:003542.0417:05154
05155:-00053:+00016:-00108:003542.0417:05155
05156:-00058:+00017:-00066:003542.0417:05156
05157:-00036:+00012:-00073:003669.8120:05157
05158:-00049:+00034:-00099:003669.8120:05158
05159:-00035:+00052:-00125:003669.8120:05159
05160:-00036:+00046:-00052:003669.8120:05160
05161:-00051:+00042:-00085:003669.8120:05161
05162:-00045:+00066:-00102:003669.8120:05162
05163:-00027:+00097:-00085:003596.2041:05163
05164:-00029:+00076:-00103:003596.2041:05164
05165:-00052:+00108:-00065:003596.2041:05165
05166:-00020:+00108:-00015:003596.2041:05166
05167:-00019:+00099:+00075:003596.2041:05167
05168:-00003:+00076:+00051:003603.3344:05168
05169:-00022:+00048:+00045:003603.3344:05169
05170:-00047:+00033:+00058:003603.3344:05170
05171:-00063:+00004:-00086:003603.3344:05171
05172:-00076:-00004:-00230:003603.3344:05172
05173:-00044:+00035:-00198:003603.3344:05173
05174:-00039:-00013:-00067:003723.8945:05174
05175:-00037:-00023:+00052:003723.8945:05175
05176:-00008:-00032:+00217:003723.8945:05176
05177:-00009:-00021:+00324:003723.8945:05177
05178:+00030:-00033:+00300:003723.8945:05178
05179:+00007:+00019:+00135:003648.9201:05179
05180:+00021:+00033:+00060:003648.9201:05180
05181:+00040:+00077:+00068:003648.9201:05181
05182:+00064:+00092:+00031:003648.9201:05182
05183:+00052:+00111:-00005:003648.9201:05183
05184:+00070:+00098:+00046:003655.9770:05184
05185:+00103:+00064:+00130:003655.9770:05185
05186:+00091:+00042:+00064:003655.9770:05186
05187:+00094:+00040:+00114:003655.9770:05187
05188:+00092:+00055:+00039:003655.9770:05188
05189:+00019:+00072:+00015:003655.9770:05189
05190:+00044:+00072:+00063:003768.2214:05190
05191:+00004:+00082:+00042:003768.2214:05191
05192:-00043:+00052:+00035:003768.2214:05192
05193:-00100:+00020:+00019:003768.2214:05193
05194:-00111:-00021:+00005:003768.2214:05194
05195:-00173:-00041:+00026:003681.2944:05195
05196:-00198:-00098:+00008:003681.2944:05196
05197:-00199:-00128:-00063:003681.2944:05197
05198:-00176:-00151:-00129:003681.2944:05198
05199:-00161:-00181:-00127:003681.2944:05199
05200:-00105:-00215:-00113:003681.2944:05200
05201:-00056:-00227:+00013:003677.4802:05201
05202:+00001:-00212:+00065:003677.4802:05202
05203:-00009:-00210:+00084:003677.4802:05203
05204:-00027:-00181:+00009:003677.4802:05204
05205:-00030:-00194:-00017:003677.4802:05205
05206:+00000:-00163:-00023:003779.3674:05206
05207:+00014:-00118:-00021:003779.3674:05207
05208:+00034:-00115:-00019:003779.3674:05208
05209:+00050:-00073:-00004:003779.3674:05209
05210:+00088:-00066:+00013:003779.3674:05210
05211:+00099:-00018:+00066:003681.2785:05211
05212:+00108:+00053:-00018:003681.2785:05212
05213:+00107:+00072:+00007:003681.2785:05213
05214:+00122:+00125:-00007:003681.2785:05214
05215:+00090:+00144:+00021:003681.2785:05215
05216:+00057:+00147:+00040:003681.2785:05216
05217:+00007:+00188:-00037:003666.6406:05217
05218:-00004:+00204:-00027:003666.6406:05218
05219:-00037:+00198:+00021:003666.6406:05219
05220:-00083:+00194:+00085:003666.6406:05220
05221:-00099:+00210:+00020:003666.6406:05221
05222:-00115:+00196:+00118:003768.2800:05222
05223:-00127:+00192:+00045:003768.2800:05223
05224:-00126:+00189:-00014:003768.2800:05224
05225:-00133:+00119:-00001:003768.2800:05225
05226:-00126:+00073:+00043:003768.2800:05226
05227:-00127:+00051:+00060:003768.2800:05227
05228:-00094:-00010:+00097:003670.4528:05228
05229:-00092:-00039:+00049:003670.4528:05229
05230:-00086:-00107:+00106:003670.4528:05230
05231:-00030:-00153:+00123:003670.4528:05231
05232:-00028:-00182:+00149:003670.4528:05232
05233:-00005:-00209:+00149:003645.2954:05233
05234:+00000:-00233:+00111:003645.2954:05234
05235:+00028:-00229:+00218:003645.2954:05235
05236:+00059:-00247:+00166:003645.2954:05236
05237:+00024:-00245:+00033:003645.2954:05237
05238:+00023:-00228:+00193:003745.9350:05238
05239:+00057:-00200:+00121:003745.9350:05239
05240:+00045:-00222:+00082:003745.9350:05240
05241:+00076:-00152:+00115:003745.9350:05241
05242:+00077:-00116:+00062:003745.9350:05242
05243:+00053:-00102:-00024:003745.9350:05243
05244:+00050:-00054:-00057:003648.9997:05244
05245:+00054:-00028:-00011:003648.9997:05245
05246:+00061:-00035:-00032:003648.9997:05246
05247:+00040:+00034:+00040:003648.9997:05247
05248:+00057:+00011:+00117:003648.9997:05248
05249:+00046:+00044:+00087:003613.7319:05249
05250:+00020:+00078:+00045:003613.7319:05250
05251:+00006:+00074:+00047:003613.7319:05251
05252:-00003:+00096:-00006:003613.7319:05252
05253:-00004:+00074:-00102:003613.7319:05253
05254:-00021:+00091:-00112:003613.7319:05254
05255:-00021:+00084:-00074:003734.9274:05255
05256:-00037:+00045:-00051:003734.9274:05256
05257:-00041:+00026:-00009:003734.9274:05257
05258:-00036:-00002:-00089:003734.9274:05258
05259:-00018:+00006:-00100:003734.9274:05259
05260:-00014:-00016:-00131:003649.0075:05260
05261:-00052:-00033:-00108:003649.0075:05261
05262:-00029:-00022:-00123:003649.0075:05262
05263:-00017:-00006:-00161:003649.0075:05263
05264:-00004:+00022:-00124:003649.0075:05264
05265:-00006:+00029:-00125:003649.0075:05265
05266:+00022:+00040:-00078:003634.8100:05266
05267:+00038:+00043:+00018:003634.8100:05267
05268:+00065:+00042:+00052:003634.8100:05268
05269:+00064:+00068:+00047:003634.8100:05269
05270:+00073:+00065:-00072:003634.8100:05270
05271:+00053:+00063:-00111:003768.2465:05271
05272:+00077:+00077:-00140:003768.2465:05272
05273:+00091:+00081:-00221:003768.2465:05273
05274:+00049:+00046:-00004:003768.2465:05274
05275:+00053:+00083:+00015:003768.2465:05275
05276:+00073:+00083:+00038:003681.3840:05276
05277:+00052:+00091:+00104:003681.3840:05277
05278:+00051:+00107:+00172:003681.3840:05278
05279:+00048:+00121:+00186:003681.3840:05279
05280:-00026:+00122:+00082:003681.3840:05280
05281:+00004:+00136:-00053:003681.3840:05281
05282:+00009:+00158:-00071:003677.5524:05282
05283:+00020:+00122:-00070:003677.5524:05283
05284:+00002:+00110:-00109:003677.5524:05284
05285:+00018:+00056:-00009:003677.5524:05285
05286:-00007:+00061:+00077:003677.5524:05286
05287:-00016:-00006:+00061:003768.2546:05287
05288:-00060:-00034:+00052:003768.2546:05288
05289:-00064:-00052:+00029:003768.2546:05289
05290:-00065:-00083:+00031:003768.2546:05290
05291:-00047:-00090:+00036:003768.2546:05291
05292:-00062:-00083:+00034:003768.2546:05292
05293:-00066:-00106:+00097:003670.5822:05293
05294:-00073:-00141:+00014:003670.5822:05294
05295:-00104:-00132:-00032:003670.5822:05295
05296:-00076:-00170:-00089:003670.5822:05296
05297:-00093:-00200:-00101:003670.5822:05297
05298:-00073:-00218:-00088:003656.0327:05298
05299:-00051:-00247:-00021:003656.0327:05299
05300:-00036:-00222:+00002:003656.0327:05300
05301:-00011:-00214:-00019:003656.0327:05301
05302:-00023:-00197:-00001:003656.0327:05302
05303:+00013:-00165:+00111:003745.9763:05303
05304:+00002:-00115:+00113:003745.9763:05304
05305:+00007:-00075:+00095:003745.9763:05305
05306:+00003:-00030:+00162:003745.9763:05306
05307:-00004:+00038:+00063:003745.9763:05307
05308:+00001:+00065:+00087:003745.9763:05308
05309:+00032:+00070:+00018:003638.3229:05309
05310:+00004:+00146:-00061:003638.3229:05310
05311:+00048:+00139:-00120:003638.3229:05311
05312:+00060:+00153:-00028:003638.3229:05312
05313:+00062:+00148:+00002:003638.3229:05313
05314:+00047:+00178:-00061:003613.8098:05314
05315:+00029:+00204:-00012:003613.8098:05315
05316:+00031:+00210:+00017:003613.8098:05316
05317:-00055:+00194:+00003:003613.8098:05317
05318:-00066:+00248:+00083:003613.8098:05318
05319:-00079:+00221:+00047:003613.8098:05319
05320:-00130:+00208:+00044:003713.0319:05320
05321:-00125:+00218:+00041:003713.0319:05321
05322:-00120:+00168:+00067:003713.0319:05322
05323:-00149:+00104:+00058:003713.0319:05323
05324:-00105:+00128:+00017:003713.0319:05324
05325:-00091:+00048:-00032:003596.2890:05325
05326:-00077:-00014:+00030:003596.2890:05326
05327:-00101:-00077:+00041:003596.2890:05327
05328:-00065:-00075:+00022:003596.2890:05328
05329:-00066:-00131:+00064:003596.2890:05329
05330:-00029:-00191:+00086:003596.2890:05330
05331:-00029:-00192:+00031:003562.2827:05331
05332:-00004:-00217:+00131:003562.2827:05332
05333:+00027:-00234:+00077:003562.2827:05333
05334:+00039:-00198:+00022:003562.2827:05334
05335:+00076:-00217:+00087:003562.2827:05335
05336:+00071:-00177:+00013:003562.2827:05336
05337:+00052:-00175:-00058:003659.3725:05337
05338:+00099:-00143:-00061:003659.3725:05338
05339:+00092:-00115:-00010:003659.3725:05339
05340:+00082:-00109:+00009:003659.3725:05340
05341:+00064:-00063:+00027:003659.3725:05341
05342:+00057:-00034:+00100:003555.0861:05342
05343:+00024:+00004:+00069:003555.0861:05343
05344:+00010:+00044:-00001:003555.0861:05344
05345:-00010:+00098:-00003:003555.0861:05345
05346:-00012:+00130:-00011:003555.0861:05346
05347:-00027:+00149:-00001:003555.0861:05347
05348:-00015:+00173:-00008:003532.0595:05348
05349:-00019:+00164:+00010:003532.0595:05349
05350:-00044:+00167:-00014:003532.0595:05350
05351:-00049:+00162:-00074:003532.0595:05351
05352:-00064:+00167:-00089:003532.0595:05352
05353:-00076:+00154:-00052:003638.3828:05353
05354:-00086:+00140:-00105:003638.3828:05354
05355:-00067:+00100:-00109:003638.3828:05355
05356:-00031:+00078:-00035:003638.3828:05356
05357:-00032:+00067:-00014:003638.3828:05357
05358:-00027:+00067:-00038:003638.3828:05358
05359:-00002:+00042:-00042:003555.1545:05359
05360:+00002:+00011:-00034:003555.1545:05360
05361:-00013:+00014:-00057:003555.1545:05361
05362:-00001:+00012:-00049:003555.1545:05362
05363:-00026:-00005:-00054:003555.1545:05363
05364:-00021:-00016:-00107:003555.1545:05364
05365:-00026:-00019:-00096:003552.1335:05365
05366:-00024:-00022:-00070:003552.1335:05366
05367:-00014:-00021:-00066:003552.1335:05367
05368:-00022:-00019:-00052:003552.1335:05368
05369:-00006:-00001:-00084:003552.1335:05369
05370:-00011:-00006:-00053:003680.6298:05370
05371:+00002:+00025:-00118:003680.6298:05371
05372:-00034:+00026:-00123:003680.6298:05372
05373:-00027:+00046:-00084:003680.6298:05373
05374:-00032:+00055:-00110:003680.6298:05374
05375:-00063:+00059:-00023:003680.6298:05375
05376:-00068:+00081:-00022:003606.6889:05376
05377:-00087:+00076:-00002:003606.6889:05377
05378:-00066:+00101:-00067:003606.6889:05378
05379:-00069:+00088:+00033:003606.6889:05379
05380:-00078:+00070:+00033:003606.6889:05380
05381:-00093:+00080:-00016:003603.4118:05381
05382:-00078:+00062:-00010:003603.4118:05382
05383:-00100:+00040:-00088:003603.4118:05383
05384:-00112:+00048:-00115:003603.4118:05384
05385:-00078:+00052:-00143:003603.4118:05385
05386:-00088:+00033:+00087:003734.9521:05386
05387:-00045:-00003:+00143:003734.9521:05387
05388:-00052:-00002:+00218:003734.9521:05388
05389:-00032:-00007:+00283:003734.9521:05389
05390:-00018:-00017:+00234:003734.9521:05390
05391:-00016:+00005:+00001:003734.9521:05391
05392:-00012:-00006:-00026:003659.7229:05392
05393:+00028:-00005:+00042:003659.7229:05393
05394:+00018:-00005:-00001:003659.7229:05394
05395:+00042:+00033:-00011:003659.7229:05395
05396:+00085:+00013:+00135:003659.7229:05396
05397:+00112:+00015:+00182:003656.0566:05397
05398:+00155:+00035:+00146:003656.0566:05398
05399:+00142:+00046:+00137:003656.0566:05399
05400:+00179:+00074:+00091:003656.0566:05400
05401:+00152:+00097:-00003:003656.0566:05401
05402:+00127:+00096:+00017:003656.0566:05402
05403:+00076:+00073:+00032:003779.6284:05403
05404:-00002:+00074:+00070:003779.6284:05404
05405:-00055:+00082:+00060:003779.6284:05405
05406:-00096:+00060:+00049:003779.6284:05406
05407:-00178:+00023:-00029:003779.6284:05407
05408:-00182:+00031:-00003:003681.4406:05408
05409:-00209:-00029:+00028:003681.4406:05409
05410:-00185:-00041:-00041:003681.4406:05410
05411:-00189:-00077:-00085:003681.4406:05411
05412:-00191:-00092:-00104:003681.4406:05412
05413:-00169:-00123:-00076:003681.4406:05413
05414:-00155:-00126:-00029:003677.5769:05414
05415:-00105:-00146:+00062:003677.5769:05415
05416:-00065:-00131:+00061:003677.5769:05416
05417:-00067:-00160:-00059:003677.5769:05417
05418:-00059:-00159:-00004:003677.5769:05418
05419:-00027:-00164:-00032:003779.5947:05419
05420:+00025:-00120:-00016:003779.5947:05420
05421:+00063:-00134:+00043:003779.5947:05421
05422:+00121:-00101:-00011:003779.5947:05422
05423:+00125:-00076:-00123:003779.5947:05423
05424:+00137:-00067:-00118:003681.3840:05424
05425:+00168:-00034:+00023:003681.3840:05425
05426:+00159:+00025:+00002:003681.3840:05426
05427:+00146:+00047:+00015:003681.3840:05427
05428:+00117:+00042:+00128:003681.3840:05428
05429:+00114:+00082:+00072:003681.3840:05429
05430:+00060:+00066:-00007:003666.7768:05430
05431:+00041:+00099:-00018:003666.7768:05431
05432:+00017:+00081:+00008:003666.7768:05432
05433:-00011:+00105:-00025:003666.7768:05433
05434:-00068:+00110:+00054:003666.7768:05434
05435:-00031:+00129:+00066:003768.3215:05435
05436:-00080:+00113:+00043:003768.3215:05436
05437:-00101:+00110:+00016:003768.3215:05437
05438:-00145:+00079:+00078:003768.3215:05438
05439:-00139:+00059:+00016:003768.3215:05439
05440:-00162:+00051:-00024:003670.5659:05440
05441:-00134:+00026:+00059:003670.5659:05441
05442:-00109:-00001:+00041:003670.5659:05442
05443:-00117:-00008:+00085:003670.5659:05443
05444:-00066:-00028:+00151:003670.5659:05444
05445:-00047:-00066:+00133:003670.5659:05445
05446:-00070:-00076:+00097:003645.3747:05446
05447:-00006:-00081:+00134:003645.3747:05447
05448:+00009:-00074:+00150:003645.3747:05448
05449:+00022:-00089:+00136:003645.3747:05449
05450:+00040:-00109:+00087:003645.3747:05450
05451:+00037:-00123:+00070:003734.9357:05451
05452:+00053:-00125:-00013:003734.9357:05452
05453:+00038:-00111:-00022:003734.9357:05453
05454:+00045:-00102:+00001:003734.9357:05454
05455:+00025:-00105:+00037:003734.9357:05455
05456:+00023:-00107:-00028:003734.9357:05456
05457:+00045:-00073:+00010:003638.2995:05457
05458:+00023:-00070:+00086:003638.2995:05458
05459:+00046:-00054:+00098:003638.2995:05459
05460:+00029:-00038:+00108:003638.2995:05460
05461:+00026:+00002:+00045:003638.2995:05461
05462:+00022:+00022:+00022:003624.2753:05462
05463:+00006:+00030:-00070:003624.2753:05463
05464:-00008:+00028:-00039:003624.2753:05464
05465:+00012:+00052:-00042:003624.2753:05465
05466:+00008:+00043:-00089:003624.2753:05466
05467:-00007:+00029:-00036:003624.2753:05467
05468:-00011:+00026:-00020:003734.9687:05468
05469:-00052:-00002:-00020:003734.9687:05469
05470:-00054:+00021:-00085:003734.9687:05470
05471:-00056:-00005:-00075:003734.9687:05471
05472:-00057:+00035:-00115:003734.9687:05472
05473:-00049:+00036:-00169:003659.7309:05473
05474:-00038:+00053:-00145:003659.7309:05474
05475:-00020:+00062:-00150:003659.7309:05475
05476:-00006:+00059:-00129:003659.7309:05476
05477:+00017:+00067:-00091:003659.7309:05477
05478:+00019:+00073:-00056:003659.7309:05478
05479:-00006:+00062:-00069:003656.0249:05479
05480:+00002:+00066:-00021:003656.0249:05480
05481:+00015:+00042:-00043:003656.0249:05481
05482:+00010:+00055:-00035:003656.0249:05482
05483:+00026:+00045:-00026:003656.0249:05483
05484:+00062:+00062:-00002:003779.5185:05484
05485:+00057:+00038:-00067:003779.5185:05485
05486:+00064:+00048:-00138:003779.5185:05486
05487:+00053:+00000:-00104:003779.5185:05487
05488:+00039:+00009:-00064:003779.5185:05488
05489:+00056:+00016:-00045:003670.5415:05489
05490:+00083:+00036:+00093:003670.5415:05490
05491:+00102:+00037:+00163:003670.5415:05491
05492:+00098:+00051:+00117:003670.5415:05492
05493:+00062:+00056:+00023:003670.5415:05493
05494:+00060:+00068:-00039:003670.5415:05494
05495:+00018:+00079:-00048:003677.5444:05495
05496:+00017:+00078:-00027:003677.5444:05496
05497:-00025:+00069:+00051:003677.5444:05497
05498:-00019:+00051:+00078:003677.5444:05498
05499:-00045:+00048:+00059:003677.5444:05499
05500:-00056:+00021:+00070:003790.8168:05500
05501:-00067:+00020:+00034:003790.8168:05501
05502:-00060:-00035:+00073:003790.8168:05502
05503:-00097:-00015:+00115:003790.8168:05503
05504:-00094:-00064:+00064:003790.8168:05504
05505:-00110:-00040:-00032:003692.3640:05505
05506:-00132:-00070:+00086:003692.3640:05506
05507:-00133:-00083:+00017:003692.3640:05507
05508:-00126:-00088:+00022:003692.3640:05508
05509:-00110:-00114:+00068:003692.3640:05509
05510:-00107:-00121:+00058:003692.3640:05510
05511:-00076:-00155:+00030:003666.7768:05511
05512:-00060:-00166:-00031:003666.7768:05512
05513:-00067:-00181:-00035:003666.7768:05513
05514:-00031:-00179:-00027:003666.7768:05514
05515:-00012:-00161:+00016:003666.7768:05515
05516:-00008:-00170:+00000:003768.2629:05516
05517:+00034:-00140:+00067:003768.2629:05517
05518:+00051:-00084:+00043:003768.2629:05518
05519:+00060:-00073:+00068:003768.2629:05519
05520:+00078:-00010:+00052:003768.2629:05520
05521:+00066:+00026:+00081:003768.2629:05521
05522:+00077:+00045:+00069:003659.6748:05522
05523:+00073:+00072:+00036:003659.6748:05523
05524:+00065:+00104:+00021:003659.6748:05524
05525:+00025:+00119:+00020:003659.6748:05525
05526:+00022:+00141:+00016:003659.6748:05526
05527:+00004:+00151:+00023:003634.7866:05527
05528:-00013:+00153:-00032:003634.7866:05528
05529:-00069:+00174:-00007:003634.7866:05529
05530:-00114:+00148:+00045:003634.7866:05530
05531:-00114:+00161:-00020:003634.7866:05531
05532:-00132:+00151:-00041:003634.7866:05532
05533:-00135:+00133:-00017:003723.9350:05533
05534:-00163:+00138:+00012:003723.9350:05534
05535:-00151:+00113:+00015:003723.9350:05535
05536:-00123:+00074:+00079:003723.9350:05536
05537:-00131:+00060:+00042:003723.9350:05537
05538:-00111:+00042:+00034:003617.1486:05538
05539:-00074:-00014:+00057:003617.1486:05539
05540:-00067:-00053:-00067:003617.1486:05540
05541:-00037:-00093:+00007:003617.1486:05541
05542:+00023:-00124:+00107:003617.1486:05542
05543:+00009:-00145:+00044:003617.1486:05543
05544:+00076:-00160:+00084:003582.7099:05544
05545:+00093:-00157:+00091:003582.7099:05545
05546:+00105:-00151:+00123:003582.7099:05546
05547:+00077:-00158:-00033:003582.7099:05547
05548:+00076:-00121:+00025:003582.7099:05548
05549:+00067:-00142:+00079:003691.3515:05549
05550:+00049:-00116:+00095:003691.3515:05550
05551:+00049:-00099:+00092:003691.3515:05551
05552:+00024:-00083:+00097:003691.3515:05552
05553:+00009:-00029:-00031:003691.3515:05553
05554:+00012:-00012:-00053:003691.3515:05554
05555:+00007:+00022:-00032:003585.8645:05555
05556:+00003:+00023:+00023:003585.8645:05556
05557:+00016:+00045:+00010:003585.8645:05557
05558:+00002:+00055:+00018:003585.8645:05558
05559:-00025:+00056:+00038:003585.8645:05559
05560:-00043:+00083:-00016:003552.2614:05560
05561:-00071:+00097:-00045:003552.2614:05561
05562:-00069:+00075:+00001:003552.2614:05562
05563:-00069:+00073:+00022:003552.2614:05563
05564:-00067:+00074:-00038:003552.2614:05564
05565:-00057:+00081:-00035:003552.2614:05565
05566:-00054:+00067:-00031:003680.5739:05566
05567:-00054:+00026:-00059:003680.5739:05567
05568:-00017:+00027:-00077:003680.5739:05568
05569:-00025:+00023:-00025:003680.5739:05569
05570:-00009:+00007:+00012:003680.5739:05570
05571:-00012:-00021:+00022:003596.2268:05571
05572:+00009:-00019:-00032:003596.2268:05572
05573:+00027:-00020:-00024:003596.2268:05573
05574:+00007:-00007:-00079:003596.2268:05574
05575:+00016:+00010:-00057:003596.2268:05575
05576:+00003:-00001:-00041:003596.2268:05576
05577:+00017:+00031:-00101:003592.9963:05577
05578:-00021:+00023:-00064:003592.9963:05578
05579:-00024:+00014:-00052:003592.9963:05579
05580:-00042:+00037:-00084:003592.9963:05580
05581:-00029:+00033:-00129:003592.9963:05581
05582:-00039:+00067:-00098:003723.9677:05582
05583:-00031:+00060:-00129:003723.9677:05583
05584:-00048:+00070:-00116:003723.9677:05584
05585:-00030:+00087:-00136:003723.9677:05585
05586:-00035:+00101:-00102:003723.9677:05586
05587:-00017:+00109:-00078:003723.9677:05587
05588:+00002:+00106:+00064:003649.0075:05588
05589:+00000:+00112:+00175:003649.0075:05589
05590:-00020:+00092:+00132:003649.0075:05590
05591:-00054:+00063:-00057:003649.0075:05591
05592:-00048:+00077:-00112:003649.0075:05592
05593:-00086:+00044:-00354:003645.4223:05593
05594:-00100:+00054:-00262:003645.4223:05594
05595:-00066:+00029:-00191:003645.4223:05595
05596:-00034:+00049:+00105:003645.4223:05596
05597:-00015:+00023:+00375:003645.4223:05597
05598:-00031:+00008:+00436:003645.4223:05598
05599:-00047:+00008:+00225:003790.8422:05599
05600:-00065:+00033:+00064:003790.8422:05600
05601:-00015:+00057:+00084:003790.8422:05601
05602:+00002:+00096:+00078:003790.8422:05602
05603:+00006:+00111:+00012:003790.8422:05603
05604:+00073:+00104:+00000:003703.2946:05604
05605:+00105:+00087:+00062:003703.2946:05605
05606:+00084:+00079:+00053:003703.2946:05606
05607:+00108:+00066:+00008:003703.2946:05607
05608:+00102:+00064:+00235:003703.2946:05608
05609:+00157:+00071:+00133:003699.3273:05609
05610:+00080:+00083:+00048:003699.3273:05610
05611:+00082:+00084:+00076:003699.3273:05611
05612:+00058:+00053:+00041:003699.3273:05612
05613:-00001:+00057:-00037:003699.3273:05613
05614:-00057:+00053:+00003:003699.3273:05614
05615:-00099:+00007:+00040:003813.7446:05615
05616:-00142:-00037:-00103:003813.7446:05616
05617:-00185:-00077:-00083:003813.7446:05617
05618:-00201:-00155:+00180:003813.7446:05618
05619:-00222:-00181:+00154:003813.7446:05619
05620:-00141:-00230:-00128:003714.3234:05620
05621:-00142:-00257:-00127:003714.3234:05621
05622:-00060:-00256:-00012:003714.3234:05622
05623:-00047:-00297:+00098:003714.3234:05623
05624:-00048:-00282:+00089:003714.3234:05624
05625:+00029:-00276:+00087:003710.2788:05625
05626:+00021:-00217:+00074:003710.2788:05626
05627:+00030:-00199:+00046:003710.2788:05627
05628:+00043:-00199:+00031:003710.2788:05628
05629:+00058:-00156:-00115:003710.2788:05629
05630:+00058:-00109:-00161:003710.2788:05630
05631:+00072:-00076:-00086:003813.7016:05631
05632:+00072:-00011:+00090:003813.7016:05632
05633:+00134:+00002:+00046:003813.7016:05633
05634:+00117:+00063:+00075:003813.7016:05634
05635:+00150:+00073:+00038:003813.7016:05635
05636:+00070:+00112:+00007:003714.3317:05636
05637:+00059:+00117:+00041:003714.3317:05637
05638:+00043:+00156:+00018:003714.3317:05638
05639:+00015:+00189:-00019:003714.3317:05639
05640:-00026:+00193:-00007:003714.3317:05640
05641:-00048:+00205:-00025:003677.5361:05641
05642:-00102:+00216:-00043:003677.5361:05642
05643:-00095:+00192:+00009:003677.5361:05643
05644:-00110:+00183:+00104:003677.5361:05644
05645:-00101:+00155:+00052:003677.5361:05645
05646:-00110:+00136:+00021:003677.5361:05646
05647:-00092:+00089:+00058:003790.8168:05647
05648:-00119:+00046:+00011:003790.8168:05648
05649:-00145:+00034:-00014:003790.8168:05649
05650:-00127:-00012:+00034:003790.8168:05650
05651:-00116:-00077:+00013:003790.8168:05651
05652:-00114:-00057:-00001:003681.3513:05652
05653:-00063:-00122:+00024:003681.3513:05653
05654:-00056:-00109:+00081:003681.3513:05654
05655:-00041:-00121:+00037:003681.3513:05655
05656:-00007:-00155:+00068:003681.3513:05656
05657:+00030:-00135:+00049:003681.3513:05657
05658:+00063:-00121:+00133:003656.0566:05658
05659:+00065:-00147:+00140:003656.0566:05659
05660:+00054:-00102:+00133:003656.0566:05660
05661:+00081:-00128:-00007:003656.0566:05661
05662:+00085:-00076:-00046:003656.0566:05662
05663:+00095:-00078:-00008:003745.9763:05663
05664:+00105:-00042:-00015:003745.9763:05664
05665:+00089:-00028:+00051:003745.9763:05665
05666:+00084:-00024:+00150:003745.9763:05666
05667:+00069:-00037:+00039:003745.9763:05667
05668:+00072:-00017:-00008:003649.0236:05668
05669:+00045:+00005:+00032:003649.0236:05669
05670:+00022:+00005:+00005:003649.0236:05670
05671:+00030:+00017:-00028:003649.0236:05671
05672:+00020:+00023:+00025:003649.0236:05672
05673:+00017:+00019:+00018:003649.0236:05673
05674:-00023:+00036:-00004:003634.8100:05674
05675:-00036:-00003:-00046:003634.8100:05675
05676:-00029:+00015:+00005:003634.8100:05676
05677:-00043:-00013:-00022:003634.8100:05677
05678:-00041:-00018:-00024:003634.8100:05678
05679:-00041:-00028:-00011:003734.8615:05679
05680:-00037:+00000:-00058:003734.8615:05680
05681:-00042:-00021:-00084:003734.8615:05681
05682:-00041:+00013:-00053:003734.8615:05682
05683:-00018:+00028:-00082:003734.8615:05683
05684:-00002:+00041:-00109:003734.8615:05684
05685:-00027:+00080:-00115:003659.7229:05685
05686:-00021:+00070:-00133:003659.7229:05686
05687:-00002:+00080:-00132:003659.7229:05687
05688:-00007:+00089:-00148:003659.7229:05688
05689:+00001:+00098:-00143:003659.7229:05689
05690:+00013:+00096:-00114:003655.9448:05690
05691:+00017:+00113:-00107:003655.9448:05691
05692:+00012:+00056:+00040:003655.9448:05692
05693:+00015:+00065:+00063:003655.9448:05693
05694:-00015:+00028:+00021:003655.9448:05694
05695:-00019:+00012:+00045:003655.9448:05695
05696:-00025:+00022:-00052:003768.2800:05696
05697:-00043:+00006:-00252:003768.2800:05697
05698:-00052:-00005:-00294:003768.2800:05698
05699:-00021:-00007:-00205:003768.2800:05699
05700:+00009:+00002:-00057:003768.2800:05700
05701:+00035:+00000:-00005:003692.2988:05701
05702:+00102:+00017:+00371:003692.2988:05702
05703:+00129:+00023:+00408:003692.2988:05703
05704:+00076:+00057:+00163:003692.2988:05704
05705:+00070:+00092:-00038:003692.2988:05705
05706:+00079:+00085:-00075:003677.5769:05706
05707:+00059:+00149:-00176:003677.5769:05707
05708:+00016:+00107:-00079:003677.5769:05708
05709:-00009:+00153:-00048:003677.5769:05709
05710:-00036:+00113:-00013:003677.5769:05710
05711:-00016:+00138:+00032:003677.5769:05711
05712:-00054:+00099:+00165:003790.7829:05712
05713:-00066:+00095:+00102:003790.7829:05713
05714:-00069:+00057:+00049:003790.7829:05714
05715:-00048:+00079:-00006:003790.7829:05715
05716:-00046:+00011:-00036:003790.7829:05716
05717:-00093:-00004:+00037:003703.2373:05717
05718:-00148:-00056:+00113:003703.2373:05718
05719:-00155:-00074:+00024:003703.2373:05719
05720:-00196:-00140:+00018:003703.2373:05720
05721:-00198:-00167:+00009:003703.2373:05721
05722:-00207:-00191:-00068:003666.8171:05722
05723:-00163:-00218:-00107:003666.8171:05723
05724:-00094:-00225:+00008:003666.8171:05724
05725:-00058:-00226:-00003:003666.8171:05725
05726:+00027:-00199:+00036:003666.8171:05726
05727:+00038:-00195:+00110:003666.8171:05727
05728:+00070:-00150:+00110:003768.2966:05728
05729:+00070:-00103:+00152:003768.2966:05729
05730:+00085:-00098:+00110:003768.2966:05730
05731:+00045:-00062:+00100:003768.2966:05731
05732:+00042:-00020:-00078:003768.2966:05732
05733:+00000:-00005:-00075:003659.8271:05733
05734:-00012:+00034:-00121:003659.8271:05734
05735:-00017:+00049:-00079:003659.8271:05735
05736:+00022:+00096:-00011:003659.8271:05736
05737:+00021:+00092:+00081:003659.8271:05737
05738:+00033:+00130:+00107:003659.8271:05738
05739:+00042:+00176:+00032:003634.8498:05739
05740:+00013:+00136:+00027:003634.8498:05740
05741:-00028:+00185:+00007:003634.8498:05741
05742:-00085:+00174:-00005:003634.8498:05742
05743:-00090:+00166:-00013:003634.8498:05743
05744:-00163:+00146:+00025:003723.9270:05744
05745:-00126:+00159:-00015:003723.9270:05745
05746:-00162:+00106:+00018:003723.9270:05746
05747:-00133:+00094:-00005:003723.9270:05747
05748:-00112:+00041:-00081:003723.9270:05748
05749:-00117:+00063:-00042:003723.9270:05749
05750:-00056:+00004:+00043:003617.1567:05750
05751:-00015:-00015:+00048:003617.1567:05751
05752:-00003:+00002:+00083:003617.1567:05752
05753:+00037:-00028:+00109:003617.1567:05753
05754:+00043:-00064:+00044:003617.1567:05754
05755:+00058:-00024:+00026:003582.7099:05755
05756:+00066:-00058:-00044:003582.7099:05756
05757:+00075:-00065:+00033:003582.7099:05757
05758:+00080:-00073:+00074:003582.7099:05758
05759:+00087:-00069:+00056:003582.7099:05759
05760:+00091:-00068:+00135:003582.7099:05760
05761:+00070:-00092:+00075:003691.3840:05761
05762:+00034:-00073:-00060:003691.3840:05762
05763:+00061:-00077:-00004:003691.3840:05763
05764:+00021:-00043:+00039:003691.3840:05764
05765:+00024:-00041:-00013:003691.3840:05765
05766:-00012:-00032:-00014:003585.9028:05766
05767:-00021:-00010:+00097:003585.9028:05767
05768:-00014:-00020:+00043:003585.9028:05768
05769:-00043:+00033:-00025:003585.9028:05769
05770:-00041:+00030:+00021:003585.9028:05770
05771:-00047:+00032:+00053:003585.9028:05771
05772:-00073:+00049:-00031:003562.2827:05772
05773:-00066:+00027:-00022:003562.2827:05773
05774:-00066:+00027:-00032:003562.2827:05774
05775:-00089:+00036:-00024:003562.2827:05775
05776:-00081:+00009:-00003:003562.2827:05776
05777:-00062:-00002:-00044:003680.5903:05777
05778:-00066:+00016:-00054:003680.5903:05778
05779:-00067:+00003:-00046:003680.5903:05779
05780:-00035:-00009:-00014:003680.5903:05780
05781:-00020:-00012:-00063:003680.5903:05781
05782:-00013:+00004:-00068:003680.5903:05782
05783:+00005:+00007:-00019:003596.3198:05783
05784:+00009:-00006:+00020:003596.3198:05784
05785:+00024:+00013:-00021:003596.3198:05785
05786:+00021:+00026:-00042:003596.3198:05786
05787:+00047:+00043:-00058:003596.3198:05787
05788:+00010:+00058:-00108:003603.3884:05788
05789:+00012:+00056:-00125:003603.3884:05789
05790:-00010:+00071:-00106:003603.3884:05790
05791:+00001:+00076:-00116:003603.3884:05791
05792:-00013:+00085:-00124:003603.3884:05792
05793:-00011:+00092:-00073:003603.3884:05793
05794:-00012:+00110:-00060:003723.9350:05794
05795:-00022:+00127:-00123:003723.9350:05795
05796:-00017:+00128:-00137:003723.9350:05796
05797:-00038:+00113:-00075:003723.9350:05797
05798:-00047:+00123:-00117:003723.9350:05798
05799:-00058:+00126:-00109:003648.9438:05799
05800:-00032:+00127:+00023:003648.9438:05800
05801:-00065:+00076:-00014:003648.9438:05801
05802:-00104:+00052:+00079:003648.9438:05802
05803:-00115:+00012:+00073:003648.9438:05803
05804:-00142:-00017:-00088:003648.9438:05804
05805:-00162:-00006:-00185:003666.8415:05805
05806:-00110:-00018:-00089:003666.8415:05806
05807:-00097:-00028:-00021:003666.8415:05807
05808:-00103:-00034:+00036:003666.8415:05808
05809:-00043:-00014:+00133:003666.8415:05809
05810:-00010:-00019:+00235:003790.8591:05810
05811:+00014:-00032:+00200:003790.8591:05811
05812:+00028:+00015:+00100:003790.8591:05812
05813:+00045:+00047:+00103:003790.8591:05813
05814:+00104:+00044:+00030:003790.8591:05814
05815:+00115:+00045:+00006:003714.3566:05815
05816:+00115:+00044:+00026:003714.3566:05816
05817:+00125:+00040:+00096:003714.3566:05817
05818:+00101:+00040:+00116:003714.3566:05818
05819:+00110:+00049:+00116:003714.3566:05819
05820:+00095:+00050:+00106:003714.3566:05820
05821:+00075:+00056:+00019:003699.2863:05821
05822:+00039:+00059:+00013:003699.2863:05822
05823:+00025:+00080:+00001:003699.2863:05823
05824:+00003:+00081:+00035:003699.2863:05824
05825:-00037:+00064:+00031:003699.2863:05825
05826:-00081:+00034:+00104:003813.6591:05826
05827:-00113:+00035:+00039:003813.6591:05827
05828:-00137:-00016:+00054:003813.6591:05828
05829:-00156:-00081:+00052:003813.6591:05829
05830:-00186:-00095:+00020:003813.6591:05830
05831:-00204:-00153:-00079:003725.4511:05831
05832:-00188:-00175:-00039:003725.4511:05832
05833:-00180:-00190:-00027:003725.4511:05833
05834:-00123:-00182:-00042:003725.4511:05834
05835:-00131:-00220:-00026:003725.4511:05835
05836:-00075:-00205:+00043:003725.4511:05836
05837:-00033:-00204:+00075:003710.2951:05837
05838:-00015:-00204:+00068:003710.2951:05838
05839:+00003:-00201:+00048:003710.2951:05839
05840:+00063:-00174:+00034:003710.2951:05840
05841:+00055:-00157:-00045:003710.2951:05841
05842:+00087:-00104:-00123:003802.2336:05842
05843:+00080:-00063:+00040:003802.2336:05843
05844:+00120:-00043:-00018:003802.2336:05844
05845:+00123:+00019:-00005:003802.2336:05845
05846:+00138:+00032:+00109:003802.2336:05846
05847:+00139:+00068:+00071:003714.3730:05847
05848:+00075:+00069:-00038:003714.3730:05848
05849:+00073:+00107:-00082:003714.3730:05849
05850:+00043:+00120:-00028:003714.3730:05850
05851:+00007:+00137:+00091:003714.3730:05851
05852:-00043:+00161:+00115:003714.3730:05852
05853:-00062:+00174:+00089:003677.5769:05853
05854:-00099:+00152:+00052:003677.5769:05854
05855:-00109:+00138:-00057:003677.5769:05855
05856:-00141:+00121:-00035:003677.5769:05856
05857:-00120:+00139:-00027:003677.5769:05857
05858:-00129:+00100:-00018:003757.1574:05858
05859:-00110:+00092:+00006:003757.1574:05859
05860:-00078:+00077:+00003:003757.1574:05860
05861:-00068:+00011:+00117:003757.1574:05861
05862:-00050:-00033:+00004:003757.1574:05862
05863:-00067:-00047:+00009:003757.1574:05863
05864:-00008:-00046:+00095:003670.5578:05864
05865:+00016:-00095:+00113:003670.5578:05865
05866:+00015:-00106:+00075:003670.5578:05866
05867:+00033:-00148:+00131:003670.5578:05867
05868:+00045:-00150:+00129:003670.5578:05868
05869:+00026:-00164:+00027:003624.3071:05869
05870:+00021:-00178:+00044:003624.3071:05870
05871:+00032:-00166:+00097:003624.3071:05871
05872:+00039:-00176:+00095:003624.3071:05872
05873:+00055:-00165:+00061:003624.3071:05873
05874:+00062:-00134:+00080:003624.3071:05874
05875:+00050:-00127:-00016:003712.9667:05875
05876:+00025:-00101:-00031:003712.9667:05876
05877:+00040:-00069:-00064:003712.9667:05877
05878:+00027:-00054:+00014:003712.9667:05878
05879:+00015:-00065:-00002:003712.9667:05879
05880:-00015:-00063:+00023:003627.6774:05880
05881:-00004:-00061:+00081:003627.6774:05881
05882:-00009:-00019:+00085:003627.6774:05882
05883:+00016:+00015:+00033:003627.6774:05883
05884:+00004:+00032:+00055:003627.6774:05884
05885:-00008:+00054:-00011:003627.6774:05885
05886:-00004:+00039:-00036:003582.7021:05886
05887:-00016:+00038:-00028:003582.7021:05887
05888:-00014:+00041:-00022:003582.7021:05888
05889:-00027:+00048:-00050:003582.7021:05889
05890:-00020:+00050:-00045:003582.7021:05890
05891:-00011:+00048:+00008:003702.1520:05891
05892:+00003:+00028:-00077:003702.1520:05892
05893:+00012:+00065:-00090:003702.1520:05893
05894:-00010:+00063:-00024:003702.1520:05894
05895:+00002:+00060:-00019:003702.1520:05895
05896:+00002:+00096:-00121:003702.1520:05896
05897:-00017:+00084:-00122:003606.6186:05897
05898:-00025:+00090:-00083:003606.6186:05898
05899:-00037:+00086:-00150:003606.6186:05899
05900:-00038:+00090:-00123:003606.6186:05900
05901:-00014:+00089:-00134:003606.6186:05901
05902:-00035:+00101:-00155:003613.7939:05902
05903:-00054:+00096:-00199:003613.7939:05903
05904:-00027:+00086:-00137:003613.7939:05904
05905:+00005:+00058:-00135:003613.7939:05905
05906:+00004:+00079:-00131:003613.7939:05906
05907:+00019:+00011:-00033:003734.9521:05907
05908:+00012:-00018:+00016:003734.9521:05908
05909:-00026:-00028:-00073:003734.9521:05909
05910:-00037:-00018:-00006:003734.9521:05910
05911:-00024:-00026:-00054:003734.9521:05911
05912:-00035:-00041:-00094:003734.9521:05912
05913:-00029:-00074:-00134:003648.9597:05913
05914:+00002:-00063:-00175:003648.9597:05914
05915:+00032:-00056:-00091:003648.9597:05915
05916:+00035:-00034:+00109:003648.9597:05916
05917:+00054:-00023:+00173:003648.9597:05917
05918:+00071:-00001:+00363:003656.0405:05918
05919:+00091:+00038:+00132:003656.0405:05919
05920:+00093:+00067:-00028:003656.0405:05920
05921:+00062:+00100:-00068:003656.0405:05921
05922:+00087:+00101:-00105:003656.0405:05922
05923:+00025:+00112:-00024:003656.0405:05923
05924:+00042:+00116:-00010:003779.5104:05924
05925:+00023:+00087:+00068:003779.5104:05925
05926:+00020:+00111:+00149:003779.5104:05926
05927:-00012:+00078:+00088:003779.5104:05927
05928:-00001:+00099:+00065:003779.5104:05928
05929:+00003:+00065:+00035:003681.3920:05929
05930:-00011:+00065:+00075:003681.3920:05930
05931:-00042:+00011:+00072:003681.3920:05931
05932:-00089:-00011:+00046:003681.3920:05932
05933:-00107:-00027:+00051:003681.3920:05933
05934:-00156:-00063:+00042:003681.3920:05934
05935:-00192:-00083:+00037:003656.0725:05935
05936:-00211:-00088:+00078:003656.0725:05936
05937:-00173:-00132:+00048:003656.0725:05937
05938:-00160:-00129:+00001:003656.0725:05938
05939:-00143:-00166:-00004:003656.0725:05939
05940:-00098:-00163:-00032:003768.3132:05940
05941:-00074:-00184:-00081:003768.3132:05941
05942:-00040:-00146:-00062:003768.3132:05942
05943:-00041:-00147:+00053:003768.3132:05943
05944:-00008:-00153:+00095:003768.3132:05944
05945:+00003:-00136:+00113:003659.8354:05945
05946:+00013:-00128:+00050:003659.8354:05946
05947:+00018:-00123:+00063:003659.8354:05947
05948:+00059:-00057:+00034:003659.8354:05948
05949:+00039:-00060:+00066:003659.8354:05949
05950:+00040:+00001:+00103:003659.8354:05950
05951:+00049:+00014:+00022:003613.8564:05951
05952:+00075:+00044:-00028:003613.8564:05952
05953:+00051:+00080:+00018:003613.8564:05953
05954:+00077:+00086:+00019:003613.8564:05954
05955:+00046:+00092:+00001:003613.8564:05955
05956:+00009:+00139:+00034:003723.9187:05956
05957:+00013:+00136:+00069:003723.9187:05957
05958:-00020:+00155:+00016:003723.9187:05958
05959:-00065:+00147:+00079:003723.9187:05959
05960:-00069:+00159:+00091:003723.9187:05960
05961:-00102:+00168:-00046:003723.9187:05961
05962:-00089:+00146:-00003:003606.6496:05962
05963:-00110:+00147:+00024:003606.6496:05963
05964:-00131:+00120:-00015:003606.6496:05964
05965:-00130:+00088:+00061:003606.6496:05965
05966:-00095:+00066:+00130:003606.6496:05966
05967:-00086:+00017:+00040:003572.4899:05967
05968:-00068:-00001:+00086:003572.4899:05968
05969:-00016:-00040:+00107:003572.4899:05969
05970:-00008:-00056:-00015:003572.4899:05970
05971:+00019:-00069:+00084:003572.4899:05971
05972:+00098:-00085:+00113:003572.4899:05972
05973:+00087:-00133:+00070:003669.9785:05973
05974:+00083:-00099:+00075:003669.9785:05974
05975:+00100:-00134:+00001:003669.9785:05975
05976:+00090:-00137:+00001:003669.9785:05976
05977:+00055:-00156:+00019:003669.9785:05977
05978:+00039:-00156:+00069:003555.1242:05978
05979:+00028:-00136:+00120:003555.1242:05979
05980:+00045:-00119:+00029:003555.1242:05980
05981:+00012:-00088:+00088:003555.1242:05981
05982:-00008:-00094:-00001:003555.1242:05982
05983:-00052:-00045:+00029:003555.1242:05983
05984:-00023:-00014:-00023:003532.1862:05984
05985:-00029:+00005:-00069:003532.1862:05985
05986:-00030:+00012:+00016:003532.1862:05986
05987:-00015:+00038:-00019:003532.1862:05987
05988:-00046:+00051:-00029:003532.1862:05988
05989:-00016:+00069:-00037:003532.1862:05989
05990:-00042:+00079:-00023:003627.9118:05990
05991:-00039:+00057:-00028:003627.9118:05991
05992:-00038:+00067:+00026:003627.9118:05992
05993:-00022:+00043:+00058:003627.9118:05993
05994:-00021:+00044:-00091:003627.9118:05994
05995:-00014:+00030:-00090:003555.1848:05995
05996:-00024:+00039:-00011:003555.1848:05996
05997:-00034:+00028:-00068:003555.1848:05997
05998:-00020:+00040:-00094:003555.1848:05998
05999:-00026:+00037:+00011:003555.1848:05999
06000:-00020:+00014:-00026:003555.1848:06000
06001:-00052:+00015:-00087:003542.1018:06001
06002:-00024:+00008:-00082:003542.1018:06002
06003:-00025:+00009:-00097:003542.1018:06003
06004:-00039:+00007:-00113:003542.1018:06004
06005:-00026:+00016:-00082:003542.1018:06005
06006:-00027:+00000:-00041:003670.0024:06006
06007:-00018:-00001:-00107:003670.0024:06007
06008:-00030:+00008:-00099:003670.0024:06008
06009:-00029:+00021:-00105:003670.0024:06009
06010:-00030:+00033:-00139:003670.0024:06010
06011:-00041:+00025:-00168:003670.0024:06011
06012:-00012:+00062:-00113:003606.6733:06012
06013:+00017:+00082:-00022:003606.6733:06013
06014:+00013:+00083:-00031:003606.6733:06014
06015:-00006:+00095:-00059:003606.6733:06015
06016:-00013:+00072:+00083:003606.6733:06016
06017:-00022:+00076:+00056:003603.2875:06017
06018:-00057:+00072:+00033:003603.2875:06018
06019:-00045:+00059:+00004:003603.2875:06019
06020:-00088:+00062:-00093:003603.2875:06020
06021:-00080:+00080:-00174:003603.2875:06021
06022:-00078:+00072:-00228:003603.2875:06022
06023:-00087:+00050:-00047:003745.9104:06023
06024:-00034:+00060:+00134:003745.9104:06024
06025:-00013:+00055:+00189:003745.9104:06025
06026:+00003:+00070:+00281:003745.9104:06026
06027:+00032:+00060:+00061:003745.9104:06027
06028:+00009:+00076:+00002:003670.5175:06028
06029:+00050:+00076:+00067:003670.5175:06029
06030:+00063:+00074:-00033:003670.5175:06030
06031:+00036:+00087:-00109:003670.5175:06031
06032:+00049:+00098:+00027:003670.5175:06032
06033:+00068:+00072:+00098:003670.5175:06033
06034:+00041:+00045:+00055:003666.6806:06034
06035:+00072:+00028:+00104:003666.6806:06035
06036:+00078:+00024:+00112:003666.6806:06036
06037:+00048:+00037:-00019:003666.6806:06037
06038:+00057:+00013:-00004:003666.6806:06038
06039:+00049:+00034:+00020:003790.8168:06039
06040:+00014:-00001:-00067:003790.8168:06040
06041:-00013:+00006:-00053:003790.8168:06041
06042:-00032:-00042:+00038:003790.8168:06042
06043:-00061:-00069:-00026:003790.8168:06043
06044:-00104:-00107:+00044:003703.2287:06044
06045:-00124:-00131:+00075:003703.2287:06045
06046:-00159:-00166:-00049:003703.2287:06046
06047:-00158:-00171:-00042:003703.2287:06047
06048:-00118:-00206:-00075:003703.2287:06048
06049:-00089:-00182:-00039:003703.2287:06049
06050:-00047:-00161:-00061:003677.4716:06050
06051:-00018:-00149:-00019:003677.4716:06051
06052:-00011:-00134:-00009:003677.4716:06052
06053:+00017:-00121:-00037:003677.4716:06053
06054:+00021:-00090:-00056:003677.4716:06054
06055:+00057:-00076:-00032:003790.7656:06055
06056:+00067:-00049:+00022:003790.7656:06056
06057:+00082:-00048:+00008:003790.7656:06057
06058:+00109:+00008:-00053:003790.7656:06058
06059:+00108:+00079:-00076:003790.7656:06059
06060:+00097:+00114:-00014:003692.2824:06060
06061:+00076:+00117:+00029:003692.2824:06061
06062:+00051:+00147:+00086:003692.2824:06062
06063:+00066:+00188:+00069:003692.2824:06063
06064:+00003:+00177:+00025:003692.2824:06064
06065:-00021:+00178:-00039:003692.2824:06065
06066:-00071:+00177:-00052:003666.7209:06066
06067:-00079:+00183:-00024:003666.7209:06067
06068:-00076:+00171:-00042:003666.7209:06068
06069:-00093:+00174:+00106:003666.7209:06069
06070:-00134:+00159:+00194:003666.7209:06070
06071:-00124:+00131:+00082:003757.0659:06071
06072:-00119:+00108:+00065:003757.0659:06072
06073:-00104:+00049:+00010:003757.0659:06073
06074:-00160:+00015:+00029:003757.0659:06074
06075:-00147:-00014:+00048:003757.0659:06075
06076:-00126:-00043:+00044:003757.0659:06076
06077:-00100:-00072:+00063:003648.9357:06077
06078:-00099:-00124:+00061:003648.9357:06078
06079:-00050:-00132:+00092:003648.9357:06079
06080:-00032:-00171:+00099:003648.9357:06080
06081:-00024:-00183:+00080:003648.9357:06081
06082:+00021:-00189:+00167:003634.7155:06082
06083:+00061:-00183:+00134:003634.7155:06083
06084:+00072:-00204:+00073:003634.7155:06084
06085:+00106:-00177:+00140:003634.7155:06085
06086:+00125:-00139:+00041:003634.7155:06086
06087:+00098:-00151:+00092:003634.7155:06087
06088:+00105:-00109:+00100:003723.8781:06088
06089:+00092:-00083:-00015:003723.8781:06089
06090:+00070:-00046:+00011:003723.8781:06090
06091:+00077:-00034:+00034:003723.8781:06091
06092:+00075:-00019:+00041:003723.8781:06092
06093:+00048:+00000:+00067:003627.6853:06093
06094:+00073:+00050:+00036:003627.6853:06094
06095:+00039:+00051:-00038:003627.6853:06095
06096:+00029:+00094:-00062:003627.6853:06096
06097:-00004:+00098:-00033:003627.6853:06097
06098:-00020:+00101:+00002:003627.6853:06098
06099:-00026:+00124:-00092:003613.7319:06099
06100:-00054:+00115:+00026:003613.7319:06100
06101:-00049:+00127:+00029:003613.7319:06101
06102:-00080:+00112:-00029:003613.7319:06102
06103:-00065:+00100:-00077:003613.7319:06103
06104:-00060:+00071:-00032:003723.9270:06104
06105:-00071:+00060:-00056:003723.9270:06105
06106:-00070:+00062:-00092:003723.9270:06106
06107:-00016:+00063:-00110:003723.9270:06107
06108:-00027:+00051:-00102:003723.9270:06108
06109:-00011:+00027:-00129:003723.9270:06109
06110:+00018:+00010:-00073:003648.9357:06110
06111:+00030:+00016:-00109:003648.9357:06111
06112:+00061:+00016:-00128:003648.9357:06112
06113:+00057:+00021:-00109:003648.9357:06113
06114:+00049:-00005:-00081:003648.9357:06114
06115:+00074:+00022:-00112:003645.3430:06115
06116:+00051:+00014:-00145:003645.3430:06116
06117:+00094:+00014:-00127:003645.3430:06117
06118:+00060:+00023:-00014:003645.3430:06118
06119:+00066:-00007:-00013:003645.3430:06119
06120:+00042:-00011:+00120:003768.2546:06120
06121:+00049:-00050:+00184:003768.2546:06121
06122:+00038:-00042:-00026:003768.2546:06122
06123:-00001:-00054:-00022:003768.2546:06123
06124:-00035:-00038:-00202:003768.2546:06124
06125:-00027:-00028:-00222:003768.2546:06125
06126:-00004:-00023:-00083:003703.2287:06126
06127:-00007:-00018:+00112:003703.2287:06127
06128:+00024:+00000:+00239:003703.2287:06128
06129:+00017:+00034:+00292:003703.2287:06129
06130:+00011:+00039:+00192:003703.2287:06130
06131:+00039:+00082:+00089:003688.3349:06131
06132:+00088:+00157:+00041:003688.3349:06132
06133:+00099:+00117:+00001:003688.3349:06133
06134:+00074:+00160:-00015:003688.3349:06134
06135:+00075:+00120:-00042:003688.3349:06135
06136:+00006:+00118:-00014:003802.1481:06136
06137:-00024:+00111:+00053:003802.1481:06137
06138:-00052:+00105:-00070:003802.1481:06138
06139:-00074:+00071:+00098:003802.1481:06139
06140:-00020:+00064:+00164:003802.1481:06140
06141:-00047:+00052:+00033:003802.1481:06141
06142:-00056:+00048:+00045:003714.2570:06142
06143:-00079:-00014:+00099:003714.2570:06143
06144:-00112:-00009:+00021:003714.2570:06144
06145:-00137:-00095:+00021:003714.2570:06145
06146:-00142:-00154:+00113:003714.2570:06146
06147:-00171:-00175:+00068:003688.3427:06147
06148:-00150:-00221:-00022:003688.3427:06148
06149:-00110:-00228:-00175:003688.3427:06149
06150:-00106:-00254:-00217:003688.3427:06150
06151:-00047:-00267:-00168:003688.3427:06151
06152:-00031:-00241:-00058:003802.1481:06152
06153:+00018:-00231:+00069:003802.1481:06153
06154:+00039:-00187:+00073:003802.1481:06154
06155:+00054:-00173:+00080:003802.1481:06155
06156:+00062:-00118:+00109:003802.1481:06156
06157:+00049:-00101:+00074:003802.1481:06157
06158:+00063:-00046:+00077:003692.2248:06158
06159:+00057:-00008:+00028:003692.2248:06159
06160:+00047:+00015:-00038:003692.2248:06160
06161:+00037:+00050:+00008:003692.2248:06161
06162:+00033:+00077:-00117:003692.2248:06162
06163:+00042:+00098:-00174:003645.2875:06163
06164:+00078:+00103:-00087:003645.2875:06164
06165:+00060:+00129:+00029:003645.2875:06165
06166:+00031:+00133:+00089:003645.2875:06166
06167:-00026:+00137:+00019:003645.2875:06167
06168:-00046:+00152:-00023:003645.2875:06168
06169:-00132:+00170:-00018:003757.0742:06169
06170:-00136:+00186:+00024:003757.0742:06170
06171:-00159:+00175:+00087:003757.0742:06171
06172:-00180:+00159:+00119:003757.0742:06172
06173:-00156:+00132:+00133:003757.0742:06173
06174:-00110:+00122:+00078:003638.2597:06174
06175:-00077:+00089:+00076:003638.2597:06175
06176:-00047:+00076:+00029:003638.2597:06176
06177:-00023:+00026:+00040:003638.2597:06177
06178:+00030:-00012:-00025:003638.2597:06178
06179:+00048:-00026:-00007:003638.2597:06179
06180:+00050:-00057:+00007:003613.7551:06180
06181:+00041:-00103:+00137:003613.7551:06181
06182:+00059:-00119:+00222:003613.7551:06182
06183:+00024:-00149:+00135:003613.7551:06183
06184:-00007:-00165:+00081:003613.7551:06184
06185:+00006:-00168:+00101:003702.0144:06185
06186:-00005:-00169:-00001:003702.0144:06186
06187:-00018:-00172:+00075:003702.0144:06187
06188:-00024:-00171:+00110:003702.0144:06188
06189:-00022:-00140:+00037:003702.0144:06189
06190:-00018:-00119:+00058:003702.0144:06190
06191:-00015:-00114:+00045:003606.5405:06191
06192:-00037:-00085:+00027:003606.5405:06192
06193:-00016:-00081:-00030:003606.5405:06193
06194:-00004:-00049:-00046:003606.5405:06194
06195:+00013:-00028:-00027:003606.5405:06195
06196:+00009:-00004:-00039:003572.3530:06196
06197:+00033:+00014:-00006:003572.3530:06197
06198:+00042:+00030:-00006:003572.3530:06198
06199:+00008:+00058:+00009:003572.3530:06199
06200:+00032:+00071:+00003:003572.3530:06200
06201:+00004:+00099:+00030:003572.3530:06201
06202:-00006:+00095:+00036:003680.5981:06202
06203:-00003:+00094:-00037:003680.5981:06203
06204:+00002:+00093:-00024:003680.5981:06204
06205:-00036:+00059:-00077:003680.5981:06205
06206:-00017:+00060:-00081:003680.5981:06206
06207:-00014:+00041:-00051:003596.1184:06207
06208:-00042:+00025:+00023:003596.1184:06208
06209:+00000:+00037:-00010:003596.1184:06209
06210:-00009:+00026:-00035:003596.1184:06210
06211:-00012:+00019:-00063:003596.1184:06211
06212:-00027:+00012:-00090:003596.1184:06212
06213:-00036:+00013:-00141:003582.4802:06213
06214:-00020:+00015:-00104:003582.4802:06214
06215:-00041:+00008:-00091:003582.4802:06215
06216:-00068:+00012:-00135:003582.4802:06216
06217:-00046:+00038:-00131:003582.4802:06217
06218:-00043:+00035:-00120:003712.8286:06218
06219:-00036:+00015:-00164:003712.8286:06219
06220:-00026:+00023:-00162:003712.8286:06220
06221:-00002:+00033:-00087:003712.8286:06221
06222:+00011:+00033:-00010:003712.8286:06222
06223:-00010:+00035:+00029:003712.8286:06223
06224:-00003:+00027:+00019:003638.2121:06224
06225:-00029:+00038:+00120:003638.2121:06225
06226:-00053:+00018:+00026:003638.2121:06226
06227:-00086:+00019:-00046:003638.2121:06227
06228:-00059:+00032:-00131:003638.2121:06228
06229:-00093:+00064:-00242:003624.1113:06229
06230:-00087:+00067:-00121:003624.1113:06230
06231:-00074:+00039:+00004:003624.1113:06231
06232:-00049:+00077:+00175:003624.1113:06232
06233:-00042:+00091:+00207:003624.1113:06233
06234:+00000:+00111:+00249:003624.1113:06234
06235:-00003:+00127:+00123:003768.1459:06235
06236:+00020:+00146:+00094:003768.1459:06236
06237:+00035:+00217:+00158:003768.1459:06237
06238:+00049:+00198:+00044:003768.1459:06238
06239:+00077:+00230:+00005:003768.1459:06239
06240:+00094:+00209:+00050:003681.2622:06240
06241:+00090:+00198:+00045:003681.2622:06241
06242:+00056:+00162:-00011:003681.2622:06242
06243:+00106:+00163:+00106:003681.2622:06243
06244:+00056:+00140:+00147:003681.2622:06244
06245:+00006:+00140:+00002:003666.6647:06245
06246:-00025:+00084:-00061:003666.6647:06246
06247:-00061:+00058:-00015:003666.6647:06247
06248:-00090:-00022:-00104:003666.6647:06248
06249:-00149:-00015:-00109:003666.6647:06249
06250:-00174:-00086:-00058:003666.6647:06250
06251:-00177:-00130:+00039:003779.3674:06251
06252:-00159:-00164:+00085:003779.3674:06252
06253:-00138:-00233:-00028:003779.3674:06253
06254:-00141:-00245:+00002:003779.3674:06254
06255:-00099:-00279:+00026:003779.3674:06255
06256:-00089:-00302:-00078:003659.5861:06256
06257:-00077:-00306:-00086:003659.5861:06257
06258:-00031:-00322:-00047:003659.5861:06258
06259:+00012:-00289:-00016:003659.5861:06259
06260:+00000:-00299:-00048:003659.5861:06260
06261:-00008:-00266:-00075:003659.5861:06261
06262:+00009:-00231:+00008:003645.2636:06262
06263:+00054:-00210:+00016:003645.2636:06263
06264:+00105:-00159:-00009:003645.2636:06264
06265:+00119:-00107:-00001:003645.2636:06265
06266:+00117:-00092:+00051:003645.2636:06266
06267:+00156:+00004:+00013:003734.8286:06267
06268:+00127:+00046:+00042:003734.8286:06268
06269:+00095:+00093:-00040:003734.8286:06269
06270:+00022:+00134:-00061:003734.8286:06270
06271:+00006:+00170:+00026:003734.8286:06271
06272:-00028:+00179:+00047:003734.8286:06272
06273:-00069:+00220:-00002:003638.1801:06273
06274:-00105:+00224:-00012:003638.1801:06274
06275:-00126:+00231:+00036:003638.1801:06275
06276:-00163:+00212:+00055:003638.1801:06276
06277:-00176:+00235:+00065:003638.1801:06277
06278:-00177:+00211:+00079:003603.2490:06278
06279:-00162:+00213:+00069:003603.2490:06279
06280:-00148:+00202:+00050:003603.2490:06280
06281:-00126:+00160:+00073:003603.2490:06281
06282:-00128:+00135:+00020:003603.2490:06282
06283:-00094:+00081:+00093:003603.2490:06283
06284:-00078:+00049:+00049:003702.0712:06284
06285:-00069:-00003:+00025:003702.0712:06285
06286:-00056:-00044:+00162:003702.0712:06286
06287:-00002:-00092:+00094:003702.0712:06287
06288:-00024:-00139:+00090:003702.0712:06288
06289:+00007:-00202:+00212:003596.1647:06289
06290:+00041:-00199:+00092:003596.1647:06290
06291:+00004:-00213:+00109:003596.1647:06291
06292:+00044:-00226:+00158:003596.1647:06292
06293:+00010:-00239:+00140:003596.1647:06293
06294:+00020:-00206:+00043:003596.1647:06294
06295:+00048:-00193:-00005:003572.3984:06295
06296:+00004:-00163:+00030:003572.3984:06296
06297:+00044:-00148:+00017:003572.3984:06297
06298:+00058:-00103:-00044:003572.3984:06298
06299:+00067:-00094:+00017:003572.3984:06299
06300:+00054:-00042:+00132:003669.8750:06300
06301:+00051:-00046:+00020:003669.8750:06301
06302:+00038:+00021:-00135:003669.8750:06302
06303:+00030:+00034:-00036:003669.8750:06303
06304:+00020:+00051:-00010:003669.8750:06304
06305:+00017:+00055:+00052:003669.8750:06305
06306:+00016:+00044:+00063:003585.7333:06306
06307:-00028:+00099:+00064:003585.7333:06307
06308:-00027:+00082:-00061:003585.7333:06308
06309:-00086:+00093:-00105:003585.7333:06309
06310:-00059:+00083:-00091:003585.7333:06310
06311:-00066:+00073:-00114:003562.1767:06311
06312:-00062:+00062:-00136:003562.1767:06312
06313:-00035:+00028:-00048:003562.1767:06313
06314:-00045:+00031:-00054:003562.1767:06314
06315:-00015:+00032:-00111:003562.1767:06315
06316:-00016:+00021:-00096:003562.1767:06316
06317:-00028:+00013:-00091:003680.4621:06317
06318:-00015:+00033:-00087:003680.4621:06318
06319:-00009:+00051:-00068:003680.4621:06319
06320:+00021:+00056:-00102:003680.4621:06320
06321:+00031:+00080:-00098:003680.4621:06321
06322:+00037:+00076:-00108:003617.0075:06322
06323:+00022:+00091:-00055:003617.0075:06323
06324:+00061:+00122:-00095:003617.0075:06324
06325:+00074:+00144:-00166:003617.0075:06325
06326:+00051:+00155:-00172:003617.0075:06326
06327:+00058:+00144:-00102:003617.0075:06327
06328:+00033:+00132:-00115:003613.6616:06328
06329:+00011:+00141:-00054:003613.6616:06329
06330:+00013:+00100:+00067:003613.6616:06330
06331:-00007:+00073:+00027:003613.6616:06331
06332:-00076:+00094:+00060:003613.6616:06332
06333:-00070:+00052:+00028:003734.7958:06333
06334:-00095:+00003:+00066:003734.7958:06334
06335:-00116:+00007:-00141:003734.7958:06335
06336:-00146:-00013:-00186:003734.7958:06336
06337:-00127:-00013:-00108:003734.7958:06337
06338:-00078:-00047:-00082:003734.7958:06338
06339:-00086:-00045:+00027:003670.3959:06339
06340:+00012:-00042:+00254:003670.3959:06340
06341:+00044:-00080:+00219:003670.3959:06341
06342:+00019:-00048:+00136:003670.3959:06342
06343:+00078:-00013:+00072:003670.3959:06343
06344:+00089:+00006:+00045:003655.9770:06344
06345:+00037:+00018:+00039:003655.9770:06345
06346:+00040:+00034:+00059:003655.9770:06346
06347:+00061:+00042:+00114:003655.9770:06347
06348:+00079:+00083:+00053:003655.9770:06348
06349:+00089:+00094:+00087:003779.4177:06349
06350:+00077:+00077:+00086:003779.4177:06350
06351:+00024:+00066:+00016:003779.4177:06351
06352:+00034:+00043:+00025:003779.4177:06352
06353:+00048:+00050:-00030:003779.4177:06353
06354:+00004:+00004:+00000:003779.4177:06354
06355:-00022:-00009:+00066:003703.1879:06355
06356:-00048:-00043:+00130:003703.1879:06356
06357:-00076:-00073:+00053:003703.1879:06357
06358:-00147:-00107:+00025:003703.1879:06358
06359:-00152:-00116:-00062:003703.1879:06359
06360:-00190:-00119:-00133:003666.8493:06360
06361:-00180:-00132:+00009:003666.8493:06361
06362:-00148:-00135:+00033:003666.8493:06362
06363:-00137:-00140:-00040:003666.8493:06363
06364:-00069:-00102:-00181:003666.8493:06364
06365:-00051:-00108:-00043:003666.8493:06365
06366:-00010:-00084:+00023:003768.1960:06366
06367:+00017:-00084:+00010:003768.1960:06367
06368:+00020:-00098:-00035:003768.1960:06368
06369:+00029:-00081:-00023:003768.1960:06369
06370:+00006:-00040:-00002:003768.1960:06370
06371:-00006:-00031:+00029:003659.6105:06371
06372:-00001:+00007:+00021:003659.6105:06372
06373:+00016:+00050:-00024:003659.6105:06373
06374:+00045:+00060:+00012:003659.6105:06374
06375:+00009:+00077:-00023:003659.6105:06375
06376:+00047:+00071:+00003:003634.7077:06376
06377:+00035:+00106:+00018:003634.7077:06377
06378:+00043:+00154:-00018:003634.7077:06378
06379:+00013:+00140:+00024:003634.7077:06379
06380:-00023:+00140:+00040:003634.7077:06380
06381:-00020:+00116:-00017:003634.7077:06381
06382:-00046:+00125:-00015:003723.8698:06382
06383:-00056:+00102:+00050:003723.8698:06383
06384:-00066:+00098:+00058:003723.8698:06384
06385:-00068:+00095:+00084:003723.8698:06385
06386:-00036:+00059:+00090:003723.8698:06386
06387:-00034:+00043:+00129:003606.5952:06387
06388:-00040:+00028:+00113:003606.5952:06388
06389:-00036:+00020:+00102:003606.5952:06389
06390:+00003:+00014:+00093:003606.5952:06390
06391:+00013:+00006:+00049:003606.5952:06391
06392:+00004:-00035:+00107:003606.5952:06392
06393:+00034:-00047:+00176:003582.5336:06393
06394:+00059:-00079:+00118:003582.5336:06394
06395:+00022:-00095:+00117:003582.5336:06395
06396:+00026:-00100:+00080:003582.5336:06396
06397:-00005:-00152:+00015:003582.5336:06397
06398:-00005:-00132:+00100:003680.4865:06398
06399:-00009:-00161:+00099:003680.4865:06399
06400:-00016:-00169:+00164:003680.4865:06400
06401:+00011:-00165:+00207:003680.4865:06401
06402:-00026:-00155:+00113:003680.4865:06402
06403:-00026:-00137:-00018:003680.4865:06403
06404:-00026:-00127:+00008:003575.6225:06404
06405:-00037:-00101:+00029:003575.6225:06405
06406:+00002:-00113:+00006:003575.6225:06406
06407:-00008:-00082:+00010:003575.6225:06407
06408:+00007:-00081:+00042:003575.6225:06408
06409:+00013:-00067:+00007:003575.6225:06409
06410:+00033:-00014:-00048:003562.1916:06410
06411:+00031:-00006:-00020:003562.1916:06411
06412:+00024:-00001:-00004:003562.1916:06412
06413:+00034:+00023:-00078:003562.1916:06413
06414:+00041:+00041:+00017:003562.1916:06414
06415:+00020:+00030:+00013:003659.3015:06415
06416:-00008:+00062:-00007:003659.3015:06416
06417:+00016:+00063:-00048:003659.3015:06417
06418:-00026:+00069:-00070:003659.3015:06418
06419:-00029:+00060:-00105:003659.3015:06419
06420:-00016:+00082:-00090:003659.3015:06420
06421:-00016:+00064:-00070:003575.6149:06421
06422:-00015:+00046:-00082:003575.6149:06422
06423:-00031:+00050:-00095:003575.6149:06423
06424:-00041:+00053:-00102:003575.6149:06424
06425:-00046:+00028:-00120:003575.6149:06425
06426:-00032:+00047:-00171:003572.3603:06426
06427:-00058:+00045:-00129:003572.3603:06427
06428:-00029:+00065:-00085:003572.3603:06428
06429:-00036:+00045:-00121:003572.3603:06429
06430:-00054:+00061:-00151:003572.3603:06430
06431:-00041:+00064:-00117:003572.3603:06431
06432:-00056:+00046:-00097:003691.2148:06432
06433:-00044:+00080:-00134:003691.2148:06433
06434:-00036:+00091:-00128:003691.2148:06434
06435:-00027:+00123:-00065:003691.2148:06435
06436:-00013:+00117:-00120:003691.2148:06436
06437:-00019:+00160:-00183:003617.0544:06437
06438:-00014:+00138:-00120:003617.0544:06438
06439:-00018:+00147:-00105:003617.0544:06439
06440:-00032:+00148:-00072:003617.0544:06440
06441:-00020:+00148:+00013:003617.0544:06441
06442:-00038:+00136:+00067:003617.0544:06442
06443:-00041:+00156:+00118:003624.2836:06443
06444:-00025:+00145:+00128:003624.2836:06444
06445:-00058:+00125:+00031:003624.2836:06445
06446:-00070:+00086:-00175:003624.2836:06446
06447:-00060:+00123:-00226:003624.2836:06447
06448:-00050:+00073:-00103:003757.0405:06448
06449:-00049:+00045:+00017:003757.0405:06449
06450:-00044:+00014:+00111:003757.0405:06450
06451:-00013:+00003:+00251:003757.0405:06451
06452:-00039:-00033:+00212:003757.0405:06452
06453:-00023:-00048:+00092:003692.2006:06453
06454:-00002:-00054:+00097:003692.2006:06454
06455:-00009:-00040:+00146:003692.2006:06455
06456:+00025:-00013:+00079:003692.2006:06456
06457:+00047:-00015:+00046:003692.2006:06457
06458:+00052:-00021:+00095:003692.2006:06458
06459:+00073:-00014:+00087:003677.4636:06459
06460:+00052:-00034:+00161:003677.4636:06460
06461:+00079:-00031:+00109:003677.4636:06461
06462:+00060:-00038:+00086:003677.4636:06462
06463:+00094:-00036:+00043:003677.4636:06463
06464:+00093:+00004:+00049:003790.7741:06464
06465:+00082:+00007:-00004:003790.7741:06465
06466:+00038:+00002:+00008:003790.7741:06466
06467:+00031:-00017:-00028:003790.7741:06467
06468:-00012:-00032:-00061:003790.7741:06468
06469:-00070:-00028:+00119:003790.7741:06469
06470:-00096:-00074:+00012:003714.2487:06470
06471:-00121:-00075:-00035:003714.2487:06471
06472:-00119:-00113:+00152:003714.2487:06472
06473:-00155:-00136:-00140:003714.2487:06473
06474:-00202:-00155:-00373:003714.2487:06474
06475:-00143:-00142:-00204:003677.4802:06475
06476:-00095:-00160:-00049:003677.4802:06476
06477:-00118:-00122:-00034:003677.4802:06477
06478:-00060:-00156:+00026:003677.4802:06478
06479:-00045:-00117:+00068:003677.4802:06479
06480:-00038:-00105:+00099:003779.4770:06480
06481:-00005:-00071:-00004:003779.4770:06481
06482:-00016:-00061:+00027:003779.4770:06482
06483:+00047:-00031:-00089:003779.4770:06483
06484:+00044:+00022:-00169:003779.4770:06484
06485:+00093:+00026:-00005:003779.4770:06485
06486:+00084:+00041:+00143:003681.3027:06486
06487:+00103:+00072:+00057:003681.3027:06487
06488:+00101:+00119:+00034:003681.3027:06488
06489:+00138:+00151:-00061:003681.3027:06489
06490:+00104:+00131:-00071:003681.3027:06490
06491:+00105:+00164:-00037:003634.6606:06491
06492:+00046:+00151:+00144:003634.6606:06492
06493:+00067:+00170:+00144:003634.6606:06493
06494:+00038:+00190:+00024:003634.6606:06494
06495:+00032:+00200:+00084:003634.6606:06495
06496:+00008:+00168:+00103:003634.6606:06496
06497:-00076:+00159:+00078:003745.7778:06497
06498:-00076:+00161:+00063:003745.7778:06498
06499:-00117:+00103:+00166:003745.7778:06499
06500:-00119:+00049:+00126:003745.7778:06500
06501:-00135:+00010:+00125:003745.7778:06501
06502:-00118:-00024:+00136:003638.0454:06502
06503:-00128:-00042:+00122:003638.0454:06503
06504:-00098:-00090:+00118:003638.0454:06504
06505:-00072:-00118:+00131:003638.0454:06505
06506:-00051:-00168:+00214:003638.0454:06506
06507:-00031:-00196:+00175:003638.0454:06507
06508:-00051:-00223:+00115:003603.2336:06508
06509:-00051:-00252:+00108:003603.2336:06509
06510:-00055:-00293:+00091:003603.2336:06510
06511:-00054:-00298:+00055:003603.2336:06511
06512:-00042:-00292:+00117:003603.2336:06512
06513:-00008:-00297:+00157:003702.0793:06513
06514:+00012:-00281:+00094:003702.0793:06514
06515:+00045:-00262:+00084:003702.0793:06515
06516:+00048:-00195:+00066:003702.0793:06516
06517:+00062:-00184:+00021:003702.0793:06517
06518:+00067:-00125:+00086:003702.0793:06518
06519:+00065:-00076:+00076:003596.1184:06519
06520:+00091:-00024:+00068:003596.1184:06520
06521:+00087:+00034:-00028:003596.1184:06521
06522:+00093:+00043:-00091:003596.1184:06522
06523:+00091:+00076:-00069:003596.1184:06523
06524:+00106:+00143:-00025:003582.5800:06524
06525:+00082:+00134:+00004:003582.5800:06525
06526:+00056:+00146:+00069:003582.5800:06526
06527:+00048:+00175:-00013:003582.5800:06527
06528:-00008:+00167:-00078:003582.5800:06528
06529:-00014:+00169:-00102:003582.5800:06529
06530:-00048:+00136:-00107:003680.5024:06530
06531:-00103:+00119:-00111:003680.5024:06531
06532:-00091:+00086:-00069:003680.5024:06532
06533:-00081:+00088:-00091:003680.5024:06533
06534:-00114:+00053:-00130:003680.5024:06534
06535:-00094:+00024:-00065:003606.5637:06535
06536:-00063:+00011:-00107:003606.5637:06536
06537:-00063:+00016:-00171:003606.5637:06537
06538:-00039:+00006:-00107:003606.5637:06538
06539:-00025:-00001:-00082:003606.5637:06539
06540:-00012:-00021:-00072:003606.5637:06540
06541:+00033:+00016:-00199:003592.8808:06541
06542:+00022:-00004:-00135:003592.8808:06542
06543:+00051:+00053:-00182:003592.8808:06543
06544:+00057:+00021:-00151:003592.8808:06544
06545:+00070:+00068:-00142:003592.8808:06545
06546:+00050:+00047:-00097:003712.8613:06546
06547:+00077:+00067:-00087:003712.8613:06547
06548:+00035:+00040:-00087:003712.8613:06548
06549:+00024:+00047:+00018:003712.8613:06549
06550:+00064:+00037:+00039:003712.8613:06550
06551:+00023:+00053:+00009:003712.8613:06551
06552:+00044:+00012:+00013:003648.8398:06552
06553:+00004:-00015:+00083:003648.8398:06553
06554:+00000:-00025:-00186:003648.8398:06554
06555:-00028:-00036:-00128:003648.8398:06555
06556:-00038:-00014:-00079:003648.8398:06556
06557:-00033:-00048:+00045:003634.6447:06557
06558:-00041:-00026:+00154:003634.6447:06558
06559:-00015:-00014:+00262:003634.6447:06559
06560:-00003:-00013:+00043:003634.6447:06560
06561:+00000:+00020:+00023:003634.6447:06561
06562:+00037:+00035:+00073:003768.1542:06562
06563:+00033:+00052:+00103:003768.1542:06563
06564:+00023:+00077:+00101:003768.1542:06564
06565:+00023:+00095:+00127:003768.1542:06565
06566:+00025:+00088:+00134:003768.1542:06566
06567:+00019:+00105:+00002:003768.1542:06567
06568:+00003:+00101:+00055:003681.3027:06568
06569:+00018:+00086:+00121:003681.3027:06569
06570:+00018:+00077:+00043:003681.3027:06570
06571:-00004:+00040:+00001:003681.3027:06571
06572:-00019:-00007:+00102:003681.3027:06572
06573:-00067:-00024:-00042:003666.5925:06573
06574:-00117:-00053:-00099:003666.5925:06574
06575:-00092:-00084:-00031:003666.5925:06575
06576:-00102:-00129:+00015:003666.5925:06576
06577:-00111:-00141:+00029:003666.5925:06577
06578:-00097:-00159:+00012:003666.5925:06578
06579:-00091:-00173:-00050:003768.1374:06579
06580:-00087:-00148:-00142:003768.1374:06580
06581:-00075:-00160:-00183:003768.1374:06581
06582:-00065:-00169:-00136:003768.1374:06582
06583:-00049:-00147:-00115:003768.1374:06583
06584:-00044:-00138:-00011:003648.8879:06584
06585:-00016:-00153:+00030:003648.8879:06585
06586:-00037:-00071:-00022:003648.8879:06586
06587:-00021:-00076:+00031:003648.8879:06587
06588:+00012:-00029:+00114:003648.8879:06588
06589:+00004:-00004:+00035:003648.8879:06589
06590:+00026:+00041:-00011:003634.6372:06590
06591:+00044:+00081:-00049:003634.6372:06591
06592:+00010:+00103:-00084:003634.6372:06592
06593:+00038:+00145:-00144:003634.6372:06593
06594:+00037:+00134:-00112:003634.6372:06594
06595:+00047:+00150:-00141:003712.8452:06595
06596:+00043:+00178:-00069:003712.8452:06596
06597:+00022:+00175:-00010:003712.8452:06597
06598:+00004:+00171:+00161:003712.8452:06598
06599:+00057:+00165:+00093:003712.8452:06599
06600:-00008:+00193:+00042:003617.0625:06600
06601:-00024:+00153:+00020:003617.0625:06601
06602:-00062:+00160:+00052:003617.0625:06602
06603:-00082:+00108:+00084:003617.0625:06603
06604:-00097:+00103:+00133:003617.0625:06604
06605:-00095:+00059:+00060:003617.0625:06605
06606:-00093:+00060:+00000:003572.3376:06606
06607:-00066:+00012:-00040:003572.3376:06607
06608:-00081:-00017:+00047:003572.3376:06608
06609:-00031:-00047:+00107:003572.3376:06609
06610:-00030:-00079:+00167:003572.3376:06610
06611:-00035:-00126:+00192:003572.3376:06611
06612:+00006:-00106:+00141:003680.4223:06612
06613:-00032:-00149:+00028:003680.4223:06613
06614:-00034:-00147:+00074:003680.4223:06614
06615:-00045:-00176:+00163:003680.4223:06615
06616:-00047:-00187:+00090:003680.4223:06616
06617:-00032:-00190:+00103:003565.1953:06617
06618:-00047:-00185:+00154:003565.1953:06618
06619:-00034:-00162:+00025:003565.1953:06619
06620:-00035:-00185:+00016:003565.1953:06620
06621:+00031:-00121:-00009:003565.1953:06621
06622:+00029:-00134:+00020:003565.1953:06622
06623:+00050:-00076:+00080:003551.9455:06623
06624:+00055:-00077:+00049:003551.9455:06624
06625:+00050:-00042:+00130:003551.9455:06625
06626:+00070:-00025:+00086:003551.9455:06626
06627:+00047:+00002:+00016:003551.9455:06627
06628:+00032:-00006:-00015:003648.6237:06628
06629:+00033:+00030:-00084:003648.6237:06629
06630:+00032:+00053:-00041:003648.6237:06630
06631:+00043:+00062:-00005:003648.6237:06631
06632:+00006:+00082:-00015:003648.6237:06632
06633:+00019:+00074:-00001:003648.6237:06633
06634:+00014:+00080:+00039:003544.8083:06634
06635:+00000:+00080:+00000:003544.8083:06635
06636:-00024:+00087:-00094:003544.8083:06636
06637:-00036:+00070:-00080:003544.8083:06637
06638:-00069:+00045:-00026:003544.8083:06638
06639:-00081:+00060:-00058:003541.9821:06639
06640:-00071:+00065:-00092:003541.9821:06640
06641:-00073:+00057:-00085:003541.9821:06641
06642:-00049:+00055:-00048:003541.9821:06642
06643:-00057:+00055:-00054:003541.9821:06643
06644:-00028:+00082:-00084:003541.9821:06644
06645:-00016:+00077:-00054:003659.1752:06645
06646:-00023:+00070:-00139:003659.1752:06646
06647:-00040:+00099:-00162:003659.1752:06647
06648:-00008:+00097:-00124:003659.1752:06648
06649:-00008:+00097:-00128:003659.1752:06649
06650:-00016:+00074:-00169:003659.1752:06650
06651:-00018:+00083:-00116:003606.5637:06651
06652:-00032:+00083:-00100:003606.5637:06652
06653:-00041:+00057:-00197:003606.5637:06653
06654:-00040:+00045:-00082:003606.5637:06654
06655:-00018:+00039:-00011:003606.5637:06655
06656:-00057:+00038:+00077:003592.8884:06656
06657:-00070:-00004:+00103:003592.8884:06657
06658:-00057:-00012:+00127:003592.8884:06658
06659:-00060:-00038:-00010:003592.8884:06659
06660:-00063:-00029:-00291:003592.8884:06660
06661:-00083:-00032:-00203:003734.8615:06661
06662:+00000:-00012:-00186:003734.8615:06662
06663:-00029:-00035:-00131:003734.8615:06663
06664:+00022:+00023:+00262:003734.8615:06664
06665:+00069:-00002:+00480:003734.8615:06665
06666:+00013:+00028:+00389:003734.8615:06666
06667:+00041:+00070:+00114:003659.6347:06667
06668:+00037:+00155:+00076:003659.6347:06668
06669:+00108:+00176:+00087:003659.6347:06669
06670:+00071:+00197:+00043:003659.6347:06670
06671:+00101:+00232:+00017:003659.6347:06671
06672:+00102:+00182:+00022:003655.8730:06672
06673:+00102:+00163:+00025:003655.8730:06673
06674:+00052:+00160:-00033:003655.8730:06674
06675:+00054:+00151:+00095:003655.8730:06675
06676:+00051:+00144:+00028:003655.8730:06676
06677:-00037:+00136:-00054:003655.8730:06677
06678:-00079:+00113:-00100:003756.8911:06678
06679:-00106:+00110:+00016:003756.8911:06679
06680:-00149:+00017:+00146:003756.8911:06680
06681:-00173:-00050:+00120:003756.8911:06681
06682:-00194:-00082:-00014:003756.8911:06682
06683:-00194:-00100:-00019:003681.1726:06683
06684:-00200:-00213:-00119:003681.1726:06684
06685:-00268:-00251:-00087:003681.1726:06685
06686:-00193:-00284:-00068:003681.1726:06686
06687:-00170:-00332:-00123:003681.1726:06687
06688:-00114:-00333:-00124:003681.1726:06688
06689:-00015:-00342:+00032:003655.9289:06689
06690:-00003:-00341:+00044:003655.9289:06690
06691:+00026:-00274:-00065:003655.9289:06691
06692:+00091:-00242:-00088:003655.9289:06692
06693:+00084:-00207:-00069:003655.9289:06693
06694:+00095:-00166:+00025:003756.9331:06694
06695:+00126:-00087:+00115:003756.9331:06695
06696:+00186:-00096:+00058:003756.9331:06696
06697:+00188:+00004:-00078:003756.9331:06697
06698:+00200:+00034:-00035:003756.9331:06698
06699:+00186:+00085:+00001:003659.5781:06699
06700:+00123:+00131:+00041:003659.5781:06700
06701:+00083:+00177:+00033:003659.5781:06701
06702:+00084:+00209:+00025:003659.5781:06702
06703:+00024:+00250:-00147:003659.5781:06703
06704:-00060:+00253:-00154:003659.5781:06704
06705:-00115:+00259:-00075:003634.6762:06705
06706:-00162:+00239:-00027:003634.6762:06706
06707:-00196:+00272:+00013:003634.6762:06707
06708:-00187:+00283:+00090:003634.6762:06708
06709:-00199:+00265:+00062:003634.6762:06709
06710:-00209:+00237:-00012:003723.8452:06710
06711:-00195:+00193:+00026:003723.8452:06711
06712:-00175:+00190:+00019:003723.8452:06712
06713:-00138:+00127:+00038:003723.8452:06713
06714:-00124:+00058:-00022:003723.8452:06714
06715:-00095:+00027:+00002:003723.8452:06715
06716:-00059:-00048:+00134:003617.0544:06716
06717:-00048:-00059:+00181:003617.0544:06717
06718:-00029:-00142:+00144:003617.0544:06718
06719:-00026:-00183:+00096:003617.0544:06719
06720:+00017:-00214:+00116:003617.0544:06720
06721:+00021:-00245:+00013:003603.2490:06721
06722:+00031:-00229:+00040:003603.2490:06722
06723:+00057:-00250:+00120:003603.2490:06723
06724:+00059:-00238:+00123:003603.2490:06724
06725:+00049:-00231:+00090:003603.2490:06725
06726:+00071:-00224:+00150:003603.2490:06726
06727:+00083:-00173:+00190:003702.0712:06727
06728:+00103:-00145:+00105:003702.0712:06728
06729:+00090:-00097:+00069:003702.0712:06729
06730:+00105:-00065:+00113:003702.0712:06730
06731:+00103:-00028:+00030:003702.0712:06731
06732:+00090:+00013:-00059:003606.6027:06732
06733:+00068:+00039:-00008:003606.6027:06733
06734:+00052:+00050:-00038:003606.6027:06734
06735:+00042:+00071:-00087:003606.6027:06735
06736:+00045:+00084:+00004:003606.6027:06736
06737:+00009:+00087:+00014:003606.6027:06737
06738:-00011:+00086:-00031:003592.9809:06738
06739:-00024:+00109:-00010:003592.9809:06739
06740:-00042:+00110:-00013:003592.9809:06740
06741:-00047:+00089:-00032:003592.9809:06741
06742:-00036:+00101:-00027:003592.9809:06742
06743:-00064:+00072:-00017:003691.3354:06743
06744:-00059:+00073:-00062:003691.3354:06744
06745:-00045:+00066:-00054:003691.3354:06745
06746:-00067:+00049:-00092:003691.3354:06746
06747:-00072:+00010:-00077:003691.3354:06747
06748:-00061:+00008:-00083:003691.3354:06748
06749:-00082:+00007:-00096:003617.1013:06749
06750:-00067:-00016:-00120:003617.1013:06750
06751:-00040:-00016:-00107:003617.1013:06751
06752:-00018:-00017:-00086:003617.1013:06752
06753:-00009:-00006:-00114:003617.1013:06753
06754:+00005:-00001:-00151:003603.3188:06754
06755:+00045:+00024:-00172:003603.3188:06755
06756:+00025:+00047:-00172:003603.3188:06756
06757:+00045:+00077:-00112:003603.3188:06757
06758:+00034:+00059:-00124:003603.3188:06758
06759:+00047:+00086:-00087:003603.3188:06759
06760:+00034:+00075:+00081:003734.8532:06760
06761:+00057:+00099:+00048:003734.8532:06761
06762:-00028:+00098:+00063:003734.8532:06762
06763:+00000:+00089:+00045:003734.8532:06763
06764:+00001:+00058:+00021:003734.8532:06764
06765:-00048:+00059:-00123:003670.4450:06765
06766:-00044:+00065:-00246:003670.4450:06766
06767:-00047:+00071:-00171:003670.4450:06767
06768:-00018:+00064:-00084:003670.4450:06768
06769:-00031:+00031:-00004:003670.4450:06769
06770:+00004:+00051:+00279:003670.4450:06770
06771:+00030:+00057:+00231:003655.8972:06771
06772:+00023:+00071:+00204:003655.8972:06772
06773:+00058:+00124:+00140:003655.8972:06773
06774:+00075:+00129:+00087:003655.8972:06774
06775:+00066:+00127:+00030:003655.8972:06775
06776:+00038:+00099:-00011:003779.3674:06776
06777:+00020:+00079:-00037:003779.3674:06777
06778:-00053:+00026:-00032:003779.3674:06778
06779:-00034:+00033:+00053:003779.3674:06779
06780:-00064:+00021:+00103:003779.3674:06780
06781:-00068:-00003:+00078:003703.2043:06781
06782:-00070:+00007:+00093:003703.2043:06782
06783:-00004:-00006:+00116:003703.2043:06783
06784:-00001:-00018:+00046:003703.2043:06784
06785:-00021:-00013:+00083:003703.2043:06785
06786:-00020:-00066:+00146:003703.2043:06786
06787:-00054:-00102:+00093:003666.7692:06787
06788:-00082:-00115:+00057:003666.7692:06788
06789:-00112:-00184:+00050:003666.7692:06789
06790:-00108:-00178:+00027:003666.7692:06790
06791:-00112:-00228:-00039:003666.7692:06791
06792:-00083:-00232:+00019:003779.4682:06792
06793:-00050:-00250:-00014:003779.4682:06793
06794:-00050:-00237:-00059:003779.4682:06794
06795:-00001:-00193:-00088:003779.4682:06795
06796:+00014:-00186:-00024:003779.4682:06796
06797:+00044:-00155:+00048:003681.3188:06797
06798:+00022:-00128:+00087:003681.3188:06798
06799:+00006:-00126:+00076:003681.3188:06799
06800:+00033:-00077:+00024:003681.3188:06800
06801:+00022:-00039:+00074:003681.3188:06801
06802:-00011:-00020:+00083:003681.3188:06802
06803:+00011:+00053:-00005:003645.3112:06803
06804:+00027:+00064:-00062:003645.3112:06804
06805:+00016:+00096:-00078:003645.3112:06805
06806:-00009:+00141:-00107:003645.3112:06806
06807:+00010:+00136:+00020:003645.3112:06807
06808:-00008:+00171:+00022:003756.9909:06808
06809:-00026:+00168:+00009:003756.9909:06809
06810:-00041:+00191:+00039:003756.9909:06810
06811:-00059:+00177:+00034:003756.9909:06811
06812:-00086:+00187:+00043:003756.9909:06812
06813:-00065:+00166:-00019:003756.9909:06813
06814:-00059:+00143:-00034:003638.2280:06814
06815:-00097:+00117:-00039:003638.2280:06815
06816:-00070:+00087:+00013:003638.2280:06816
06817:-00051:+00067:+00077:003638.2280:06817
06818:-00020:+00028:+00123:003638.2280:06818
06819:-00022:+00001:+00101:003603.3034:06819
06820:+00018:-00021:+00035:003603.3034:06820
06821:+00017:-00041:+00101:003603.3034:06821
06822:+00043:-00081:+00093:003603.3034:06822
06823:+00074:-00095:+00164:003603.3034:06823
06824:+00044:-00091:+00093:003603.3034:06824
06825:+00023:-00113:+00047:003712.9423:06825
06826:+00065:-00103:+00035:003712.9423:06826
06827:+00027:-00139:+00093:003712.9423:06827
06828:+00010:-00159:+00160:003712.9423:06828
06829:+00001:-00175:+00096:003712.9423:06829
06830:+00012:-00174:+00002:003596.1879:06830
06831:-00016:-00167:-00006:003596.1879:06831
06832:-00057:-00131:+00004:003596.1879:06832
06833:-00048:-00131:+00014:003596.1879:06833
06834:-00070:-00111:+00015:003596.1879:06834
06835:-00034:-00097:+00074:003596.1879:06835
06836:-00052:-00074:+00095:003582.6030:06836
06837:-00035:-00078:+00083:003582.6030:06837
06838:-00033:-00047:+00052:003582.6030:06838
06839:-00018:-00033:-00075:003582.6030:06839
06840:-00021:-00013:-00071:003582.6030:06840
06841:-00005:+00006:-00019:003680.5261:06841
06842:+00028:-00016:-00018:003680.5261:06842
06843:+00004:-00004:-00020:003680.5261:06843
06844:+00023:+00022:+00035:003680.5261:06844
06845:+00029:+00021:+00043:003680.5261:06845
06846:+00008:+00014:+00012:003680.5261:06846
06847:+00028:+00034:-00007:003585.7641:06847
06848:+00005:+00052:+00020:003585.7641:06848
06849:-00006:+00027:-00046:003585.7641:06849
06850:+00000:+00050:-00044:003585.7641:06850
06851:-00010:+00026:-00033:003585.7641:06851
06852:+00000:+00043:-00086:003582.6794:06852
06853:-00010:+00039:-00136:003582.6794:06853
06854:+00002:+00026:-00053:003582.6794:06854
06855:-00013:+00036:-00070:003582.6794:06855
06856:-00025:+00033:-00121:003582.6794:06856
06857:-00015:+00030:-00142:003582.6794:06857
06858:-00030:+00037:-00133:003702.0793:06858
06859:-00072:+00032:-00183:003702.0793:06859
06860:-00046:+00015:-00132:003702.0793:06860
06861:-00019:+00014:-00100:003702.0793:06861
06862:-00026:+00047:-00096:003702.0793:06862
06863:-00019:+00042:-00022:003638.2121:06863
06864:+00011:+00045:+00010:003638.2121:06864
06865:+00013:+00052:+00029:003638.2121:06865
06866:+00032:+00058:-00015:003638.2121:06866
06867:+00015:+00023:+00054:003638.2121:06867
06868:-00012:+00012:-00066:003638.2121:06868
06869:-00014:+00016:-00151:003624.1816:06869
06870:+00014:+00044:-00305:003624.1816:06870
06871:-00017:+00027:-00130:003624.1816:06871
06872:+00012:+00041:-00055:003624.1816:06872
06873:+00011:+00082:+00238:003624.1816:06873
06874:+00030:+00085:+00388:003756.9746:06874
06875:+00030:+00089:+00275:003756.9746:06875
06876:+00016:+00141:-00017:003756.9746:06876
06877:+00009:+00159:+00051:003756.9746:06877
06878:+00020:+00149:+00035:003756.9746:06878
06879:-00009:+00180:-00043:003756.9746:06879
06880:+00017:+00168:-00005:003659.4899:06880
06881:+00018:+00154:+00050:003659.4899:06881
06882:-00008:+00090:+00017:003659.4899:06882
06883:-00021:+00075:+00010:003659.4899:06883
06884:-00024:+00041:+00063:003659.4899:06884
06885:+00003:+00045:+00033:003666.6889:06885
06886:-00004:+00035:-00035:003666.6889:06886
06887:-00012:+00025:+00026:003666.6889:06887
06888:-00025:+00017:+00028:003666.6889:06888
06889:-00064:-00018:+00030:003666.6889:06889
06890:-00078:-00060:+00045:003757.0158:06890
06891:-00114:-00071:+00012:003757.0158:06891
06892:-00143:-00119:-00026:003757.0158:06892
06893:-00126:-00189:-00103:003757.0158:06893
06894:-00158:-00231:-00139:003757.0158:06894
06895:-00072:-00241:+00070:003757.0158:06895
06896:-00071:-00283:+00034:003670.3803:06896
06897:-00031:-00258:-00005:003670.3803:06897
06898:+00001:-00270:-00050:003670.3803:06898
06899:-00025:-00266:-00009:003670.3803:06899
06900:+00032:-00258:+00097:003670.3803:06900
06901:+00016:-00226:-00044:003634.6840:06901
06902:-00037:-00214:-00068:003634.6840:06902
06903:+00060:-00147:+00018:003634.6840:06903
06904:+00070:-00154:+00031:003634.6840:06904
06905:+00087:-00061:-00017:003634.6840:06905
06906:+00102:-00030:-00020:003634.6840:06906
06907:+00140:+00027:-00074:003734.8862:06907
06908:+00149:+00076:-00104:003734.8862:06908
06909:+00155:+00116:+00192:003734.8862:06909
06910:+00122:+00122:+00067:003734.8862:06910
06911:+00070:+00214:-00016:003734.8862:06911
06912:+00078:+00213:+00036:003627.6691:06912
06913:-00058:+00232:-00076:003627.6691:06913
06914:-00130:+00230:-00139:003627.6691:06914
06915:-00117:+00267:-00059:003627.6691:06915
06916:-00160:+00248:+00112:003627.6691:06916
06917:-00154:+00239:+00135:003627.6691:06917
06918:-00185:+00199:+00093:003592.9963:06918
06919:-00206:+00217:+00084:003592.9963:06919
06920:-00209:+00146:-00026:003592.9963:06920
06921:-00154:+00188:-00006:003592.9963:06921
06922:-00142:+00092:+00063:003592.9963:06922
06923:-00134:+00058:+00114:003702.1035:06923
06924:-00116:+00018:-00001:003702.1035:06924
06925:-00076:-00025:+00026:003702.1035:06925
06926:-00072:-00074:+00044:003702.1035:06926
06927:-00057:-00132:+00069:003702.1035:06927
06928:-00034:-00171:+00163:003702.1035:06928
06929:+00046:-00165:+00140:003585.8178:06929
06930:+00046:-00221:+00050:003585.8178:06930
06931:+00073:-00193:+00009:003585.8178:06931
06932:+00105:-00207:-00001:003585.8178:06932
06933:+00064:-00214:+00031:003585.8178:06933
06934:+00092:-00201:+00172:003562.2219:06934
06935:+00098:-00146:+00117:003562.2219:06935
06936:+00077:-00149:+00012:003562.2219:06936
06937:+00051:-00119:+00035:003562.2219:06937
06938:+00061:-00074:-00035:003562.2219:06938
06939:+00019:-00074:+00027:003562.2219:06939
06940:+00046:-00037:+00080:003669.8435:06940
06941:+00042:+00017:+00056:003669.8435:06941
06942:+00021:+00014:+00005:003669.8435:06942
06943:+00031:+00028:+00047:003669.8435:06943
06944:-00001:+00080:+00008:003669.8435:06944
06945:-00038:+00077:-00063:003565.2714:06945
06946:-00017:+00093:-00022:003565.2714:06946
06947:-00042:+00092:-00050:003565.2714:06947
06948:-00030:+00094:-00035:003565.2714:06948
06949:-00057:+00096:-00011:003565.2714:06949
06950:-00057:+00074:+00001:003565.2714:06950
06951:-00046:+00078:-00072:003542.0195:06951
06952:-00070:+00059:-00048:003542.0195:06952
06953:-00035:+00064:-00060:003542.0195:06953
06954:-00063:+00051:-00038:003542.0195:06954
06955:-00083:+00027:-00021:003542.0195:06955
06956:-00066:+00027:-00008:003542.0195:06956
06957:-00031:+00012:-00041:003669.8750:06957
06958:-00038:+00034:-00102:003669.8750:06958
06959:-00029:+00022:-00067:003669.8750:06959
06960:-00037:+00019:-00056:003669.8750:06960
06961:-00002:+00009:-00123:003669.8750:06961
06962:+00030:+00051:-00127:003585.8256:06962
06963:+00033:+00051:-00103:003585.8256:06963
06964:+00043:+00050:-00079:003585.8256:06964
06965:+00045:+00046:-00080:003585.8256:06965
06966:+00057:+00043:-00124:003585.8256:06966
06967:+00041:+00082:-00114:003585.8256:06967
06968:+00035:+00096:-00187:003582.6718:06968
06969:+00030:+00073:-00167:003582.6718:06969
06970:+00004:+00092:-00111:003582.6718:06970
06971:+00026:+00102:-00103:003582.6718:06971
06972:+00014:+00113:-00016:003582.6718:06972
06973:-00010:+00090:-00028:003723.9025:06973
06974:-00014:+00095:+00008:003723.9025:06974
06975:-00017:+00063:+00028:003723.9025:06975
06976:-00043:+00065:+00031:003723.9025:06976
06977:-00040:+00025:-00044:003723.9025:06977
06978:-00071:+00054:-00131:003723.9025:06978
06979:-00046:+00067:-00199:003648.8637:06979
06980:-00071:+00084:-00116:003648.8637:06980
06981:-00033:+00041:-00033:003648.8637:06981
06982:-00044:+00007:+00224:003648.8637:06982
06983:-00057:+00032:+00308:003648.8637:06983
06984:-00063:+00003:+00206:003634.6840:06984
06985:-00080:+00019:-00043:003634.6840:06985
06986:-00047:+00022:+00040:003634.6840:06986
06987:-00023:+00017:+00032:003634.6840:06987
06988:-00022:+00020:+00051:003634.6840:06988
06989:+00045:+00010:+00058:003768.1879:06989
06990:+00039:+00021:+00082:003768.1879:06990
06991:+00066:+00016:+00117:003768.1879:06991
06992:+00072:-00007:+00132:003768.1879:06992
06993:+00058:-00021:+00046:003768.1879:06993
06994:+00091:-00002:+00135:003768.1879:06994
06995:+00112:+00017:+00125:003670.4204:06995
06996:+00101:+00011:+00128:003670.4204:06996
06997:+00125:+00002:+00054:003670.4204:06997
06998:+00063:-00026:+00087:003670.4204:06998
06999:+00045:-00047:+00036:003670.4204:06999
07000:-00050:-00060:+00014:003666.6567:07000
07001:-00076:-00101:+00059:003666.6567:07001
07002:-00146:-00117:+00046:003666.6567:07002
07003:-00174:-00159:-00041:003666.6567:07003
07004:-00174:-00173:-00105:003666.6567:07004
07005:-00155:-00189:-00106:003666.6567:07005
07006:-00124:-00172:+00069:003756.9077:07006
07007:-00076:-00166:+00075:003756.9077:07007
07008:-00069:-00170:+00027:003756.9077:07008
07009:-00034:-00117:+00031:003756.9077:07009
07010:-00010:-00101:+00055:003756.9077:07010
07011:-00002:-00113:+00064:003659.5383:07011
07012:-00016:-00113:+00068:003659.5383:07012
07013:+00017:-00062:+00010:003659.5383:07013
07014:-00011:-00014:-00074:003659.5383:07014
07015:-00005:-00021:-00045:003659.5383:07015
07016:-00001:+00020:+00012:003659.5383:07016
07017:-00026:+00028:-00076:003634.6528:07017
07018:+00043:+00066:-00064:003634.6528:07018
07019:+00058:+00097:-00028:003634.6528:07019
07020:+00040:+00120:+00038:003634.6528:07020
07021:+00070:+00122:+00071:003634.6528:07021
07022:+00041:+00163:-00024:003723.7963:07022
07023:+00024:+00186:+00011:003723.7963:07023
07024:+00062:+00177:+00032:003723.7963:07024
07025:-00011:+00177:+00036:003723.7963:07025
07026:-00004:+00197:+00011:003723.7963:07026
07027:-00003:+00169:+00022:003627.6853:07027
07028:-00004:+00155:-00043:003627.6853:07028
07029:-00003:+00155:-00034:003627.6853:07029
07030:-00033:+00113:+00018:003627.6853:07030
07031:-00038:+00074:+00062:003627.6853:07031
07032:-00047:+00025:+00065:003627.6853:07032
07033:-00052:+00006:+00015:003592.9345:07033
07034:-00030:-00012:+00009:003592.9345:07034
07035:-00049:-00042:+00094:003592.9345:07035
07036:-00036:-00093:+00145:003592.9345:07036
07037:-00021:-00103:+00136:003592.9345:07037
07038:-00008:-00102:+00186:003592.9345:07038
07039:+00032:-00141:-00002:003669.8513:07039
07040:-00003:-00173:+00086:003669.8513:07040
07041:+00045:-00163:+00061:003669.8513:07041
07042:+00015:-00221:+00074:003669.8513:07042
07043:+00045:-00150:+00050:003669.8513:07043
07044:+00059:-00176:+00043:003575.5844:07044
07045:+00048:-00185:+00120:003575.5844:07045
07046:+00054:-00152:+00106:003575.5844:07046
07047:+00021:-00136:+00137:003575.5844:07047
07048:+00048:-00136:+00161:003575.5844:07048
07049:-00004:-00111:+00028:003575.5844:07049
07050:-00003:-00070:-00001:003552.0732:07050
07051:-00038:-00061:+00023:003552.0732:07051
07052:-00015:-00013:+00041:003552.0732:07052
07053:+00000:-00037:+00027:003552.0732:07053
07054:-00017:+00018:+00011:003552.0732:07054
07055:+00017:+00018:+00007:003648.7104:07055
07056:-00008:+00025:-00020:003648.7104:07056
07057:+00030:+00034:-00017:003648.7104:07057
07058:+00023:+00025:+00057:003648.7104:07058
07059:+00007:+00036:+00069:003648.7104:07059
07060:+00014:+00032:+00012:003648.7104:07060
07061:-00005:+00025:+00025:003555.0332:07061
07062:-00054:+00023:-00017:003555.0332:07062
07063:-00050:+00011:-00073:003555.0332:07063
07064:-00063:+00021:-00104:003555.0332:07064
07065:-00062:+00034:-00019:003555.0332:07065
07066:-00064:+00010:-00050:003541.9667:07066
07067:-00069:+00035:-00076:003541.9667:07067
07068:-00030:+00038:-00055:003541.9667:07068
07069:-00037:+00040:-00110:003541.9667:07069
07070:-00013:+00068:-00132:003541.9667:07070
07071:+00013:+00088:-00122:003541.9667:07071
07072:+00014:+00088:-00112:003669.7402:07072
07073:+00015:+00118:-00130:003669.7402:07073
07074:+00003:+00134:-00106:003669.7402:07074
07075:-00026:+00156:-00090:003669.7402:07075
07076:-00056:+00154:-00144:003669.7402:07076
07077:-00044:+00151:-00171:003585.8723:07077
07078:-00066:+00163:-00129:003585.8723:07078
07079:-00060:+00203:-00146:003585.8723:07079
07080:-00087:+00182:-00151:003585.8723:07080
07081:-00051:+00213:-00170:003585.8723:07081
07082:-00049:+00199:-00161:003585.8723:07082
07083:-00045:+00222:-00171:003592.9118:07083
07084:-00052:+00195:-00142:003592.9118:07084
07085:-00067:+00185:-00027:003592.9118:07085
07086:-00016:+00137:-00093:003592.9118:07086
07087:-00034:+00101:-00005:003592.9118:07087
07088:-00039:+00073:+00058:003712.8532:07088
07089:-00041:+00014:+00039:003712.8532:07089
07090:-00038:-00001:-00149:003712.8532:07090
07091:-00020:-00006:-00235:003712.8532:07091
07092:-00008:-00035:-00243:003712.8532:07092
07093:+00015:-00083:-00115:003712.8532:07093
07094:-00010:-00074:+00019:003638.2517:07094
07095:+00027:-00091:+00306:003638.2517:07095
07096:+00031:-00087:+00244:003638.2517:07096
07097:-00023:-00086:+00171:003638.2517:07097
07098:-00039:-00095:+00049:003638.2517:07098
07099:-00027:-00078:+00053:003645.2795:07099
07100:-00028:-00069:+00046:003645.2795:07100
07101:-00026:-00052:-00002:003645.2795:07101
07102:+00028:-00022:-00016:003645.2795:07102
07103:+00063:+00014:+00029:003645.2795:07103
07104:+00074:+00008:+00208:003645.2795:07104
07105:+00081:+00013:+00112:003756.9826:07105
07106:+00097:+00049:+00141:003756.9826:07106
07107:+00135:+00068:+00096:003756.9826:07107
07108:+00054:+00074:+00117:003756.9826:07108
07109:+00079:+00069:+00057:003756.9826:07109
07110:-00027:+00065:+00041:003659.6105:07110
07111:-00051:+00047:+00063:003659.6105:07111
07112:-00090:+00026:-00021:003659.6105:07112
07113:-00156:+00021:-00034:003659.6105:07113
07114:-00185:-00008:+00054:003659.6105:07114
07115:-00219:-00053:+00044:003659.6105:07115
07116:-00207:-00074:+00012:003645.2875:07116
07117:-00183:-00120:+00057:003645.2875:07117
07118:-00172:-00145:+00001:003645.2875:07118
07119:-00189:-00154:-00039:003645.2875:07119
07120:-00141:-00151:-00017:003645.2875:07120
07121:-00089:-00159:+00017:003734.7629:07121
07122:-00066:-00134:+00011:003734.7629:07122
07123:-00058:-00135:+00068:003734.7629:07123
07124:-00001:-00101:+00017:003734.7629:07124
07125:+00014:-00071:-00092:003734.7629:07125
07126:+00022:-00067:-00077:003734.7629:07126
07127:+00059:-00042:+00036:003638.0532:07127
07128:+00078:-00014:+00039:003638.0532:07128
07129:+00082:-00003:+00061:003638.0532:07129
07130:+00131:+00025:+00081:003638.0532:07130
07131:+00119:+00052:-00052:003638.0532:07131
07132:+00098:+00102:-00077:003613.6850:07132
07133:+00108:+00136:+00005:003613.6850:07133
07134:+00085:+00145:-00002:003613.6850:07134
07135:+00102:+00188:+00005:003613.6850:07135
07136:+00075:+00203:-00041:003613.6850:07136
07137:+00047:+00201:+00025:003613.6850:07137
07138:+00006:+00179:+00006:003712.9587:07138
07139:-00010:+00200:+00038:003712.9587:07139
07140:+00012:+00165:+00076:003712.9587:07140
07141:-00045:+00141:+00191:003712.9587:07141
07142:-00011:+00141:+00001:003712.9587:07142
07143:-00107:+00093:+00086:003617.1252:07143
07144:-00095:+00040:+00052:003617.1252:07144
07145:-00171:+00020:-00040:003617.1252:07145
07146:-00131:-00031:+00012:003617.1252:07146
07147:-00177:-00072:+00090:003617.1252:07147
07148:-00120:-00091:+00084:003617.1252:07148
07149:-00065:-00135:+00070:003572.3833:07149
07150:-00063:-00172:+00148:003572.3833:07150
07151:-00021:-00166:+00171:003572.3833:07151
07152:+00004:-00206:+00036:003572.3833:07152
07153:+00041:-00198:+00113:003572.3833:07153
07154:+00079:-00214:+00105:003680.5424:07154
07155:+00025:-00234:+00045:003680.5424:07155
07156:+00047:-00227:+00089:003680.5424:07156
07157:+00023:-00242:+00018:003680.5424:07157
07158:-00009:-00213:+00004:003680.5424:07158
07159:+00013:-00193:+00021:003680.5424:07159
07160:+00017:-00189:+00104:003575.5227:07160
07161:+00037:-00140:+00075:003575.5227:07161
07162:+00038:-00095:+00050:003575.5227:07162
07163:+00054:-00047:+00094:003575.5227:07163
07164:+00040:-00012:+00083:003575.5227:07164
07165:+00038:+00043:-00053:003541.8696:07165
07166:+00028:+00090:-00042:003541.8696:07166
07167:-00006:+00125:+00009:003541.8696:07167
07168:-00053:+00113:-00020:003541.8696:07168
07169:-00049:+00141:-00047:003541.8696:07169
07170:-00042:+00117:-00020:003541.8696:07170
07171:-00044:+00134:+00013:003669.7722:07171
07172:-00034:+00122:+00001:003669.7722:07172
07173:-00042:+00121:+00066:003669.7722:07173
07174:-00036:+00122:+00025:003669.7722:07174
07175:-00015:+00117:-00075:003669.7722:07175
07176:-00029:+00110:-00095:003585.6562:07176
07177:-00034:+00071:-00075:003585.6562:07177
07178:-00061:+00062:-00067:003585.6562:07178
07179:-00050:+00047:-00066:003585.6562:07179
07180:-00059:+00008:-00022:003585.6562:07180
07181:-00084:-00016:-00041:003585.6562:07181
07182:-00061:-00036:-00106:003582.4880:07182
07183:-00044:-00026:-00081:003582.4880:07183
07184:-00017:-00028:-00116:003582.4880:07184
07185:-00004:-00026:-00111:003582.4880:07185
07186:+00022:-00021:-00087:003582.4880:07186
07187:+00049:-00032:-00134:003701.9824:07187
07188:+00072:-00031:-00131:003701.9824:07188
07189:+00095:-00009:-00089:003701.9824:07189
07190:+00124:-00019:-00065:003701.9824:07190
07191:+00072:-00009:-00011:003701.9824:07191
07192:+00089:-00010:+00043:003701.9824:07192
07193:+00078:-00057:+00063:003627.5434:07193
07194:+00037:-00050:-00015:003627.5434:07194
07195:+00031:-00030:-00113:003627.5434:07195
07196:+00017:-00035:-00185:003627.5434:07196
07197:-00006:+00002:-00143:003627.5434:07197
07198:+00009:-00006:-00062:003624.0170:07198
07199:+00015:+00023:+00160:003624.0170:07199
07200:+00018:+00049:+00288:003624.0170:07200
07201:-00003:+00095:+00126:003624.0170:07201
07202:-00030:+00098:+00058:003624.0170:07202
07203:+00000:+00138:-00025:003624.0170:07203
07204:-00008:+00133:-00021:003745.8771:07204
07205:-00019:+00155:-00046:003745.8771:07205
07206:+00000:+00142:-00010:003745.8771:07206
07207:-00009:+00117:+00018:003745.8771:07207
07208:-00021:+00091:-00019:003745.8771:07208
07209:-00021:+00097:+00047:003659.5219:07209
07210:-00012:+00075:+00080:003659.5219:07210
07211:+00010:+00053:+00049:003659.5219:07211
07212:+00013:+00024:+00023:003659.5219:07212
07213:+00012:+00024:+00034:003659.5219:07213
07214:-00011:-00021:+00025:003659.5219:07214
07215:-00016:-00033:+00036:003645.0656:07215
07216:-00005:-00027:-00007:003645.0656:07216
07217:-00035:-00079:+00019:003645.0656:07217
07218:-00070:-00108:-00152:003645.0656:07218
07219:-00075:-00133:-00071:003645.0656:07219
07220:-00084:-00216:+00010:003745.8276:07220
07221:-00114:-00201:-00081:003745.8276:07221
07222:-00095:-00225:-00050:003745.8276:07222
07223:-00089:-00211:+00017:003745.8276:07223
07224:-00070:-00226:+00004:003745.8276:07224
07225:-00043:-00180:+00053:003659.5703:07225
07226:-00029:-00177:+00102:003659.5703:07226
07227:-00040:-00144:+00080:003659.5703:07227
07228:-00026:-00097:+00111:003659.5703:07228
07229:-00008:-00055:+00035:003659.5703:07229
07230:-00020:-00013:-00022:003659.5703:07230
07231:-00021:+00009:-00016:003613.6147:07231
07232:+00018:+00053:-00024:003613.6147:07232
07233:+00005:+00084:-00085:003613.6147:07233
07234:+00046:+00100:-00046:003613.6147:07234
07235:+00106:+00116:-00015:003613.6147:07235
07236:+00090:+00150:+00012:003712.8205:07236
07237:+00082:+00168:+00045:003712.8205:07237
07238:+00087:+00196:+00059:003712.8205:07238
07239:+00072:+00237:+00005:003712.8205:07239
07240:+00026:+00238:+00052:003712.8205:07240
07241:-00017:+00241:+00098:003712.8205:07241
07242:-00048:+00242:+00029:003616.9604:07242
07243:-00115:+00213:+00061:003616.9604:07243
07244:-00145:+00201:+00132:003616.9604:07244
07245:-00164:+00151:+00015:003616.9604:07245
07246:-00174:+00113:-00014:003616.9604:07246
07247:-00165:+00060:-00022:003582.5034:07247
07248:-00159:+00035:-00018:003582.5034:07248
07249:-00141:-00023:+00048:003582.5034:07249
07250:-00106:-00055:+00084:003582.5034:07250
07251:-00060:-00094:+00098:003582.5034:07251
07252:-00047:-00130:+00134:003582.5034:07252
07253:-00057:-00169:+00073:003680.4941:07253
07254:-00046:-00178:+00069:003680.4941:07254
07255:-00023:-00192:+00007:003680.4941:07255
07256:-00026:-00223:+00044:003680.4941:07256
07257:+00012:-00229:+00047:003680.4941:07257
07258:+00010:-00237:+00074:003575.4155:07258
07259:+00038:-00250:+00104:003575.4155:07259
07260:+00056:-00215:-00007:003575.4155:07260
07261:+00050:-00220:-00014:003575.4155:07261
07262:+00086:-00174:+00085:003575.4155:07262
07263:+00097:-00143:+00182:003575.4155:07263
07264:+00101:-00107:+00159:003552.0129:07264
07265:+00104:-00056:+00074:003552.0129:07265
07266:+00073:-00012:+00047:003552.0129:07266
07267:+00059:-00004:-00027:003552.0129:07267
07268:+00036:+00063:-00112:003552.0129:07268
07269:+00056:+00081:-00043:003552.0129:07269
07270:+00044:+00073:+00011:003648.6474:07270
07271:+00006:+00101:-00014:003648.6474:07271
07272:+00007:+00100:+00038:003648.6474:07272
07273:-00013:+00101:+00034:003648.6474:07273
07274:-00054:+00123:-00032:003648.6474:07274
07275:-00045:+00127:-00050:003555.0180:07275
07276:-00084:+00089:+00033:003555.0180:07276
07277:-00097:+00096:-00042:003555.0180:07277
07278:-00104:+00071:-00008:003555.0180:07278
07279:-00097:+00046:-00029:003555.0180:07279
07280:-00091:+00041:-00138:003555.0180:07280
07281:-00083:+00044:-00114:003552.0429:07281
07282:-00041:+00025:-00067:003552.0429:07282
07283:-00022:+00026:-00120:003552.0429:07283
07284:+00033:+00026:-00066:003552.0429:07284
07285:+00061:+00049:+00031:003552.0429:07285
07286:+00019:+00025:+00057:003659.2541:07286
07287:+00042:+00039:-00026:003659.2541:07287
07288:+00026:+00082:-00133:003659.2541:07288
07289:+00015:+00060:-00133:003659.2541:07289
07290:-00021:+00073:-00169:003659.2541:07290
07291:-00028:+00081:-00110:003659.2541:07291
07292:-00042:+00093:-00068:003596.1494:07292
07293:-00042:+00109:-00103:003596.1494:07293
07294:-00017:+00110:-00118:003596.1494:07294
07295:-00055:+00108:-00126:003596.1494:07295
07296:-00034:+00084:-00088:003596.1494:07296
07297:-00033:+00076:-00072:003592.8579:07297
07298:-00024:+00063:-00054:003592.8579:07298
07299:-00029:+00063:+00064:003592.8579:07299
07300:-00057:+00036:+00095:003592.8579:07300
07301:-00072:+00002:+00050:003592.8579:07301
07302:-00070:-00022:-00030:003592.8579:07302
07303:-00049:-00019:-00185:003712.9018:07303
07304:-00072:-00003:-00224:003712.9018:07304
07305:-00055:-00006:-00214:003712.9018:07305
07306:-00014:-00031:-00053:003712.9018:07306
07307:-00004:+00009:+00188:003712.9018:07307
07308:+00023:-00006:+00265:003638.1245:07308
07309:+00033:+00034:+00337:003638.1245:07309
07310:+00026:+00027:+00196:003638.1245:07310
07311:-00008:+00067:+00043:003638.1245:07311
07312:+00017:+00072:+00053:003638.1245:07312
07313:+00020:+00087:+00050:003638.1245:07313
07314:+00015:+00116:+00069:003645.1208:07314
07315:+00021:+00139:+00034:003645.1208:07315
07316:+00080:+00130:+00067:003645.1208:07316
07317:+00086:+00099:+00015:003645.1208:07317
07318:+00087:+00082:+00077:003645.1208:07318
07319:+00103:+00066:+00134:003756.9660:07319
07320:+00053:+00061:+00033:003756.9660:07320
07321:+00049:+00063:-00001:003756.9660:07321
07322:+00003:+00057:+00031:003756.9660:07322
07323:-00030:+00037:-00002:003756.9660:07323
07324:-00047:+00000:+00007:003756.9660:07324
07325:-00103:-00030:+00102:003659.5703:07325
07326:-00089:-00044:+00016:003659.5703:07326
07327:-00176:-00087:+00014:003659.5703:07327
07328:-00167:-00146:+00034:003659.5703:07328
07329:-00179:-00175:-00062:003659.5703:07329
07330:-00148:-00206:-00128:003645.1843:07330
07331:-00089:-00219:-00010:003645.1843:07331
07332:-00102:-00251:+00022:003645.1843:07332
07333:-00061:-00235:-00055:003645.1843:07333
07334:-00020:-00216:-00023:003645.1843:07334
07335:+00010:-00199:-00033:003745.8525:07335
07336:-00003:-00184:+00064:003745.8525:07336
07337:+00005:-00164:+00143:003745.8525:07337
07338:+00015:-00170:+00072:003745.8525:07338
07339:+00035:-00095:-00093:003745.8525:07339
07340:+00091:-00054:-00052:003745.8525:07340
07341:+00107:-00023:-00011:003659.5461:07341
07342:+00066:+00013:-00120:003659.5461:07342
07343:+00118:+00040:-00109:003659.5461:07343
07344:+00154:+00112:-00003:003659.5461:07344
07345:+00112:+00088:-00033:003659.5461:07345
07346:+00069:+00133:-00022:003634.6208:07346
07347:+00060:+00152:+00061:003634.6208:07347
07348:+00025:+00170:+00069:003634.6208:07348
07349:-00028:+00181:-00006:003634.6208:07349
07350:-00028:+00211:-00005:003634.6208:07350
07351:-00069:+00220:+00040:003634.6208:07351
07352:-00093:+00231:+00079:003745.7778:07352
07353:-00104:+00222:+00039:003745.7778:07353
07354:-00121:+00207:+00041:003745.7778:07354
07355:-00160:+00174:+00019:003745.7778:07355
07356:-00160:+00150:-00046:003745.7778:07356
07357:-00164:+00138:-00006:003627.5434:07357
07358:-00144:+00069:+00088:003627.5434:07358
07359:-00123:+00035:+00045:003627.5434:07359
07360:-00131:+00022:+00051:003627.5434:07360
07361:-00094:-00062:+00112:003627.5434:07361
07362:-00047:-00071:+00131:003627.5434:07362
07363:-00037:-00072:+00066:003613.5837:07363
07364:-00002:-00124:+00090:003613.5837:07364
07365:+00003:-00140:+00085:003613.5837:07365
07366:+00037:-00160:+00035:003613.5837:07366
07367:+00050:-00169:+00063:003613.5837:07367
07368:+00040:-00162:+00159:003712.8286:07368
07369:+00071:-00189:+00084:003712.8286:07369
07370:+00050:-00166:+00102:003712.8286:07370
07371:+00081:-00141:+00057:003712.8286:07371
07372:+00088:-00113:+00043:003712.8286:07372
07373:+00084:-00108:+00041:003712.8286:07373
07374:+00071:-00080:+00033:003616.9135:07374
07375:+00091:-00067:+00076:003616.9135:07375
07376:+00074:-00013:+00023:003616.9135:07376
07377:+00031:+00003:+00021:003616.9135:07377
07378:+00019:+00018:+00004:003616.9135:07378
07379:-00013:+00010:-00011:003603.1794:07379
07380:-00041:+00028:+00011:003603.1794:07380
07381:-00039:+00042:+00018:003603.1794:07381
07382:-00026:+00066:-00005:003603.1794:07382
07383:-00018:+00056:-00049:003603.1794:07383
07384:+00000:+00044:-00001:003603.1794:07384
07385:+00016:+00068:+00043:003712.8452:07385
07386:+00017:+00046:+00000:003712.8452:07386
07387:+00008:+00047:-00017:003712.8452:07387
07388:+00011:+00034:-00019:003712.8452:07388
07389:-00021:+00016:-00061:003712.8452:07389
07390:-00015:-00003:-00077:003638.2197:07390
07391:-00026:+00001:-00093:003638.2197:07391
07392:-00015:+00002:-00110:003638.2197:07392
07393:-00019:+00006:-00095:003638.2197:07393
07394:-00024:+00004:-00068:003638.2197:07394
07395:-00011:+00001:-00107:003638.2197:07395
07396:+00009:+00036:-00123:003634.6840:07396
07397:+00020:+00020:-00068:003634.6840:07397
07398:+00034:+00013:-00104:003634.6840:07398
07399:+00055:+00031:-00171:003634.6840:07399
07400:+00072:+00030:-00137:003634.6840:07400
07401:+00078:+00048:-00011:003756.9077:07401
07402:+00090:+00012:+00081:003756.9077:07402
07403:+00064:+00031:+00128:003756.9077:07403
07404:+00050:+00011:+00066:003756.9077:07404
07405:+00042:+00026:-00069:003756.9077:07405
07406:-00008:+00065:-00184:003692.2661:07406
07407:+00015:+00055:-00066:003692.2661:07407
07408:-00005:+00071:-00047:003692.2661:07408
07409:+00010:+00131:+00147:003692.2661:07409
07410:+00015:+00130:+00148:003692.2661:07410
07411:+00001:+00132:+00039:003692.2661:07411
07412:+00003:+00105:-00044:003666.6567:07412
07413:-00008:+00103:-00024:003666.6567:07413
07414:-00055:+00128:-00014:003666.6567:07414
07415:-00030:+00146:+00034:003666.6567:07415
07416:-00043:+00116:+00022:003666.6567:07416
07417:-00046:+00091:+00094:003779.3168:07417
07418:-00055:+00058:+00044:003779.3168:07418
07419:-00083:+00068:+00056:003779.3168:07419
07420:-00067:+00013:+00013:003779.3168:07420
07421:-00062:+00009:-00091:003779.3168:07421
07422:-00128:-00036:-00017:003779.3168:07422
07423:-00077:-00065:+00067:003692.2006:07423
07424:-00102:-00079:+00088:003692.2006:07424
07425:-00045:-00062:-00118:003692.2006:07425
07426:-00059:-00099:-00126:003692.2006:07426
07427:-00033:-00128:+00040:003692.2006:07427
07428:-00026:-00191:-00001:003655.8251:07428
07429:-00013:-00197:+00048:003655.8251:07429
07430:-00004:-00264:+00130:003655.8251:07430
07431:-00032:-00265:-00002:003655.8251:07431
07432:-00045:-00285:-00056:003655.8251:07432
07433:-00038:-00233:-00086:003756.8410:07433
07434:-00030:-00219:-00024:003756.8410:07434
07435:+00009:-00177:+00052:003756.8410:07435
07436:+00006:-00189:+00145:003756.8410:07436
07437:+00043:-00145:+00160:003756.8410:07437
07438:+00053:-00113:+00110:003756.8410:07438
07439:+00092:-00045:+00058:003659.5219:07439
07440:+00088:-00048:+00066:003659.5219:07440
07441:+00120:+00034:+00020:003659.5219:07441
07442:+00097:+00083:-00072:003659.5219:07442
07443:+00082:+00111:-00110:003659.5219:07443
07444:+00079:+00145:-00077:003624.0795:07444
07445:+00037:+00149:-00050:003624.0795:07445
07446:-00026:+00168:-00076:003624.0795:07446
07447:-00061:+00221:-00015:003624.0795:07447
07448:-00080:+00206:+00127:003624.0795:07448
07449:-00129:+00200:+00137:003624.0795:07449
07450:-00151:+00204:+00063:003712.8452:07450
07451:-00162:+00179:+00060:003712.8452:07451
07452:-00154:+00166:+00055:003712.8452:07452
07453:-00180:+00155:+00086:003712.8452:07453
07454:-00166:+00144:+00064:003712.8452:07454
07455:-00120:+00100:+00003:003606.4157:07455
07456:-00126:+00061:-00032:003606.4157:07456
07457:-00088:+00044:-00118:003606.4157:07457
07458:-00054:-00035:-00050:003606.4157:07458
07459:-00013:-00074:-00010:003606.4157:07459
07460:-00008:-00124:+00008:003606.4157:07460
07461:+00030:-00184:+00051:003582.3576:07461
07462:+00040:-00181:+00101:003582.3576:07462
07463:+00039:-00233:+00142:003582.3576:07463
07464:+00049:-00242:+00049:003582.3576:07464
07465:-00010:-00227:+00049:003582.3576:07465
07466:+00026:-00238:+00071:003669.6850:07466
07467:+00014:-00225:+00034:003669.6850:07467
07468:-00008:-00177:+00019:003669.6850:07468
07469:-00012:-00166:-00015:003669.6850:07469
07470:-00006:-00130:-00001:003669.6850:07470
07471:+00055:-00091:-00017:003669.6850:07471
07472:+00065:-00049:+00035:003554.8662:07472
07473:+00081:-00017:+00041:003554.8662:07473
07474:+00080:+00011:-00050:003554.8662:07474
07475:+00065:+00026:-00057:003554.8662:07475
07476:+00073:+00061:-00026:003554.8662:07476
07477:+00009:+00113:+00023:003554.8662:07477
07478:+00005:+00108:+00025:003531.8288:07478
07479:-00061:+00117:+00023:003531.8288:07479
07480:-00085:+00115:+00000:003531.8288:07480
07481:-00092:+00129:-00057:003531.8288:07481
07482:-00102:+00119:-00061:003531.8288:07482
07483:-00101:+00110:-00041:003627.5786:07483
07484:-00073:+00114:-00084:003627.5786:07484
07485:-00032:+00071:-00075:003627.5786:07485
07486:-00031:+00062:-00017:003627.5786:07486
07487:-00010:+00053:-00009:003627.5786:07487
07488:-00008:+00046:-00061:003627.5786:07488
07489:-00011:+00037:-00069:003524.6235:07489
07490:+00000:+00009:-00041:003524.6235:07490
07491:+00011:+00020:-00051:003524.6235:07491
07492:-00008:-00001:-00059:003524.6235:07492
07493:-00002:-00007:-00032:003524.6235:07493
07494:-00004:-00019:-00059:003531.7841:07494
07495:-00003:+00009:-00071:003531.7841:07495
07496:-00039:-00003:-00068:003531.7841:07496
07497:-00023:+00010:-00055:003531.7841:07497
07498:-00043:+00000:-00077:003531.7841:07498
07499:-00019:+00011:-00080:003531.7841:07499
07500:-00031:+00051:-00078:003638.0319:07500
07501:-00071:+00015:-00081:003638.0319:07501
07502:-00085:+00026:-00082:003638.0319:07502
07503:-00071:+00042:-00098:003638.0319:07503
07504:-00061:+00060:-00118:003638.0319:07504
07505:-00066:+00075:-00117:003575.3310:07505
07506:-00072:+00126:-00082:003575.3310:07506
07507:-00067:+00127:-00109:003575.3310:07507
07508:-00044:+00146:-00152:003575.3310:07508
07509:-00055:+00171:-00051:003575.3310:07509
07510:-00034:+00174:-00054:003575.3310:07510
07511:-00077:+00160:-00046:003572.1477:07511
07512:-00062:+00151:+00027:003572.1477:07512
07513:-00075:+00159:-00008:003572.1477:07513
07514:-00078:+00134:-00009:003572.1477:07514
07515:-00063:+00112:+00015:003572.1477:07515
07516:-00061:+00099:+00036:003572.1477:07516
07517:-00093:+00078:-00037:003701.8369:07517
07518:-00102:+00025:-00067:003701.8369:07518
07519:-00090:+00010:-00040:003701.8369:07519
07520:-00115:+00006:-00136:003701.8369:07520
07521:-00092:-00016:-00024:003701.8369:07521
07522:-00071:-00032:+00073:003627.4169:07522
07523:-00052:-00042:+00201:003627.4169:07523
07524:-00019:-00063:+00194:003627.4169:07524
07525:+00032:-00046:+00170:003627.4169:07525
07526:+00018:-00064:+00221:003627.4169:07526
07527:+00088:-00041:+00159:003634.4633:07527
07528:+00084:-00030:+00079:003634.4633:07528
07529:+00097:-00065:-00014:003634.4633:07529
07530:+00082:-00064:-00007:003634.4633:07530
07531:+00096:-00028:-00063:003634.4633:07531
07532:+00108:-00045:+00092:003634.4633:07532
07533:+00121:-00051:+00142:003745.6953:07533
07534:+00104:-00019:+00196:003745.6953:07534
07535:+00124:+00005:+00205:003745.6953:07535
07536:+00094:+00015:+00136:003745.6953:07536
07537:+00066:+00055:+00131:003745.6953:07537
07538:+00042:+00057:+00101:003659.4577:07538
07539:-00010:+00083:+00076:003659.4577:07539
07540:-00026:+00074:-00033:003659.4577:07540
07541:-00063:+00111:-00021:003659.4577:07541
07542:-00128:+00060:-00063:003659.4577:07542
07543:-00147:+00057:-00006:003659.4577:07543
07544:-00131:+00051:-00068:003655.6733:07544
07545:-00158:+00003:-00123:003655.6733:07545
07546:-00153:-00015:-00083:003655.6733:07546
07547:-00152:-00077:-00090:003655.6733:07547
07548:-00165:-00096:-00146:003655.6733:07548
07549:-00106:-00073:-00050:003768.0288:07549
07550:-00047:-00107:+00089:003768.0288:07550
07551:-00068:-00139:+00086:003768.0288:07551
07552:-00058:-00121:+00051:003768.0288:07552
07553:-00015:-00125:+00001:003768.0288:07553
07554:-00043:-00145:+00029:003768.0288:07554
07555:-00057:-00154:-00019:003670.2429:07555
07556:-00066:-00157:-00078:003670.2429:07556
07557:-00033:-00118:-00092:003670.2429:07557
07558:+00004:-00102:-00113:003670.2429:07558
07559:-00009:-00103:-00030:003670.2429:07559
07560:+00103:-00059:-00070:003645.0656:07560
07561:+00111:-00028:+00067:003645.0656:07561
07562:+00167:+00005:+00059:003645.0656:07562
07563:+00095:+00017:+00101:003645.0656:07563
07564:+00147:+00065:+00099:003645.0656:07564
07565:+00051:+00064:+00141:003745.6455:07565
07566:+00089:+00089:+00055:003745.6455:07566
07567:+00022:+00108:+00122:003745.6455:07567
07568:+00088:+00135:+00071:003745.6455:07568
07569:+00045:+00176:+00053:003745.6455:07569
07570:+00035:+00153:+00025:003745.6455:07570
07571:+00044:+00146:+00076:003648.6721:07571
07572:-00009:+00103:+00099:003648.6721:07572
07573:-00066:+00110:+00061:003648.6721:07573
07574:-00076:+00074:+00096:003648.6721:07574
07575:-00104:+00062:+00060:003648.6721:07575
07576:-00144:+00029:+00037:003624.0014:07576
07577:-00131:+00027:+00029:003624.0014:07577
07578:-00116:+00020:+00093:003624.0014:07578
07579:-00097:-00006:+00147:003624.0014:07579
07580:-00067:-00032:+00209:003624.0014:07580
07581:-00043:-00031:+00227:003624.0014:07581
07582:-00051:-00091:+00159:003712.8041:07582
07583:-00043:-00125:+00080:003712.8041:07583
07584:-00017:-00142:+00113:003712.8041:07584
07585:-00013:-00156:+00087:003712.8041:07585
07586:+00013:-00183:+00019:003712.8041:07586
07587:+00006:-00187:+00071:003627.4880:07587
07588:+00004:-00192:+00064:003627.4880:07588
07589:+00030:-00203:+00032:003627.4880:07589
07590:+00020:-00201:-00010:003627.4880:07590
07591:+00046:-00172:-00060:003627.4880:07591
07592:+00033:-00149:-00021:003627.4880:07592
07593:+00046:-00117:+00006:003603.1093:07593
07594:+00047:-00129:+00099:003603.1093:07594
07595:+00057:-00059:+00130:003603.1093:07595
07596:+00036:-00023:+00066:003603.1093:07596
07597:+00034:-00016:-00008:003603.1093:07597
07598:+00025:+00018:-00007:003701.9335:07598
07599:+00041:+00032:-00054:003701.9335:07599
07600:+00011:+00033:-00078:003701.9335:07600
07601:-00010:+00025:+00003:003701.9335:07601
07602:-00013:+00032:-00018:003701.9335:07602
07603:-00012:+00030:-00052:003701.9335:07603
07604:+00000:+00024:-00091:003616.9682:07604
07605:+00012:+00045:-00115:003616.9682:07605
07606:-00023:+00046:-00169:003616.9682:07606
07607:-00012:+00064:-00172:003616.9682:07607
07608:+00004:+00092:-00140:003616.9682:07608
07609:+00007:+00114:-00130:003613.5681:07609
07610:+00008:+00142:-00145:003613.5681:07610
07611:+00047:+00157:-00140:003613.5681:07611
07612:+00041:+00153:-00145:003613.5681:07612
07613:+00008:+00171:-00185:003613.5681:07613
07614:+00008:+00176:-00157:003613.5681:07614
07615:+00005:+00159:-00106:003723.7062:07615
07616:+00010:+00151:-00125:003723.7062:07616
07617:+00002:+00142:+00034:003723.7062:07617
07618:+00006:+00109:+00047:003723.7062:07618
07619:-00052:+00069:-00085:003723.7062:07619
07620:-00037:+00079:-00078:003659.4980:07620
07621:-00018:+00049:-00086:003659.4980:07621
07622:-00067:+00032:-00153:003659.4980:07622
07623:-00030:-00019:-00125:003659.4980:07623
07624:-00016:-00022:-00047:003659.4980:07624
07625:+00015:-00028:-00121:003659.4980:07625
07626:+00009:-00025:-00009:003655.7375:07626
07627:+00039:-00038:+00025:003655.7375:07627
07628:+00037:-00008:+00215:003655.7375:07628
07629:+00079:+00027:+00241:003655.7375:07629
07630:+00080:+00042:+00098:003655.7375:07630
07631:+00070:+00046:+00029:003779.2663:07631
07632:+00102:+00092:-00002:003779.2663:07632
07633:+00025:+00059:-00060:003779.2663:07633
07634:+00012:+00055:-00028:003779.2663:07634
07635:+00009:+00043:-00075:003779.2663:07635
07636:-00011:+00053:+00034:003681.0993:07636
07637:-00013:+00065:-00019:003681.0993:07637
07638:-00035:+00036:+00066:003681.0993:07638
07639:+00016:+00035:+00102:003681.0993:07639
07640:-00042:+00016:+00062:003681.0993:07640
07641:-00033:+00007:+00097:003681.0993:07641
07642:-00092:-00049:+00165:003666.5605:07642
07643:-00128:-00056:+00077:003666.5605:07643
07644:-00139:-00109:+00110:003666.5605:07644
07645:-00186:-00159:+00028:003666.5605:07645
07646:-00204:-00170:-00018:003666.5605:07646
07647:-00187:-00201:-00085:003767.9870:07647
07648:-00180:-00174:-00114:003767.9870:07648
07649:-00145:-00176:-00120:003767.9870:07649
07650:-00087:-00169:-00011:003767.9870:07650
07651:-00038:-00153:+00053:003767.9870:07651
07652:+00004:-00129:+00050:003767.9870:07652
07653:+00035:-00090:+00018:003659.4660:07653
07654:+00063:-00067:+00018:003659.4660:07654
07655:+00074:-00049:+00091:003659.4660:07655
07656:+00076:-00009:+00123:003659.4660:07656
07657:+00056:+00017:+00107:003659.4660:07657
07658:+00089:+00028:+00043:003645.0495:07658
07659:+00039:+00052:-00025:003645.0495:07659
07660:+00016:+00061:-00011:003645.0495:07660
07661:+00014:+00078:-00022:003645.0495:07661
07662:+00011:+00082:-00089:003645.0495:07662
07663:+00007:+00126:-00071:003734.6394:07663
07664:+00004:+00126:+00036:003734.6394:07664
07665:-00025:+00140:+00086:003734.6394:07665
07666:-00024:+00137:+00060:003734.6394:07666
07667:-00015:+00151:+00002:003734.6394:07667
07668:-00035:+00164:+00046:003734.6394:07668
07669:-00048:+00159:+00090:003627.3776:07669
07670:-00072:+00157:+00061:003627.3776:07670
07671:-00102:+00145:-00001:003627.3776:07671
07672:-00091:+00138:-00017:003627.3776:07672
07673:-00102:+00125:-00010:003627.3776:07673
07674:-00099:+00079:-00015:003592.7189:07674
07675:-00086:+00060:+00004:003592.7189:07675
07676:-00039:+00042:+00064:003592.7189:07676
07677:+00002:-00025:+00110:003592.7189:07677
07678:+00011:-00037:+00098:003592.7189:07678
07679:+00003:-00082:+00092:003592.7189:07679
07680:+00040:-00128:+00094:003680.3186:07680
07681:+00060:-00133:+00071:003680.3186:07681
07682:+00061:-00142:+00018:003680.3186:07682
07683:+00059:-00187:+00101:003680.3186:07683
07684:+00026:-00189:+00084:003680.3186:07684
07685:+00036:-00200:+00010:003565.0507:07685
07686:+00048:-00206:+00054:003565.0507:07686
07687:+00032:-00199:+00015:003565.0507:07687
07688:+00027:-00189:-00045:003565.0507:07688
07689:+00009:-00148:+00074:003565.0507:07689
07690:+00030:-00158:-00001:003565.0507:07690
07691:+00004:-00118:+00072:003541.8400:07691
07692:+00045:-00081:+00008:003541.8400:07692
07693:+00011:-00068:+00066:003541.8400:07693
07694:+00005:-00020:+00075:003541.8400:07694
07695:+00002:+00019:+00002:003541.8400:07695
07696:-00001:+00029:-00003:003541.8400:07696
07697:-00011:+00043:+00014:003617.2006:07697
07698:-00035:+00078:+00014:003617.2006:07698
07699:-00057:+00110:-00043:003617.2006:07699
07700:-00059:+00111:-00048:003617.2006:07700
07701:-00031:+00121:-00078:003617.2006:07701
07702:-00048:+00113:-00063:003534.6196:07702
07703:-00048:+00106:+00010:003534.6196:07703
07704:-00042:+00106:+00019:003534.6196:07704
07705:-00036:+00112:-00012:003534.6196:07705
07706:-00017:+00105:+00028:003534.6196:07706
07707:-00040:+00114:+00026:003534.6196:07707
07708:-00038:+00096:-00057:003512.0056:07708
07709:-00039:+00094:-00027:003512.0056:07709
07710:-00034:+00053:-00024:003512.0056:07710
07711:-00029:+00040:-00042:003512.0056:07711
07712:-00018:+00035:-00056:003512.0056:07712
07713:-00039:+00009:-00008:003512.0056:07713
07714:-00037:+00015:-00041:003627.6096:07714
07715:-00030:+00007:-00080:003627.6096:07715
07716:-00017:+00000:-00089:003627.6096:07716
07717:-00022:-00006:-00056:003627.6096:07717
07718:+00000:-00003:-00115:003627.6096:07718
07719:-00004:+00011:-00123:003544.7180:07719
07720:-00026:+00013:-00068:003544.7180:07720
07721:-00054:+00008:-00107:003544.7180:07721
07722:-00045:+00032:-00109:003544.7180:07722
07723:-00047:+00014:-00072:003544.7180:07723
07724:-00070:+00023:-00109:003544.7180:07724
07725:-00066:+00025:-00124:003551.8925:07725
07726:-00084:+00035:-00039:003551.8925:07726
07727:-00061:+00030:-00106:003551.8925:07727
07728:-00083:+00041:-00109:003551.8925:07728
07729:-00048:+00049:+00020:003551.8925:07729
07730:-00066:+00012:+00041:003691.0705:07730
07731:-00069:+00036:+00050:003691.0705:07731
07732:-00039:-00003:+00011:003691.0705:07732
07733:-00044:-00023:+00075:003691.0705:07733
07734:-00057:-00013:-00024:003691.0705:07734
07735:-00031:-00013:-00220:003691.0705:07735
07736:-00052:+00021:-00207:003606.3686:07736
07737:-00006:-00018:-00083:003606.3686:07737
07738:+00001:-00013:-00047:003606.3686:07738
07739:+00019:-00007:+00194:003606.3686:07739
07740:+00038:+00000:+00411:003606.3686:07740
07741:+00050:+00026:+00348:003603.1174:07741
07742:+00042:+00039:+00066:003603.1174:07742
07743:+00039:+00095:+00086:003603.1174:07743
07744:+00092:+00092:+00105:003603.1174:07744
07745:+00065:+00125:-00074:003603.1174:07745
07746:+00076:+00128:-00036:003603.1174:07746
07747:+00079:+00130:+00135:003734.6230:07747
07748:+00087:+00101:+00116:003734.6230:07748
07749:+00070:+00106:+00037:003734.6230:07749
07750:+00081:+00122:+00114:003734.6230:07750
07751:+00103:+00124:+00040:003734.6230:07751
07752:+00050:+00125:+00011:003659.3212:07752
07753:+00057:+00105:+00045:003659.3212:07753
07754:+00020:+00086:+00004:003659.3212:07754
07755:-00045:+00054:-00063:003659.3212:07755
07756:-00131:+00011:+00026:003659.3212:07756
07757:-00174:-00013:+00099:003659.3212:07757
07758:-00221:-00060:+00011:003634.4951:07758
07759:-00237:-00147:-00036:003634.4951:07759
07760:-00254:-00176:-00054:003634.4951:07760
07761:-00251:-00220:-00146:003634.4951:07761
07762:-00235:-00266:-00092:003634.4951:07762
07763:-00172:-00280:-00069:003756.8078:07763
07764:-00095:-00296:-00074:003756.8078:07764
07765:-00087:-00282:+00003:003756.8078:07765
07766:-00017:-00254:+00012:003756.8078:07766
07767:-00019:-00194:-00011:003756.8078:07767
07768:+00037:-00216:+00026:003670.1538:07768
07769:+00071:-00187:+00030:003670.1538:07769
07770:+00069:-00151:+00009:003670.1538:07770
07771:+00116:-00072:-00001:003670.1538:07771
07772:+00122:-00058:-00011:003670.1538:07772
07773:+00111:-00023:-00092:003670.1538:07773
07774:+00125:+00027:-00006:003645.1049:07774
07775:+00126:+00076:+00071:003645.1049:07775
07776:+00112:+00105:-00029:003645.1049:07776
07777:+00140:+00186:+00000:003645.1049:07777
07778:+00139:+00213:-00067:003645.1049:07778
07779:+00082:+00247:-00175:003734.6152:07779
07780:+00056:+00272:-00068:003734.6152:07780
07781:+00037:+00271:+00103:003734.6152:07781
07782:-00036:+00269:+00081:003734.6152:07782
07783:-00050:+00274:+00037:003734.6152:07783
07784:-00084:+00296:+00011:003734.6152:07784
07785:-00148:+00263:+00059:003648.6962:07785
07786:-00161:+00194:+00077:003648.6962:07786
07787:-00173:+00205:+00044:003648.6962:07787
07788:-00156:+00145:+00062:003648.6962:07788
07789:-00223:+00071:+00157:003648.6962:07789
07790:-00138:+00032:+00038:003623.9545:07790
07791:-00193:-00063:+00021:003623.9545:07791
07792:-00123:-00083:+00091:003623.9545:07792
07793:-00150:-00151:+00077:003623.9545:07793
07794:-00096:-00202:+00095:003623.9545:07794
07795:-00074:-00245:+00163:003623.9545:07795
07796:-00012:-00264:+00112:003712.6823:07796
07797:-00001:-00266:+00095:003712.6823:07797
07798:+00060:-00292:+00161:003712.6823:07798
07799:+00058:-00291:+00236:003712.6823:07799
07800:+00084:-00255:+00090:003712.6823:07800
07801:+00097:-00272:+00116:003627.3776:07801
07802:+00124:-00266:+00165:003627.3776:07802
07803:+00112:-00267:+00060:003627.3776:07803
07804:+00102:-00220:+00038:003627.3776:07804
07805:+00106:-00171:+00073:003627.3776:07805
07806:+00087:-00133:+00097:003627.3776:07806
07807:+00050:-00094:+00008:003582.3725:07807
07808:+00045:-00055:-00005:003582.3725:07808
07809:+00057:-00008:+00037:003582.3725:07809
07810:+00038:+00030:-00001:003582.3725:07810
07811:+00023:+00048:+00002:003582.3725:07811
07812:+00040:+00108:+00049:003701.8205:07812
07813:+00048:+00128:+00011:003701.8205:07813
07814:-00009:+00157:-00030:003701.8205:07814
07815:-00007:+00171:+00005:003701.8205:07815
07816:-00016:+00187:-00061:003701.8205:07816
07817:-00035:+00185:-00091:003701.8205:07817
07818:-00054:+00172:-00090:003616.8659:07818
07819:-00052:+00153:-00075:003616.8659:07819
07820:-00058:+00117:-00080:003616.8659:07820
07821:-00069:+00114:-00040:003616.8659:07821
07822:-00066:+00076:-00033:003616.8659:07822
07823:-00058:+00069:-00081:003603.0476:07823
07824:-00034:+00053:-00115:003603.0476:07824
07825:-00014:+00063:-00123:003603.0476:07825
07826:+00002:+00022:-00155:003603.0476:07826
07827:+00004:+00021:-00128:003603.0476:07827
07828:+00025:-00002:-00152:003603.0476:07828
07829:+00048:+00004:-00057:003745.7282:07829
07830:+00066:-00001:-00052:003745.7282:07830
07831:+00062:-00033:+00020:003745.7282:07831
07832:+00036:-00040:+00116:003745.7282:07832
07833:+00078:-00064:-00026:003745.7282:07833
07834:+00046:-00058:-00080:003648.8242:07834
07835:+00079:-00061:-00071:003648.8242:07835
07836:+00054:-00054:-00092:003648.8242:07836
07837:+00039:-00030:-00138:003648.8242:07837
07838:+00024:-00038:+00025:003648.8242:07838
07839:+00039:+00001:+00000:003655.7055:07839
07840:+00059:+00022:+00098:003655.7055:07840
07841:+00070:+00032:+00094:003655.7055:07841
07842:+00054:+00063:+00229:003655.7055:07842
07843:+00074:+00083:+00069:003655.7055:07843
07844:+00039:+00111:-00027:003655.7055:07844
07845:+00023:+00111:-00045:003767.9370:07845
07846:+00057:+00125:-00034:003767.9370:07846
07847:+00010:+00111:-00134:003767.9370:07847
07848:-00021:+00074:+00007:003767.9370:07848
07849:+00005:+00076:+00067:003767.9370:07849
07850:-00018:+00048:+00108:003670.1860:07850
07851:-00031:-00002:+00129:003670.1860:07851
07852:-00046:+00016:+00121:003670.1860:07852
07853:-00072:-00010:+00043:003670.1860:07853
07854:-00076:-00034:+00056:003670.1860:07854
07855:-00030:-00042:+00070:003670.1860:07855
07856:-00064:-00059:+00009:003655.7536:07856
07857:-00073:-00093:-00088:003655.7536:07857
07858:-00085:-00113:-00082:003655.7536:07858
07859:-00083:-00133:-00059:003655.7536:07859
07860:-00065:-00153:+00043:003655.7536:07860
07861:-00041:-00176:+00104:003745.6372:07861
07862:-00038:-00197:+00057:003745.6372:07862
07863:-00022:-00219:+00078:003745.6372:07863
07864:-00027:-00216:+00065:003745.6372:07864
07865:-00004:-00193:+00010:003745.6372:07865
07866:-00007:-00184:+00060:003745.6372:07866
07867:-00022:-00135:+00013:003659.3693:07867
07868:-00041:-00119:+00049:003659.3693:07868
07869:+00000:-00074:+00074:003659.3693:07869
07870:+00017:-00028:-00030:003659.3693:07870
07871:+00027:-00009:+00048:003659.3693:07871
07872:+00076:+00049:+00085:003624.0095:07872
07873:+00078:+00041:+00002:003624.0095:07873
07874:+00065:+00110:-00051:003624.0095:07874
07875:+00106:+00172:-00074:003624.0095:07875
07876:+00099:+00170:-00021:003624.0095:07876
07877:+00046:+00174:-00062:003712.6582:07877
07878:+00033:+00171:+00001:003712.6582:07878
07879:-00014:+00187:+00059:003712.6582:07879
07880:-00086:+00162:+00066:003712.6582:07880
07881:-00106:+00164:+00063:003712.6582:07881
07882:-00163:+00192:+00118:003712.6582:07882
07883:-00199:+00154:+00072:003616.9055:07883
07884:-00223:+00145:+00002:003616.9055:07884
07885:-00222:+00118:-00050:003616.9055:07885
07886:-00143:+00123:-00049:003616.9055:07886
07887:-00159:+00061:-00094:003616.9055:07887
07888:-00074:+00071:-00012:003616.9055:07888
07889:-00066:+00008:-00006:003572.1242:07889
07890:-00028:+00018:+00046:003572.1242:07890
07891:+00031:-00045:+00083:003572.1242:07891
07892:+00042:-00053:+00134:003572.1242:07892
07893:+00018:-00125:+00128:003572.1242:07893
07894:+00045:-00130:+00094:003669.7482:07894
07895:+00048:-00159:+00014:003669.7482:07895
07896:+00025:-00145:+00007:003669.7482:07896
07897:+00030:-00201:+00075:003669.7482:07897
07898:+00005:-00171:+00101:003669.7482:07898
07899:+00007:-00177:-00047:003669.7482:07899
07900:+00008:-00132:-00037:003554.7832:07900
07901:+00032:-00129:-00039:003554.7832:07901
07902:+00025:-00098:-00024:003554.7832:07902
07903:+00059:-00060:+00003:003554.7832:07903
07904:+00068:-00047:+00081:003554.7832:07904
07905:+00072:-00008:+00076:003531.7399:07905
07906:+00036:+00014:+00052:003531.7399:07906
07907:+00030:+00048:+00013:003531.7399:07907
07908:+00028:+00081:-00022:003531.7399:07908
07909:-00027:+00074:-00005:003531.7399:07909
07910:-00028:+00089:+00019:003531.7399:07910
07911:-00082:+00083:+00041:003627.6020:07911
07912:-00086:+00091:+00023:003627.6020:07912
07913:-00099:+00073:-00062:003627.6020:07913
07914:-00087:+00072:-00025:003627.6020:07914
07915:-00071:+00055:-00108:003627.6020:07915
07916:-00029:+00061:-00061:003534.5971:07916
07917:+00014:+00069:-00036:003534.5971:07917
07918:+00018:+00064:-00004:003534.5971:07918
07919:+00039:+00050:-00010:003534.5971:07919
07920:+00031:+00054:-00012:003534.5971:07920
07921:+00024:+00023:-00027:003534.5971:07921
07922:+00009:+00023:-00023:003521.8671:07922
07923:+00003:+00011:-00103:003521.8671:07923
07924:+00001:+00026:-00136:003521.8671:07924
07925:-00023:+00014:-00143:003521.8671:07925
07926:-00008:+00029:-00053:003521.8671:07926
07927:+00014:+00032:-00054:003521.8671:07927
07928:+00007:+00045:-00052:003648.5139:07928
07929:+00016:+00064:-00052:003648.5139:07929
07930:-00009:+00054:-00052:003648.5139:07930
07931:-00002:+00060:-00093:003648.5139:07931
07932:-00013:+00072:-00125:003648.5139:07932
07933:-00023:+00072:-00103:003575.3466:07933
07934:-00071:+00089:-00092:003575.3466:07934
07935:-00070:+00101:-00106:003575.3466:07935
07936:-00066:+00126:-00100:003575.3466:07936
07937:-00075:+00139:-00165:003575.3466:07937
07938:-00066:+00140:-00174:003575.3466:07938
07939:-00079:+00119:-00166:003572.1777:07939
07940:-00078:+00108:+00001:003572.1777:07940
07941:-00073:+00096:-00003:003572.1777:07941
07942:-00104:+00078:+00054:003572.1777:07942
07943:-00112:+00052:+00088:003572.1777:07943
07944:-00128:+00010:+00145:003691.0463:07944
07945:-00126:+00033:-00067:003691.0463:07945
07946:-00142:+00005:-00195:003691.0463:07946
07947:-00114:+00015:-00146:003691.0463:07947
07948:-00079:+00004:-00135:003691.0463:07948
07949:-00078:-00047:-00138:003691.0463:07949
07950:-00052:-00037:+00175:003627.4326:07950
07951:-00012:-00027:+00362:003627.4326:07951
07952:-00025:-00019:+00270:003627.4326:07952
07953:+00007:-00002:+00182:003627.4326:07953
07954:+00044:+00046:+00072:003627.4326:07954
07955:+00073:+00048:-00031:003634.5187:07955
07956:+00108:+00077:-00006:003634.5187:07956
07957:+00120:+00077:+00089:003634.5187:07957
07958:+00086:+00088:+00034:003634.5187:07958
07959:+00099:+00108:+00094:003634.5187:07959
07960:+00142:+00103:+00143:003634.5187:07960
07961:+00128:+00089:+00170:003756.7829:07961
07962:+00152:+00092:+00100:003756.7829:07962
07963:+00098:+00103:+00065:003756.7829:07963
07964:+00055:+00101:+00129:003756.7829:07964
07965:+00025:+00112:+00051:003756.7829:07965
07966:-00070:+00108:+00031:003670.2346:07966
07967:-00131:+00095:+00025:003670.2346:07967
07968:-00164:+00083:+00017:003670.2346:07968
07969:-00170:+00031:+00009:003670.2346:07969
07970:-00206:-00011:-00014:003670.2346:07970
07971:-00225:-00043:-00011:003655.8171:07971
07972:-00221:-00074:-00014:003655.8171:07972
07973:-00209:-00101:-00066:003655.8171:07973
07974:-00178:-00150:-00024:003655.8171:07974
07975:-00132:-00166:+00144:003655.8171:07975
07976:-00122:-00217:+00023:003655.8171:07976
07977:-00105:-00187:-00025:003779.3928:07977
07978:-00046:-00193:-00145:003779.3928:07978
07979:-00033:-00186:-00159:003779.3928:07979
07980:-00016:-00230:+00026:003779.3928:07980
07981:+00049:-00199:+00162:003779.3928:07981
07982:+00051:-00222:+00027:003670.3076:07982
07983:+00117:-00158:-00129:003670.3076:07983
07984:+00154:-00162:-00009:003670.3076:07984
07985:+00184:-00101:-00012:003670.3076:07985
07986:+00167:-00086:+00040:003670.3076:07986
07987:+00214:-00026:+00034:003670.3076:07987
07988:+00165:-00021:+00019:003655.8972:07988
07989:+00155:+00010:+00038:003655.8972:07989
07990:+00060:+00047:+00059:003655.8972:07990
07991:+00002:+00070:+00077:003655.8972:07991
07992:-00015:+00071:+00020:003655.8972:07992
07993:-00033:+00126:+00032:003756.8498:07993
07994:-00046:+00128:+00008:003756.8498:07994
07995:-00069:+00128:+00057:003756.8498:07995
07996:-00083:+00122:+00025:003756.8498:07996
07997:-00067:+00162:+00011:003756.8498:07997
07998:-00066:+00133:-00011:003659.5219:07998
07999:-00061:+00149:+00031:003659.5219:07999
08000:-00097:+00122:+00025:003659.5219:08000
08001:-00075:+00131:-00017:003659.5219:08001
08002:-00079:+00094:+00034:003659.5219:08002
08003:-00083:+00097:+00105:003659.5219:08003
08004:-00074:+00050:+00045:003624.0561:08004
08005:-00015:+00022:+00117:003624.0561:08005
08006:-00025:+00000:+00154:003624.0561:08006
08007:+00000:-00027:+00123:003624.0561:08007
08008:+00000:-00077:+00146:003624.0561:08008
08009:+00028:-00066:+00111:003734.7219:08009
08010:+00023:-00074:+00070:003734.7219:08010
08011:+00049:-00084:-00001:003734.7219:08011
08012:+00016:-00112:+00023:003734.7219:08012
08013:+00030:-00139:+00102:003734.7219:08013
08014:+00032:-00123:+00087:003734.7219:08014
08015:+00031:-00122:+00097:003627.5036:08015
08016:+00032:-00145:+00134:003627.5036:08016
08017:+00007:-00124:+00067:003627.5036:08017
08018:+00016:-00118:-00046:003627.5036:08018
08019:+00015:-00102:+00037:003627.5036:08019
08020:+00015:-00113:+00016:003603.1328:08020
08021:-00020:-00071:+00037:003603.1328:08021
08022:-00043:-00070:+00067:003603.1328:08022
08023:-00040:-00052:+00091:003603.1328:08023
08024:-00041:-00035:-00031:003603.1328:08024
08025:-00058:+00005:-00074:003603.1328:08025
08026:-00043:-00017:-00025:003712.8774:08026
08027:-00013:+00013:-00096:003712.8774:08027
08028:-00011:-00004:-00069:003712.8774:08028
08029:+00031:+00011:-00004:003712.8774:08029
08030:+00011:-00006:-00024:003712.8774:08030
08031:-00006:+00013:-00034:003616.9208:08031
08032:+00001:+00022:-00061:003616.9208:08032
08033:-00009:+00033:-00062:003616.9208:08033
08034:-00029:+00037:-00129:003616.9208:08034
08035:-00039:+00025:-00080:003616.9208:08035
08036:-00015:+00065:-00109:003616.9208:08036
08037:+00004:+00078:-00153:003624.0095:08037
08038:+00033:+00094:-00117:003624.0095:08038
08039:+00042:+00091:-00106:003624.0095:08039
08040:+00063:+00105:-00170:003624.0095:08040
08041:+00039:+00121:-00167:003624.0095:08041
08042:+00065:+00133:-00143:003734.7050:08042
08043:+00061:+00140:-00140:003734.7050:08043
08044:+00030:+00103:-00075:003734.7050:08044
08045:+00018:+00096:+00052:003734.7050:08045
08046:-00026:+00049:-00044:003734.7050:08046
08047:-00033:+00047:-00122:003734.7050:08047
08048:-00073:+00013:-00095:003659.4980:08048
08049:-00063:+00020:-00064:003659.4980:08049
08050:-00082:-00018:-00165:003659.4980:08050
08051:-00052:-00037:-00201:003659.4980:08051
08052:-00040:-00018:-00151:003659.4980:08052
08053:+00021:-00025:-00024:003655.8652:08053
08054:+00037:-00034:+00069:003655.8652:08054
08055:+00083:-00023:+00140:003655.8652:08055
08056:+00095:+00000:+00221:003655.8652:08056
08057:+00083:+00037:+00101:003655.8652:08057
08058:+00094:+00068:+00028:003655.8652:08058
08059:+00073:+00059:-00085:003756.8078:08059
08060:+00052:+00089:-00085:003756.8078:08060
08061:+00009:+00084:-00082:003756.8078:08061
08062:-00009:+00069:-00031:003756.8078:08062
08063:-00024:+00057:+00025:003756.8078:08063
08064:-00028:+00058:+00057:003692.0371:08064
08065:-00031:+00047:+00125:003692.0371:08065
08066:-00031:+00030:+00077:003692.0371:08066
08067:-00072:+00006:-00002:003692.0371:08067
08068:-00082:-00005:+00008:003692.0371:08068
08069:-00103:-00028:-00052:003655.8012:08069
08070:-00105:-00082:-00038:003655.8012:08070
08071:-00150:-00070:-00041:003655.8012:08071
08072:-00174:-00115:+00031:003655.8012:08072
08073:-00172:-00143:+00013:003655.8012:08073
08074:-00181:-00156:+00052:003655.8012:08074
08075:-00139:-00167:+00032:003756.8747:08075
08076:-00162:-00151:+00044:003756.8747:08076
08077:-00102:-00165:+00074:003756.8747:08077
08078:-00028:-00151:+00070:003756.8747:08078
08079:-00024:-00118:-00036:003756.8747:08079
08080:+00023:-00094:-00065:003670.1943:08080
08081:+00058:-00051:+00083:003670.1943:08081
08082:+00094:-00009:+00087:003670.1943:08082
08083:+00103:+00036:+00094:003670.1943:08083
08084:+00097:+00062:-00009:003670.1943:08084
08085:+00093:+00074:-00042:003670.1943:08085
08086:+00073:+00101:-00047:003634.5263:08086
08087:+00047:+00107:-00026:003634.5263:08087
08088:+00009:+00106:+00002:003634.5263:08088
08089:+00042:+00134:-00002:003634.5263:08089
08090:+00045:+00160:-00043:003634.5263:08090
08091:-00003:+00148:+00008:003734.6889:08091
08092:-00067:+00154:+00081:003734.6889:08092
08093:-00086:+00136:+00070:003734.6889:08093
08094:-00103:+00118:+00060:003734.6889:08094
08095:-00115:+00129:+00069:003734.6889:08095
08096:-00161:+00092:+00051:003627.4487:08096
08097:-00187:+00083:+00025:003627.4487:08097
08098:-00197:+00063:-00058:003627.4487:08098
08099:-00169:+00029:-00079:003627.4487:08099
08100:-00169:+00018:+00014:003627.4487:08100
08101:-00144:-00037:+00032:003627.4487:08101
08102:-00063:-00058:+00085:003582.4035:08102
08103:-00013:-00080:+00082:003582.4035:08103
08104:+00027:-00101:-00001:003582.4035:08104
08105:+00040:-00144:+00093:003582.4035:08105
08106:+00068:-00120:+00053:003582.4035:08106
08107:+00119:-00147:+00078:003582.4035:08107
08108:+00134:-00137:+00069:003691.1748:08108
08109:+00138:-00104:+00025:003691.1748:08109
08110:+00114:-00130:-00015:003691.1748:08110
08111:+00100:-00102:+00011:003691.1748:08111
08112:+00099:-00111:+00059:003691.1748:08112
08113:+00069:-00086:+00129:003585.6098:08113
08114:+00063:-00108:+00169:003585.6098:08114
08115:+00060:-00063:+00065:003585.6098:08115
08116:+00004:-00013:+00011:003585.6098:08116
08117:+00003:-00015:-00011:003585.6098:08117
08118:+00005:+00011:+00015:003585.6098:08118
08119:+00008:+00033:-00014:003562.0551:08119
08120:-00006:+00053:-00017:003562.0551:08120
08121:-00039:+00059:+00079:003562.0551:08121
08122:-00040:+00079:+00021:003562.0551:08122
08123:-00098:+00054:-00025:003562.0551:08123
08124:-00112:+00078:-00033:003659.1281:08124
08125:-00077:+00080:-00028:003659.1281:08125
08126:-00074:+00079:-00067:003659.1281:08126
08127:-00088:+00079:-00006:003659.1281:08127
08128:-00066:+00059:+00019:003659.1281:08128
08129:-00035:+00057:-00005:003659.1281:08129
08130:-00036:+00079:+00009:003585.6718:08130
08131:+00012:+00083:+00002:003585.6718:08131
08132:-00009:+00066:-00023:003585.6718:08132
08133:+00013:+00058:+00010:003585.6718:08133
08134:+00006:+00028:+00015:003585.6718:08134
08135:+00004:+00053:-00071:003572.0710:08135
08136:+00016:+00025:-00069:003572.0710:08136
08137:+00007:+00023:-00049:003572.0710:08137
08138:-00005:+00031:-00085:003572.0710:08138
08139:+00016:+00038:-00106:003572.0710:08139
08140:-00007:+00013:-00003:003572.0710:08140
08141:+00001:+00019:+00009:003701.6914:08141
08142:-00035:+00007:-00065:003701.6914:08142
08143:-00045:-00017:-00111:003701.6914:08143
08144:-00050:-00005:-00155:003701.6914:08144
08145:-00069:+00004:-00098:003701.6914:08145
08146:-00057:+00002:-00094:003627.3696:08146
08147:-00083:-00008:-00060:003627.3696:08147
08148:-00055:+00007:-00073:003627.3696:08148
08149:-00057:-00019:-00062:003627.3696:08149
08150:-00041:-00013:+00018:003627.3696:08150
08151:-00023:-00021:+00085:003627.3696:08151
08152:-00011:-00009:+00062:003634.5581:08152
08153:-00021:-00035:+00003:003634.5581:08153
08154:-00022:-00024:-00010:003634.5581:08154
08155:-00028:-00014:-00162:003634.5581:08155
08156:-00039:-00006:-00273:003634.5581:08156
08157:-00011:+00008:-00149:003756.8498:08157
08158:-00021:+00006:+00002:003756.8498:08158
08159:+00015:+00008:+00140:003756.8498:08159
08160:+00010:+00009:+00294:003756.8498:08160
08161:+00041:+00068:+00399:003756.8498:08161
08162:+00017:+00098:+00147:003756.8498:08162
08163:-00002:+00139:+00057:003681.1806:08163
08164:+00044:+00151:+00049:003681.1806:08164
08165:+00034:+00187:-00058:003681.1806:08165
08166:+00005:+00179:-00088:003681.1806:08166
08167:+00037:+00149:-00031:003681.1806:08167
08168:+00041:+00132:+00001:003677.3913:08168
08169:+00060:+00111:+00043:003677.3913:08169
08170:+00073:+00114:+00070:003677.3913:08170
08171:+00053:+00114:+00206:003677.3913:08171
08172:+00089:+00087:+00113:003677.3913:08172
08173:+00035:+00082:+00119:003802.0544:08173
08174:+00044:+00068:+00046:003802.0544:08174
08175:-00026:+00040:+00002:003802.0544:08175
08176:-00029:+00030:-00018:003802.0544:08176
08177:-00085:-00005:+00017:003802.0544:08177
08178:-00125:-00053:+00032:003802.0544:08178
08179:-00161:-00070:+00028:003703.1879:08179
08180:-00181:-00174:+00023:003703.1879:08180
08181:-00204:-00236:-00088:003703.1879:08181
08182:-00183:-00242:-00082:003703.1879:08182
08183:-00160:-00291:-00049:003703.1879:08183
08184:-00136:-00310:-00033:003677.4152:08184
08185:-00082:-00283:-00004:003677.4152:08185
08186:-00050:-00279:+00083:003677.4152:08186
08187:-00016:-00256:+00090:003677.4152:08187
08188:-00008:-00222:+00030:003677.4152:08188
08189:+00005:-00214:+00011:003790.7236:08189
08190:+00058:-00167:-00012:003790.7236:08190
08191:+00092:-00126:+00002:003790.7236:08191
08192:+00099:-00058:-00038:003790.7236:08192
08193:+00112:-00048:-00021:003790.7236:08193
08194:+00142:+00008:+00016:003790.7236:08194
08195:+00164:+00010:-00050:003692.1269:08195
08196:+00117:+00039:-00123:003692.1269:08196
08197:+00107:+00113:-00069:003692.1269:08197
08198:+00076:+00115:-00001:003692.1269:08198
08199:-00006:+00135:-00092:003692.1269:08199
08200:-00014:+00180:+00017:003666.6726:08200
08201:-00009:+00201:+00073:003666.6726:08201
08202:-00115:+00209:-00042:003666.6726:08202
08203:-00112:+00212:-00078:003666.6726:08203
08204:-00127:+00213:+00002:003666.6726:08204
08205:-00135:+00196:+00036:003666.6726:08205
08206:-00107:+00217:+00074:003756.9746:08206
08207:-00112:+00201:+00051:003756.9746:08207
08208:-00114:+00163:-00008:003756.9746:08208
08209:-00083:+00129:+00045:003756.9746:08209
08210:-00050:+00113:-00004:003756.9746:08210
08211:-00060:+00045:-00005:003659.5461:08211
08212:-00048:-00005:+00063:003659.5461:08212
08213:+00001:-00026:+00092:003659.5461:08213
08214:+00017:-00095:+00109:003659.5461:08214
08215:-00037:-00095:+00113:003659.5461:08215
08216:-00042:-00131:+00004:003613.4436:08216
08217:-00032:-00131:+00021:003613.4436:08217
08218:+00017:-00190:+00076:003613.4436:08218
08219:+00006:-00204:+00085:003613.4436:08219
08220:-00008:-00201:+00131:003613.4436:08220
08221:+00042:-00199:+00133:003613.4436:08221
08222:+00024:-00204:+00137:003712.8857:08222
08223:+00043:-00177:+00096:003712.8857:08223
08224:+00041:-00175:+00112:003712.8857:08224
08225:+00037:-00175:+00157:003712.8857:08225
08226:+00048:-00154:-00022:003712.8857:08226
08227:+00029:-00128:-00081:003617.0937:08227
08228:-00006:-00103:-00036:003617.0937:08228
08229:-00024:-00110:+00057:003617.0937:08229
08230:-00002:-00107:+00070:003617.0937:08230
08231:+00001:-00063:+00098:003617.0937:08231
08232:+00029:-00032:+00065:003617.0937:08232
08233:+00030:+00003:+00025:003582.6030:08233
08234:+00047:+00037:-00044:003582.6030:08234
08235:+00035:+00058:-00014:003582.6030:08235
08236:+00051:+00081:-00011:003582.6030:08236
08237:+00056:+00095:+00016:003582.6030:08237
08238:+00059:+00076:+00058:003691.1911:08238
08239:+00038:+00097:+00019:003691.1911:08239
08240:-00007:+00069:-00048:003691.1911:08240
08241:-00011:+00060:-00039:003691.1911:08241
08242:-00019:+00065:-00041:003691.1911:08242
08243:-00020:+00069:-00123:003691.1911:08243
08244:-00054:+00058:-00109:003617.0388:08244
08245:-00029:+00081:-00056:003617.0388:08245
08246:-00029:+00090:-00111:003617.0388:08246
08247:-00044:+00078:-00098:003617.0388:08247
08248:-00016:+00091:-00107:003617.0388:08248
08249:-00018:+00092:-00138:003603.2104:08249
08250:-00023:+00086:-00123:003603.2104:08250
08251:+00005:+00127:-00117:003603.2104:08251
08252:+00015:+00091:-00103:003603.2104:08252
08253:+00001:+00088:-00148:003603.2104:08253
08254:-00025:+00091:-00147:003603.2104:08254
08255:-00025:+00085:-00128:003734.7382:08255
08256:-00004:+00071:-00114:003734.7382:08256
08257:-00008:+00082:-00075:003734.7382:08257
08258:-00002:+00055:+00001:003734.7382:08258
08259:+00015:+00065:-00002:003734.7382:08259
08260:+00010:+00025:-00031:003659.5622:08260
08261:+00012:+00046:-00128:003659.5622:08261
08262:-00004:-00020:-00129:003659.5622:08262
08263:-00006:+00002:-00129:003659.5622:08263
08264:-00043:-00038:-00142:003659.5622:08264
08265:-00040:-00022:-00042:003659.5622:08265
08266:+00010:-00008:+00036:003645.2324:08266
08267:+00047:-00002:+00196:003645.2324:08267
08268:+00038:+00013:+00287:003645.2324:08268
08269:+00050:+00025:+00198:003645.2324:08269
08270:+00060:+00065:-00038:003645.2324:08270
08271:+00076:+00064:-00096:003779.3840:08271
08272:+00053:+00070:-00084:003779.3840:08272
08273:+00058:+00064:-00006:003779.3840:08273
08274:+00020:+00081:-00008:003779.3840:08274
08275:+00022:+00026:+00036:003779.3840:08275
08276:+00021:+00050:+00112:003779.3840:08276
08277:+00006:+00011:+00132:003692.1269:08277
08278:+00008:+00037:+00110:003692.1269:08278
08279:+00042:+00014:+00101:003692.1269:08279
08280:-00002:-00005:+00049:003692.1269:08280
08281:-00023:-00023:+00109:003692.1269:08281
08282:-00044:-00009:+00095:003666.6166:08282
08283:-00074:-00051:+00080:003666.6166:08283
08284:-00092:-00058:+00101:003666.6166:08284
08285:-00123:-00058:+00032:003666.6166:08285
08286:-00140:-00091:+00011:003666.6166:08286
08287:-00150:-00132:+00024:003779.4177:08287
08288:-00125:-00160:-00030:003779.4177:08288
08289:-00129:-00181:-00012:003779.4177:08289
08290:-00119:-00205:+00018:003779.4177:08290
08291:-00090:-00198:-00033:003779.4177:08291
08292:-00062:-00187:+00043:003779.4177:08292
08293:-00038:-00167:+00086:003681.2866:08293
08294:-00016:-00153:+00164:003681.2866:08294
08295:-00003:-00118:+00160:003681.2866:08295
08296:+00003:-00070:+00102:003681.2866:08296
08297:+00027:-00024:+00036:003681.2866:08297
08298:+00043:-00003:-00076:003645.3112:08298
08299:+00028:+00030:-00066:003645.3112:08299
08300:+00030:+00043:-00009:003645.3112:08300
08301:+00047:+00060:-00081:003645.3112:08301
08302:+00055:+00088:-00066:003645.3112:08302
08303:+00068:+00088:-00027:003645.3112:08303
08304:+00067:+00116:+00031:003734.7792:08304
08305:+00053:+00137:+00159:003734.7792:08305
08306:+00020:+00132:+00103:003734.7792:08306
08307:-00025:+00153:+00059:003734.7792:08307
08308:-00047:+00149:+00029:003734.7792:08308
08309:-00079:+00171:-00002:003638.1484:08309
08310:-00129:+00131:+00035:003638.1484:08310
08311:-00140:+00143:+00024:003638.1484:08311
08312:-00135:+00125:-00038:003638.1484:08312
08313:-00160:+00094:-00085:003638.1484:08313
08314:-00160:+00080:-00079:003638.1484:08314
08315:-00126:+00050:-00064:003613.6384:08315
08316:-00115:-00020:+00010:003613.6384:08316
08317:-00097:-00021:+00028:003613.6384:08317
08318:-00033:-00034:-00013:003613.6384:08318
08319:-00042:-00043:+00127:003613.6384:08319
08320:+00037:-00031:+00159:003712.8696:08320
08321:+00051:-00026:+00112:003712.8696:08321
08322:+00094:-00035:+00071:003712.8696:08322
08323:+00124:-00047:+00061:003712.8696:08323
08324:+00111:-00038:-00039:003712.8696:08324
08325:+00111:-00030:-00043:003606.5092:08325
08326:+00116:-00054:+00025:003606.5092:08326
08327:+00131:-00061:+00127:003606.5092:08327
08328:+00130:-00054:+00098:003606.5092:08328
08329:+00065:-00046:+00058:003606.5092:08329
08330:+00067:-00068:+00004:003606.5092:08330
08331:+00018:-00051:-00041:003582.5952:08331
08332:-00017:-00031:-00052:003582.5952:08332
08333:-00034:-00024:-00007:003582.5952:08333
08334:-00057:+00006:+00028:003582.5952:08334
08335:-00063:-00006:+00001:003582.5952:08335
08336:-00085:-00007:+00051:003582.5952:08336
08337:-00084:+00021:+00023:003691.2470:08337
08338:-00094:+00012:-00014:003691.2470:08338
08339:-00061:+00021:+00028:003691.2470:08339
08340:-00044:+00031:+00012:003691.2470:08340
08341:-00059:+00022:-00088:003691.2470:08341
08342:-00042:+00019:-00087:003596.1647:08342
08343:-00022:+00007:-00034:003596.1647:08343
08344:-00005:-00022:-00034:003596.1647:08344
08345:+00018:-00015:-00062:003596.1647:08345
08346:+00008:-00037:+00031:003596.1647:08346
08347:+00004:-00023:+00086:003596.1647:08347
08348:+00021:-00028:+00039:003603.2336:08348
08349:+00041:-00012:-00032:003603.2336:08349
08350:+00046:-00018:-00020:003603.2336:08350
08351:+00019:-00002:-00103:003603.2336:08351
08352:+00022:+00016:-00087:003603.2336:08352
08353:+00013:-00004:-00070:003723.7307:08353
08354:-00026:+00012:-00082:003723.7307:08354
08355:-00017:+00024:-00105:003723.7307:08355
08356:-00017:+00029:-00069:003723.7307:08356
08357:-00030:+00029:-00074:003723.7307:08357
08358:-00041:+00044:-00107:003648.8398:08358
08359:-00034:+00057:-00097:003648.8398:08359
08360:-00031:+00070:-00136:003648.8398:08360
08361:-00041:+00092:-00149:003648.8398:08361
08362:-00017:+00132:-00140:003648.8398:08362
08363:-00028:+00132:-00141:003648.8398:08363
08364:-00023:+00157:-00075:003645.1765:08364
08365:-00046:+00116:+00031:003645.1765:08365
08366:-00052:+00127:+00074:003645.1765:08366
08367:-00065:+00058:+00141:003645.1765:08367
08368:-00060:+00069:-00088:003645.1765:08368
08369:-00096:+00046:-00159:003790.5881:08369
08370:-00087:+00077:-00295:003790.5881:08370
08371:-00079:+00043:-00168:003790.5881:08371
08372:-00073:+00050:-00040:003790.5881:08372
08373:-00035:+00055:+00280:003790.5881:08373
08374:+00003:+00066:+00346:003790.5881:08374
08375:-00046:+00073:+00235:003714.1665:08375
08376:-00036:+00076:+00056:003714.1665:08376
08377:+00006:+00110:+00029:003714.1665:08377
08378:+00054:+00111:+00047:003714.1665:08378
08379:+00051:+00111:-00045:003714.1665:08379
08380:+00077:+00103:-00063:003688.2456:08380
08381:+00104:+00087:+00007:003688.2456:08381
08382:+00113:+00083:+00046:003688.2456:08382
08383:+00124:+00056:+00080:003688.2456:08383
08384:+00096:+00046:+00030:003688.2456:08384
08385:+00099:+00062:+00120:003825.0070:08385
08386:+00137:+00095:+00093:003825.0070:08386
08387:+00067:+00064:+00020:003825.0070:08387
08388:+00032:+00039:+00065:003825.0070:08388
08389:-00053:+00011:+00014:003825.0070:08389
08390:-00102:+00015:-00094:003825.0070:08390
08391:-00127:-00050:-00024:003725.4846:08391
08392:-00207:-00111:+00030:003725.4846:08392
08393:-00216:-00136:+00033:003725.4846:08393
08394:-00231:-00216:+00016:003725.4846:08394
08395:-00237:-00239:+00111:003725.4846:08395
08396:-00196:-00282:+00074:003699.2045:08396
08397:-00205:-00302:-00105:003699.2045:08397
08398:-00172:-00311:-00134:003699.2045:08398
08399:-00090:-00288:-00045:003699.2045:08399
08400:-00029:-00255:+00070:003699.2045:08400
08401:-00027:-00280:+00103:003813.5817:08401
08402:+00005:-00223:+00060:003813.5817:08402
08403:+00048:-00185:+00021:003813.5817:08403
08404:+00081:-00163:+00067:003813.5817:08404
08405:+00113:-00156:+00079:003813.5817:08405
08406:+00112:-00125:+00011:003813.5817:08406
08407:+00149:-00044:-00010:003703.2456:08407
08408:+00147:+00008:+00029:003703.2456:08408
08409:+00166:+00042:-00031:003703.2456:08409
08410:+00121:+00108:-00022:003703.2456:08410
08411:+00096:+00154:-00033:003703.2456:08411
08412:+00078:+00165:-00066:003677.4802:08412
08413:+00024:+00182:+00032:003677.4802:08413
08414:+00028:+00192:+00181:003677.4802:08414
08415:-00052:+00204:+00104:003677.4802:08415
08416:-00087:+00236:+00014:003677.4802:08416
08417:-00075:+00232:+00046:003768.1623:08417
08418:-00115:+00208:-00033:003768.1623:08418
08419:-00158:+00179:+00000:003768.1623:08419
08420:-00110:+00181:+00030:003768.1623:08420
08421:-00121:+00131:+00006:003768.1623:08421
08422:-00127:+00113:-00020:003768.1623:08422
08423:-00114:+00073:-00025:003659.7390:08423
08424:-00096:+00018:+00077:003659.7390:08424
08425:-00098:-00022:+00053:003659.7390:08425
08426:-00053:-00054:+00060:003659.7390:08426
08427:-00020:-00112:+00134:003659.7390:08427
08428:-00037:-00120:+00063:003624.1113:08428
08429:+00010:-00172:+00073:003624.1113:08429
08430:+00004:-00178:+00159:003624.1113:08430
08431:-00008:-00202:+00095:003624.1113:08431
08432:+00000:-00195:+00052:003624.1113:08432
08433:-00021:-00219:+00149:003624.1113:08433
08434:+00010:-00221:+00112:003723.8452:08434
08435:-00022:-00183:+00009:003723.8452:08435
08436:+00004:-00186:+00050:003723.8452:08436
08437:+00062:-00186:+00088:003723.8452:08437
08438:+00064:-00120:+00077:003723.8452:08438
08439:+00076:-00128:+00052:003627.6066:08439
08440:+00034:-00075:+00048:003627.6066:08440
08441:+00063:-00071:-00042:003627.6066:08441
08442:+00026:-00056:-00070:003627.6066:08442
08443:+00003:-00030:+00009:003627.6066:08443
08444:-00012:-00036:+00073:003627.6066:08444
08445:+00005:+00012:+00066:003582.5722:08445
08446:+00001:+00051:+00078:003582.5722:08446
08447:+00026:+00078:+00115:003582.5722:08447
08448:+00021:+00099:+00014:003582.5722:08448
08449:-00005:+00125:-00024:003582.5722:08449
08450:+00023:+00125:-00004:003702.1035:08450
08451:-00010:+00130:+00008:003702.1035:08451
08452:-00001:+00107:-00032:003702.1035:08452
08453:-00022:+00087:-00029:003702.1035:08453
08454:-00052:+00079:-00060:003702.1035:08454
08455:-00056:+00077:-00072:003702.1035:08455
08456:-00068:+00047:-00060:003606.7436:08456
08457:-00067:+00015:-00032:003606.7436:08457
08458:-00088:+00011:-00037:003606.7436:08458
08459:-00082:+00020:-00065:003606.7436:08459
08460:-00063:+00005:-00085:003606.7436:08460
08461:-00061:-00007:-00116:003603.2336:08461
08462:-00072:+00016:-00142:003603.2336:08462
08463:-00032:+00012:-00110:003603.2336:08463
08464:-00037:+00007:-00126:003603.2336:08464
08465:-00003:+00022:-00184:003603.2336:08465
08466:-00008:+00015:-00183:003603.2336:08466
08467:+00013:+00007:-00118:003723.8615:08467
08468:+00004:-00022:-00103:003723.8615:08468
08469:+00036:+00006:-00036:003723.8615:08469
08470:+00060:-00019:+00092:003723.8615:08470
08471:+00037:-00003:-00027:003723.8615:08471
08472:+00043:+00023:+00042:003648.8798:08472
08473:+00058:+00022:-00022:003648.8798:08473
08474:+00036:+00005:-00119:003648.8798:08474
08475:+00012:+00008:-00152:003648.8798:08475
08476:+00014:+00027:-00075:003648.8798:08476
08477:-00037:+00025:-00080:003648.8798:08477
08478:-00018:+00052:-00042:003645.2954:08478
08479:+00001:+00041:+00087:003645.2954:08479
08480:-00002:+00053:+00164:003645.2954:08480
08481:+00028:+00082:+00199:003645.2954:08481
08482:+00053:+00085:+00158:003645.2954:08482
08483:+00022:+00089:+00093:003768.1711:08483
08484:+00025:+00156:-00104:003768.1711:08484
08485:+00024:+00142:-00035:003768.1711:08485
08486:+00028:+00133:-00057:003768.1711:08486
08487:-00011:+00149:-00012:003768.1711:08487
08488:-00007:+00118:+00008:003692.2167:08488
08489:-00037:+00086:+00132:003692.2167:08489
08490:-00012:+00058:+00026:003692.2167:08490
08491:-00035:+00063:-00006:003692.2167:08491
08492:+00010:-00004:-00040:003692.2167:08492
08493:+00011:+00004:-00016:003692.2167:08493
08494:+00031:-00022:+00052:003666.6889:08494
08495:-00001:-00035:+00189:003666.6889:08495
08496:-00005:-00065:+00207:003666.6889:08496
08497:-00087:-00064:+00077:003666.6889:08497
08498:-00127:-00084:+00049:003666.6889:08498
08499:-00151:-00157:+00082:003768.1459:08499
08500:-00182:-00179:-00082:003768.1459:08500
08501:-00182:-00203:-00112:003768.1459:08501
08502:-00178:-00250:-00052:003768.1459:08502
08503:-00139:-00228:+00001:003768.1459:08503
08504:-00133:-00228:+00032:003768.1459:08504
08505:-00070:-00220:+00069:003670.4204:08505
08506:-00032:-00192:+00069:003670.4204:08506
08507:+00011:-00190:+00078:003670.4204:08507
08508:+00028:-00145:+00120:003670.4204:08508
08509:+00023:-00123:+00050:003670.4204:08509
08510:+00031:-00056:-00028:003645.2636:08510
08511:+00032:-00011:-00104:003645.2636:08511
08512:+00048:+00009:-00057:003645.2636:08512
08513:+00025:+00051:-00039:003645.2636:08513
08514:+00021:+00100:+00022:003645.2636:08514
08515:+00056:+00114:+00126:003645.2636:08515
08516:+00094:+00147:+00031:003734.8122:08516
08517:+00079:+00162:-00005:003734.8122:08517
08518:+00055:+00180:+00100:003734.8122:08518
08519:+00010:+00180:+00086:003734.8122:08519
08520:-00005:+00195:+00054:003734.8122:08520
08521:-00059:+00215:+00035:003627.5827:08521
08522:-00088:+00190:+00089:003627.5827:08522
08523:-00134:+00167:-00013:003627.5827:08523
08524:-00142:+00151:-00058:003627.5827:08524
08525:-00122:+00116:+00026:003627.5827:08525
08526:-00121:+00098:+00037:003627.5827:08526
08527:-00106:+00066:+00033:003603.3264:08527
08528:-00105:+00025:+00102:003603.3264:08528
08529:-00076:-00038:+00087:003603.3264:08529
08530:-00047:-00057:+00072:003603.3264:08530
08531:-00056:-00082:+00072:003603.3264:08531
08532:-00019:-00118:+00097:003691.2390:08532
08533:-00024:-00130:+00109:003691.2390:08533
08534:+00018:-00131:+00108:003691.2390:08534
08535:+00078:-00166:+00086:003691.2390:08535
08536:+00036:-00171:+00080:003691.2390:08536
08537:+00084:-00148:+00062:003691.2390:08537
08538:+00115:-00149:-00072:003585.7717:08538
08539:+00112:-00101:-00053:003585.7717:08539
08540:+00165:-00106:-00025:003585.7717:08540
08541:+00140:-00102:+00161:003585.7717:08541
08542:+00113:-00097:+00141:003585.7717:08542
08543:+00086:-00064:+00053:003562.1613:08543
08544:+00045:-00048:+00095:003562.1613:08544
08545:+00009:-00030:+00029:003562.1613:08545
08546:-00084:+00032:+00014:003562.1613:08546
08547:-00045:+00052:-00073:003562.1613:08547
08548:-00115:+00064:-00064:003562.1613:08548
08549:-00079:+00069:-00064:003659.2702:08549
08550:-00115:+00054:-00066:003659.2702:08550
08551:-00086:+00075:-00007:003659.2702:08551
08552:-00072:+00057:-00027:003659.2702:08552
08553:-00073:+00058:-00020:003659.2702:08553
08554:-00042:+00078:-00020:003565.1569:08554
08555:-00031:+00065:-00004:003565.1569:08555
08556:-00029:+00065:-00044:003565.1569:08556
08557:-00028:+00053:-00007:003565.1569:08557
08558:-00014:+00031:+00002:003565.1569:08558
08559:-00013:+00028:-00060:003565.1569:08559
08560:-00028:+00024:-00080:003562.1386:08560
08561:+00015:+00029:-00009:003562.1386:08561
08562:+00018:+00035:+00023:003562.1386:08562
08563:+00006:+00014:-00022:003562.1386:08563
08564:+00059:+00046:-00056:003562.1386:08564
08565:+00037:+00029:-00050:003680.5180:08565
08566:+00041:+00035:-00054:003680.5180:08566
08567:+00021:+00063:-00082:003680.5180:08567
08568:+00046:+00052:-00066:003680.5180:08568
08569:+00005:+00039:-00054:003680.5180:08569
08570:+00007:+00065:-00091:003680.5180:08570
08571:+00001:+00059:-00079:003606.5637:08571
08572:-00028:+00042:-00052:003606.5637:08572
08573:-00051:+00079:-00164:003606.5637:08573
08574:-00087:+00068:-00112:003606.5637:08574
08575:-00067:+00059:-00112:003606.5637:08575
08576:-00062:+00066:-00026:003613.6147:08576
08577:-00051:+00065:-00058:003613.6147:08577
08578:-00083:+00046:+00040:003613.6147:08578
08579:-00085:+00020:+00151:003613.6147:08579
08580:-00067:+00013:+00037:003613.6147:08580
08581:-00084:-00020:+00055:003613.6147:08581
08582:-00047:-00016:-00115:003745.7778:08582
08583:-00079:-00006:-00147:003745.7778:08583
08584:-00044:-00011:-00111:003745.7778:08584
08585:-00051:-00012:-00099:003745.7778:08585
08586:-00007:+00007:+00062:003745.7778:08586
08587:+00004:+00032:+00189:003670.3557:08587
08588:+00049:+00023:+00233:003670.3557:08588
08589:+00070:+00056:+00177:003670.3557:08589
08590:+00065:+00054:+00007:003670.3557:08590
08591:+00079:+00096:+00042:003670.3557:08591
08592:+00077:+00071:+00043:003670.3557:08592
08593:+00057:+00072:-00077:003666.6970:08593
08594:+00044:+00087:-00077:003666.6970:08594
08595:+00036:+00069:+00050:003666.6970:08595
08596:+00049:+00084:+00089:003666.6970:08596
08597:+00021:+00055:+00058:003666.6970:08597
08598:+00036:+00077:+00073:003802.1054:08598
08599:+00042:+00044:+00007:003802.1054:08599
08600:-00010:+00067:-00021:003802.1054:08600
08601:+00008:+00052:+00079:003802.1054:08601
08602:-00030:+00027:+00049:003802.1054:08602
08603:-00079:+00012:-00023:003703.1303:08603
08604:-00097:+00011:-00070:003703.1303:08604
08605:-00145:-00049:-00051:003703.1303:08605
08606:-00158:-00075:-00034:003703.1303:08606
08607:-00168:-00110:+00005:003703.1303:08607
08608:-00157:-00132:+00020:003703.1303:08608
08609:-00152:-00149:-00026:003688.2941:08609
08610:-00127:-00159:-00018:003688.2941:08610
08611:-00078:-00157:-00046:003688.2941:08611
08612:-00056:-00133:-00089:003688.2941:08612
08613:+00001:-00116:-00010:003688.2941:08613
08614:+00029:-00114:+00000:003802.0461:08614
08615:+00021:-00111:-00024:003802.0461:08615
08616:+00031:-00082:-00028:003802.0461:08616
08617:+00033:-00072:-00001:003802.0461:08617
08618:+00029:-00079:+00004:003802.0461:08618
08619:+00035:-00065:-00039:003681.2944:08619
08620:+00062:-00025:-00115:003681.2944:08620
08621:+00036:+00015:-00051:003681.2944:08621
08622:+00083:+00079:+00000:003681.2944:08622
08623:+00086:+00081:+00031:003681.2944:08623
08624:+00088:+00118:+00008:003681.2944:08624
08625:+00085:+00135:+00120:003666.6806:08625
08626:+00054:+00155:+00094:003666.6806:08626
08627:-00027:+00143:+00080:003666.6806:08627
08628:-00038:+00151:+00003:003666.6806:08628
08629:-00072:+00149:-00034:003666.6806:08629
08630:-00095:+00151:-00101:003756.9077:08630
08631:-00118:+00148:-00068:003756.9077:08631
08632:-00116:+00128:+00065:003756.9077:08632
08633:-00131:+00074:+00156:003756.9077:08633
08634:-00127:+00059:+00137:003756.9077:08634
08635:-00128:+00048:+00069:003756.9077:08635
08636:-00141:+00018:+00066:003659.5703:08636
08637:-00133:-00033:+00050:003659.5703:08637
08638:-00129:-00063:+00025:003659.5703:08638
08639:-00102:-00059:+00112:003659.5703:08639
08640:-00073:-00104:+00205:003659.5703:08640
08641:-00032:-00119:+00056:003624.1269:08641
08642:-00070:-00145:+00049:003624.1269:08642
08643:+00033:-00133:+00123:003624.1269:08643
08644:+00021:-00140:+00019:003624.1269:08644
08645:+00073:-00144:+00127:003624.1269:08645
08646:+00114:-00132:+00145:003624.1269:08646
08647:+00097:-00151:+00058:003734.7382:08647
08648:+00149:-00091:+00080:003734.7382:08648
08649:+00115:-00099:+00093:003734.7382:08649
08650:+00120:-00091:+00192:003734.7382:08650
08651:+00084:-00078:+00027:003734.7382:08651
08652:+00049:-00026:+00010:003638.1325:08652
08653:+00050:-00044:+00059:003638.1325:08653
08654:+00017:-00005:+00036:003638.1325:08654
08655:+00014:+00019:-00048:003638.1325:08655
08656:+00001:+00016:-00033:003638.1325:08656
08657:-00004:+00053:+00025:003613.5681:08657
08658:+00000:+00023:-00074:003613.5681:08658
08659:-00022:+00074:-00044:003613.5681:08659
08660:-00023:+00079:+00039:003613.5681:08660
08661:-00024:+00095:+00026:003613.5681:08661
08662:-00007:+00095:+00028:003613.5681:08662
08663:+00001:+00073:-00021:003712.8774:08663
08664:-00026:+00093:-00051:003712.8774:08664
08665:-00015:+00070:-00079:003712.8774:08665
08666:-00037:+00057:-00062:003712.8774:08666
08667:-00030:+00038:-00069:003712.8774:08667
08668:-00037:+00051:-00081:003659.5861:08668
08669:-00036:+00037:-00056:003659.5861:08669
08670:-00003:+00012:-00101:003659.5861:08670
08671:-00022:+00011:-00110:003659.5861:08671
08672:-00010:-00001:-00119:003659.5861:08672
08673:-00012:+00021:-00089:003659.5861:08673
08674:+00007:+00023:-00151:003634.6372:08674
08675:-00011:+00024:-00143:003634.6372:08675
08676:+00014:+00016:-00129:003634.6372:08676
08677:+00017:+00038:-00168:003634.6372:08677
08678:+00007:-00005:-00133:003634.6372:08678
08679:+00018:+00010:-00039:003768.1125:08679
08680:+00048:+00018:+00000:003768.1125:08680
08681:+00047:+00034:+00031:003768.1125:08681
08682:+00022:+00011:+00080:003768.1125:08682
08683:+00067:+00018:+00123:003768.1125:08683
08684:+00052:+00037:-00011:003768.1125:08684
08685:+00059:+00016:-00099:003703.2373:08685
08686:+00026:+00026:-00169:003703.2373:08686
08687:+00033:+00060:-00121:003703.2373:08687
08688:+00004:+00063:-00126:003703.2373:08688
08689:+00038:+00095:+00192:003703.2373:08689
08690:+00066:+00113:+00272:003688.2617:08690
08691:+00028:+00103:+00257:003688.2617:08691
08692:+00009:+00105:+00102:003688.2617:08692
08693:+00018:+00127:+00034:003688.2617:08693
08694:+00025:+00133:+00009:003688.2617:08694
08695:-00005:+00153:-00032:003824.9809:08695
08696:+00006:+00171:-00043:003824.9809:08696
08697:-00006:+00128:-00014:003824.9809:08697
08698:-00015:+00096:+00026:003824.9809:08698
08699:-00056:+00084:+00047:003824.9809:08699
08700:-00072:+00025:+00118:003824.9809:08700
08701:-00079:-00002:+00141:003725.2768:08701
08702:-00079:+00018:+00133:003725.2768:08702
08703:-00127:-00048:+00012:003725.2768:08703
08704:-00111:-00054:+00000:003725.2768:08704
08705:-00091:-00103:+00036:003725.2768:08705
08706:-00115:-00121:-00006:003721.1469:08706
08707:-00118:-00166:-00066:003721.1469:08707
08708:-00081:-00205:+00072:003721.1469:08708
08709:-00059:-00250:+00055:003721.1469:08709
08710:-00083:-00271:+00068:003721.1469:08710
08711:-00058:-00288:+00020:003813.5131:08711
08712:-00044:-00274:-00055:003813.5131:08712
08713:-00025:-00284:-00090:003813.5131:08713
08714:+00014:-00251:-00032:003813.5131:08714
08715:+00045:-00236:-00018:003813.5131:08715
08716:+00039:-00165:+00040:003813.5131:08716
08717:+00060:-00129:-00044:003714.2324:08717
08718:+00077:-00093:+00006:003714.2324:08718
08719:+00119:-00026:+00213:003714.2324:08719
08720:+00112:-00033:+00130:003714.2324:08720
08721:+00112:+00049:-00026:003714.2324:08721
08722:+00113:+00091:-00089:003688.2778:08722
08723:+00116:+00124:-00067:003688.2778:08723
08724:+00060:+00107:-00018:003688.2778:08724
08725:+00025:+00148:-00068:003688.2778:08725
08726:+00048:+00173:-00098:003688.2778:08726
08727:-00037:+00188:-00108:003779.3757:08727
08728:-00071:+00207:-00025:003779.3757:08728
08729:-00128:+00199:+00066:003779.3757:08729
08730:-00140:+00204:+00125:003779.3757:08730
08731:-00150:+00196:+00047:003779.3757:08731
08732:-00167:+00204:+00013:003779.3757:08732
08733:-00172:+00169:+00070:003670.3637:08733
08734:-00209:+00156:+00070:003670.3637:08734
08735:-00194:+00143:+00037:003670.3637:08735
08736:-00161:+00109:+00049:003670.3637:08736
08737:-00113:+00092:+00029:003670.3637:08737
08738:-00063:+00015:-00015:003634.6684:08738
08739:-00031:+00011:+00016:003634.6684:08739
08740:-00021:-00054:+00012:003634.6684:08740
08741:+00029:-00107:-00005:003634.6684:08741
08742:+00045:-00127:-00028:003634.6684:08742
08743:+00062:-00149:+00173:003634.6684:08743
08744:+00076:-00219:+00177:003745.7446:08744
08745:+00023:-00205:+00153:003745.7446:08745
08746:+00041:-00235:+00187:003745.7446:08746
08747:+00057:-00236:+00073:003745.7446:08747
08748:+00016:-00207:+00103:003745.7446:08748
08749:+00048:-00204:+00093:003638.0769:08749
08750:+00012:-00207:+00099:003638.0769:08750
08751:+00025:-00145:-00002:003638.0769:08751
08752:+00004:-00153:-00041:003638.0769:08752
08753:+00030:-00103:+00014:003638.0769:08753
08754:+00017:-00075:-00026:003638.0769:08754
08755:-00009:-00011:+00031:003603.1945:08755
08756:+00059:-00038:+00067:003603.1945:08756
08757:+00007:+00052:+00056:003603.1945:08757
08758:+00022:+00039:-00020:003603.1945:08758
08759:-00002:+00072:-00020:003603.1945:08759
08760:-00004:+00101:-00037:003702.0310:08760
08761:-00038:+00125:-00063:003702.0310:08761
08762:-00032:+00120:-00046:003702.0310:08762
08763:-00036:+00119:+00039:003702.0310:08763
08764:-00033:+00124:+00023:003702.0310:08764
08765:-00029:+00089:-00110:003702.0310:08765
08766:-00045:+00093:-00103:003606.5485:08766
08767:-00002:+00055:-00074:003606.5485:08767
08768:+00002:+00050:-00064:003606.5485:08768
08769:-00009:+00037:-00059:003606.5485:08769
08770:-00010:-00005:+00024:003606.5485:08770
08771:-00005:-00022:-00092:003603.2336:08771
08772:-00014:-00035:-00124:003603.2336:08772
08773:-00021:-00033:-00096:003603.2336:08773
08774:-00040:-00036:-00103:003603.2336:08774
08775:-00040:-00034:-00084:003603.2336:08775
08776:-00017:-00028:-00091:003603.2336:08776
08777:-00026:-00048:-00070:003712.8613:08777
08778:-00021:-00035:-00137:003712.8613:08778
08779:+00028:+00007:-00105:003712.8613:08779
08780:+00044:+00017:-00090:003712.8613:08780
08781:+00057:+00039:-00166:003712.8613:08781
08782:+00059:+00059:-00105:003638.1645:08782
08783:+00049:+00091:-00049:003638.1645:08783
08784:+00031:+00112:-00076:003638.1645:08784
08785:+00017:+00116:-00035:003638.1645:08785
08786:+00028:+00107:+00023:003638.1645:08786
08787:-00042:+00142:+00050:003638.1645:08787
08788:-00032:+00128:+00030:003634.6762:08788
08789:-00068:+00091:+00160:003634.6762:08789
08790:-00059:+00112:+00013:003634.6762:08790
08791:-00099:+00112:-00143:003634.6762:08791
08792:-00132:+00117:-00227:003634.6762:08792
08793:-00096:+00106:-00086:003768.1210:08793
08794:-00092:+00071:-00069:003768.1210:08794
08795:-00072:+00091:+00154:003768.1210:08795
08796:-00040:+00076:+00392:003768.1210:08796
08797:-00030:+00066:+00264:003768.1210:08797
08798:-00055:+00063:+00043:003681.2216:08798
08799:-00018:+00084:+00020:003681.2216:08799
08800:+00004:+00073:+00073:003681.2216:08800
08801:+00021:+00089:+00019:003681.2216:08801
08802:+00079:+00109:+00026:003681.2216:08802
08803:+00124:+00079:+00071:003681.2216:08803
08804:+00126:+00061:+00059:003677.3994:08804
08805:+00119:+00037:+00162:003677.3994:08805
08806:+00107:+00016:+00094:003677.3994:08806
08807:+00068:+00022:+00088:003677.3994:08807
08808:+00036:+00007:-00001:003677.3994:08808
08809:-00007:-00011:+00053:003790.7236:08809
08810:-00058:-00031:+00029:003790.7236:08810
08811:-00090:-00061:+00068:003790.7236:08811
08812:-00104:-00072:-00027:003790.7236:08812
08813:-00127:-00088:-00070:003790.7236:08813
08814:-00150:-00122:+00013:003692.1433:08814
08815:-00156:-00131:-00017:003692.1433:08815
08816:-00177:-00148:-00003:003692.1433:08816
08817:-00109:-00161:-00007:003692.1433:08817
08818:-00093:-00168:+00104:003692.1433:08818
08819:-00075:-00193:-00021:003692.1433:08819
08820:-00063:-00201:-00204:003655.9448:08820
08821:-00002:-00184:-00176:003655.9448:08821
08822:+00023:-00169:+00001:003655.9448:08822
08823:+00053:-00132:+00024:003655.9448:08823
08824:+00059:-00132:-00033:003655.9448:08824
08825:+00057:-00100:+00050:003756.9826:08825
08826:+00052:-00092:+00086:003756.9826:08826
08827:+00057:-00075:-00014:003756.9826:08827
08828:+00027:-00055:+00007:003756.9826:08828
08829:+00029:-00047:+00010:003756.9826:08829
08830:+00032:+00018:-00078:003756.9826:08830
08831:+00030:+00021:-00109:003638.1801:08831
08832:+00001:+00042:-00032:003638.1801:08832
08833:-00010:+00071:+00057:003638.1801:08833
08834:-00001:+00084:+00011:003638.1801:08834
08835:-00036:+00092:-00012:003638.1801:08835
08836:-00016:+00125:+00112:003613.6770:08836
08837:-00023:+00118:+00134:003613.6770:08837
08838:-00087:+00145:+00086:003613.6770:08838
08839:-00073:+00166:+00066:003613.6770:08839
08840:-00033:+00191:+00063:003613.6770:08840
08841:-00063:+00182:+00052:003613.6770:08841
08842:-00074:+00189:+00048:003712.9667:08842
08843:-00097:+00180:+00064:003712.9667:08843
08844:-00116:+00140:+00053:003712.9667:08844
08845:-00094:+00118:+00102:003712.9667:08845
08846:-00115:+00078:+00076:003712.9667:08846
08847:-00123:+00040:+00070:003617.0937:08847
08848:-00103:+00019:+00079:003617.0937:08848
08849:-00066:-00012:+00022:003617.0937:08849
08850:-00070:-00064:+00076:003617.0937:08850
08851:-00063:-00085:+00174:003617.0937:08851
08852:-00057:-00140:+00114:003617.0937:08852
08853:-00047:-00124:+00067:003592.9887:08853
08854:-00041:-00131:+00061:003592.9887:08854
08855:-00013:-00149:+00127:003592.9887:08855
08856:-00002:-00170:+00048:003592.9887:08856
08857:+00009:-00187:+00055:003592.9887:08857
08858:+00026:-00199:+00124:003691.3676:08858
08859:+00057:-00146:-00012:003691.3676:08859
08860:+00051:-00169:-00048:003691.3676:08860
08861:+00053:-00142:+00116:003691.3676:08861
08862:+00089:-00115:+00088:003691.3676:08862
08863:+00039:-00061:-00009:003691.3676:08863
08864:+00074:-00060:-00046:003585.8566:08864
08865:+00038:-00031:-00035:003585.8566:08865
08866:+00042:-00001:-00050:003585.8566:08866
08867:-00010:+00009:-00005:003585.8566:08867
08868:+00019:+00051:+00065:003585.8566:08868
08869:+00023:+00088:-00021:003572.4670:08869
08870:+00006:+00098:-00029:003572.4670:08870
08871:+00005:+00087:+00023:003572.4670:08871
08872:+00002:+00086:-00095:003572.4670:08872
08873:+00007:+00103:-00129:003572.4670:08873
08874:-00020:+00094:-00098:003572.4670:08874
08875:-00017:+00081:-00053:003691.4155:08875
08876:-00050:+00050:-00040:003691.4155:08876
08877:-00053:+00025:-00051:003691.4155:08877
08878:-00058:+00008:-00054:003691.4155:08878
08879:-00068:-00004:-00124:003691.4155:08879
08880:-00074:+00000:-00109:003606.6652:08880
08881:-00056:+00006:-00103:003606.6652:08881
08882:-00011:+00016:-00117:003606.6652:08882
08883:+00011:+00022:-00117:003606.6652:08883
08884:+00016:+00023:-00092:003606.6652:08884
08885:+00015:+00025:-00067:003606.6652:08885
08886:-00011:+00046:-00095:003613.7707:08886
08887:+00038:+00075:-00171:003613.7707:08887
08888:+00031:+00103:-00164:003613.7707:08888
[truncated: 50,041 more chars]
