# Supplementary material for: Suboptimal Omnidirectional Wheel Design and Implementation
Source: Sensors (Basel). 2021 Jan 28;21(3):865. doi: 10.3390/s21030865 (PMC7865864; doi:10.3390/s21030865)
Supplement: Supplementary file 1 [file sensors-21-00865-s001.zip › 4.-Data 30 Files With Suspension/ACDATA16.TXT]

00001:-00016:-00076:+00037:002331.5427:00001
00002:-00054:-00070:-00045:002291.4255:00002
00003:-00018:-00082:-00047:002291.4255:00003
00004:-00025:-00078:-00050:002291.4255:00004
00005:-00007:-00081:-00057:002291.4255:00005
00006:+00032:-00053:-00046:002291.4255:00006
00007:+00046:-00024:-00043:002291.4255:00007
00008:+00039:-00024:-00051:002291.4255:00008
00009:+00075:-00020:-00019:002291.4255:00009
00010:+00068:+00003:-00006:002291.4255:00010
00011:+00071:+00006:-00009:002333.2370:00011
00012:+00072:+00021:-00020:002333.2370:00012
00013:+00067:+00036:-00019:002333.2370:00013
00014:+00062:+00033:-00071:002333.2370:00014
00015:+00030:+00028:-00064:002333.2370:00015
00016:+00022:+00052:-00069:002333.2370:00016
00017:-00007:+00039:-00101:002333.2370:00017
00018:-00024:+00079:-00153:002333.2370:00018
00019:-00001:+00064:-00089:002333.2370:00019
00020:-00038:+00058:-00105:002255.6306:00020
00021:-00030:+00038:-00081:002255.6306:00021
00022:-00071:+00062:-00058:002255.6306:00022
00023:-00077:+00009:-00078:002255.6306:00023
00024:-00100:+00028:-00104:002255.6306:00024
00025:-00114:+00032:-00058:002255.6306:00025
00026:-00106:+00019:-00051:002255.6306:00026
00027:-00143:+00023:-00066:002255.6306:00027
00028:-00121:+00020:-00001:002255.6306:00028
00029:-00121:+00031:-00017:002222.3398:00029
00030:-00135:+00012:-00033:002222.3398:00030
00031:-00129:+00015:-00089:002222.3398:00031
00032:-00108:+00024:-00091:002222.3398:00032
00033:-00101:+00051:-00105:002222.3398:00033
00034:-00066:+00042:-00021:002222.3398:00034
00035:-00048:+00058:+00001:002222.3398:00035
00036:-00047:+00059:+00037:002222.3398:00036
00037:-00015:+00093:-00045:002278.6787:00037
00038:-00014:+00086:-00078:002278.6787:00038
00039:-00028:+00112:-00074:002278.6787:00039
00040:-00035:+00109:+00087:002278.6787:00040
00041:-00043:+00108:+00081:002278.6787:00041
00042:-00065:+00092:+00031:002278.6787:00042
00043:-00084:+00108:-00019:002278.6787:00043
00044:-00104:+00097:-00041:002278.6787:00044
00045:-00127:+00072:-00012:002278.6787:00045
00046:-00139:+00054:+00040:002207.6479:00046
00047:-00140:+00081:-00001:002207.6479:00047
00048:-00140:+00080:+00009:002207.6479:00048
00049:-00137:+00066:-00005:002207.6479:00049
00050:-00143:+00063:+00002:002207.6479:00050
00051:-00121:+00048:+00044:002207.6479:00051
00052:-00106:+00035:+00054:002207.6479:00052
00053:-00104:+00020:+00011:002207.6479:00053
00054:-00097:+00018:+00011:002207.6479:00054
00055:-00082:+00005:+00000:002207.6479:00055
00056:-00070:-00019:+00033:002187.3828:00056
00057:-00049:+00017:+00044:002187.3828:00057
00058:-00027:-00006:+00041:002187.3828:00058
00059:-00024:-00002:+00037:002187.3828:00059
00060:+00006:+00018:-00006:002187.3828:00060
00061:+00019:+00010:-00041:002187.3828:00061
00062:+00021:+00019:-00054:002187.3828:00062
00063:+00006:+00012:-00015:002187.3828:00063
00064:+00018:+00009:+00028:002266.4824:00064
00065:+00012:+00011:-00022:002266.4824:00065
00066:+00014:+00013:-00015:002266.4824:00066
00067:-00006:+00016:-00013:002266.4824:00067
00068:-00038:+00034:+00021:002266.4824:00068
00069:-00057:+00020:-00031:002266.4824:00069
00070:-00068:+00008:-00072:002266.4824:00070
00071:-00085:-00002:-00023:002266.4824:00071
00072:-00075:+00016:-00002:002266.4824:00072
00073:-00097:+00003:-00025:002243.4736:00073
00074:-00098:-00006:-00051:002243.4736:00074
00075:-00063:+00018:-00034:002243.4736:00075
00076:-00062:+00014:+00011:002243.4736:00076
00077:-00083:-00004:+00026:002243.4736:00077
00078:-00087:+00033:-00004:002243.4736:00078
00079:-00063:+00029:-00009:002243.4736:00079
00080:-00102:+00065:-00069:002243.4736:00080
00081:-00099:+00040:-00104:002243.4736:00081
00082:-00092:+00066:-00002:002262.5493:00082
00083:-00079:+00054:+00038:002262.5493:00083
00084:-00085:+00075:+00004:002262.5493:00084
00085:-00060:+00096:-00066:002262.5493:00085
00086:-00044:+00088:-00077:002262.5493:00086
00087:-00059:+00094:-00006:002262.5493:00087
00088:-00032:+00111:+00000:002262.5493:00088
00089:-00040:+00112:-00062:002262.5493:00089
00090:+00014:+00145:-00111:002262.5493:00090
00091:+00020:+00156:-00070:002363.7248:00091
00092:+00042:+00153:-00011:002363.7248:00092
00093:+00024:+00158:+00036:002363.7248:00093
00094:+00031:+00133:+00051:002363.7248:00094
00095:+00023:+00154:+00017:002363.7248:00095
00096:+00016:+00125:-00004:002363.7248:00096
00097:-00004:+00110:+00022:002363.7248:00097
00098:-00021:+00069:+00042:002363.7248:00098
00099:-00042:+00037:+00057:002340.4177:00099
00100:-00029:+00001:+00016:002340.4177:00100
00101:-00062:-00047:+00054:002340.4177:00101
00102:-00078:-00093:+00049:002340.4177:00102
00103:-00112:-00109:+00011:002340.4177:00103
00104:-00090:-00102:+00003:002340.4177:00104
00105:-00098:-00132:+00019:002340.4177:00105
00106:-00098:-00159:+00041:002340.4177:00106
00107:-00073:-00168:+00116:002340.4177:00107
00108:-00013:-00169:+00107:002369.6462:00108
00109:-00016:-00162:+00118:002369.6462:00109
00110:+00035:-00158:+00143:002369.6462:00110
00111:+00073:-00136:+00163:002369.6462:00111
00112:+00087:-00127:+00124:002369.6462:00112
00113:+00105:-00091:+00148:002369.6462:00113
00114:+00149:-00070:+00192:002369.6462:00114
00115:+00143:-00064:+00049:002369.6462:00115
00116:+00170:-00059:+00079:002469.6423:00116
00117:+00231:-00011:-00015:002469.6423:00117
00118:+00245:-00002:+00109:002469.6423:00118
00119:+00244:+00004:+00102:002469.6423:00119
00120:+00226:+00021:+00164:002469.6423:00120
00121:+00133:+00022:+00119:002469.6423:00121
00122:+00138:+00052:+00117:002469.6423:00122
00123:+00073:+00025:+00067:002469.6423:00123
00124:+00062:+00080:+00067:002436.5246:00124
00125:+00013:+00042:-00018:002436.5246:00125
00126:+00002:+00091:-00048:002436.5246:00126
00127:-00006:+00097:-00029:002436.5246:00127
00128:-00006:+00085:+00085:002436.5246:00128
00129:-00005:+00058:+00019:002436.5246:00129
00130:-00011:+00062:-00009:002436.5246:00130
00131:-00011:+00015:-00082:002436.5246:00131
00132:-00024:-00013:-00011:002434.2001:00132
00133:+00019:-00030:+00168:002434.2001:00133
00134:+00014:-00088:+00108:002434.2001:00134
00135:-00022:-00086:-00186:002434.2001:00135
00136:+00013:-00108:-00172:002434.2001:00136
00137:+00032:-00128:-00014:002434.2001:00137
00138:+00000:-00136:-00015:002434.2001:00138
00139:+00008:-00135:-00035:002434.2001:00139
00140:+00036:-00119:+00041:002498.9099:00140
00141:+00063:-00126:+00030:002498.9099:00141
00142:+00049:-00140:-00005:002498.9099:00142
00143:+00046:-00113:+00021:002498.9099:00143
00144:+00103:-00095:-00025:002498.9099:00144
00145:+00121:-00053:+00037:002498.9099:00145
00146:+00139:-00027:+00034:002498.9099:00146
00147:+00120:+00000:+00094:002498.9099:00147
00148:+00107:+00015:+00065:002427.1091:00148
00149:+00106:+00039:+00015:002427.1091:00149
00150:+00050:+00059:-00013:002427.1091:00150
00151:+00020:+00061:-00014:002427.1091:00151
00152:-00007:+00080:+00027:002427.1091:00152
00153:-00020:+00071:+00015:002427.1091:00153
00154:-00029:+00082:+00043:002427.1091:00154
00155:-00067:+00069:-00019:002427.1091:00155
00156:-00066:+00057:-00012:002427.1091:00156
00157:-00087:+00051:+00065:002387.6972:00157
00158:-00099:+00026:+00085:002387.6972:00158
00159:-00088:+00009:+00029:002387.6972:00159
00160:-00073:-00002:+00009:002387.6972:00160
00161:-00082:-00015:-00017:002387.6972:00161
00162:-00087:-00030:+00015:002387.6972:00162
00163:-00056:-00053:+00059:002387.6972:00163
00164:+00000:-00062:+00037:002387.6972:00164
00165:+00008:-00056:+00013:002436.4011:00165
00166:+00019:-00080:+00026:002436.4011:00166
00167:+00034:-00107:+00103:002436.4011:00167
00168:+00035:-00104:+00079:002436.4011:00168
00169:+00037:-00106:+00033:002436.4011:00169
00170:+00058:-00144:+00014:002436.4011:00170
00171:+00023:-00159:+00045:002436.4011:00171
00172:+00035:-00153:+00062:002436.4011:00172
00173:+00031:-00146:+00076:002358.1508:00173
00174:+00031:-00144:+00059:002358.1508:00174
00175:+00016:-00142:-00029:002358.1508:00175
00176:+00010:-00119:-00061:002358.1508:00176
00177:-00001:-00120:-00054:002358.1508:00177
00178:-00012:-00128:-00043:002358.1508:00178
00179:-00012:-00124:-00023:002358.1508:00179
00180:+00023:-00112:-00017:002358.1508:00180
00181:+00044:-00061:-00011:002358.1508:00181
00182:+00025:-00068:-00039:002321.2795:00182
00183:+00056:-00014:-00017:002321.2795:00183
00184:+00091:+00002:+00009:002321.2795:00184
00185:+00067:+00023:+00016:002321.2795:00185
00186:+00107:+00048:-00039:002321.2795:00186
00187:+00083:+00039:-00038:002321.2795:00187
00188:+00094:+00074:-00084:002321.2795:00188
00189:+00068:+00075:-00049:002321.2795:00189
00190:+00054:+00091:-00075:002321.2795:00190
00191:+00031:+00111:-00088:002359.3010:00191
00192:+00027:+00127:-00092:002359.3010:00192
00193:-00003:+00115:-00065:002359.3010:00193
00194:-00027:+00101:-00067:002359.3010:00194
00195:-00032:+00109:-00067:002359.3010:00195
00196:-00046:+00124:-00106:002359.3010:00196
00197:-00059:+00100:-00100:002359.3010:00197
00198:-00090:+00071:-00113:002359.3010:00198
00199:-00105:+00065:-00090:002276.2382:00199
00200:-00130:+00043:-00063:002276.2382:00200
00201:-00124:+00026:-00063:002276.2382:00201
00202:-00109:+00050:-00022:002276.2382:00202
00203:-00132:+00025:-00045:002276.2382:00203
00204:-00149:+00033:-00036:002276.2382:00204
00205:-00146:+00028:-00061:002276.2382:00205
00206:-00129:+00026:-00035:002276.2382:00206
00207:-00125:+00041:-00050:002276.2382:00207
00208:-00125:+00051:-00046:002246.2592:00208
00209:-00110:+00068:-00048:002246.2592:00209
00210:-00090:+00039:-00059:002246.2592:00210
00211:-00086:+00065:-00038:002246.2592:00211
00212:-00062:+00058:+00005:002246.2592:00212
00213:-00050:+00056:+00008:002246.2592:00213
00214:-00055:+00059:-00030:002246.2592:00214
00215:-00032:+00055:-00009:002246.2592:00215
00216:-00029:+00067:-00043:002246.2592:00216
00217:-00058:+00062:-00004:002299.3425:00217
00218:-00045:+00030:+00031:002299.3425:00218
00219:-00059:+00025:-00002:002299.3425:00219
00220:-00088:+00013:+00007:002299.3425:00220
00221:-00076:+00002:-00003:002299.3425:00221
00222:-00097:-00004:+00020:002299.3425:00222
00223:-00073:+00007:+00004:002299.3425:00223
00224:-00066:+00016:+00002:002299.3425:00224
00225:-00044:+00020:+00041:002299.3425:00225
00226:-00056:+00018:+00037:002239.3522:00226
00227:-00031:+00017:+00058:002239.3522:00227
00228:-00033:+00016:+00001:002239.3522:00228
00229:-00038:+00018:+00011:002239.3522:00229
00230:-00041:-00001:+00036:002239.3522:00230
00231:-00019:-00003:+00065:002239.3522:00231
00232:-00034:-00003:+00030:002239.3522:00232
00233:-00031:+00009:+00043:002239.3522:00233
00234:-00043:+00015:+00013:002239.3522:00234
00235:-00047:+00021:+00030:002226.2817:00235
00236:-00066:+00016:-00036:002226.2817:00236
00237:-00059:+00049:+00040:002226.2817:00237
00238:-00053:+00051:-00002:002226.2817:00238
00239:-00051:+00080:-00013:002226.2817:00239
00240:-00031:+00052:+00007:002226.2817:00240
00241:-00042:+00041:-00059:002226.2817:00241
00242:-00028:+00050:+00001:002226.2817:00242
00243:-00025:+00032:+00039:002316.1813:00243
00244:-00005:-00001:-00043:002316.1813:00244
00245:-00030:+00018:-00054:002316.1813:00245
00246:-00037:+00015:-00090:002316.1813:00246
00247:-00055:+00024:-00026:002316.1813:00247
00248:-00069:+00010:-00034:002316.1813:00248
00249:-00067:+00009:-00053:002316.1813:00249
00250:-00074:+00025:+00023:002316.1813:00250
00251:-00077:+00011:+00009:002316.1813:00251
00252:-00103:+00032:-00090:002280.4035:00252
00253:-00089:+00051:-00074:002280.4035:00253
00254:-00075:+00064:-00030:002280.4035:00254
00255:-00085:+00081:-00028:002280.4035:00255
00256:-00065:+00073:+00004:002280.4035:00256
00257:-00049:+00082:-00009:002280.4035:00257
00258:-00076:+00093:-00031:002280.4035:00258
00259:-00067:+00099:-00029:002280.4035:00259
00260:-00070:+00098:-00044:002280.4035:00260
00261:-00066:+00097:-00070:002299.9487:00261
00262:-00046:+00090:-00070:002299.9487:00262
00263:-00067:+00111:-00043:002299.9487:00263
00264:-00036:+00108:-00038:002299.9487:00264
00265:-00023:+00098:+00006:002299.9487:00265
00266:+00014:+00089:+00053:002299.9487:00266
00267:+00017:+00054:+00058:002299.9487:00267
00268:+00016:+00046:-00033:002299.9487:00268
00269:+00016:+00042:-00007:002399.5280:00269
00270:+00020:+00024:+00002:002399.5280:00270
00271:+00028:+00020:+00028:002399.5280:00271
00272:-00020:+00005:+00046:002399.5280:00272
00273:-00021:-00051:+00129:002399.5280:00273
00274:-00025:-00063:+00115:002399.5280:00274
00275:-00014:-00059:+00047:002399.5280:00275
00276:-00018:-00077:+00097:002399.5280:00276
00277:-00002:-00072:+00111:002399.5280:00277
00278:+00022:-00098:+00110:002376.1379:00278
00279:+00062:-00093:+00127:002376.1379:00279
00280:+00075:-00088:+00143:002376.1379:00280
00281:+00074:-00094:+00159:002376.1379:00281
00282:+00056:-00084:+00120:002376.1379:00282
00283:+00051:-00078:+00079:002376.1379:00283
00284:+00051:-00045:+00111:002376.1379:00284
00285:+00052:-00030:+00095:002376.1379:00285
00286:+00077:-00027:+00097:002392.3266:00286
00287:+00080:-00031:+00094:002392.3266:00287
00288:+00124:+00001:+00127:002392.3266:00288
00289:+00129:-00004:+00083:002392.3266:00289
00290:+00131:-00001:+00098:002392.3266:00290
00291:+00127:+00010:+00071:002392.3266:00291
00292:+00125:+00030:-00017:002392.3266:00292
00293:+00091:+00009:-00015:002392.3266:00293
00294:+00179:+00035:+00058:002474.4611:00294
00295:+00091:-00017:+00038:002474.4611:00295
00296:+00128:+00000:+00042:002474.4611:00296
00297:+00036:-00062:+00072:002474.4611:00297
00298:+00115:-00037:-00027:002474.4611:00298
00299:+00052:-00101:+00122:002474.4611:00299
00300:-00007:-00114:+00078:002474.4611:00300
00301:-00059:-00127:+00046:002474.4611:00301
00302:-00044:-00131:-00181:002412.9836:00302
00303:-00059:-00128:-00057:002412.9836:00303
00304:-00055:-00145:+00017:002412.9836:00304
00305:-00058:-00144:+00056:002412.9836:00305
00306:-00061:-00158:+00097:002412.9836:00306
00307:-00026:-00133:+00073:002412.9836:00307
00308:-00040:-00132:-00062:002412.9836:00308
00309:-00024:-00139:-00105:002412.9836:00309
00310:+00018:-00113:+00042:002412.9836:00310
00311:+00019:-00093:+00104:002387.6872:00311
00312:+00053:-00042:+00082:002387.6872:00312
00313:+00092:-00032:+00087:002387.6872:00313
00314:+00096:+00007:+00028:002387.6872:00314
00315:+00118:+00027:+00007:002387.6872:00315
00316:+00141:+00108:-00017:002387.6872:00316
00317:+00129:+00127:+00041:002387.6872:00317
00318:+00116:+00170:+00078:002387.6872:00318
00319:+00089:+00170:+00027:002436.4116:00319
00320:+00069:+00177:+00022:002436.4116:00320
00321:+00040:+00187:-00030:002436.4116:00321
00322:+00021:+00167:+00056:002436.4116:00322
00323:-00008:+00136:+00031:002436.4116:00323
00324:-00019:+00122:+00051:002436.4116:00324
00325:-00042:+00111:+00006:002436.4116:00325
00326:-00077:+00094:+00030:002436.4116:00326
00327:-00109:+00035:-00007:002349.2475:00327
00328:-00125:+00012:-00061:002349.2475:00328
00329:-00126:-00053:-00019:002349.2475:00329
00330:-00124:-00059:+00021:002349.2475:00330
00331:-00129:-00086:+00034:002349.2475:00331
00332:-00102:-00119:+00022:002349.2475:00332
00333:-00101:-00145:+00030:002349.2475:00333
00334:-00051:-00184:+00035:002349.2475:00334
00335:-00015:-00194:+00067:002349.2475:00335
00336:-00004:-00216:+00100:002312.6423:00336
00337:+00029:-00246:+00097:002312.6423:00337
00338:+00061:-00225:+00070:002312.6423:00338
00339:+00054:-00223:+00016:002312.6423:00339
00340:+00109:-00204:-00013:002312.6423:00340
00341:+00118:-00184:+00013:002312.6423:00341
00342:+00129:-00185:-00012:002312.6423:00342
00343:+00142:-00139:+00015:002312.6423:00343
00344:+00168:-00116:-00029:002312.6423:00344
00345:+00155:-00074:-00033:002350.5778:00345
00346:+00157:-00064:+00007:002350.5778:00346
00347:+00165:-00031:-00002:002350.5778:00347
00348:+00148:+00019:-00026:002350.5778:00348
00349:+00129:+00031:-00062:002350.5778:00349
00350:+00093:+00014:-00013:002350.5778:00350
00351:+00044:+00040:-00054:002350.5778:00351
00352:-00006:+00026:-00020:002350.5778:00352
00353:-00009:+00028:-00053:002263.7912:00353
00354:-00049:+00013:-00009:002263.7912:00354
00355:-00036:+00013:-00093:002263.7912:00355
00356:-00084:+00033:-00027:002263.7912:00356
00357:-00087:+00030:-00103:002263.7912:00357
00358:-00143:+00015:-00053:002263.7912:00358
00359:-00121:+00030:-00055:002263.7912:00359
00360:-00158:+00051:-00094:002263.7912:00360
00361:-00141:+00029:-00087:002263.7912:00361
00362:-00134:+00042:-00091:002218.3769:00362
00363:-00133:+00028:-00069:002218.3769:00363
00364:-00092:+00041:-00153:002218.3769:00364
00365:-00083:+00053:-00112:002218.3769:00365
00366:-00047:+00081:-00095:002218.3769:00366
00367:-00051:+00044:-00049:002218.3769:00367
00368:-00066:+00066:-00016:002218.3769:00368
00369:-00070:+00066:+00005:002218.3769:00369
00370:-00083:+00067:-00074:002218.3769:00370
00371:-00078:+00067:-00079:002266.4887:00371
00372:-00065:+00081:-00064:002266.4887:00372
00373:-00081:+00069:-00036:002266.4887:00373
00374:-00072:+00083:-00038:002266.4887:00374
00375:-00067:+00092:-00041:002266.4887:00375
00376:-00063:+00095:-00066:002266.4887:00376
00377:-00076:+00072:-00087:002266.4887:00377
00378:-00083:+00060:-00057:002266.4887:00378
00379:-00078:+00063:-00040:002266.4887:00379
00380:-00092:+00024:-00007:002192.0869:00380
00381:-00129:+00015:+00043:002192.0869:00381
00382:-00108:+00014:+00012:002192.0869:00382
00383:-00146:+00035:-00027:002192.0869:00383
00384:-00132:+00018:+00008:002192.0869:00384
00385:-00109:+00052:-00005:002192.0869:00385
00386:-00092:+00027:-00011:002192.0869:00386
00387:-00076:+00052:-00026:002192.0869:00387
00388:-00084:+00078:-00050:002192.0869:00388
00389:-00047:+00080:+00019:002192.0869:00389
00390:-00047:+00053:-00060:002179.7316:00390
00391:-00051:+00089:+00044:002179.7316:00391
00392:-00003:+00062:-00018:002179.7316:00392
00393:-00054:+00078:+00034:002179.7316:00393
00394:-00029:+00066:-00016:002179.7316:00394
00395:-00033:+00055:+00031:002179.7316:00395
00396:-00050:+00029:-00006:002179.7316:00396
00397:-00067:+00043:+00039:002179.7316:00397
00398:-00070:+00030:+00030:002179.7316:00398
00399:-00082:+00062:+00034:002250.3591:00399
00400:-00033:+00010:-00022:002250.3591:00400
00401:-00039:+00046:+00011:002250.3591:00401
00402:-00024:-00006:-00005:002250.3591:00402
00403:+00016:+00020:+00020:002250.3591:00403
00404:+00005:-00004:-00017:002250.3591:00404
00405:+00007:+00008:-00020:002250.3591:00405
00406:-00005:-00003:-00044:002250.3591:00406
00407:-00018:+00008:-00042:002227.3813:00407
00408:-00039:-00017:-00042:002227.3813:00408
00409:-00038:+00007:-00059:002227.3813:00409
00410:-00049:-00019:-00002:002227.3813:00410
00411:-00062:-00010:+00042:002227.3813:00411
00412:-00101:-00046:+00019:002227.3813:00412
00413:-00118:-00022:+00003:002227.3813:00413
00414:-00130:+00005:-00029:002227.3813:00414
00415:-00143:+00006:-00060:002227.3813:00415
00416:-00116:-00003:-00013:002242.2524:00416
00417:-00119:+00018:+00011:002242.2524:00417
00418:-00112:+00031:+00028:002242.2524:00418
00419:-00087:+00046:-00045:002242.2524:00419
00420:-00086:+00050:+00009:002242.2524:00420
00421:-00064:+00049:+00004:002242.2524:00421
00422:-00047:+00076:+00002:002242.2524:00422
00423:-00038:+00095:-00046:002242.2524:00423
00424:-00017:+00114:-00102:002242.2524:00424
00425:-00026:+00105:-00068:002346.2028:00425
00426:-00014:+00120:-00042:002346.2028:00426
00427:+00000:+00130:-00003:002346.2028:00427
00428:-00007:+00119:+00020:002346.2028:00428
00429:+00017:+00127:+00049:002346.2028:00429
00430:-00011:+00139:+00027:002346.2028:00430
00431:-00002:+00126:-00004:002346.2028:00431
00432:-00001:+00107:-00035:002346.2028:00432
00433:+00000:+00099:-00046:002346.2028:00433
00434:-00031:+00113:-00022:002314.3471:00434
00435:-00025:+00083:+00030:002314.3471:00435
00436:-00013:+00042:+00096:002314.3471:00436
00437:-00028:+00010:+00092:002314.3471:00437
00438:-00032:+00007:+00058:002314.3471:00438
00439:-00054:-00022:+00002:002314.3471:00439
00440:-00047:-00044:-00011:002314.3471:00440
00441:-00053:-00076:+00027:002314.3471:00441
00442:-00031:-00073:+00039:002342.9936:00442
00443:-00042:-00094:+00103:002342.9936:00443
00444:-00028:-00107:+00099:002342.9936:00444
00445:-00015:-00103:+00105:002342.9936:00445
00446:+00006:-00099:+00079:002342.9936:00446
00447:-00007:-00128:+00049:002342.9936:00447
00448:+00028:-00103:+00085:002342.9936:00448
00449:+00041:-00089:+00163:002342.9936:00449
00450:+00034:-00112:+00149:002450.5959:00450
00451:+00076:-00065:+00112:002450.5959:00451
00452:+00065:-00041:+00120:002450.5959:00452
00453:+00064:-00035:+00097:002450.5959:00453
00454:+00108:+00004:+00046:002450.5959:00454
00455:+00134:+00011:+00044:002450.5959:00455
00456:+00132:+00022:+00058:002450.5959:00456
00457:+00127:+00024:+00094:002450.5959:00457
00458:+00149:+00036:+00090:002412.9694:00458
00459:+00130:+00038:+00082:002412.9694:00459
00460:+00131:+00027:+00083:002412.9694:00460
00461:+00155:+00050:+00067:002412.9694:00461
00462:+00110:+00029:+00016:002412.9694:00462
00463:+00103:+00039:+00054:002412.9694:00463
00464:+00061:+00047:+00074:002412.9694:00464
00465:+00116:+00047:+00063:002412.9694:00465
00466:+00039:+00000:+00005:002412.9694:00466
00467:+00090:+00023:+00028:002420.0397:00467
00468:+00027:-00051:-00009:002420.0397:00468
00469:+00077:-00037:-00066:002420.0397:00469
00470:+00035:-00061:+00093:002420.0397:00470
00471:+00049:-00055:+00010:002420.0397:00471
00472:-00021:-00055:-00073:002420.0397:00472
00473:-00025:-00068:-00100:002420.0397:00473
00474:-00024:-00060:-00064:002420.0397:00474
00475:-00023:-00080:+00000:002503.8623:00475
00476:+00026:-00094:+00128:002503.8623:00476
00477:-00003:-00085:+00015:002503.8623:00477
00478:-00020:-00090:-00023:002503.8623:00478
00479:+00030:-00106:+00011:002503.8623:00479
00480:+00019:-00111:+00025:002503.8623:00480
00481:+00005:-00106:+00009:002503.8623:00481
00482:+00008:-00108:+00016:002503.8623:00482
00483:+00049:-00099:+00024:002426.9890:00483
00484:+00075:-00081:+00048:002426.9890:00484
00485:+00064:-00064:+00085:002426.9890:00485
00486:+00051:-00048:+00049:002426.9890:00486
00487:+00065:-00010:-00005:002426.9890:00487
00488:+00078:+00017:-00005:002426.9890:00488
00489:+00040:+00035:+00002:002426.9890:00489
00490:+00045:+00050:+00066:002426.9890:00490
00491:+00009:+00041:+00087:002401.4018:00491
00492:+00026:+00062:+00118:002401.4018:00492
00493:+00011:+00045:+00068:002401.4018:00493
00494:-00023:+00041:+00062:002401.4018:00494
00495:-00021:+00049:+00010:002401.4018:00495
00496:-00019:+00049:-00030:002401.4018:00496
00497:-00019:+00019:-00074:002401.4018:00497
00498:-00055:+00017:-00028:002401.4018:00498
00499:-00034:+00002:+00023:002401.4018:00499
00500:-00042:+00004:-00013:002455.3227:00500
00501:-00041:-00032:+00017:002455.3227:00501
00502:-00024:-00014:+00056:002455.3227:00502
00503:-00015:-00050:+00021:002455.3227:00503
00504:+00001:-00054:+00015:002455.3227:00504
00505:-00004:-00082:+00113:002455.3227:00505
00506:-00014:-00080:+00045:002455.3227:00506
00507:-00057:-00087:-00010:002455.3227:00507
00508:-00029:-00086:-00003:002376.1313:00508
00509:-00029:-00106:+00014:002376.1313:00509
00510:-00052:-00127:+00000:002376.1313:00510
00511:-00032:-00143:+00022:002376.1313:00511
00512:-00032:-00152:+00007:002376.1313:00512
00513:-00040:-00161:-00022:002376.1313:00513
00514:-00008:-00121:+00009:002376.1313:00514
00515:+00024:-00144:-00007:002376.1313:00515
00516:+00060:-00101:-00023:002347.3786:00516
00517:+00089:-00108:-00015:002347.3786:00517
00518:+00098:-00073:+00022:002347.3786:00518
00519:+00122:-00053:+00022:002347.3786:00519
00520:+00128:+00003:-00017:002347.3786:00520
00521:+00156:+00036:-00013:002347.3786:00521
00522:+00132:+00050:-00057:002347.3786:00522
00523:+00152:+00045:-00061:002347.3786:00523
00524:+00180:+00079:-00048:002347.3786:00524
00525:+00115:+00080:-00062:002394.9694:00525
00526:+00115:+00074:-00091:002394.9694:00526
00527:+00060:+00070:-00063:002394.9694:00527
00528:+00034:+00070:-00117:002394.9694:00528
00529:-00031:+00067:-00114:002394.9694:00529
00530:-00069:+00068:-00101:002394.9694:00530
00531:-00101:+00045:-00092:002394.9694:00531
00532:-00148:+00050:-00090:002394.9694:00532
00533:-00157:+00028:-00072:002314.3120:00533
00534:-00169:+00034:-00043:002314.3120:00534
00535:-00191:+00008:-00073:002314.3120:00535
00536:-00189:+00022:-00061:002314.3120:00536
00537:-00155:+00013:-00058:002314.3120:00537
00538:-00159:+00024:-00050:002314.3120:00538
00539:-00137:+00029:-00074:002314.3120:00539
00540:-00130:+00052:-00055:002314.3120:00540
00541:-00112:+00052:-00063:002314.3120:00541
00542:-00101:+00062:-00059:002283.1547:00542
00543:-00051:+00069:-00019:002283.1547:00543
00544:-00028:+00098:-00060:002283.1547:00544
00545:-00043:+00101:-00040:002283.1547:00545
00546:-00008:+00125:-00035:002283.1547:00546
00547:-00002:+00127:-00008:002283.1547:00547
00548:-00009:+00115:-00046:002283.1547:00548
00549:+00000:+00113:-00019:002283.1547:00549
00550:-00004:+00095:-00044:002283.1547:00550
00551:-00027:+00082:-00030:002333.2526:00551
00552:-00042:+00082:-00033:002333.2526:00552
00553:-00055:+00065:+00042:002333.2526:00553
00554:-00072:+00028:-00025:002333.2526:00554
00555:-00082:+00038:+00009:002333.2526:00555
00556:-00066:+00009:+00001:002333.2526:00556
00557:-00112:+00013:-00020:002333.2526:00557
00558:-00108:+00022:+00015:002333.2526:00558
00559:-00102:+00022:-00017:002333.2526:00559
00560:-00108:+00018:+00057:002263.8557:00560
00561:-00102:+00011:+00004:002263.8557:00561
00562:-00097:+00038:+00024:002263.8557:00562
00563:-00086:+00013:-00016:002263.8557:00563
00564:-00076:+00009:+00017:002263.8557:00564
00565:-00065:+00026:+00030:002263.8557:00565
00566:-00059:+00012:+00035:002263.8557:00566
00567:-00081:-00004:+00000:002263.8557:00567
00568:-00063:+00022:+00054:002246.2773:00568
00569:-00075:+00003:-00007:002246.2773:00569
00570:-00088:+00017:-00012:002246.2773:00570
00571:-00066:-00002:+00008:002246.2773:00571
00572:-00068:-00004:+00006:002246.2773:00572
00573:-00070:+00006:+00004:002246.2773:00573
00574:-00031:+00001:+00084:002246.2773:00574
00575:-00052:-00021:-00013:002246.2773:00575
00576:-00053:-00003:-00015:002246.2773:00576
00577:-00037:+00004:+00009:002316.2131:00577
00578:-00032:+00035:+00044:002316.2131:00578
00579:-00037:+00017:+00034:002316.2131:00579
00580:-00018:-00003:-00009:002316.2131:00580
00581:-00040:+00031:+00003:002316.2131:00581
00582:-00037:+00025:-00041:002316.2131:00582
00583:-00029:+00011:-00074:002316.2131:00583
00584:-00043:+00012:-00005:002316.2131:00584
00585:-00032:+00009:-00007:002316.2131:00585
00586:-00039:+00036:+00012:002280.5187:00586
00587:-00052:+00033:-00012:002280.5187:00587
00588:-00059:+00011:-00049:002280.5187:00588
00589:-00078:+00027:+00006:002280.5187:00589
00590:-00099:+00024:+00030:002280.5187:00590
00591:-00093:+00034:+00013:002280.5187:00591
00592:-00113:+00026:-00017:002280.5187:00592
00593:-00093:+00062:-00037:002280.5187:00593
00594:-00092:+00055:-00065:002280.5187:00594
00595:-00112:+00061:-00089:002291.5288:00595
00596:-00080:+00096:-00059:002291.5288:00596
00597:-00086:+00096:-00019:002291.5288:00597
00598:-00052:+00093:+00019:002291.5288:00598
00599:-00034:+00083:+00052:002291.5288:00599
00600:-00015:+00071:+00038:002291.5288:00600
00601:-00015:+00043:+00003:002291.5288:00601
00602:-00002:+00066:+00007:002291.5288:00602
00603:+00002:+00043:-00045:002390.4279:00603
00604:-00001:+00067:+00002:002390.4279:00604
00605:+00017:+00030:+00013:002390.4279:00605
00606:+00027:+00026:+00112:002390.4279:00606
00607:+00004:+00019:+00110:002390.4279:00607
00608:+00009:+00016:+00105:002390.4279:00608
00609:+00043:+00006:+00009:002390.4279:00609
00610:+00037:+00023:+00026:002390.4279:00610
00611:+00052:+00002:+00007:002362.5712:00611
00612:+00087:+00018:+00088:002362.5712:00612
00613:+00089:+00001:+00150:002362.5712:00613
00614:+00121:+00012:+00216:002362.5712:00614
00615:+00108:+00003:+00182:002362.5712:00615
00616:+00078:+00014:+00167:002362.5712:00616
00617:+00073:-00002:+00094:002362.5712:00617
00618:+00050:+00015:-00012:002362.5712:00618
00619:+00059:+00008:-00008:002362.5712:00619
00620:+00041:+00017:+00029:002378.5969:00620
00621:+00042:-00009:+00071:002378.5969:00621
00622:+00018:-00019:+00047:002378.5969:00622
00623:+00030:-00038:+00023:002378.5969:00623
00624:+00010:-00023:+00020:002378.5969:00624
00625:-00003:-00058:+00114:002378.5969:00625
00626:-00024:-00077:+00105:002378.5969:00626
00627:-00018:-00094:+00102:002378.5969:00627
00628:-00013:-00107:+00083:002460.0322:00628
00629:-00001:-00090:+00045:002460.0322:00629
00630:-00003:-00118:+00039:002460.0322:00630
00631:+00060:-00105:-00047:002460.0322:00631
00632:-00025:-00121:-00042:002460.0322:00632
00633:+00138:-00122:+00034:002460.0322:00633
00634:+00058:-00149:-00001:002460.0322:00634
00635:+00084:-00139:+00070:002460.0322:00635
00636:+00017:-00173:-00051:002394.3779:00636
00637:+00119:-00133:+00070:002394.3779:00637
00638:+00097:-00152:+00147:002394.3779:00638
00639:+00127:-00073:-00031:002394.3779:00639
00640:+00053:-00100:-00035:002394.3779:00640
00641:+00143:-00034:+00058:002394.3779:00641
00642:+00100:-00025:+00092:002394.3779:00642
00643:+00072:-00002:+00024:002394.3779:00643
00644:+00040:-00005:-00013:002394.3779:00644
00645:+00054:+00048:+00056:002378.5937:00645
00646:+00006:+00029:+00000:002378.5937:00646
00647:+00010:+00071:+00007:002378.5937:00647
00648:+00017:+00080:+00006:002378.5937:00648
00649:+00024:+00102:-00021:002378.5937:00649
00650:-00004:+00113:+00022:002378.5937:00650
00651:-00011:+00126:+00030:002378.5937:00651
00652:-00043:+00142:+00070:002378.5937:00652
00653:-00042:+00139:-00006:002422.4562:00653
00654:-00059:+00139:-00018:002422.4562:00654
00655:-00083:+00103:+00014:002422.4562:00655
00656:-00084:+00071:+00026:002422.4562:00656
00657:-00107:+00095:+00086:002422.4562:00657
00658:-00104:+00028:+00012:002422.4562:00658
00659:-00130:+00035:-00014:002422.4562:00659
00660:-00108:-00035:-00035:002422.4562:00660
00661:-00116:-00039:-00033:002344.8210:00661
00662:-00079:-00079:+00008:002344.8210:00662
00663:-00069:-00095:+00006:002344.8210:00663
00664:-00034:-00109:+00000:002344.8210:00664
00665:-00017:-00124:+00074:002344.8210:00665
00666:+00031:-00133:+00050:002344.8210:00666
00667:+00020:-00144:+00031:002344.8210:00667
00668:+00056:-00131:-00012:002344.8210:00668
00669:+00070:-00142:+00020:002344.8210:00669
00670:+00066:-00134:+00075:002316.9819:00670
00671:+00099:-00116:+00054:002316.9819:00671
00672:+00100:-00104:-00003:002316.9819:00672
00673:+00108:-00099:-00076:002316.9819:00673
00674:+00071:-00096:-00055:002316.9819:00674
00675:+00091:-00095:-00008:002316.9819:00675
00676:+00057:-00096:+00035:002316.9819:00676
00677:+00023:-00058:+00056:002316.9819:00677
00678:+00013:-00065:-00011:002316.9819:00678
00679:+00000:-00028:-00035:002359.3305:00679
00680:-00029:-00029:-00026:002359.3305:00680
00681:-00038:-00014:-00016:002359.3305:00681
00682:-00036:-00016:-00029:002359.3305:00682
00683:-00042:-00019:-00042:002359.3305:00683
00684:-00036:-00020:-00059:002359.3305:00684
00685:-00017:-00016:-00042:002359.3305:00685
00686:-00001:-00017:-00022:002359.3305:00686
00687:+00003:+00032:-00029:002288.8012:00687
00688:+00044:+00033:-00010:002288.8012:00688
00689:+00034:+00046:-00005:002288.8012:00689
00690:+00040:+00039:-00014:002288.8012:00690
00691:+00051:+00050:-00040:002288.8012:00691
00692:+00023:+00069:-00045:002288.8012:00692
00693:+00012:+00068:-00078:002288.8012:00693
00694:+00012:+00056:-00063:002288.8012:00694
00695:-00022:+00083:-00066:002288.8012:00695
00696:-00019:+00069:-00055:002254.3398:00696
00697:-00040:+00055:-00072:002254.3398:00697
00698:-00045:+00054:-00079:002254.3398:00698
00699:-00069:+00028:-00134:002254.3398:00699
00700:-00083:+00039:-00085:002254.3398:00700
00701:-00080:+00013:-00066:002254.3398:00701
00702:-00103:+00020:-00022:002254.3398:00702
00703:-00094:-00003:-00049:002254.3398:00703
00704:-00100:+00009:-00059:002254.3398:00704
00705:-00094:-00007:-00052:002311.9274:00705
00706:-00092:+00033:-00087:002311.9274:00706
00707:-00105:+00012:-00062:002311.9274:00707
00708:-00105:+00033:-00051:002311.9274:00708
00709:-00113:+00015:-00023:002311.9274:00709
00710:-00096:+00030:-00062:002311.9274:00710
00711:-00113:+00037:-00056:002311.9274:00711
00712:-00103:+00050:-00049:002311.9274:00712
00713:-00097:+00050:-00047:002311.9274:00713
00714:-00112:+00078:-00034:002243.4194:00714
00715:-00099:+00059:-00055:002243.4194:00715
00716:-00096:+00097:-00016:002243.4194:00716
00717:-00078:+00096:+00027:002243.4194:00717
00718:-00076:+00095:-00009:002243.4194:00718
00719:-00100:+00114:-00036:002243.4194:00719
00720:-00065:+00096:-00037:002243.4194:00720
00721:-00083:+00109:+00009:002243.4194:00721
00722:-00051:+00110:+00053:002243.4194:00722
00723:-00055:+00100:+00103:002238.1914:00723
00724:-00057:+00075:+00017:002238.1914:00724
00725:-00068:+00089:+00017:002238.1914:00725
00726:-00037:+00054:-00027:002238.1914:00726
00727:-00060:+00099:-00041:002238.1914:00727
00728:-00037:+00054:-00017:002238.1914:00728
00729:-00031:+00058:+00055:002238.1914:00729
00730:-00031:+00029:-00005:002238.1914:00730
00731:-00036:+00042:+00018:002316.1689:00731
00732:-00043:+00053:+00016:002316.1689:00732
00733:-00041:+00037:-00022:002316.1689:00733
00734:-00030:-00004:-00015:002316.1689:00734
00735:-00018:+00013:+00056:002316.1689:00735
00736:-00048:+00007:+00045:002316.1689:00736
00737:-00048:-00020:+00062:002316.1689:00737
00738:-00062:-00021:+00037:002316.1689:00738
00739:-00082:-00031:+00052:002316.1689:00739
00740:-00079:-00026:+00002:002276.2351:00740
00741:-00085:-00052:-00006:002276.2351:00741
00742:-00097:-00043:-00020:002276.2351:00742
00743:-00102:-00067:-00006:002276.2351:00743
00744:-00063:-00065:+00047:002276.2351:00744
00745:-00084:-00066:+00035:002276.2351:00745
00746:-00081:-00042:+00010:002276.2351:00746
00747:-00071:-00049:-00032:002276.2351:00747
00748:-00068:-00009:-00046:002276.2351:00748
00749:-00050:-00018:-00022:002283.1889:00749
00750:-00035:+00007:+00015:002283.1889:00750
00751:-00036:+00031:+00003:002283.1889:00751
00752:-00015:+00050:-00012:002283.1889:00752
00753:-00018:+00070:-00037:002283.1889:00753
00754:-00038:+00080:-00079:002283.1889:00754
00755:-00058:+00093:-00060:002283.1889:00755
00756:-00056:+00088:+00001:002283.1889:00756
00757:-00020:+00108:-00018:002381.5202:00757
00758:-00016:+00128:-00052:002381.5202:00758
00759:-00020:+00118:-00039:002381.5202:00759
00760:-00032:+00103:+00008:002381.5202:00760
00761:-00036:+00111:+00028:002381.5202:00761
00762:-00040:+00110:+00025:002381.5202:00762
00763:-00033:+00099:+00031:002381.5202:00763
00764:-00047:+00063:-00003:002381.5202:00764
00765:-00059:+00051:-00074:002381.5202:00765
00766:-00077:+00058:-00126:002344.8076:00766
00767:-00097:+00048:-00066:002344.8076:00767
00768:-00057:+00031:-00032:002344.8076:00768
00769:-00053:+00022:+00162:002344.8076:00769
00770:-00028:+00019:+00200:002344.8076:00770
00771:+00010:+00005:+00184:002344.8076:00771
00772:+00060:-00020:+00101:002344.8076:00772
00773:+00056:-00017:+00068:002344.8076:00773
00774:+00092:+00001:+00042:002356.2443:00774
00775:+00083:+00002:+00036:002356.2443:00775
00776:+00121:-00017:-00010:002356.2443:00776
00777:+00117:-00020:+00149:002356.2443:00777
00778:+00144:-00009:+00148:002356.2443:00778
00779:+00124:-00013:+00127:002356.2443:00779
00780:+00115:-00012:+00150:002356.2443:00780
00781:+00140:-00031:+00156:002356.2443:00781
00782:+00081:-00030:+00065:002356.2443:00782
00783:+00092:-00049:+00069:002455.3583:00783
00784:+00072:-00042:+00078:002455.3583:00784
00785:+00024:-00055:+00068:002455.3583:00785
00786:-00006:-00071:+00020:002455.3583:00786
00787:-00008:-00080:+00058:002455.3583:00787
00788:+00059:-00091:+00190:002455.3583:00788
00789:+00028:-00107:+00050:002455.3583:00789
00790:+00032:-00089:+00043:002455.3583:00790
00791:-00013:-00131:+00032:002399.0559:00791
00792:+00039:-00122:+00051:002399.0559:00792
00793:+00046:-00132:-00017:002399.0559:00793
00794:+00106:-00112:+00113:002399.0559:00794
00795:+00098:-00135:+00154:002399.0559:00795
00796:+00123:-00112:+00037:002399.0559:00796
00797:+00106:-00119:-00095:002399.0559:00797
00798:+00108:-00072:-00045:002399.0559:00798
00799:+00084:-00113:+00102:002387.7043:00799
00800:+00067:-00088:+00094:002387.7043:00800
00801:+00038:-00086:-00037:002387.7043:00801
00802:+00058:-00058:-00051:002387.7043:00802
00803:+00048:-00077:+00002:002387.7043:00803
00804:+00010:-00053:+00024:002387.7043:00804
00805:-00008:-00056:+00019:002387.7043:00805
00806:+00003:-00033:-00017:002387.7043:00806
00807:+00046:-00010:+00033:002436.4570:00807
00808:+00023:-00004:+00067:002436.4570:00808
00809:+00018:+00020:+00029:002436.4570:00809
00810:+00004:+00046:+00033:002436.4570:00810
00811:+00003:+00041:+00006:002436.4570:00811
00812:+00005:+00059:+00021:002436.4570:00812
00813:+00018:+00082:+00042:002436.4570:00813
00814:-00010:+00071:+00079:002436.4570:00814
00815:+00007:+00071:+00064:002436.4570:00815
00816:+00007:+00094:+00007:002362.6779:00816
00817:-00007:+00094:-00012:002362.6779:00817
00818:-00012:+00078:+00029:002362.6779:00818
00819:-00011:+00077:+00016:002362.6779:00819
00820:-00034:+00024:+00009:002362.6779:00820
00821:-00057:-00004:-00028:002362.6779:00821
00822:-00047:+00004:+00087:002362.6779:00822
00823:-00050:-00011:-00015:002362.6779:00823
00824:-00075:-00035:+00003:002334.3276:00824
00825:-00032:-00039:-00072:002334.3276:00825
00826:-00019:-00064:-00048:002334.3276:00826
00827:-00012:-00064:+00135:002334.3276:00827
00828:+00023:-00083:+00142:002334.3276:00828
00829:+00027:-00093:+00012:002334.3276:00829
00830:+00021:-00099:-00036:002334.3276:00830
00831:+00058:-00105:+00037:002334.3276:00831
00832:+00045:-00113:-00017:002334.3276:00832
00833:+00020:-00125:+00020:002377.0297:00833
00834:+00042:-00099:+00017:002377.0297:00834
00835:+00018:-00115:+00025:002377.0297:00835
00836:+00010:-00141:-00006:002377.0297:00836
00837:-00009:-00138:+00038:002377.0297:00837
00838:+00017:-00121:+00040:002377.0297:00838
00839:-00021:-00128:-00015:002377.0297:00839
00840:-00028:-00110:-00026:002377.0297:00840
00841:-00027:-00107:-00031:002377.0297:00841
00842:-00037:-00073:-00025:002297.3400:00842
00843:-00016:-00075:-00030:002297.3400:00843
00844:-00005:-00054:-00018:002297.3400:00844
00845:+00004:-00046:-00035:002297.3400:00845
00846:+00044:-00031:-00033:002297.3400:00846
00847:+00074:+00021:-00009:002297.3400:00847
00848:+00076:+00012:-00001:002297.3400:00848
00849:+00076:+00023:-00023:002297.3400:00849
00850:+00103:+00057:-00032:002266.6503:00850
00851:+00105:+00065:-00079:002266.6503:00851
00852:+00105:+00068:-00044:002266.6503:00852
00853:+00107:+00067:-00032:002266.6503:00853
00854:+00071:+00056:-00059:002266.6503:00854
00855:+00036:+00063:-00093:002266.6503:00855
00856:+00000:+00045:-00050:002266.6503:00856
00857:-00019:+00042:-00105:002266.6503:00857
00858:-00084:+00023:-00120:002266.6503:00858
00859:-00080:+00034:-00108:002316.2258:00859
00860:-00114:+00009:-00053:002316.2258:00860
00861:-00144:+00007:-00054:002316.2258:00861
00862:-00123:+00003:-00023:002316.2258:00862
00863:-00119:-00002:-00079:002316.2258:00863
00864:-00131:+00012:-00096:002316.2258:00864
00865:-00113:+00012:-00074:002316.2258:00865
00866:-00093:+00032:-00025:002316.2258:00866
00867:-00103:+00036:-00008:002316.2258:00867
00868:-00101:+00026:-00043:002243.4916:00868
00869:-00093:+00043:-00057:002243.4916:00869
00870:-00103:+00079:-00100:002243.4916:00870
00871:-00116:+00083:-00081:002243.4916:00871
00872:-00101:+00085:-00075:002243.4916:00872
00873:-00102:+00089:-00048:002243.4916:00873
00874:-00065:+00110:-00035:002243.4916:00874
00875:-00087:+00117:-00056:002243.4916:00875
00876:-00087:+00127:-00067:002243.4916:00876
00877:-00100:+00139:-00035:002218.4826:00877
00878:-00076:+00128:-00061:002218.4826:00878
00879:-00088:+00127:+00011:002218.4826:00879
00880:-00076:+00110:-00016:002218.4826:00880
00881:-00074:+00111:-00031:002218.4826:00881
00882:-00112:+00076:-00011:002218.4826:00882
00883:-00097:+00067:-00005:002218.4826:00883
00884:-00118:+00081:-00061:002218.4826:00884
00885:-00080:+00067:+00000:002218.4826:00885
00886:-00074:+00061:-00023:002278.7551:00886
00887:-00084:+00096:+00036:002278.7551:00887
00888:-00018:+00045:+00001:002278.7551:00888
00889:-00017:+00082:+00014:002278.7551:00889
00890:+00015:+00069:+00011:002278.7551:00890
00891:-00006:+00068:+00000:002278.7551:00891
00892:+00006:+00055:+00033:002278.7551:00892
00893:+00013:+00053:-00013:002278.7551:00893
00894:-00004:+00047:+00013:002278.7551:00894
00895:-00032:+00033:-00002:002227.4321:00895
00896:-00057:+00005:+00032:002227.4321:00896
00897:-00048:-00007:-00003:002227.4321:00897
00898:-00082:-00023:-00006:002227.4321:00898
00899:-00086:+00004:-00032:002227.4321:00899
00900:-00088:-00016:+00006:002227.4321:00900
00901:-00096:+00004:+00020:002227.4321:00901
00902:-00100:+00004:+00021:002227.4321:00902
00903:-00096:-00003:+00050:002227.4321:00903
00904:-00097:+00001:+00079:002234.2817:00904
00905:-00090:+00003:+00055:002234.2817:00905
00906:-00085:-00023:-00024:002234.2817:00906
00907:-00062:-00018:-00065:002234.2817:00907
00908:-00064:+00016:-00040:002234.2817:00908
00909:-00050:-00004:+00025:002234.2817:00909
00910:-00043:+00001:+00021:002234.2817:00910
00911:-00043:+00006:+00025:002234.2817:00911
00912:-00025:+00019:-00006:002324.7114:00912
00913:-00041:+00036:-00030:002324.7114:00913
00914:-00055:+00011:-00097:002324.7114:00914
00915:-00038:+00028:-00023:002324.7114:00915
00916:-00014:+00066:-00013:002324.7114:00916
00917:-00003:+00077:+00025:002324.7114:00917
00918:-00024:+00098:+00001:002324.7114:00918
00919:-00043:+00108:+00004:002324.7114:00919
00920:-00054:+00100:-00020:002324.7114:00920
00921:-00034:+00119:-00022:002305.8312:00921
00922:-00042:+00143:-00022:002305.8312:00922
00923:-00054:+00131:-00038:002305.8312:00923
00924:-00057:+00121:-00044:002305.8312:00924
00925:-00067:+00133:+00012:002305.8312:00925
00926:-00067:+00117:-00040:002305.8312:00926
00927:-00052:+00117:-00059:002305.8312:00927
00928:-00032:+00104:-00064:002305.8312:00928
00929:-00029:+00111:-00033:002321.3537:00929
00930:-00017:+00087:-00005:002321.3537:00930
00931:-00001:+00075:+00022:002321.3537:00931
00932:-00026:+00052:+00028:002321.3537:00932
00933:-00019:+00035:+00036:002321.3537:00933
00934:-00040:-00006:+00063:002321.3537:00934
00935:-00029:-00008:-00019:002321.3537:00935
00936:-00052:-00011:-00018:002321.3537:00936
00937:-00024:-00049:+00038:002321.3537:00937
00938:-00013:-00065:+00044:002417.8928:00938
00939:-00026:-00079:+00067:002417.8928:00939
00940:+00017:-00092:+00120:002417.8928:00940
00941:+00021:-00098:+00147:002417.8928:00941
00942:+00050:-00100:+00130:002417.8928:00942
00943:+00056:-00107:+00148:002417.8928:00943
00944:+00081:-00094:+00127:002417.8928:00944
00945:+00095:-00072:+00112:002417.8928:00945
00946:+00124:-00065:+00074:002394.4980:00946
00947:+00119:-00039:+00084:002394.4980:00947
00948:+00116:-00023:+00072:002394.4980:00948
00949:+00115:-00011:+00101:002394.4980:00949
00950:+00107:+00001:+00139:002394.4980:00950
00951:+00096:-00002:+00172:002394.4980:00951
00952:+00107:+00016:+00165:002394.4980:00952
00953:+00096:+00025:+00118:002394.4980:00953
00954:+00107:+00052:+00049:002406.1777:00954
00955:+00074:+00038:+00051:002406.1777:00955
00956:+00071:+00030:+00045:002406.1777:00956
00957:+00074:+00028:+00067:002406.1777:00957
00958:+00086:+00024:+00016:002406.1777:00958
00959:+00109:+00037:+00135:002406.1777:00959
00960:+00068:+00036:+00119:002406.1777:00960
00961:+00058:+00003:+00067:002406.1777:00961
00962:+00059:-00064:-00037:002406.1777:00962
00963:+00038:-00061:-00018:002484.2680:00963
00964:+00049:-00101:+00190:002484.2680:00964
00965:+00063:-00128:-00014:002484.2680:00965
00966:+00006:-00133:-00118:002484.2680:00966
00967:+00040:-00136:-00071:002484.2680:00967
00968:+00041:-00157:+00069:002484.2680:00968
00969:-00026:-00190:+00027:002484.2680:00969
00970:-00068:-00176:-00042:002484.2680:00970
00971:+00026:-00178:+00006:002427.1125:00971
00972:+00003:-00171:+00051:002427.1125:00972
00973:+00000:-00179:+00010:002427.1125:00973
00974:-00015:-00147:+00006:002427.1125:00974
00975:+00021:-00144:+00041:002427.1125:00975
00976:+00049:-00091:+00039:002427.1125:00976
00977:+00073:-00073:+00051:002427.1125:00977
00978:+00082:-00037:+00050:002427.1125:00978
00979:+00088:-00020:+00036:002401.4636:00979
00980:+00121:+00026:-00004:002401.4636:00980
00981:+00120:+00081:+00035:002401.4636:00981
00982:+00137:+00072:-00016:002401.4636:00982
00983:+00085:+00103:-00010:002401.4636:00983
00984:+00085:+00127:+00001:002401.4636:00984
00985:+00055:+00117:+00013:002401.4636:00985
00986:+00006:+00119:-00030:002401.4636:00986
00987:+00012:+00144:-00011:002455.4152:00987
00988:-00041:+00103:+00039:002455.4152:00988
00989:-00068:+00085:-00010:002455.4152:00989
00990:-00088:+00093:+00002:002455.4152:00990
00991:-00114:+00069:+00023:002455.4152:00991
00992:-00129:+00032:-00041:002455.4152:00992
00993:-00105:+00016:-00086:002455.4152:00993
00994:-00101:-00026:+00011:002455.4152:00994
00995:-00084:-00042:+00085:002455.4152:00995
00996:-00050:-00055:+00062:002385.3288:00996
00997:-00057:-00074:+00021:002385.3288:00997
00998:-00055:-00102:+00028:002385.3288:00998
00999:-00005:-00132:+00089:002385.3288:00999
01000:+00009:-00137:+00036:002385.3288:01000
01001:+00022:-00151:+00002:002385.3288:01001
01002:+00061:-00174:-00028:002385.3288:01002
01003:+00057:-00163:-00005:002385.3288:01003
01004:+00052:-00179:-00007:002347.4772:01004
01005:+00079:-00182:+00060:002347.4772:01005
01006:+00085:-00174:+00072:002347.4772:01006
01007:+00070:-00173:+00001:002347.4772:01007
01008:+00069:-00143:+00005:002347.4772:01008
01009:+00079:-00141:+00015:002347.4772:01009
01010:+00057:-00123:+00008:002347.4772:01010
01011:+00021:-00100:+00019:002347.4772:01011
01012:+00038:-00092:+00039:002347.4772:01012
01013:+00018:-00060:-00003:002390.5458:01013
01014:+00045:-00053:-00015:002390.5458:01014
01015:+00006:-00034:-00004:002390.5458:01015
01016:+00008:-00001:-00022:002390.5458:01016
01017:-00012:-00003:-00050:002390.5458:01017
01018:+00007:+00028:-00047:002390.5458:01018
01019:+00015:+00032:-00017:002390.5458:01019
01020:+00011:+00027:-00034:002390.5458:01020
01021:-00025:+00032:+00025:002310.0830:01021
01022:-00007:+00051:-00059:002310.0830:01022
01023:-00036:+00037:-00045:002310.0830:01023
01024:-00023:+00060:-00072:002310.0830:01024
01025:-00036:+00048:-00093:002310.0830:01025
01026:-00029:+00073:-00070:002310.0830:01026
01027:-00036:+00060:-00040:002310.0830:01027
01028:-00028:+00075:-00076:002310.0830:01028
01029:-00022:+00081:-00050:002310.0830:01029
01030:+00001:+00097:-00075:002274.9406:01030
01031:-00018:+00070:-00081:002274.9406:01031
01032:-00037:+00072:-00112:002274.9406:01032
01033:-00027:+00083:-00138:002274.9406:01033
01034:-00016:+00072:-00100:002274.9406:01034
01035:-00057:+00060:-00061:002274.9406:01035
01036:-00058:+00066:-00011:002274.9406:01036
01037:-00082:+00058:-00030:002274.9406:01037
01038:-00084:+00056:-00073:002274.9406:01038
01039:-00100:+00061:-00068:002324.7209:01039
01040:-00113:+00045:-00047:002324.7209:01040
01041:-00106:+00039:-00099:002324.7209:01041
01042:-00133:+00042:-00077:002324.7209:01042
01043:-00119:+00048:-00098:002324.7209:01043
01044:-00137:+00041:-00101:002324.7209:01044
01045:-00144:+00053:-00053:002324.7209:01045
01046:-00146:+00039:-00008:002324.7209:01046
01047:-00139:+00043:-00021:002255.7099:01047
01048:-00121:+00046:-00054:002255.7099:01048
01049:-00105:+00055:-00033:002255.7099:01049
01050:-00103:+00075:-00017:002255.7099:01050
01051:-00078:+00094:-00012:002255.7099:01051
01052:-00076:+00111:+00010:002255.7099:01052
01053:-00054:+00097:+00008:002255.7099:01053
01054:-00046:+00123:+00005:002255.7099:01054
01055:-00017:+00128:+00005:002255.7099:01055
01056:-00036:+00101:+00027:002230.3234:01056
01057:-00036:+00112:-00011:002230.3234:01057
01058:-00018:+00076:+00003:002230.3234:01058
01059:-00001:+00081:-00033:002230.3234:01059
01060:+00001:+00041:-00029:002230.3234:01060
01061:-00021:+00049:+00006:002230.3234:01061
01062:-00017:+00013:+00037:002230.3234:01062
01063:-00032:+00008:+00017:002230.3234:01063
01064:-00042:-00006:+00013:002230.3234:01064
01065:-00051:-00021:+00000:002286.9433:01065
01066:-00066:-00022:+00030:002286.9433:01066
01067:-00082:-00015:+00022:002286.9433:01067
01068:-00086:-00038:+00054:002286.9433:01068
01069:-00113:-00029:+00035:002286.9433:01069
01070:-00104:-00050:+00030:002286.9433:01070
01071:-00110:-00030:+00023:002286.9433:01071
01072:-00121:-00044:+00046:002286.9433:01072
01073:-00131:-00064:+00021:002286.9433:01073
01074:-00111:-00040:+00052:002239.4724:01074
01075:-00118:-00043:+00003:002239.4724:01075
01076:-00112:-00067:-00033:002239.4724:01076
01077:-00086:-00025:+00037:002239.4724:01077
01078:-00047:-00009:+00054:002239.4724:01078
01079:-00048:-00034:-00060:002239.4724:01079
01080:-00043:+00002:+00006:002239.4724:01080
01081:-00005:-00004:+00039:002239.4724:01081
01082:-00023:+00048:+00041:002239.4724:01082
01083:-00001:+00039:-00059:002258.4812:01083
01084:-00023:+00077:-00040:002258.4812:01084
01085:-00003:+00074:+00018:002258.4812:01085
01086:+00001:+00091:+00028:002258.4812:01086
01087:-00011:+00110:+00009:002258.4812:01087
01088:+00002:+00123:-00036:002258.4812:01088
01089:-00031:+00128:-00024:002258.4812:01089
01090:-00050:+00144:+00021:002258.4812:01090
01091:-00060:+00123:+00002:002350.6298:01091
01092:-00063:+00143:-00039:002350.6298:01092
01093:-00083:+00135:-00061:002350.6298:01093
01094:-00085:+00140:-00051:002350.6298:01094
01095:-00102:+00118:-00040:002350.6298:01095
01096:-00066:+00105:-00021:002350.6298:01096
01097:-00064:+00127:+00004:002350.6298:01097
01098:-00061:+00087:+00033:002350.6298:01098
01099:-00057:+00070:+00028:002350.6298:01099
01100:-00031:+00046:+00010:002331.6796:01100
01101:-00035:+00028:-00003:002331.6796:01101
01102:-00052:+00008:-00076:002331.6796:01102
01103:-00057:+00003:-00020:002331.6796:01103
01104:-00054:-00019:+00011:002331.6796:01104
01105:-00018:-00033:+00084:002331.6796:01105
01106:-00008:-00030:+00121:002331.6796:01106
01107:+00008:-00064:+00126:002331.6796:01107
01108:+00027:-00076:+00063:002347.4641:01108
01109:+00019:-00055:+00058:002347.4641:01109
01110:+00078:-00054:+00051:002347.4641:01110
01111:+00078:-00067:+00045:002347.4641:01111
01112:+00103:-00041:+00088:002347.4641:01112
01113:+00109:-00061:+00167:002347.4641:01113
01114:+00086:-00043:+00108:002347.4641:01114
01115:+00094:-00053:+00099:002347.4641:01115
01116:+00070:-00023:+00075:002347.4641:01116
01117:+00051:-00024:+00091:002445.8906:01117
01118:+00063:-00037:+00099:002445.8906:01118
01119:+00076:+00017:+00116:002445.8906:01119
01120:+00050:-00003:+00106:002445.8906:01120
01121:+00053:+00008:+00123:002445.8906:01121
01122:+00051:+00034:+00103:002445.8906:01122
01123:+00074:+00034:+00045:002445.8906:01123
01124:+00062:+00011:+00056:002445.8906:01124
01125:+00040:+00009:+00062:002408.3623:01125
01126:+00045:+00017:+00101:002408.3623:01126
01127:+00048:-00003:+00045:002408.3623:01127
01128:+00038:+00001:+00029:002408.3623:01128
01129:+00057:+00002:-00007:002408.3623:01129
01130:+00054:-00009:+00041:002408.3623:01130
01131:+00089:-00037:+00038:002408.3623:01131
01132:+00040:-00030:-00017:002408.3623:01132
01133:+00098:-00047:+00003:002401.5498:01133
01134:+00071:-00107:+00007:002401.5498:01134
01135:+00140:-00109:+00111:002401.5498:01135
01136:+00060:-00137:+00034:002401.5498:01136
01137:+00068:-00123:-00063:002401.5498:01137
01138:-00016:-00162:-00120:002401.5498:01138
01139:+00037:-00136:-00048:002401.5498:01139
01140:-00005:-00187:+00133:002401.5498:01140
01141:+00011:-00159:+00045:002460.2250:01141
01142:-00025:-00147:+00057:002460.2250:01142
01143:+00008:-00143:+00020:002460.2250:01143
01144:+00015:-00159:+00081:002460.2250:01144
01145:+00029:-00106:+00097:002460.2250:01145
01146:+00013:-00111:+00055:002460.2250:01146
01147:+00033:-00070:+00036:002460.2250:01147
01148:+00044:-00061:-00030:002460.2250:01148
01149:+00047:-00037:+00039:002460.2250:01149
01150:+00043:-00013:-00015:002394.5153:01150
01151:+00029:+00026:-00030:002394.5153:01151
01152:+00050:+00077:+00021:002394.5153:01152
01153:+00052:+00081:+00037:002394.5153:01153
01154:+00057:+00100:+00099:002394.5153:01154
01155:+00047:+00091:+00090:002394.5153:01155
01156:+00034:+00118:+00043:002394.5153:01156
01157:+00046:+00120:+00011:002394.5153:01157
01158:+00024:+00139:+00023:002365.2343:01158
01159:-00019:+00113:+00014:002365.2343:01159
01160:-00015:+00084:-00062:002365.2343:01160
01161:-00030:+00058:-00064:002365.2343:01161
01162:-00047:+00014:-00084:002365.2343:01162
01163:-00088:-00006:-00010:002365.2343:01163
01164:-00062:-00032:+00067:002365.2343:01164
01165:-00072:-00041:+00039:002365.2343:01165
01166:-00068:-00065:+00000:002365.2343:01166
01167:-00044:-00057:+00007:002413.3537:01167
01168:-00029:-00094:+00036:002413.3537:01168
01169:-00068:-00091:+00017:002413.3537:01169
01170:-00027:-00103:+00040:002413.3537:01170
01171:-00017:-00141:-00010:002413.3537:01171
01172:-00022:-00136:+00020:002413.3537:01172
01173:+00002:-00159:-00001:002413.3537:01173
01174:+00011:-00137:+00009:002413.3537:01174
01175:+00037:-00170:-00031:002344.9299:01175
01176:+00067:-00149:+00032:002344.9299:01176
01177:+00107:-00146:+00042:002344.9299:01177
01178:+00098:-00133:-00030:002344.9299:01178
01179:+00114:-00129:-00020:002344.9299:01179
01180:+00154:-00112:+00001:002344.9299:01180
01181:+00142:-00092:+00008:002344.9299:01181
01182:+00141:-00057:+00010:002344.9299:01182
01183:+00129:-00012:+00017:002344.9299:01183
01184:+00083:-00003:+00022:002312.8247:01184
01185:+00071:+00018:-00029:002312.8247:01185
01186:+00038:+00026:-00022:002312.8247:01186
01187:+00025:+00044:-00034:002312.8247:01187
01188:+00013:+00050:-00066:002312.8247:01188
01189:-00002:+00043:-00022:002312.8247:01189
01190:-00014:+00031:+00022:002312.8247:01190
01191:-00066:+00044:-00023:002312.8247:01191
01192:-00102:+00021:-00094:002359.4060:01192
01193:-00099:+00053:-00058:002359.4060:01193
01194:-00092:+00011:-00063:002359.4060:01194
01195:-00076:+00048:-00011:002359.4060:01195
01196:-00066:+00014:-00011:002359.4060:01196
01197:-00086:+00041:-00016:002359.4060:01197
01198:-00046:+00030:-00115:002359.4060:01198
01199:-00057:+00054:-00105:002359.4060:01199
01200:-00027:+00039:-00096:002359.4060:01200
01201:-00036:+00069:-00046:002288.9394:01201
01202:-00011:+00061:-00022:002288.9394:01202
01203:-00010:+00093:-00037:002288.9394:01203
01204:+00000:+00095:-00038:002288.9394:01204
01205:-00025:+00091:-00043:002288.9394:01205
01206:-00035:+00108:-00066:002288.9394:01206
01207:-00057:+00126:-00039:002288.9394:01207
01208:-00072:+00110:-00037:002288.9394:01208
01209:-00087:+00101:-00007:002288.9394:01209
01210:-00101:+00092:-00036:002258.4660:01210
01211:-00108:+00085:-00073:002258.4660:01211
01212:-00121:+00093:-00086:002258.4660:01212
01213:-00141:+00045:-00088:002258.4660:01213
01214:-00164:+00052:-00063:002258.4660:01214
01215:-00166:+00011:-00058:002258.4660:01215
01216:-00178:+00035:-00069:002258.4660:01216
01217:-00171:+00011:-00022:002258.4660:01217
01218:-00176:+00020:-00042:002312.0473:01218
01219:-00153:+00011:-00014:002312.0473:01219
01220:-00137:+00031:-00015:002312.0473:01220
01221:-00135:+00014:+00021:002312.0473:01221
01222:-00089:+00048:-00010:002312.0473:01222
01223:-00098:+00050:-00036:002312.0473:01223
01224:-00068:+00054:-00064:002312.0473:01224
01225:-00055:+00081:-00029:002312.0473:01225
01226:-00026:+00075:+00026:002312.0473:01226
01227:+00005:+00076:+00053:002251.6408:01227
01228:+00005:+00077:+00033:002251.6408:01228
01229:+00057:+00072:-00018:002251.6408:01229
01230:+00023:+00087:+00021:002251.6408:01230
01231:+00043:+00070:-00001:002251.6408:01231
01232:-00010:+00078:+00004:002251.6408:01232
01233:-00015:+00053:+00020:002251.6408:01233
01234:-00018:+00041:+00033:002251.6408:01234
01235:-00051:+00036:+00007:002251.6408:01235
01236:-00070:+00017:+00073:002246.3554:01236
01237:-00066:+00006:+00046:002246.3554:01237
01238:-00079:+00006:+00030:002246.3554:01238
01239:-00085:+00004:+00004:002246.3554:01239
01240:-00103:-00020:+00050:002246.3554:01240
01241:-00110:-00032:+00035:002246.3554:01241
01242:-00106:-00015:+00063:002246.3554:01242
01243:-00094:-00031:+00015:002246.3554:01243
01244:-00129:-00023:-00046:002246.3554:01244
01245:-00106:-00030:-00045:002324.7656:01245
01246:-00114:-00041:+00024:002324.7656:01246
01247:-00109:-00065:+00055:002324.7656:01247
01248:-00091:-00027:+00062:002324.7656:01248
01249:-00097:-00048:+00039:002324.7656:01249
01250:-00098:-00040:-00033:002324.7656:01250
01251:-00076:-00011:-00034:002324.7656:01251
01252:-00087:-00009:-00002:002324.7656:01252
01253:-00087:+00005:-00006:002324.7656:01253
01254:-00066:+00016:-00013:002288.8825:01254
01255:-00055:+00052:+00000:002288.8825:01255
01256:-00039:+00041:+00057:002288.8825:01256
01257:-00023:+00058:+00100:002288.8825:01257
01258:-00012:+00078:+00047:002288.8825:01258
01259:-00028:+00086:-00034:002288.8825:01259
01260:-00028:+00108:-00065:002288.8825:01260
01261:-00012:+00154:-00030:002288.8825:01261
01262:-00015:+00146:-00009:002304.2375:01262
01263:-00021:+00161:-00077:002304.2375:01263
01264:-00013:+00161:-00077:002304.2375:01264
01265:-00012:+00161:-00120:002304.2375:01265
01266:+00002:+00138:-00099:002304.2375:01266
01267:+00011:+00147:-00104:002304.2375:01267
01268:+00000:+00129:-00011:002304.2375:01268
01269:-00024:+00139:+00058:002304.2375:01269
01270:-00024:+00090:+00086:002304.2375:01270
01271:-00027:+00074:+00085:002399.5656:01271
01272:-00033:+00043:+00056:002399.5656:01272
01273:-00068:+00009:+00061:002399.5656:01273
01274:-00084:-00033:+00010:002399.5656:01274
01275:-00113:-00054:-00043:002399.5656:01275
01276:-00091:-00082:-00074:002399.5656:01276
01277:-00096:-00094:-00001:002399.5656:01277
01278:-00102:-00122:+00030:002399.5656:01278
01279:-00046:-00126:+00100:002362.6950:01279
01280:-00019:-00106:+00101:002362.6950:01280
01281:+00064:-00104:+00003:002362.6950:01281
01282:+00090:-00093:-00014:002362.6950:01282
01283:+00114:-00076:+00089:002362.6950:01283
01284:+00149:-00079:+00182:002362.6950:01284
01285:+00118:-00060:+00160:002362.6950:01285
01286:+00166:-00048:+00196:002362.6950:01286
01287:+00151:-00036:+00171:002378.7050:01287
01288:+00097:-00032:+00075:002378.7050:01288
01289:+00082:-00008:-00060:002378.7050:01289
01290:+00092:-00020:-00046:002378.7050:01290
01291:+00085:+00002:-00038:002378.7050:01291
01292:+00083:+00007:+00054:002378.7050:01292
01293:+00088:+00002:+00191:002378.7050:01293
01294:+00067:+00005:+00226:002378.7050:01294
01295:+00050:-00002:+00124:002378.7050:01295
01296:+00062:-00003:+00067:002464.9174:01296
01297:+00006:+00014:+00041:002464.9174:01297
01298:-00031:-00002:+00017:002464.9174:01298
01299:-00050:-00020:+00107:002464.9174:01299
01300:-00029:+00003:+00023:002464.9174:01300
01301:-00072:+00004:+00103:002464.9174:01301
01302:-00001:+00005:+00085:002464.9174:01302
01303:-00027:-00021:+00078:002464.9174:01303
01304:+00013:+00002:+00009:002417.6926:01304
01305:+00020:-00014:-00015:002417.6926:01305
01306:+00009:-00052:-00098:002417.6926:01306
01307:+00043:-00033:-00052:002417.6926:01307
01308:+00034:-00029:-00010:002417.6926:01308
01309:+00052:+00021:-00002:002417.6926:01309
01310:+00066:-00014:-00023:002417.6926:01310
01311:+00106:+00018:+00033:002417.6926:01311
01312:+00095:-00013:+00326:002401.5085:01312
01313:+00095:-00024:+00262:002401.5085:01313
01314:+00045:-00021:-00184:002401.5085:01314
01315:+00103:-00023:+00045:002401.5085:01315
01316:+00102:-00046:+00094:002401.5085:01316
01317:+00011:-00061:+00000:002401.5085:01317
01318:+00028:-00067:-00018:002401.5085:01318
01319:+00030:-00057:-00042:002401.5085:01319
01320:+00028:-00095:-00084:002464.9675:01320
01321:-00041:-00094:-00087:002464.9675:01321
01322:-00044:-00095:-00032:002464.9675:01322
01323:-00070:-00096:+00047:002464.9675:01323
01324:-00005:-00053:+00055:002464.9675:01324
01325:-00038:-00036:+00025:002464.9675:01325
01326:-00038:-00029:+00042:002464.9675:01326
01327:-00058:-00010:+00065:002464.9675:01327
01328:-00043:+00007:+00058:002464.9675:01328
01329:-00029:+00005:+00020:002380.7145:01329
01330:-00022:+00003:+00054:002380.7145:01330
01331:-00017:-00020:+00038:002380.7145:01331
01332:-00014:-00033:+00038:002380.7145:01332
01333:-00004:-00052:-00061:002380.7145:01333
01334:-00022:-00029:-00017:002380.7145:01334
01335:+00013:-00058:-00047:002380.7145:01335
01336:-00025:-00059:-00011:002380.7145:01336
01337:+00000:-00065:-00011:002360.7492:01337
01338:-00025:-00065:-00002:002360.7492:01338
01339:-00016:-00051:+00012:002360.7492:01339
01340:-00018:-00026:+00023:002360.7492:01340
01341:-00016:-00035:-00031:002360.7492:01341
01342:-00037:-00020:-00005:002360.7492:01342
01343:-00025:-00020:-00031:002360.7492:01343
01344:-00037:+00016:+00012:002360.7492:01344
01345:-00026:-00022:+00007:002408.6943:01345
01346:-00008:-00019:+00065:002408.6943:01346
01347:+00015:-00027:+00118:002408.6943:01347
01348:+00007:-00053:+00048:002408.6943:01348
01349:+00018:-00063:+00014:002408.6943:01349
01350:+00029:-00080:-00022:002408.6943:01350
01351:+00016:-00081:-00004:002408.6943:01351
01352:+00006:-00063:-00008:002408.6943:01352
01353:+00007:-00056:-00030:002408.6943:01353
01354:+00057:-00047:-00064:002340.4733:01354
01355:+00077:-00033:-00072:002340.4733:01355
01356:+00094:-00022:-00059:002340.4733:01356
01357:+00076:-00005:-00028:002340.4733:01357
01358:+00087:-00017:-00017:002340.4733:01358
01359:+00064:+00009:+00000:002340.4733:01359
01360:+00040:-00007:+00030:002340.4733:01360
01361:+00038:+00018:-00023:002340.4733:01361
01362:+00023:+00016:+00000:002340.4733:01362
01363:+00028:+00015:-00059:002308.4846:01363
01364:-00013:+00008:-00072:002308.4846:01364
01365:-00043:+00011:-00068:002308.4846:01365
01366:-00051:-00006:-00022:002308.4846:01366
01367:-00069:+00011:-00019:002308.4846:01367
01368:-00071:-00005:-00063:002308.4846:01368
01369:-00059:+00012:-00004:002308.4846:01369
01370:-00051:-00005:-00049:002308.4846:01370
01371:-00057:+00023:-00076:002363.7907:01371
01372:-00039:+00034:-00076:002363.7907:01372
01373:-00041:+00047:-00107:002363.7907:01373
01374:-00040:+00039:-00065:002363.7907:01374
01375:-00026:+00039:-00041:002363.7907:01375
01376:-00038:+00069:-00035:002363.7907:01376
01377:-00043:+00093:-00057:002363.7907:01377
01378:-00029:+00075:-00034:002363.7907:01378
01379:-00033:+00100:-00021:002363.7907:01379
01380:-00050:+00090:-00043:002293.0534:01380
01381:-00056:+00115:-00004:002293.0534:01381
01382:-00047:+00104:-00057:002293.0534:01382
01383:-00049:+00107:-00067:002293.0534:01383
01384:-00081:+00105:-00044:002293.0534:01384
01385:-00095:+00110:-00030:002293.0534:01385
01386:-00118:+00098:-00073:002293.0534:01386
01387:-00110:+00072:-00056:002293.0534:01387
01388:-00131:+00053:-00073:002293.0534:01388
01389:-00162:+00052:-00045:002258.4812:01389
01390:-00160:+00032:-00049:002258.4812:01390
01391:-00140:+00012:-00035:002258.4812:01391
01392:-00144:-00002:-00076:002258.4812:01392
01393:-00110:-00003:-00003:002258.4812:01393
01394:-00102:+00002:-00010:002258.4812:01394
01395:-00094:+00003:+00008:002258.4812:01395
01396:-00114:+00007:+00034:002258.4812:01396
01397:-00075:+00023:+00057:002324.7114:01397
01398:-00086:+00013:-00004:002324.7114:01398
01399:-00078:+00020:-00020:002324.7114:01399
01400:-00068:+00020:-00018:002324.7114:01400
01401:-00030:+00021:+00019:002324.7114:01401
01402:-00037:+00016:+00010:002324.7114:01402
01403:-00020:+00034:+00022:002324.7114:01403
01404:-00019:+00013:+00020:002324.7114:01404
01405:-00033:+00025:+00030:002324.7114:01405
01406:-00021:+00052:-00013:002263.8681:01406
01407:-00002:+00062:-00015:002263.8681:01407
01408:-00011:+00039:-00026:002263.8681:01408
01409:+00014:+00066:+00056:002263.8681:01409
01410:+00026:+00045:+00033:002263.8681:01410
01411:+00013:+00081:+00022:002263.8681:01411
01412:+00000:+00056:+00015:002263.8681:01412
01413:-00004:+00060:+00025:002263.8681:01413
01414:-00040:+00056:+00037:002263.8681:01414
01415:-00057:+00043:+00058:002270.7849:01415
01416:-00045:+00051:-00013:002270.7849:01416
01417:-00061:+00039:-00048:002270.7849:01417
01418:-00068:+00026:-00041:002270.7849:01418
01419:-00096:+00047:+00042:002270.7849:01419
01420:-00096:+00022:+00085:002270.7849:01420
01421:-00108:+00016:-00002:002270.7849:01421
01422:-00107:+00003:-00082:002270.7849:01422
01423:-00117:-00006:-00082:002354.9853:01423
01424:-00118:+00005:-00032:002354.9853:01424
01425:-00094:-00021:+00045:002354.9853:01425
01426:-00097:-00033:+00030:002354.9853:01426
01427:-00083:-00011:+00028:002354.9853:01427
01428:-00064:-00034:+00006:002354.9853:01428
01429:-00071:-00011:-00030:002354.9853:01429
01430:-00044:-00011:-00021:002354.9853:01430
01431:-00054:-00014:-00001:002354.9853:01431
01432:-00029:-00009:+00074:002318.6464:01432
01433:-00015:+00001:+00069:002318.6464:01433
01434:-00014:-00019:+00033:002318.6464:01434
01435:-00006:+00001:+00005:002318.6464:01435
01436:+00005:-00004:-00003:002318.6464:01436
01437:+00017:+00023:-00032:002318.6464:01437
01438:+00014:-00007:+00011:002318.6464:01438
01439:+00025:-00001:+00067:002318.6464:01439
01440:+00047:+00019:+00082:002318.6464:01440
01441:+00044:+00019:+00061:002334.2495:01441
01442:+00021:+00010:+00003:002334.2495:01442
01443:+00022:+00008:-00001:002334.2495:01443
01444:+00019:+00012:+00058:002334.2495:01444
01445:+00045:+00010:+00092:002334.2495:01445
01446:+00045:+00028:+00130:002334.2495:01446
01447:+00063:+00032:+00126:002334.2495:01447
01448:+00039:+00036:+00095:002334.2495:01448
01449:+00050:+00036:+00050:002427.1516:01449
01450:+00058:+00026:+00016:002427.1516:01450
01451:+00060:+00035:+00067:002427.1516:01451
01452:+00052:+00049:+00065:002427.1516:01452
01453:+00058:+00023:+00061:002427.1516:01453
01454:+00076:+00027:+00074:002427.1516:01454
01455:+00075:+00036:+00084:002427.1516:01455
01456:+00079:+00013:+00054:002427.1516:01456
01457:+00052:+00015:+00045:002380.7385:01457
01458:+00075:+00022:+00089:002380.7385:01458
01459:+00075:+00015:+00065:002380.7385:01459
01460:+00060:-00020:+00014:002380.7385:01460
01461:+00005:-00008:+00055:002380.7385:01461
01462:+00018:-00035:+00072:002380.7385:01462
01463:-00009:-00044:-00002:002380.7385:01463
01464:-00011:-00065:-00008:002380.7385:01464
01465:-00006:-00076:+00017:002380.7385:01465
01466:+00027:-00086:-00005:002374.2023:01466
01467:-00036:-00127:+00113:002374.2023:01467
01468:+00085:-00111:+00062:002374.2023:01468
01469:+00043:-00139:+00036:002374.2023:01469
01470:+00072:-00133:-00014:002374.2023:01470
01471:-00005:-00159:-00027:002374.2023:01471
01472:+00062:-00160:+00191:002374.2023:01472
01473:+00008:-00175:+00101:002374.2023:01473
01474:+00092:-00104:-00012:002445.8696:01474
01475:+00057:-00114:-00052:002445.8696:01475
01476:+00045:-00111:-00016:002445.8696:01476
01477:+00056:-00113:+00141:002445.8696:01477
01478:+00054:-00067:-00029:002445.8696:01478
01479:+00043:-00062:-00060:002445.8696:01479
01480:+00063:+00002:-00002:002445.8696:01480
01481:+00074:-00010:+00032:002445.8696:01481
01482:+00036:+00011:+00082:002371.6738:01482
01483:-00002:+00015:-00045:002371.6738:01483
01484:+00041:+00067:+00014:002371.6738:01484
01485:+00025:+00068:+00057:002371.6738:01485
01486:+00006:+00060:+00130:002371.6738:01486
01487:-00021:+00065:+00072:002371.6738:01487
01488:-00015:+00065:-00007:002371.6738:01488
01489:-00027:+00054:-00020:002371.6738:01489
01490:-00038:+00060:+00051:002371.6738:01490
01491:-00066:+00044:+00013:002343.0817:01491
01492:-00087:+00056:+00036:002343.0817:01492
01493:-00057:+00068:+00101:002343.0817:01493
01494:-00070:+00030:+00070:002343.0817:01494
01495:-00076:+00024:-00007:002343.0817:01495
01496:-00113:+00003:+00053:002343.0817:01496
01497:-00078:-00011:+00026:002343.0817:01497
01498:-00074:-00039:+00029:002343.0817:01498
01499:-00051:-00068:-00032:002395.0437:01499
01500:-00044:-00060:-00043:002395.0437:01500
01501:-00019:-00082:-00014:002395.0437:01501
01502:+00001:-00087:+00052:002395.0437:01502
01503:+00034:-00088:+00060:002395.0437:01503
01504:+00063:-00110:+00005:002395.0437:01504
01505:+00058:-00110:-00024:002395.0437:01505
01506:+00077:-00107:-00007:002395.0437:01506
01507:+00065:-00073:+00007:002395.0437:01507
01508:+00075:-00094:-00023:002323.0007:01508
01509:+00049:-00054:-00002:002323.0007:01509
01510:+00059:-00046:+00008:002323.0007:01510
01511:+00035:-00051:-00008:002323.0007:01511
01512:+00040:-00062:-00019:002323.0007:01512
01513:+00040:-00044:-00015:002323.0007:01513
01514:+00031:-00057:-00015:002323.0007:01514
01515:+00042:-00051:-00008:002323.0007:01515
01516:+00043:-00054:-00026:002283.1486:01516
01517:+00005:-00024:-00012:002283.1486:01517
01518:+00017:-00027:-00027:002283.1486:01518
01519:+00032:-00009:+00012:002283.1486:01519
01520:+00020:-00031:-00043:002283.1486:01520
01521:+00033:+00020:-00067:002283.1486:01521
01522:+00031:-00010:-00035:002283.1486:01522
01523:+00009:+00018:-00076:002283.1486:01523
01524:+00001:-00006:-00072:002283.1486:01524
01525:+00032:+00030:-00051:002333.2719:01525
01526:+00013:+00034:+00010:002333.2719:01526
01527:+00007:+00042:-00054:002333.2719:01527
01528:-00003:+00028:-00049:002333.2719:01528
01529:-00006:+00067:-00090:002333.2719:01529
01530:-00042:+00066:-00094:002333.2719:01530
01531:-00027:+00073:-00110:002333.2719:01531
01532:-00055:+00086:-00052:002333.2719:01532
01533:-00056:+00079:-00042:002333.2719:01533
01534:-00060:+00098:-00065:002267.9387:01534
01535:-00070:+00054:-00095:002267.9387:01535
01536:-00086:+00043:-00137:002267.9387:01536
01537:-00089:+00030:-00096:002267.9387:01537
01538:-00076:+00041:-00088:002267.9387:01538
01539:-00101:+00052:-00057:002267.9387:01539
01540:-00099:+00048:-00077:002267.9387:01540
01541:-00077:+00041:-00021:002267.9387:01541
01542:-00075:+00041:-00030:002267.9387:01542
01543:-00090:+00049:-00026:002242.1953:01543
01544:-00077:+00046:-00037:002242.1953:01544
01545:-00091:+00043:-00073:002242.1953:01545
01546:-00090:+00040:-00094:002242.1953:01546
01547:-00093:+00072:-00087:002242.1953:01547
01548:-00100:+00086:-00048:002242.1953:01548
01549:-00103:+00108:-00072:002242.1953:01549
01550:-00086:+00101:-00008:002242.1953:01550
01551:-00086:+00105:-00004:002242.1953:01551
01552:-00088:+00108:-00048:002307.7329:01552
01553:-00086:+00089:-00034:002307.7329:01553
01554:-00066:+00098:-00006:002307.7329:01554
01555:-00076:+00094:-00003:002307.7329:01555
01556:-00082:+00079:-00004:002307.7329:01556
01557:-00047:+00061:-00040:002307.7329:01557
01558:-00066:+00056:-00021:002307.7329:01558
01559:-00044:+00058:-00032:002307.7329:01559
01560:-00044:+00079:+00011:002259.7053:01560
01561:-00039:+00056:-00003:002259.7053:01561
01562:-00039:+00077:+00029:002259.7053:01562
01563:-00026:+00057:+00000:002259.7053:01563
01564:-00020:+00056:+00027:002259.7053:01564
01565:-00039:+00044:-00046:002259.7053:01565
01566:-00014:+00052:-00040:002259.7053:01566
01567:-00038:+00028:+00037:002259.7053:01567
01568:-00032:+00049:+00035:002259.7053:01568
01569:-00052:+00032:+00044:002246.2409:01569
01570:-00052:+00007:+00032:002246.2409:01570
01571:-00045:+00016:-00014:002246.2409:01571
01572:-00061:-00031:-00002:002246.2409:01572
01573:-00050:-00017:+00014:002246.2409:01573
01574:-00070:-00010:+00069:002246.2409:01574
01575:-00044:-00024:+00018:002246.2409:01575
01576:-00047:-00014:+00067:002246.2409:01576
01577:-00059:-00022:+00003:002246.2409:01577
01578:-00049:-00011:+00003:002341.8930:01578
01579:-00058:-00014:-00045:002341.8930:01579
01580:-00066:-00049:+00039:002341.8930:01580
01581:-00067:-00027:+00066:002341.8930:01581
01582:-00049:-00009:+00042:002341.8930:01582
01583:-00048:-00003:-00051:002341.8930:01583
01584:-00050:-00002:-00051:002341.8930:01584
01585:-00074:+00016:+00001:002341.8930:01585
01586:-00064:+00012:+00000:002301.5031:01586
01587:-00084:+00009:-00021:002301.5031:01587
01588:-00050:+00036:-00040:002301.5031:01588
01589:-00066:+00040:-00025:002301.5031:01589
01590:-00050:+00043:-00017:002301.5031:01590
01591:-00072:+00056:-00030:002301.5031:01591
01592:-00046:+00071:-00005:002301.5031:01592
01593:-00050:+00092:+00007:002301.5031:01593
01594:-00031:+00145:+00007:002301.5031:01594
01595:-00029:+00143:-00003:002312.7031:01595
01596:-00019:+00155:+00027:002312.7031:01596
01597:-00034:+00137:+00008:002312.7031:01597
01598:-00038:+00151:+00007:002312.7031:01598
01599:-00018:+00155:-00009:002312.7031:01599
01600:-00013:+00143:+00016:002312.7031:01600
01601:-00024:+00091:-00011:002312.7031:01601
01602:-00021:+00088:-00116:002312.7031:01602
01603:-00013:+00070:-00166:002413.2539:01603
01604:-00011:+00081:-00101:002413.2539:01604
01605:+00012:+00048:+00028:002413.2539:01605
01606:+00017:+00048:+00114:002413.2539:01606
01607:+00025:+00010:+00167:002413.2539:01607
01608:+00021:+00006:+00161:002413.2539:01608
01609:+00036:-00017:+00115:002413.2539:01609
01610:+00074:+00002:+00091:002413.2539:01610
01611:+00069:+00001:+00088:002413.2539:01611
01612:+00086:+00002:+00118:002376.1721:01612
01613:+00108:-00015:+00108:002376.1721:01613
01614:+00096:-00038:+00144:002376.1721:01614
01615:+00082:-00053:+00102:002376.1721:01615
01616:+00058:-00064:+00022:002376.1721:01616
01617:+00051:-00055:+00024:002376.1721:01617
01618:+00052:-00076:+00069:002376.1721:01618
01619:+00079:-00093:+00129:002376.1721:01619
01620:+00090:-00073:+00162:002383.2011:01620
01621:+00084:-00083:+00210:002383.2011:01621
01622:+00088:-00093:+00106:002383.2011:01622
01623:+00083:-00058:+00103:002383.2011:01623
01624:+00121:-00046:+00019:002383.2011:01624
01625:+00029:-00060:+00053:002383.2011:01625
01626:+00151:-00079:+00128:002383.2011:01626
01627:+00073:-00130:+00106:002383.2011:01627
01628:+00081:-00095:+00138:002460.1179:01628
01629:-00044:-00144:+00038:002460.1179:01629
01630:+00064:-00105:+00028:002460.1179:01630
01631:-00010:-00156:+00042:002460.1179:01631
01632:+00069:-00095:-00063:002460.1179:01632
01633:+00020:-00127:-00038:002460.1179:01633
01634:+00098:-00080:+00014:002460.1179:01634
01635:+00049:-00061:+00172:002460.1179:01635
01636:+00066:-00054:+00084:002460.1179:01636
01637:+00057:-00050:-00107:002408.3378:01637
01638:+00068:-00038:+00079:002408.3378:01638
01639:+00077:-00051:+00142:002408.3378:01639
01640:+00009:-00040:+00073:002408.3378:01640
01641:-00010:-00052:-00019:002408.3378:01641
01642:+00014:-00013:-00027:002408.3378:01642
01643:-00036:-00030:-00018:002408.3378:01643
01644:-00013:-00027:-00018:002408.3378:01644
01645:-00032:-00030:-00020:002387.7312:01645
01646:-00031:-00011:+00030:002387.7312:01646
01647:-00018:-00022:+00018:002387.7312:01647
01648:-00037:-00031:-00008:002387.7312:01648
01649:-00005:-00011:+00043:002387.7312:01649
01650:+00005:+00000:+00035:002387.7312:01650
01651:+00032:+00022:+00032:002387.7312:01651
01652:+00028:+00009:+00003:002387.7312:01652
01653:+00047:+00048:-00003:002441.1928:01653
01654:+00021:+00053:+00024:002441.1928:01654
01655:+00033:+00068:+00066:002441.1928:01655
01656:+00045:+00054:+00054:002441.1928:01656
01657:+00035:+00067:+00039:002441.1928:01657
01658:+00044:+00048:+00012:002441.1928:01658
01659:+00021:+00023:-00030:002441.1928:01659
01660:+00026:-00002:+00006:002441.1928:01660
01661:+00017:-00012:-00016:002441.1928:01661
01662:-00024:-00041:+00017:002367.1154:01662
01663:-00011:-00062:+00028:002367.1154:01663
01664:-00030:-00093:+00012:002367.1154:01664
01665:-00015:-00086:-00001:002367.1154:01665
01666:-00020:-00089:+00027:002367.1154:01666
01667:-00033:-00110:+00036:002367.1154:01667
01668:-00044:-00106:-00042:002367.1154:01668
01669:-00046:-00121:-00026:002367.1154:01669
01670:-00059:-00131:+00006:002343.0031:01670
01671:-00049:-00155:-00003:002343.0031:01671
01672:-00058:-00139:+00024:002343.0031:01672
01673:-00041:-00118:-00013:002343.0031:01673
01674:-00043:-00121:-00029:002343.0031:01674
01675:+00027:-00111:-00017:002343.0031:01675
01676:+00003:-00103:+00052:002343.0031:01676
01677:+00044:-00111:+00058:002343.0031:01677
01678:+00060:-00111:+00002:002343.0031:01678
01679:+00049:-00072:-00028:002394.9829:01679
01680:+00064:-00083:-00034:002394.9829:01680
01681:+00090:-00037:-00029:002394.9829:01681
01682:+00095:+00002:-00025:002394.9829:01682
01683:+00108:+00018:-00033:002394.9829:01683
01684:+00123:+00046:-00049:002394.9829:01684
01685:+00124:+00062:-00049:002394.9829:01685
01686:+00095:+00040:-00050:002394.9829:01686
01687:+00070:+00067:+00020:002327.2541:01687
01688:+00061:+00047:+00004:002327.2541:01688
01689:+00007:+00064:-00013:002327.2541:01689
01690:+00001:+00025:+00010:002327.2541:01690
01691:-00033:+00049:-00039:002327.2541:01691
01692:-00065:+00032:-00051:002327.2541:01692
01693:-00077:+00015:-00080:002327.2541:01693
01694:-00105:+00016:-00055:002327.2541:01694
01695:-00091:+00003:-00066:002327.2541:01695
01696:-00145:-00016:-00050:002299.9138:01696
01697:-00130:-00008:-00039:002299.9138:01697
01698:-00120:-00013:-00064:002299.9138:01698
01699:-00101:-00021:-00047:002299.9138:01699
01700:-00066:-00003:-00085:002299.9138:01700
01701:-00066:+00018:-00087:002299.9138:01701
01702:-00020:+00018:-00093:002299.9138:01702
01703:-00019:+00029:-00066:002299.9138:01703
01704:+00014:+00053:-00073:002354.9165:01704
01705:+00010:+00064:-00062:002354.9165:01705
01706:+00022:+00067:-00009:002354.9165:01706
01707:+00007:+00055:+00005:002354.9165:01707
01708:+00016:+00061:-00020:002354.9165:01708
01709:+00000:+00059:-00036:002354.9165:01709
01710:-00037:+00061:-00118:002354.9165:01710
01711:-00058:+00072:-00120:002354.9165:01711
01712:-00061:+00081:-00097:002354.9165:01712
01713:-00100:+00073:-00066:002284.6210:01713
01714:-00091:+00069:-00032:002284.6210:01714
01715:-00117:+00076:-00033:002284.6210:01715
01716:-00132:+00085:-00058:002284.6210:01716
01717:-00111:+00087:-00040:002284.6210:01717
01718:-00127:+00110:-00054:002284.6210:01718
01719:-00109:+00108:-00044:002284.6210:01719
01720:-00103:+00107:-00018:002284.6210:01720
01721:-00088:+00130:-00023:002284.6210:01721
01722:-00078:+00115:-00015:002266.5891:01722
01723:-00044:+00109:-00001:002266.5891:01723
01724:-00048:+00103:-00040:002266.5891:01724
01725:-00056:+00089:-00062:002266.5891:01725
01726:-00024:+00109:-00058:002266.5891:01726
01727:-00040:+00057:+00010:002266.5891:01727
01728:-00036:+00045:+00011:002266.5891:01728
01729:-00049:+00063:+00059:002266.5891:01729
01730:-00053:+00025:-00008:002266.5891:01730
01731:-00081:+00047:-00052:002333.2465:01731
01732:-00068:+00033:-00047:002333.2465:01732
01733:-00069:+00024:+00004:002333.2465:01733
01734:-00068:+00035:+00015:002333.2465:01734
01735:-00055:+00035:+00038:002333.2465:01735
01736:-00032:+00035:+00001:002333.2465:01736
01737:-00054:+00023:+00005:002333.2465:01737
01738:-00071:+00018:+00011:002333.2465:01738
01739:-00047:+00015:+00080:002284.5771:01739
01740:-00067:+00006:+00070:002284.5771:01740
01741:-00074:+00007:+00089:002284.5771:01741
01742:-00069:-00015:+00043:002284.5771:01742
01743:-00112:-00015:+00004:002284.5771:01743
01744:-00100:-00034:-00032:002284.5771:01744
01745:-00088:-00033:-00033:002284.5771:01745
01746:-00067:-00015:-00026:002284.5771:01746
01747:-00069:-00032:+00016:002284.5771:01747
01748:-00051:+00007:+00074:002291.5446:01748
01749:-00044:+00004:+00088:002291.5446:01749
01750:-00069:-00013:-00017:002291.5446:01750
01751:-00054:+00003:-00058:002291.5446:01751
01752:-00035:+00001:-00071:002291.5446:01752
01753:-00036:+00019:+00069:002291.5446:01753
01754:-00073:+00021:+00079:002291.5446:01754
01755:-00070:+00018:+00028:002291.5446:01755
01756:-00045:+00051:-00051:002385.9340:01756
01757:-00055:+00046:-00083:002385.9340:01757
01758:-00041:+00078:-00029:002385.9340:01758
01759:-00048:+00044:+00058:002385.9340:01759
01760:-00048:+00083:+00019:002385.9340:01760
01761:-00036:+00100:+00039:002385.9340:01761
01762:-00040:+00108:-00004:002385.9340:01762
01763:-00043:+00101:+00002:002385.9340:01763
01764:-00018:+00113:-00033:002385.9340:01764
01765:-00023:+00087:-00002:002349.2241:01765
01766:-00013:+00077:+00037:002349.2241:01766
01767:-00014:+00069:+00022:002349.2241:01767
01768:-00038:+00041:-00024:002349.2241:01768
01769:-00046:+00065:-00078:002349.2241:01769
01770:-00040:+00039:-00060:002349.2241:01770
01771:-00037:+00033:+00031:002349.2241:01771
01772:-00013:+00023:+00102:002349.2241:01772
01773:-00019:+00021:+00111:002356.2578:01773
01774:-00009:-00004:+00100:002356.2578:01774
01775:+00014:+00002:+00051:002356.2578:01775
01776:+00028:-00017:+00064:002356.2578:01776
01777:+00048:-00017:+00084:002356.2578:01777
01778:+00035:-00008:+00075:002356.2578:01778
01779:+00045:-00014:+00094:002356.2578:01779
01780:+00090:-00020:+00116:002356.2578:01780
01781:+00063:-00012:+00084:002356.2578:01781
01782:+00049:-00009:+00098:002450.5571:01782
01783:+00078:-00012:+00091:002450.5571:01783
01784:+00055:-00006:+00090:002450.5571:01784
01785:+00052:-00022:+00098:002450.5571:01785
01786:+00053:-00002:+00147:002450.5571:01786
01787:+00055:+00006:+00077:002450.5571:01787
01788:+00057:+00010:+00029:002450.5571:01788
01789:+00059:+00032:+00052:002450.5571:01789
01790:+00050:+00008:+00036:002403.6447:01790
01791:+00038:-00005:+00031:002403.6447:01791
01792:+00088:-00003:+00072:002403.6447:01792
01793:+00088:+00003:+00055:002403.6447:01793
01794:+00075:-00018:+00055:002403.6447:01794
01795:+00062:-00062:+00049:002403.6447:01795
01796:+00056:-00061:+00044:002403.6447:01796
01797:+00038:-00088:+00003:002403.6447:01797
01798:+00034:-00091:-00004:002401.4567:01798
01799:+00007:-00129:-00013:002401.4567:01799
01800:+00114:-00131:+00101:002401.4567:01800
01801:+00039:-00151:+00090:002401.4567:01801
01802:+00079:-00190:+00147:002401.4567:01802
01803:-00033:-00206:-00134:002401.4567:01803
01804:+00002:-00196:-00024:002401.4567:01804
01805:+00030:-00221:+00064:002401.4567:01805
01806:+00016:-00173:+00058:002479.3315:01806
01807:+00004:-00179:-00042:002479.3315:01807
01808:+00118:-00119:+00087:002479.3315:01808
01809:+00072:-00115:+00044:002479.3315:01809
01810:+00064:-00084:+00004:002479.3315:01810
01811:+00036:-00061:+00009:002479.3315:01811
01812:+00086:-00009:+00034:002479.3315:01812
01813:+00050:-00032:+00031:002479.3315:01813
01814:+00054:+00036:+00059:002408.3103:01814
01815:+00039:+00027:+00018:002408.3103:01815
01816:+00057:+00081:+00037:002408.3103:01816
01817:+00049:+00097:-00008:002408.3103:01817
01818:+00019:+00088:+00018:002408.3103:01818
01819:+00023:+00113:+00051:002408.3103:01819
01820:-00011:+00115:+00028:002408.3103:01820
01821:+00013:+00103:+00021:002408.3103:01821
01822:-00031:+00101:-00008:002408.3103:01822
01823:-00035:+00109:-00005:002383.1640:01823
01824:-00086:+00112:-00007:002383.1640:01824
01825:-00076:+00084:-00007:002383.1640:01825
01826:-00096:+00057:-00010:002383.1640:01826
01827:-00096:+00032:-00033:002383.1640:01827
01828:-00103:+00004:+00024:002383.1640:01828
01829:-00099:-00052:+00033:002383.1640:01829
01830:-00084:-00055:+00033:002383.1640:01830
01831:-00044:-00079:+00085:002436.3732:01831
01832:-00014:-00090:+00028:002436.3732:01832
01833:-00020:-00103:+00031:002436.3732:01833
01834:-00012:-00125:+00014:002436.3732:01834
01835:+00011:-00143:+00007:002436.3732:01835
01836:+00016:-00159:-00025:002436.3732:01836
01837:+00020:-00156:-00025:002436.3732:01837
01838:+00035:-00133:-00002:002436.3732:01838
01839:+00047:-00149:-00008:002436.3732:01839
01840:+00100:-00120:-00010:002367.0983:01840
01841:+00122:-00128:-00021:002367.0983:01841
01842:+00126:-00126:-00032:002367.0983:01842
01843:+00111:-00085:+00048:002367.0983:01843
01844:+00098:-00096:-00002:002367.0983:01844
01845:+00094:-00074:-00029:002367.0983:01845
01846:+00092:-00066:-00017:002367.0983:01846
01847:+00076:-00015:-00033:002367.0983:01847
01848:+00060:-00024:-00042:002343.0361:01848
01849:+00036:-00008:-00029:002343.0361:01849
01850:+00053:+00016:-00025:002343.0361:01850
01851:+00035:+00017:-00072:002343.0361:01851
01852:+00004:+00001:-00063:002343.0361:01852
01853:+00029:+00021:-00046:002343.0361:01853
01854:-00022:+00005:+00005:002343.0361:01854
01855:+00002:+00027:+00006:002343.0361:01855
01856:-00038:+00017:+00016:002399.5075:01856
01857:-00019:+00048:-00076:002399.5075:01857
01858:-00066:+00011:-00064:002399.5075:01858
01859:-00066:+00051:-00086:002399.5075:01859
01860:-00080:+00048:-00065:002399.5075:01860
01861:-00085:+00044:-00131:002399.5075:01861
01862:-00079:+00044:-00103:002399.5075:01862
01863:-00050:+00068:-00078:002399.5075:01863
01864:-00065:+00043:-00064:002399.5075:01864
01865:-00031:+00061:-00060:002327.2607:01865
01866:-00031:+00071:-00078:002327.2607:01866
01867:-00018:+00072:-00084:002327.2607:01867
01868:-00039:+00093:-00049:002327.2607:01868
01869:-00028:+00093:-00036:002327.2607:01869
01870:-00046:+00076:-00034:002327.2607:01870
01871:-00047:+00079:-00009:002327.2607:01871
01872:-00059:+00071:-00025:002327.2607:01872
01873:-00078:+00070:-00060:002327.2607:01873
01874:-00102:+00060:-00068:002312.6745:01874
01875:-00103:+00059:-00068:002312.6745:01875
01876:-00117:+00078:-00094:002312.6745:01876
01877:-00112:+00057:-00070:002312.6745:01877
01878:-00114:+00059:-00058:002312.6745:01878
01879:-00118:+00080:-00010:002312.6745:01879
01880:-00117:+00060:-00067:002312.6745:01880
01881:-00106:+00073:-00040:002312.6745:01881
01882:-00113:+00072:-00024:002368.0925:01882
01883:-00105:+00109:-00021:002368.0925:01883
01884:-00112:+00088:+00016:002368.0925:01884
01885:-00115:+00089:+00014:002368.0925:01885
01886:-00092:+00076:-00032:002368.0925:01886
01887:-00078:+00099:-00024:002368.0925:01887
01888:-00067:+00096:-00034:002368.0925:01888
01889:-00047:+00085:+00030:002368.0925:01889
01890:-00019:+00057:-00016:002368.0925:01890
01891:-00040:+00072:+00005:002301.4619:01891
01892:-00005:+00067:+00021:002301.4619:01892
01893:+00012:+00053:-00050:002301.4619:01893
01894:-00027:+00048:-00042:002301.4619:01894
01895:-00016:+00020:-00027:002301.4619:01895
01896:-00036:+00009:+00028:002301.4619:01896
01897:-00016:-00004:+00064:002301.4619:01897
01898:-00054:+00019:+00057:002301.4619:01898
01899:-00056:-00005:+00054:002301.4619:01899
01900:-00088:-00016:+00027:002278.9782:01900
01901:-00074:-00001:-00016:002278.9782:01901
01902:-00081:+00015:+00000:002278.9782:01902
01903:-00080:+00000:-00017:002278.9782:01903
01904:-00112:-00020:+00025:002278.9782:01904
01905:-00133:-00013:+00069:002278.9782:01905
01906:-00130:-00015:+00013:002278.9782:01906
01907:-00149:-00049:+00001:002278.9782:01907
01908:-00096:-00029:-00001:002354.9165:01908
01909:-00101:-00012:+00022:002354.9165:01909
01910:-00087:-00024:+00079:002354.9165:01910
01911:-00033:-00022:+00045:002354.9165:01911
01912:-00050:+00004:-00033:002354.9165:01912
01913:-00029:-00006:-00045:002354.9165:01913
01914:-00042:+00012:-00032:002354.9165:01914
01915:-00020:+00035:+00000:002354.9165:01915
01916:-00025:+00012:-00010:002354.9165:01916
01917:-00028:+00045:+00019:002310.0192:01917
01918:-00037:+00044:-00010:002310.0192:01918
01919:-00032:+00056:+00003:002310.0192:01919
01920:-00048:+00058:+00054:002310.0192:01920
01921:-00049:+00068:+00032:002310.0192:01921
01922:-00087:+00082:+00058:002310.0192:01922
01923:-00081:+00073:-00014:002310.0192:01923
01924:-00078:+00086:-00009:002310.0192:01924
01925:-00100:+00096:-00019:002325.6030:01925
01926:-00113:+00086:-00048:002325.6030:01926
01927:-00102:+00090:-00004:002325.6030:01927
01928:-00065:+00073:-00053:002325.6030:01928
01929:-00051:+00076:-00088:002325.6030:01929
01930:-00042:+00071:-00031:002325.6030:01930
01931:-00040:+00057:+00030:002325.6030:01931
01932:-00002:+00054:+00031:002325.6030:01932
01933:+00010:+00068:+00054:002325.6030:01933
01934:+00007:+00025:-00025:002413.2126:01934
01935:+00007:+00027:-00048:002413.2126:01935
01936:+00008:+00009:+00004:002413.2126:01936
01937:+00028:+00011:+00087:002413.2126:01937
01938:+00027:-00022:+00080:002413.2126:01938
01939:+00045:+00006:+00100:002413.2126:01939
01940:+00044:+00007:+00089:002413.2126:01940
01941:+00019:-00022:+00067:002413.2126:01941
01942:+00018:-00011:+00054:002376.1516:01942
01943:+00039:-00014:+00095:002376.1516:01943
01944:+00060:-00035:+00082:002376.1516:01944
01945:+00034:-00037:+00108:002376.1516:01945
01946:+00035:-00015:+00107:002376.1516:01946
01947:+00059:-00012:+00107:002376.1516:01947
01948:+00048:-00034:+00067:002376.1516:01948
01949:+00059:-00021:+00018:002376.1516:01949
01950:+00035:-00015:+00081:002378.6611:01950
01951:+00030:-00013:+00114:002378.6611:01951
01952:+00045:-00032:+00146:002378.6611:01952
01953:+00048:-00036:+00135:002378.6611:01953
01954:+00053:-00029:+00095:002378.6611:01954
01955:+00060:-00032:+00058:002378.6611:01955
01956:+00072:-00026:+00031:002378.6611:01956
01957:+00075:-00031:+00001:002378.6611:01957
01958:+00082:-00033:+00003:002378.6611:01958
01959:+00103:-00018:+00059:002464.8674:01959
01960:+00074:-00026:+00078:002464.8674:01960
01961:+00088:-00029:+00067:002464.8674:01961
01962:+00079:-00046:+00111:002464.8674:01962
01963:+00040:-00079:-00027:002464.8674:01963
01964:+00020:-00071:+00026:002464.8674:01964
01965:+00038:-00072:+00026:002464.8674:01965
01966:+00011:-00107:-00048:002464.8674:01966
01967:+00052:-00108:+00045:002403.6550:01967
01968:+00039:-00138:+00126:002403.6550:01968
01969:-00048:-00136:+00000:002403.6550:01969
01970:-00085:-00118:+00023:002403.6550:01970
01971:-00015:-00163:-00061:002403.6550:01971
01972:-00027:-00122:+00053:002403.6550:01972
01973:-00009:-00159:+00101:002403.6550:01973
01974:+00021:-00105:+00093:002403.6550:01974
01975:+00021:-00106:-00037:002383.1467:01975
01976:+00039:-00089:-00014:002383.1467:01976
01977:+00045:-00068:+00001:002383.1467:01977
01978:+00025:-00063:+00021:002383.1467:01978
01979:+00073:-00052:+00024:002383.1467:01979
01980:+00044:-00018:+00002:002383.1467:01980
01981:+00057:+00006:+00018:002383.1467:01981
01982:+00024:+00052:+00050:002383.1467:01982
01983:+00028:+00051:+00057:002383.1467:01983
01984:+00048:+00093:+00037:002441.1506:01984
01985:+00041:+00110:+00072:002441.1506:01985
01986:+00025:+00086:+00042:002441.1506:01986
01987:+00000:+00097:-00018:002441.1506:01987
01988:-00023:+00093:+00026:002441.1506:01988
01989:-00043:+00084:+00040:002441.1506:01989
01990:-00049:+00055:+00010:002441.1506:01990
01991:-00070:+00025:+00037:002441.1506:01991
01992:-00085:+00035:-00028:002367.1223:01992
01993:-00077:-00007:-00059:002367.1223:01993
01994:-00066:-00006:-00106:002367.1223:01994
01995:-00072:-00011:-00041:002367.1223:01995
01996:-00046:-00039:+00035:002367.1223:01996
01997:-00047:-00043:+00071:002367.1223:01997
01998:-00032:-00066:+00047:002367.1223:01998
01999:-00043:-00078:+00000:002367.1223:01999
02000:-00015:-00074:+00020:002338.6379:02000
02001:-00026:-00110:+00043:002338.6379:02001
02002:-00022:-00103:+00043:002338.6379:02002
02003:-00008:-00126:-00002:002338.6379:02003
02004:+00032:-00122:-00010:002338.6379:02004
02005:+00031:-00117:-00018:002338.6379:02005
02006:+00033:-00145:+00014:002338.6379:02006
02007:+00055:-00144:+00035:002338.6379:02007
02008:+00077:-00122:-00029:002338.6379:02008
02009:+00064:-00126:-00066:002385.9875:02009
02010:+00066:-00088:-00046:002385.9875:02010
02011:+00089:-00092:-00011:002385.9875:02011
02012:+00080:-00067:+00036:002385.9875:02012
02013:+00100:-00047:+00025:002385.9875:02013
02014:+00094:+00001:-00018:002385.9875:02014
02015:+00064:+00006:-00087:002385.9875:02015
02016:+00055:+00012:-00053:002385.9875:02016
02017:+00050:+00033:-00036:002305.7805:02017
02018:+00021:+00036:-00004:002305.7805:02018
02019:+00048:+00021:+00011:002305.7805:02019
02020:+00014:+00024:+00022:002305.7805:02020
02021:-00008:-00003:-00057:002305.7805:02021
02022:-00018:+00015:-00048:002305.7805:02022
02023:-00059:+00022:-00080:002305.7805:02023
02024:-00072:+00017:-00058:002305.7805:02024
02025:-00098:+00018:-00093:002305.7805:02025
02026:-00116:-00003:-00063:002266.6015:02026
02027:-00118:+00031:-00057:002266.6015:02027
02028:-00115:+00022:+00007:002266.6015:02028
02029:-00093:+00036:-00047:002266.6015:02029
02030:-00099:+00023:-00056:002266.6015:02030
02031:-00068:+00039:-00078:002266.6015:02031
02032:-00066:+00028:-00068:002266.6015:02032
02033:-00031:+00039:-00040:002266.6015:02033
02034:-00043:+00042:-00068:002266.6015:02034
02035:-00030:+00047:-00057:002311.9653:02035
02036:-00051:+00045:-00061:002311.9653:02036
02037:-00057:+00053:-00006:002311.9653:02037
02038:-00074:+00043:-00025:002311.9653:02038
02039:-00059:+00065:-00063:002311.9653:02039
02040:-00081:+00072:-00066:002311.9653:02040
02041:-00082:+00082:-00056:002311.9653:02041
02042:-00086:+00060:-00075:002311.9653:02042
02043:-00077:+00056:-00071:002311.9653:02043
02044:-00101:+00078:-00036:002239.4035:02044
02045:-00096:+00046:-00073:002239.4035:02045
02046:-00104:+00080:-00104:002239.4035:02046
02047:-00107:+00039:-00064:002239.4035:02047
02048:-00106:+00064:-00041:002239.4035:02048
02049:-00133:+00054:+00006:002239.4035:02049
02050:-00128:+00066:-00010:002239.4035:02050
02051:-00120:+00042:-00016:002239.4035:02051
02052:-00130:+00081:-00009:002239.4035:02052
02053:-00093:+00060:+00028:002222.3310:02053
02054:-00089:+00059:+00042:002222.3310:02054
02055:-00062:+00079:+00014:002222.3310:02055
02056:-00044:+00094:-00018:002222.3310:02056
02057:-00020:+00091:+00040:002222.3310:02057
02058:-00043:+00084:+00010:002222.3310:02058
02059:-00039:+00094:-00032:002222.3310:02059
02060:-00017:+00056:-00042:002222.3310:02060
02061:-00017:+00065:-00003:002222.3310:02061
02062:-00010:+00042:-00046:002282.7897:02062
02063:-00016:+00055:+00013:002282.7897:02063
02064:-00039:+00047:+00027:002282.7897:02064
02065:-00035:+00027:+00094:002282.7897:02065
02066:-00032:+00046:+00030:002282.7897:02066
02067:-00069:+00053:+00016:002282.7897:02067
02068:-00048:+00013:-00024:002282.7897:02068
02069:-00081:+00038:+00005:002282.7897:02069
02070:-00059:+00001:+00026:002282.7897:02070
02071:-00085:+00016:-00014:002231.3842:02071
02072:-00064:-00007:+00009:002231.3842:02072
02073:-00063:-00018:+00016:002231.3842:02073
02074:-00075:-00033:+00011:002231.3842:02074
02075:-00075:-00038:-00003:002231.3842:02075
02076:-00064:-00049:-00040:002231.3842:02076
02077:-00088:-00044:-00026:002231.3842:02077
02078:-00066:-00040:+00006:002231.3842:02078
02079:-00087:-00047:+00027:002231.3842:02079
02080:-00061:-00054:+00040:002242.2343:02080
02081:-00063:-00051:+00045:002242.2343:02081
02082:-00071:-00034:+00078:002242.2343:02082
02083:-00059:-00020:+00023:002242.2343:02083
02084:-00069:-00018:-00047:002242.2343:02084
02085:-00060:-00005:-00025:002242.2343:02085
02086:-00052:+00012:-00016:002242.2343:02086
02087:-00068:+00032:-00058:002242.2343:02087
02088:-00032:+00045:-00025:002324.6828:02088
02089:-00042:+00093:-00027:002324.6828:02089
02090:-00037:+00095:+00026:002324.6828:02090
02091:-00039:+00101:+00027:002324.6828:02091
02092:-00022:+00100:+00004:002324.6828:02092
02093:-00036:+00102:+00027:002324.6828:02093
02094:-00026:+00121:-00015:002324.6828:02094
02095:-00017:+00145:-00018:002324.6828:02095
02096:+00000:+00133:-00076:002324.6828:02096
02097:-00014:+00132:-00045:002301.4907:02097
02098:-00012:+00143:+00006:002301.4907:02098
02099:+00013:+00122:-00002:002301.4907:02099
02100:+00004:+00109:+00045:002301.4907:02100
02101:+00008:+00081:+00056:002301.4907:02101
02102:-00009:+00040:+00042:002301.4907:02102
02103:-00001:+00025:-00023:002301.4907:02103
02104:-00041:+00017:-00061:002301.4907:02104
02105:-00057:-00023:-00026:002329.9360:02105
02106:-00047:-00009:+00003:002329.9360:02106
02107:-00044:-00040:+00065:002329.9360:02107
02108:-00057:-00060:+00122:002329.9360:02108
02109:-00022:-00059:+00108:002329.9360:02109
02110:-00007:-00070:+00089:002329.9360:02110
02111:+00032:-00082:+00115:002329.9360:02111
02112:+00063:-00079:+00090:002329.9360:02112
02113:+00067:-00045:+00067:002329.9360:02113
02114:+00082:-00053:+00073:002417.8378:02114
02115:+00108:-00045:+00135:002417.8378:02115
02116:+00106:-00043:+00102:002417.8378:02116
02117:+00106:-00054:+00042:002417.8378:02117
02118:+00083:-00027:+00031:002417.8378:02118
02119:+00085:-00029:+00082:002417.8378:02119
02120:+00066:-00024:+00089:002417.8378:02120
02121:+00067:-00033:+00180:002417.8378:02121
02122:+00067:-00015:+00180:002394.4123:02122
02123:+00073:-00020:+00120:002394.4123:02123
02124:+00060:-00020:+00014:002394.4123:02124
02125:+00062:+00006:+00025:002394.4123:02125
02126:+00018:-00003:-00047:002394.4123:02126
02127:+00024:+00016:-00025:002394.4123:02127
02128:+00013:-00008:+00088:002394.4123:02128
02129:+00077:+00001:+00093:002394.4123:02129
02130:+00009:-00031:+00116:002396.8813:02130
02131:+00077:-00025:+00067:002396.8813:02131
02132:+00066:-00067:+00045:002396.8813:02132
02133:+00067:-00052:+00005:002396.8813:02133
02134:+00036:-00058:+00045:002396.8813:02134
02135:+00039:-00093:-00008:002396.8813:02135
02136:+00054:-00060:+00074:002396.8813:02136
02137:+00066:-00069:+00131:002396.8813:02137
02138:+00048:-00081:-00086:002396.8813:02138
02139:+00042:-00057:-00161:002479.3349:02139
02140:+00039:-00076:-00050:002479.3349:02140
02141:+00058:-00079:+00065:002479.3349:02141
02142:+00026:-00070:+00085:002479.3349:02142
02143:+00039:-00076:+00071:002479.3349:02143
02144:+00079:-00059:+00019:002479.3349:02144
02145:+00053:-00054:-00022:002479.3349:02145
02146:+00058:-00051:+00072:002479.3349:02146
02147:+00055:-00025:+00080:002408.2963:02147
02148:+00058:-00022:+00075:002408.2963:02148
02149:+00053:-00010:+00023:002408.2963:02149
02150:+00039:+00008:+00023:002408.2963:02150
02151:+00013:-00013:+00002:002408.2963:02151
02152:+00002:+00002:-00064:002408.2963:02152
02153:-00016:+00016:-00020:002408.2963:02153
02154:-00008:+00022:-00003:002408.2963:02154
02155:-00029:+00024:+00054:002392.2412:02155
02156:-00032:+00022:+00069:002392.2412:02156
02157:-00028:+00040:+00043:002392.2412:02157
02158:-00035:+00033:-00016:002392.2412:02158
02159:-00013:+00052:+00008:002392.2412:02159
02160:-00040:+00011:+00099:002392.2412:02160
02161:-00058:+00020:+00076:002392.2412:02161
02162:-00040:-00011:+00054:002392.2412:02162
02163:-00028:+00006:+00034:002450.5922:02163
02164:-00026:-00042:-00037:002450.5922:02164
02165:-00021:-00043:-00094:002450.5922:02165
02166:+00015:-00062:-00047:002450.5922:02166
02167:+00041:-00043:-00021:002450.5922:02167
02168:+00036:-00078:+00032:002450.5922:02168
02169:+00082:-00039:+00069:002450.5922:02169
02170:+00036:-00064:-00028:002450.5922:02170
02171:+00038:-00065:-00006:002450.5922:02171
02172:+00051:-00059:+00016:002367.1591:02172
02173:+00019:-00066:-00019:002367.1591:02173
02174:-00011:-00061:-00039:002367.1591:02174
02175:-00010:-00041:+00043:002367.1591:02175
02176:-00025:-00062:+00016:002367.1591:02176
02177:-00002:-00056:+00057:002367.1591:02177
02178:-00003:-00057:+00004:002367.1591:02178
02179:-00027:-00060:-00022:002367.1591:02179
02180:-00012:-00061:-00073:002347.4343:02180
02181:+00010:-00057:-00059:002347.4343:02181
02182:+00019:-00046:-00018:002347.4343:02182
02183:+00020:-00052:+00006:002347.4343:02183
02184:+00039:-00010:-00019:002347.4343:02184
02185:+00076:+00001:-00060:002347.4343:02185
02186:+00072:+00016:-00037:002347.4343:02186
02187:+00071:+00021:-00079:002347.4343:02187
02188:+00086:+00023:-00008:002347.4343:02188
02189:+00104:+00039:-00018:002390.4985:02189
02190:+00088:+00039:-00029:002390.4985:02190
02191:+00075:+00052:-00063:002390.4985:02191
02192:+00047:+00053:-00031:002390.4985:02192
02193:+00010:+00051:-00042:002390.4985:02193
02194:-00021:+00026:-00043:002390.4985:02194
02195:-00025:+00041:-00111:002390.4985:02195
02196:-00055:+00023:-00125:002390.4985:02196
02197:-00070:+00025:-00124:002310.0510:02197
02198:-00072:+00012:-00062:002310.0510:02198
02199:-00083:+00035:-00083:002310.0510:02199
02200:-00075:+00016:-00039:002310.0510:02200
02201:-00082:+00019:-00043:002310.0510:02201
02202:-00075:-00001:-00063:002310.0510:02202
02203:-00081:-00002:-00050:002310.0510:02203
02204:-00083:+00016:-00017:002310.0510:02204
02205:-00074:+00021:-00061:002310.0510:02205
02206:-00087:+00032:-00040:002278.9782:02206
02207:-00060:+00036:-00061:002278.9782:02207
02208:-00071:+00062:-00056:002278.9782:02208
02209:-00048:+00040:-00095:002278.9782:02209
02210:-00053:+00071:-00088:002278.9782:02210
02211:-00036:+00095:-00094:002278.9782:02211
02212:-00034:+00110:-00121:002278.9782:02212
02213:-00032:+00121:-00055:002278.9782:02213
02214:-00034:+00144:-00062:002278.9782:02214
02215:-00052:+00141:-00075:002324.6638:02215
02216:-00071:+00158:-00011:002324.6638:02216
02217:-00060:+00145:+00041:002324.6638:02217
02218:-00097:+00139:+00000:002324.6638:02218
02219:-00107:+00113:+00026:002324.6638:02219
02220:-00119:+00087:-00032:002324.6638:02220
02221:-00161:+00073:+00004:002324.6638:02221
02222:-00164:+00029:-00026:002324.6638:02222
02223:-00160:+00030:-00006:002324.6638:02223
02224:-00139:+00022:-00096:002251.4704:02224
02225:-00144:-00006:-00025:002251.4704:02225
02226:-00080:+00007:-00030:002251.4704:02226
02227:-00072:+00004:+00062:002251.4704:02227
02228:-00052:-00013:+00072:002251.4704:02228
02229:-00020:+00005:+00078:002251.4704:02229
02230:-00027:+00000:-00019:002251.4704:02230
02231:-00010:+00021:-00010:002251.4704:02231
02232:+00013:+00015:+00043:002230.1899:02232
02233:+00014:+00034:+00043:002230.1899:02233
02234:+00012:+00025:+00031:002230.1899:02234
02235:+00005:+00035:+00069:002230.1899:02235
02236:+00009:+00051:+00003:002230.1899:02236
02237:-00012:+00040:-00027:002230.1899:02237
02238:-00013:+00051:-00010:002230.1899:02238
02239:-00026:+00063:+00027:002230.1899:02239
02240:-00057:+00047:+00016:002230.1899:02240
02241:-00045:+00029:+00015:002299.3115:02241
02242:-00087:+00038:+00055:002299.3115:02242
02243:-00097:+00013:-00018:002299.3115:02243
02244:-00094:+00009:-00019:002299.3115:02244
02245:-00096:+00011:-00030:002299.3115:02245
02246:-00102:+00022:+00001:002299.3115:02246
02247:-00078:+00010:-00005:002299.3115:02247
02248:-00075:+00008:+00007:002299.3115:02248
02249:-00077:+00015:-00002:002299.3115:02249
02250:-00074:-00003:+00008:002259.7478:02250
02251:-00077:-00001:+00023:002259.7478:02251
02252:-00075:+00011:+00035:002259.7478:02252
02253:-00077:+00019:+00013:002259.7478:02253
02254:-00075:+00000:-00057:002259.7478:02254
02255:-00075:+00013:-00057:002259.7478:02255
02256:-00085:+00033:+00011:002259.7478:02256
02257:-00087:+00021:+00021:002259.7478:02257
02258:-00063:+00014:+00004:002259.7478:02258
02259:-00032:+00036:-00015:002274.8417:02259
02260:-00044:+00039:-00025:002274.8417:02260
02261:-00022:+00039:+00011:002274.8417:02261
02262:+00013:+00060:+00001:002274.8417:02262
02263:+00027:+00072:+00011:002274.8417:02263
02264:+00018:+00096:+00011:002274.8417:02264
02265:+00064:+00114:-00018:002274.8417:02265
02266:+00058:+00107:-00032:002274.8417:02266
02267:+00059:+00102:-00010:002377.0031:02267
02268:+00037:+00102:-00002:002377.0031:02268
02269:+00048:+00100:+00022:002377.0031:02269
02270:+00005:+00074:+00034:002377.0031:02270
02271:-00005:+00043:+00041:002377.0031:02271
02272:-00042:+00053:-00004:002377.0031:02272
02273:-00058:+00022:-00079:002377.0031:02273
02274:-00051:-00002:+00043:002377.0031:02274
02275:-00066:-00012:+00086:002377.0031:02275
02276:-00074:-00012:+00074:002349.2443:02276
02277:-00072:-00049:+00114:002349.2443:02277
02278:-00043:-00028:+00077:002349.2443:02278
02279:-00041:-00057:+00064:002349.2443:02279
02280:-00010:-00040:+00055:002349.2443:02280
02281:+00028:-00079:+00136:002349.2443:02281
02282:+00025:-00063:+00120:002349.2443:02282
02283:+00071:-00062:+00173:002349.2443:02283
02284:+00094:-00044:+00213:002360.7026:02284
02285:+00070:-00057:+00098:002360.7026:02285
02286:+00072:-00052:+00010:002360.7026:02286
02287:+00097:-00029:+00032:002360.7026:02287
02288:+00113:-00034:+00059:002360.7026:02288
02289:+00071:-00038:+00116:002360.7026:02289
02290:+00080:-00038:+00132:002360.7026:02290
02291:+00103:-00010:+00130:002360.7026:02291
02292:+00095:-00008:+00052:002455.3544:02292
02293:+00103:-00013:+00068:002455.3544:02293
02294:+00081:-00011:+00073:002455.3544:02294
02295:+00067:-00010:+00049:002455.3544:02295
02296:+00073:-00019:+00016:002455.3544:02296
02297:+00092:+00001:+00045:002455.3544:02297
02298:+00089:-00027:+00144:002455.3544:02298
02299:+00086:-00031:+00098:002455.3544:02299
02300:+00004:-00080:+00002:002455.3544:02300
02301:+00069:-00126:+00028:002408.3520:02301
02302:+00011:-00154:+00181:002408.3520:02302
02303:+00045:-00146:+00076:002408.3520:02303
02304:-00056:-00164:-00229:002408.3520:02304
02305:-00025:-00173:-00272:002408.3520:02305
02306:+00027:-00157:-00032:002408.3520:02306
02307:+00010:-00169:+00068:002408.3520:02307
02308:+00015:-00133:+00136:002408.3520:02308
02309:-00023:-00172:-00119:002396.8640:02309
02310:+00048:-00116:+00004:002396.8640:02310
02311:+00062:-00116:+00171:002396.8640:02311
02312:+00029:-00141:+00039:002396.8640:02312
02313:+00005:-00098:-00047:002396.8640:02313
02314:+00083:-00045:+00034:002396.8640:02314
02315:+00087:-00040:+00050:002396.8640:02315
02316:+00034:-00008:+00033:002396.8640:02316
02317:+00055:+00019:+00008:002464.8710:02317
02318:+00051:+00062:-00036:002464.8710:02318
02319:+00087:+00077:-00095:002464.8710:02319
02320:+00108:+00106:-00003:002464.8710:02320
02321:+00079:+00112:+00019:002464.8710:02321
02322:+00066:+00135:+00060:002464.8710:02322
02323:+00056:+00160:+00054:002464.8710:02323
02324:+00052:+00150:+00036:002464.8710:02324
02325:+00030:+00156:+00004:002389.8173:02325
02326:-00010:+00132:+00042:002389.8173:02326
02327:-00026:+00103:+00032:002389.8173:02327
02328:-00058:+00083:-00015:002389.8173:02328
02329:-00065:+00046:-00054:002389.8173:02329
02330:-00129:+00006:-00043:002389.8173:02330
02331:-00124:-00049:-00002:002389.8173:02331
02332:-00111:-00045:-00015:002389.8173:02332
02333:-00097:-00057:-00008:002389.8173:02333
02334:-00088:-00071:+00042:002360.6459:02334
02335:-00079:-00124:-00007:002360.6459:02335
02336:-00031:-00132:+00022:002360.6459:02336
02337:-00008:-00142:+00045:002360.6459:02337
02338:+00011:-00157:+00058:002360.6459:02338
02339:+00015:-00152:+00051:002360.6459:02339
02340:+00024:-00169:+00044:002360.6459:02340
02341:+00040:-00152:+00002:002360.6459:02341
02342:+00072:-00151:-00030:002408.6567:02342
02343:+00106:-00138:-00032:002408.6567:02343
02344:+00121:-00119:-00005:002408.6567:02344
02345:+00116:-00120:-00044:002408.6567:02345
02346:+00140:-00114:-00011:002408.6567:02346
02347:+00117:-00084:-00018:002408.6567:02347
02348:+00095:-00069:+00021:002408.6567:02348
02349:+00090:-00060:+00026:002408.6567:02349
02350:+00054:-00048:-00001:002408.6567:02350
02351:+00038:-00035:+00003:002327.3547:02351
02352:+00018:-00009:-00025:002327.3547:02352
02353:+00020:-00020:-00023:002327.3547:02353
02354:+00013:-00019:-00028:002327.3547:02354
02355:-00025:-00015:-00022:002327.3547:02355
02356:-00019:-00017:-00059:002327.3547:02356
02357:-00032:+00000:-00065:002327.3547:02357
02358:-00034:+00004:-00008:002327.3547:02358
02359:-00024:+00022:-00004:002327.3547:02359
02360:-00040:-00002:-00015:002299.9709:02360
02361:-00023:+00020:-00027:002299.9709:02361
02362:-00038:+00032:+00008:002299.9709:02362
02363:-00019:+00024:-00076:002299.9709:02363
02364:-00056:+00030:-00076:002299.9709:02364
02365:-00030:+00051:-00039:002299.9709:02365
02366:-00054:+00081:-00050:002299.9709:02366
02367:-00054:+00083:-00059:002299.9709:02367
02368:-00043:+00076:-00064:002341.9025:02368
02369:-00037:+00096:-00104:002341.9025:02369
02370:-00038:+00095:-00153:002341.9025:02370
02371:-00018:+00097:-00121:002341.9025:02371
02372:-00008:+00110:-00091:002341.9025:02372
02373:-00043:+00094:-00076:002341.9025:02373
02374:-00030:+00084:-00040:002341.9025:02374
02375:-00048:+00071:-00037:002341.9025:02375
02376:-00061:+00078:-00045:002341.9025:02376
02377:-00064:+00077:-00023:002272.0764:02377
02378:-00101:+00055:-00040:002272.0764:02378
02379:-00114:+00055:-00044:002272.0764:02379
02380:-00128:+00041:-00038:002272.0764:02380
02381:-00125:+00043:-00056:002272.0764:02381
02382:-00124:+00039:-00070:002272.0764:02382
02383:-00124:+00041:-00063:002272.0764:02383
02384:-00122:+00059:-00054:002272.0764:02384
02385:-00123:+00080:-00075:002272.0764:02385
02386:-00142:+00095:+00011:002238.2360:02386
02387:-00115:+00077:+00003:002238.2360:02387
02388:-00106:+00098:-00002:002238.2360:02388
02389:-00115:+00099:+00025:002238.2360:02389
02390:-00087:+00109:-00017:002238.2360:02390
02391:-00062:+00110:+00024:002238.2360:02391
02392:-00070:+00084:-00015:002238.2360:02392
02393:-00034:+00091:+00019:002238.2360:02393
02394:-00033:+00095:-00004:002238.2360:02394
02395:-00040:+00077:-00029:002295.2182:02395
02396:-00038:+00057:-00023:002295.2182:02396
02397:-00013:+00054:+00019:002295.2182:02397
02398:-00027:+00044:+00025:002295.2182:02398
02399:-00013:+00040:+00019:002295.2182:02399
02400:-00011:+00040:-00016:002295.2182:02400
02401:-00021:+00053:+00053:002295.2182:02401
02402:-00018:+00026:+00072:002295.2182:02402
02403:-00030:+00038:+00059:002295.2182:02403
02404:-00050:+00014:+00021:002231.3605:02404
02405:-00087:+00009:+00017:002231.3605:02405
02406:-00077:+00007:+00026:002231.3605:02406
02407:-00102:-00023:+00015:002231.3605:02407
02408:-00104:-00050:-00002:002231.3605:02408
02409:-00112:-00050:+00022:002231.3605:02409
02410:-00113:-00051:-00011:002231.3605:02410
02411:-00108:-00063:-00043:002231.3605:02411
02412:-00109:-00054:-00012:002226.2639:02412
02413:-00109:-00082:+00038:002226.2639:02413
02414:-00096:-00053:+00026:002226.2639:02414
02415:-00090:-00040:+00055:002226.2639:02415
02416:-00087:-00030:+00047:002226.2639:02416
02417:-00059:-00012:+00057:002226.2639:02417
02418:-00070:-00048:-00008:002226.2639:02418
02419:-00014:-00005:-00030:002226.2639:02419
02420:-00032:+00018:-00014:002226.2639:02420
02421:-00019:+00015:-00025:002311.9589:02421
02422:-00015:+00050:-00007:002311.9589:02422
02423:+00006:+00056:-00033:002311.9589:02423
02424:+00002:+00077:-00023:002311.9589:02424
02425:-00011:+00093:-00013:002311.9589:02425
02426:-00024:+00095:-00002:002311.9589:02426
02427:-00041:+00101:-00017:002311.9589:02427
02428:-00056:+00101:-00026:002311.9589:02428
02429:-00069:+00138:+00037:002311.9589:02429
02430:-00069:+00133:+00004:002293.0405:02430
02431:-00085:+00157:-00078:002293.0405:02431
02432:-00071:+00175:-00019:002293.0405:02432
02433:-00070:+00150:-00048:002293.0405:02433
02434:-00086:+00143:-00021:002293.0405:02434
02435:-00047:+00119:-00053:002293.0405:02435
02436:-00029:+00127:-00005:002293.0405:02436
02437:-00017:+00086:+00013:002293.0405:02437
02438:-00015:+00093:+00012:002312.7155:02438
02439:-00030:+00042:+00041:002312.7155:02439
02440:-00020:+00039:-00061:002312.7155:02440
02441:-00034:+00009:-00082:002312.7155:02441
02442:-00042:-00002:-00015:002312.7155:02442
02443:-00020:-00021:+00038:002312.7155:02443
02444:-00044:-00009:+00064:002312.7155:02444
02445:-00042:-00027:+00090:002312.7155:02445
02446:+00003:-00028:+00130:002312.7155:02446
02447:+00062:-00045:+00116:002417.8928:02447
02448:+00066:-00041:+00108:002417.8928:02448
02449:+00097:-00039:+00147:002417.8928:02449
02450:+00111:-00039:+00175:002417.8928:02450
02451:+00114:-00043:+00157:002417.8928:02451
02452:+00110:-00052:+00121:002417.8928:02452
02453:+00088:-00040:+00027:002417.8928:02453
02454:+00074:-00041:+00012:002417.8928:02454
02455:+00070:-00067:+00070:002389.8210:02455
02456:+00069:-00059:+00104:002389.8210:02456
02457:+00063:-00055:+00113:002389.8210:02457
02458:+00092:-00061:+00115:002389.8210:02458
02459:+00092:-00065:+00118:002389.8210:02459
02460:+00094:-00045:+00117:002389.8210:02460
02461:+00075:-00045:+00119:002389.8210:02461
02462:+00060:-00048:+00085:002389.8210:02462
02463:+00018:-00063:+00087:002392.2822:02463
02464:+00058:-00028:+00142:002392.2822:02464
02465:+00017:-00071:+00049:002392.2822:02465
02466:+00072:-00062:+00042:002392.2822:02466
02467:+00030:-00070:-00027:002392.2822:02467
02468:+00069:-00064:-00008:002392.2822:02468
02469:+00012:-00125:-00026:002392.2822:02469
02470:+00073:-00073:+00105:002392.2822:02470
02471:+00068:-00119:+00216:002392.2822:02471
02472:+00056:-00076:-00109:002474.4792:02472
02473:+00036:-00072:-00251:002474.4792:02473
02474:+00079:-00030:-00031:002474.4792:02474
02475:+00090:-00058:+00212:002474.4792:02475
02476:+00045:-00066:+00140:002474.4792:02476
02477:+00058:-00056:-00046:002474.4792:02477
02478:+00055:-00026:+00003:002474.4792:02478
02479:+00031:-00044:+00099:002474.4792:02479
02480:-00004:-00064:+00029:002412.9694:02480
02481:-00015:-00044:-00003:002412.9694:02481
02482:+00058:-00011:+00001:002412.9694:02482
02483:+00064:-00020:-00038:002412.9694:02483
02484:+00007:-00020:-00014:002412.9694:02484
02485:+00005:-00003:+00011:002412.9694:02485
02486:+00003:+00026:+00001:002412.9694:02486
02487:+00019:+00040:-00091:002412.9694:02487
02488:+00006:+00058:-00022:002401.4672:02488
02489:-00005:+00057:+00047:002401.4672:02489
02490:-00004:+00054:+00081:002401.4672:02490
02491:-00009:+00078:+00042:002401.4672:02491
02492:+00003:+00078:+00011:002401.4672:02492
02493:-00002:+00078:-00022:002401.4672:02493
02494:-00014:+00050:+00038:002401.4672:02494
02495:-00038:+00027:+00053:002401.4672:02495
02496:-00015:+00010:+00007:002460.0822:02496
02497:-00025:+00008:-00040:002460.0822:02497
02498:-00003:-00017:-00001:002460.0822:02498
02499:-00019:-00029:-00030:002460.0822:02499
02500:-00005:-00038:-00025:002460.0822:02500
02501:+00005:-00040:+00001:002460.0822:02501
02502:+00028:-00065:-00012:002460.0822:02502
02503:+00007:-00077:+00072:002460.0822:02503
02504:+00005:-00092:+00115:002460.0822:02504
02505:-00010:-00095:-00021:002389.7834:02505
02506:+00016:-00096:-00049:002389.7834:02506
02507:+00014:-00086:-00009:002389.7834:02507
02508:-00004:-00108:+00041:002389.7834:02508
02509:-00025:-00112:+00014:002389.7834:02509
02510:-00021:-00111:+00013:002389.7834:02510
02511:-00023:-00110:+00039:002389.7834:02511
02512:-00011:-00103:+00021:002389.7834:02512
02513:-00028:-00113:+00000:002356.1982:02513
02514:-00025:-00110:-00030:002356.1982:02514
02515:-00007:-00094:-00033:002356.1982:02515
02516:+00005:-00073:-00046:002356.1982:02516
02517:+00019:-00059:-00048:002356.1982:02517
02518:+00057:-00054:+00018:002356.1982:02518
02519:+00072:-00047:+00045:002356.1982:02519
02520:+00095:-00012:-00003:002356.1982:02520
02521:+00083:-00007:-00017:002356.1982:02521
02522:+00095:+00007:+00019:002408.6088:02522
02523:+00085:+00014:-00005:002408.6088:02523
02524:+00091:-00001:+00000:002408.6088:02524
02525:+00108:+00012:+00009:002408.6088:02525
02526:+00034:-00007:+00023:002408.6088:02526
02527:+00039:-00003:-00062:002408.6088:02527
02528:+00001:-00020:-00040:002408.6088:02528
02529:-00025:+00001:-00075:002408.6088:02529
02530:-00057:-00011:-00060:002336.0078:02530
02531:-00055:-00007:-00080:002336.0078:02531
02532:-00060:+00020:-00102:002336.0078:02532
02533:-00068:+00023:-00094:002336.0078:02533
02534:-00072:+00017:-00047:002336.0078:02534
02535:-00044:+00010:+00011:002336.0078:02535
02536:-00032:+00015:-00023:002336.0078:02536
02537:-00050:+00025:-00054:002336.0078:02537
02538:-00066:+00047:-00065:002336.0078:02538
02539:-00082:+00052:-00069:002295.7231:02539
02540:-00065:+00039:-00067:002295.7231:02540
02541:-00087:+00045:-00069:002295.7231:02541
02542:-00079:+00045:-00081:002295.7231:02542
02543:-00075:+00082:-00051:002295.7231:02543
02544:-00095:+00069:-00048:002295.7231:02544
02545:-00113:+00092:-00038:002295.7231:02545
02546:-00104:+00084:-00076:002295.7231:02546
02547:-00129:+00088:-00112:002354.9165:02547
02548:-00128:+00106:-00069:002354.9165:02548
02549:-00110:+00126:-00062:002354.9165:02549
02550:-00110:+00123:-00052:002354.9165:02550
02551:-00122:+00103:-00055:002354.9165:02551
02552:-00109:+00103:-00024:002354.9165:02552
02553:-00105:+00129:-00049:002354.9165:02553
02554:-00095:+00111:-00064:002354.9165:02554
02555:-00076:+00105:-00051:002354.9165:02555
02556:-00087:+00088:-00035:002276.2321:02556
02557:-00086:+00096:-00018:002276.2321:02557
02558:-00069:+00085:-00002:002276.2321:02558
02559:-00044:+00114:+00053:002276.2321:02559
02560:-00044:+00085:+00000:002276.2321:02560
02561:-00048:+00096:+00012:002276.2321:02561
02562:-00052:+00078:-00001:002276.2321:02562
02563:-00019:+00058:-00005:002276.2321:02563
02564:-00035:+00064:-00021:002276.2321:02564
02565:-00020:+00026:-00001:002250.3164:02565
02566:-00055:+00025:+00036:002250.3164:02566
02567:-00053:+00017:-00003:002250.3164:02567
02568:-00031:-00003:+00019:002250.3164:02568
02569:-00044:-00019:+00004:002250.3164:02569
02570:-00065:-00034:+00038:002250.3164:02570
02571:-00064:-00029:+00045:002250.3164:02571
02572:-00078:-00024:+00062:002250.3164:02572
02573:-00079:-00047:+00015:002250.3164:02573
02574:-00091:-00037:+00054:002311.9528:02574
02575:-00096:-00029:+00035:002311.9528:02575
02576:-00118:-00046:+00056:002311.9528:02576
02577:-00117:-00065:+00014:002311.9528:02577
02578:-00100:-00051:+00028:002311.9528:02578
02579:-00088:-00040:+00002:002311.9528:02579
02580:-00084:-00015:-00012:002311.9528:02580
02581:-00058:-00036:+00020:002311.9528:02581
02582:-00040:-00009:+00038:002267.9938:02582
02583:-00013:-00009:+00019:002267.9938:02583
02584:-00011:+00003:+00034:002267.9938:02584
02585:+00010:+00004:+00012:002267.9938:02585
02586:+00017:-00017:-00020:002267.9938:02586
02587:+00005:-00004:+00004:002267.9938:02587
02588:-00016:+00031:+00054:002267.9938:02588
02589:-00030:+00027:+00016:002267.9938:02589
02590:-00043:+00028:-00026:002267.9938:02590
02591:-00072:+00029:+00011:002279.0773:02591
02592:-00072:+00063:+00009:002279.0773:02592
02593:-00109:+00057:-00057:002279.0773:02593
02594:-00094:+00079:-00065:002279.0773:02594
02595:-00116:+00108:-00004:002279.0773:02595
02596:-00118:+00125:+00044:002279.0773:02596
02597:-00108:+00122:-00002:002279.0773:02597
02598:-00090:+00134:-00047:002279.0773:02598
02599:-00077:+00120:-00076:002279.0773:02599
02600:-00082:+00136:-00058:002377.0996:02600
02601:-00057:+00133:+00012:002377.0996:02601
02602:-00013:+00102:+00030:002377.0996:02602
02603:-00024:+00102:+00033:002377.0996:02603
02604:+00003:+00098:+00018:002377.0996:02604
02605:+00011:+00059:-00077:002377.0996:02605
02606:+00000:+00050:-00085:002377.0996:02606
02607:-00022:+00038:-00050:002377.0996:02607
02608:-00002:+00018:+00044:002340.5192:02608
02609:-00008:+00004:+00066:002340.5192:02609
02610:+00004:-00032:+00163:002340.5192:02610
02611:+00011:-00029:+00087:002340.5192:02611
02612:-00009:-00030:+00069:002340.5192:02612
02613:+00022:-00039:+00078:002340.5192:02613
02614:+00042:-00041:+00080:002340.5192:02614
02615:+00059:-00064:+00087:002340.5192:02615
02616:+00049:-00041:+00081:002340.5192:02616
02617:+00071:-00040:+00195:002356.3173:02617
02618:+00068:-00047:+00151:002356.3173:02618
02619:+00076:-00035:+00047:002356.3173:02619
02620:+00081:-00010:+00057:002356.3173:02620
02621:+00072:-00026:+00056:002356.3173:02621
02622:+00091:-00033:+00051:002356.3173:02622
02623:+00052:-00037:+00079:002356.3173:02623
02624:+00064:-00024:+00088:002356.3173:02624
02625:+00051:-00029:+00068:002450.6806:02625
02626:+00066:-00017:+00027:002450.6806:02626
02627:+00055:-00014:+00070:002450.6806:02627
02628:+00042:-00047:+00032:002450.6806:02628
02629:+00045:-00048:+00082:002450.6806:02629
02630:+00022:-00028:+00099:002450.6806:02630
02631:+00044:-00030:+00070:002450.6806:02631
02632:-00039:-00069:+00075:002450.6806:02632
02633:+00084:-00077:+00069:002403.7763:02633
02634:-00013:-00122:-00013:002403.7763:02634
02635:+00046:-00101:+00023:002403.7763:02635
02636:-00023:-00115:-00036:002403.7763:02636
02637:-00008:-00129:-00068:002403.7763:02637
02638:+00039:-00130:+00031:002403.7763:02638
02639:+00102:-00110:+00185:002403.7763:02639
02640:+00062:-00127:-00020:002403.7763:02640
02641:+00009:-00084:-00240:002397.0117:02641
02642:+00094:-00093:-00104:002397.0117:02642
02643:+00154:-00045:+00228:002397.0117:02643
02644:+00069:-00093:+00184:002397.0117:02644
02645:+00090:-00025:+00052:002397.0117:02645
02646:+00099:-00032:+00001:002397.0117:02646
02647:+00074:-00020:+00037:002397.0117:02647
02648:+00028:-00014:+00010:002397.0117:02648
02649:+00013:-00022:+00013:002397.0117:02649
02650:+00025:-00018:-00018:002460.2177:02650
02651:-00006:+00020:-00038:002460.2177:02651
02652:-00008:+00013:-00037:002460.2177:02652
02653:-00014:+00037:+00019:002460.2177:02653
02654:-00003:+00052:+00026:002460.2177:02654
02655:-00002:+00055:-00010:002460.2177:02655
02656:+00000:+00061:+00101:002460.2177:02656
02657:-00028:+00045:+00074:002460.2177:02657
02658:-00051:+00069:+00086:002380.8129:02658
02659:-00072:+00065:+00072:002380.8129:02659
02660:-00085:+00051:-00013:002380.8129:02660
02661:-00098:+00047:-00010:002380.8129:02661
02662:-00073:+00013:+00017:002380.8129:02662
02663:-00085:-00006:+00007:002380.8129:02663
02664:-00045:-00015:-00027:002380.8129:02664
02665:-00042:-00036:-00093:002380.8129:02665
02666:-00036:-00027:-00030:002343.1701:02666
02667:+00015:-00076:+00045:002343.1701:02667
02668:+00004:-00073:+00104:002343.1701:02668
02669:+00040:-00099:+00054:002343.1701:02669
02670:+00054:-00095:-00039:002343.1701:02670
02671:+00056:-00076:-00024:002343.1701:02671
02672:+00064:-00100:-00017:002343.1701:02672
02673:+00036:-00099:+00020:002343.1701:02673
02674:+00038:-00109:+00027:002343.1701:02674
02675:+00021:-00108:+00006:002390.6335:02675
02676:+00011:-00113:-00044:002390.6335:02676
02677:-00005:-00106:-00043:002390.6335:02677
02678:+00011:-00110:+00015:002390.6335:02678
02679:+00017:-00109:+00020:002390.6335:02679
02680:-00008:-00094:+00028:002390.6335:02680
02681:-00012:-00060:+00027:002390.6335:02681
02682:-00001:-00056:+00010:002390.6335:02682
02683:-00023:-00063:-00022:002390.6335:02683
02684:-00010:-00027:-00022:002314.5014:02684
02685:+00002:-00015:-00043:002314.5014:02685
02686:+00026:-00007:-00046:002314.5014:02686
02687:+00043:-00003:-00019:002314.5014:02687
02688:+00073:+00023:-00037:002314.5014:02688
02689:+00066:+00015:-00004:002314.5014:02689
02690:+00080:+00048:-00040:002314.5014:02690
02691:+00087:+00041:-00025:002314.5014:02691
02692:+00086:+00056:-00076:002274.9406:02692
02693:+00071:+00062:-00010:002274.9406:02693
02694:+00071:+00071:-00012:002274.9406:02694
02695:+00063:+00064:-00014:002274.9406:02695
02696:+00019:+00058:-00069:002274.9406:02696
02697:-00042:+00064:-00068:002274.9406:02697
02698:-00054:+00045:-00110:002274.9406:02698
02699:-00088:+00047:-00066:002274.9406:02699
02700:-00076:+00047:-00046:002274.9406:02700
02701:-00094:+00036:-00014:002329.0830:02701
02702:-00111:+00009:-00048:002329.0830:02702
02703:-00147:+00016:-00085:002329.0830:02703
02704:-00120:+00018:-00112:002329.0830:02704
02705:-00151:-00002:-00137:002329.0830:02705
02706:-00142:-00002:-00086:002329.0830:02706
02707:-00120:+00022:-00035:002329.0830:02707
02708:-00112:+00020:+00006:002329.0830:02708
02709:-00111:+00000:+00042:002329.0830:02709
02710:-00077:+00022:-00007:002251.5708:02710
02711:-00076:+00025:-00041:002251.5708:02711
02712:-00065:+00029:-00068:002251.5708:02712
02713:-00059:+00077:-00073:002251.5708:02713
02714:-00068:+00078:-00042:002251.5708:02714
02715:-00047:+00082:-00054:002251.5708:02715
02716:-00048:+00099:-00050:002251.5708:02716
02717:-00054:+00112:-00059:002251.5708:02717
02718:-00051:+00086:-00064:002251.5708:02718
02719:-00048:+00102:-00027:002226.3408:02719
02720:-00055:+00130:-00009:002226.3408:02720
02721:-00063:+00101:-00014:002226.3408:02721
02722:-00074:+00105:-00006:002226.3408:02722
02723:-00101:+00107:+00021:002226.3408:02723
02724:-00095:+00113:+00027:002226.3408:02724
02725:-00107:+00111:+00030:002226.3408:02725
02726:-00109:+00097:+00022:002226.3408:02726
02727:-00106:+00085:-00031:002226.3408:02727
02728:-00131:+00095:-00023:002278.7766:02728
02729:-00091:+00088:+00008:002278.7766:02729
02730:-00093:+00075:+00024:002278.7766:02730
02731:-00102:+00079:+00000:002278.7766:02731
02732:-00072:+00055:+00022:002278.7766:02732
02733:-00030:+00079:-00008:002278.7766:02733
02734:-00035:+00068:-00019:002278.7766:02734
02735:-00015:+00051:+00014:002278.7766:02735
02736:-00023:+00038:+00064:002231.4562:02736
02737:-00006:+00031:+00059:002231.4562:02737
02738:-00001:-00005:+00018:002231.4562:02738
02739:-00007:+00005:-00005:002231.4562:02739
02740:-00036:-00008:-00014:002231.4562:02740
02741:-00052:-00009:-00033:002231.4562:02741
02742:-00056:-00049:-00012:002231.4562:02742
02743:-00053:-00044:+00042:002231.4562:02743
02744:-00070:-00029:+00015:002231.4562:02744
02745:-00063:-00061:+00030:002234.3112:02745
02746:-00082:-00025:-00017:002234.3112:02746
02747:-00080:-00051:+00012:002234.3112:02747
02748:-00075:-00024:+00006:002234.3112:02748
02749:-00066:-00036:+00089:002234.3112:02749
02750:-00052:-00011:+00019:002234.3112:02750
02751:-00055:-00011:-00024:002234.3112:02751
02752:-00020:+00000:+00026:002234.3112:02752
02753:-00013:-00005:+00060:002234.3112:02753
02754:-00024:+00035:+00022:002329.0415:02754
02755:-00024:+00030:-00048:002329.0415:02755
02756:-00039:+00046:-00068:002329.0415:02756
02757:-00056:+00024:-00058:002329.0415:02757
02758:-00045:+00042:+00002:002329.0415:02758
02759:-00036:+00057:-00014:002329.0415:02759
02760:-00042:+00096:-00070:002329.0415:02760
02761:-00033:+00114:+00011:002329.0415:02761
02762:-00044:+00108:+00073:002329.0415:02762
02763:-00087:+00077:+00085:002305.8312:02763
02764:-00088:+00074:+00030:002305.8312:02764
02765:-00074:+00078:+00052:002305.8312:02765
02766:-00080:+00060:+00011:002305.8312:02766
02767:-00097:+00048:-00006:002305.8312:02767
02768:-00096:+00043:-00113:002305.8312:02768
02769:-00105:+00030:-00126:002305.8312:02769
02770:-00080:+00028:-00086:002305.8312:02770
02771:-00060:+00015:+00038:002325.6835:02771
02772:-00052:+00021:+00076:002325.6835:02772
02773:-00007:-00002:+00129:002325.6835:02773
02774:+00032:-00005:+00099:002325.6835:02774
02775:+00053:+00023:+00090:002325.6835:02775
02776:+00087:+00021:+00144:002325.6835:02776
02777:+00069:+00009:+00106:002325.6835:02777
02778:+00100:+00011:+00064:002325.6835:02778
02779:+00115:+00031:+00060:002325.6835:02779
02780:+00129:+00025:+00098:002427.1723:02780
02781:+00096:+00015:+00030:002427.1723:02781
02782:+00069:+00004:+00043:002427.1723:02782
02783:+00089:+00004:+00068:002427.1723:02783
02784:+00090:+00001:+00075:002427.1723:02784
02785:+00071:-00019:+00099:002427.1723:02785
02786:+00052:-00031:+00120:002427.1723:02786
02787:+00041:-00026:+00081:002427.1723:02787
02788:+00034:-00030:+00103:002389.9372:02788
02789:+00033:-00028:+00096:002389.9372:02789
02790:+00008:-00031:+00058:002389.9372:02790
02791:-00038:-00062:+00099:002389.9372:02791
02792:+00064:-00056:+00037:002389.9372:02792
02793:+00001:-00056:+00050:002389.9372:02793
02794:+00081:-00056:+00069:002389.9372:02794
02795:+00082:-00098:+00128:002389.9372:02795
02796:+00104:-00083:+00021:002396.9396:02796
02797:+00123:-00085:+00072:002396.9396:02797
02798:+00125:-00088:-00093:002396.9396:02798
02799:+00155:-00099:+00010:002396.9396:02799
02800:+00180:-00102:+00241:002396.9396:02800
02801:+00127:-00101:+00106:002396.9396:02801
02802:+00062:-00102:-00073:002396.9396:02802
02803:+00020:-00100:-00130:002396.9396:02803
02804:+00023:-00120:+00089:002464.9567:02804
02805:+00010:-00145:+00161:002464.9567:02805
02806:-00018:-00118:+00040:002464.9567:02806
02807:-00027:-00116:+00053:002464.9567:02807
02808:+00014:-00125:+00060:002464.9567:02808
02809:-00037:-00100:+00023:002464.9567:02809
02810:-00016:-00090:-00043:002464.9567:02810
02811:+00033:-00081:+00069:002464.9567:02811
02812:+00022:-00042:+00117:002464.9567:02812
02813:+00024:-00037:+00090:002408.4042:02813
02814:+00041:+00005:+00014:002408.4042:02814
02815:+00063:+00036:-00041:002408.4042:02815
02816:+00051:+00068:-00059:002408.4042:02816
02817:+00063:+00094:-00044:002408.4042:02817
02818:+00063:+00089:+00055:002408.4042:02818
02819:+00059:+00110:+00104:002408.4042:02819
02820:+00022:+00127:+00033:002408.4042:02820
02821:+00025:+00124:+00012:002378.7185:02821
02822:+00005:+00109:+00028:002378.7185:02822
02823:+00016:+00086:+00060:002378.7185:02823
02824:+00012:+00082:+00089:002378.7185:02824
02825:-00026:+00045:-00006:002378.7185:02825
02826:-00051:+00033:-00070:002378.7185:02826
02827:-00050:+00000:-00081:002378.7185:02827
02828:-00062:+00006:-00044:002378.7185:02828
02829:-00066:-00018:-00032:002431.8408:02829
02830:-00056:-00036:-00030:002431.8408:02830
02831:-00045:-00050:+00047:002431.8408:02831
02832:-00042:-00061:+00054:002431.8408:02832
02833:-00032:-00060:+00019:002431.8408:02833
02834:-00039:-00074:-00042:002431.8408:02834
02835:-00036:-00092:-00057:002431.8408:02835
02836:-00021:-00129:-00018:002431.8408:02836
02837:-00005:-00116:+00001:002431.8408:02837
02838:-00007:-00117:+00030:002344.8471:02838
02839:+00004:-00142:+00015:002344.8471:02839
02840:+00031:-00130:+00003:002344.8471:02840
02841:+00039:-00124:+00021:002344.8471:02841
02842:+00061:-00114:+00011:002344.8471:02842
02843:+00072:-00112:-00015:002344.8471:02843
02844:+00080:-00097:-00062:002344.8471:02844
02845:+00082:-00084:-00073:002344.8471:02845
02846:+00108:-00068:-00035:002308.4782:02846
02847:+00082:-00050:+00024:002308.4782:02847
02848:+00106:-00023:+00038:002308.4782:02848
02849:+00080:-00018:+00007:002308.4782:02849
02850:+00105:+00015:-00049:002308.4782:02850
02851:+00089:+00036:-00047:002308.4782:02851
02852:+00070:+00036:-00025:002308.4782:02852
02853:+00080:+00017:-00003:002308.4782:02853
02854:+00037:+00027:-00080:002308.4782:02854
02855:+00031:+00009:-00060:002359.3632:02855
02856:+00009:+00029:-00003:002359.3632:02856
02857:-00018:+00019:+00021:002359.3632:02857
02858:-00054:+00013:-00077:002359.3632:02858
02859:-00078:+00022:-00038:002359.3632:02859
02860:-00117:+00009:-00068:002359.3632:02860
02861:-00149:+00007:-00104:002359.3632:02861
02862:-00140:+00021:-00094:002359.3632:02862
02863:-00153:+00022:-00060:002359.3632:02863
02864:-00153:+00017:-00059:002276.3720:02864
02865:-00139:+00016:-00039:002276.3720:02865
02866:-00116:+00034:-00017:002276.3720:02866
02867:-00104:+00014:-00031:002276.3720:02867
02868:-00077:+00029:-00030:002276.3720:02868
02869:-00083:+00043:-00040:002276.3720:02869
02870:-00072:+00045:-00077:002276.3720:02870
02871:-00052:+00071:-00083:002276.3720:02871
02872:-00028:+00081:-00075:002276.3720:02872
02873:-00018:+00076:-00105:002254.4035:02873
02874:-00004:+00095:-00076:002254.4035:02874
02875:+00002:+00099:-00062:002254.4035:02875
02876:-00012:+00086:-00081:002254.4035:02876
02877:-00021:+00099:-00109:002254.4035:02877
02878:-00013:+00096:-00048:002254.4035:02878
02879:-00030:+00094:-00019:002254.4035:02879
02880:-00046:+00084:-00020:002254.4035:02880
02881:-00071:+00073:-00049:002307.7485:02881
02882:-00090:+00058:-00013:002307.7485:02882
02883:-00128:+00042:+00000:002307.7485:02883
02884:-00149:+00049:+00050:002307.7485:02884
02885:-00163:+00048:-00009:002307.7485:02885
02886:-00156:+00047:-00029:002307.7485:02886
02887:-00158:+00055:-00092:002307.7485:02887
02888:-00159:+00058:-00048:002307.7485:02888
02889:-00134:+00060:-00042:002307.7485:02889
02890:-00093:+00113:+00011:002247.5317:02890
02891:-00063:+00113:+00020:002247.5317:02891
02892:-00056:+00128:-00003:002247.5317:02892
02893:-00030:+00142:-00048:002247.5317:02893
02894:-00004:+00139:-00005:002247.5317:02894
02895:-00009:+00117:+00017:002247.5317:02895
02896:-00007:+00124:+00055:002247.5317:02896
02897:+00008:+00090:+00000:002247.5317:02897
02898:-00011:+00112:+00010:002247.5317:02898
02899:-00004:+00076:+00009:002238.2687:02899
02900:-00020:+00039:+00004:002238.2687:02900
02901:-00056:+00035:-00020:002238.2687:02901
02902:-00067:-00003:-00027:002238.2687:02902
02903:-00058:-00005:-00022:002238.2687:02903
02904:-00065:-00008:+00025:002238.2687:02904
02905:-00075:-00022:+00004:002238.2687:02905
02906:-00095:-00024:+00055:002238.2687:02906
02907:-00092:-00040:+00031:002238.2687:02907
02908:-00078:-00047:+00053:002312.0124:02908
02909:-00088:-00036:+00041:002312.0124:02909
02910:-00072:-00030:+00046:002312.0124:02910
02911:-00047:-00024:+00049:002312.0124:02911
02912:-00056:-00027:+00028:002312.0124:02912
02913:-00029:-00050:+00013:002312.0124:02913
02914:-00067:-00026:-00012:002312.0124:02914
02915:-00045:-00041:-00038:002312.0124:02915
02916:-00032:-00027:-00033:002312.0124:02916
02917:-00035:-00015:+00042:002284.6525:02917
02918:-00044:-00027:+00079:002284.6525:02918
02919:-00020:-00018:+00026:002284.6525:02919
02920:-00003:+00016:-00039:002284.6525:02920
02921:-00012:+00037:-00020:002284.6525:02921
02922:-00023:+00055:+00023:002284.6525:02922
02923:-00025:+00059:-00001:002284.6525:02923
02924:-00037:+00096:+00029:002284.6525:02924
02925:-00016:+00092:+00016:002304.2309:02925
02926:-00043:+00103:+00006:002304.2309:02926
02927:-00069:+00114:-00053:002304.2309:02927
02928:-00062:+00091:-00037:002304.2309:02928
02929:-00049:+00102:-00035:002304.2309:02929
02930:-00063:+00106:-00014:002304.2309:02930
02931:-00071:+00086:-00013:002304.2309:02931
02932:-00059:+00113:-00011:002304.2309:02932
02933:-00039:+00083:-00014:002304.2309:02933
02934:-00040:+00060:+00014:002399.6062:02934
02935:-00042:+00045:+00025:002399.6062:02935
02936:-00036:+00027:-00043:002399.6062:02936
02937:-00043:+00037:-00041:002399.6062:02937
02938:-00004:+00011:+00008:002399.6062:02938
02939:-00006:-00003:+00080:002399.6062:02939
02940:+00012:+00000:+00120:002399.6062:02940
02941:+00006:-00009:+00122:002399.6062:02941
02942:+00023:-00037:+00158:002376.2058:02942
02943:+00046:-00025:+00138:002376.2058:02943
02944:+00061:-00036:+00090:002376.2058:02944
02945:+00077:-00031:+00107:002376.2058:02945
02946:+00089:-00012:+00091:002376.2058:02946
02947:+00094:-00008:+00078:002376.2058:02947
02948:+00104:-00008:+00044:002376.2058:02948
02949:+00079:-00016:+00101:002376.2058:02949
02950:+00053:+00004:+00119:002387.8164:02950
02951:+00074:-00002:+00111:002387.8164:02951
02952:+00080:+00035:+00079:002387.8164:02952
02953:+00104:+00013:+00078:002387.8164:02953
02954:+00123:+00035:+00100:002387.8164:02954
02955:+00077:+00033:+00087:002387.8164:02955
02956:+00120:+00042:+00160:002387.8164:02956
02957:+00110:+00003:+00031:002387.8164:02957
02958:+00168:-00003:+00118:002484.3046:02958
02959:+00086:-00014:+00076:002484.3046:02959
02960:+00117:-00033:+00052:002484.3046:02960
02961:+00033:-00108:-00025:002484.3046:02961
02962:+00076:-00076:-00034:002484.3046:02962
02963:+00038:-00132:+00141:002484.3046:02963
02964:+00085:-00151:+00033:002484.3046:02964
02965:+00025:-00188:-00050:002484.3046:02965
02966:+00083:-00186:-00061:002484.3046:02966
02967:+00087:-00206:+00108:002427.1867:02967
02968:+00061:-00204:+00130:002427.1867:02968
02969:+00008:-00219:+00008:002427.1867:02969
02970:+00047:-00220:+00042:002427.1867:02970
02971:+00009:-00176:+00067:002427.1867:02971
02972:-00027:-00191:+00015:002427.1867:02972
02973:-00041:-00164:-00014:002427.1867:02973
02974:-00009:-00119:+00041:002427.1867:02974
02975:+00033:-00089:+00010:002410.8408:02975
02976:+00024:-00061:+00015:002410.8408:02976
02977:+00046:-00028:+00083:002410.8408:02977
02978:+00035:-00022:+00029:002410.8408:02978
02979:+00061:+00050:-00008:002410.8408:02979
02980:+00065:+00072:-00011:002410.8408:02980
02981:+00094:+00070:-00002:002410.8408:02981
02982:+00074:+00123:+00003:002410.8408:02982
02983:+00093:+00120:-00019:002474.5368:02983
02984:+00068:+00147:-00003:002474.5368:02984
02985:+00040:+00131:-00022:002474.5368:02985
02986:+00035:+00145:+00039:002474.5368:02986
02987:+00015:+00140:+00048:002474.5368:02987
02988:+00006:+00116:+00043:002474.5368:02988
02989:-00013:+00113:-00032:002474.5368:02989
02990:-00019:+00096:+00004:002474.5368:02990
02991:-00102:+00055:-00037:002394.4946:02991
02992:-00089:+00059:-00026:002394.4946:02992
02993:-00079:+00008:-00039:002394.4946:02993
02994:-00089:+00018:-00013:002394.4946:02994
02995:-00087:-00031:-00061:002394.4946:02995
02996:-00086:-00077:+00000:002394.4946:02996
02997:-00048:-00073:+00009:002394.4946:02997
02998:-00039:-00127:+00014:002394.4946:02998
02999:-00027:-00142:-00006:002394.4946:02999
03000:-00021:-00146:-00027:002356.3076:03000
03001:+00016:-00178:+00003:002356.3076:03001
03002:+00030:-00179:+00036:002356.3076:03002
03003:+00034:-00203:+00057:002356.3076:03003
03004:+00061:-00187:-00015:002356.3076:03004
03005:+00044:-00193:+00023:002356.3076:03005
03006:+00073:-00190:-00002:002356.3076:03006
03007:+00088:-00162:+00035:002356.3076:03007
03008:+00066:-00171:-00006:002399.6098:03008
03009:+00066:-00145:-00019:002399.6098:03009
03010:+00055:-00124:-00015:002399.6098:03010
03011:+00052:-00114:-00028:002399.6098:03011
03012:+00052:-00070:-00007:002399.6098:03012
03013:+00068:-00044:+00000:002399.6098:03013
03014:+00078:-00047:+00021:002399.6098:03014
03015:+00070:-00010:-00059:002399.6098:03015
03016:+00094:+00007:+00021:002399.6098:03016
03017:+00068:+00033:-00012:002310.0991:03017
03018:+00060:+00015:+00012:002310.0991:03018
03019:+00037:+00048:+00026:002310.0991:03019
03020:+00027:+00027:+00019:002310.0991:03020
03021:-00009:+00025:-00047:002310.0991:03021
03022:-00024:+00024:-00045:002310.0991:03022
03023:-00018:+00038:-00064:002310.0991:03023
03024:-00054:+00022:-00017:002310.0991:03024
03025:-00066:+00033:-00077:002310.0991:03025
03026:-00078:+00018:-00024:002266.6840:03026
03027:-00078:+00032:-00042:002266.6840:03027
03028:-00114:+00005:-00032:002266.6840:03028
03029:-00094:+00011:-00054:002266.6840:03029
03030:-00105:+00014:-00069:002266.6840:03030
03031:-00105:+00038:-00075:002266.6840:03031
03032:-00118:+00047:-00067:002266.6840:03032
03033:-00093:+00052:-00084:002266.6840:03033
03034:-00103:+00041:-00107:002307.8239:03034
03035:-00064:+00045:-00067:002307.8239:03035
03036:-00082:+00080:-00078:002307.8239:03036
03037:-00070:+00084:-00042:002307.8239:03037
03038:-00066:+00076:-00014:002307.8239:03038
03039:-00072:+00092:-00047:002307.8239:03039
03040:-00084:+00087:-00071:002307.8239:03040
03041:-00082:+00112:-00085:002307.8239:03041
03042:-00079:+00092:-00076:002307.8239:03042
03043:-00079:+00113:-00069:002219.4865:03043
03044:-00098:+00111:-00050:002219.4865:03044
03045:-00076:+00092:-00057:002219.4865:03045
03046:-00097:+00114:-00032:002219.4865:03046
03047:-00078:+00091:-00024:002219.4865:03047
03048:-00112:+00114:-00013:002219.4865:03048
03049:-00091:+00101:-00008:002219.4865:03049
03050:-00098:+00092:-00025:002219.4865:03050
03051:-00088:+00100:-00093:002219.4865:03051
03052:-00065:+00091:-00063:002187.4228:03052
03053:-00069:+00077:-00064:002187.4228:03053
03054:-00047:+00070:+00027:002187.4228:03054
03055:-00048:+00059:-00016:002187.4228:03055
03056:-00066:+00071:-00044:002187.4228:03056
03057:-00082:+00059:+00017:002187.4228:03057
03058:-00063:+00047:+00042:002187.4228:03058
03059:-00064:+00051:-00032:002187.4228:03059
03060:-00083:+00011:-00012:002187.4228:03060
03061:-00085:+00033:+00022:002242.4541:03061
03062:-00082:+00017:-00008:002242.4541:03062
03063:-00075:-00002:+00021:002242.4541:03063
03064:-00076:+00003:+00082:002242.4541:03064
03065:-00074:-00037:+00069:002242.4541:03065
03066:-00091:-00009:+00042:002242.4541:03066
03067:-00083:-00037:+00022:002242.4541:03067
03068:-00082:-00013:+00021:002242.4541:03068
03069:-00082:-00049:+00001:002242.4541:03069
03070:-00070:-00024:+00029:002242.4541:03070
03071:-00070:-00053:+00060:002192.1562:03071
03072:-00044:-00049:+00046:002192.1562:03072
03073:-00051:-00063:+00055:002192.1562:03073
03074:-00032:-00052:+00053:002192.1562:03074
03075:-00069:-00040:+00026:002192.1562:03075
03076:-00032:-00047:+00015:002192.1562:03076
03077:-00055:-00009:-00002:002192.1562:03077
03078:-00051:+00003:+00018:002192.1562:03078
03079:-00029:-00003:+00031:002192.1562:03079
03080:-00041:+00038:+00079:002206.7204:03080
03081:-00018:+00050:+00034:002206.7204:03081
03082:-00054:+00048:+00014:002206.7204:03082
03083:-00036:+00044:+00007:002206.7204:03083
03084:-00055:+00068:-00019:002206.7204:03084
03085:-00052:+00057:-00045:002206.7204:03085
03086:-00057:+00079:+00010:002206.7204:03086
03087:-00036:+00096:+00069:002206.7204:03087
03088:-00044:+00109:+00038:002299.4580:03088
03089:-00068:+00124:-00022:002299.4580:03089
03090:-00091:+00102:-00062:002299.4580:03090
03091:-00115:+00102:+00039:002299.4580:03091
03092:-00129:+00101:+00053:002299.4580:03092
03093:-00094:+00104:-00010:002299.4580:03093
03094:-00094:+00102:-00096:002299.4580:03094
03095:-00096:+00120:-00019:002299.4580:03095
03096:-00106:+00108:-00026:002299.4580:03096
03097:-00119:+00097:-00042:002276.3161:03097
03098:-00065:+00069:-00071:002276.3161:03098
03099:-00056:+00075:-00043:002276.3161:03099
03100:-00030:+00062:+00026:002276.3161:03100
03101:-00047:+00035:+00002:002276.3161:03101
03102:-00041:-00003:+00023:002276.3161:03102
03103:-00027:-00008:-00012:002276.3161:03103
03104:-00021:-00024:-00048:002276.3161:03104
03105:-00015:-00029:-00042:002276.3161:03105
03106:-00002:-00028:+00001:002304.2561:03106
03107:+00000:-00045:+00052:002304.2561:03107
03108:+00018:-00043:+00042:002304.2561:03108
03109:+00037:-00039:+00074:002304.2561:03109
03110:+00075:-00054:+00061:002304.2561:03110
03111:+00066:-00045:+00059:002304.2561:03111
03112:+00122:-00063:+00092:002304.2561:03112
03113:+00126:-00025:+00096:002304.2561:03113
03114:+00111:-00024:+00042:002408.7045:03114
03115:+00112:-00022:+00060:002408.7045:03115
03116:+00102:-00021:+00115:002408.7045:03116
03117:+00074:-00011:+00115:002408.7045:03117
03118:+00078:-00016:+00075:002408.7045:03118
03119:+00063:-00006:-00017:002408.7045:03119
03120:+00033:+00018:-00015:002408.7045:03120
03121:+00020:+00006:+00069:002408.7045:03121
03122:+00007:-00004:+00090:002380.7177:03122
03123:+00018:+00007:+00087:002380.7177:03123
03124:+00009:-00016:+00067:002380.7177:03124
03125:-00025:-00009:+00135:002380.7177:03125
03126:+00057:-00011:+00129:002380.7177:03126
03127:-00024:-00031:+00089:002380.7177:03127
03128:+00062:-00025:+00035:002380.7177:03128
03129:+00048:-00040:+00059:002380.7177:03129
03130:+00076:-00026:-00008:002380.7177:03130
03131:+00038:-00063:+00034:002396.9328:03131
03132:+00057:-00083:+00018:002396.9328:03132
03133:+00090:-00056:+00047:002396.9328:03133
03134:+00082:-00080:-00119:002396.9328:03134
03135:+00131:-00039:+00078:002396.9328:03135
03136:+00133:-00061:+00179:002396.9328:03136
03137:+00124:-00062:+00060:002396.9328:03137
03138:+00096:-00060:-00052:002396.9328:03138
03139:+00095:-00082:-00029:002469.7106:03139
03140:+00092:-00055:+00097:002469.7106:03140
03141:+00039:-00080:+00123:002469.7106:03141
03142:+00008:-00069:+00000:002469.7106:03142
03143:-00001:-00073:-00098:002469.7106:03143
03144:+00040:-00044:+00056:002469.7106:03144
03145:-00022:-00095:+00080:002469.7106:03145
03146:-00070:-00056:-00092:002469.7106:03146
03147:-00006:-00044:+00007:002408.3730:03147
03148:+00045:-00026:+00019:002408.3730:03148
03149:+00008:-00032:-00028:002408.3730:03149
03150:+00010:-00002:+00007:002408.3730:03150
03151:-00003:+00013:+00084:002408.3730:03151
03152:-00021:+00030:+00058:002408.3730:03152
03153:-00012:+00053:+00022:002408.3730:03153
03154:+00001:+00063:+00052:002408.3730:03154
03155:-00041:+00043:+00013:002408.3730:03155
03156:-00004:+00065:+00069:002392.3129:03156
03157:-00008:+00044:+00041:002392.3129:03157
03158:+00011:+00043:+00005:002392.3129:03158
03159:+00005:+00039:-00037:002392.3129:03159
03160:+00028:+00049:-00007:002392.3129:03160
03161:+00014:+00014:+00001:002392.3129:03161
03162:+00010:+00019:-00012:002392.3129:03162
03163:+00007:+00017:-00046:002392.3129:03163
03164:+00011:-00012:-00047:002445.8942:03164
03165:+00003:-00032:-00004:002445.8942:03165
03166:+00005:-00051:+00023:002445.8942:03166
03167:+00033:-00039:-00039:002445.8942:03167
03168:+00006:-00068:+00016:002445.8942:03168
03169:+00026:-00079:+00002:002445.8942:03169
03170:-00006:-00071:+00077:002445.8942:03170
03171:-00012:-00095:+00035:002445.8942:03171
03172:+00001:-00096:+00012:002362.6916:03172
03173:-00038:-00088:-00048:002362.6916:03173
03174:-00036:-00096:-00094:002362.6916:03174
03175:-00017:-00095:-00058:002362.6916:03175
03176:-00004:-00080:+00026:002362.6916:03176
03177:+00026:-00073:+00039:002362.6916:03177
03178:+00024:-00082:+00001:002362.6916:03178
03179:+00034:-00071:-00058:002362.6916:03179
03180:+00037:-00054:-00026:002362.6916:03180
03181:+00060:-00077:-00005:002338.6967:03181
03182:+00073:-00040:+00031:002338.6967:03182
03183:+00067:-00029:+00040:002338.6967:03183
03184:+00072:-00011:-00023:002338.6967:03184
03185:+00073:+00001:-00021:002338.6967:03185
03186:+00059:+00011:-00021:002338.6967:03186
03187:+00035:+00021:+00016:002338.6967:03187
03188:+00052:+00033:+00022:002338.6967:03188
03189:+00039:+00024:+00028:002390.5290:03189
03190:+00061:+00041:-00021:002390.5290:03190
03191:+00026:+00034:-00024:002390.5290:03191
03192:-00006:+00053:-00072:002390.5290:03192
03193:-00023:+00024:-00079:002390.5290:03193
03194:-00034:+00047:-00091:002390.5290:03194
03195:-00033:+00031:-00085:002390.5290:03195
03196:-00073:+00051:-00078:002390.5290:03196
03197:-00071:+00018:-00077:002390.5290:03197
03198:-00087:+00032:-00006:002322.9584:03198
03199:-00068:+00000:-00015:002322.9584:03199
03200:-00060:+00035:-00078:002322.9584:03200
03201:-00059:+00028:-00079:002322.9584:03201
03202:-00067:+00044:-00092:002322.9584:03202
03203:-00084:+00040:-00047:002322.9584:03203
03204:-00062:+00062:+00009:002322.9584:03204
03205:-00074:+00068:+00006:002322.9584:03205
03206:-00088:+00079:-00049:002299.9331:03206
03207:-00089:+00073:-00064:002299.9331:03207
03208:-00095:+00094:-00059:002299.9331:03208
03209:-00114:+00097:-00040:002299.9331:03209
03210:-00093:+00095:-00056:002299.9331:03210
03211:-00101:+00100:-00050:002299.9331:03211
03212:-00097:+00111:-00063:002299.9331:03212
03213:-00079:+00094:-00067:002299.9331:03213
03214:-00076:+00088:-00038:002299.9331:03214
03215:-00064:+00098:-00063:002354.8940:03215
03216:-00074:+00093:-00026:002354.8940:03216
03217:-00098:+00081:-00021:002354.8940:03217
03218:-00097:+00057:-00004:002354.8940:03218
03219:-00114:+00041:-00024:002354.8940:03219
03220:-00091:+00043:-00042:002354.8940:03220
03221:-00094:+00045:-00016:002354.8940:03221
03222:-00114:+00024:+00026:002354.8940:03222
03223:-00089:+00034:+00023:002354.8940:03223
03224:-00093:+00051:-00011:002292.9682:03224
03225:-00103:+00028:-00068:002292.9682:03225
03226:-00096:+00030:-00078:002292.9682:03226
03227:-00065:+00034:+00013:002292.9682:03227
03228:-00084:+00025:+00058:002292.9682:03228
03229:-00071:+00048:+00013:002292.9682:03229
03230:-00032:+00046:-00012:002292.9682:03230
03231:-00020:+00044:-00012:002292.9682:03231
03232:-00041:+00056:+00038:002274.8107:03232
03233:-00003:+00063:+00047:002274.8107:03233
03234:-00009:+00077:+00008:002274.8107:03234
03235:+00028:+00044:-00001:002274.8107:03235
03236:+00024:+00054:-00003:002274.8107:03236
03237:-00008:+00064:+00084:002274.8107:03237
03238:+00002:+00026:+00039:002274.8107:03238
03239:-00036:+00035:-00004:002274.8107:03239
03240:-00032:+00036:-00016:002274.8107:03240
03241:-00033:+00012:-00023:002354.8642:03241
03242:-00086:+00017:-00077:002354.8642:03242
03243:-00084:+00003:-00011:002354.8642:03243
03244:-00081:-00002:+00001:002354.8642:03244
03245:-00090:+00003:+00030:002354.8642:03245
03246:-00097:+00003:+00037:002354.8642:03246
03247:-00103:-00023:+00003:002354.8642:03247
03248:-00101:-00013:-00016:002354.8642:03248
03249:-00097:+00003:+00047:002354.8642:03249
03250:-00084:-00017:+00052:002305.7165:03250
03251:-00100:-00033:+00026:002305.7165:03251
03252:-00098:-00010:+00025:002305.7165:03252
03253:-00094:+00004:+00007:002305.7165:03253
03254:-00093:-00018:-00035:002305.7165:03254
03255:-00113:-00016:-00037:002305.7165:03255
03256:-00063:+00022:-00003:002305.7165:03256
03257:-00073:+00025:+00010:002305.7165:03257
03258:-00044:+00026:+00008:002321.2377:03258
03259:-00043:+00043:+00026:002321.2377:03259
03260:-00042:+00078:+00026:002321.2377:03260
03261:-00013:+00079:-00034:002321.2377:03261
03262:+00013:+00108:-00061:002321.2377:03262
03263:+00016:+00105:-00053:002321.2377:03263
03264:+00003:+00104:-00030:002321.2377:03264
03265:+00045:+00115:-00026:002321.2377:03265
03266:+00039:+00125:+00025:002321.2377:03266
03267:+00063:+00099:+00039:002417.8171:03267
03268:+00064:+00060:+00078:002417.8171:03268
03269:+00057:+00052:+00044:002417.8171:03269
03270:+00007:+00038:-00051:002417.8171:03270
03271:-00010:+00022:-00069:002417.8171:03271
03272:-00012:+00008:-00033:002417.8171:03272
03273:-00034:-00008:+00027:002417.8171:03273
03274:-00056:-00010:+00095:002417.8171:03274
03275:-00040:-00049:+00159:002380.6567:03275
03276:-00019:-00043:+00124:002380.6567:03276
03277:-00022:-00065:+00105:002380.6567:03277
03278:+00006:-00039:+00137:002380.6567:03278
03279:+00008:-00049:+00161:002380.6567:03279
03280:+00028:-00031:+00077:002380.6567:03280
03281:+00048:-00024:+00059:002380.6567:03281
03282:+00058:-00026:+00061:002380.6567:03282
03283:+00044:-00041:+00069:002401.4326:03283
03284:+00039:-00024:+00050:002401.4326:03284
03285:+00077:-00032:+00089:002401.4326:03285
03286:+00085:-00019:+00068:002401.4326:03286
03287:+00082:+00021:+00037:002401.4326:03287
03288:+00127:+00030:+00012:002401.4326:03288
03289:+00132:-00008:+00160:002401.4326:03289
03290:+00209:-00012:+00013:002401.4326:03290
03291:+00102:-00032:+00059:002489.0642:03291
03292:+00102:-00023:+00006:002489.0642:03292
03293:+00015:-00065:+00105:002489.0642:03293
03294:+00118:-00027:+00103:002489.0642:03294
03295:+00043:-00027:+00090:002489.0642:03295
03296:+00025:-00049:+00002:002489.0642:03296
03297:+00014:-00062:+00072:002489.0642:03297
03298:-00002:-00091:+00021:002489.0642:03298
03299:-00009:-00093:+00004:002427.0737:03299
03300:-00008:-00101:+00001:002427.0737:03300
03301:+00031:-00098:+00028:002427.0737:03301
03302:+00022:-00112:+00079:002427.0737:03302
03303:+00022:-00123:+00045:002427.0737:03303
03304:+00030:-00105:-00115:002427.0737:03304
03305:+00046:-00091:-00054:002427.0737:03305
03306:+00062:-00091:+00095:002427.0737:03306
03307:+00032:-00087:+00076:002427.0737:03307
03308:+00022:-00074:+00043:002406.0500:03308
03309:+00049:-00062:+00071:002406.0500:03309
03310:+00073:-00049:+00063:002406.0500:03310
03311:+00058:-00048:+00031:002406.0500:03311
03312:+00029:-00037:+00001:002406.0500:03312
03313:+00031:-00010:-00001:002406.0500:03313
03314:+00036:+00009:+00021:002406.0500:03314
03315:+00024:+00036:+00002:002406.0500:03315
03316:+00040:+00040:-00014:002464.8066:03316
03317:+00028:+00082:+00008:002464.8066:03317
03318:+00020:+00069:-00028:002464.8066:03318
03319:+00007:+00075:+00025:002464.8066:03319
03320:+00032:+00097:+00028:002464.8066:03320
03321:-00003:+00075:+00052:002464.8066:03321
03322:-00027:+00075:+00067:002464.8066:03322
03323:-00043:+00062:+00055:002464.8066:03323
03324:-00048:+00043:-00003:002376.1108:03324
03325:-00087:+00019:+00006:002376.1108:03325
03326:-00081:+00033:+00114:002376.1108:03326
03327:-00073:-00023:+00040:002376.1108:03327
03328:-00092:-00036:-00007:002376.1108:03328
03329:-00065:-00067:-00045:002376.1108:03329
03330:-00034:-00057:-00003:002376.1108:03330
03331:-00035:-00086:-00006:002376.1108:03331
03332:-00021:-00073:+00027:002376.1108:03332
03333:+00011:-00129:+00055:002342.9770:03333
03334:+00010:-00113:+00009:002342.9770:03334
03335:+00031:-00118:+00004:002342.9770:03335
03336:+00047:-00122:+00000:002342.9770:03336
03337:+00042:-00142:+00024:002342.9770:03337
03338:+00035:-00102:+00001:002342.9770:03338
03339:+00036:-00101:-00002:002342.9770:03339
03340:+00040:-00100:-00008:002342.9770:03340
03341:+00048:-00125:-00014:002377.0065:03341
03342:+00060:-00113:+00008:002377.0065:03342
03343:+00047:-00101:-00009:002377.0065:03343
03344:+00044:-00075:+00014:002377.0065:03344
03345:+00031:-00090:+00014:002377.0065:03345
03346:+00028:-00071:+00038:002377.0065:03346
03347:+00013:-00081:+00001:002377.0065:03347
03348:+00029:-00059:-00016:002377.0065:03348
03349:-00006:-00067:+00006:002377.0065:03349
03350:+00003:-00052:-00026:002292.9584:03350
03351:+00017:-00029:-00025:002292.9584:03351
03352:+00017:-00009:-00007:002292.9584:03352
03353:-00005:-00016:-00045:002292.9584:03353
03354:+00014:+00000:-00031:002292.9584:03354
03355:+00009:+00021:-00023:002292.9584:03355
03356:+00010:+00021:+00005:002292.9584:03356
03357:+00017:+00034:-00019:002292.9584:03357
03358:+00016:+00043:-00051:002292.9584:03358
03359:-00006:+00042:-00073:002242.1594:03359
03360:-00004:+00068:-00035:002242.1594:03360
03361:+00002:+00066:-00006:002242.1594:03361
03362:-00029:+00070:-00024:002242.1594:03362
03363:-00042:+00058:-00009:002242.1594:03363
03364:-00056:+00083:-00008:002242.1594:03364
03365:-00069:+00064:-00034:002242.1594:03365
03366:-00083:+00045:-00118:002242.1594:03366
03367:-00074:+00039:-00121:002242.1594:03367
03368:-00088:+00053:-00086:002291.0100:03368
03369:-00082:+00048:-00054:002291.0100:03369
03370:-00075:+00026:-00019:002291.0100:03370
03371:-00088:+00038:-00027:002291.0100:03371
03372:-00104:+00031:-00064:002291.0100:03372
03373:-00091:+00036:-00075:002291.0100:03373
03374:-00106:+00032:-00068:002291.0100:03374
03375:-00112:+00028:-00045:002291.0100:03375
03376:-00119:+00031:-00017:002291.0100:03376
03377:-00115:+00040:-00021:002207.5690:03377
03378:-00115:+00048:-00059:002207.5690:03378
03379:-00092:+00043:-00063:002207.5690:03379
03380:-00116:+00043:-00070:002207.5690:03380
03381:-00090:+00057:-00076:002207.5690:03381
03382:-00093:+00056:-00056:002207.5690:03382
03383:-00077:+00074:-00041:002207.5690:03383
03384:-00085:+00075:-00090:002207.5690:03384
03385:-00099:+00093:-00062:002207.5690:03385
03386:-00088:+00081:-00059:002191.1496:03386
03387:-00064:+00085:-00027:002191.1496:03387
03388:-00062:+00082:+00024:002191.1496:03388
03389:-00062:+00093:+00049:002191.1496:03389
03390:-00047:+00082:+00011:002191.1496:03390
03391:-00084:+00093:-00011:002191.1496:03391
03392:-00050:+00044:+00012:002191.1496:03392
03393:-00064:+00056:-00010:002191.1496:03393
03394:-00073:+00062:-00014:002191.1496:03394
03395:-00069:+00047:-00037:002250.3320:03395
03396:-00059:+00048:-00009:002250.3320:03396
03397:-00061:+00043:-00009:002250.3320:03397
03398:-00066:+00047:-00061:002250.3320:03398
03399:-00048:+00042:+00028:002250.3320:03399
03400:-00037:+00041:+00027:002250.3320:03400
03401:-00035:+00060:+00064:002250.3320:03401
03402:-00039:+00052:+00068:002250.3320:03402
03403:-00020:+00029:+00055:002250.3320:03403
03404:-00030:+00015:-00010:002203.7385:03404
03405:-00052:+00018:-00018:002203.7385:03405
03406:-00047:+00015:-00034:002203.7385:03406
03407:-00051:-00004:-00021:002203.7385:03407
03408:-00065:-00016:-00011:002203.7385:03408
03409:-00071:-00020:+00061:002203.7385:03409
03410:-00085:-00036:+00040:002203.7385:03410
03411:-00065:-00040:+00054:002203.7385:03411
03412:-00077:-00041:+00038:002203.7385:03412
03413:-00091:-00059:-00012:002214.4428:03413
03414:-00080:-00067:-00004:002214.4428:03414
03415:-00075:-00043:+00029:002214.4428:03415
03416:-00087:-00038:+00038:002214.4428:03416
03417:-00074:-00033:+00003:002214.4428:03417
03418:-00063:-00035:+00043:002214.4428:03418
03419:-00068:-00013:+00054:002214.4428:03419
03420:-00063:-00005:+00002:002214.4428:03420
03421:-00067:+00006:-00003:002214.4428:03421
03422:-00051:+00020:-00052:002311.9274:03422
03423:-00059:+00034:-00020:002311.9274:03423
03424:-00051:+00050:+00047:002311.9274:03424
03425:-00035:+00046:+00118:002311.9274:03425
03426:-00038:+00067:+00015:002311.9274:03426
03427:-00001:+00070:-00024:002311.9274:03427
03428:-00016:+00104:-00019:002311.9274:03428
03429:-00029:+00085:-00013:002311.9274:03429
03430:-00018:+00102:-00027:002292.9743:03430
03431:-00013:+00100:-00010:002292.9743:03431
03432:-00011:+00120:-00034:002292.9743:03432
03433:+00000:+00126:-00045:002292.9743:03433
03434:-00012:+00124:+00032:002292.9743:03434
03435:-00024:+00111:-00011:002292.9743:03435
03436:-00001:+00092:-00028:002292.9743:03436
03437:+00015:+00074:+00004:002292.9743:03437
03438:+00015:+00077:-00011:002292.9743:03438
03439:-00017:+00037:-00014:002316.9433:03439
03440:-00018:+00013:+00001:002316.9433:03440
03441:-00036:+00016:+00037:002316.9433:03441
03442:-00055:-00016:-00004:002316.9433:03442
03443:-00030:-00013:+00022:002316.9433:03443
03444:-00041:-00024:+00112:002316.9433:03444
03445:-00041:-00046:+00105:002316.9433:03445
03446:-00012:-00063:+00090:002316.9433:03446
03447:+00041:-00055:+00080:002431.7224:03447
03448:+00045:-00064:+00081:002431.7224:03448
03449:+00041:-00064:+00060:002431.7224:03449
03450:+00055:-00055:+00102:002431.7224:03450
03451:+00093:-00065:+00080:002431.7224:03451
03452:+00081:-00063:+00034:002431.7224:03452
03453:+00087:-00050:+00033:002431.7224:03453
03454:+00086:-00029:+00086:002431.7224:03454
03455:+00088:-00049:+00081:002399.0144:03455
03456:+00109:-00036:+00094:002399.0144:03456
03457:+00082:-00032:+00085:002399.0144:03457
03458:+00141:-00016:+00069:002399.0144:03458
03459:+00076:-00022:+00080:002399.0144:03459
03460:+00179:-00015:+00107:002399.0144:03460
03461:+00082:-00049:+00049:002399.0144:03461
03462:+00114:-00008:+00078:002399.0144:03462
03463:+00010:-00040:+00048:002399.0144:03463
03464:+00095:-00024:+00014:002406.0705:03464
03465:+00060:-00054:+00027:002406.0705:03465
03466:+00069:-00038:-00014:002406.0705:03466
03467:+00048:-00057:+00013:002406.0705:03467
03468:+00083:-00051:+00009:002406.0705:03468
03469:+00109:-00076:+00152:002406.0705:03469
03470:+00066:-00059:+00164:002406.0705:03470
03471:+00052:-00075:-00019:002406.0705:03471
03472:+00052:-00074:-00116:002489.0642:03472
03473:+00057:-00099:-00055:002489.0642:03473
03474:+00024:-00108:+00151:002489.0642:03474
03475:+00032:-00101:+00032:002489.0642:03475
03476:+00012:-00088:-00074:002489.0642:03476
03477:+00042:-00071:+00004:002489.0642:03477
03478:+00058:-00080:+00122:002489.0642:03478
03479:-00014:-00073:+00045:002489.0642:03479
03480:-00016:-00077:-00034:002417.6750:03480
03481:+00043:-00041:+00017:002417.6750:03481
03482:+00076:-00051:+00033:002417.6750:03482
03483:+00038:-00015:-00006:002417.6750:03483
03484:+00037:+00006:+00035:002417.6750:03484
03485:+00073:+00025:+00055:002417.6750:03485
03486:+00059:+00051:-00007:002417.6750:03486
03487:+00038:+00066:-00008:002417.6750:03487
03488:+00032:+00080:+00066:002383.1774:03488
03489:+00009:+00079:+00063:002383.1774:03489
03490:+00030:+00092:+00026:002383.1774:03490
03491:+00005:+00084:+00056:002383.1774:03491
03492:+00013:+00058:+00041:002383.1774:03492
03493:-00030:+00046:+00027:002383.1774:03493
03494:-00014:+00051:+00036:002383.1774:03494
03495:-00054:+00023:+00014:002383.1774:03495
03496:-00062:+00006:-00017:002383.1774:03496
03497:-00071:+00004:-00022:002431.7465:03497
03498:-00044:-00023:-00005:002431.7465:03498
03499:-00067:-00026:-00017:002431.7465:03499
03500:-00005:-00038:+00005:002431.7465:03500
03501:-00010:-00041:+00063:002431.7465:03501
03502:+00014:-00056:+00034:002431.7465:03502
03503:+00017:-00066:+00012:002431.7465:03503
03504:+00010:-00091:-00001:002431.7465:03504
03505:+00032:-00069:-00012:002349.2409:03505
03506:+00016:-00094:+00013:002349.2409:03506
03507:+00045:-00081:+00005:002349.2409:03507
03508:+00047:-00071:-00006:002349.2409:03508
03509:+00045:-00093:-00038:002349.2409:03509
03510:+00058:-00090:+00026:002349.2409:03510
03511:+00057:-00095:+00041:002349.2409:03511
03512:+00050:-00109:-00011:002349.2409:03512
03513:+00052:-00086:-00026:002349.2409:03513
03514:+00040:-00109:-00018:002308.4306:03514
03515:+00057:-00096:-00008:002308.4306:03515
03516:+00062:-00095:-00024:002308.4306:03516
03517:+00064:-00082:-00031:002308.4306:03517
03518:+00062:-00078:+00007:002308.4306:03518
03519:+00024:-00082:-00030:002308.4306:03519
03520:+00025:-00030:+00011:002308.4306:03520
03521:+00021:-00016:-00009:002308.4306:03521
03522:+00005:+00006:-00057:002354.9035:03522
03523:+00047:+00020:-00089:002354.9035:03523
03524:+00035:+00036:-00016:002354.9035:03524
03525:+00028:+00034:-00003:002354.9035:03525
03526:+00002:+00025:-00057:002354.9035:03526
03527:-00016:+00053:-00059:002354.9035:03527
03528:-00039:+00039:-00109:002354.9035:03528
03529:-00049:+00070:-00101:002354.9035:03529
03530:-00055:+00054:-00093:002354.9035:03530
03531:-00033:+00080:-00062:002263.7822:03531
03532:-00040:+00064:-00047:002263.7822:03532
03533:-00040:+00075:-00042:002263.7822:03533
03534:-00019:+00077:-00100:002263.7822:03534
03535:-00039:+00071:-00119:002263.7822:03535
03536:-00055:+00079:-00081:002263.7822:03536
03537:-00083:+00079:-00013:002263.7822:03537
03538:-00085:+00062:-00035:002263.7822:03538
03539:-00100:+00084:-00034:002263.7822:03539
03540:-00089:+00059:-00078:002230.2316:03540
03541:-00131:+00079:-00092:002230.2316:03541
03542:-00144:+00073:-00091:002230.2316:03542
03543:-00122:+00094:-00056:002230.2316:03543
03544:-00128:+00100:-00036:002230.2316:03544
03545:-00089:+00088:-00009:002230.2316:03545
03546:-00099:+00093:-00030:002230.2316:03546
03547:-00102:+00075:-00034:002230.2316:03547
03548:-00077:+00067:-00044:002230.2316:03548
03549:-00077:+00060:-00021:002278.7062:03549
03550:-00075:+00055:-00027:002278.7062:03550
03551:-00076:+00051:-00018:002278.7062:03551
03552:-00088:+00027:+00040:002278.7062:03552
03553:-00076:+00010:-00073:002278.7062:03553
03554:-00102:+00035:-00064:002278.7062:03554
03555:-00077:+00021:-00081:002278.7062:03555
03556:-00102:-00004:-00028:002278.7062:03556
03557:-00101:-00004:+00042:002278.7062:03557
03558:-00102:+00031:+00059:002203.7153:03558
03559:-00099:+00016:+00061:002203.7153:03559
03560:-00078:+00033:+00046:002203.7153:03560
03561:-00078:+00047:+00084:002203.7153:03561
03562:-00088:+00046:+00022:002203.7153:03562
03563:-00064:+00065:+00012:002203.7153:03563
03564:-00052:+00061:-00017:002203.7153:03564
03565:-00041:+00093:+00013:002203.7153:03565
03566:-00024:+00095:+00036:002203.7153:03566
03567:-00003:+00060:+00067:002187.3630:03567
03568:+00002:+00039:+00034:002187.3630:03568
03569:+00001:+00039:+00028:002187.3630:03569
03570:-00005:+00024:+00012:002187.3630:03570
03571:-00002:+00047:-00004:002187.3630:03571
03572:-00040:+00037:+00007:002187.3630:03572
03573:-00041:+00024:+00054:002187.3630:03573
03574:-00050:+00010:+00051:002187.3630:03574
03575:-00082:+00023:-00008:002187.3630:03575
03576:-00085:+00017:-00011:002258.4248:03576
03577:-00092:-00007:+00052:002258.4248:03577
03578:-00112:-00010:+00038:002258.4248:03578
03579:-00134:-00011:+00041:002258.4248:03579
03580:-00109:-00011:+00047:002258.4248:03580
03581:-00130:-00015:-00011:002258.4248:03581
03582:-00121:-00012:-00053:002258.4248:03582
03583:-00128:-00026:-00052:002258.4248:03583
03584:-00104:-00013:+00008:002258.4248:03584
03585:-00077:-00033:+00015:002223.4287:03585
03586:-00062:-00009:+00015:002223.4287:03586
03587:-00066:-00022:+00043:002223.4287:03587
03588:-00035:-00007:+00029:002223.4287:03588
03589:-00041:+00007:-00015:002223.4287:03589
03590:-00027:+00015:-00094:002223.4287:03590
03591:-00025:+00040:-00083:002223.4287:03591
03592:-00024:+00055:+00001:002223.4287:03592
03593:-00026:+00071:+00050:002223.4287:03593
03594:-00017:+00084:+00000:002250.3015:03594
03595:+00017:+00097:-00034:002250.3015:03595
03596:+00002:+00124:-00075:002250.3015:03596
03597:-00008:+00112:-00073:002250.3015:03597
03598:+00001:+00119:-00050:002250.3015:03598
03599:+00004:+00115:-00017:002250.3015:03599
03600:+00005:+00117:-00018:002250.3015:03600
03601:+00012:+00123:+00002:002250.3015:03601
03602:-00011:+00107:+00010:002359.2453:03602
03603:-00018:+00092:-00001:002359.2453:03603
03604:-00020:+00073:-00002:002359.2453:03604
03605:-00042:+00050:+00013:002359.2453:03605
03606:-00064:+00052:+00000:002359.2453:03606
03607:-00063:+00031:+00001:002359.2453:03607
03608:-00049:+00021:+00040:002359.2453:03608
03609:-00063:+00004:+00055:002359.2453:03609
03610:-00070:-00014:+00066:002359.2453:03610
03611:-00046:-00042:+00083:002335.9978:03611
03612:-00020:-00063:+00064:002335.9978:03612
03613:-00014:-00069:+00064:002335.9978:03613
03614:+00030:-00083:+00113:002335.9978:03614
03615:+00042:-00071:+00124:002335.9978:03615
03616:+00041:-00094:+00145:002335.9978:03616
03617:+00049:-00075:+00119:002335.9978:03617
03618:+00055:-00083:+00062:002335.9978:03618
03619:+00073:-00093:+00042:002356.2678:03619
03620:+00051:-00061:+00067:002356.2678:03620
03621:+00041:-00068:+00064:002356.2678:03621
03622:+00042:-00098:+00157:002356.2678:03622
03623:+00056:-00093:+00111:002356.2678:03623
03624:+00022:-00056:+00175:002356.2678:03624
03625:+00119:-00055:+00081:002356.2678:03625
03626:+00100:-00064:+00076:002356.2678:03626
03627:+00152:-00025:+00017:002356.2678:03627
03628:+00088:-00014:+00046:002450.6523:03628
03629:+00040:-00041:+00036:002450.6523:03629
03630:+00069:+00002:+00066:002450.6523:03630
03631:+00051:-00032:+00012:002450.6523:03631
03632:+00069:+00016:+00015:002450.6523:03632
03633:+00092:-00011:+00016:002450.6523:03633
03634:+00103:-00001:+00044:002450.6523:03634
03635:+00070:-00036:+00058:002450.6523:03635
03636:+00086:-00022:+00035:002403.7036:03636
03637:+00084:-00037:-00002:002403.7036:03637
03638:+00135:-00033:+00033:002403.7036:03638
03639:+00090:-00037:+00078:002403.7036:03639
03640:+00050:-00030:-00086:002403.7036:03640
03641:+00019:-00035:-00127:002403.7036:03641
03642:+00042:-00028:-00021:002403.7036:03642
03643:+00057:-00023:+00003:002403.7036:03643
03644:+00013:-00050:+00031:002387.7687:03644
03645:+00021:-00052:-00058:002387.7687:03645
03646:+00005:-00034:-00029:002387.7687:03646
03647:+00025:-00023:+00077:002387.7687:03647
03648:+00001:-00014:+00114:002387.7687:03648
03649:-00012:-00021:+00000:002387.7687:03649
03650:+00019:-00018:-00024:002387.7687:03650
03651:+00025:+00002:+00060:002387.7687:03651
03652:+00022:+00007:+00042:002436.5024:03652
03653:+00011:+00033:-00005:002436.5024:03653
03654:+00015:+00008:+00011:002436.5024:03654
03655:-00004:+00025:+00023:002436.5024:03655
03656:+00014:+00033:+00005:002436.5024:03656
03657:-00021:+00034:+00052:002436.5024:03657
03658:-00013:+00012:+00068:002436.5024:03658
03659:-00002:+00015:+00052:002436.5024:03659
03660:-00004:+00018:+00021:002436.5024:03660
03661:-00037:-00017:+00054:002358.1909:03661
03662:-00028:-00020:-00030:002358.1909:03662
03663:-00032:-00010:+00038:002358.1909:03663
03664:-00004:-00048:+00056:002358.1909:03664
03665:-00038:-00040:+00051:002358.1909:03665
03666:-00017:-00056:-00033:002358.1909:03666
03667:-00023:-00068:-00021:002358.1909:03667
03668:+00005:-00055:-00017:002358.1909:03668
03669:+00028:-00080:-00018:002325.6286:03669
03670:+00026:-00092:+00007:002325.6286:03670
03671:+00018:-00072:+00048:002325.6286:03671
03672:+00030:-00085:+00053:002325.6286:03672
03673:+00028:-00098:+00039:002325.6286:03673
03674:+00025:-00098:+00003:002325.6286:03674
03675:+00005:-00093:+00023:002325.6286:03675
03676:+00010:-00078:+00041:002325.6286:03676
03677:+00009:-00058:+00013:002325.6286:03677
03678:+00031:-00059:+00022:002363.8464:03678
03679:+00028:-00065:-00014:002363.8464:03679
03680:+00003:-00065:+00028:002363.8464:03680
03681:+00027:-00074:-00038:002363.8464:03681
03682:-00006:-00077:-00063:002363.8464:03682
03683:+00011:-00069:-00063:002363.8464:03683
03684:-00003:-00083:-00041:002363.8464:03684
03685:-00037:-00054:-00061:002363.8464:03685
03686:-00017:-00039:+00009:002363.8464:03686
03687:-00020:-00048:-00002:002288.8452:03687
03688:-00027:-00023:-00017:002288.8452:03688
03689:-00006:-00015:-00008:002288.8452:03689
03690:+00026:+00000:-00038:002288.8452:03690
03691:+00005:-00004:-00031:002288.8452:03691
03692:+00017:+00034:-00012:002288.8452:03692
03693:+00006:+00028:+00031:002288.8452:03693
03694:+00024:+00077:-00067:002288.8452:03694
03695:+00023:+00068:-00093:002254.4125:03695
03696:+00037:+00082:-00119:002254.4125:03696
03697:+00058:+00044:-00121:002254.4125:03697
03698:+00062:+00079:-00111:002254.4125:03698
03699:+00078:+00061:-00061:002254.4125:03699
03700:+00078:+00068:-00063:002254.4125:03700
03701:+00046:+00041:-00107:002254.4125:03701
03702:+00006:+00054:-00056:002254.4125:03702
03703:-00009:+00052:-00073:002254.4125:03703
03704:-00030:+00051:-00088:002299.4111:03704
03705:-00061:+00029:-00031:002299.4111:03705
03706:-00073:+00053:-00029:002299.4111:03706
03707:-00136:+00037:-00056:002299.4111:03707
03708:-00160:+00036:-00064:002299.4111:03708
03709:-00194:+00035:-00069:002299.4111:03709
03710:-00172:+00050:-00071:002299.4111:03710
03711:-00196:+00046:-00074:002299.4111:03711
03712:-00169:+00064:-00012:002299.4111:03712
03713:-00151:+00078:-00034:002235.4255:03713
03714:-00150:+00083:-00029:002235.4255:03714
03715:-00122:+00092:-00006:002235.4255:03715
03716:-00106:+00098:-00021:002235.4255:03716
03717:-00108:+00089:-00049:002235.4255:03717
03718:-00081:+00076:-00012:002235.4255:03718
03719:-00076:+00111:+00049:002235.4255:03719
03720:-00084:+00079:-00015:002235.4255:03720
03721:-00050:+00084:-00013:002235.4255:03721
03722:-00048:+00094:-00035:002214.4458:03722
03723:-00072:+00045:-00025:002214.4458:03723
03724:-00063:+00060:-00007:002214.4458:03724
03725:-00063:+00050:+00040:002214.4458:03725
03726:-00084:+00024:+00015:002214.4458:03726
03727:-00088:+00032:-00012:002214.4458:03727
03728:-00098:+00015:+00050:002214.4458:03728
03729:-00065:+00006:-00005:002214.4458:03729
03730:-00086:+00005:+00030:002214.4458:03730
03731:-00035:+00020:+00062:002282.8144:03731
03732:-00066:+00050:+00059:002282.8144:03732
03733:-00035:+00008:+00008:002282.8144:03733
03734:-00014:+00046:+00053:002282.8144:03734
03735:-00008:+00050:-00020:002282.8144:03735
03736:+00005:+00055:-00009:002282.8144:03736
03737:+00047:+00066:-00015:002282.8144:03737
03738:+00046:+00079:+00037:002282.8144:03738
03739:+00029:+00045:+00052:002282.8144:03739
03740:+00005:+00060:+00013:002235.3627:03740
03741:-00009:+00030:-00018:002235.3627:03741
03742:-00043:+00036:-00048:002235.3627:03742
03743:-00067:+00023:-00004:002235.3627:03743
03744:-00073:-00002:+00001:002235.3627:03744
03745:-00112:+00003:+00022:002235.3627:03745
03746:-00117:-00010:+00026:002235.3627:03746
03747:-00133:-00010:+00065:002235.3627:03747
03748:-00127:-00034:+00027:002235.3627:03748
03749:-00160:-00049:-00033:002246.2500:03749
03750:-00133:-00054:-00001:002246.2500:03750
03751:-00133:-00025:+00008:002246.2500:03751
03752:-00096:-00047:-00056:002246.2500:03752
03753:-00047:-00017:-00003:002246.2500:03753
03754:-00038:-00005:-00013:002246.2500:03754
03755:-00027:+00022:-00033:002246.2500:03755
03756:-00017:+00035:+00019:002246.2500:03756
03757:+00000:+00043:-00016:002346.1999:03757
03758:+00014:+00044:-00024:002346.1999:03758
03759:+00015:+00055:-00092:002346.1999:03759
03760:+00016:+00074:-00026:002346.1999:03760
03761:-00014:+00081:+00007:002346.1999:03761
03762:-00013:+00087:+00021:002346.1999:03762
03763:-00024:+00089:-00038:002346.1999:03763
03764:-00011:+00125:-00067:002346.1999:03764
03765:+00002:+00106:-00056:002346.1999:03765
03766:+00000:+00139:-00055:002314.2990:03766
03767:-00019:+00109:-00028:002314.2990:03767
03768:-00022:+00102:-00016:002314.2990:03768
03769:-00027:+00099:+00028:002314.2990:03769
03770:-00054:+00068:+00060:002314.2990:03770
03771:-00056:+00045:+00030:002314.2990:03771
03772:-00070:+00039:-00020:002314.2990:03772
03773:-00069:+00014:-00019:002314.2990:03773
03774:-00066:+00017:-00008:002343.0031:03774
03775:-00063:-00019:+00067:002343.0031:03775
03776:-00069:-00023:+00146:002343.0031:03776
03777:-00038:-00043:+00154:002343.0031:03777
03778:-00007:-00044:+00089:002343.0031:03778
03779:+00030:-00039:+00022:002343.0031:03779
03780:+00035:-00066:+00015:002343.0031:03780
03781:+00067:-00062:+00077:002343.0031:03781
03782:+00071:-00068:+00087:002343.0031:03782
03783:+00097:-00049:+00127:002445.8518:03783
03784:+00101:-00052:+00142:002445.8518:03784
03785:+00107:-00031:+00138:002445.8518:03785
03786:+00097:-00026:+00133:002445.8518:03786
03787:+00096:-00015:+00064:002445.8518:03787
03788:+00134:-00008:+00072:002445.8518:03788
03789:+00151:+00003:+00057:002445.8518:03789
03790:+00127:-00037:+00084:002445.8518:03790
03791:+00129:-00009:+00084:002413.0393:03791
03792:+00130:-00010:+00036:002413.0393:03792
03793:+00075:-00051:+00070:002413.0393:03793
03794:+00083:-00041:+00094:002413.0393:03794
03795:+00013:-00073:+00118:002413.0393:03795
03796:+00052:-00080:+00087:002413.0393:03796
03797:+00019:-00096:+00102:002413.0393:03797
03798:+00055:-00060:-00048:002413.0393:03798
03799:+00001:-00109:-00077:002415.4560:03799
03800:+00042:-00101:+00113:002415.4560:03800
03801:+00064:-00102:+00172:002415.4560:03801
03802:+00006:-00091:-00057:002415.4560:03802
03803:+00060:-00069:-00220:002415.4560:03803
03804:+00079:-00084:-00102:002415.4560:03804
03805:+00125:-00097:+00151:002415.4560:03805
03806:+00074:-00096:+00004:002415.4560:03806
03807:+00040:-00066:-00100:002484.2790:03807
03808:+00080:-00031:-00042:002484.2790:03808
03809:+00105:-00033:+00043:002484.2790:03809
03810:+00062:-00011:+00134:002484.2790:03810
03811:+00023:-00018:+00027:002484.2790:03811
03812:+00046:+00012:+00040:002484.2790:03812
03813:+00043:+00037:+00036:002484.2790:03813
03814:+00020:+00030:+00082:002484.2790:03814
03815:-00006:+00022:+00004:002484.2790:03815
03816:-00001:+00027:+00018:002403.7172:03816
03817:+00024:+00025:-00038:002403.7172:03817
03818:-00005:+00041:-00036:002403.7172:03818
03819:-00008:+00013:+00007:002403.7172:03819
03820:+00011:+00015:+00054:002403.7172:03820
03821:-00011:+00048:+00031:002403.7172:03821
03822:-00006:+00053:-00017:002403.7172:03822
03823:-00027:+00041:+00009:002403.7172:03823
03824:-00036:+00023:+00080:002378.7895:03824
03825:-00033:+00012:+00047:002378.7895:03825
03826:-00072:+00033:+00072:002378.7895:03826
03827:-00052:-00001:+00043:002378.7895:03827
03828:-00045:-00016:+00018:002378.7895:03828
03829:-00077:-00027:+00070:002378.7895:03829
03830:-00035:-00058:+00021:002378.7895:03830
03831:-00034:-00080:+00015:002378.7895:03831
03832:-00005:-00098:+00069:002431.9104:03832
03833:+00012:-00099:+00044:002431.9104:03833
03834:+00016:-00101:+00023:002431.9104:03834
03835:+00036:-00127:-00064:002431.9104:03835
03836:+00041:-00104:-00030:002431.9104:03836
03837:+00041:-00102:-00023:002431.9104:03837
03838:+00037:-00087:+00131:002431.9104:03838
03839:+00073:-00094:+00118:002431.9104:03839
03840:+00018:-00093:+00035:002431.9104:03840
03841:+00032:-00063:-00059:002349.3930:03841
03842:+00031:-00056:-00037:002349.3930:03842
03843:-00007:-00028:-00018:002349.3930:03843
03844:-00010:-00049:+00045:002349.3930:03844
03845:+00011:-00040:+00002:002349.3930:03845
03846:-00028:-00025:+00009:002349.3930:03846
03847:-00006:-00027:-00075:002349.3930:03847
03848:-00012:-00049:-00081:002349.3930:03848
03849:-00003:-00042:-00087:002312.8054:03849
03850:+00003:-00039:-00076:002312.8054:03850
03851:+00017:-00027:-00029:002312.8054:03851
03852:+00009:-00013:-00010:002312.8054:03852
03853:+00043:-00034:+00010:002312.8054:03853
03854:+00036:-00001:-00063:002312.8054:03854
03855:+00021:+00002:-00053:002312.8054:03855
03856:+00075:+00009:-00052:002312.8054:03856
03857:+00037:+00033:+00013:002312.8054:03857
03858:+00059:+00031:-00058:002359.4323:03858
03859:+00018:+00028:-00048:002359.4323:03859
03860:+00016:+00034:-00065:002359.4323:03860
03861:-00011:+00015:-00059:002359.4323:03861
03862:+00013:+00027:-00084:002359.4323:03862
03863:-00001:+00050:-00103:002359.4323:03863
03864:+00018:+00025:-00088:002359.4323:03864
03865:-00021:+00028:-00086:002359.4323:03865
03866:+00000:+00009:-00096:002359.4323:03866
03867:-00029:+00014:-00110:002272.2495:03867
03868:-00057:+00008:-00065:002272.2495:03868
03869:-00047:+00011:-00054:002272.2495:03869
03870:-00069:-00003:-00063:002272.2495:03870
03871:-00081:+00022:-00051:002272.2495:03871
03872:-00100:+00035:-00039:002272.2495:03872
03873:-00102:+00026:-00063:002272.2495:03873
03874:-00100:+00028:-00019:002272.2495:03874
03875:-00097:+00045:-00042:002272.2495:03875
03876:-00086:+00061:-00018:002238.3227:03876
03877:-00088:+00057:-00047:002238.3227:03877
03878:-00076:+00075:-00003:002238.3227:03878
03879:-00080:+00092:-00040:002238.3227:03879
03880:-00119:+00104:-00061:002238.3227:03880
03881:-00104:+00113:-00072:002238.3227:03881
03882:-00127:+00119:-00022:002238.3227:03882
03883:-00140:+00116:-00046:002238.3227:03883
03884:-00154:+00126:+00028:002278.7890:03884
03885:-00163:+00110:-00023:002278.7890:03885
03886:-00179:+00086:-00020:002278.7890:03886
03887:-00181:+00068:-00029:002278.7890:03887
03888:-00165:+00066:-00003:002278.7890:03888
03889:-00141:+00035:+00022:002278.7890:03889
03890:-00130:+00038:-00003:002278.7890:03890
03891:-00119:+00034:-00011:002278.7890:03891
03892:-00078:+00027:+00042:002278.7890:03892
03893:-00101:+00014:+00023:002211.6623:03893
03894:-00051:+00036:-00001:002211.6623:03894
03895:-00032:+00048:-00015:002211.6623:03895
03896:-00024:+00050:+00068:002211.6623:03896
03897:-00006:+00026:+00048:002211.6623:03897
03898:+00007:+00024:+00019:002211.6623:03898
03899:+00028:+00038:-00011:002211.6623:03899
03900:+00006:+00023:-00046:002211.6623:03900
03901:+00027:+00023:-00005:002211.6623:03901
03902:-00008:+00017:+00043:002211.6623:03902
03903:-00028:-00016:+00045:002199.0114:03903
03904:-00019:-00014:+00018:002199.0114:03904
03905:-00036:-00010:+00040:002199.0114:03905
03906:-00049:-00022:-00012:002199.0114:03906
03907:-00066:-00023:-00045:002199.0114:03907
03908:-00079:-00015:-00029:002199.0114:03908
03909:-00092:-00033:-00023:002199.0114:03909
03910:-00095:-00011:+00017:002199.0114:03910
03911:-00102:-00008:-00003:002274.7136:03911
03912:-00092:-00032:-00006:002274.7136:03912
03913:-00089:-00012:-00008:002274.7136:03913
03914:-00100:+00002:-00011:002274.7136:03914
03915:-00077:+00000:-00017:002274.7136:03915
03916:-00087:+00000:-00039:002274.7136:03916
03917:-00073:-00001:-00023:002274.7136:03917
03918:-00062:+00037:+00044:002274.7136:03918
03919:-00067:+00023:-00016:002274.7136:03919
03920:-00050:+00054:-00056:002247.5800:03920
03921:-00071:+00062:-00072:002247.5800:03921
03922:-00044:+00083:-00028:002247.5800:03922
03923:-00050:+00082:-00011:002247.5800:03923
03924:+00001:+00113:-00078:002247.5800:03924
03925:-00042:+00105:-00119:002247.5800:03925
03926:-00028:+00104:+00002:002247.5800:03926
03927:-00038:+00127:+00050:002247.5800:03927
03928:-00036:+00117:+00115:002247.5800:03928
03929:-00016:+00111:-00007:002270.8679:03929
03930:-00035:+00139:-00009:002270.8679:03930
03931:-00056:+00141:-00074:002270.8679:03931
03932:-00047:+00117:-00031:002270.8679:03932
03933:-00052:+00116:-00036:002270.8679:03933
03934:-00038:+00125:-00015:002270.8679:03934
03935:-00053:+00112:+00016:002270.8679:03935
03936:-00040:+00086:+00015:002270.8679:03936
03937:-00022:+00071:-00016:002270.8679:03937
03938:-00016:+00068:+00019:002368.2546:03938
03939:-00034:+00034:+00013:002368.2546:03939
03940:-00053:+00008:+00052:002368.2546:03940
03941:-00055:-00009:+00065:002368.2546:03941
03942:-00055:-00025:+00103:002368.2546:03942
03943:-00032:-00040:+00102:002368.2546:03943
03944:-00044:-00066:+00092:002368.2546:03944
03945:-00056:-00074:+00071:002368.2546:03945
03946:-00057:-00111:+00072:002349.3500:03946
03947:+00001:-00125:+00098:002349.3500:03947
03948:+00002:-00103:+00093:002349.3500:03948
03949:+00048:-00125:+00138:002349.3500:03949
03950:+00049:-00127:+00136:002349.3500:03950
03951:+00072:-00125:+00139:002349.3500:03951
03952:+00086:-00091:+00114:002349.3500:03952
03953:+00109:-00091:+00047:002349.3500:03953
03954:+00110:-00070:+00086:002374.2258:03954
03955:+00114:-00070:+00131:002374.2258:03955
03956:+00111:-00066:+00145:002374.2258:03956
03957:+00103:-00049:+00085:002374.2258:03957
03958:+00123:-00009:+00154:002374.2258:03958
03959:+00140:-00010:+00047:002374.2258:03959
03960:+00148:+00021:+00048:002374.2258:03960
03961:+00111:+00001:+00050:002374.2258:03961
03962:+00133:+00014:+00012:002374.2258:03962
03963:+00071:+00020:-00015:002460.1855:03963
03964:+00101:+00066:+00024:002460.1855:03964
03965:+00064:+00029:+00077:002460.1855:03965
03966:+00066:+00081:+00075:002460.1855:03966
03967:+00054:+00050:+00021:002460.1855:03967
03968:+00037:+00079:-00058:002460.1855:03968
03969:+00033:+00013:-00073:002460.1855:03969
03970:+00037:+00028:+00154:002460.1855:03970
03971:+00024:-00042:+00162:002408.4355:03971
03972:-00025:-00024:-00221:002408.4355:03972
03973:-00024:-00041:-00306:002408.4355:03973
03974:-00008:-00045:+00023:002408.4355:03974
03975:-00029:-00114:+00079:002408.4355:03975
03976:-00032:-00097:-00008:002408.4355:03976
03977:-00033:-00107:-00080:002408.4355:03977
03978:+00042:-00092:-00012:002408.4355:03978
03979:+00016:-00115:+00046:002392.4255:03979
03980:+00028:-00103:+00061:002392.4255:03980
03981:+00036:-00105:-00032:002392.4255:03981
03982:+00108:-00081:+00005:002392.4255:03982
03983:+00071:-00058:+00028:002392.4255:03983
03984:+00092:-00053:+00100:002392.4255:03984
03985:+00076:-00038:+00078:002392.4255:03985
03986:+00081:-00019:+00068:002392.4255:03986
03987:+00081:-00002:-00015:002441.3193:03987
03988:+00057:+00040:+00055:002441.3193:03988
03989:+00028:+00048:+00052:002441.3193:03989
03990:-00014:+00045:+00075:002441.3193:03990
03991:-00009:+00046:+00010:002441.3193:03991
03992:-00029:+00057:+00013:002441.3193:03992
03993:-00063:+00066:+00027:002441.3193:03993
03994:-00085:+00041:+00014:002441.3193:03994
03995:-00081:+00015:+00087:002441.3193:03995
03996:-00080:+00013:+00071:002358.2041:03996
03997:-00066:+00021:+00068:002358.2041:03997
03998:-00078:+00000:+00008:002358.2041:03998
03999:-00079:-00012:+00032:002358.2041:03999
04000:-00064:-00040:+00074:002358.2041:04000
04001:-00068:-00068:+00067:002358.2041:04001
04002:-00058:-00065:+00026:002358.2041:04002
04003:-00030:-00074:+00086:002358.2041:04003
04004:-00027:-00090:+00064:002330.0041:04004
04005:-00054:-00114:+00027:002330.0041:04005
04006:-00012:-00087:-00027:002330.0041:04006
04007:+00008:-00086:+00002:002330.0041:04007
04008:+00022:-00075:-00032:002330.0041:04008
04009:+00037:-00095:+00028:002330.0041:04009
04010:+00054:-00082:+00031:002330.0041:04010
04011:+00065:-00093:+00019:002330.0041:04011
04012:+00091:-00096:+00021:002330.0041:04012
04013:+00092:-00092:-00004:002363.8369:04013
04014:+00056:-00073:-00075:002363.8369:04014
04015:+00075:-00093:-00056:002363.8369:04015
04016:+00070:-00077:-00027:002363.8369:04016
04017:+00085:-00066:-00031:002363.8369:04017
04018:+00067:-00058:-00001:002363.8369:04018
04019:+00077:-00029:-00005:002363.8369:04019
04020:+00044:-00041:-00043:002363.8369:04020
04021:+00047:-00033:-00074:002363.8369:04021
04022:+00020:-00029:-00061:002284.6931:04022
04023:+00042:+00019:-00108:002284.6931:04023
04024:-00001:+00002:-00046:002284.6931:04024
04025:+00024:+00023:-00050:002284.6931:04025
04026:-00009:+00029:-00049:002284.6931:04026
04027:+00007:+00043:-00105:002284.6931:04027
04028:-00035:+00051:-00091:002284.6931:04028
04029:+00000:+00081:-00068:002284.6931:04029
04030:-00046:+00053:-00092:002284.6931:04030
04031:-00032:+00041:-00070:002246.3706:04031
04032:-00032:+00055:-00110:002246.3706:04032
04033:-00052:+00067:-00097:002246.3706:04033
04034:-00056:+00057:-00119:002246.3706:04034
04035:-00055:+00068:-00066:002246.3706:04035
04036:-00071:+00051:-00051:002246.3706:04036
04037:-00073:+00053:-00043:002246.3706:04037
04038:-00099:+00048:-00048:002246.3706:04038
04039:-00090:+00045:-00023:002286.9987:04039
04040:-00112:+00042:-00034:002286.9987:04040
04041:-00091:+00056:-00005:002286.9987:04041
04042:-00092:+00068:-00017:002286.9987:04042
04043:-00090:+00079:+00001:002286.9987:04043
04044:-00090:+00042:-00049:002286.9987:04044
04045:-00100:+00078:-00071:002286.9987:04045
04046:-00089:+00061:-00049:002286.9987:04046
04047:-00094:+00080:-00015:002286.9987:04047
04048:-00097:+00056:-00021:002211.6623:04048
04049:-00094:+00080:-00024:002211.6623:04049
04050:-00096:+00066:-00059:002211.6623:04050
04051:-00130:+00062:-00005:002211.6623:04051
04052:-00121:+00051:+00019:002211.6623:04052
04053:-00162:+00053:+00070:002211.6623:04053
04054:-00121:+00050:+00029:002211.6623:04054
04055:-00145:+00046:+00036:002211.6623:04055
04056:-00128:+00067:+00026:002211.6623:04056
04057:-00128:+00062:+00026:002187.4399:04057
04058:-00102:+00052:+00000:002187.4399:04058
04059:-00103:+00062:+00013:002187.4399:04059
04060:-00066:+00052:+00041:002187.4399:04060
04061:-00064:+00045:+00045:002187.4399:04061
04062:-00051:+00043:-00030:002187.4399:04062
04063:-00048:+00046:-00007:002187.4399:04063
04064:-00032:+00035:-00002:002187.4399:04064
04065:-00041:+00036:+00053:002187.4399:04065
04066:-00020:-00007:+00033:002246.4350:04066
04067:-00014:-00007:+00022:002246.4350:04067
04068:-00016:-00018:+00040:002246.4350:04068
04069:-00023:+00004:+00001:002246.4350:04069
04070:-00013:+00006:+00001:002246.4350:04070
04071:+00000:+00021:+00006:002246.4350:04071
04072:-00017:+00025:-00018:002246.4350:04072
04073:-00013:+00029:+00016:002246.4350:04073
04074:-00037:+00027:+00011:002246.4350:04074
04075:-00041:+00029:-00009:002203.7646:04075
04076:-00045:+00015:+00007:002203.7646:04076
04077:-00044:+00053:-00026:002203.7646:04077
04078:-00048:+00032:-00011:002203.7646:04078
04079:-00068:+00032:-00024:002203.7646:04079
04080:-00084:+00021:-00008:002203.7646:04080
04081:-00065:+00017:-00033:002203.7646:04081
04082:-00064:-00017:-00053:002203.7646:04082
04083:-00050:+00002:-00085:002203.7646:04083
04084:-00081:-00006:-00035:002218.4826:04084
04085:-00063:+00006:-00014:002218.4826:04085
04086:-00063:+00001:-00007:002218.4826:04086
04087:-00068:+00019:-00031:002218.4826:04087
04088:-00047:+00011:-00007:002218.4826:04088
04089:-00068:+00029:-00013:002218.4826:04089
04090:-00052:+00052:-00044:002218.4826:04090
04091:-00056:+00043:-00043:002218.4826:04091
04092:-00053:+00067:-00029:002218.4826:04092
04093:-00049:+00061:+00026:002316.2702:04093
04094:-00051:+00080:+00087:002316.2702:04094
04095:-00057:+00076:+00016:002316.2702:04095
04096:-00058:+00110:-00058:002316.2702:04096
04097:-00058:+00127:+00027:002316.2702:04097
04098:-00055:+00104:+00056:002316.2702:04098
04099:-00017:+00142:-00019:002316.2702:04099
04100:-00025:+00131:-00078:002316.2702:04100
04101:-00002:+00145:-00088:002316.2702:04101
04102:-00025:+00142:-00048:002301.5732:04102
04103:-00019:+00106:-00043:002301.5732:04103
04104:+00001:+00113:-00006:002301.5732:04104
04105:-00017:+00108:+00013:002301.5732:04105
04106:-00004:+00058:+00069:002301.5732:04106
04107:-00039:+00042:+00103:002301.5732:04107
04108:-00028:+00033:+00092:002301.5732:04108
04109:-00047:-00008:+00065:002301.5732:04109
04110:-00065:-00052:+00065:002325.6708:04110
04111:-00083:-00057:+00051:002325.6708:04111
04112:-00075:-00070:+00019:002325.6708:04112
04113:-00077:-00096:+00019:002325.6708:04113
04114:-00066:-00110:+00043:002325.6708:04114
04115:-00031:-00128:+00058:002325.6708:04115
04116:-00041:-00118:+00066:002325.6708:04116
04117:+00009:-00122:+00068:002325.6708:04117
04118:+00034:-00121:+00079:002325.6708:04118
04119:+00064:-00138:+00093:002431.8547:04119
04120:+00083:-00106:+00165:002431.8547:04120
04121:+00079:-00097:+00154:002431.8547:04121
04122:+00096:-00092:+00137:002431.8547:04122
04123:+00109:-00076:+00099:002431.8547:04123
04124:+00120:-00066:+00016:002431.8547:04124
04125:+00102:-00048:+00045:002431.8547:04125
04126:+00125:-00035:+00051:002431.8547:04126
04127:+00114:-00023:+00088:002403.7626:04127
04128:+00114:-00003:+00104:002403.7626:04128
04129:+00118:-00007:+00103:002403.7626:04129
04130:+00120:-00002:+00087:002403.7626:04130
04131:+00091:+00009:+00087:002403.7626:04131
04132:+00076:+00009:+00060:002403.7626:04132
04133:+00042:+00015:+00049:002403.7626:04133
04134:+00119:+00032:+00107:002403.7626:04134
04135:+00050:+00012:+00027:002410.8198:04135
04136:+00053:+00038:+00083:002410.8198:04136
04137:+00010:-00004:+00031:002410.8198:04137
04138:+00048:+00014:-00018:002410.8198:04138
04139:+00047:-00007:-00070:002410.8198:04139
04140:+00054:+00016:-00088:002410.8198:04140
04141:+00061:-00010:-00059:002410.8198:04141
04142:+00103:-00022:+00117:002410.8198:04142
04143:+00067:-00049:+00106:002494.1020:04143
04144:+00076:-00011:+00007:002494.1020:04144
04145:+00061:-00025:-00136:002494.1020:04145
04146:+00069:-00051:-00094:002494.1020:04146
04147:+00076:-00064:+00068:002494.1020:04147
04148:+00034:-00058:+00086:002494.1020:04148
04149:+00041:-00069:+00038:002494.1020:04149
04150:+00022:-00069:-00035:002494.1020:04150
04151:+00050:-00107:+00087:002494.1020:04151
04152:+00015:-00100:+00074:002422.4516:04152
04153:+00015:-00114:-00071:002422.4516:04153
04154:+00006:-00085:-00037:002422.4516:04154
04155:+00022:-00079:+00069:002422.4516:04155
04156:+00017:-00081:+00079:002422.4516:04156
04157:-00038:-00057:+00070:002422.4516:04157
04158:+00028:-00045:+00001:002422.4516:04158
04159:+00003:-00018:+00021:002422.4516:04159
04160:-00025:+00007:+00049:002383.2858:04160
04161:-00028:+00019:+00063:002383.2858:04161
04162:-00058:+00007:+00062:002383.2858:04162
04163:-00019:+00012:+00035:002383.2858:04163
04164:-00053:+00019:+00003:002383.2858:04164
04165:-00054:+00031:+00045:002383.2858:04165
04166:-00036:+00007:+00057:002383.2858:04166
04167:-00049:-00007:+00045:002383.2858:04167
04168:-00023:-00015:+00055:002441.2280:04168
04169:-00020:-00023:-00024:002441.2280:04169
04170:-00018:-00038:+00029:002441.2280:04170
04171:+00041:-00048:+00017:002441.2280:04171
04172:+00042:-00037:+00053:002441.2280:04172
04173:+00055:-00036:+00018:002441.2280:04173
04174:+00076:-00011:-00005:002441.2280:04174
04175:+00067:-00009:-00039:002441.2280:04175
04176:+00035:-00015:-00057:002441.2280:04176
04177:+00051:+00005:+00051:002344.9230:04177
04178:+00057:-00008:+00021:002344.9230:04178
04179:+00048:-00021:+00010:002344.9230:04179
04180:+00028:-00012:-00017:002344.9230:04180
04181:-00008:-00033:-00020:002344.9230:04181
04182:+00013:-00036:-00027:002344.9230:04182
04183:-00012:-00042:+00000:002344.9230:04183
04184:-00008:-00040:-00029:002344.9230:04184
04185:-00002:-00055:-00020:002304.3037:04185
04186:+00016:-00080:-00054:002304.3037:04186
04187:+00005:-00060:+00007:002304.3037:04187
04188:+00029:-00096:-00030:002304.3037:04188
04189:+00031:-00075:+00006:002304.3037:04189
04190:+00030:-00085:-00004:002304.3037:04190
04191:+00006:-00086:-00042:002304.3037:04191
04192:+00028:-00086:-00059:002304.3037:04192
04193:+00018:-00054:-00067:002304.3037:04193
04194:+00018:-00050:-00084:002329.0478:04194
04195:+00046:-00025:-00055:002329.0478:04195
04196:+00049:-00021:-00027:002329.0478:04196
04197:+00042:+00007:+00026:002329.0478:04197
04198:+00030:+00017:+00014:002329.0478:04198
04199:-00006:+00019:-00003:002329.0478:04199
04200:-00006:+00048:-00049:002329.0478:04200
04201:+00018:+00035:-00068:002329.0478:04201
04202:+00003:+00054:-00120:002329.0478:04202
04203:+00014:+00039:-00100:002247.5800:04203
04204:-00021:+00067:-00084:002247.5800:04204
04205:-00019:+00066:-00066:002247.5800:04205
04206:-00030:+00081:-00047:002247.5800:04206
04207:-00072:+00048:-00091:002247.5800:04207
04208:-00077:+00029:-00068:002247.5800:04208
04209:-00075:+00026:-00045:002247.5800:04209
04210:-00095:+00034:-00028:002247.5800:04210
04211:-00112:+00023:-00009:002247.5800:04211
04212:-00105:+00029:-00045:002198.9912:04212
04213:-00108:+00026:-00023:002198.9912:04213
04214:-00105:+00047:-00025:002198.9912:04214
04215:-00104:+00044:-00016:002198.9912:04215
04216:-00103:+00055:-00016:002198.9912:04216
04217:-00079:+00044:-00018:002198.9912:04217
04218:-00077:+00069:-00050:002198.9912:04218
04219:-00077:+00086:-00070:002198.9912:04219
04220:-00088:+00088:-00118:002198.9912:04220
04221:-00096:+00103:-00040:002246.5007:04221
04222:-00066:+00130:-00015:002246.5007:04222
04223:-00092:+00115:-00017:002246.5007:04223
04224:-00115:+00109:-00030:002246.5007:04224
04225:-00129:+00090:+00071:002246.5007:04225
04226:-00133:+00065:+00048:002246.5007:04226
04227:-00150:+00061:+00071:002246.5007:04227
04228:-00148:+00009:+00022:002246.5007:04228
04229:-00157:+00005:-00022:002246.5007:04229
04230:-00162:+00007:-00066:002180.6604:04230
04231:-00145:+00006:-00076:002180.6604:04231
04232:-00108:+00000:-00002:002180.6604:04232
04233:-00093:-00004:+00039:002180.6604:04233
04234:-00070:+00011:+00089:002180.6604:04234
04235:-00052:+00047:-00013:002180.6604:04235
04236:-00016:+00039:-00015:002180.6604:04236
04237:+00004:+00045:-00034:002180.6604:04237
04238:+00014:+00059:+00033:002180.6604:04238
04239:+00027:+00055:+00022:002172.2802:04239
04240:+00018:+00080:+00045:002172.2802:04240
04241:+00037:+00078:+00014:002172.2802:04241
04242:+00036:+00060:+00004:002172.2802:04242
04243:+00033:+00082:-00013:002172.2802:04243
04244:+00049:+00066:+00042:002172.2802:04244
04245:+00006:+00044:+00027:002172.2802:04245
04246:-00011:+00067:+00010:002172.2802:04246
04247:-00025:+00031:-00003:002172.2802:04247
04248:-00066:+00037:-00049:002246.4501:04248
04249:-00048:+00033:-00040:002246.4501:04249
04250:-00098:+00023:-00049:002246.4501:04250
04251:-00109:+00017:-00034:002246.4501:04251
04252:-00132:-00001:+00007:002246.4501:04252
04253:-00116:+00021:+00022:002246.4501:04253
04254:-00126:+00002:+00037:002246.4501:04254
04255:-00117:-00004:+00007:002246.4501:04255
04256:-00150:-00021:+00020:002246.4501:04256
04257:-00106:+00017:-00008:002227.4531:04257
04258:-00128:-00003:-00014:002227.4531:04258
04259:-00091:+00013:-00047:002227.4531:04259
04260:-00092:+00012:+00028:002227.4531:04260
04261:-00087:+00049:+00027:002227.4531:04261
04262:-00102:+00048:-00020:002227.4531:04262
04263:-00030:+00052:-00071:002227.4531:04263
04264:-00037:+00063:-00112:002227.4531:04264
04265:-00020:+00078:+00017:002227.4531:04265
04266:-00012:+00055:+00085:002242.3515:04266
04267:+00029:+00095:+00133:002242.3515:04267
04268:+00035:+00099:+00075:002242.3515:04268
04269:+00025:+00105:-00050:002242.3515:04269
04270:+00016:+00127:-00058:002242.3515:04270
04271:-00012:+00090:-00049:002242.3515:04271
04272:-00025:+00113:-00026:002242.3515:04272
04273:+00000:+00105:+00007:002242.3515:04273
04274:+00013:+00102:-00043:002242.3515:04274
04275:-00016:+00085:-00047:002346.2939:04275
04276:-00013:+00085:+00033:002346.2939:04276
04277:-00049:+00054:+00074:002346.2939:04277
04278:-00049:+00042:+00041:002346.2939:04278
04279:-00061:+00024:+00048:002346.2939:04279
04280:-00066:+00009:+00037:002346.2939:04280
04281:-00089:-00016:-00029:002346.2939:04281
04282:-00088:-00021:+00036:002346.2939:04282
04283:-00084:-00054:+00037:002331.7155:04283
04284:-00083:-00061:+00084:002331.7155:04284
04285:-00070:-00075:+00098:002331.7155:04285
04286:-00042:-00107:+00163:002331.7155:04286
04287:-00025:-00114:+00088:002331.7155:04287
04288:+00013:-00114:+00074:002331.7155:04288
04289:+00043:-00109:+00094:002331.7155:04289
04290:+00042:-00100:+00100:002331.7155:04290
04291:+00079:-00111:+00044:002331.7155:04291
04292:+00071:-00086:+00143:002356.3374:04292
04293:+00116:-00091:+00150:002356.3374:04293
04294:+00123:-00084:+00147:002356.3374:04294
04295:+00118:-00083:+00121:002356.3374:04295
04296:+00139:-00054:+00124:002356.3374:04296
04297:+00120:-00025:+00086:002356.3374:04297
04298:+00117:-00009:+00117:002356.3374:04298
04299:+00152:-00005:+00104:002356.3374:04299
04300:+00155:+00026:+00011:002460.2070:04300
04301:+00162:+00042:-00009:002460.2070:04301
04302:+00149:+00043:+00059:002460.2070:04302
04303:+00131:+00063:+00068:002460.2070:04303
04304:+00102:+00046:+00017:002460.2070:04304
04305:+00122:+00058:-00015:002460.2070:04305
04306:+00099:+00056:-00017:002460.2070:04306
04307:+00062:+00042:+00015:002460.2070:04307
04308:+00141:+00047:+00046:002413.1022:04308
04309:+00040:+00019:-00007:002413.1022:04309
04310:+00090:+00011:-00125:002413.1022:04310
04311:+00043:-00044:+00068:002413.1022:04311
04312:+00095:-00050:+00102:002413.1022:04312
04313:-00027:-00089:+00047:002413.1022:04313
04314:+00005:-00067:-00144:002413.1022:04314
04315:+00000:-00100:-00103:002413.1022:04315
04316:-00001:-00090:-00050:002401.5910:04316
04317:-00009:-00125:+00040:002401.5910:04317
04318:+00002:-00111:+00067:002401.5910:04318
04319:-00012:-00104:-00028:002401.5910:04319
04320:+00032:-00089:+00026:002401.5910:04320
04321:+00018:-00125:+00063:002401.5910:04321
04322:+00017:-00106:+00039:002401.5910:04322
04323:+00022:-00110:-00013:002401.5910:04323
04324:+00089:-00076:+00045:002401.5910:04324
04325:+00049:-00059:+00086:002450.6879:04325
04326:+00049:-00051:+00083:002450.6879:04326
04327:+00026:-00025:+00015:002450.6879:04327
04328:+00025:+00003:+00029:002450.6879:04328
04329:+00060:+00002:+00037:002450.6879:04329
04330:+00045:+00028:+00037:002450.6879:04330
04331:+00020:+00030:+00023:002450.6879:04331
04332:+00019:+00068:+00043:002450.6879:04332
04333:+00022:+00066:+00051:002371.8120:04333
04334:+00030:+00084:+00085:002371.8120:04334
04335:-00026:+00095:+00026:002371.8120:04335
04336:-00036:+00100:+00035:002371.8120:04336
04337:-00023:+00042:+00014:002371.8120:04337
04338:-00018:+00038:+00018:002371.8120:04338
04339:-00040:+00021:+00087:002371.8120:04339
04340:-00039:-00003:+00054:002371.8120:04340
04341:-00048:-00036:+00015:002334.3991:04341
04342:-00026:-00029:+00001:002334.3991:04342
04343:-00036:-00060:+00036:002334.3991:04343
04344:-00015:-00083:+00035:002334.3991:04344
04345:-00014:-00088:+00054:002334.3991:04345
04346:+00002:-00089:+00030:002334.3991:04346
04347:-00041:-00105:-00004:002334.3991:04347
04348:-00020:-00099:+00003:002334.3991:04348
04349:-00020:-00104:+00041:002334.3991:04349
04350:-00002:-00142:-00002:002368.2546:04350
04351:+00000:-00140:-00001:002368.2546:04351
04352:+00015:-00121:-00015:002368.2546:04352
04353:+00017:-00125:+00022:002368.2546:04353
04354:+00036:-00118:-00002:002368.2546:04354
04355:+00056:-00087:+00013:002368.2546:04355
04356:+00104:-00110:-00013:002368.2546:04356
04357:+00108:-00071:-00042:002368.2546:04357
04358:+00086:-00097:-00033:002368.2546:04358
04359:+00103:-00078:-00039:002284.6867:04359
04360:+00067:-00057:-00005:002284.6867:04360
04361:+00085:-00045:-00030:002284.6867:04361
04362:+00086:-00025:+00006:002284.6867:04362
04363:+00084:-00049:-00011:002284.6867:04363
04364:+00069:-00006:-00077:002284.6867:04364
04365:+00088:-00002:-00099:002284.6867:04365
04366:+00059:+00037:-00119:002284.6867:04366
04367:+00008:+00037:+00011:002284.6867:04367
04368:+00011:+00026:+00008:002234.3056:04368
04369:-00072:+00014:-00006:002234.3056:04369
04370:-00056:+00050:-00060:002234.3056:04370
04371:-00078:+00047:-00067:002234.3056:04371
04372:-00068:+00053:-00105:002234.3056:04372
04373:-00097:+00064:-00138:002234.3056:04373
04374:-00072:+00064:-00105:002234.3056:04374
04375:-00060:+00080:-00083:002234.3056:04375
04376:-00060:+00045:-00057:002266.5339:04376
04377:-00031:+00070:-00082:002266.5339:04377
04378:-00062:+00046:-00054:002266.5339:04378
04379:-00074:+00064:-00078:002266.5339:04379
04380:-00090:+00031:-00041:002266.5339:04380
04381:-00115:+00015:-00066:002266.5339:04381
04382:-00109:+00031:-00048:002266.5339:04382
04383:-00108:+00045:-00017:002266.5339:04383
04384:-00108:+00042:-00017:002266.5339:04384
04385:-00109:+00041:-00021:002266.5339:04385
04386:-00106:+00049:-00031:002180.6748:04386
04387:-00128:+00055:-00023:002180.6748:04387
04388:-00110:+00043:-00060:002180.6748:04388
04389:-00094:+00069:-00023:002180.6748:04389
04390:-00099:+00058:-00014:002180.6748:04390
04391:-00094:+00074:-00048:002180.6748:04391
04392:-00119:+00079:-00024:002180.6748:04392
04393:-00089:+00076:-00016:002180.6748:04393
04394:-00093:+00072:-00050:002180.6748:04394
04395:-00091:+00058:-00048:002138.8520:04395
04396:-00093:+00065:+00033:002138.8520:04396
04397:-00112:+00049:+00007:002138.8520:04397
04398:-00132:+00035:+00012:002138.8520:04398
04399:-00095:-00004:+00046:002138.8520:04399
04400:-00114:-00006:+00048:002138.8520:04400
04401:-00096:-00008:+00005:002138.8520:04401
04402:-00083:+00007:+00010:002138.8520:04402
04403:-00046:+00005:+00016:002138.8520:04403
04404:-00032:+00008:-00033:002195.8168:04404
04405:-00030:+00027:+00019:002195.8168:04405
04406:-00038:+00040:+00059:002195.8168:04406
04407:-00039:+00048:+00025:002195.8168:04407
04408:-00017:+00056:-00002:002195.8168:04408
04409:-00027:+00038:-00012:002195.8168:04409
04410:-00015:+00044:+00022:002195.8168:04410
04411:-00037:+00049:+00011:002195.8168:04411
04412:-00025:+00063:+00068:002195.8168:04412
04413:-00042:+00038:+00009:002150.4992:04413
04414:-00031:+00036:+00022:002150.4992:04414
04415:-00030:+00009:-00029:002150.4992:04415
04416:-00044:+00033:-00005:002150.4992:04416
04417:-00058:+00023:+00011:002150.4992:04417
04418:-00059:+00020:+00025:002150.4992:04418
04419:-00070:+00018:+00011:002150.4992:04419
04420:-00070:+00019:+00008:002150.4992:04420
04421:-00069:+00019:-00092:002150.4992:04421
04422:-00066:+00016:-00085:002150.4992:04422
04423:-00077:+00000:-00025:002172.2436:04423
04424:-00113:+00017:+00026:002172.2436:04424
04425:-00118:-00002:+00004:002172.2436:04425
04426:-00093:+00004:+00022:002172.2436:04426
04427:-00104:-00005:-00014:002172.2436:04427
04428:-00113:-00008:-00009:002172.2436:04428
04429:-00081:-00003:-00047:002172.2436:04429
04430:-00097:+00013:-00019:002172.2436:04430
04431:-00083:+00015:+00005:002274.6708:04431
04432:-00068:+00068:-00020:002274.6708:04432
04433:-00044:+00044:-00012:002274.6708:04433
04434:-00039:+00066:-00043:002274.6708:04434
04435:-00040:+00072:-00030:002274.6708:04435
04436:-00018:+00073:+00006:002274.6708:04436
04437:-00012:+00098:-00018:002274.6708:04437
04438:-00022:+00108:-00016:002274.6708:04438
04439:-00007:+00124:-00016:002274.6708:04439
04440:-00021:+00131:-00015:002251.5891:04440
04441:+00000:+00142:-00091:002251.5891:04441
04442:+00018:+00136:-00112:002251.5891:04442
04443:-00015:+00153:-00004:002251.5891:04443
04444:-00004:+00127:+00061:002251.5891:04444
04445:-00029:+00119:+00053:002251.5891:04445
04446:-00025:+00140:-00093:002251.5891:04446
04447:-00039:+00119:-00115:002251.5891:04447
04448:-00031:+00126:-00119:002251.5891:04448
04449:-00060:+00094:+00017:002283.2324:04449
04450:-00044:+00074:+00078:002283.2324:04450
04451:-00063:+00054:+00053:002283.2324:04451
04452:-00070:+00031:+00072:002283.2324:04452
04453:-00072:-00004:+00028:002283.2324:04453
04454:-00062:-00035:+00041:002283.2324:04454
04455:-00065:-00039:+00096:002283.2324:04455
04456:-00033:-00083:+00144:002283.2324:04456
04457:-00029:-00089:+00003:002395.0402:04457
04458:-00016:-00091:-00013:002395.0402:04458
04459:-00008:-00117:+00001:002395.0402:04459
04460:+00017:-00147:+00053:002395.0402:04460
04461:-00003:-00173:+00032:002395.0402:04461
04462:+00025:-00188:+00152:002395.0402:04462
04463:+00045:-00179:+00092:002395.0402:04463
04464:+00043:-00193:+00061:002395.0402:04464
04465:+00035:-00182:+00110:002395.0402:04465
04466:+00035:-00181:+00170:002376.1889:04466
04467:+00040:-00152:+00144:002376.1889:04467
04468:+00092:-00108:+00089:002376.1889:04468
04469:+00112:-00069:+00147:002376.1889:04469
04470:+00126:-00026:+00180:002376.1889:04470
04471:+00151:+00000:+00108:002376.1889:04471
04472:+00161:+00027:+00118:002376.1889:04472
04473:+00176:+00069:+00091:002376.1889:04473
04474:+00187:+00080:+00031:002401.5498:04474
04475:+00183:+00098:+00011:002401.5498:04475
04476:+00196:+00097:+00146:002401.5498:04476
04477:+00162:+00098:+00086:002401.5498:04477
04478:+00094:+00069:+00042:002401.5498:04478
04479:+00017:+00065:-00001:002401.5498:04479
04480:-00032:+00027:+00034:002401.5498:04480
04481:-00015:+00059:-00005:002401.5498:04481
04482:-00051:+00059:+00005:002489.1809:04482
04483:-00036:+00038:-00077:002489.1809:04483
04484:+00011:+00011:+00071:002489.1809:04484
04485:+00024:-00005:+00131:002489.1809:04485
04486:-00008:+00000:+00072:002489.1809:04486
04487:+00024:-00042:-00166:002489.1809:04487
04488:+00036:-00031:-00158:002489.1809:04488
04489:+00049:-00059:+00010:002489.1809:04489
04490:+00075:-00083:+00069:002436.6672:04490
04491:+00030:-00092:+00023:002436.6672:04491
04492:+00037:-00092:-00072:002436.6672:04492
04493:+00020:-00113:-00183:002436.6672:04493
04494:+00013:-00108:-00069:002436.6672:04494
04495:+00052:-00098:+00246:002436.6672:04495
04496:+00041:-00101:+00097:002436.6672:04496
04497:+00047:-00078:-00052:002436.6672:04497
04498:+00085:-00068:-00026:002436.6672:04498
04499:+00088:-00066:+00088:002410.7956:04499
04500:+00060:-00054:+00007:002410.7956:04500
04501:+00036:-00038:-00023:002410.7956:04501
04502:+00080:-00018:-00049:002410.7956:04502
04503:+00059:+00007:+00006:002410.7956:04503
04504:+00062:+00006:+00033:002410.7956:04504
04505:+00008:+00011:+00065:002410.7956:04505
04506:+00020:+00038:+00019:002410.7956:04506
04507:+00027:+00045:+00041:002464.9531:04507
04508:+00032:+00053:+00096:002464.9531:04508
04509:-00012:+00042:+00095:002464.9531:04509
04510:+00002:+00028:+00112:002464.9531:04510
04511:-00008:+00029:+00071:002464.9531:04511
04512:-00003:+00032:-00034:002464.9531:04512
04513:-00040:+00011:-00073:002464.9531:04513
04514:-00031:-00021:-00035:002464.9531:04514
04515:-00054:-00014:-00036:002385.3596:04515
04516:-00034:-00043:+00040:002385.3596:04516
04517:-00017:-00057:+00047:002385.3596:04517
04518:-00036:-00082:+00097:002385.3596:04518
04519:+00001:-00096:+00013:002385.3596:04519
04520:-00002:-00107:-00046:002385.3596:04520
04521:+00015:-00086:+00036:002385.3596:04521
04522:-00007:-00126:-00012:002385.3596:04522
04523:-00025:-00126:+00124:002385.3596:04523
04524:+00016:-00130:+00092:002351.8889:04524
04525:-00038:-00129:+00001:002351.8889:04525
04526:-00027:-00125:-00002:002351.8889:04526
04527:-00011:-00140:+00008:002351.8889:04527
04528:+00000:-00138:+00002:002351.8889:04528
04529:+00032:-00139:-00004:002351.8889:04529
04530:+00054:-00112:+00011:002351.8889:04530
04531:+00063:-00112:-00025:002351.8889:04531
04532:+00079:-00089:-00039:002404.1384:04532
04533:+00070:-00059:+00001:002404.1384:04533
04534:+00071:-00056:-00041:002404.1384:04534
04535:+00088:-00021:+00037:002404.1384:04535
04536:+00065:+00019:-00044:002404.1384:04536
04537:+00062:+00024:-00057:002404.1384:04537
04538:+00087:+00063:-00057:002404.1384:04538
04539:+00073:+00058:-00042:002404.1384:04539
04540:+00039:+00093:-00042:002404.1384:04540
04541:+00013:+00072:-00046:002310.0798:04541
04542:+00017:+00093:-00121:002310.0798:04542
04543:-00006:+00096:-00098:002310.0798:04543
04544:-00005:+00105:-00103:002310.0798:04544
04545:-00009:+00088:-00067:002310.0798:04545
04546:-00002:+00100:-00073:002310.0798:04546
04547:-00002:+00095:-00078:002310.0798:04547
04548:-00041:+00092:-00079:002310.0798:04548
04549:-00032:+00093:-00073:002279.0744:04549
04550:-00072:+00071:-00051:002279.0744:04550
04551:-00070:+00083:-00039:002279.0744:04551
04552:-00075:+00067:-00064:002279.0744:04552
04553:-00081:+00042:-00120:002279.0744:04553
04554:-00094:+00042:-00086:002279.0744:04554
04555:-00127:+00035:-00100:002279.0744:04555
04556:-00131:+00037:-00081:002279.0744:04556
04557:-00128:+00035:-00091:002279.0744:04557
04558:-00109:+00048:-00036:002316.2543:04558
04559:-00118:+00048:-00047:002316.2543:04559
04560:-00116:+00026:+00010:002316.2543:04560
04561:-00099:+00044:-00001:002316.2543:04561
04562:-00089:+00051:-00047:002316.2543:04562
04563:-00088:+00041:-00066:002316.2543:04563
04564:-00086:+00057:-00025:002316.2543:04564
04565:-00070:+00064:-00008:002316.2543:04565
04566:-00088:+00045:+00021:002316.2543:04566
04567:-00069:+00041:+00006:002235.4167:04567
04568:-00082:+00029:-00073:002235.4167:04568
04569:-00083:+00054:-00044:002235.4167:04569
04570:-00071:+00014:-00069:002235.4167:04570
04571:-00103:+00030:-00006:002235.4167:04571
04572:-00093:+00036:+00043:002235.4167:04572
04573:-00104:+00013:+00051:002235.4167:04573
04574:-00115:+00027:+00062:002235.4167:04574
04575:-00112:+00052:+00049:002235.4167:04575
04576:-00115:+00042:-00045:002206.6943:04576
04577:-00115:+00049:-00004:002206.6943:04577
04578:-00063:+00027:-00013:002206.6943:04578
04579:-00084:+00064:+00059:002206.6943:04579
04580:-00063:+00039:+00045:002206.6943:04580
04581:-00069:+00049:+00046:002206.6943:04581
04582:-00058:+00028:-00006:002206.6943:04582
04583:-00062:+00046:+00000:002206.6943:04583
04584:-00032:+00010:-00016:002206.6943:04584
04585:-00050:+00013:+00008:002266.5854:04585
04586:-00058:-00007:+00048:002266.5854:04586
04587:-00051:+00007:+00079:002266.5854:04587
04588:-00053:-00012:+00020:002266.5854:04588
04589:-00047:-00008:-00059:002266.5854:04589
04590:-00051:-00019:-00010:002266.5854:04590
04591:-00053:+00019:+00054:002266.5854:04591
04592:-00055:+00000:+00016:002266.5854:04592
04593:-00046:-00006:+00024:002266.5854:04593
04594:-00032:-00006:+00031:002215.5175:04594
04595:-00044:+00020:-00029:002215.5175:04595
04596:-00070:+00014:-00020:002215.5175:04596
04597:-00060:-00003:-00046:002215.5175:04597
04598:-00083:+00016:+00013:002215.5175:04598
04599:-00066:+00021:+00001:002215.5175:04599
04600:-00101:+00035:-00035:002215.5175:04600
04601:-00060:+00037:-00091:002215.5175:04601
04602:-00066:+00040:-00023:002215.5175:04602
04603:-00063:+00046:-00014:002230.3085:04603
04604:-00070:+00064:-00030:002230.3085:04604
04605:-00084:+00062:-00017:002230.3085:04605
04606:-00066:+00067:+00016:002230.3085:04606
04607:-00099:+00072:+00027:002230.3085:04607
04608:-00099:+00068:-00048:002230.3085:04608
04609:-00092:+00069:-00097:002230.3085:04609
04610:-00092:+00093:-00118:002230.3085:04610
04611:-00104:+00078:-00106:002328.9968:04611
04612:-00063:+00074:-00009:002328.9968:04612
04613:-00070:+00079:+00007:002328.9968:04613
04614:-00057:+00098:-00006:002328.9968:04614
04615:-00030:+00097:-00047:002328.9968:04615
04616:-00012:+00108:-00039:002328.9968:04616
04617:+00015:+00073:-00017:002328.9968:04617
04618:+00003:+00090:+00057:002328.9968:04618
04619:+00024:+00059:+00062:002328.9968:04619
04620:+00004:+00057:+00059:002301.5285:04620
04621:+00031:+00039:+00037:002301.5285:04621
04622:+00008:+00031:-00005:002301.5285:04622
04623:+00010:-00001:+00057:002301.5285:04623
04624:-00006:+00005:+00084:002301.5285:04624
04625:-00028:-00009:+00134:002301.5285:04625
04626:-00024:-00028:+00115:002301.5285:04626
04627:-00011:-00049:+00063:002301.5285:04627
04628:+00027:-00052:+00082:002301.5285:04628
04629:+00042:-00042:+00119:002325.6708:04629
04630:+00047:-00058:+00081:002325.6708:04630
04631:+00065:-00062:+00119:002325.6708:04631
04632:+00077:-00045:+00138:002325.6708:04632
04633:+00072:-00061:+00162:002325.6708:04633
04634:+00053:-00044:+00157:002325.6708:04634
04635:+00042:-00044:+00146:002325.6708:04635
04636:+00035:-00052:+00081:002325.6708:04636
04637:+00058:-00038:+00033:002427.1516:04637
04638:+00057:-00034:+00064:002427.1516:04638
04639:+00050:-00032:+00100:002427.1516:04639
04640:+00052:-00009:+00103:002427.1516:04640
04641:+00080:-00001:+00041:002427.1516:04641
04642:+00091:-00006:+00009:002427.1516:04642
04643:+00082:-00001:+00020:002427.1516:04643
04644:+00089:-00021:+00078:002427.1516:04644
04645:+00080:+00007:+00079:002385.3220:04645
04646:+00076:-00019:+00062:002385.3220:04646
04647:+00066:-00017:+00048:002385.3220:04647
04648:+00064:-00037:+00028:002385.3220:04648
04649:+00106:-00064:+00098:002385.3220:04649
04650:-00023:-00112:-00025:002385.3220:04650
04651:-00007:-00084:+00014:002385.3220:04651
04652:-00015:-00135:-00062:002385.3220:04652
04653:-00047:-00115:+00045:002385.3220:04653
04654:+00012:-00158:+00082:002374.2226:04654
04655:+00000:-00106:-00030:002374.2226:04655
04656:-00004:-00118:-00069:002374.2226:04656
04657:-00001:-00098:-00005:002374.2226:04657
04658:+00005:-00087:-00042:002374.2226:04658
04659:+00003:-00062:+00056:002374.2226:04659
04660:+00045:-00041:+00046:002374.2226:04660
04661:+00038:-00007:+00106:002374.2226:04661
04662:+00068:-00006:+00046:002431.9035:04662
04663:+00088:+00041:+00082:002431.9035:04663
04664:+00069:+00052:+00055:002431.9035:04664
04665:+00056:+00054:+00028:002431.9035:04665
04666:+00055:+00055:-00028:002431.9035:04666
04667:+00054:+00092:+00007:002431.9035:04667
04668:+00059:+00108:-00007:002431.9035:04668
04669:+00004:+00092:-00038:002431.9035:04669
04670:+00031:+00125:+00040:002358.1806:04670
04671:+00009:+00092:+00022:002358.1806:04671
04672:-00012:+00105:+00044:002358.1806:04672
04673:-00023:+00076:+00031:002358.1806:04673
04674:-00069:+00075:+00081:002358.1806:04674
04675:-00047:+00044:+00072:002358.1806:04675
04676:-00088:+00047:+00071:002358.1806:04676
04677:-00080:+00004:+00036:002358.1806:04677
04678:-00104:+00002:+00047:002358.1806:04678
04679:-00095:-00065:-00001:002325.6320:04679
04680:-00093:-00069:+00009:002325.6320:04680
04681:-00086:-00111:-00043:002325.6320:04681
04682:-00082:-00117:-00031:002325.6320:04682
04683:-00085:-00155:+00007:002325.6320:04683
04684:-00043:-00170:+00030:002325.6320:04684
04685:-00013:-00186:+00060:002325.6320:04685
04686:+00012:-00183:+00056:002325.6320:04686
04687:+00042:-00165:+00071:002325.6320:04687
04688:+00052:-00168:+00016:002377.1394:04688
04689:+00053:-00160:+00030:002377.1394:04689
04690:+00088:-00116:+00030:002377.1394:04690
04691:+00090:-00100:+00039:002377.1394:04691
04692:+00086:-00098:-00033:002377.1394:04692
04693:+00068:-00078:-00021:002377.1394:04693
04694:+00109:-00066:-00051:002377.1394:04694
04695:+00078:-00044:-00059:002377.1394:04695
04696:+00077:-00050:-00020:002293.0688:04696
04697:+00062:-00010:-00030:002293.0688:04697
04698:+00048:+00001:-00025:002293.0688:04698
04699:+00021:-00007:-00020:002293.0688:04699
04700:+00027:+00005:-00018:002293.0688:04700
04701:+00017:+00008:-00019:002293.0688:04701
04702:+00000:-00005:+00003:002293.0688:04702
04703:-00020:+00014:-00023:002293.0688:04703
04704:-00055:+00009:+00007:002293.0688:04704
04705:-00035:+00029:-00029:002254.4431:04705
04706:-00065:+00033:-00027:002254.4431:04706
04707:-00058:+00028:-00095:002254.4431:04707
04708:-00082:+00011:-00053:002254.4431:04708
04709:-00034:+00028:-00124:002254.4431:04709
04710:-00044:+00028:-00060:002254.4431:04710
04711:-00019:+00062:-00068:002254.4431:04711
04712:-00019:+00068:-00055:002254.4431:04712
04713:+00013:+00071:-00063:002254.4431:04713
04714:+00018:+00076:-00052:002307.8115:04714
04715:+00033:+00071:-00051:002307.8115:04715
04716:+00020:+00095:-00091:002307.8115:04716
04717:+00031:+00070:-00062:002307.8115:04717
04718:+00015:+00081:-00068:002307.8115:04718
04719:-00021:+00060:-00068:002307.8115:04719
04720:-00031:+00065:-00089:002307.8115:04720
04721:-00049:+00047:-00081:002307.8115:04721
04722:-00077:+00030:-00077:002307.8115:04722
04723:-00118:+00018:-00034:002235.4316:04723
04724:-00130:+00004:-00039:002235.4316:04724
04725:-00148:+00006:-00057:002235.4316:04725
04726:-00141:-00021:-00077:002235.4316:04726
04727:-00153:-00019:-00025:002235.4316:04727
04728:-00152:-00023:-00077:002235.4316:04728
04729:-00152:+00000:-00059:002235.4316:04729
04730:-00153:-00006:-00029:002235.4316:04730
04731:-00135:+00016:-00017:002235.4316:04731
04732:-00123:+00016:+00005:002214.5100:04732
04733:-00133:+00011:-00020:002214.5100:04733
04734:-00092:+00020:-00018:002214.5100:04734
04735:-00081:+00028:-00068:002214.5100:04735
04736:-00072:+00058:+00011:002214.5100:04736
04737:-00060:+00078:-00043:002214.5100:04737
04738:-00072:+00092:+00057:002214.5100:04738
04739:-00020:+00094:-00036:002214.5100:04739
04740:-00051:+00092:-00001:002214.5100:04740
04741:-00001:+00098:-00088:002282.8479:04741
04742:-00039:+00110:+00009:002282.8479:04742
04743:-00010:+00094:-00058:002282.8479:04743
04744:-00039:+00143:+00032:002282.8479:04744
04745:+00005:+00113:+00025:002282.8479:04745
04746:-00019:+00144:+00054:002282.8479:04746
04747:-00013:+00098:+00030:002282.8479:04747
04748:-00036:+00088:+00058:002282.8479:04748
04749:-00045:+00058:-00014:002239.4604:04749
04750:-00049:+00073:+00001:002239.4604:04750
04751:-00030:+00047:-00042:002239.4604:04751
04752:-00071:+00067:+00008:002239.4604:04752
04753:-00046:+00011:-00010:002239.4604:04753
04754:-00082:+00037:-00048:002239.4604:04754
04755:-00068:+00004:-00019:002239.4604:04755
04756:-00066:-00019:+00001:002239.4604:04756
04757:-00044:+00007:+00002:002239.4604:04757
04758:-00069:-00009:-00001:002246.3134:04758
04759:-00087:-00026:+00014:002246.3134:04759
04760:-00072:-00027:+00060:002246.3134:04760
04761:-00080:-00061:+00044:002246.3134:04761
04762:-00081:-00081:-00017:002246.3134:04762
04763:-00112:-00078:+00002:002246.3134:04763
04764:-00091:-00070:+00001:002246.3134:04764
04765:-00111:-00080:-00012:002246.3134:04765
04766:-00100:-00077:-00044:002246.3134:04766
04767:-00062:-00040:-00077:002333.3171:04767
04768:-00020:-00034:-00027:002333.3171:04768
04769:-00009:-00020:+00037:002333.3171:04769
04770:+00007:+00006:+00065:002333.3171:04770
04771:+00026:+00032:+00019:002333.3171:04771
04772:+00034:+00067:-00072:002333.3171:04772
04773:+00036:+00082:-00108:002333.3171:04773
04774:+00020:+00096:-00074:002333.3171:04774
04775:+00015:+00074:-00035:002333.3171:04775
04776:-00003:+00111:+00080:002305.7421:04776
04777:-00013:+00085:+00047:002305.7421:04777
04778:-00054:+00099:+00058:002305.7421:04778
04779:-00054:+00092:+00007:002305.7421:04779
04780:-00061:+00070:+00008:002305.7421:04780
04781:-00085:+00057:+00007:002305.7421:04781
04782:-00099:+00079:-00050:002305.7421:04782
04783:-00094:+00082:-00112:002305.7421:04783
04784:-00092:+00060:-00097:002321.3215:04784
04785:-00060:+00055:+00069:002321.3215:04785
04786:-00049:+00042:+00142:002321.3215:04786
04787:-00049:+00047:+00163:002321.3215:04787
04788:-00004:+00024:+00159:002321.3215:04788
04789:+00002:+00029:+00064:002321.3215:04789
04790:+00034:+00038:+00025:002321.3215:04790
04791:+00052:+00037:+00038:002321.3215:04791
04792:+00108:+00030:+00022:002417.9204:04792
04793:+00123:+00010:+00010:002417.9204:04793
04794:+00116:+00023:+00075:002417.9204:04794
04795:+00150:-00006:+00138:002417.9204:04795
04796:+00097:-00003:+00141:002417.9204:04796
04797:+00086:+00001:+00144:002417.9204:04797
04798:+00086:-00013:+00146:002417.9204:04798
04799:+00078:-00036:+00107:002417.9204:04799
04800:+00074:-00045:+00106:002417.9204:04800
04801:+00050:-00049:+00079:002380.7995:04801
04802:+00039:-00063:+00035:002380.7995:04802
04803:+00058:-00055:+00013:002380.7995:04803
04804:+00040:-00077:+00049:002380.7995:04804
04805:+00045:-00084:+00087:002380.7995:04805
04806:+00051:-00084:+00066:002380.7995:04806
04807:+00039:-00142:+00161:002380.7995:04807
04808:+00124:-00126:+00031:002380.7995:04808
04809:+00008:-00173:+00007:002378.7016:04809
04810:+00035:-00171:+00064:002378.7016:04810
04811:+00094:-00186:+00209:002378.7016:04811
04812:+00105:-00174:+00064:002378.7016:04812
04813:+00066:-00138:-00124:002378.7016:04813
04814:+00098:-00137:-00084:002378.7016:04814
04815:+00117:-00102:+00062:002378.7016:04815
04816:+00081:-00125:-00005:002378.7016:04816
04817:+00051:-00096:-00047:002445.9152:04817
04818:+00090:-00054:-00027:002445.9152:04818
04819:+00064:-00061:-00011:002445.9152:04819
04820:+00063:-00048:+00044:002445.9152:04820
04821:+00039:-00038:+00030:002445.9152:04821
04822:+00022:-00008:+00023:002445.9152:04822
04823:+00078:-00003:+00077:002445.9152:04823
04824:+00040:+00019:+00089:002445.9152:04824
04825:+00008:-00007:+00038:002445.9152:04825
04826:-00010:+00037:-00001:002367.1489:04826
04827:+00003:+00023:-00001:002367.1489:04827
04828:-00027:+00028:-00011:002367.1489:04828
04829:-00054:+00048:+00025:002367.1489:04829
04830:-00040:+00046:+00033:002367.1489:04830
04831:-00039:+00050:+00012:002367.1489:04831
04832:-00038:+00055:-00056:002367.1489:04832
04833:-00038:+00082:-00071:002367.1489:04833
04834:-00032:+00068:+00023:002334.3212:04834
04835:-00016:+00078:+00084:002334.3212:04835
04836:-00028:+00065:+00116:002334.3212:04836
04837:-00023:+00052:+00074:002334.3212:04837
04838:-00022:+00030:+00048:002334.3212:04838
04839:-00027:+00013:+00014:002334.3212:04839
04840:-00018:+00004:+00010:002334.3212:04840
04841:+00010:-00015:+00113:002334.3212:04841
04842:+00018:-00048:+00067:002334.3212:04842
04843:+00017:-00065:-00055:002386.0278:04843
04844:+00031:-00043:-00089:002386.0278:04844
04845:+00049:-00074:+00011:002386.0278:04845
04846:+00038:-00077:-00053:002386.0278:04846
04847:+00056:-00091:+00163:002386.0278:04847
04848:+00073:-00095:+00115:002386.0278:04848
04849:+00022:-00095:-00020:002386.0278:04849
04850:+00032:-00085:-00080:002386.0278:04850
04851:+00009:-00095:+00024:002386.0278:04851
04852:-00038:-00071:+00006:002297.2736:04852
04853:-00047:-00093:+00027:002297.2736:04853
04854:-00046:-00077:+00016:002297.2736:04854
04855:-00057:-00108:+00022:002297.2736:04855
04856:-00070:-00084:-00002:002297.2736:04856
04857:-00048:-00107:+00038:002297.2736:04857
04858:-00043:-00098:-00046:002297.2736:04858
04859:-00040:-00073:-00089:002297.2736:04859
04860:-00008:-00074:-00006:002266.6567:04860
04861:+00016:-00080:+00027:002266.6567:04861
04862:+00045:-00050:-00045:002266.6567:04862
04863:+00074:-00039:-00094:002266.6567:04863
04864:+00105:-00005:-00092:002266.6567:04864
04865:+00108:+00022:-00027:002266.6567:04865
04866:+00105:+00021:-00008:002266.6567:04866
04867:+00109:+00046:-00036:002266.6567:04867
04868:+00125:+00049:-00033:002266.6567:04868
04869:+00066:+00064:-00045:002307.8239:04869
04870:+00058:+00040:-00067:002307.8239:04870
04871:+00036:+00041:-00062:002307.8239:04871
04872:+00009:+00054:-00003:002307.8239:04872
04873:-00008:+00053:-00011:002307.8239:04873
04874:-00058:+00042:-00052:002307.8239:04874
04875:-00092:+00018:-00076:002307.8239:04875
04876:-00106:+00031:-00082:002307.8239:04876
04877:-00144:+00006:-00041:002307.8239:04877
04878:-00135:+00003:-00054:002227.4470:04878
04879:-00137:-00037:-00110:002227.4470:04879
04880:-00127:-00008:-00109:002227.4470:04880
04881:-00118:+00015:-00056:002227.4470:04881
04882:-00096:-00005:-00029:002227.4470:04882
04883:-00079:+00009:-00027:002227.4470:04883
04884:-00075:+00023:-00021:002227.4470:04884
04885:-00082:+00029:-00037:002227.4470:04885
04886:-00082:+00062:-00041:002227.4470:04886
04887:-00083:+00057:-00070:002198.9653:04887
04888:-00099:+00070:-00049:002198.9653:04888
04889:-00078:+00110:-00038:002198.9653:04889
04890:-00083:+00103:-00025:002198.9653:04890
04891:-00081:+00105:-00038:002198.9653:04891
04892:-00077:+00105:-00091:002198.9653:04892
04893:-00077:+00126:-00046:002198.9653:04893
04894:-00078:+00102:-00072:002198.9653:04894
04895:-00079:+00110:-00067:002198.9653:04895
04896:-00076:+00108:-00024:002250.4335:04896
04897:-00079:+00072:+00028:002250.4335:04897
04898:-00118:+00077:-00003:002250.4335:04898
04899:-00117:+00041:+00023:002250.4335:04899
04900:-00094:+00033:-00002:002250.4335:04900
04901:-00128:+00032:-00038:002250.4335:04901
04902:-00092:+00010:-00012:002250.4335:04902
04903:-00080:-00006:-00072:002250.4335:04903
04904:-00083:+00035:-00016:002250.4335:04904
04905:-00039:+00026:-00028:002192.1186:04905
04906:-00019:+00044:-00012:002192.1186:04906
04907:-00005:+00050:+00015:002192.1186:04907
04908:-00005:+00067:+00055:002192.1186:04908
04909:-00022:+00058:+00082:002192.1186:04909
04910:-00007:+00059:-00012:002192.1186:04910
04911:-00017:+00083:+00016:002192.1186:04911
04912:+00012:+00075:+00006:002192.1186:04912
04913:-00018:+00070:+00033:002192.1186:04913
04914:-00038:+00080:-00001:002195.0793:04914
04915:-00037:+00068:+00012:002195.0793:04915
04916:-00033:+00083:-00059:002195.0793:04916
04917:-00058:+00060:-00023:002195.0793:04917
04918:-00044:+00070:-00026:002195.0793:04918
04919:-00059:+00041:+00022:002195.0793:04919
04920:-00074:+00037:+00056:002195.0793:04920
04921:-00083:+00030:+00070:002195.0793:04921
04922:-00065:+00008:+00003:002195.0793:04922
04923:-00089:+00005:-00071:002282.8571:04923
04924:-00115:-00018:-00016:002282.8571:04924
04925:-00092:-00004:-00002:002282.8571:04925
04926:-00116:-00015:+00001:002282.8571:04926
04927:-00111:-00027:+00027:002282.8571:04927
04928:-00114:-00025:+00085:002282.8571:04928
04929:-00077:-00008:-00031:002282.8571:04929
04930:-00091:-00025:-00038:002282.8571:04930
04931:-00083:-00021:-00037:002282.8571:04931
04932:-00083:-00018:+00001:002255.6887:04932
04933:-00064:+00006:+00005:002255.6887:04933
04934:-00051:-00004:+00015:002255.6887:04934
04935:-00036:+00019:-00034:002255.6887:04935
04936:-00035:+00014:-00023:002255.6887:04936
04937:-00040:+00053:-00075:002255.6887:04937
04938:-00038:+00068:-00006:002255.6887:04938
04939:-00025:+00067:-00061:002255.6887:04939
04940:+00033:+00073:+00014:002255.6887:04940
04941:+00063:+00088:+00059:002279.0156:04941
04942:+00060:+00102:+00015:002279.0156:04942
04943:+00021:+00128:-00027:002279.0156:04943
04944:+00032:+00139:-00074:002279.0156:04944
04945:+00010:+00133:-00021:002279.0156:04945
04946:-00012:+00117:+00017:002279.0156:04946
04947:-00006:+00121:+00021:002279.0156:04947
04948:-00023:+00113:+00031:002279.0156:04948
04949:-00019:+00098:-00037:002386.0480:04949
04950:-00044:+00058:-00050:002386.0480:04950
04951:-00045:+00043:+00004:002386.0480:04951
04952:-00062:+00036:+00003:002386.0480:04952
04953:-00083:+00032:-00027:002386.0480:04953
04954:-00031:-00006:+00026:002386.0480:04954
04955:-00039:+00005:+00072:002386.0480:04955
04956:-00035:-00034:+00087:002386.0480:04956
04957:-00030:-00045:+00127:002358.2810:04957
04958:-00036:-00060:+00147:002358.2810:04958
04959:+00013:-00072:+00125:002358.2810:04959
04960:+00010:-00093:+00140:002358.2810:04960
04961:+00030:-00095:+00139:002358.2810:04961
04962:+00019:-00109:+00115:002358.2810:04962
04963:+00047:-00098:+00095:002358.2810:04963
04964:+00093:-00096:+00041:002358.2810:04964
04965:+00103:-00080:+00032:002358.2810:04965
04966:+00137:-00056:+00076:002378.7250:04966
04967:+00111:-00064:+00163:002378.7250:04967
04968:+00126:-00065:+00194:002378.7250:04968
04969:+00155:-00049:+00155:002378.7250:04969
04970:+00144:-00008:+00164:002378.7250:04970
04971:+00153:-00018:+00076:002378.7250:04971
04972:+00141:+00016:+00035:002378.7250:04972
04973:+00137:+00047:+00042:002378.7250:04973
04974:+00139:+00029:+00029:002469.7680:04974
04975:+00119:+00023:+00042:002469.7680:04975
04976:+00110:+00038:+00025:002469.7680:04976
04977:+00109:+00065:+00008:002469.7680:04977
04978:+00137:+00016:+00078:002469.7680:04978
04979:+00102:-00007:-00041:002469.7680:04979
04980:+00060:-00028:+00025:002469.7680:04980
04981:-00024:-00097:+00115:002469.7680:04981
04982:+00028:-00112:+00178:002417.7343:04982
04983:-00050:-00125:-00081:002417.7343:04983
04984:-00036:-00101:-00133:002417.7343:04984
04985:+00001:-00139:-00074:002417.7343:04985
04986:+00013:-00122:+00094:002417.7343:04986
04987:-00027:-00150:-00004:002417.7343:04987
04988:-00037:-00144:-00053:002417.7343:04988
04989:-00008:-00133:-00035:002417.7343:04989
04990:-00006:-00144:+00040:002417.7343:04990
04991:-00012:-00147:+00020:002396.9499:04991
04992:+00027:-00122:+00036:002396.9499:04992
04993:+00043:-00110:+00030:002396.9499:04993
04994:+00057:-00058:+00019:002396.9499:04994
04995:+00069:-00026:+00047:002396.9499:04995
04996:+00072:-00009:+00066:002396.9499:04996
04997:+00081:+00020:+00030:002396.9499:04997
04998:+00068:+00038:+00002:002396.9499:04998
04999:+00086:+00077:+00037:002460.1604:04999
05000:+00055:+00076:+00002:002460.1604:05000
05001:+00078:+00099:-00032:002460.1604:05001
05002:+00078:+00104:+00011:002460.1604:05002
05003:+00068:+00103:-00059:002460.1604:05003
05004:+00036:+00124:-00063:002460.1604:05004
05005:+00005:+00104:+00010:002460.1604:05005
05006:+00011:+00098:+00045:002460.1604:05006
05007:-00043:+00059:-00003:002371.6772:05007
05008:-00059:+00041:+00004:002371.6772:05008
05009:-00060:+00047:+00009:002371.6772:05009
05010:-00076:-00001:-00048:002371.6772:05010
05011:-00106:-00037:-00031:002371.6772:05011
05012:-00091:-00051:+00002:002371.6772:05012
05013:-00103:-00075:+00065:002371.6772:05013
05014:-00101:-00110:+00116:002371.6772:05014
05015:-00062:-00129:+00016:002371.6772:05015
05016:-00066:-00146:+00003:002338.7163:05016
05017:-00046:-00187:-00011:002338.7163:05017
05018:+00002:-00151:+00053:002338.7163:05018
05019:+00008:-00184:+00035:002338.7163:05019
05020:+00032:-00174:+00025:002338.7163:05020
05021:+00042:-00167:+00007:002338.7163:05021
05022:+00064:-00136:-00016:002338.7163:05022
05023:+00060:-00154:+00001:002338.7163:05023
05024:+00091:-00141:+00001:002381.5668:05024
05025:+00082:-00112:+00034:002381.5668:05025
05026:+00105:-00088:+00046:002381.5668:05026
05027:+00086:-00074:-00012:002381.5668:05027
05028:+00107:-00077:-00020:002381.5668:05028
05029:+00089:-00055:-00041:002381.5668:05029
05030:+00086:-00024:-00010:002381.5668:05030
05031:+00092:-00021:-00011:002381.5668:05031
05032:+00066:-00003:+00009:002381.5668:05032
05033:+00062:+00020:+00028:002293.0341:05033
05034:+00030:+00017:+00010:002293.0341:05034
05035:-00005:+00048:-00024:002293.0341:05035
05036:-00027:+00031:-00046:002293.0341:05036
05037:-00028:+00032:-00065:002293.0341:05037
05038:-00057:+00013:-00021:002293.0341:05038
05039:-00056:+00014:-00004:002293.0341:05039
05040:-00066:+00026:-00020:002293.0341:05040
05041:-00093:+00011:-00054:002293.0341:05041
05042:-00111:+00031:-00069:002250.3559:05042
05043:-00116:+00020:-00056:002250.3559:05043
05044:-00119:+00029:-00106:002250.3559:05044
05045:-00086:+00012:-00070:002250.3559:05045
05046:-00044:+00049:-00069:002250.3559:05046
05047:-00035:+00012:-00078:002250.3559:05047
05048:-00024:+00053:-00047:002250.3559:05048
05049:-00002:+00051:-00070:002250.3559:05049
05050:-00021:+00040:-00088:002295.2153:05050
05051:-00021:+00029:-00089:002295.2153:05051
05052:-00029:+00054:-00062:002295.2153:05052
05053:-00029:+00038:-00059:002295.2153:05053
05054:-00033:+00044:-00039:002295.2153:05054
05055:-00049:+00068:-00049:002295.2153:05055
05056:-00048:+00058:-00061:002295.2153:05056
05057:-00060:+00061:-00059:002295.2153:05057
05058:-00065:+00078:-00034:002295.2153:05058
05059:-00079:+00081:-00050:002215.5498:05059
05060:-00102:+00072:-00041:002215.5498:05060
05061:-00114:+00074:-00050:002215.5498:05061
05062:-00099:+00098:-00073:002215.5498:05062
05063:-00103:+00089:-00028:002215.5498:05063
05064:-00094:+00093:-00006:002215.5498:05064
05065:-00105:+00110:-00026:002215.5498:05065
05066:-00091:+00101:-00051:002215.5498:05066
05067:-00118:+00100:-00088:002215.5498:05067
05068:-00116:+00105:-00009:002215.5498:05068
05069:-00100:+00090:+00055:002191.2585:05069
05070:-00097:+00114:-00043:002191.2585:05070
05071:-00093:+00073:-00011:002191.2585:05071
05072:-00081:+00083:-00068:002191.2585:05072
05073:-00101:+00077:+00001:002191.2585:05073
05074:-00063:+00039:+00010:002191.2585:05074
05075:-00064:+00068:+00027:002191.2585:05075
05076:-00034:+00050:-00016:002191.2585:05076
05077:-00029:+00023:-00012:002191.2585:05077
05078:-00043:+00024:+00014:002246.4204:05078
05079:-00039:-00007:+00032:002246.4204:05079
05080:-00042:-00023:+00032:002246.4204:05080
05081:-00040:-00013:+00004:002246.4204:05081
05082:-00040:-00030:+00067:002246.4204:05082
05083:-00043:-00023:-00017:002246.4204:05083
05084:-00045:-00039:+00021:002246.4204:05084
05085:-00039:-00028:+00015:002246.4204:05085
05086:-00033:-00024:+00017:002246.4204:05086
05087:-00069:-00050:-00032:002192.1359:05087
05088:-00047:-00023:+00032:002192.1359:05088
05089:-00063:-00011:+00002:002192.1359:05089
05090:-00078:-00011:+00014:002192.1359:05090
05091:-00088:-00032:+00058:002192.1359:05091
05092:-00082:-00009:+00081:002192.1359:05092
05093:-00076:-00032:+00078:002192.1359:05093
05094:-00080:-00014:+00004:002192.1359:05094
05095:-00096:-00022:+00005:002192.1359:05095
05096:-00080:+00003:-00060:002206.6679:05096
05097:-00065:+00032:-00045:002206.6679:05097
05098:-00070:+00010:-00018:002206.6679:05098
05099:-00051:+00049:+00028:002206.6679:05099
05100:-00032:+00064:+00007:002206.6679:05100
05101:-00059:+00082:+00006:002206.6679:05101
05102:-00055:+00071:-00054:002206.6679:05102
05103:-00035:+00097:-00044:002206.6679:05103
05104:-00029:+00113:-00004:002303.6037:05104
05105:-00033:+00121:+00007:002303.6037:05105
05106:-00059:+00116:+00021:002303.6037:05106
05107:-00059:+00120:+00085:002303.6037:05107
05108:-00060:+00143:+00025:002303.6037:05108
05109:-00085:+00160:-00079:002303.6037:05109
05110:-00088:+00122:-00104:002303.6037:05110
05111:-00083:+00122:-00067:002303.6037:05111
05112:-00080:+00127:-00071:002303.6037:05112
05113:-00068:+00127:-00076:002288.8608:05113
05114:-00046:+00123:-00059:002288.8608:05114
05115:-00044:+00112:-00057:002288.8608:05115
05116:-00030:+00084:-00037:002288.8608:05116
05117:-00014:+00058:+00019:002288.8608:05117
05118:-00037:+00049:+00031:002288.8608:05118
05119:-00013:+00030:-00018:002288.8608:05119
05120:-00022:+00017:+00021:002288.8608:05120
05121:+00002:+00016:+00043:002288.8608:05121
05122:-00024:-00009:-00013:002312.7382:05122
05123:-00001:-00011:+00009:002312.7382:05123
05124:-00011:-00026:+00017:002312.7382:05124
05125:+00028:-00043:+00053:002312.7382:05125
05126:+00033:-00044:+00041:002312.7382:05126
05127:+00024:-00058:+00078:002312.7382:05127
05128:+00046:-00080:+00085:002312.7382:05128
05129:+00060:-00060:+00064:002312.7382:05129
05130:+00066:-00056:+00048:002422.5256:05130
05131:+00078:-00080:+00110:002422.5256:05131
05132:+00076:-00061:+00149:002422.5256:05132
05133:+00065:-00046:+00182:002422.5256:05133
05134:+00065:-00049:+00098:002422.5256:05134
05135:+00092:-00023:+00030:002422.5256:05135
05136:+00072:-00016:+00017:002422.5256:05136
05137:+00034:+00003:+00073:002422.5256:05137
05138:+00029:+00006:+00082:002389.8791:05138
05139:+00047:+00017:+00103:002389.8791:05139
05140:+00052:+00000:+00090:002389.8791:05140
05141:+00053:+00020:+00118:002389.8791:05141
05142:+00072:-00002:+00111:002389.8791:05142
05143:+00074:-00007:+00108:002389.8791:05143
05144:+00066:+00016:+00118:002389.8791:05144
05145:+00066:+00019:+00080:002389.8791:05145
05146:+00077:+00016:+00048:002389.8791:05146
05147:+00064:+00002:+00046:002396.9189:05147
05148:+00072:+00000:+00054:002396.9189:05148
05149:+00071:-00027:+00035:002396.9189:05149
05150:+00079:-00039:+00021:002396.9189:05150
05151:+00082:-00052:-00026:002396.9189:05151
05152:+00113:-00071:+00074:002396.9189:05152
05153:+00100:-00081:-00079:002396.9189:05153
05154:+00075:-00098:-00067:002396.9189:05154
05155:+00038:-00120:+00077:002479.4328:05155
05156:+00120:-00127:+00273:002479.4328:05156
05157:+00020:-00132:+00017:002479.4328:05157
05158:+00018:-00079:-00163:002479.4328:05158
05159:+00043:-00122:-00058:002479.4328:05159
05160:+00074:-00098:+00139:002479.4328:05160
05161:+00009:-00122:+00035:002479.4328:05161
05162:+00028:-00073:-00010:002479.4328:05162
05163:+00032:-00079:-00046:002413.0498:05163
05164:+00004:-00053:-00015:002413.0498:05164
05165:-00002:-00080:-00011:002413.0498:05165
05166:-00024:-00040:+00015:002413.0498:05166
05167:+00006:-00053:+00010:002413.0498:05167
05168:+00026:+00006:-00012:002413.0498:05168
05169:-00012:+00006:+00032:002413.0498:05169
05170:+00005:+00009:+00027:002413.0498:05170
05171:-00005:+00063:+00055:002383.2519:05171
05172:+00019:+00040:+00015:002383.2519:05172
05173:+00009:+00082:+00013:002383.2519:05173
05174:+00003:+00078:+00017:002383.2519:05174
05175:+00008:+00070:+00027:002383.2519:05175
05176:-00013:+00072:+00032:002383.2519:05176
05177:+00007:+00081:+00026:002383.2519:05177
05178:-00009:+00065:-00030:002383.2519:05178
05179:+00008:+00050:-00009:002383.2519:05179
05180:+00043:+00023:-00052:002441.1894:05180
05181:+00020:+00015:-00043:002441.1894:05181
05182:+00009:-00031:-00013:002441.1894:05182
05183:+00028:-00036:+00021:002441.1894:05183
05184:+00013:-00057:+00041:002441.1894:05184
05185:+00014:-00061:+00000:002441.1894:05185
05186:+00002:-00093:+00019:002441.1894:05186
05187:-00025:-00089:-00030:002441.1894:05187
05188:-00031:-00125:-00022:002358.2343:05188
05189:-00019:-00128:-00005:002358.2343:05189
05190:-00026:-00142:+00088:002358.2343:05190
05191:-00005:-00140:+00088:002358.2343:05191
05192:-00020:-00121:+00027:002358.2343:05192
05193:+00016:-00104:-00032:002358.2343:05193
05194:+00011:-00118:-00028:002358.2343:05194
05195:+00030:-00112:-00012:002358.2343:05195
05196:+00028:-00128:+00028:002358.2343:05196
05197:+00020:-00128:+00015:002325.6352:05197
05198:+00050:-00110:+00013:002325.6352:05198
05199:+00082:-00095:-00012:002325.6352:05199
05200:+00105:-00079:+00010:002325.6352:05200
05201:+00100:-00040:+00021:002325.6352:05201
05202:+00098:-00038:+00010:002325.6352:05202
05203:+00105:-00019:+00039:002325.6352:05203
05204:+00104:+00013:+00008:002325.6352:05204
05205:+00089:+00019:+00013:002372.5461:05205
05206:+00076:+00026:-00059:002372.5461:05206
05207:+00025:+00012:-00027:002372.5461:05207
05208:+00037:+00041:-00028:002372.5461:05208
05209:-00007:+00030:+00054:002372.5461:05209
05210:+00013:+00030:-00042:002372.5461:05210
05211:-00053:+00034:-00022:002372.5461:05211
05212:-00054:+00026:-00056:002372.5461:05212
05213:-00081:+00015:-00079:002372.5461:05213
05214:-00058:+00038:-00058:002284.6459:05214
05215:-00047:+00037:-00090:002284.6459:05215
05216:-00056:+00037:-00090:002284.6459:05216
05217:-00029:+00010:-00075:002284.6459:05217
05218:-00030:+00035:-00052:002284.6459:05218
05219:-00020:+00053:-00080:002284.6459:05219
05220:-00046:+00027:-00105:002284.6459:05220
05221:-00043:+00066:-00050:002284.6459:05221
05222:-00054:+00029:-00064:002284.6459:05222
05223:-00068:+00041:-00059:002254.4184:05223
05224:-00069:+00050:-00031:002254.4184:05224
05225:-00066:+00052:-00035:002254.4184:05225
05226:-00091:+00023:-00079:002254.4184:05226
05227:-00101:+00043:-00076:002254.4184:05227
05228:-00118:+00042:-00076:002254.4184:05228
05229:-00104:+00057:-00044:002254.4184:05229
05230:-00109:+00063:-00052:002254.4184:05230
05231:-00106:+00082:-00089:002254.4184:05231
05232:-00125:+00054:-00121:002291.1584:05232
05233:-00126:+00081:-00040:002291.1584:05233
05234:-00141:+00075:-00002:002291.1584:05234
05235:-00136:+00093:-00051:002291.1584:05235
05236:-00135:+00097:-00076:002291.1584:05236
05237:-00127:+00110:-00123:002291.1584:05237
05238:-00133:+00096:-00061:002291.1584:05238
05239:-00109:+00094:-00012:002291.1584:05239
05240:-00092:+00098:-00003:002219.4572:05240
05241:-00076:+00093:-00046:002219.4572:05241
05242:-00076:+00072:-00008:002219.4572:05242
05243:-00084:+00076:-00004:002219.4572:05243
05244:-00051:+00075:+00006:002219.4572:05244
05245:-00067:+00066:+00006:002219.4572:05245
05246:-00030:+00063:+00015:002219.4572:05246
05247:-00015:+00030:+00027:002219.4572:05247
05248:-00017:+00048:+00037:002219.4572:05248
05249:-00012:+00008:+00012:002219.4572:05249
05250:-00004:+00019:+00045:002187.3771:05250
05251:-00006:+00019:+00002:002187.3771:05251
05252:-00003:-00004:-00012:002187.3771:05252
05253:-00001:-00006:-00044:002187.3771:05253
05254:-00018:-00020:+00053:002187.3771:05254
05255:-00034:-00037:+00051:002187.3771:05255
05256:-00048:-00034:+00081:002187.3771:05256
05257:-00082:-00047:+00021:002187.3771:05257
05258:-00100:-00028:+00018:002187.3771:05258
05259:-00080:-00024:+00011:002258.4101:05259
05260:-00108:-00038:+00033:002258.4101:05260
05261:-00104:-00035:+00043:002258.4101:05261
05262:-00110:-00008:+00045:002258.4101:05262
05263:-00116:-00011:-00001:002258.4101:05263
05264:-00116:-00012:-00007:002258.4101:05264
05265:-00091:-00014:+00016:002258.4101:05265
05266:-00099:-00034:+00023:002258.4101:05266
05267:-00076:-00011:+00010:002219.5104:05267
05268:-00069:-00019:+00001:002219.5104:05268
05269:-00047:-00001:+00007:002219.5104:05269
05270:-00020:+00012:+00018:002219.5104:05270
05271:-00014:+00027:+00034:002219.5104:05271
05272:-00014:+00050:+00001:002219.5104:05272
05273:-00057:+00052:-00015:002219.5104:05273
05274:-00029:+00056:-00011:002219.5104:05274
05275:-00053:+00056:-00016:002219.5104:05275
05276:-00047:+00080:-00053:002238.2958:05276
05277:-00062:+00086:-00037:002238.2958:05277
05278:-00085:+00092:+00036:002238.2958:05278
05279:-00083:+00099:+00039:002238.2958:05279
05280:-00066:+00101:+00082:002238.2958:05280
05281:-00066:+00090:-00026:002238.2958:05281
05282:-00066:+00123:-00112:002238.2958:05282
05283:-00035:+00121:-00105:002238.2958:05283
05284:-00051:+00142:-00072:002238.2958:05284
05285:-00058:+00141:-00067:002328.9838:05285
05286:-00014:+00140:+00020:002328.9838:05286
05287:-00004:+00101:+00003:002328.9838:05287
05288:-00031:+00140:-00030:002328.9838:05288
05289:-00036:+00076:-00092:002328.9838:05289
05290:-00017:+00095:-00075:002328.9838:05290
05291:-00041:+00069:-00033:002328.9838:05291
05292:-00013:+00045:+00013:002328.9838:05292
05293:-00031:-00002:+00077:002328.9838:05293
05294:-00043:-00001:+00103:002310.0734:05294
05295:-00034:-00027:+00067:002310.0734:05295
05296:-00035:-00052:+00023:002310.0734:05296
05297:-00045:-00065:-00006:002310.0734:05297
05298:-00043:-00059:-00024:002310.0734:05298
05299:-00030:-00093:-00008:002310.0734:05299
05300:+00012:-00071:+00041:002310.0734:05300
05301:+00026:-00095:+00035:002310.0734:05301
05302:+00045:-00086:+00051:002329.9458:05302
05303:+00026:-00100:+00070:002329.9458:05303
05304:+00048:-00126:+00058:002329.9458:05304
05305:+00060:-00100:+00060:002329.9458:05305
05306:+00048:-00106:+00112:002329.9458:05306
05307:+00020:-00085:+00163:002329.9458:05307
05308:+00010:-00074:+00209:002329.9458:05308
05309:+00063:-00051:+00184:002329.9458:05309
05310:+00060:-00028:+00005:002329.9458:05310
05311:+00066:+00006:-00025:002431.8129:05311
05312:+00080:+00034:+00042:002431.8129:05312
05313:+00080:+00023:+00030:002431.8129:05313
05314:+00081:+00052:+00069:002431.8129:05314
05315:+00097:+00047:+00132:002431.8129:05315
05316:+00082:+00029:+00113:002431.8129:05316
05317:+00047:+00018:+00098:002431.8129:05317
05318:+00020:+00011:+00061:002431.8129:05318
05319:+00002:+00021:+00035:002394.4775:05319
05320:-00022:+00020:-00001:002394.4775:05320
05321:-00026:+00016:+00032:002394.4775:05321
05322:-00038:+00017:+00076:002394.4775:05322
05323:-00014:-00001:+00112:002394.4775:05323
05324:-00004:+00017:+00145:002394.4775:05324
05325:+00013:+00004:+00075:002394.4775:05325
05326:-00002:-00014:+00014:002394.4775:05326
05327:+00027:-00034:+00003:002396.9980:05327
05328:+00048:-00028:-00018:002396.9980:05328
05329:+00048:-00046:-00063:002396.9980:05329
05330:+00030:-00064:-00020:002396.9980:05330
05331:+00102:-00042:-00027:002396.9980:05331
05332:+00010:-00069:-00099:002396.9980:05332
05333:+00112:-00057:-00044:002396.9980:05333
05334:+00087:-00098:+00242:002396.9980:05334
05335:+00169:-00067:+00213:002469.8330:05335
05336:+00094:-00059:-00048:002469.8330:05336
05337:+00135:-00033:+00034:002469.8330:05337
05338:+00144:-00025:+00224:002469.8330:05338
05339:+00057:-00024:+00030:002469.8330:05339
05340:+00050:-00033:-00072:002469.8330:05340
05341:+00118:-00020:-00074:002469.8330:05341
05342:+00054:+00005:-00092:002469.8330:05342
05343:+00007:-00031:-00036:002469.8330:05343
05344:-00051:-00008:-00025:002399.1284:05344
05345:-00035:-00008:+00025:002399.1284:05345
05346:-00041:-00008:-00017:002399.1284:05346
05347:-00032:-00007:+00055:002399.1284:05347
05348:-00059:-00021:+00123:002399.1284:05348
05349:-00081:-00022:+00107:002399.1284:05349
05350:-00073:+00002:+00051:002399.1284:05350
05351:-00063:+00008:-00016:002399.1284:05351
05352:-00084:-00010:+00008:002365.2912:05352
05353:-00086:-00009:-00005:002365.2912:05353
05354:-00050:-00038:+00000:002365.2912:05354
05355:-00044:-00039:-00034:002365.2912:05355
05356:-00029:-00076:-00051:002365.2912:05356
05357:+00000:-00060:-00009:002365.2912:05357
05358:+00010:-00099:+00036:002365.2912:05358
05359:+00049:-00098:+00040:002365.2912:05359
05360:+00070:-00070:+00000:002422.6398:05360
05361:+00122:-00069:+00045:002422.6398:05361
05362:+00107:-00082:+00114:002422.6398:05362
05363:+00087:-00054:+00045:002422.6398:05363
05364:+00093:-00025:+00006:002422.6398:05364
05365:+00076:-00036:-00060:002422.6398:05365
05366:+00064:-00032:-00002:002422.6398:05366
05367:+00046:-00013:+00038:002422.6398:05367
05368:+00017:-00011:+00018:002422.6398:05368
05369:-00027:-00051:-00021:002340.5454:05369
05370:-00041:-00065:-00032:002340.5454:05370
05371:-00073:-00066:+00003:002340.5454:05371
05372:-00074:-00059:+00013:002340.5454:05372
05373:-00089:-00057:-00018:002340.5454:05373
05374:-00073:-00056:-00030:002340.5454:05374
05375:-00050:-00068:-00033:002340.5454:05375
05376:-00068:-00045:+00003:002340.5454:05376
05377:-00035:-00052:+00049:002317.0654:05377
05378:-00025:-00053:-00015:002317.0654:05378
05379:+00011:-00019:-00008:002317.0654:05379
05380:+00030:-00036:-00020:002317.0654:05380
05381:+00059:-00004:-00038:002317.0654:05381
05382:+00081:-00007:-00058:002317.0654:05382
05383:+00098:+00050:-00021:002317.0654:05383
05384:+00121:+00028:+00052:002317.0654:05384
05385:+00116:+00056:+00001:002317.0654:05385
05386:+00087:+00050:-00048:002363.8400:05386
05387:+00095:+00070:-00058:002363.8400:05387
05388:+00053:+00083:-00027:002363.8400:05388
05389:+00074:+00083:-00044:002363.8400:05389
05390:+00027:+00078:-00087:002363.8400:05390
05391:+00024:+00079:-00038:002363.8400:05391
05392:+00001:+00079:-00053:002363.8400:05392
05393:-00018:+00056:-00051:002363.8400:05393
05394:-00033:+00039:-00088:002363.8400:05394
05395:-00081:+00043:-00074:002288.8891:05395
05396:-00087:+00028:-00054:002288.8891:05396
05397:-00082:+00037:-00036:002288.8891:05397
05398:-00112:+00012:-00034:002288.8891:05398
05399:-00111:+00012:-00020:002288.8891:05399
05400:-00125:+00037:-00018:002288.8891:05400
05401:-00123:+00015:-00042:002288.8891:05401
05402:-00138:+00053:-00055:002288.8891:05402
05403:-00131:+00045:-00027:002288.8891:05403
05404:-00131:+00057:-00060:002262.6042:05404
05405:-00105:+00054:-00054:002262.6042:05405
05406:-00102:+00059:-00091:002262.6042:05406
05407:-00084:+00077:-00095:002262.6042:05407
05408:-00081:+00070:-00073:002262.6042:05408
05409:-00058:+00094:-00052:002262.6042:05409
05410:-00054:+00076:-00046:002262.6042:05410
05411:-00052:+00094:-00013:002262.6042:05411
05412:-00051:+00081:-00034:002312.0378:05412
05413:-00066:+00075:-00031:002312.0378:05413
05414:-00072:+00072:-00057:002312.0378:05414
05415:-00063:+00057:-00046:002312.0378:05415
05416:-00064:+00055:-00036:002312.0378:05416
05417:-00088:+00056:-00045:002312.0378:05417
05418:-00080:+00046:-00040:002312.0378:05418
05419:-00079:+00044:-00023:002312.0378:05419
05420:-00102:+00051:-00014:002312.0378:05420
05421:-00109:+00030:+00028:002255.6765:05421
05422:-00110:+00025:+00017:002255.6765:05422
05423:-00107:+00018:+00003:002255.6765:05423
05424:-00106:-00002:-00045:002255.6765:05424
05425:-00128:-00011:+00012:002255.6765:05425
05426:-00101:-00014:+00013:002255.6765:05426
05427:-00089:-00037:+00032:002255.6765:05427
05428:-00049:-00023:+00016:002255.6765:05428
05429:-00066:-00003:+00024:002255.6765:05429
05430:-00052:-00001:-00018:002234.3056:05430
05431:-00005:+00008:-00045:002234.3056:05431
05432:-00004:+00035:-00013:002234.3056:05432
05433:+00032:+00030:+00057:002234.3056:05433
05434:+00030:+00025:+00073:002234.3056:05434
05435:+00032:+00024:+00084:002234.3056:05435
05436:+00023:+00029:+00056:002234.3056:05436
05437:+00011:+00030:-00005:002234.3056:05437
05438:-00004:+00024:-00006:002234.3056:05438
05439:-00020:+00032:-00012:002329.0222:05439
05440:-00048:-00002:+00015:002329.0222:05440
05441:-00068:+00005:+00026:002329.0222:05441
05442:-00065:+00017:+00055:002329.0222:05442
05443:-00084:+00019:+00017:002329.0222:05443
05444:-00088:-00001:+00015:002329.0222:05444
05445:-00089:+00019:+00030:002329.0222:05445
05446:-00076:+00018:-00039:002329.0222:05446
05447:-00077:+00032:+00009:002288.8483:05447
05448:-00097:+00041:-00007:002288.8483:05448
05449:-00117:+00014:-00107:002288.8483:05449
05450:-00146:+00049:-00078:002288.8483:05450
05451:-00130:+00035:-00027:002288.8483:05451
05452:-00111:+00052:-00031:002288.8483:05452
05453:-00114:+00024:-00033:002288.8483:05453
05454:-00084:+00046:-00009:002288.8483:05454
05455:-00060:+00048:+00041:002288.8483:05455
05456:-00038:+00029:+00076:002308.6118:05456
05457:-00004:+00029:+00102:002308.6118:05457
05458:+00016:+00024:+00061:002308.6118:05458
05459:-00001:+00024:-00093:002308.6118:05459
05460:+00013:+00024:-00084:002308.6118:05460
05461:+00016:+00013:-00034:002308.6118:05461
05462:+00006:+00022:+00028:002308.6118:05462
05463:+00009:+00021:+00073:002308.6118:05463
05464:+00025:+00003:+00080:002390.6435:05464
05465:+00048:-00007:+00025:002390.6435:05465
05466:+00072:+00004:+00004:002390.6435:05466
05467:+00119:+00017:+00070:002390.6435:05467
05468:+00101:+00016:+00111:002390.6435:05468
05469:+00114:+00031:+00122:002390.6435:05469
05470:+00116:+00032:+00162:002390.6435:05470
05471:+00121:+00024:+00179:002390.6435:05471
05472:+00065:+00037:+00134:002390.6435:05472
05473:+00042:+00029:+00016:002353.8137:05473
05474:-00017:+00015:-00003:002353.8137:05474
05475:-00057:+00018:+00007:002353.8137:05475
05476:-00051:+00019:-00026:002353.8137:05476
05477:-00055:+00014:+00060:002353.8137:05477
05478:-00031:-00008:+00105:002353.8137:05478
05479:+00004:+00006:+00087:002353.8137:05479
05480:+00048:-00033:+00030:002353.8137:05480
05481:+00036:-00009:+00018:002360.8422:05481
05482:+00019:-00042:+00042:002360.8422:05482
05483:+00025:-00057:+00088:002360.8422:05483
05484:+00034:-00082:+00057:002360.8422:05484
05485:+00033:-00095:+00063:002360.8422:05485
05486:+00038:-00107:+00104:002360.8422:05486
05487:+00047:-00100:+00056:002360.8422:05487
05488:+00062:-00102:+00021:002360.8422:05488
05489:+00066:-00103:+00024:002360.8422:05489
05490:+00097:-00113:-00060:002431.8720:05490
05491:+00107:-00134:+00077:002431.8720:05491
05492:+00152:-00121:+00052:002431.8720:05492
05493:+00075:-00121:+00063:002431.8720:05493
05494:+00104:-00132:-00017:002431.8720:05494
05495:+00040:-00102:-00089:002431.8720:05495
05496:+00070:-00090:+00127:002431.8720:05496
05497:+00137:-00092:+00200:002431.8720:05497
05498:+00024:-00082:+00094:002362.7451:05498
05499:+00043:-00049:-00091:002362.7451:05499
05500:-00022:-00022:-00051:002362.7451:05500
05501:-00009:-00009:+00013:002362.7451:05501
05502:+00030:+00022:+00055:002362.7451:05502
05503:+00004:+00018:+00016:002362.7451:05503
05504:+00011:+00025:-00054:002362.7451:05504
05505:+00024:+00053:-00036:002362.7451:05505
05506:+00032:+00056:+00042:002362.7451:05506
05507:-00004:+00045:+00084:002338.7097:05507
05508:+00031:+00095:+00112:002338.7097:05508
05509:+00012:+00093:+00096:002338.7097:05509
05510:+00006:+00095:+00052:002338.7097:05510
05511:+00001:+00113:+00057:002338.7097:05511
05512:-00024:+00111:+00056:002338.7097:05512
05513:-00067:+00113:-00044:002338.7097:05513
05514:-00069:+00110:+00008:002338.7097:05514
05515:-00048:+00096:+00056:002390.5693:05515
05516:-00090:+00029:+00041:002390.5693:05516
05517:-00089:+00013:-00009:002390.5693:05517
05518:-00075:-00005:+00023:002390.5693:05518
05519:-00062:-00027:+00008:002390.5693:05519
05520:-00047:-00045:+00040:002390.5693:05520
05521:-00002:-00056:+00040:002390.5693:05521
05522:-00007:-00083:+00028:002390.5693:05522
05523:+00029:-00108:+00029:002390.5693:05523
05524:+00044:-00114:+00040:002314.3986:05524
05525:+00058:-00106:-00003:002314.3986:05525
05526:+00024:-00116:-00085:002314.3986:05526
05527:+00023:-00104:-00047:002314.3986:05527
05528:+00039:-00112:+00020:002314.3986:05528
05529:+00076:-00113:+00031:002314.3986:05529
05530:+00074:-00090:-00017:002314.3986:05530
05531:+00067:-00098:-00026:002314.3986:05531
05532:+00058:-00088:-00074:002279.0434:05532
05533:+00059:-00107:-00057:002279.0434:05533
05534:+00057:-00098:+00043:002279.0434:05534
05535:+00046:-00097:+00036:002279.0434:05535
05536:+00014:-00070:-00018:002279.0434:05536
05537:-00024:-00057:-00031:002279.0434:05537
05538:-00015:-00041:-00021:002279.0434:05538
05539:-00037:-00051:-00022:002279.0434:05539
05540:-00016:-00030:-00050:002279.0434:05540
05541:-00014:-00021:-00046:002333.2687:05541
05542:-00008:-00009:-00052:002333.2687:05542
05543:+00004:-00001:-00081:002333.2687:05543
05544:+00018:+00011:-00096:002333.2687:05544
05545:+00033:+00026:-00034:002333.2687:05545
05546:+00044:+00052:-00038:002333.2687:05546
05547:+00039:+00070:-00027:002333.2687:05547
05548:+00055:+00067:-00023:002333.2687:05548
05549:+00043:+00071:+00008:002333.2687:05549
05550:+00057:+00077:+00011:002263.8803:05550
05551:-00010:+00084:-00058:002263.8803:05551
05552:+00001:+00070:-00096:002263.8803:05552
05553:-00028:+00081:-00086:002263.8803:05553
05554:-00046:+00075:-00077:002263.8803:05554
05555:-00085:+00068:-00059:002263.8803:05555
05556:-00088:+00060:-00070:002263.8803:05556
05557:-00080:+00079:-00110:002263.8803:05557
05558:-00103:+00068:-00085:002263.8803:05558
05559:-00104:+00046:-00094:002238.2421:05559
05560:-00089:+00044:-00029:002238.2421:05560
05561:-00099:+00040:-00054:002238.2421:05561
05562:-00089:+00036:-00063:002238.2421:05562
05563:-00077:+00062:-00038:002238.2421:05563
05564:-00093:+00025:-00020:002238.2421:05564
05565:-00115:+00035:-00043:002238.2421:05565
05566:-00113:+00026:-00031:002238.2421:05566
05567:-00115:+00025:-00074:002316.1877:05567
05568:-00117:+00048:-00079:002316.1877:05568
05569:-00086:+00038:-00090:002316.1877:05569
05570:-00079:+00040:-00072:002316.1877:05570
05571:-00086:+00050:-00034:002316.1877:05571
05572:-00072:+00066:-00025:002316.1877:05572
05573:-00049:+00055:-00024:002316.1877:05573
05574:-00063:+00059:-00023:002316.1877:05574
05575:-00054:+00057:+00010:002316.1877:05575
05576:-00048:+00067:-00009:002259.7419:05576
05577:-00073:+00041:-00027:002259.7419:05577
05578:-00067:+00045:-00003:002259.7419:05578
05579:-00056:+00068:+00036:002259.7419:05579
05580:-00057:+00051:-00061:002259.7419:05580
05581:-00049:+00065:-00008:002259.7419:05581
05582:-00030:+00052:+00004:002259.7419:05582
05583:-00038:+00046:-00026:002259.7419:05583
05584:-00021:+00061:-00003:002259.7419:05584
05585:+00008:+00083:-00012:002262.5554:05585
05586:+00006:+00075:+00017:002262.5554:05586
05587:+00025:+00094:+00019:002262.5554:05587
05588:+00018:+00097:+00013:002262.5554:05588
05589:+00032:+00090:+00014:002262.5554:05589
05590:+00018:+00084:-00015:002262.5554:05590
05591:-00003:+00076:-00003:002262.5554:05591
05592:-00020:+00057:-00042:002262.5554:05592
05593:-00055:+00057:-00022:002262.5554:05593
05594:-00066:+00065:-00042:002346.2551:05594
05595:-00088:+00041:-00012:002346.2551:05595
05596:-00114:+00015:+00028:002346.2551:05596
05597:-00108:+00009:+00084:002346.2551:05597
05598:-00129:-00001:+00051:002346.2551:05598
05599:-00130:+00003:+00051:002346.2551:05599
05600:-00106:-00022:+00036:002346.2551:05600
05601:-00094:-00038:+00037:002346.2551:05601
05602:-00106:-00038:+00019:002301.5031:05602
05603:-00089:-00033:+00054:002301.5031:05603
05604:-00077:-00029:-00005:002301.5031:05604
05605:-00065:-00052:+00011:002301.5031:05605
05606:-00058:-00036:-00054:002301.5031:05606
05607:-00060:-00038:-00057:002301.5031:05607
05608:-00050:-00033:-00081:002301.5031:05608
05609:-00069:-00012:-00072:002301.5031:05609
05610:-00039:+00007:+00011:002301.5031:05610
05611:-00031:+00007:+00106:002317.0266:05611
05612:-00023:-00003:+00100:002317.0266:05612
05613:-00026:+00022:+00077:002317.0266:05613
05614:-00015:+00028:-00004:002317.0266:05614
05615:-00030:+00051:-00029:002317.0266:05615
05616:-00040:+00078:-00045:002317.0266:05616
05617:-00035:+00058:+00025:002317.0266:05617
05618:-00030:+00083:+00038:002317.0266:05618
05619:-00038:+00070:+00015:002404.1416:05619
05620:-00042:+00069:+00057:002404.1416:05620
05621:-00016:+00062:+00010:002404.1416:05621
05622:-00041:+00058:-00057:002404.1416:05622
05623:-00032:+00064:-00052:002404.1416:05623
05624:-00003:+00040:+00024:002404.1416:05624
05625:+00010:+00051:+00053:002404.1416:05625
05626:+00013:+00067:+00104:002404.1416:05626
05627:+00004:+00038:+00076:002404.1416:05627
05628:+00005:+00040:+00059:002367.1689:05628
05629:+00024:+00047:+00007:002367.1689:05629
05630:+00044:+00064:+00025:002367.1689:05630
05631:+00062:+00052:+00006:002367.1689:05631
05632:+00087:+00044:+00107:002367.1689:05632
05633:+00113:+00053:+00161:002367.1689:05633
05634:+00114:+00042:+00178:002367.1689:05634
05635:+00096:+00047:+00127:002367.1689:05635
05636:+00068:+00028:+00087:002378.6577:05636
05637:+00066:+00009:-00018:002378.6577:05637
05638:+00040:+00023:-00049:002378.6577:05638
05639:+00039:-00004:-00003:002378.6577:05639
05640:+00024:-00013:+00065:002378.6577:05640
05641:+00031:-00042:+00148:002378.6577:05641
05642:+00036:-00051:+00149:002378.6577:05642
05643:+00046:-00082:+00104:002378.6577:05643
05644:+00054:-00058:+00047:002460.1787:05644
05645:+00069:-00096:+00066:002460.1787:05645
05646:+00083:-00084:+00066:002460.1787:05646
05647:+00094:-00085:+00066:002460.1787:05647
05648:+00084:-00088:+00134:002460.1787:05648
05649:+00079:-00124:+00113:002460.1787:05649
05650:+00052:-00124:+00069:002460.1787:05650
05651:+00035:-00113:+00025:002460.1787:05651
05652:+00052:-00110:-00017:002408.3730:05652
05653:+00066:-00137:+00017:002408.3730:05653
05654:+00089:-00133:+00107:002408.3730:05654
05655:+00093:-00151:+00120:002408.3730:05655
05656:+00055:-00154:-00095:002408.3730:05656
05657:+00084:-00113:-00066:002408.3730:05657
05658:+00149:-00084:+00029:002408.3730:05658
05659:+00059:-00127:+00116:002408.3730:05659
05660:+00059:-00089:+00004:002408.3730:05660
05661:+00029:-00107:+00039:002392.3403:05661
05662:+00072:-00084:+00072:002392.3403:05662
05663:-00009:-00077:+00023:002392.3403:05663
05664:-00004:-00060:-00018:002392.3403:05664
05665:-00053:-00059:+00073:002392.3403:05665
05666:+00034:-00047:+00114:002392.3403:05666
05667:+00003:-00062:+00061:002392.3403:05667
05668:-00020:-00024:+00027:002392.3403:05668
05669:-00014:-00032:+00038:002450.6701:05669
05670:-00006:+00017:+00001:002450.6701:05670
05671:-00020:+00005:+00036:002450.6701:05671
05672:+00009:+00046:+00101:002450.6701:05672
05673:-00037:+00046:+00045:002450.6701:05673
05674:+00001:+00061:+00023:002450.6701:05674
05675:-00056:+00084:-00028:002450.6701:05675
05676:-00013:+00097:-00010:002450.6701:05676
05677:-00018:+00093:+00004:002380.7961:05677
05678:-00025:+00100:+00042:002380.7961:05678
05679:+00001:+00084:+00034:002380.7961:05679
05680:-00007:+00078:-00030:002380.7961:05680
05681:-00003:+00033:-00039:002380.7961:05681
05682:-00010:+00037:+00025:002380.7961:05682
05683:+00001:-00013:+00021:002380.7961:05683
05684:+00004:-00013:+00021:002380.7961:05684
05685:+00007:-00034:+00050:002380.7961:05685
05686:+00016:-00047:+00073:002343.0590:05686
05687:-00025:-00063:+00025:002343.0590:05687
05688:+00002:-00055:-00018:002343.0590:05688
05689:-00026:-00071:-00054:002343.0590:05689
05690:-00021:-00074:-00033:002343.0590:05690
05691:-00043:-00108:-00004:002343.0590:05691
05692:-00030:-00091:-00033:002343.0590:05692
05693:-00036:-00123:-00020:002343.0590:05693
05694:-00043:-00139:-00041:002399.5822:05694
05695:-00016:-00120:-00038:002399.5822:05695
05696:-00019:-00117:-00014:002399.5822:05696
05697:-00009:-00137:+00010:002399.5822:05697
05698:+00015:-00127:+00031:002399.5822:05698
05699:+00041:-00117:+00039:002399.5822:05699
05700:+00044:-00100:-00018:002399.5822:05700
05701:+00043:-00088:-00010:002399.5822:05701
05702:+00062:-00093:+00032:002399.5822:05702
05703:+00079:-00045:+00007:002323.0007:05703
05704:+00091:-00040:-00049:002323.0007:05704
05705:+00087:-00032:-00054:002323.0007:05705
05706:+00091:-00016:-00079:002323.0007:05706
05707:+00066:-00001:-00060:002323.0007:05707
05708:+00085:+00014:-00078:002323.0007:05708
05709:+00094:+00011:-00027:002323.0007:05709
05710:+00069:+00048:-00050:002323.0007:05710
05711:+00043:+00052:-00044:002323.0007:05711
05712:+00032:+00042:-00056:002291.6040:05712
05713:-00024:+00064:-00031:002291.6040:05713
05714:-00045:+00061:-00048:002291.6040:05714
05715:-00083:+00041:-00034:002291.6040:05715
05716:-00101:+00060:-00075:002291.6040:05716
05717:-00109:+00046:-00034:002291.6040:05717
05718:-00108:+00061:-00073:002291.6040:05718
05719:-00123:+00044:-00039:002291.6040:05719
05720:-00111:+00068:-00084:002350.6623:05720
05721:-00089:+00072:-00079:002350.6623:05721
05722:-00085:+00067:-00042:002350.6623:05722
05723:-00073:+00043:-00052:002350.6623:05723
05724:-00035:+00068:-00041:002350.6623:05724
05725:-00043:+00065:-00074:002350.6623:05725
05726:-00032:+00066:-00069:002350.6623:05726
05727:-00035:+00045:-00063:002350.6623:05727
05728:-00054:+00052:-00049:002350.6623:05728
05729:-00072:+00030:-00007:002272.1596:05729
05730:-00081:+00052:-00047:002272.1596:05730
05731:-00083:+00028:-00063:002272.1596:05731
05732:-00076:+00048:-00061:002272.1596:05732
05733:-00097:+00024:-00058:002272.1596:05733
05734:-00102:+00048:-00067:002272.1596:05734
05735:-00091:+00027:-00052:002272.1596:05735
05736:-00091:+00062:-00057:002272.1596:05736
05737:-00079:+00081:-00051:002272.1596:05737
05738:-00103:+00077:-00038:002250.3586:05738
05739:-00097:+00077:-00047:002250.3586:05739
05740:-00082:+00070:-00005:002250.3586:05740
05741:-00068:+00073:+00007:002250.3586:05741
05742:-00067:+00099:-00055:002250.3586:05742
05743:-00066:+00098:-00032:002250.3586:05743
05744:-00051:+00088:-00044:002250.3586:05744
05745:-00082:+00108:+00062:002250.3586:05745
05746:-00037:+00083:-00043:002312.0505:05746
05747:-00044:+00072:-00019:002312.0505:05747
05748:-00039:+00046:-00045:002312.0505:05748
05749:-00055:+00044:+00007:002312.0505:05749
05750:-00016:+00049:+00033:002312.0505:05750
05751:-00032:+00048:+00050:002312.0505:05751
05752:-00041:+00033:+00035:002312.0505:05752
05753:-00032:+00049:+00048:002312.0505:05753
05754:-00059:+00032:-00003:002312.0505:05754
05755:-00072:+00048:+00007:002255.6489:05755
05756:-00066:+00027:-00019:002255.6489:05756
05757:-00072:+00027:+00009:002255.6489:05757
05758:-00066:+00030:+00004:002255.6489:05758
05759:-00060:+00025:+00069:002255.6489:05759
05760:-00067:+00029:+00029:002255.6489:05760
05761:-00082:+00034:+00032:002255.6489:05761
05762:-00046:-00006:-00015:002255.6489:05762
05763:-00065:-00001:-00003:002255.6489:05763
05764:-00069:+00021:+00041:002266.6718:05764
05765:-00061:+00004:+00004:002266.6718:05765
05766:-00062:+00020:-00031:002266.6718:05766
05767:-00046:-00016:-00031:002266.6718:05767
05768:-00052:+00018:+00000:002266.6718:05768
05769:-00053:+00016:+00076:002266.6718:05769
05770:-00041:+00006:+00070:002266.6718:05770
05771:-00066:-00022:-00023:002266.6718:05771
05772:-00058:+00010:+00017:002266.6718:05772
05773:-00057:+00015:-00022:002355.0017:05773
05774:-00062:+00037:+00038:002355.0017:05774
05775:-00064:+00002:-00005:002355.0017:05775
05776:-00062:+00047:+00055:002355.0017:05776
05777:-00084:+00018:-00006:002355.0017:05777
05778:-00059:+00052:-00049:002355.0017:05778
05779:-00080:+00040:-00044:002355.0017:05779
05780:-00087:+00079:-00045:002355.0017:05780
05781:-00098:+00071:+00007:002323.0134:05781
05782:-00066:+00069:-00008:002323.0134:05782
05783:-00066:+00071:-00090:002323.0134:05783
05784:-00071:+00093:-00035:002323.0134:05784
05785:-00056:+00095:-00014:002323.0134:05785
05786:-00028:+00095:+00030:002323.0134:05786
05787:+00014:+00088:+00013:002323.0134:05787
05788:+00030:+00093:-00026:002323.0134:05788
05789:+00007:+00073:+00022:002323.0134:05789
05790:+00033:+00039:-00002:002334.3437:05790
05791:+00028:+00039:-00035:002334.3437:05791
05792:+00004:+00040:-00090:002334.3437:05792
05793:+00030:+00033:+00005:002334.3437:05793
05794:+00021:+00036:+00055:002334.3437:05794
05795:+00008:+00038:+00132:002334.3437:05795
05796:+00005:+00011:+00185:002334.3437:05796
05797:+00048:+00017:+00162:002334.3437:05797
05798:+00023:-00002:+00080:002431.8266:05798
05799:+00024:-00003:+00077:002431.8266:05799
05800:+00021:-00022:+00125:002431.8266:05800
05801:+00006:-00009:+00048:002431.8266:05801
05802:+00007:+00003:+00056:002431.8266:05802
05803:+00048:-00020:+00115:002431.8266:05803
05804:+00038:-00003:+00131:002431.8266:05804
05805:+00038:+00017:+00096:002431.8266:05805
05806:+00068:+00035:+00138:002389.8415:05806
05807:+00105:+00021:+00138:002389.8415:05807
05808:+00108:+00022:+00117:002389.8415:05808
05809:+00082:+00017:+00031:002389.8415:05809
05810:+00092:+00018:+00053:002389.8415:05810
05811:+00063:+00001:-00013:002389.8415:05811
05812:+00038:-00022:+00067:002389.8415:05812
05813:+00049:-00029:+00081:002389.8415:05813
05814:+00030:-00029:+00070:002389.8415:05814
05815:+00012:-00067:+00070:002392.3745:05815
05816:+00015:-00074:+00085:002392.3745:05816
05817:+00045:-00103:+00048:002392.3745:05817
05818:+00015:-00124:+00110:002392.3745:05818
05819:+00086:-00160:+00098:002392.3745:05819
05820:-00012:-00206:+00087:002392.3745:05820
05821:+00078:-00201:+00121:002392.3745:05821
05822:-00038:-00240:+00004:002392.3745:05822
05823:+00045:-00195:-00140:002474.5585:05823
05824:+00013:-00224:-00068:002474.5585:05824
05825:+00043:-00220:+00006:002474.5585:05825
05826:+00032:-00233:+00013:002474.5585:05826
05827:+00073:-00188:+00017:002474.5585:05827
05828:+00123:-00143:+00050:002474.5585:05828
05829:+00100:-00106:+00054:002474.5585:05829
05830:+00115:-00070:+00030:002474.5585:05830
05831:+00115:-00024:+00102:002413.0427:05831
05832:+00137:+00003:+00090:002413.0427:05832
05833:+00120:+00026:+00072:002413.0427:05833
05834:+00100:+00056:+00007:002413.0427:05834
05835:+00078:+00078:-00002:002413.0427:05835
05836:+00043:+00087:-00023:002413.0427:05836
05837:+00015:+00108:-00070:002413.0427:05837
05838:-00002:+00107:-00074:002413.0427:05838
05839:-00042:+00141:+00036:002392.3334:05839
05840:-00057:+00100:+00009:002392.3334:05840
05841:-00087:+00118:+00024:002392.3334:05841
05842:-00075:+00124:+00058:002392.3334:05842
05843:-00086:+00117:+00072:002392.3334:05843
05844:-00135:+00112:+00028:002392.3334:05844
05845:-00131:+00091:+00022:002392.3334:05845
05846:-00131:+00077:-00007:002392.3334:05846
05847:-00134:+00062:-00050:002392.3334:05847
05848:-00115:+00027:-00008:002445.8942:05848
05849:-00097:+00009:+00040:002445.8942:05849
05850:-00087:-00028:+00058:002445.8942:05850
05851:-00016:-00061:+00000:002445.8942:05851
05852:+00009:-00110:-00003:002445.8942:05852
05853:+00024:-00130:-00001:002445.8942:05853
05854:+00059:-00144:+00057:002445.8942:05854
05855:+00089:-00160:+00070:002445.8942:05855
05856:+00091:-00170:+00062:002371.6772:05856
05857:+00085:-00189:+00028:002371.6772:05857
05858:+00083:-00185:-00020:002371.6772:05858
05859:+00084:-00163:-00044:002371.6772:05859
05860:+00110:-00175:-00044:002371.6772:05860
05861:+00104:-00169:+00039:002371.6772:05861
05862:+00096:-00158:+00035:002371.6772:05862
05863:+00104:-00132:+00051:002371.6772:05863
05864:+00106:-00117:+00012:002371.6772:05864
05865:+00065:-00127:+00003:002343.0590:05865
05866:+00043:-00085:-00005:002343.0590:05866
05867:+00006:-00098:-00019:002343.0590:05867
05868:-00001:-00057:-00010:002343.0590:05868
05869:-00027:-00061:+00000:002343.0590:05869
05870:-00052:-00029:-00013:002343.0590:05870
05871:-00058:-00038:-00012:002343.0590:05871
05872:-00057:-00034:-00004:002343.0590:05872
05873:-00055:-00023:-00030:002395.0166:05873
05874:-00017:-00019:-00006:002395.0166:05874
05875:-00004:-00021:-00028:002395.0166:05875
05876:-00006:-00004:-00025:002395.0166:05876
05877:+00033:+00031:-00004:002395.0166:05877
05878:+00027:+00026:+00002:002395.0166:05878
05879:+00030:+00042:-00038:002395.0166:05879
05880:+00005:+00054:-00082:002395.0166:05880
05881:+00012:+00073:-00056:002395.0166:05881
05882:-00003:+00056:-00070:002327.3159:05882
05883:-00005:+00073:-00079:002327.3159:05883
05884:+00010:+00099:-00068:002327.3159:05884
05885:-00013:+00092:-00077:002327.3159:05885
05886:-00017:+00109:-00074:002327.3159:05886
05887:-00043:+00116:-00034:002327.3159:05887
05888:-00033:+00125:-00090:002327.3159:05888
05889:-00069:+00130:-00082:002327.3159:05889
05890:-00066:+00110:-00063:002291.5852:05890
05891:-00090:+00087:-00021:002291.5852:05891
05892:-00110:+00069:-00040:002291.5852:05892
05893:-00145:+00071:-00052:002291.5852:05893
05894:-00143:+00083:-00077:002291.5852:05894
05895:-00151:+00066:-00052:002291.5852:05895
05896:-00157:+00026:-00075:002291.5852:05896
05897:-00158:+00026:-00090:002291.5852:05897
05898:-00121:+00031:-00086:002291.5852:05898
05899:-00109:+00037:-00125:002350.7177:05899
05900:-00092:+00027:-00028:002350.7177:05900
05901:-00087:+00029:-00019:002350.7177:05901
05902:-00075:+00050:-00034:002350.7177:05902
05903:-00059:+00055:-00053:002350.7177:05903
05904:-00018:+00110:-00034:002350.7177:05904
05905:-00014:+00090:-00052:002350.7177:05905
05906:-00012:+00130:-00046:002350.7177:05906
05907:-00013:+00133:-00008:002350.7177:05907
05908:-00002:+00135:-00024:002276.3066:05908
05909:-00025:+00135:-00073:002276.3066:05909
05910:-00024:+00154:-00025:002276.3066:05910
05911:-00023:+00116:-00010:002276.3066:05911
05912:-00049:+00116:+00014:002276.3066:05912
05913:-00033:+00087:+00002:002276.3066:05913
05914:-00101:+00070:+00008:002276.3066:05914
05915:-00112:+00050:-00048:002276.3066:05915
05916:-00108:+00028:+00006:002246.3315:05916
05917:-00125:+00003:-00013:002246.3315:05917
05918:-00137:-00034:+00009:002246.3315:05918
05919:-00133:-00029:-00016:002246.3315:05919
05920:-00113:-00023:+00032:002246.3315:05920
05921:-00113:-00042:+00069:002246.3315:05921
05922:-00085:-00014:+00065:002246.3315:05922
05923:-00072:-00030:+00102:002246.3315:05923
05924:-00035:-00035:+00024:002246.3315:05924
05925:-00037:-00037:-00007:002303.6474:05925
05926:-00017:-00038:-00009:002303.6474:05926
05927:-00030:-00028:+00014:002303.6474:05927
05928:-00056:-00029:+00043:002303.6474:05928
05929:-00031:-00052:+00015:002303.6474:05929
05930:-00044:-00047:+00019:002303.6474:05930
05931:-00052:-00030:+00035:002303.6474:05931
05932:-00054:-00039:+00051:002303.6474:05932
05933:-00068:-00041:+00055:002303.6474:05933
05934:-00070:-00029:-00003:002259.7541:05934
05935:-00062:-00017:+00070:002259.7541:05935
05936:-00065:-00001:+00048:002259.7541:05936
05937:-00059:+00048:+00039:002259.7541:05937
05938:-00061:+00035:+00010:002259.7541:05938
05939:-00056:+00057:+00023:002259.7541:05939
05940:-00070:+00042:+00070:002259.7541:05940
05941:-00072:+00080:+00012:002259.7541:05941
05942:-00064:+00076:+00011:002259.7541:05942
05943:-00084:+00107:-00018:002266.6381:05943
05944:-00093:+00105:-00025:002266.6381:05944
05945:-00128:+00116:-00019:002266.6381:05945
05946:-00107:+00126:-00057:002266.6381:05946
05947:-00108:+00136:-00080:002266.6381:05947
05948:-00119:+00122:-00024:002266.6381:05948
05949:-00117:+00130:-00003:002266.6381:05949
05950:-00117:+00123:+00020:002266.6381:05950
05951:-00078:+00129:-00048:002359.3535:05951
05952:-00086:+00100:-00009:002359.3535:05952
05953:-00055:+00112:-00004:002359.3535:05953
05954:-00030:+00097:-00041:002359.3535:05954
05955:-00013:+00073:-00029:002359.3535:05955
05956:-00023:+00056:+00027:002359.3535:05956
05957:+00023:+00043:-00014:002359.3535:05957
05958:+00038:+00029:+00031:002359.3535:05958
05959:+00039:+00033:+00043:002359.3535:05959
05960:+00033:+00000:+00015:002336.1125:05960
05961:+00060:-00037:-00012:002336.1125:05961
05962:+00060:-00027:-00005:002336.1125:05962
05963:+00059:-00052:-00012:002336.1125:05963
05964:+00057:-00068:+00031:002336.1125:05964
05965:+00052:-00056:+00102:002336.1125:05965
05966:+00058:-00078:+00087:002336.1125:05966
05967:+00039:-00079:+00133:002336.1125:05967
05968:+00023:-00055:+00129:002343.0559:05968
05969:+00014:-00057:+00106:002343.0559:05969
05970:+00018:-00061:+00097:002343.0559:05970
05971:+00011:-00039:+00137:002343.0559:05971
05972:+00014:-00029:+00085:002343.0559:05972
05973:+00013:-00028:+00014:002343.0559:05973
05974:+00022:-00019:+00002:002343.0559:05974
05975:+00041:-00017:+00055:002343.0559:05975
05976:+00052:-00017:+00044:002343.0559:05976
05977:+00077:+00007:+00092:002441.1682:05977
05978:+00094:-00004:+00093:002441.1682:05978
05979:+00091:+00007:+00117:002441.1682:05979
05980:+00095:+00002:+00080:002441.1682:05980
05981:+00088:-00016:+00094:002441.1682:05981
05982:+00073:-00015:+00104:002441.1682:05982
05983:+00050:+00006:+00093:002441.1682:05983
05984:+00059:-00017:+00115:002441.1682:05984
05985:+00040:-00009:+00061:002394.4809:05985
05986:+00060:-00034:+00029:002394.4809:05986
05987:+00031:-00033:+00041:002394.4809:05987
05988:+00017:-00062:+00019:002394.4809:05988
05989:+00000:-00058:+00052:002394.4809:05989
05990:-00025:-00081:+00087:002394.4809:05990
05991:-00035:-00091:+00037:002394.4809:05991
05992:+00018:-00100:+00118:002394.4809:05992
05993:+00017:-00084:+00009:002383.2553:05993
05994:-00010:-00074:+00040:002383.2553:05994
05995:+00003:-00087:-00075:002383.2553:05995
05996:+00085:-00093:+00063:002383.2553:05996
05997:+00066:-00113:+00199:002383.2553:05997
05998:+00022:-00093:+00111:002383.2553:05998
05999:+00014:-00090:-00137:002383.2553:05999
06000:+00028:-00071:-00071:002383.2553:06000
06001:+00055:-00074:+00013:002383.2553:06001
06002:+00035:-00055:+00071:002450.6735:06002
06003:+00040:-00046:+00042:002450.6735:06003
06004:+00070:-00013:+00028:002450.6735:06004
06005:+00118:+00000:+00053:002450.6735:06005
06006:+00090:-00008:+00074:002450.6735:06006
06007:+00054:-00005:+00033:002450.6735:06007
06008:+00043:+00017:+00030:002450.6735:06008
06009:+00007:+00031:+00033:002450.6735:06009
06010:-00002:+00011:+00003:002380.7416:06010
06011:-00013:+00019:+00005:002380.7416:06011
06012:-00032:+00030:-00019:002380.7416:06012
06013:-00033:+00025:+00032:002380.7416:06013
06014:-00073:+00035:-00016:002380.7416:06014
06015:-00084:+00014:+00039:002380.7416:06015
06016:-00082:-00006:-00004:002380.7416:06016
06017:-00087:-00005:-00033:002380.7416:06017
06018:-00053:+00004:-00017:002356.3537:06018
06019:-00051:-00008:-00014:002356.3537:06019
06020:-00023:-00031:-00024:002356.3537:06020
06021:+00015:-00047:-00003:002356.3537:06021
06022:+00024:-00024:+00010:002356.3537:06022
06023:+00019:-00051:-00012:002356.3537:06023
06024:+00034:-00067:+00014:002356.3537:06024
06025:+00040:-00058:+00016:002356.3537:06025
06026:+00071:-00057:+00026:002356.3537:06026
06027:+00091:-00071:+00001:002408.6875:06027
06028:+00088:-00057:+00037:002408.6875:06028
06029:+00050:-00073:+00009:002408.6875:06029
06030:+00048:-00079:+00034:002408.6875:06030
06031:+00020:-00079:+00054:002408.6875:06031
06032:+00010:-00083:-00039:002408.6875:06032
06033:-00020:-00081:-00080:002408.6875:06033
06034:-00020:-00094:+00038:002408.6875:06034
06035:-00054:-00085:+00040:002327.2995:06035
06036:-00052:-00090:-00008:002327.2995:06036
06037:-00038:-00095:-00008:002327.2995:06037
06038:-00023:-00075:-00045:002327.2995:06038
06039:-00004:-00080:-00052:002327.2995:06039
06040:+00044:-00039:-00005:002327.2995:06040
06041:+00038:-00048:-00013:002327.2995:06041
06042:+00060:-00024:-00046:002327.2995:06042
06043:+00078:+00005:-00003:002327.2995:06043
06044:+00058:-00006:+00017:002295.7924:06044
06045:+00079:+00031:-00022:002295.7924:06045
06046:+00050:+00022:-00058:002295.7924:06046
06047:+00092:+00053:-00063:002295.7924:06047
06048:+00050:+00053:-00022:002295.7924:06048
06049:+00059:+00041:-00063:002295.7924:06049
06050:+00018:+00029:-00004:002295.7924:06050
06051:+00021:+00036:-00035:002295.7924:06051
06052:-00033:+00033:-00049:002295.7924:06052
06053:-00030:+00011:-00039:002333.2946:06053
06054:-00051:+00047:-00092:002333.2946:06054
06055:-00065:+00015:-00077:002333.2946:06055
06056:-00072:+00039:-00077:002333.2946:06056
06057:-00073:+00024:-00056:002333.2946:06057
06058:-00064:+00048:-00102:002333.2946:06058
06059:-00062:+00037:-00050:002333.2946:06059
06060:-00073:+00043:-00049:002333.2946:06060
06061:-00064:+00028:-00039:002267.9848:06061
06062:-00062:+00045:-00045:002267.9848:06062
06063:-00066:+00045:-00007:002267.9848:06063
06064:-00087:+00059:-00062:002267.9848:06064
06065:-00097:+00064:-00047:002267.9848:06065
06066:-00061:+00056:-00038:002267.9848:06066
06067:-00064:+00055:-00078:002267.9848:06067
06068:-00064:+00082:-00095:002267.9848:06068
06069:-00059:+00094:-00107:002267.9848:06069
06070:-00073:+00085:-00078:002238.2749:06070
06071:-00082:+00087:-00038:002238.2749:06071
06072:-00071:+00111:-00036:002238.2749:06072
06073:-00083:+00108:-00031:002238.2749:06073
06074:-00062:+00098:-00024:002238.2749:06074
06075:-00076:+00093:-00005:002238.2749:06075
06076:-00075:+00096:-00032:002238.2749:06076
06077:-00094:+00081:+00036:002238.2749:06077
06078:-00104:+00067:-00038:002238.2749:06078
06079:-00118:+00068:-00021:002295.2246:06079
06080:-00130:+00034:-00035:002295.2246:06080
06081:-00122:+00020:-00047:002295.2246:06081
06082:-00129:+00017:-00038:002295.2246:06082
06083:-00101:-00007:-00030:002295.2246:06083
06084:-00099:-00014:+00042:002295.2246:06084
06085:-00068:+00018:+00088:002295.2246:06085
06086:-00034:+00031:+00085:002295.2246:06086
06087:-00014:+00037:+00051:002295.2246:06087
06088:-00016:+00040:-00028:002235.4077:06088
06089:+00000:+00025:-00016:002235.4077:06089
06090:-00012:+00053:+00038:002235.4077:06090
06091:-00006:+00053:+00031:002235.4077:06091
06092:-00008:+00044:+00040:002235.4077:06092
06093:-00039:+00041:+00024:002235.4077:06093
06094:-00014:+00053:+00069:002235.4077:06094
06095:-00019:+00030:+00032:002235.4077:06095
06096:-00019:+00051:-00027:002235.4077:06096
06097:-00030:+00020:+00000:002230.2819:06097
06098:-00019:+00013:+00016:002230.2819:06098
06099:-00071:+00003:+00023:002230.2819:06099
06100:-00067:-00007:+00025:002230.2819:06100
06101:-00088:+00002:+00019:002230.2819:06101
06102:-00099:-00012:+00036:002230.2819:06102
06103:-00089:-00010:+00015:002230.2819:06103
06104:-00129:-00017:+00011:002230.2819:06104
06105:-00107:-00019:-00021:002230.2819:06105
06106:-00106:+00011:+00001:002311.9841:06106
06107:-00130:+00022:+00038:002311.9841:06107
06108:-00110:-00005:+00024:002311.9841:06108
06109:-00106:+00019:-00004:002311.9841:06109
06110:-00102:+00031:+00002:002311.9841:06110
06111:-00079:+00029:+00041:002311.9841:06111
06112:-00092:+00027:+00013:002311.9841:06112
06113:-00065:+00032:+00005:002311.9841:06113
06114:-00062:+00043:-00060:002276.2570:06114
06115:-00063:+00043:-00096:002276.2570:06115
06116:-00045:+00081:-00075:002276.2570:06116
06117:-00068:+00073:+00022:002276.2570:06117
06118:-00023:+00099:+00057:002276.2570:06118
06119:-00009:+00113:+00024:002276.2570:06119
06120:+00019:+00140:-00044:002276.2570:06120
06121:+00039:+00102:-00094:002276.2570:06121
06122:+00059:+00141:-00058:002276.2570:06122
06123:+00052:+00127:+00036:002295.7609:06123
06124:+00078:+00127:+00026:002295.7609:06124
06125:+00078:+00088:+00005:002295.7609:06125
06126:+00078:+00093:+00080:002295.7609:06126
06127:+00040:+00050:+00033:002295.7609:06127
06128:+00002:+00046:-00001:002295.7609:06128
06129:-00041:-00002:-00054:002295.7609:06129
06130:-00066:-00017:-00034:002295.7609:06130
06131:-00064:-00025:-00025:002395.0102:06131
06132:-00070:-00033:+00073:002395.0102:06132
06133:-00055:-00041:+00177:002395.0102:06133
06134:-00040:-00062:+00111:002395.0102:06134
06135:-00027:-00055:+00058:002395.0102:06135
06136:+00012:-00064:+00129:002395.0102:06136
06137:+00024:-00064:+00110:002395.0102:06137
06138:+00023:-00040:+00089:002395.0102:06138
06139:+00042:-00045:+00045:002395.0102:06139
06140:+00072:-00046:+00125:002358.1877:06140
06141:+00054:-00062:+00048:002358.1877:06141
06142:+00051:-00042:+00053:002358.1877:06142
06143:+00049:-00039:+00114:002358.1877:06143
06144:+00054:-00061:+00131:002358.1877:06144
06145:+00060:-00029:+00116:002358.1877:06145
06146:+00056:-00033:+00110:002358.1877:06146
06147:+00069:-00036:+00080:002358.1877:06147
06148:+00069:-00014:+00058:002378.7150:06148
06149:+00091:-00009:+00056:002378.7150:06149
06150:+00094:-00024:+00043:002378.7150:06150
06151:+00068:-00038:+00028:002378.7150:06151
06152:+00082:-00036:+00055:002378.7150:06152
06153:+00038:-00041:+00050:002378.7150:06153
06154:+00032:-00064:+00070:002378.7150:06154
06155:+00032:-00059:+00068:002378.7150:06155
06156:+00048:-00082:+00013:002378.7150:06156
06157:+00007:-00092:+00033:002455.3691:06157
06158:+00113:-00069:+00106:002455.3691:06158
06159:+00008:-00105:-00017:002455.3691:06159
06160:+00049:-00099:+00018:002455.3691:06160
06161:+00046:-00120:+00130:002455.3691:06161
06162:+00107:-00096:+00082:002455.3691:06162
06163:+00016:-00123:-00151:002455.3691:06163
06164:+00035:-00082:-00202:002455.3691:06164
06165:+00051:-00057:+00023:002394.4775:06165
06166:+00069:-00065:+00035:002394.4775:06166
06167:+00020:-00041:+00043:002394.4775:06167
06168:+00030:-00037:-00049:002394.4775:06168
06169:+00048:-00033:-00073:002394.4775:06169
06170:+00048:-00012:-00021:002394.4775:06170
06171:+00090:+00003:+00265:002394.4775:06171
06172:+00052:+00016:+00177:002394.4775:06172
06173:+00038:+00024:-00142:002374.1853:06173
06174:+00070:+00047:-00103:002374.1853:06174
06175:+00105:+00058:+00174:002374.1853:06175
06176:+00030:+00044:+00007:002374.1853:06176
06177:+00011:+00095:-00009:002374.1853:06177
06178:+00029:+00057:-00021:002374.1853:06178
06179:+00009:+00098:+00018:002374.1853:06179
06180:-00017:+00057:-00005:002374.1853:06180
06181:-00061:+00041:+00038:002374.1853:06181
06182:-00035:+00041:-00006:002431.8408:06182
06183:-00044:+00051:-00013:002431.8408:06183
06184:-00035:+00036:-00014:002431.8408:06184
06185:-00062:+00032:+00046:002431.8408:06185
06186:-00068:-00008:+00067:002431.8408:06186
06187:-00051:-00027:+00041:002431.8408:06187
06188:-00054:-00030:+00042:002431.8408:06188
06189:-00016:-00083:-00014:002431.8408:06189
06190:-00053:-00096:+00035:002362.6916:06190
06191:+00027:-00112:+00040:002362.6916:06191
06192:-00009:-00106:-00029:002362.6916:06192
06193:+00031:-00106:+00006:002362.6916:06193
06194:+00037:-00123:+00054:002362.6916:06194
06195:+00048:-00118:+00087:002362.6916:06195
06196:+00036:-00118:+00037:002362.6916:06196
06197:+00076:-00099:-00015:002362.6916:06197
06198:+00055:-00091:-00062:002325.6352:06198
06199:+00062:-00109:-00020:002325.6352:06199
06200:+00046:-00073:+00069:002325.6352:06200
06201:+00035:-00074:+00044:002325.6352:06201
06202:+00030:-00080:-00005:002325.6352:06202
06203:+00005:-00077:-00042:002325.6352:06203
06204:+00011:-00056:-00045:002325.6352:06204
06205:-00003:-00041:-00005:002325.6352:06205
06206:-00002:-00052:-00044:002325.6352:06206
06207:-00005:-00035:-00043:002381.5637:06207
06208:+00008:-00023:-00017:002381.5637:06208
06209:+00008:-00012:-00033:002381.5637:06209
06210:+00033:-00019:+00000:002381.5637:06210
06211:+00019:-00015:-00022:002381.5637:06211
06212:+00029:-00005:-00052:002381.5637:06212
06213:+00032:+00036:-00091:002381.5637:06213
06214:+00020:+00019:-00009:002381.5637:06214
06215:+00009:+00015:-00034:002381.5637:06215
06216:+00019:+00025:-00040:002301.5507:06216
06217:+00046:+00052:-00089:002301.5507:06217
06218:+00008:+00040:-00020:002301.5507:06218
06219:+00009:+00041:-00118:002301.5507:06219
06220:-00003:+00062:-00066:002301.5507:06220
06221:+00015:+00076:-00085:002301.5507:06221
06222:-00042:+00071:-00032:002301.5507:06222
06223:+00002:+00110:-00068:002301.5507:06223
06224:-00037:+00093:-00071:002266.6503:06224
06225:-00016:+00095:-00054:002266.6503:06225
06226:-00018:+00088:-00050:002266.6503:06226
06227:-00054:+00097:-00091:002266.6503:06227
06228:-00058:+00088:-00039:002266.6503:06228
06229:-00051:+00097:+00009:002266.6503:06229
06230:-00065:+00084:-00039:002266.6503:06230
06231:-00079:+00079:-00059:002266.6503:06231
06232:-00079:+00058:-00071:002266.6503:06232
06233:-00100:+00068:-00085:002324.7177:06233
06234:-00103:+00068:-00068:002324.7177:06234
06235:-00080:+00044:-00060:002324.7177:06235
06236:-00102:+00060:-00034:002324.7177:06236
06237:-00106:+00038:-00042:002324.7177:06237
06238:-00112:+00065:+00007:002324.7177:06238
06239:-00114:+00052:-00048:002324.7177:06239
06240:-00102:+00050:-00097:002324.7177:06240
06241:-00106:+00038:-00005:002324.7177:06241
06242:-00104:+00030:-00047:002247.5224:06242
06243:-00119:+00037:-00010:002247.5224:06243
06244:-00093:+00050:+00025:002247.5224:06244
06245:-00097:+00047:+00006:002247.5224:06245
06246:-00103:+00032:+00037:002247.5224:06246
06247:-00077:+00038:+00020:002247.5224:06247
06248:-00097:+00047:+00031:002247.5224:06248
06249:-00074:+00041:-00049:002247.5224:06249
06250:-00087:+00054:-00009:002247.5224:06250
06251:-00046:+00050:+00002:002238.2929:06251
06252:-00059:+00027:+00056:002238.2929:06252
06253:-00031:+00029:+00027:002238.2929:06253
06254:-00014:+00029:-00002:002238.2929:06254
06255:-00019:+00014:-00027:002238.2929:06255
06256:-00040:+00028:+00012:002238.2929:06256
06257:-00019:+00026:+00071:002238.2929:06257
06258:-00024:+00033:+00084:002238.2929:06258
06259:-00026:+00029:+00030:002238.2929:06259
06260:-00008:+00028:+00055:002299.4047:06260
06261:+00005:+00050:+00001:002299.4047:06261
06262:-00025:+00030:+00042:002299.4047:06262
06263:-00001:+00049:+00001:002299.4047:06263
06264:-00015:+00055:+00054:002299.4047:06264
06265:-00016:+00039:+00055:002299.4047:06265
06266:-00047:+00026:+00040:002299.4047:06266
06267:-00047:+00014:+00027:002299.4047:06267
06268:-00085:+00036:-00034:002267.9909:06268
06269:-00080:+00010:-00069:002267.9909:06269
06270:-00097:+00018:-00035:002267.9909:06270
06271:-00097:+00007:+00049:002267.9909:06271
06272:-00109:+00002:+00069:002267.9909:06272
06273:-00112:-00031:+00070:002267.9909:06273
06274:-00122:-00033:+00004:002267.9909:06274
06275:-00114:-00027:-00049:002267.9909:06275
06276:-00112:-00032:-00078:002267.9909:06276
06277:-00078:-00008:-00011:002274.8820:06277
06278:-00089:-00018:+00043:002274.8820:06278
06279:-00065:+00017:-00017:002274.8820:06279
06280:-00047:+00014:-00039:002274.8820:06280
06281:-00058:+00049:-00068:002274.8820:06281
06282:-00057:+00052:-00015:002274.8820:06282
06283:-00044:+00039:+00058:002274.8820:06283
06284:-00028:+00055:+00025:002274.8820:06284
06285:-00029:+00058:-00073:002274.8820:06285
06286:-00021:+00085:-00021:002368.1257:06286
06287:-00012:+00087:+00008:002368.1257:06287
06288:-00012:+00095:-00045:002368.1257:06288
06289:+00002:+00091:-00003:002368.1257:06289
06290:+00015:+00088:-00028:002368.1257:06290
06291:-00011:+00075:+00008:002368.1257:06291
06292:+00013:+00077:-00009:002368.1257:06292
06293:-00009:+00082:+00031:002368.1257:06293
06294:+00015:+00046:+00027:002340.4504:06294
06295:-00004:+00063:-00021:002340.4504:06295
06296:-00008:+00039:-00042:002340.4504:06296
06297:-00022:+00030:-00011:002340.4504:06297
06298:-00021:-00006:+00074:002340.4504:06298
06299:+00012:+00021:+00077:002340.4504:06299
06300:-00009:+00021:+00072:002340.4504:06300
06301:+00013:+00019:+00039:002340.4504:06301
06302:+00032:-00001:+00057:002340.4504:06302
06303:+00020:+00002:+00070:002356.3935:06303
06304:+00021:-00022:+00130:002356.3935:06304
06305:+00056:-00015:+00148:002356.3935:06305
06306:+00065:-00023:+00141:002356.3935:06306
06307:+00067:-00025:+00092:002356.3935:06307
06308:+00046:-00053:+00121:002356.3935:06308
06309:+00021:-00043:+00078:002356.3935:06309
06310:+00026:-00043:+00005:002356.3935:06310
06311:+00042:-00046:-00014:002450.6311:06311
06312:+00025:-00069:+00063:002450.6311:06312
06313:+00032:-00098:+00132:002450.6311:06313
06314:+00035:-00091:+00136:002450.6311:06314
06315:+00064:-00071:+00095:002450.6311:06315
06316:+00091:-00079:+00067:002450.6311:06316
06317:+00106:-00059:+00041:002450.6311:06317
06318:+00079:-00060:+00033:002450.6311:06318
06319:+00179:-00080:+00173:002403.6757:06319
06320:+00100:-00113:+00049:002403.6757:06320
06321:+00121:-00059:+00109:002403.6757:06321
06322:+00013:-00115:+00108:002403.6757:06322
06323:+00087:-00086:+00013:002403.6757:06323
06324:+00048:-00100:+00003:002403.6757:06324
06325:+00079:-00082:-00019:002403.6757:06325
06326:+00044:-00101:-00005:002403.6757:06326
06327:+00059:-00064:-00089:002396.8745:06327
06328:+00055:-00046:+00009:002396.8745:06328
06329:+00036:-00042:+00106:002396.8745:06329
06330:+00050:-00074:+00077:002396.8745:06330
06331:+00017:-00065:-00138:002396.8745:06331
06332:+00036:-00066:-00059:002396.8745:06332
06333:+00034:-00056:+00195:002396.8745:06333
06334:+00029:-00079:+00044:002396.8745:06334
06335:+00010:-00065:-00011:002396.8745:06335
06336:+00046:-00044:-00006:002469.7033:06336
06337:+00032:-00015:+00026:002469.7033:06337
06338:-00011:-00049:-00030:002469.7033:06338
06339:+00015:+00002:+00006:002469.7033:06339
06340:+00028:-00016:+00019:002469.7033:06340
06341:+00062:+00021:+00040:002469.7033:06341
06342:+00028:+00017:-00016:002469.7033:06342
06343:+00019:+00030:+00018:002469.7033:06343
06344:+00013:+00063:+00001:002394.4291:06344
06345:-00002:+00039:+00008:002394.4291:06345
06346:+00003:+00062:-00031:002394.4291:06346
06347:-00014:+00082:+00041:002394.4291:06347
06348:-00013:+00062:+00031:002394.4291:06348
06349:-00049:+00039:+00041:002394.4291:06349
06350:-00045:+00048:+00006:002394.4291:06350
06351:-00054:+00010:-00052:002394.4291:06351
06352:-00045:+00020:-00019:002374.1552:06352
06353:-00035:+00001:+00023:002374.1552:06353
06354:-00026:-00015:-00012:002374.1552:06354
06355:-00024:-00028:+00047:002374.1552:06355
06356:+00010:-00028:+00031:002374.1552:06356
06357:+00001:-00040:+00026:002374.1552:06357
06358:-00007:-00065:-00037:002374.1552:06358
06359:+00025:-00040:+00010:002374.1552:06359
06360:+00033:-00044:+00000:002374.1552:06360
06361:+00028:-00069:-00136:002427.1586:06361
06362:+00033:-00065:+00088:002427.1586:06362
06363:+00046:-00070:+00128:002427.1586:06363
06364:-00010:-00087:+00046:002427.1586:06364
06365:+00012:-00076:-00007:002427.1586:06365
06366:-00006:-00079:-00051:002427.1586:06366
06367:-00041:-00046:-00118:002427.1586:06367
06368:-00042:-00080:+00021:002427.1586:06368
06369:-00022:-00079:+00030:002336.0371:06369
06370:-00027:-00094:+00058:002336.0371:06370
06371:+00007:-00064:+00011:002336.0371:06371
06372:+00005:-00061:+00006:002336.0371:06372
06373:-00007:-00062:-00010:002336.0371:06373
06374:+00005:-00065:-00047:002336.0371:06374
06375:+00021:-00030:-00031:002336.0371:06375
06376:+00059:-00063:-00001:002336.0371:06376
06377:+00065:-00032:-00002:002336.0371:06377
06378:+00077:-00036:-00037:002308.4655:06378
06379:+00091:-00010:-00052:002308.4655:06379
06380:+00073:-00029:-00071:002308.4655:06380
06381:+00051:+00021:-00029:002308.4655:06381
06382:+00062:-00016:-00010:002308.4655:06382
06383:+00043:-00006:-00026:002308.4655:06383
06384:+00010:-00003:-00044:002308.4655:06384
06385:+00027:-00001:+00012:002308.4655:06385
06386:-00025:+00022:-00045:002354.9624:06386
06387:-00040:+00020:-00040:002354.9624:06387
06388:-00053:+00028:-00103:002354.9624:06388
06389:-00069:+00008:-00061:002354.9624:06389
06390:-00081:+00052:-00051:002354.9624:06390
06391:-00061:+00038:-00034:002354.9624:06391
06392:-00064:+00040:-00124:002354.9624:06392
06393:-00059:+00040:-00104:002354.9624:06393
06394:-00054:+00042:-00093:002354.9624:06394
06395:-00050:+00044:-00050:002280.4282:06395
06396:-00044:+00050:-00041:002280.4282:06396
06397:-00054:+00054:-00047:002280.4282:06397
06398:-00044:+00081:-00022:002280.4282:06398
06399:-00050:+00080:-00042:002280.4282:06399
06400:-00069:+00072:-00074:002280.4282:06400
06401:-00066:+00090:-00022:002280.4282:06401
06402:-00082:+00095:-00054:002280.4282:06402
06403:-00099:+00090:-00054:002280.4282:06403
06404:-00095:+00088:-00078:002250.3225:06404
06405:-00106:+00114:-00079:002250.3225:06405
06406:-00134:+00101:-00079:002250.3225:06406
06407:-00135:+00113:-00084:002250.3225:06407
06408:-00122:+00113:-00071:002250.3225:06408
06409:-00132:+00092:-00022:002250.3225:06409
06410:-00117:+00096:+00007:002250.3225:06410
06411:-00109:+00095:+00003:002250.3225:06411
06412:-00095:+00068:-00036:002250.3225:06412
06413:-00089:+00074:-00029:002307.7644:06413
06414:-00089:+00063:+00016:002307.7644:06414
06415:-00101:+00045:+00052:002307.7644:06415
06416:-00095:+00048:+00057:002307.7644:06416
06417:-00082:+00026:-00030:002307.7644:06417
06418:-00086:+00037:-00048:002307.7644:06418
06419:-00047:+00026:-00005:002307.7644:06419
06420:-00018:+00035:+00035:002307.7644:06420
06421:-00014:+00032:+00031:002307.7644:06421
06422:+00001:+00026:+00043:002247.4560:06422
06423:+00015:+00040:-00001:002247.4560:06423
06424:-00004:+00051:-00038:002247.4560:06424
06425:-00004:+00024:+00023:002247.4560:06425
06426:-00014:+00014:+00056:002247.4560:06426
06427:-00035:+00015:+00036:002247.4560:06427
06428:-00035:+00016:+00056:002247.4560:06428
06429:-00028:+00020:+00025:002247.4560:06429
06430:-00085:-00007:-00013:002234.2133:06430
06431:-00087:-00022:+00020:002234.2133:06431
06432:-00084:-00023:+00018:002234.2133:06432
06433:-00077:-00019:+00025:002234.2133:06433
06434:-00084:-00018:-00016:002234.2133:06434
06435:-00087:+00003:+00017:002234.2133:06435
06436:-00070:-00014:+00013:002234.2133:06436
06437:-00084:-00009:+00022:002234.2133:06437
06438:-00045:-00012:+00023:002234.2133:06438
06439:-00054:+00004:-00018:002324.6730:06439
06440:-00047:-00022:-00042:002324.6730:06440
06441:-00066:+00000:-00007:002324.6730:06441
06442:-00067:-00005:-00015:002324.6730:06442
06443:-00088:+00016:-00044:002324.6730:06443
06444:-00071:+00018:-00003:002324.6730:06444
06445:-00070:+00050:+00008:002324.6730:06445
06446:-00073:+00023:+00015:002324.6730:06446
06447:-00083:+00045:+00002:002324.6730:06447
06448:-00087:+00055:-00013:002292.9902:06448
06449:-00091:+00057:-00003:002292.9902:06449
06450:-00090:+00081:-00042:002292.9902:06450
06451:-00099:+00089:-00010:002292.9902:06451
06452:-00066:+00090:-00048:002292.9902:06452
06453:-00098:+00134:-00056:002292.9902:06453
06454:-00069:+00117:-00031:002292.9902:06454
06455:-00030:+00154:-00041:002292.9902:06455
06456:-00036:+00136:+00005:002308.4562:06456
06457:+00014:+00137:-00021:002308.4562:06457
06458:+00029:+00142:+00026:002308.4562:06458
06459:+00020:+00133:+00027:002308.4562:06459
06460:+00058:+00141:-00008:002308.4562:06460
06461:+00048:+00112:+00014:002308.4562:06461
06462:+00020:+00084:+00043:002308.4562:06462
06463:+00005:+00056:-00003:002308.4562:06463
06464:-00006:+00039:-00093:002308.4562:06464
06465:-00016:+00035:-00055:002417.8691:06465
06466:-00033:+00003:+00026:002417.8691:06466
06467:-00057:-00038:+00108:002417.8691:06467
06468:-00056:-00041:+00127:002417.8691:06468
06469:-00042:-00078:+00117:002417.8691:06469
06470:-00014:-00078:+00090:002417.8691:06470
06471:+00011:-00074:+00107:002417.8691:06471
06472:+00016:-00068:+00122:002417.8691:06472
06473:+00020:-00073:+00158:002385.2775:06473
06474:+00058:-00058:+00113:002385.2775:06474
06475:+00040:-00061:+00158:002385.2775:06475
06476:+00086:-00045:+00135:002385.2775:06476
06477:+00090:-00040:+00061:002385.2775:06477
06478:+00119:-00030:+00100:002385.2775:06478
06479:+00115:-00046:+00100:002385.2775:06479
06480:+00136:-00010:+00100:002385.2775:06480
06481:+00102:-00009:+00100:002392.3334:06481
06482:+00113:-00033:+00102:002392.3334:06482
06483:+00122:-00021:+00081:002392.3334:06483
06484:+00134:-00032:+00060:002392.3334:06484
06485:+00094:-00020:+00062:002392.3334:06485
06486:+00094:-00022:+00116:002392.3334:06486
06487:+00063:-00008:+00134:002392.3334:06487
06488:-00013:-00030:+00147:002392.3334:06488
06489:+00088:-00052:+00193:002392.3334:06489
06490:-00039:-00071:-00066:002479.3640:06490
06491:+00012:-00061:+00020:002479.3640:06491
06492:-00020:-00123:+00146:002479.3640:06492
06493:+00044:-00124:+00040:002479.3640:06493
06494:-00029:-00151:-00167:002479.3640:06494
06495:+00070:-00125:-00210:002479.3640:06495
06496:+00049:-00136:+00093:002479.3640:06496
06497:+00038:-00141:+00028:002479.3640:06497
06498:+00013:-00139:-00017:002431.8662:06498
06499:+00074:-00107:+00005:002431.8662:06499
06500:+00092:-00108:+00017:002431.8662:06500
06501:+00035:-00085:+00105:002431.8662:06501
06502:+00030:-00086:+00033:002431.8662:06502
06503:+00016:-00061:+00076:002431.8662:06503
06504:+00024:-00045:+00072:002431.8662:06504
06505:+00021:-00024:+00022:002431.8662:06505
06506:+00019:-00009:+00057:002410.7402:06506
06507:+00058:+00016:-00026:002410.7402:06507
06508:+00062:+00010:-00039:002410.7402:06508
06509:+00052:+00039:-00111:002410.7402:06509
06510:+00065:+00063:-00022:002410.7402:06510
06511:+00022:+00054:+00007:002410.7402:06511
06512:+00018:+00077:+00058:002410.7402:06512
06513:+00010:+00107:+00063:002410.7402:06513
06514:+00003:+00106:+00043:002479.3530:06514
06515:+00001:+00126:+00072:002479.3530:06515
06516:-00028:+00106:+00048:002479.3530:06516
06517:-00018:+00085:+00003:002479.3530:06517
06518:-00047:+00072:-00010:002479.3530:06518
06519:-00046:+00065:-00027:002479.3530:06519
06520:-00096:+00010:-00007:002479.3530:06520
06521:-00107:-00019:-00086:002479.3530:06521
06522:-00105:-00020:-00021:002413.0148:06522
06523:-00074:-00054:-00013:002413.0148:06523
06524:-00097:-00061:-00034:002413.0148:06524
06525:-00056:-00092:+00018:002413.0148:06525
06526:-00012:-00107:+00030:002413.0148:06526
06527:+00001:-00127:+00013:002413.0148:06527
06528:+00008:-00111:+00040:002413.0148:06528
06529:+00044:-00101:+00119:002413.0148:06529
06530:+00041:-00123:+00098:002413.0148:06530
06531:+00050:-00111:+00005:002383.1877:06531
06532:+00056:-00105:+00005:002383.1877:06532
06533:+00038:-00125:-00031:002383.1877:06533
06534:+00056:-00103:-00048:002383.1877:06534
06535:+00079:-00086:-00015:002383.1877:06535
06536:+00074:-00102:+00009:002383.1877:06536
06537:+00063:-00104:+00002:002383.1877:06537
06538:+00072:-00109:+00005:002383.1877:06538
06539:+00060:-00089:-00003:002441.1787:06539
06540:+00049:-00078:-00047:002441.1787:06540
06541:+00060:-00058:-00004:002441.1787:06541
06542:+00057:-00065:+00032:002441.1787:06542
06543:+00041:-00041:+00019:002441.1787:06543
06544:+00028:-00064:+00008:002441.1787:06544
06545:+00015:-00023:-00055:002441.1787:06545
06546:+00016:-00027:-00048:002441.1787:06546
06547:+00003:-00018:-00046:002358.1408:06547
06548:+00018:-00021:+00022:002358.1408:06548
06549:+00008:-00016:-00019:002358.1408:06549
06550:-00009:-00016:+00002:002358.1408:06550
06551:-00006:-00022:-00021:002358.1408:06551
06552:-00041:-00014:-00041:002358.1408:06552
06553:-00030:+00007:-00055:002358.1408:06553
06554:-00043:-00018:-00051:002358.1408:06554
06555:-00031:+00031:-00053:002358.1408:06555
06556:-00035:+00030:-00052:002329.9555:06556
06557:-00032:+00059:-00054:002329.9555:06557
06558:-00038:+00080:-00047:002329.9555:06558
06559:-00020:+00088:-00064:002329.9555:06559
06560:+00013:+00110:-00066:002329.9555:06560
06561:-00005:+00111:-00104:002329.9555:06561
06562:-00013:+00111:-00093:002329.9555:06562
06563:-00037:+00101:-00074:002329.9555:06563
06564:-00034:+00101:-00074:002329.9555:06564
06565:-00058:+00110:-00078:002372.5727:06565
06566:-00084:+00087:-00051:002372.5727:06566
06567:-00089:+00094:-00042:002372.5727:06567
06568:-00107:+00084:-00013:002372.5727:06568
06569:-00124:+00079:-00039:002372.5727:06569
06570:-00138:+00058:-00086:002372.5727:06570
06571:-00141:+00061:-00129:002372.5727:06571
06572:-00173:+00062:-00103:002372.5727:06572
06573:-00158:+00064:-00104:002297.2199:06573
06574:-00158:+00055:-00042:002297.2199:06574
06575:-00145:+00066:-00060:002297.2199:06575
06576:-00120:+00072:-00066:002297.2199:06576
06577:-00093:+00095:-00062:002297.2199:06577
06578:-00089:+00110:-00070:002297.2199:06578
06579:-00065:+00102:-00029:002297.2199:06579
06580:-00039:+00106:-00002:002297.2199:06580
06581:-00042:+00125:+00039:002297.2199:06581
06582:-00024:+00126:+00035:002270.7109:06582
06583:-00011:+00100:+00026:002270.7109:06583
06584:-00022:+00089:-00008:002270.7109:06584
06585:-00037:+00097:-00035:002270.7109:06585
06586:-00029:+00061:-00059:002270.7109:06586
06587:-00034:+00065:-00014:002270.7109:06587
06588:-00066:+00047:-00029:002270.7109:06588
06589:-00070:+00030:+00020:002270.7109:06589
06590:-00050:+00010:+00010:002270.7109:06590
06591:-00047:+00020:+00012:002328.9455:06591
06592:-00071:+00002:+00030:002328.9455:06592
06593:-00066:-00014:+00061:002328.9455:06593
06594:-00077:-00030:+00028:002328.9455:06594
06595:-00081:-00046:+00040:002328.9455:06595
06596:-00077:-00049:+00018:002328.9455:06596
06597:-00115:-00045:+00039:002328.9455:06597
06598:-00096:-00055:+00033:002328.9455:06598
06599:-00104:-00066:+00046:002263.8405:06599
06600:-00101:-00080:+00052:002263.8405:06600
06601:-00066:-00068:+00017:002263.8405:06601
06602:-00083:-00044:+00031:002263.8405:06602
06603:-00062:-00052:+00010:002263.8405:06603
06604:-00084:-00040:+00032:002263.8405:06604
06605:-00045:-00045:+00033:002263.8405:06605
06606:-00066:-00041:+00033:002263.8405:06606
06607:-00056:-00031:-00024:002263.8405:06607
06608:-00034:-00014:-00006:002266.6166:06608
06609:-00033:-00017:+00006:002266.6166:06609
06610:-00029:+00022:+00010:002266.6166:06610
06611:-00042:+00015:+00024:002266.6166:06611
06612:-00038:+00053:+00051:002266.6166:06612
06613:-00055:+00045:+00013:002266.6166:06613
06614:-00057:+00059:-00020:002266.6166:06614
06615:-00048:+00079:-00072:002266.6166:06615
06616:-00061:+00085:-00076:002266.6166:06616
06617:-00066:+00123:+00067:002354.9526:06617
06618:-00084:+00158:+00104:002354.9526:06618
06619:-00097:+00106:+00037:002354.9526:06619
06620:-00099:+00131:-00041:002354.9526:06620
06621:-00080:+00137:-00034:002354.9526:06621
06622:-00097:+00143:-00047:002354.9526:06622
06623:-00065:+00122:-00029:002354.9526:06623
06624:-00054:+00129:+00058:002354.9526:06624
06625:-00042:+00106:+00085:002327.3222:06625
06626:-00021:+00098:+00018:002327.3222:06626
06627:+00010:+00093:-00044:002327.3222:06627
06628:+00003:+00058:-00021:002327.3222:06628
06629:-00003:+00036:-00015:002327.3222:06629
06630:-00002:+00021:+00028:002327.3222:06630
06631:-00008:+00017:+00053:002327.3222:06631
06632:+00012:-00017:+00041:002327.3222:06632
06633:+00004:-00008:+00040:002327.3222:06633
06634:+00028:-00025:+00020:002338.6474:06634
06635:+00021:-00050:+00046:002338.6474:06635
06636:+00059:-00042:+00065:002338.6474:06636
06637:+00049:-00041:+00135:002338.6474:06637
06638:+00073:-00052:+00146:002338.6474:06638
06639:+00054:-00029:+00143:002338.6474:06639
06640:+00074:-00026:+00131:002338.6474:06640
06641:+00054:-00024:+00072:002338.6474:06641
06642:+00050:-00026:-00006:002431.7604:06642
06643:+00051:-00022:-00017:002431.7604:06643
06644:+00039:-00038:+00014:002431.7604:06644
06645:+00036:-00036:+00089:002431.7604:06645
06646:+00043:-00052:+00102:002431.7604:06646
06647:+00021:-00038:+00104:002431.7604:06647
06648:+00023:-00043:+00073:002431.7604:06648
06649:+00021:-00050:+00084:002431.7604:06649
06650:+00033:-00066:+00102:002394.4775:06650
06651:+00043:-00048:+00079:002394.4775:06651
06652:+00044:-00043:+00054:002394.4775:06652
06653:+00058:-00014:+00045:002394.4775:06653
06654:+00038:-00048:+00064:002394.4775:06654
06655:+00062:-00047:+00104:002394.4775:06655
06656:+00051:-00027:+00084:002394.4775:06656
06657:+00059:-00048:+00018:002394.4775:06657
06658:+00043:-00046:-00019:002394.4775:06658
06659:+00042:-00064:-00014:002392.3471:06659
06660:+00038:-00058:+00021:002392.3471:06660
06661:+00049:-00064:+00043:002392.3471:06661
06662:+00106:-00043:+00027:002392.3471:06662
06663:+00031:-00063:-00053:002392.3471:06663
06664:+00137:-00045:-00030:002392.3471:06664
06665:+00120:-00066:+00278:002392.3471:06665
06666:+00104:-00077:+00253:002392.3471:06666
06667:-00032:-00079:-00232:002460.1572:06667
06668:+00020:-00083:-00060:002460.1572:06668
06669:+00037:-00073:+00137:002460.1572:06669
06670:+00045:-00073:+00113:002460.1572:06670
06671:+00000:-00095:+00006:002460.1572:06671
06672:+00091:-00057:-00087:002460.1572:06672
06673:+00081:-00049:-00004:002460.1572:06673
06674:+00056:-00037:+00012:002460.1572:06674
06675:+00001:-00053:+00075:002394.4362:06675
06676:+00033:-00008:+00068:002394.4362:06676
06677:+00000:-00026:+00028:002394.4362:06677
06678:-00010:-00007:+00024:002394.4362:06678
06679:-00070:-00004:+00069:002394.4362:06679
06680:-00033:+00002:+00018:002394.4362:06680
06681:-00075:+00021:+00063:002394.4362:06681
06682:-00032:+00013:+00053:002394.4362:06682
06683:-00076:+00037:-00015:002394.4362:06683
06684:-00104:-00005:+00037:002356.2941:06684
06685:-00087:-00001:+00017:002356.2941:06685
06686:-00084:+00015:-00029:002356.2941:06686
06687:-00069:+00007:-00033:002356.2941:06687
06688:-00002:-00018:+00023:002356.2941:06688
06689:-00002:-00008:+00027:002356.2941:06689
06690:+00016:-00033:-00014:002356.2941:06690
06691:+00018:-00010:-00022:002356.2941:06691
06692:+00038:-00046:-00046:002404.1040:06692
06693:+00049:-00046:-00024:002404.1040:06693
06694:+00034:-00052:+00032:002404.1040:06694
06695:+00040:-00051:+00052:002404.1040:06695
06696:+00035:-00041:+00020:002404.1040:06696
06697:+00024:-00026:+00009:002404.1040:06697
06698:+00031:-00029:+00040:002404.1040:06698
06699:+00002:-00061:-00011:002404.1040:06699
06700:-00023:-00063:-00025:002404.1040:06700
06701:-00002:-00054:-00041:002327.3093:06701
06702:-00040:-00080:-00028:002327.3093:06702
06703:-00037:-00092:-00004:002327.3093:06703
06704:-00019:-00070:+00000:002327.3093:06704
06705:-00027:-00097:-00003:002327.3093:06705
06706:+00002:-00083:-00032:002327.3093:06706
06707:+00005:-00077:-00032:002327.3093:06707
06708:+00024:-00051:-00044:002327.3093:06708
06709:+00040:-00041:-00016:002291.5131:06709
06710:+00078:-00011:+00004:002291.5131:06710
06711:+00078:-00007:-00012:002291.5131:06711
06712:+00067:+00006:-00020:002291.5131:06712
06713:+00090:+00027:-00022:002291.5131:06713
06714:+00071:+00020:-00076:002291.5131:06714
06715:+00055:+00024:-00070:002291.5131:06715
06716:+00049:+00017:+00026:002291.5131:06716
06717:+00064:+00038:-00092:002291.5131:06717
06718:+00010:+00006:-00055:002337.5603:06718
06719:+00043:+00031:-00095:002337.5603:06719
06720:-00038:+00004:-00034:002337.5603:06720
06721:-00043:+00032:-00068:002337.5603:06721
06722:-00069:+00037:-00031:002337.5603:06722
06723:-00049:+00037:-00059:002337.5603:06723
06724:-00088:+00027:-00067:002337.5603:06724
06725:-00079:+00034:-00007:002337.5603:06725
06726:-00074:-00005:-00042:002337.5603:06726
06727:-00091:-00003:-00140:002263.8466:06727
06728:-00081:+00015:-00088:002263.8466:06728
06729:-00093:+00010:-00056:002263.8466:06729
06730:-00114:+00028:-00058:002263.8466:06730
06731:-00101:+00036:-00057:002263.8466:06731
06732:-00066:+00064:-00012:002263.8466:06732
06733:-00066:+00077:-00073:002263.8466:06733
06734:-00081:+00096:-00079:002263.8466:06734
06735:-00062:+00099:-00038:002263.8466:06735
06736:-00059:+00110:-00074:002230.2878:06736
06737:-00064:+00107:-00055:002230.2878:06737
06738:-00065:+00117:-00046:002230.2878:06738
06739:-00063:+00103:-00049:002230.2878:06739
06740:-00085:+00130:-00070:002230.2878:06740
06741:-00083:+00106:-00073:002230.2878:06741
06742:-00100:+00124:-00051:002230.2878:06742
06743:-00116:+00087:-00053:002230.2878:06743
06744:-00089:+00108:+00005:002230.2878:06744
06745:-00115:+00096:+00023:002278.6787:06745
06746:-00107:+00059:-00005:002278.6787:06746
06747:-00134:+00078:+00010:002278.6787:06747
06748:-00108:+00043:+00014:002278.6787:06748
06749:-00105:+00027:-00015:002278.6787:06749
06750:-00100:+00053:-00041:002278.6787:06750
06751:-00074:+00051:-00025:002278.6787:06751
06752:-00074:+00029:+00027:002278.6787:06752
06753:-00066:+00043:+00017:002278.6787:06753
06754:-00035:+00040:+00071:002219.4216:06754
06755:-00032:+00040:+00014:002219.4216:06755
06756:-00013:+00050:+00019:002219.4216:06756
06757:-00024:+00025:-00001:002219.4216:06757
06758:-00020:+00023:-00030:002219.4216:06758
06759:-00037:+00027:-00029:002219.4216:06759
06760:-00017:+00024:+00054:002219.4216:06760
06761:-00016:+00035:+00067:002219.4216:06761
06762:-00035:+00031:+00047:002219.4216:06762
06763:-00032:+00022:+00041:002218.4741:06763
06764:-00049:+00015:+00041:002218.4741:06764
06765:-00067:+00004:+00031:002218.4741:06765
06766:-00067:+00009:+00010:002218.4741:06766
06767:-00068:-00007:+00045:002218.4741:06767
06768:-00066:-00005:+00051:002218.4741:06768
06769:-00069:+00005:+00060:002218.4741:06769
06770:-00082:+00001:+00050:002218.4741:06770
06771:-00087:-00032:+00022:002311.9558:06771
06772:-00074:-00011:-00033:002311.9558:06772
06773:-00112:-00051:-00019:002311.9558:06773
06774:-00102:-00035:+00010:002311.9558:06774
06775:-00112:-00011:-00007:002311.9558:06775
06776:-00084:-00021:-00033:002311.9558:06776
06777:-00098:-00021:+00006:002311.9558:06777
06778:-00085:+00021:+00058:002311.9558:06778
06779:-00074:+00050:+00072:002311.9558:06779
06780:-00066:+00052:-00060:002280.4282:06780
06781:-00030:+00059:-00126:002280.4282:06781
06782:-00003:+00108:-00066:002280.4282:06782
06783:-00040:+00114:+00056:002280.4282:06783
06784:-00043:+00089:+00045:002280.4282:06784
06785:-00017:+00103:+00000:002280.4282:06785
06786:-00019:+00114:-00046:002280.4282:06786
06787:-00020:+00125:-00019:002280.4282:06787
06788:-00018:+00112:-00009:002280.4282:06788
06789:-00037:+00089:-00013:002295.7578:06789
06790:-00025:+00115:-00030:002295.7578:06790
06791:+00011:+00096:+00013:002295.7578:06791
06792:-00028:+00056:-00009:002295.7578:06792
06793:-00043:+00049:-00104:002295.7578:06793
06794:-00044:+00052:-00115:002295.7578:06794
06795:-00036:+00051:-00047:002295.7578:06795
06796:-00068:+00034:+00011:002295.7578:06796
06797:-00048:+00017:+00107:002395.0031:06797
06798:-00031:-00016:+00205:002395.0031:06798
06799:-00017:-00009:+00153:002395.0031:06799
06800:+00031:-00032:+00087:002395.0031:06800
06801:+00058:-00016:+00118:002395.0031:06801
06802:+00079:-00022:+00043:002395.0031:06802
06803:+00092:-00020:+00025:002395.0031:06803
06804:+00133:+00007:+00075:002395.0031:06804
06805:+00130:-00009:+00161:002367.1223:06805
06806:+00140:-00016:+00098:002367.1223:06806
06807:+00096:-00010:+00050:002367.1223:06807
06808:+00118:-00015:+00067:002367.1223:06808
06809:+00086:-00049:+00061:002367.1223:06809
06810:+00066:-00047:+00058:002367.1223:06810
06811:+00043:-00065:+00093:002367.1223:06811
06812:+00022:-00078:+00133:002367.1223:06812
06813:+00009:-00054:+00064:002367.1223:06813
06814:-00005:-00092:+00035:002374.1352:06814
06815:-00005:-00082:+00095:002374.1352:06815
06816:-00007:-00097:+00145:002374.1352:06816
06817:-00011:-00070:+00100:002374.1352:06817
06818:+00020:-00096:+00016:002374.1352:06818
06819:+00115:-00072:+00093:002374.1352:06819
06820:+00064:-00091:+00027:002374.1352:06820
06821:+00118:-00111:+00067:002374.1352:06821
06822:+00065:-00153:+00037:002455.3618:06822
06823:+00167:-00108:-00033:002455.3618:06823
06824:+00105:-00119:-00050:002455.3618:06824
06825:+00127:-00103:+00002:002455.3618:06825
06826:+00149:-00139:+00150:002455.3618:06826
06827:+00116:-00097:+00146:002455.3618:06827
06828:+00085:-00084:-00039:002455.3618:06828
06829:+00077:-00045:-00091:002455.3618:06829
06830:+00088:-00040:+00051:002389.8344:06830
06831:+00055:-00050:+00094:002389.8344:06831
06832:+00043:-00025:+00088:002389.8344:06832
06833:+00026:+00003:-00046:002389.8344:06833
06834:+00007:-00001:-00103:002389.8344:06834
06835:+00012:-00003:-00141:002389.8344:06835
06836:-00005:+00026:+00120:002389.8344:06836
06837:+00005:+00025:+00161:002389.8344:06837
06838:-00023:+00057:-00099:002389.8344:06838
06839:+00018:+00058:-00005:002374.1652:06839
06840:+00063:+00092:+00063:002374.1652:06840
06841:-00012:+00085:+00029:002374.1652:06841
06842:+00000:+00103:+00025:002374.1652:06842
06843:+00011:+00091:+00025:002374.1652:06843
06844:-00009:+00104:+00039:002374.1652:06844
06845:-00021:+00077:+00007:002374.1652:06845
06846:-00056:+00093:+00021:002374.1652:06846
06847:-00066:+00062:-00069:002431.7187:06847
06848:-00029:+00059:-00061:002431.7187:06848
06849:-00015:+00013:-00020:002431.7187:06849
06850:-00030:-00008:-00020:002431.7187:06850
06851:-00055:-00027:+00012:002431.7187:06851
06852:-00026:-00063:+00006:002431.7187:06852
06853:-00037:-00080:-00017:002431.7187:06853
06854:-00002:-00113:+00006:002431.7187:06854
06855:-00023:-00120:+00037:002431.7187:06855
06856:+00015:-00132:+00069:002349.2871:06856
06857:+00019:-00133:+00016:002349.2871:06857
06858:+00046:-00154:+00083:002349.2871:06858
06859:+00044:-00132:+00056:002349.2871:06859
06860:+00027:-00171:+00039:002349.2871:06860
06861:+00019:-00144:+00033:002349.2871:06861
06862:+00042:-00157:-00005:002349.2871:06862
06863:+00024:-00115:-00017:002349.2871:06863
06864:+00009:-00120:+00013:002317.0073:06864
06865:+00029:-00113:-00001:002317.0073:06865
06866:+00013:-00113:-00019:002317.0073:06866
06867:+00008:-00074:-00040:002317.0073:06867
06868:+00006:-00045:-00022:002317.0073:06868
06869:-00005:-00050:-00004:002317.0073:06869
06870:+00009:-00010:+00021:002317.0073:06870
06871:+00028:-00001:+00039:002317.0073:06871
06872:+00023:+00020:-00011:002317.0073:06872
06873:+00047:+00033:-00045:002368.0759:06873
06874:+00063:+00047:-00021:002368.0759:06874
06875:+00077:+00039:-00079:002368.0759:06875
06876:+00057:+00028:-00031:002368.0759:06876
06877:+00074:+00030:-00013:002368.0759:06877
06878:+00041:+00023:-00005:002368.0759:06878
06879:+00057:+00049:-00035:002368.0759:06879
06880:+00060:+00037:-00021:002368.0759:06880
06881:+00036:+00032:-00061:002288.7854:06881
06882:+00032:+00008:-00068:002288.7854:06882
06883:+00026:+00010:-00075:002288.7854:06883
06884:-00025:+00017:-00018:002288.7854:06884
06885:-00019:+00018:-00004:002288.7854:06885
06886:-00078:-00006:-00020:002288.7854:06886
06887:-00096:+00000:-00020:002288.7854:06887
06888:-00130:+00001:-00018:002288.7854:06888
06889:-00106:+00007:-00039:002288.7854:06889
06890:-00105:+00035:-00092:002266.6289:06890
06891:-00110:-00001:-00123:002266.6289:06891
06892:-00116:+00026:-00098:002266.6289:06892
06893:-00098:+00034:-00073:002266.6289:06893
06894:-00073:+00046:-00049:002266.6289:06894
06895:-00052:+00058:-00032:002266.6289:06895
06896:-00040:+00061:-00020:002266.6289:06896
06897:-00019:+00075:-00039:002266.6289:06897
06898:-00026:+00091:-00078:002266.6289:06898
06899:+00016:+00123:-00086:002324.6921:06899
06900:+00002:+00119:-00107:002324.6921:06900
06901:-00004:+00124:-00080:002324.6921:06901
06902:-00016:+00139:-00039:002324.6921:06902
06903:-00057:+00118:-00039:002324.6921:06903
06904:-00059:+00118:-00041:002324.6921:06904
06905:-00064:+00126:-00040:002324.6921:06905
06906:-00101:+00112:-00022:002324.6921:06906
06907:-00094:+00092:-00028:002324.6921:06907
06908:-00117:+00070:+00002:002263.8342:06908
06909:-00104:+00055:+00016:002263.8342:06909
06910:-00126:+00065:+00001:002263.8342:06910
06911:-00121:+00067:-00005:002263.8342:06911
06912:-00147:+00040:-00051:002263.8342:06912
06913:-00124:+00030:-00059:002263.8342:06913
06914:-00113:+00047:-00034:002263.8342:06914
06915:-00075:+00027:-00005:002263.8342:06915
06916:-00045:+00026:-00027:002263.8342:06916
06917:-00020:+00052:+00007:002254.3671:06917
06918:+00001:+00041:+00018:002254.3671:06918
06919:-00004:+00063:+00042:002254.3671:06919
06920:-00011:+00079:+00042:002254.3671:06920
06921:-00001:+00081:+00042:002254.3671:06921
06922:-00002:+00056:-00009:002254.3671:06922
06923:-00003:+00061:+00023:002254.3671:06923
06924:-00015:+00044:+00042:002254.3671:06924
06925:-00043:+00050:+00065:002320.4260:06925
06926:-00032:+00014:+00036:002320.4260:06926
06927:-00051:+00038:+00021:002320.4260:06927
06928:-00045:+00009:-00018:002320.4260:06928
06929:-00100:+00009:+00005:002320.4260:06929
06930:-00081:-00020:+00033:002320.4260:06930
06931:-00085:-00008:+00032:002320.4260:06931
06932:-00087:-00012:+00055:002320.4260:06932
06933:-00099:-00014:+00044:002320.4260:06933
06934:-00093:-00025:+00074:002288.7224:06934
06935:-00101:-00035:+00013:002288.7224:06935
06936:-00114:-00015:+00004:002288.7224:06936
06937:-00100:-00004:+00048:002288.7224:06937
06938:-00089:-00011:+00004:002288.7224:06938
06939:-00099:-00003:-00064:002288.7224:06939
06940:-00049:-00002:-00026:002288.7224:06940
06941:-00017:+00037:+00037:002288.7224:06941
06942:-00015:+00013:+00121:002288.7224:06942
06943:+00013:+00008:+00076:002299.9614:06943
06944:+00006:+00022:-00016:002299.9614:06944
06945:+00016:+00047:+00009:002299.9614:06945
06946:-00006:+00027:+00028:002299.9614:06946
06947:-00023:+00040:+00046:002299.9614:06947
06948:-00029:+00029:-00003:002299.9614:06948
06949:-00003:+00066:-00017:002299.9614:06949
06950:-00013:+00080:-00062:002299.9614:06950
06951:-00035:+00065:-00106:002390.4953:06951
06952:-00068:+00061:-00054:002390.4953:06952
06953:-00067:+00077:+00003:002390.4953:06953
06954:-00063:+00059:+00037:002390.4953:06954
06955:-00087:+00062:+00031:002390.4953:06955
06956:-00072:+00055:-00011:002390.4953:06956
06957:-00034:+00053:-00046:002390.4953:06957
06958:-00055:+00028:-00010:002390.4953:06958
06959:-00038:+00037:+00001:002358.1943:06959
06960:-00039:+00015:+00006:002358.1943:06960
06961:-00028:+00008:-00037:002358.1943:06961
06962:+00013:-00005:-00020:002358.1943:06962
06963:+00027:+00007:-00007:002358.1943:06963
06964:+00004:-00009:-00027:002358.1943:06964
06965:+00019:+00005:+00025:002358.1943:06965
06966:+00055:-00016:+00054:002358.1943:06966
06967:+00077:+00006:+00069:002358.1943:06967
06968:+00080:-00018:+00141:002374.1518:06968
06969:+00084:+00016:+00142:002374.1518:06969
06970:+00084:+00016:+00147:002374.1518:06970
06971:+00105:-00001:+00115:002374.1518:06971
06972:+00110:+00022:+00015:002374.1518:06972
06973:+00054:-00002:-00005:002374.1518:06973
06974:+00053:+00017:+00011:002374.1518:06974
06975:+00072:-00005:+00020:002374.1518:06975
06976:+00039:-00017:+00033:002469.6855:06976
06977:+00057:-00033:+00109:002469.6855:06977
06978:+00054:+00003:+00163:002469.6855:06978
06979:+00068:-00019:+00118:002469.6855:06979
06980:+00090:-00004:+00113:002469.6855:06980
06981:+00105:-00007:+00130:002469.6855:06981
06982:+00109:+00014:+00099:002469.6855:06982
06983:+00068:-00032:+00132:002469.6855:06983
06984:+00149:-00015:+00117:002422.3740:06984
06985:+00115:-00012:+00092:002422.3740:06985
06986:+00133:-00027:+00020:002422.3740:06986
06987:+00055:-00060:-00025:002422.3740:06987
06988:+00153:-00110:-00099:002422.3740:06988
06989:+00073:-00116:-00046:002422.3740:06989
06990:+00088:-00120:+00137:002422.3740:06990
06991:+00034:-00166:-00007:002422.3740:06991
06992:+00046:-00132:-00115:002410.7470:06992
06993:+00025:-00146:+00128:002410.7470:06993
06994:+00006:-00158:+00162:002410.7470:06994
06995:-00067:-00164:+00079:002410.7470:06995
06996:-00052:-00200:+00014:002410.7470:06996
06997:-00037:-00174:+00060:002410.7470:06997
06998:-00055:-00200:+00075:002410.7470:06998
06999:-00047:-00198:-00004:002410.7470:06999
07000:-00042:-00152:-00028:002410.7470:07000
07001:+00026:-00144:-00023:002479.3786:07001
07002:+00010:-00128:-00026:002479.3786:07002
07003:+00032:-00089:+00039:002479.3786:07003
07004:+00055:-00051:+00035:002479.3786:07004
07005:+00064:-00010:+00013:002479.3786:07005
07006:+00107:+00030:+00005:002479.3786:07006
07007:+00098:+00093:+00031:002479.3786:07007
07008:+00085:+00109:+00061:002479.3786:07008
07009:+00087:+00142:+00057:002399.0246:07009
07010:+00110:+00144:+00057:002399.0246:07010
07011:+00065:+00146:-00028:002399.0246:07011
07012:+00058:+00132:-00040:002399.0246:07012
07013:+00048:+00141:-00010:002399.0246:07013
07014:+00019:+00104:-00012:002399.0246:07014
07015:+00011:+00094:-00053:002399.0246:07015
07016:-00002:+00076:-00058:002399.0246:07016
07017:-00031:+00046:-00038:002369.6596:07017
07018:-00073:+00036:-00060:002369.6596:07018
07019:-00065:+00009:-00043:002369.6596:07019
07020:-00081:-00005:+00020:002369.6596:07020
07021:-00091:-00011:+00025:002369.6596:07021
07022:-00120:-00049:+00057:002369.6596:07022
07023:-00106:-00066:+00013:002369.6596:07023
07024:-00119:-00061:-00045:002369.6596:07024
07025:-00089:-00072:-00066:002369.6596:07025
07026:-00082:-00103:-00061:002413.2402:07026
07027:-00067:-00124:-00008:002413.2402:07027
07028:-00027:-00148:+00003:002413.2402:07028
07029:-00002:-00148:-00016:002413.2402:07029
07030:+00021:-00170:-00028:002413.2402:07030
07031:+00055:-00176:-00017:002413.2402:07031
07032:+00078:-00150:-00027:002413.2402:07032
07033:+00123:-00137:+00042:002413.2402:07033
07034:+00125:-00125:+00032:002322.9841:07034
07035:+00151:-00105:+00041:002322.9841:07035
07036:+00141:-00071:+00016:002322.9841:07036
07037:+00145:-00080:-00026:002322.9841:07037
07038:+00114:-00039:-00004:002322.9841:07038
07039:+00149:-00010:+00020:002322.9841:07039
07040:+00135:+00006:+00012:002322.9841:07040
07041:+00106:+00019:-00037:002322.9841:07041
07042:+00052:+00023:-00045:002322.9841:07042
07043:+00042:+00014:-00046:002287.3308:07043
07044:+00012:+00032:-00035:002287.3308:07044
07045:-00022:+00050:-00011:002287.3308:07045
07046:-00067:+00035:+00013:002287.3308:07046
07047:-00066:+00052:+00009:002287.3308:07047
07048:-00091:+00027:+00040:002287.3308:07048
07049:-00099:+00049:-00005:002287.3308:07049
07050:-00147:+00027:-00040:002287.3308:07050
07051:-00135:+00051:-00059:002287.3308:07051
07052:-00145:+00032:-00040:002328.9711:07052
07053:-00145:+00017:-00024:002328.9711:07053
07054:-00111:+00019:-00041:002328.9711:07054
07055:-00078:+00009:-00007:002328.9711:07055
07056:-00064:-00001:-00051:002328.9711:07056
07057:-00051:+00016:-00050:002328.9711:07057
07058:-00023:+00034:-00034:002328.9711:07058
07059:+00002:+00013:-00065:002328.9711:07059
07060:+00017:+00047:-00031:002247.5224:07060
07061:+00006:+00045:+00011:002247.5224:07061
07062:+00008:+00064:-00031:002247.5224:07062
07063:-00001:+00054:-00048:002247.5224:07063
07064:-00023:+00055:-00038:002247.5224:07064
07065:-00053:+00078:-00067:002247.5224:07065
07066:-00074:+00042:-00070:002247.5224:07066
07067:-00084:+00058:-00056:002247.5224:07067
07068:-00099:+00058:-00063:002247.5224:07068
07069:-00127:+00063:-00051:002210.5776:07069
07070:-00127:+00045:-00046:002210.5776:07070
07071:-00159:+00043:-00005:002210.5776:07071
07072:-00164:+00047:-00064:002210.5776:07072
07073:-00180:+00063:-00078:002210.5776:07073
07074:-00137:+00028:-00006:002210.5776:07074
07075:-00158:+00063:+00022:002210.5776:07075
07076:-00156:+00051:-00004:002210.5776:07076
07077:-00123:+00082:+00008:002210.5776:07077
07078:-00134:+00077:-00079:002274.6040:07078
07079:-00080:+00087:-00032:002274.6040:07079
07080:-00059:+00090:+00025:002274.6040:07080
07081:-00023:+00102:+00011:002274.6040:07081
07082:-00027:+00121:-00055:002274.6040:07082
07083:+00004:+00142:-00033:002274.6040:07083
07084:+00013:+00142:-00008:002274.6040:07084
07085:-00007:+00118:+00027:002274.6040:07085
07086:-00007:+00102:+00011:002274.6040:07086
07087:-00007:+00101:+00025:002215.4558:07087
07088:-00003:+00081:-00033:002215.4558:07088
07089:-00016:+00056:-00063:002215.4558:07089
07090:-00033:+00049:+00014:002215.4558:07090
07091:-00046:+00035:+00033:002215.4558:07091
07092:-00063:+00018:+00021:002215.4558:07092
07093:-00050:+00016:+00016:002215.4558:07093
07094:-00075:-00018:+00018:002215.4558:07094
07095:-00087:+00002:-00015:002215.4558:07095
07096:-00118:-00047:+00037:002218.4299:07096
07097:-00076:-00033:+00017:002218.4299:07097
07098:-00109:-00052:-00033:002218.4299:07098
07099:-00073:-00052:-00050:002218.4299:07099
07100:-00076:-00047:+00011:002218.4299:07100
07101:-00071:-00025:+00043:002218.4299:07101
07102:-00079:-00039:+00102:002218.4299:07102
07103:-00062:-00040:+00051:002218.4299:07103
07104:-00046:-00065:+00034:002218.4299:07104
07105:-00048:-00033:-00020:002312.0031:07105
07106:-00061:-00028:-00019:002312.0031:07106
07107:-00043:-00052:-00047:002312.0031:07107
07108:-00052:-00031:-00009:002312.0031:07108
07109:-00043:-00019:+00068:002312.0031:07109
07110:-00033:+00019:+00082:002312.0031:07110
07111:-00033:+00016:+00018:002312.0031:07111
07112:-00030:+00031:-00062:002312.0031:07112
07113:-00032:+00063:-00045:002312.0031:07113
07114:-00056:+00056:-00050:002284.6181:07114
07115:-00051:+00059:-00033:002284.6181:07115
07116:-00031:+00099:+00002:002284.6181:07116
07117:-00036:+00104:+00052:002284.6181:07117
07118:-00030:+00117:-00009:002284.6181:07118
07119:-00035:+00109:-00077:002284.6181:07119
07120:-00042:+00103:-00058:002284.6181:07120
07121:-00029:+00126:+00006:002284.6181:07121
07122:-00033:+00124:+00023:002308.4782:07122
07123:-00040:+00075:+00071:002308.4782:07123
07124:-00038:+00061:+00036:002308.4782:07124
07125:-00054:+00044:+00001:002308.4782:07125
07126:-00050:+00026:-00095:002308.4782:07126
07127:-00082:+00026:-00059:002308.4782:07127
07128:-00068:+00017:-00010:002308.4782:07128
07129:-00071:+00006:+00043:002308.4782:07129
07130:-00055:-00011:+00070:002308.4782:07130
07131:-00024:-00013:+00147:002404.1247:07131
07132:+00002:-00030:+00145:002404.1247:07132
07133:+00015:-00026:+00089:002404.1247:07133
07134:+00038:-00024:+00081:002404.1247:07134
07135:+00055:-00015:+00099:002404.1247:07135
07136:+00077:-00014:+00063:002404.1247:07136
07137:+00092:-00013:+00069:002404.1247:07137
07138:+00093:-00014:+00089:002404.1247:07138
07139:+00106:-00032:+00075:002380.7211:07139
07140:+00092:-00016:+00017:002380.7211:07140
07141:+00119:+00004:-00015:002380.7211:07141
07142:+00124:-00006:+00049:002380.7211:07142
07143:+00120:+00007:+00083:002380.7211:07143
07144:+00080:+00002:+00077:002380.7211:07144
07145:+00092:-00010:+00081:002380.7211:07145
07146:+00081:-00009:+00042:002380.7211:07146
07147:+00024:-00027:+00062:002392.3437:07147
07148:+00104:-00014:+00159:002392.3437:07148
07149:+00010:-00076:+00069:002392.3437:07149
07150:+00076:-00048:+00049:002392.3437:07150
07151:+00003:-00099:+00047:002392.3437:07151
07152:+00069:-00067:+00029:002392.3437:07152
07153:-00025:-00106:+00002:002392.3437:07153
07154:+00032:-00081:-00076:002392.3437:07154
07155:+00058:-00122:+00104:002392.3437:07155
07156:+00070:-00091:+00064:002479.3530:07156
07157:+00052:-00105:+00007:002479.3530:07157
07158:+00067:-00084:-00113:002479.3530:07158
07159:+00089:-00091:+00025:002479.3530:07159
07160:+00119:-00082:+00096:002479.3530:07160
07161:+00066:-00081:+00080:002479.3530:07161
07162:+00050:-00075:+00042:002479.3530:07162
07163:+00051:-00057:+00129:002479.3530:07163
07164:+00042:-00042:+00102:002422.4023:07164
07165:-00013:-00061:+00010:002422.4023:07165
07166:+00007:-00023:-00013:002422.4023:07166
07167:+00013:-00033:+00034:002422.4023:07167
07168:-00024:-00010:+00047:002422.4023:07168
07169:-00026:-00014:-00044:002422.4023:07169
07170:-00043:-00001:-00037:002422.4023:07170
07171:-00009:+00020:-00086:002422.4023:07171
07172:-00023:+00028:-00008:002406.1638:07172
07173:-00008:+00053:+00036:002406.1638:07173
07174:-00012:+00042:+00100:002406.1638:07174
07175:+00003:+00067:+00069:002406.1638:07175
07176:-00004:+00055:+00044:002406.1638:07176
07177:-00007:+00044:+00050:002406.1638:07177
07178:-00017:+00053:+00073:002406.1638:07178
07179:-00037:+00027:+00056:002406.1638:07179
07180:-00013:+00037:+00003:002460.1572:07180
07181:-00017:+00014:-00010:002460.1572:07181
07182:-00016:+00007:-00045:002460.1572:07182
07183:-00027:-00009:-00036:002460.1572:07183
07184:-00037:-00009:-00065:002460.1572:07184
07185:+00022:-00031:-00031:002460.1572:07185
07186:+00045:-00032:+00008:002460.1572:07186
07187:+00041:-00027:-00028:002460.1572:07187
07188:+00039:-00052:+00047:002460.1572:07188
07189:+00061:-00068:+00099:002380.7756:07189
07190:+00045:-00067:+00028:002380.7756:07190
07191:+00023:-00063:-00018:002380.7756:07191
07192:+00021:-00059:-00001:002380.7756:07192
07193:-00026:-00077:-00004:002380.7756:07193
07194:-00052:-00069:-00014:002380.7756:07194
07195:-00030:-00079:-00011:002380.7756:07195
07196:-00043:-00070:+00024:002380.7756:07196
07197:-00044:-00094:-00028:002343.0329:07197
07198:-00045:-00088:-00022:002343.0329:07198
07199:-00041:-00093:-00064:002343.0329:07199
07200:-00015:-00108:-00040:002343.0329:07200
07201:-00007:-00083:-00012:002343.0329:07201
07202:+00048:-00082:+00058:002343.0329:07202
07203:+00048:-00061:+00015:002343.0329:07203
07204:+00056:-00062:-00028:002343.0329:07204
07205:+00070:-00025:-00003:002343.0329:07205
07206:+00067:-00048:-00019:002394.9963:07206
07207:+00094:+00002:-00045:002394.9963:07207
07208:+00072:+00004:-00018:002394.9963:07208
07209:+00109:+00019:-00002:002394.9963:07209
07210:+00104:+00019:+00000:002394.9963:07210
07211:+00097:+00037:-00026:002394.9963:07211
07212:+00073:+00034:-00024:002394.9963:07212
07213:+00018:+00019:-00021:002394.9963:07213
07214:+00018:+00025:-00003:002318.6401:07214
07215:-00009:+00035:-00064:002318.6401:07215
07216:-00035:+00045:-00105:002318.6401:07216
07217:-00054:+00046:-00064:002318.6401:07217
07218:-00064:+00045:-00033:002318.6401:07218
07219:-00064:+00039:-00044:002318.6401:07219
07220:-00092:+00064:-00062:002318.6401:07220
07221:-00094:+00066:-00041:002318.6401:07221
07222:-00116:+00078:-00075:002318.6401:07222
07223:-00127:+00077:-00067:002287.3808:07223
07224:-00138:+00072:-00040:002287.3808:07224
07225:-00164:+00070:-00088:002287.3808:07225
07226:-00159:+00083:-00080:002287.3808:07226
07227:-00138:+00093:-00052:002287.3808:07227
07228:-00146:+00094:-00037:002287.3808:07228
07229:-00125:+00088:-00025:002287.3808:07229
07230:-00133:+00115:-00021:002287.3808:07230
07231:-00110:+00113:-00033:002350.5649:07231
07232:-00115:+00129:-00059:002350.5649:07232
07233:-00093:+00124:-00021:002350.5649:07233
07234:-00100:+00116:-00057:002350.5649:07234
07235:-00100:+00114:-00089:002350.5649:07235
07236:-00079:+00088:-00083:002350.5649:07236
07237:-00081:+00086:-00078:002350.5649:07237
07238:-00085:+00090:-00056:002350.5649:07238
07239:-00060:+00072:-00056:002350.5649:07239
07240:-00047:+00070:-00051:002284.6022:07240
07241:-00047:+00078:-00037:002284.6022:07241
07242:-00058:+00042:-00061:002284.6022:07242
07243:-00053:+00040:-00041:002284.6022:07243
07244:-00033:+00052:-00022:002284.6022:07244
07245:-00057:+00049:+00013:002284.6022:07245
07246:-00051:+00034:+00032:002284.6022:07246
07247:-00047:+00035:+00029:002284.6022:07247
07248:-00056:+00000:-00004:002284.6022:07248
07249:-00048:+00033:-00022:002266.6350:07249
07250:-00032:+00011:-00004:002266.6350:07250
07251:-00036:+00034:+00012:002266.6350:07251
07252:-00016:-00001:-00016:002266.6350:07252
07253:-00016:+00034:+00026:002266.6350:07253
07254:-00025:+00018:-00012:002266.6350:07254
07255:-00040:+00010:+00037:002266.6350:07255
07256:-00038:+00021:+00002:002266.6350:07256
07257:-00031:+00008:+00007:002266.6350:07257
07258:-00044:+00006:+00008:002337.5795:07258
07259:-00059:-00002:+00028:002337.5795:07259
07260:-00072:-00007:+00044:002337.5795:07260
07261:-00096:-00004:-00025:002337.5795:07261
07262:-00112:-00005:+00011:002337.5795:07262
07263:-00090:+00014:+00037:002337.5795:07263
07264:-00105:+00010:+00070:002337.5795:07264
07265:-00106:+00023:+00044:002337.5795:07265
07266:-00077:+00014:+00044:002301.4968:07266
07267:-00087:+00015:-00024:002301.4968:07267
07268:-00079:+00016:-00022:002301.4968:07268
07269:-00064:+00034:-00037:002301.4968:07269
07270:-00051:+00015:+00038:002301.4968:07270
07271:-00046:+00014:+00054:002301.4968:07271
07272:-00049:+00047:+00028:002301.4968:07272
07273:-00050:+00027:-00011:002301.4968:07273
07274:-00063:+00036:+00001:002301.4968:07274
07275:-00065:+00024:+00087:002304.2185:07275
07276:-00065:+00033:+00080:002304.2185:07276
07277:-00098:+00035:+00075:002304.2185:07277
07278:-00096:+00032:-00006:002304.2185:07278
07279:-00096:+00029:-00046:002304.2185:07279
07280:-00092:+00051:-00032:002304.2185:07280
07281:-00098:+00042:-00003:002304.2185:07281
07282:-00087:+00063:+00010:002304.2185:07282
07283:-00050:+00078:-00043:002399.5075:07283
07284:-00034:+00093:-00081:002399.5075:07284
07285:-00011:+00099:-00036:002399.5075:07285
07286:+00010:+00108:-00003:002399.5075:07286
07287:+00019:+00087:+00052:002399.5075:07287
07288:+00053:+00089:+00007:002399.5075:07288
07289:+00082:+00110:+00099:002399.5075:07289
07290:+00083:+00093:+00099:002399.5075:07290
07291:+00067:+00056:+00066:002399.5075:07291
07292:+00059:+00011:+00041:002371.6772:07292
07293:+00025:-00003:-00036:002371.6772:07293
07294:-00024:-00020:-00196:002371.6772:07294
07295:-00013:-00027:-00084:002371.6772:07295
07296:-00013:-00043:-00020:002371.6772:07296
07297:-00013:-00054:+00095:002371.6772:07297
07298:-00010:-00056:+00156:002371.6772:07298
07299:+00005:-00079:+00157:002371.6772:07299
07300:+00031:-00080:+00053:002392.3334:07300
07301:+00024:-00054:+00035:002392.3334:07301
07302:+00076:-00053:+00169:002392.3334:07302
07303:+00034:-00040:+00206:002392.3334:07303
07304:+00059:-00028:+00126:002392.3334:07304
07305:+00062:-00032:+00112:002392.3334:07305
07306:+00040:-00034:+00099:002392.3334:07306
07307:+00058:-00029:+00058:002392.3334:07307
07308:+00072:-00037:+00024:002484.2790:07308
07309:+00076:-00033:+00056:002484.2790:07309
07310:+00113:-00019:+00036:002484.2790:07310
07311:+00131:+00013:+00085:002484.2790:07311
07312:+00172:+00010:+00076:002484.2790:07312
07313:+00144:+00028:+00049:002484.2790:07313
07314:+00187:+00032:+00073:002484.2790:07314
07315:+00166:+00037:+00178:002484.2790:07315
07316:+00080:+00006:+00106:002436.6245:07316
07317:+00063:+00021:+00092:002436.6245:07317
07318:+00024:+00003:+00046:002436.6245:07318
07319:+00061:+00016:+00080:002436.6245:07319
07320:+00001:-00048:+00025:002436.6245:07320
07321:-00043:-00016:+00005:002436.6245:07321
07322:-00039:-00095:-00156:002436.6245:07322
07323:-00036:-00050:-00105:002436.6245:07323
07324:+00016:-00087:+00197:002436.6245:07324
07325:-00011:-00100:+00002:002429.4533:07325
07326:-00061:-00141:-00165:002429.4533:07326
07327:+00017:-00127:-00027:002429.4533:07327
07328:+00029:-00137:+00177:002429.4533:07328
07329:-00035:-00161:+00122:002429.4533:07329
07330:-00035:-00177:+00002:002429.4533:07330
07331:-00005:-00162:+00022:002429.4533:07331
07332:-00010:-00170:+00032:002429.4533:07332
07333:+00000:-00170:-00044:002493.9772:07333
07334:-00007:-00152:-00012:002493.9772:07334
07335:+00022:-00156:+00060:002493.9772:07335
07336:+00036:-00126:+00049:002493.9772:07336
07337:+00088:-00093:+00030:002493.9772:07337
07338:+00097:-00025:+00083:002493.9772:07338
07339:+00122:-00015:-00025:002493.9772:07339
07340:+00120:+00029:+00017:002493.9772:07340
07341:+00122:+00054:+00087:002417.7207:07341
07342:+00108:+00082:+00063:002417.7207:07342
07343:+00056:+00108:+00032:002417.7207:07343
07344:+00038:+00139:+00046:002417.7207:07344
07345:+00046:+00116:+00051:002417.7207:07345
07346:+00000:+00118:-00041:002417.7207:07346
07347:+00013:+00126:+00008:002417.7207:07347
07348:-00042:+00098:-00009:002417.7207:07348
07349:-00071:+00068:-00073:002387.7656:07349
07350:-00062:+00062:-00033:002387.7656:07350
07351:-00076:+00037:-00001:002387.7656:07351
07352:-00116:-00004:-00092:002387.7656:07352
07353:-00121:-00018:-00052:002387.7656:07353
07354:-00075:-00011:+00031:002387.7656:07354
07355:-00102:-00064:+00045:002387.7656:07355
07356:-00065:-00055:+00032:002387.7656:07356
07357:-00066:-00110:+00016:002387.7656:07357
07358:-00070:-00091:-00074:002422.4426:07358
07359:-00068:-00139:-00024:002422.4426:07359
07360:-00016:-00163:+00017:002422.4426:07360
07361:-00043:-00172:+00058:002422.4426:07361
07362:+00018:-00202:+00071:002422.4426:07362
07363:+00041:-00179:+00014:002422.4426:07363
07364:+00037:-00167:+00028:002422.4426:07364
07365:+00077:-00168:-00034:002422.4426:07365
07366:+00091:-00170:-00036:002340.4272:07366
07367:+00109:-00130:+00039:002340.4272:07367
07368:+00114:-00107:+00002:002340.4272:07368
07369:+00111:-00094:-00006:002340.4272:07369
07370:+00143:-00062:-00016:002340.4272:07370
07371:+00143:+00004:-00012:002340.4272:07371
07372:+00130:+00007:-00040:002340.4272:07372
07373:+00126:+00028:-00022:002340.4272:07373
07374:+00108:+00047:-00044:002340.4272:07374
07375:+00059:+00042:-00010:002287.3625:07375
07376:-00009:+00030:+00039:002287.3625:07376
07377:+00000:+00028:+00024:002287.3625:07377
07378:-00073:+00037:-00030:002287.3625:07378
07379:-00066:+00044:-00059:002287.3625:07379
07380:-00119:+00013:+00000:002287.3625:07380
07381:-00110:+00031:-00049:002287.3625:07381
07382:-00161:-00003:-00065:002287.3625:07382
07383:-00136:+00016:-00091:002333.2434:07383
07384:-00162:-00022:-00049:002333.2434:07384
07385:-00146:-00018:-00059:002333.2434:07385
07386:-00113:-00010:-00021:002333.2434:07386
07387:-00086:-00022:-00034:002333.2434:07387
07388:-00063:-00005:-00036:002333.2434:07388
07389:-00032:+00016:-00057:002333.2434:07389
07390:-00013:+00015:-00079:002333.2434:07390
07391:-00025:+00011:-00090:002333.2434:07391
07392:+00016:+00030:-00022:002247.5075:07392
07393:+00016:+00041:-00018:002247.5075:07393
07394:+00003:+00053:-00072:002247.5075:07394
07395:+00004:+00059:-00053:002247.5075:07395
07396:+00016:+00074:-00054:002247.5075:07396
07397:-00015:+00084:-00093:002247.5075:07397
07398:-00029:+00076:-00045:002247.5075:07398
07399:-00028:+00076:-00049:002247.5075:07399
07400:-00088:+00093:-00065:002247.5075:07400
07401:-00080:+00078:-00025:002214.4895:07401
07402:-00120:+00060:-00051:002214.4895:07402
07403:-00165:+00080:-00108:002214.4895:07403
07404:-00175:+00068:-00052:002214.4895:07404
07405:-00156:+00063:+00011:002214.4895:07405
07406:-00207:+00044:+00005:002214.4895:07406
07407:-00191:+00044:+00019:002214.4895:07407
07408:-00177:+00058:+00011:002214.4895:07408
07409:-00164:+00055:-00045:002214.4895:07409
07410:-00131:+00083:-00065:002266.4643:07410
07411:-00086:+00088:+00004:002266.4643:07411
07412:-00045:+00100:-00025:002266.4643:07412
07413:-00052:+00092:-00014:002266.4643:07413
07414:+00000:+00090:-00006:002266.4643:07414
07415:+00001:+00089:-00029:002266.4643:07415
07416:+00015:+00094:-00039:002266.4643:07416
07417:+00011:+00080:-00006:002266.4643:07417
07418:+00024:+00069:+00013:002266.4643:07418
07419:+00000:+00059:+00022:002207.7036:07419
07420:-00009:+00065:+00011:002207.7036:07420
07421:-00024:+00060:+00015:002207.7036:07421
07422:-00042:+00049:+00035:002207.7036:07422
07423:-00068:+00025:+00054:002207.7036:07423
07424:-00060:+00016:+00016:002207.7036:07424
07425:-00097:-00001:+00037:002207.7036:07425
07426:-00098:+00004:-00011:002207.7036:07426
07427:-00115:+00014:-00036:002207.7036:07427
07428:-00103:-00005:-00023:002198.9536:07428
07429:-00079:+00023:-00016:002198.9536:07429
07430:-00087:+00007:+00044:002198.9536:07430
07431:-00059:-00010:+00070:002198.9536:07431
07432:-00061:-00027:+00026:002198.9536:07432
07433:-00069:-00041:+00017:002198.9536:07433
07434:-00050:-00045:+00029:002198.9536:07434
07435:-00084:-00044:-00025:002198.9536:07435
07436:-00066:-00062:-00089:002198.9536:07436
07437:-00048:-00024:+00005:002291.1616:07437
07438:-00046:-00038:+00041:002291.1616:07438
07439:-00051:-00053:+00055:002291.1616:07439
07440:-00045:-00012:+00085:002291.1616:07440
07441:-00050:-00013:+00050:002291.1616:07441
07442:-00068:-00019:+00041:002291.1616:07442
07443:-00029:-00003:-00011:002291.1616:07443
07444:-00033:+00010:-00040:002291.1616:07444
07445:-00052:+00027:-00025:002291.1616:07445
07446:-00058:+00044:+00013:002263.9079:07446
07447:-00051:+00084:+00025:002263.9079:07447
07448:-00051:+00072:+00016:002263.9079:07448
07449:-00033:+00108:+00025:002263.9079:07449
07450:-00032:+00112:+00008:002263.9079:07450
07451:-00055:+00100:-00023:002263.9079:07451
07452:-00035:+00102:-00062:002263.9079:07452
07453:-00018:+00145:-00050:002263.9079:07453
07454:-00016:+00144:-00031:002263.9079:07454
07455:-00028:+00137:+00016:002283.2451:07455
07456:-00004:+00121:+00001:002283.2451:07456
07457:-00021:+00112:+00057:002283.2451:07457
07458:+00001:+00070:+00014:002283.2451:07458
07459:-00018:+00077:+00028:002283.2451:07459
07460:-00029:+00025:-00032:002283.2451:07460
07461:-00068:+00038:+00000:002283.2451:07461
07462:-00031:+00003:+00016:002283.2451:07462
07463:-00054:-00035:+00051:002395.1081:07463
07464:-00031:-00024:+00058:002395.1081:07464
07465:-00040:-00046:+00103:002395.1081:07465
07466:+00013:-00055:+00102:002395.1081:07466
07467:+00014:-00061:+00073:002395.1081:07467
07468:+00060:-00064:+00054:002395.1081:07468
07469:+00078:-00065:+00077:002395.1081:07469
07470:+00060:-00064:+00101:002395.1081:07470
07471:+00107:-00044:+00109:002371.7580:07471
07472:+00109:-00028:+00145:002371.7580:07472
07473:+00112:-00037:+00131:002371.7580:07473
07474:+00107:-00010:+00048:002371.7580:07474
07475:+00099:+00003:+00031:002371.7580:07475
07476:+00104:+00001:+00033:002371.7580:07476
07477:+00093:-00006:+00068:002371.7580:07477
07478:+00069:-00003:+00080:002371.7580:07478
07479:+00079:+00002:+00066:002371.7580:07479
07480:+00035:-00008:+00069:002387.8264:07480
07481:+00051:-00031:+00062:002387.8264:07481
07482:+00018:-00025:+00035:002387.8264:07482
07483:+00044:-00024:+00020:002387.8264:07483
07484:+00054:-00021:+00011:002387.8264:07484
07485:+00009:-00047:+00140:002387.8264:07485
07486:+00139:-00012:+00076:002387.8264:07486
07487:+00062:-00029:+00062:002387.8264:07487
07488:+00151:-00059:+00011:002479.4619:07488
07489:+00074:-00074:+00073:002479.4619:07489
07490:+00073:-00094:-00049:002479.4619:07490
07491:+00049:-00097:-00060:002479.4619:07491
07492:+00073:-00087:+00007:002479.4619:07492
07493:+00127:-00080:+00108:002479.4619:07493
07494:+00093:-00074:+00068:002479.4619:07494
07495:+00065:-00057:-00112:002479.4619:07495
07496:+00052:-00074:-00064:002417.7871:07496
07497:+00064:-00054:+00022:002417.7871:07497
07498:+00051:-00078:+00114:002417.7871:07498
07499:+00036:-00054:-00045:002417.7871:07499
07500:+00062:-00066:-00076:002417.7871:07500
07501:+00060:-00048:+00098:002417.7871:07501
07502:+00054:-00049:+00140:002417.7871:07502
07503:-00002:-00052:-00090:002417.7871:07503
07504:+00014:-00033:-00003:002396.9946:07504
07505:+00080:-00031:+00054:002396.9946:07505
07506:+00049:-00003:+00065:002396.9946:07506
07507:+00036:+00009:+00000:002396.9946:07507
07508:+00020:+00034:-00024:002396.9946:07508
07509:+00032:+00026:-00009:002396.9946:07509
07510:-00008:+00038:+00070:002396.9946:07510
07511:-00031:+00025:+00073:002396.9946:07511
07512:-00071:+00053:+00035:002396.9946:07512
07513:-00062:+00041:+00015:002450.6879:07513
07514:-00071:+00028:+00011:002450.6879:07514
07515:-00076:+00036:-00022:002450.6879:07515
07516:-00065:+00025:-00003:002450.6879:07516
07517:-00071:+00015:+00040:002450.6879:07517
07518:-00068:-00005:+00037:002450.6879:07518
07519:-00041:-00018:+00026:002450.6879:07519
07520:-00036:-00027:-00020:002450.6879:07520
07521:-00012:-00026:+00024:002371.7448:07521
07522:+00024:-00043:-00003:002371.7448:07522
07523:+00022:-00045:+00009:002371.7448:07523
07524:+00077:-00061:+00003:002371.7448:07524
07525:+00072:-00064:+00076:002371.7448:07525
07526:+00092:-00058:+00068:002371.7448:07526
07527:+00090:-00042:+00085:002371.7448:07527
07528:+00091:-00043:+00005:002371.7448:07528
07529:+00051:-00065:-00006:002371.7448:07529
07530:+00040:-00079:-00022:002330.0170:07530
07531:+00020:-00080:-00031:002330.0170:07531
07532:+00028:-00077:-00032:002330.0170:07532
07533:+00013:-00073:-00036:002330.0170:07533
07534:-00011:-00091:+00009:002330.0170:07534
07535:+00000:-00088:+00015:002330.0170:07535
07536:-00021:-00100:+00013:002330.0170:07536
07537:-00008:-00113:-00010:002330.0170:07537
07538:+00006:-00089:-00023:002372.6752:07538
07539:+00010:-00086:-00064:002372.6752:07539
07540:+00030:-00095:+00028:002372.6752:07540
07541:+00028:-00078:+00022:002372.6752:07541
07542:+00044:-00056:+00022:002372.6752:07542
07543:+00029:-00050:+00009:002372.6752:07543
07544:+00025:-00022:+00015:002372.6752:07544
07545:+00018:-00018:-00041:002372.6752:07545
07546:+00047:-00005:-00062:002372.6752:07546
07547:+00058:+00048:-00058:002293.0974:07547
07548:+00041:+00041:-00062:002293.0974:07548
07549:+00062:+00060:-00067:002293.0974:07549
07550:+00034:+00086:-00088:002293.0974:07550
07551:+00039:+00098:-00098:002293.0974:07551
07552:+00007:+00113:-00107:002293.0974:07552
07553:+00044:+00099:-00067:002293.0974:07553
07554:+00013:+00128:-00087:002293.0974:07554
07555:+00000:+00096:-00036:002293.0974:07555
07556:-00022:+00101:-00089:002262.6042:07556
07557:-00034:+00075:-00104:002262.6042:07557
07558:-00082:+00080:-00136:002262.6042:07558
07559:-00077:+00056:-00133:002262.6042:07559
07560:-00113:+00043:-00059:002262.6042:07560
07561:-00125:+00030:-00019:002262.6042:07561
07562:-00129:+00030:-00044:002262.6042:07562
07563:-00137:+00025:-00040:002262.6042:07563
07564:-00161:+00035:-00073:002307.8366:07564
07565:-00166:+00028:-00065:002307.8366:07565
07566:-00161:+00043:-00063:002307.8366:07566
07567:-00138:+00046:-00008:002307.8366:07567
07568:-00108:+00055:-00057:002307.8366:07568
07569:-00094:+00084:-00070:002307.8366:07569
07570:-00097:+00093:-00062:002307.8366:07570
07571:-00063:+00090:-00053:002307.8366:07571
07572:-00081:+00102:-00028:002307.8366:07572
07573:-00032:+00101:-00029:002231.4321:07573
07574:-00057:+00105:+00037:002231.4321:07574
07575:-00053:+00114:-00011:002231.4321:07575
07576:-00054:+00102:+00036:002231.4321:07576
07577:-00069:+00095:+00000:002231.4321:07577
07578:-00060:+00071:+00009:002231.4321:07578
07579:-00085:+00080:+00037:002231.4321:07579
07580:-00078:+00040:+00012:002231.4321:07580
07581:-00094:+00026:-00018:002231.4321:07581
07582:-00104:+00005:+00028:002206.7436:07582
07583:-00132:-00008:-00003:002206.7436:07583
07584:-00128:-00025:-00043:002206.7436:07584
07585:-00114:-00026:-00027:002206.7436:07585
07586:-00112:-00033:+00072:002206.7436:07586
07587:-00078:-00025:+00069:002206.7436:07587
07588:-00062:-00028:+00116:002206.7436:07588
07589:-00044:-00011:+00064:002206.7436:07589
07590:-00029:+00002:+00084:002206.7436:07590
07591:-00002:+00017:+00017:002270.6044:07591
07592:+00015:+00026:+00037:002270.6044:07592
07593:+00005:+00034:+00042:002270.6044:07593
07594:+00008:+00025:+00010:002270.6044:07594
07595:+00013:+00054:+00044:002270.6044:07595
07596:-00005:+00026:+00019:002270.6044:07596
07597:-00025:+00032:+00010:002270.6044:07597
07598:-00032:+00009:+00014:002270.6044:07598
07599:-00044:-00008:+00014:002270.6044:07599
07600:-00074:-00006:-00006:002223.4760:07600
07601:-00094:-00021:+00022:002223.4760:07601
07602:-00118:-00020:+00006:002223.4760:07602
07603:-00111:-00020:+00014:002223.4760:07603
07604:-00132:-00008:+00022:002223.4760:07604
07605:-00109:-00018:+00010:002223.4760:07605
07606:-00112:+00007:-00003:002223.4760:07606
07607:-00072:+00022:+00023:002223.4760:07607
07608:-00035:+00035:-00012:002223.4760:07608
07609:-00052:+00015:+00041:002234.3237:07609
07610:-00027:+00042:+00012:002234.3237:07610
07611:-00018:+00055:+00022:002234.3237:07611
07612:-00020:+00057:-00029:002234.3237:07612
07613:-00038:+00078:+00021:002234.3237:07613
07614:-00033:+00064:+00035:002234.3237:07614
07615:-00048:+00059:-00019:002234.3237:07615
07616:-00062:+00065:-00114:002234.3237:07616
07617:-00061:+00080:-00150:002234.3237:07617
07618:-00088:+00064:-00052:002333.3522:07618
07619:-00066:+00070:+00038:002333.3522:07619
07620:-00040:+00071:+00036:002333.3522:07620
07621:-00025:+00102:+00016:002333.3522:07621
07622:-00012:+00102:-00067:002333.3522:07622
07623:+00002:+00105:-00094:002333.3522:07623
07624:+00012:+00102:-00028:002333.3522:07624
07625:-00010:+00099:+00050:002333.3522:07625
07626:-00007:+00082:+00049:002310.0798:07626
07627:+00015:+00063:+00023:002310.0798:07627
07628:+00001:+00015:+00026:002310.0798:07628
07629:-00023:-00006:-00047:002310.0798:07629
07630:-00035:+00002:-00057:002310.0798:07630
07631:-00035:-00034:-00057:002310.0798:07631
07632:-00067:-00050:+00021:002310.0798:07632
07633:-00038:-00063:+00019:002310.0798:07633
07634:-00005:-00056:+00062:002310.0798:07634
07635:+00011:-00059:+00129:002338.7390:07635
07636:+00028:-00065:+00155:002338.7390:07636
07637:+00063:-00052:+00159:002338.7390:07637
07638:+00062:-00046:+00109:002338.7390:07638
07639:+00070:-00026:+00078:002338.7390:07639
07640:+00055:-00030:+00047:002338.7390:07640
07641:+00074:-00028:+00052:002338.7390:07641
07642:+00075:-00025:+00010:002338.7390:07642
07643:+00090:-00051:+00058:002431.9172:07643
07644:+00103:-00030:+00070:002431.9172:07644
07645:+00069:-00047:+00160:002431.9172:07645
07646:+00085:-00031:+00178:002431.9172:07646
07647:+00064:-00047:+00106:002431.9172:07647
07648:+00088:-00036:+00130:002431.9172:07648
07649:+00088:-00049:+00030:002431.9172:07649
07650:+00084:-00052:+00071:002431.9172:07650
07651:+00041:-00055:+00067:002390.0400:07651
07652:+00112:-00043:+00100:002390.0400:07652
07653:+00010:-00097:+00020:002390.0400:07653
07654:+00061:-00050:-00015:002390.0400:07654
07655:-00009:-00068:+00059:002390.0400:07655
07656:+00048:-00061:+00025:002390.0400:07656
07657:+00010:-00092:-00048:002390.0400:07657
07658:+00090:-00056:+00111:002390.0400:07658
07659:+00088:-00087:+00174:002390.0400:07659
07660:+00019:-00075:+00054:002387.8437:07660
07661:+00007:-00095:-00168:002387.8437:07661
07662:+00030:-00093:-00070:002387.8437:07662
07663:+00046:-00087:-00005:002387.8437:07663
07664:+00027:-00094:+00144:002387.8437:07664
07665:+00016:-00097:+00052:002387.8437:07665
07666:+00026:-00071:-00156:002387.8437:07666
07667:+00054:-00040:+00094:002387.8437:07667
07668:+00080:-00053:+00202:002450.6916:07668
07669:+00027:-00027:-00063:002450.6916:07669
07670:+00025:-00020:+00040:002450.6916:07670
07671:+00122:-00016:+00050:002450.6916:07671
07672:+00052:+00012:+00046:002450.6916:07672
07673:+00054:+00009:-00016:002450.6916:07673
07674:+00048:+00054:-00028:002450.6916:07674
07675:+00047:+00083:-00043:002450.6916:07675
07676:+00020:+00094:-00029:002376.2971:07676
07677:+00033:+00102:+00075:002376.2971:07677
07678:+00016:+00088:+00058:002376.2971:07678
07679:-00024:+00108:+00042:002376.2971:07679
07680:-00005:+00094:+00068:002376.2971:07680
07681:+00002:+00082:+00008:002376.2971:07681
07682:-00029:+00059:+00004:002376.2971:07682
07683:-00018:+00027:-00013:002376.2971:07683
07684:-00042:+00037:-00033:002376.2971:07684
07685:-00061:-00005:-00037:002343.1311:07685
07686:-00069:-00008:-00024:002343.1311:07686
07687:-00102:-00034:+00017:002343.1311:07687
07688:-00065:-00060:-00044:002343.1311:07688
07689:-00085:-00061:-00060:002343.1311:07689
07690:-00056:-00093:+00048:002343.1311:07690
07691:-00017:-00089:+00067:002343.1311:07691
07692:-00029:-00106:+00051:002343.1311:07692
07693:+00008:-00127:+00017:002390.5964:07693
07694:+00025:-00124:+00010:002390.5964:07694
07695:+00027:-00103:-00005:002390.5964:07695
07696:+00064:-00106:-00020:002390.5964:07696
07697:+00062:-00113:+00019:002390.5964:07697
07698:+00088:-00124:+00025:002390.5964:07698
07699:+00091:-00099:+00039:002390.5964:07699
07700:+00074:-00099:-00046:002390.5964:07700
07701:+00054:-00122:-00060:002390.5964:07701
07702:+00055:-00089:-00027:002310.1247:07702
07703:+00079:-00069:+00001:002310.1247:07703
07704:+00076:-00054:+00025:002310.1247:07704
07705:+00050:-00027:-00030:002310.1247:07705
07706:+00040:-00037:-00003:002310.1247:07706
07707:+00042:-00020:-00011:002310.1247:07707
07708:+00005:-00013:-00029:002310.1247:07708
07709:+00012:-00007:-00026:002310.1247:07709
07710:-00002:+00008:+00010:002310.1247:07710
07711:-00013:+00032:+00009:002279.1147:07711
07712:-00021:+00049:+00011:002279.1147:07712
07713:-00011:+00062:-00044:002279.1147:07713
07714:+00000:+00063:-00031:002279.1147:07714
07715:-00027:+00065:-00078:002279.1147:07715
07716:-00039:+00049:-00034:002279.1147:07716
07717:-00054:+00068:-00053:002279.1147:07717
07718:-00065:+00047:-00083:002279.1147:07718
07719:-00045:+00042:-00129:002333.3554:07719
07720:-00049:+00051:-00078:002333.3554:07720
07721:-00039:+00065:-00003:002333.3554:07721
07722:-00042:+00030:-00017:002333.3554:07722
07723:-00018:+00026:-00033:002333.3554:07723
07724:-00038:+00038:-00076:002333.3554:07724
07725:-00032:+00051:-00089:002333.3554:07725
07726:-00019:+00029:-00075:002333.3554:07726
07727:-00043:+00024:-00042:002333.3554:07727
07728:-00071:+00014:-00029:002263.8837:07728
07729:-00089:+00035:+00011:002263.8837:07729
07730:-00098:+00032:-00063:002263.8837:07730
07731:-00105:+00034:-00067:002263.8837:07731
07732:-00122:+00034:-00086:002263.8837:07732
07733:-00123:+00038:-00060:002263.8837:07733
07734:-00131:+00026:-00035:002263.8837:07734
07735:-00106:+00040:-00022:002263.8837:07735
07736:-00092:+00057:-00031:002263.8837:07736
07737:-00115:+00038:-00025:002246.3796:07737
07738:-00117:+00064:-00058:002246.3796:07738
07739:-00078:+00062:-00032:002246.3796:07739
07740:-00063:+00061:-00059:002246.3796:07740
07741:-00066:+00063:-00106:002246.3796:07741
07742:-00083:+00078:-00046:002246.3796:07742
07743:-00085:+00070:-00002:002246.3796:07743
07744:-00102:+00085:-00017:002246.3796:07744
07745:-00068:+00100:-00057:002246.3796:07745
07746:-00073:+00106:-00002:002312.0441:07746
07747:-00045:+00101:-00030:002312.0441:07747
07748:-00086:+00107:+00021:002312.0441:07748
07749:-00071:+00111:-00016:002312.0441:07749
07750:-00080:+00070:-00001:002312.0441:07750
07751:-00077:+00061:-00011:002312.0441:07751
07752:-00097:+00058:+00013:002312.0441:07752
07753:-00082:+00015:-00077:002312.0441:07753
07754:-00080:+00020:-00018:002263.9174:07754
07755:-00086:+00014:+00057:002263.9174:07755
07756:-00067:+00033:+00083:002263.9174:07756
07757:-00030:-00001:+00040:002263.9174:07757
07758:-00016:+00021:+00034:002263.9174:07758
07759:-00002:-00008:+00045:002263.9174:07759
07760:-00008:-00006:+00070:002263.9174:07760
07761:+00024:+00006:-00013:002263.9174:07761
07762:+00019:+00034:-00026:002263.9174:07762
07763:+00022:+00024:+00041:002262.6225:07763
07764:+00018:+00035:+00025:002262.6225:07764
07765:+00008:+00033:+00010:002262.6225:07765
07766:+00028:+00009:+00004:002262.6225:07766
07767:+00016:+00005:-00031:002262.6225:07767
07768:+00002:-00003:+00028:002262.6225:07768
07769:-00039:-00008:+00016:002262.6225:07769
07770:-00065:-00019:-00008:002262.6225:07770
07771:-00074:-00010:-00001:002262.6225:07771
07772:-00082:+00006:-00011:002359.4519:07772
07773:-00092:-00019:+00002:002359.4519:07773
07774:-00095:-00022:-00081:002359.4519:07774
07775:-00105:-00001:-00062:002359.4519:07775
07776:-00117:+00012:-00025:002359.4519:07776
07777:-00103:+00025:+00025:002359.4519:07777
07778:-00077:+00046:+00023:002359.4519:07778
07779:-00078:+00044:-00031:002359.4519:07779
07780:-00088:+00060:-00073:002323.0588:07780
07781:-00101:+00079:-00089:002323.0588:07781
07782:-00083:+00084:-00063:002323.0588:07782
07783:-00088:+00076:-00028:002323.0588:07783
07784:-00062:+00079:+00003:002323.0588:07784
07785:-00049:+00078:+00050:002323.0588:07785
07786:-00053:+00057:+00020:002323.0588:07786
07787:-00054:+00051:-00020:002323.0588:07787
07788:-00013:+00038:-00055:002323.0588:07788
07789:-00038:+00035:-00038:002343.1147:07789
07790:-00014:+00031:-00078:002343.1147:07790
07791:-00009:+00037:-00010:002343.1147:07791
07792:+00031:+00013:+00058:002343.1147:07792
07793:+00003:+00009:+00094:002343.1147:07793
07794:+00042:+00006:+00165:002343.1147:07794
07795:+00034:+00018:+00117:002343.1147:07795
07796:+00054:-00017:+00065:002343.1147:07796
07797:+00085:+00018:+00041:002441.2351:07797
07798:+00096:-00007:+00068:002441.2351:07798
07799:+00094:-00005:+00044:002441.2351:07799
07800:+00081:+00004:+00081:002441.2351:07800
07801:+00101:-00001:+00127:002441.2351:07801
07802:+00093:+00006:+00152:002441.2351:07802
07803:+00077:+00004:+00148:002441.2351:07803
07804:+00063:-00006:+00101:002441.2351:07804
07805:+00057:+00016:+00049:002413.0917:07805
07806:+00042:-00005:+00036:002413.0917:07806
07807:+00064:+00019:-00014:002413.0917:07807
07808:+00092:-00013:+00156:002413.0917:07808
07809:+00097:+00002:+00052:002413.0917:07809
07810:+00043:-00054:+00128:002413.0917:07810
07811:-00006:-00083:+00055:002413.0917:07811
07812:+00007:-00085:+00129:002413.0917:07812
07813:+00028:-00098:+00040:002413.0917:07813
07814:+00004:-00059:+00084:002410.7851:07814
07815:+00035:-00090:+00032:002410.7851:07815
07816:+00078:-00081:+00047:002410.7851:07816
07817:+00066:-00089:-00002:002410.7851:07817
07818:+00102:-00092:-00019:002410.7851:07818
07819:+00136:-00102:+00146:002410.7851:07819
07820:+00166:-00100:+00155:002410.7851:07820
07821:+00082:-00126:-00043:002410.7851:07821
07822:+00119:-00088:-00103:002479.5017:07822
07823:+00139:-00089:+00007:002479.5017:07823
07824:+00075:-00104:+00006:002479.5017:07824
07825:+00076:-00090:+00034:002479.5017:07825
07826:+00059:-00088:+00062:002479.5017:07826
07827:+00021:-00046:+00051:002479.5017:07827
07828:+00027:-00049:+00043:002479.5017:07828
07829:-00026:-00039:+00102:002479.5017:07829
07830:-00052:-00033:+00078:002413.1091:07830
07831:-00038:-00035:+00003:002413.1091:07831
07832:-00034:+00002:-00006:002413.1091:07832
07833:-00053:+00002:+00007:002413.1091:07833
07834:-00038:+00000:+00019:002413.1091:07834
07835:-00031:+00022:-00017:002413.1091:07835
07836:-00025:+00009:+00011:002413.1091:07836
07837:+00013:+00025:+00021:002413.1091:07837
07838:-00024:+00039:+00020:002387.8403:07838
07839:-00010:+00039:+00040:002387.8403:07839
07840:+00000:+00061:+00083:002387.8403:07840
07841:+00010:+00072:+00055:002387.8403:07841
07842:-00017:+00060:+00012:002387.8403:07842
07843:-00008:+00071:+00099:002387.8403:07843
07844:-00007:+00044:+00115:002387.8403:07844
07845:+00001:+00062:+00073:002387.8403:07845
07846:+00013:+00040:+00034:002387.8403:07846
07847:-00007:+00029:+00057:002436.5444:07847
07848:+00016:-00002:-00028:002436.5444:07848
07849:+00016:-00018:-00063:002436.5444:07849
07850:+00019:-00010:-00005:002436.5444:07850
07851:+00043:-00030:-00031:002436.5444:07851
07852:+00018:-00042:+00065:002436.5444:07852
07853:+00059:-00061:+00077:002436.5444:07853
07854:-00009:-00085:+00022:002436.5444:07854
07855:-00006:-00085:-00016:002349.3103:07855
07856:+00017:-00110:+00036:002349.3103:07856
07857:-00017:-00104:+00067:002349.3103:07857
07858:-00041:-00120:+00043:002349.3103:07858
07859:-00066:-00144:+00044:002349.3103:07859
07860:-00074:-00144:+00015:002349.3103:07860
07861:-00079:-00154:+00038:002349.3103:07861
07862:-00075:-00137:-00006:002349.3103:07862
07863:-00078:-00151:+00026:002349.3103:07863
07864:-00059:-00158:-00010:002317.0683:07864
07865:-00034:-00131:-00058:002317.0683:07865
07866:+00002:-00124:-00029:002317.0683:07866
07867:+00009:-00091:-00037:002317.0683:07867
07868:+00049:-00054:-00077:002317.0683:07868
07869:+00083:-00054:-00021:002317.0683:07869
07870:+00131:-00022:-00010:002317.0683:07870
07871:+00149:+00011:-00031:002317.0683:07871
07872:+00181:+00035:-00012:002355.0180:07872
07873:+00179:+00042:+00053:002355.0180:07873
07874:+00148:+00082:-00040:002355.0180:07874
07875:+00127:+00078:-00052:002355.0180:07875
07876:+00102:+00055:-00072:002355.0180:07876
07877:+00066:+00066:-00110:002355.0180:07877
07878:+00059:+00054:-00092:002355.0180:07878
07879:+00032:+00081:-00088:002355.0180:07879
07880:+00011:+00043:-00099:002355.0180:07880
07881:-00084:+00043:-00096:002276.3532:07881
07882:-00075:+00016:-00055:002276.3532:07882
07883:-00126:+00024:-00092:002276.3532:07883
07884:-00157:-00009:-00094:002276.3532:07884
07885:-00173:-00003:-00066:002276.3532:07885
07886:-00169:-00014:-00058:002276.3532:07886
07887:-00191:+00003:-00118:002276.3532:07887
07888:-00168:-00031:-00120:002276.3532:07888
07889:-00160:+00007:-00036:002276.3532:07889
07890:-00144:+00009:-00028:002230.3264:07890
07891:-00134:+00036:-00016:002230.3264:07891
07892:-00092:+00049:-00037:002230.3264:07892
07893:-00089:+00056:-00076:002230.3264:07893
07894:-00062:+00082:-00054:002230.3264:07894
07895:-00064:+00085:-00052:002230.3264:07895
07896:-00050:+00088:-00064:002230.3264:07896
07897:-00054:+00127:-00064:002230.3264:07897
07898:-00030:+00143:-00092:002230.3264:07898
07899:-00031:+00160:-00023:002287.0173:07899
07900:-00031:+00145:-00028:002287.0173:07900
07901:-00046:+00139:-00019:002287.0173:07901
07902:-00056:+00117:-00039:002287.0173:07902
07903:-00069:+00106:-00020:002287.0173:07903
07904:-00074:+00089:-00027:002287.0173:07904
07905:-00098:+00096:-00013:002287.0173:07905
07906:-00107:+00056:+00003:002287.0173:07906
07907:-00118:+00084:-00040:002287.0173:07907
07908:-00134:+00082:-00019:002211.6418:07908
07909:-00111:+00043:+00024:002211.6418:07909
07910:-00121:+00039:+00019:002211.6418:07910
07911:-00130:+00062:+00013:002211.6418:07911
07912:-00106:+00024:-00010:002211.6418:07912
07913:-00132:+00024:-00075:002211.6418:07913
07914:-00114:+00009:-00009:002211.6418:07914
07915:-00086:+00037:-00013:002211.6418:07915
07916:-00063:+00017:+00043:002211.6418:07916
07917:-00045:-00010:+00065:002191.2932:07917
07918:-00035:-00023:+00079:002191.2932:07918
07919:-00051:-00027:+00043:002191.2932:07919
07920:-00047:-00038:+00004:002191.2932:07920
07921:-00036:-00015:+00000:002191.2932:07921
07922:-00058:-00023:+00001:002191.2932:07922
07923:-00054:-00011:-00017:002191.2932:07923
07924:-00030:-00001:-00020:002191.2932:07924
07925:-00024:+00031:-00063:002191.2932:07925
07926:-00003:+00025:-00059:002274.7043:07926
07927:-00021:+00009:+00057:002274.7043:07927
07928:-00023:+00015:+00046:002274.7043:07928
07929:-00016:+00022:+00009:002274.7043:07929
07930:-00036:+00033:-00028:002274.7043:07930
07931:-00009:+00024:-00015:002274.7043:07931
07932:-00028:+00026:-00034:002274.7043:07932
07933:-00036:+00018:-00030:002274.7043:07933
07934:-00057:+00035:-00014:002274.7043:07934
07935:-00071:+00023:+00075:002247.5739:07935
07936:-00066:+00014:+00007:002247.5739:07936
07937:-00101:+00021:-00076:002247.5739:07937
07938:-00094:+00021:-00089:002247.5739:07938
07939:-00133:+00011:-00044:002247.5739:07939
07940:-00121:+00021:-00030:002247.5739:07940
07941:-00133:+00032:+00011:002247.5739:07941
07942:-00130:+00026:-00008:002247.5739:07942
07943:-00108:+00040:+00020:002262.5952:07943
07944:-00115:+00026:+00075:002262.5952:07944
07945:-00091:+00065:+00099:002262.5952:07945
07946:-00089:+00062:-00041:002262.5952:07946
07947:-00085:+00074:-00086:002262.5952:07947
07948:-00059:+00109:+00044:002262.5952:07948
07949:-00056:+00129:+00009:002262.5952:07949
07950:-00030:+00124:-00049:002262.5952:07950
07951:-00010:+00141:-00040:002262.5952:07951
07952:+00033:+00129:-00030:002363.8071:07952
07953:+00043:+00119:+00045:002363.8071:07953
07954:+00062:+00114:+00084:002363.8071:07954
07955:+00051:+00100:+00034:002363.8071:07955
07956:+00049:+00091:+00035:002363.8071:07956
07957:+00051:+00096:+00012:002363.8071:07957
07958:+00046:+00054:-00021:002363.8071:07958
07959:-00027:+00039:-00046:002363.8071:07959
07960:-00036:+00035:+00054:002349.3300:07960
07961:-00030:+00015:+00133:002349.3300:07961
07962:-00058:-00016:+00101:002349.3300:07962
07963:-00032:-00010:+00028:002349.3300:07963
07964:-00042:-00012:+00040:002349.3300:07964
07965:-00023:-00048:+00029:002349.3300:07965
07966:-00012:-00052:+00135:002349.3300:07966
07967:+00004:-00064:+00165:002349.3300:07967
07968:+00044:-00046:+00225:002349.3300:07968
07969:+00018:-00045:+00194:002369.7333:07969
07970:+00031:-00041:+00163:002369.7333:07970
07971:+00014:-00067:+00036:002369.7333:07971
07972:+00003:-00043:-00060:002369.7333:07972
07973:+00041:-00052:-00030:002369.7333:07973
07974:+00066:-00025:+00067:002369.7333:07974
07975:+00084:-00047:+00127:002369.7333:07975
07976:+00156:-00026:+00184:002369.7333:07976
07977:+00133:-00011:+00122:002460.1999:07977
07978:+00201:-00016:+00054:002460.1999:07978
07979:+00131:-00026:+00066:002460.1999:07979
07980:+00228:-00006:+00020:002460.1999:07980
07981:+00074:-00046:+00068:002460.1999:07981
07982:+00134:-00033:+00114:002460.1999:07982
07983:+00033:-00066:+00150:002460.1999:07983
07984:+00082:-00024:+00053:002460.1999:07984
07985:+00054:-00032:-00084:002427.1762:07985
07986:+00071:-00030:-00207:002427.1762:07986
07987:+00120:-00024:+00137:002427.1762:07987
07988:+00127:-00105:+00146:002427.1762:07988
07989:+00039:-00092:+00042:002427.1762:07989
07990:+00074:-00140:-00089:002427.1762:07990
07991:+00088:-00110:+00105:002427.1762:07991
07992:+00042:-00121:+00081:002427.1762:07992
07993:-00019:-00106:-00033:002420.1689:07993
07994:-00026:-00153:-00042:002420.1689:07994
07995:+00000:-00097:-00006:002420.1689:07995
07996:-00015:-00129:+00039:002420.1689:07996
07997:-00033:-00114:+00012:002420.1689:07997
07998:-00017:-00111:-00002:002420.1689:07998
07999:+00013:-00097:+00071:002420.1689:07999
08000:+00031:-00068:+00055:002420.1689:08000
08001:+00035:-00050:+00049:002420.1689:08001
08002:+00038:-00038:+00043:002479.4184:08002
08003:+00040:-00006:-00016:002479.4184:08003
08004:+00055:+00048:-00031:002479.4184:08004
08005:+00065:+00044:-00013:002479.4184:08005
08006:+00057:+00060:+00029:002479.4184:08006
08007:+00036:+00093:-00014:002479.4184:08007
08008:+00018:+00108:-00016:002479.4184:08008
08009:+00003:+00095:+00047:002479.4184:08009
08010:+00012:+00096:+00089:002399.1042:08010
08011:+00029:+00097:+00115:002399.1042:08011
08012:-00007:+00070:+00054:002399.1042:08012
08013:-00004:+00083:+00022:002399.1042:08013
08014:-00037:+00047:-00010:002399.1042:08014
08015:-00053:-00007:+00024:002399.1042:08015
08016:-00080:+00001:+00004:002399.1042:08016
08017:-00091:-00038:-00021:002399.1042:08017
08018:-00115:-00026:+00039:002360.7556:08018
08019:-00103:-00061:+00006:002360.7556:08019
08020:-00078:-00068:-00006:002360.7556:08020
08021:-00072:-00068:-00008:002360.7556:08021
08022:-00038:-00109:-00011:002360.7556:08022
08023:-00007:-00123:+00109:002360.7556:08023
08024:+00024:-00125:+00107:002360.7556:08024
08025:+00032:-00122:+00090:002360.7556:08025
08026:+00025:-00126:-00033:002360.7556:08026
08027:+00020:-00101:-00037:002413.2849:08027
08028:+00042:-00128:-00022:002413.2849:08028
08029:+00043:-00119:+00025:002413.2849:08029
08030:+00043:-00119:+00074:002413.2849:08030
08031:+00044:-00143:+00072:002413.2849:08031
08032:+00063:-00140:+00028:002413.2849:08032
08033:+00054:-00111:-00048:002413.2849:08033
08034:+00051:-00097:-00091:002413.2849:08034
08035:+00089:-00069:-00063:002314.3730:08035
08036:+00107:-00042:-00062:002314.3730:08036
08037:+00105:-00032:-00009:002314.3730:08037
08038:+00106:-00034:+00009:002314.3730:08038
08039:+00084:-00003:-00043:002314.3730:08039
08040:+00067:-00007:-00003:002314.3730:08040
08041:+00090:+00015:-00064:002314.3730:08041
08042:+00058:+00019:-00054:002314.3730:08042
08043:+00067:+00047:-00119:002314.3730:08043
08044:+00035:+00048:-00046:002283.2265:08044
08045:+00046:+00062:-00091:002283.2265:08045
08046:-00026:+00044:-00020:002283.2265:08046
08047:-00026:+00049:-00081:002283.2265:08047
08048:-00072:+00024:-00120:002283.2265:08048
08049:-00048:+00051:-00086:002283.2265:08049
08050:-00113:+00033:-00082:002283.2265:08050
08051:-00095:+00035:-00130:002283.2265:08051
08052:-00122:+00022:-00130:002283.2265:08052
08053:-00144:-00003:-00072:002333.3554:08053
08054:-00148:+00003:-00087:002333.3554:08054
08055:-00147:-00009:-00085:002333.3554:08055
08056:-00125:+00003:-00060:002333.3554:08056
08057:-00128:+00000:-00034:002333.3554:08057
08058:-00094:+00010:-00036:002333.3554:08058
08059:-00088:+00013:-00011:002333.3554:08059
08060:-00088:+00036:-00051:002333.3554:08060
08061:-00086:+00042:-00020:002251.6225:08061
08062:-00068:+00060:-00029:002251.6225:08062
08063:-00071:+00061:+00000:002251.6225:08063
08064:-00045:+00096:-00013:002251.6225:08064
08065:-00046:+00088:-00028:002251.6225:08065
08066:-00055:+00126:-00058:002251.6225:08066
08067:-00058:+00125:-00049:002251.6225:08067
08068:-00039:+00131:-00065:002251.6225:08068
08069:-00029:+00161:-00021:002251.6225:08069
08070:-00029:+00158:+00015:002218.4501:08070
08071:-00034:+00122:-00016:002218.4501:08071
08072:-00065:+00128:-00038:002218.4501:08072
08073:-00098:+00101:-00010:002218.4501:08073
08074:-00107:+00091:+00022:002218.4501:08074
08075:-00130:+00099:+00044:002218.4501:08075
08076:-00135:+00072:+00080:002218.4501:08076
08077:-00134:+00070:+00077:002218.4501:08077
08078:-00109:+00077:+00002:002218.4501:08078
08079:-00126:+00060:-00016:002270.5739:08079
08080:-00109:+00042:-00035:002270.5739:08080
08081:-00096:+00042:+00011:002270.5739:08081
08082:-00092:+00047:+00010:002270.5739:08082
08083:-00079:+00036:+00037:002270.5739:08083
08084:-00066:+00016:+00026:002270.5739:08084
08085:-00049:+00004:-00003:002270.5739:08085
08086:-00065:-00016:+00054:002270.5739:08086
08087:-00050:-00012:+00062:002270.5739:08087
08088:-00084:-00045:+00025:002207.7211:08088
08089:-00065:-00040:+00026:002207.7211:08089
08090:-00073:-00061:-00011:002207.7211:08090
08091:-00066:-00053:+00007:002207.7211:08091
08092:-00064:-00045:+00007:002207.7211:08092
08093:-00019:-00030:+00014:002207.7211:08093
08094:-00014:-00036:-00017:002207.7211:08094
08095:+00013:-00020:-00014:002207.7211:08095
08096:+00027:-00016:-00014:002207.7211:08096
08097:+00041:-00001:+00003:002210.5805:08097
08098:+00044:-00001:+00020:002210.5805:08098
08099:+00032:+00031:-00001:002210.5805:08099
08100:+00008:+00012:-00007:002210.5805:08100
08101:-00010:+00035:-00044:002210.5805:08101
08102:-00025:+00047:-00073:002210.5805:08102
08103:-00039:+00047:-00091:002210.5805:08103
08104:-00043:+00062:-00059:002210.5805:08104
08105:-00053:+00043:-00009:002210.5805:08105
08106:-00060:+00078:+00036:002299.3769:08106
08107:-00086:+00095:+00005:002299.3769:08107
08108:-00095:+00081:-00017:002299.3769:08108
08109:-00119:+00094:-00041:002299.3769:08109
08110:-00125:+00097:+00025:002299.3769:08110
08111:-00129:+00086:-00016:002299.3769:08111
08112:-00148:+00092:-00058:002299.3769:08112
08113:-00145:+00108:-00018:002299.3769:08113
08114:-00142:+00113:+00024:002299.3769:08114
08115:-00126:+00109:+00016:002276.2695:08115
08116:-00117:+00077:-00057:002276.2695:08116
08117:-00097:+00084:-00079:002276.2695:08117
08118:-00047:+00093:-00039:002276.2695:08118
08119:-00045:+00099:+00021:002276.2695:08119
08120:-00002:+00113:+00000:002276.2695:08120
08121:+00013:+00102:-00028:002276.2695:08121
08122:+00021:+00117:-00061:002276.2695:08122
08123:+00057:+00087:-00038:002276.2695:08123
08124:+00041:+00082:+00056:002304.2277:08124
08125:+00034:+00058:+00050:002304.2277:08125
08126:+00043:+00051:+00078:002304.2277:08126
08127:+00042:+00010:+00061:002304.2277:08127
08128:+00009:+00004:+00062:002304.2277:08128
08129:+00002:-00031:+00057:002304.2277:08129
08130:-00018:-00053:+00030:002304.2277:08130
08131:-00036:-00068:+00038:002304.2277:08131
08132:-00043:-00069:+00050:002408.6809:08132
08133:-00056:-00096:+00062:002408.6809:08133
08134:-00029:-00110:+00109:002408.6809:08134
08135:-00018:-00089:+00117:002408.6809:08135
08136:-00026:-00089:+00121:002408.6809:08136
08137:+00028:-00096:+00104:002408.6809:08137
08138:+00028:-00094:+00094:002408.6809:08138
08139:+00041:-00081:+00114:002408.6809:08139
08140:+00050:-00065:+00081:002385.2949:08140
08141:+00078:-00064:+00095:002385.2949:08141
08142:+00136:-00037:+00099:002385.2949:08142
08143:+00095:-00028:+00032:002385.2949:08143
08144:+00197:-00020:+00121:002385.2949:08144
08145:+00095:-00050:+00103:002385.2949:08145
08146:+00100:-00011:+00081:002385.2949:08146
08147:+00035:-00051:+00058:002385.2949:08147
08148:+00153:-00002:+00104:002385.2949:08148
08149:+00037:-00050:+00086:002401.5117:08149
08150:+00069:-00002:+00008:002401.5117:08150
08151:+00028:+00001:+00059:002401.5117:08151
08152:+00067:+00022:+00058:002401.5117:08152
08153:+00042:+00003:+00066:002401.5117:08153
08154:+00057:+00023:+00086:002401.5117:08154
08155:+00039:-00012:+00020:002401.5117:08155
08156:+00057:-00010:-00109:002401.5117:08156
08157:+00064:-00012:-00166:002484.2463:08157
08158:+00113:-00032:+00054:002484.2463:08158
08159:+00118:-00044:+00107:002484.2463:08159
08160:+00079:-00067:+00029:002484.2463:08160
08161:+00074:-00054:-00140:002484.2463:08161
08162:+00073:-00061:-00078:002484.2463:08162
08163:+00091:-00069:+00022:002484.2463:08163
08164:+00055:-00071:+00120:002484.2463:08164
08165:+00066:-00091:-00095:002427.1196:08165
08166:+00072:-00076:-00033:002427.1196:08166
08167:+00121:-00082:+00117:002427.1196:08167
08168:+00076:-00081:+00044:002427.1196:08168
08169:+00023:-00055:-00094:002427.1196:08169
08170:+00038:-00008:-00037:002427.1196:08170
08171:+00060:+00006:-00035:002427.1196:08171
08172:+00023:+00016:-00028:002427.1196:08172
08173:+00020:+00014:-00007:002406.1396:08173
08174:+00029:+00024:+00030:002406.1396:08174
08175:+00024:+00040:-00005:002406.1396:08175
08176:+00005:+00042:+00037:002406.1396:08176
08177:-00012:+00082:+00061:002406.1396:08177
08178:-00028:+00079:+00131:002406.1396:08178
08179:-00031:+00056:+00118:002406.1396:08179
08180:-00045:+00030:+00061:002406.1396:08180
08181:-00062:+00034:-00045:002455.3654:08181
08182:-00097:+00009:+00009:002455.3654:08182
08183:-00102:-00010:+00031:002455.3654:08183
08184:-00116:-00046:+00006:002455.3654:08184
08185:-00094:-00053:-00060:002455.3654:08185
08186:-00082:-00061:+00009:002455.3654:08186
08187:-00073:-00059:+00035:002455.3654:08187
08188:-00038:-00079:+00024:002455.3654:08188
08189:-00021:-00061:+00013:002455.3654:08189
08190:+00034:-00077:+00086:002380.7619:08190
08191:+00105:-00099:+00124:002380.7619:08191
08192:+00087:-00084:+00095:002380.7619:08192
08193:+00128:-00075:+00121:002380.7619:08193
08194:+00110:-00070:+00016:002380.7619:08194
08195:+00120:-00060:+00009:002380.7619:08195
08196:+00095:-00059:+00098:002380.7619:08196
08197:+00108:-00060:+00054:002380.7619:08197
08198:+00069:-00054:-00005:002338.6347:08198
08199:+00063:-00068:-00049:002338.6347:08199
08200:+00039:-00057:-00076:002338.6347:08200
08201:+00000:-00082:-00052:002338.6347:08201
08202:+00002:-00079:-00003:002338.6347:08202
08203:-00003:-00060:+00013:002338.6347:08203
08204:-00005:-00077:-00031:002338.6347:08204
08205:-00036:-00067:-00026:002338.6347:08205
08206:-00014:-00057:-00007:002338.6347:08206
08207:-00030:-00067:-00060:002385.9807:08207
08208:-00040:-00066:-00022:002385.9807:08208
08209:-00020:-00067:-00029:002385.9807:08209
08210:-00014:-00063:-00005:002385.9807:08210
08211:-00001:-00067:-00078:002385.9807:08211
08212:+00007:-00030:-00049:002385.9807:08212
08213:+00020:-00038:-00089:002385.9807:08213
08214:+00048:-00005:-00091:002385.9807:08214
08215:+00054:-00006:-00056:002305.7932:08215
08216:+00072:+00030:-00021:002305.7932:08216
08217:+00077:+00047:-00007:002305.7932:08217
08218:+00087:+00084:-00062:002305.7932:08218
08219:+00066:+00085:-00094:002305.7932:08219
08220:+00095:+00089:-00103:002305.7932:08220
08221:+00049:+00142:-00093:002305.7932:08221
08222:+00054:+00118:-00094:002305.7932:08222
08223:+00007:+00113:-00142:002305.7932:08223
08224:-00018:+00084:-00075:002270.7541:08224
08225:-00030:+00071:-00088:002270.7541:08225
08226:-00085:+00052:-00098:002270.7541:08226
08227:-00098:+00053:-00097:002270.7541:08227
08228:-00131:+00041:-00062:002270.7541:08228
08229:-00159:+00044:+00033:002270.7541:08229
08230:-00155:+00028:+00030:002270.7541:08230
08231:-00165:+00063:+00032:002270.7541:08231
08232:-00153:+00039:-00059:002270.7541:08232
08233:-00153:+00045:-00078:002311.9685:08233
08234:-00140:+00057:-00075:002311.9685:08234
08235:-00149:+00057:-00044:002311.9685:08235
08236:-00146:+00063:-00020:002311.9685:08236
08237:-00117:+00043:-00003:002311.9685:08237
08238:-00093:+00042:-00060:002311.9685:08238
08239:-00079:+00043:-00056:002311.9685:08239
08240:-00065:+00066:-00052:002311.9685:08240
08241:-00055:+00077:+00021:002311.9685:08241
08242:-00054:+00055:-00031:002243.4135:08242
08243:-00052:+00045:-00018:002243.4135:08243
08244:-00045:+00063:+00053:002243.4135:08244
08245:-00045:+00037:+00085:002243.4135:08245
08246:-00063:+00014:+00059:002243.4135:08246
08247:-00063:+00023:+00026:002243.4135:08247
08248:-00087:+00018:-00013:002243.4135:08248
08249:-00080:+00028:+00003:002243.4135:08249
08250:-00063:+00011:+00052:002243.4135:08250
08251:-00085:+00014:+00088:002222.3310:08251
08252:-00088:+00021:+00028:002222.3310:08252
08253:-00066:+00027:+00015:002222.3310:08253
08254:-00059:+00047:-00012:002222.3310:08254
08255:-00082:+00048:-00011:002222.3310:08255
08256:-00055:+00038:+00043:002222.3310:08256
08257:-00053:+00037:+00023:002222.3310:08257
08258:-00052:+00035:+00016:002222.3310:08258
08259:-00018:+00035:+00011:002286.9279:08259
08260:-00018:+00009:+00021:002286.9279:08260
08261:-00051:+00023:+00006:002286.9279:08261
08262:-00019:+00010:+00001:002286.9279:08262
08263:-00017:+00029:-00029:002286.9279:08263
08264:+00000:+00035:+00002:002286.9279:08264
08265:-00024:+00025:-00078:002286.9279:08265
08266:-00021:+00046:+00009:002286.9279:08266
08267:-00021:+00010:+00019:002286.9279:08267
08268:-00051:+00002:+00016:002243.4523:08268
08269:-00053:-00017:-00033:002243.4523:08269
08270:-00048:+00005:-00045:002243.4523:08270
08271:-00069:-00015:+00031:002243.4523:08271
08272:-00076:-00012:+00021:002243.4523:08272
08273:-00090:-00008:-00029:002243.4523:08273
08274:-00105:-00015:-00027:002243.4523:08274
08275:-00101:-00006:+00002:002243.4523:08275
08276:-00077:+00017:-00007:002243.4523:08276
08277:-00104:-00006:-00057:002254.4184:08277
08278:-00097:-00007:+00007:002254.4184:08278
08279:-00088:+00023:+00032:002254.4184:08279
08280:-00085:+00010:+00020:002254.4184:08280
08281:-00058:+00046:-00071:002254.4184:08281
08282:-00069:+00054:-00058:002254.4184:08282
08283:-00054:+00072:+00021:002254.4184:08283
08284:-00067:+00110:+00001:002254.4184:08284
08285:-00054:+00088:-00032:002254.4184:08285
08286:-00016:+00104:-00108:002350.5583:08286
08287:-00019:+00141:-00053:002350.5583:08287
08288:-00018:+00120:-00010:002350.5583:08288
08289:-00019:+00119:+00024:002350.5583:08289
08290:-00019:+00129:-00020:002350.5583:08290
08291:+00002:+00141:-00053:002350.5583:08291
08292:-00025:+00139:-00013:002350.5583:08292
08293:-00027:+00123:-00004:002350.5583:08293
08294:-00006:+00085:+00038:002318.6496:08294
08295:+00011:+00069:+00050:002318.6496:08295
08296:-00005:+00066:+00014:002318.6496:08296
08297:-00033:+00034:-00001:002318.6496:08297
08298:-00043:+00011:-00018:002318.6496:08298
08299:-00066:-00009:-00035:002318.6496:08299
08300:-00057:-00014:+00006:002318.6496:08300
08301:-00034:-00038:+00027:002318.6496:08301
08302:-00029:-00039:+00099:002318.6496:08302
08303:-00032:-00082:+00120:002338.6608:08303
08304:+00015:-00076:+00146:002338.6608:08304
08305:+00047:-00078:+00152:002338.6608:08305
08306:+00036:-00081:+00160:002338.6608:08306
08307:+00055:-00068:+00114:002338.6608:08307
08308:+00073:-00077:+00061:002338.6608:08308
08309:+00076:-00068:+00070:002338.6608:08309
08310:+00077:-00072:+00100:002338.6608:08310
08311:+00075:-00061:+00052:002441.1469:08311
08312:+00101:-00062:+00019:002441.1469:08312
08313:+00108:-00095:+00175:002441.1469:08313
08314:+00183:-00062:+00133:002441.1469:08314
08315:+00064:-00070:+00121:002441.1469:08315
08316:+00133:-00051:+00073:002441.1469:08316
08317:+00037:-00057:+00033:002441.1469:08317
08318:+00165:-00015:+00035:002441.1469:08318
08319:+00075:-00042:+00079:002399.0456:08319
08320:+00081:-00033:+00042:002399.0456:08320
08321:+00036:-00051:+00082:002399.0456:08321
08322:+00049:-00048:-00011:002399.0456:08322
08323:+00029:-00048:+00059:002399.0456:08323
08324:+00028:-00048:+00071:002399.0456:08324
08325:+00022:-00054:+00087:002399.0456:08325
08326:+00054:-00027:+00057:002399.0456:08326
08327:+00056:-00024:+00039:002399.0456:08327
08328:+00062:-00028:-00027:002401.5017:08328
08329:+00038:-00047:-00104:002401.5017:08329
08330:+00068:-00052:+00131:002401.5017:08330
08331:+00055:-00045:+00060:002401.5017:08331
08332:+00034:-00033:-00129:002401.5017:08332
08333:+00020:-00049:-00176:002401.5017:08333
08334:+00041:-00011:-00054:002401.5017:08334
08335:+00062:-00013:+00201:002401.5017:08335
08336:+00077:-00038:+00051:002455.3439:08336
08337:+00059:+00007:-00030:002455.3439:08337
08338:+00071:-00017:-00012:002455.3439:08338
08339:+00090:-00018:+00028:002455.3439:08339
08340:+00002:+00002:+00022:002455.3439:08340
08341:-00006:-00019:-00060:002455.3439:08341
08342:+00032:+00004:+00000:002455.3439:08342
08343:+00010:-00016:+00017:002455.3439:08343
08344:+00001:-00022:+00026:002371.6704:08344
08345:-00045:+00010:+00001:002371.6704:08345
08346:-00024:+00014:+00007:002371.6704:08346
08347:-00019:+00035:+00010:002371.6704:08347
08348:-00031:+00026:+00020:002371.6704:08348
08349:-00030:+00038:+00085:002371.6704:08349
08350:-00055:+00037:+00044:002371.6704:08350
08351:-00057:+00033:+00058:002371.6704:08351
08352:-00039:+00021:+00055:002371.6704:08352
08353:-00069:-00004:+00020:002338.6281:08353
08354:-00032:-00011:+00054:002338.6281:08354
08355:-00030:-00024:+00050:002338.6281:08355
08356:-00037:-00049:+00011:002338.6281:08356
08357:-00027:-00057:-00017:002338.6281:08357
08358:-00006:-00061:+00063:002338.6281:08358
08359:+00005:-00074:+00053:002338.6281:08359
08360:+00015:-00067:+00009:002338.6281:08360
08361:+00040:-00095:+00037:002385.9372:08361
08362:+00079:-00054:+00034:002385.9372:08362
08363:+00077:-00082:+00083:002385.9372:08363
08364:+00061:-00056:+00052:002385.9372:08364
08365:+00061:-00065:+00020:002385.9372:08365
08366:+00059:-00066:+00025:002385.9372:08366
08367:+00048:-00068:-00010:002385.9372:08367
08368:+00013:-00046:+00038:002385.9372:08368
08369:+00027:-00069:+00001:002385.9372:08369
08370:-00025:-00046:-00020:002297.2419:08370
08371:-00013:-00094:-00006:002297.2419:08371
08372:-00009:-00080:+00017:002297.2419:08372
08373:-00042:-00097:+00023:002297.2419:08373
08374:-00013:-00085:-00031:002297.2419:08374
08375:+00002:-00081:+00003:002297.2419:08375
08376:+00003:-00071:-00022:002297.2419:08376
08377:+00017:-00069:-00047:002297.2419:08377
08378:+00020:-00050:-00008:002297.2419:08378
08379:+00033:-00040:-00050:002266.6198:08379
08380:+00041:-00014:-00051:002266.6198:08380
08381:+00061:-00020:-00018:002266.6198:08381
08382:+00050:-00007:+00010:002266.6198:08382
08383:+00076:+00016:-00045:002266.6198:08383
08384:+00072:-00003:-00083:002266.6198:08384
08385:+00080:+00030:-00041:002266.6198:08385
08386:+00061:+00027:-00035:002266.6198:08386
08387:+00023:+00044:-00063:002266.6198:08387
08388:+00029:+00042:-00064:002311.9274:08388
08389:+00003:+00055:-00103:002311.9274:08389
08390:+00001:+00082:-00086:002311.9274:08390
08391:-00023:+00063:-00081:002311.9274:08391
08392:-00055:+00047:-00103:002311.9274:08392
08393:-00071:+00015:-00063:002311.9274:08393
08394:-00063:+00015:-00042:002311.9274:08394
08395:-00094:-00001:-00029:002311.9274:08395
08396:-00110:-00003:-00030:002223.3752:08396
08397:-00143:+00011:-00048:002223.3752:08397
08398:-00148:+00024:-00079:002223.3752:08398
08399:-00162:+00035:-00080:002223.3752:08399
08400:-00144:+00024:-00018:002223.3752:08400
08401:-00126:+00026:-00003:002223.3752:08401
08402:-00133:+00039:-00041:002223.3752:08402
08403:-00117:+00055:-00078:002223.3752:08403
08404:-00102:+00078:-00056:002223.3752:08404
08405:-00080:+00088:+00010:002202.7460:08405
08406:-00062:+00085:+00013:002202.7460:08406
08407:-00057:+00113:+00013:002202.7460:08407
08408:-00033:+00091:-00042:002202.7460:08408
08409:-00066:+00127:-00048:002202.7460:08409
08410:-00084:+00114:-00042:002202.7460:08410
08411:-00099:+00095:-00019:002202.7460:08411
08412:-00096:+00072:-00057:002202.7460:08412
08413:-00080:+00083:-00047:002202.7460:08413
08414:-00117:+00042:-00048:002258.3708:08414
08415:-00107:+00041:-00012:002258.3708:08415
08416:-00114:+00023:+00025:002258.3708:08416
08417:-00113:+00036:+00038:002258.3708:08417
08418:-00090:+00011:+00039:002258.3708:08418
08419:-00112:-00006:+00010:002258.3708:08419
08420:-00129:-00001:+00023:002258.3708:08420
08421:-00118:+00018:+00029:002258.3708:08421
08422:-00113:+00011:+00012:002258.3708:08422
08423:-00102:+00013:-00002:002211.5539:08423
08424:-00062:+00013:+00019:002211.5539:08424
08425:-00038:+00010:-00005:002211.5539:08425
08426:-00002:+00033:-00028:002211.5539:08426
08427:+00025:+00015:+00038:002211.5539:08427
08428:+00023:+00011:+00001:002211.5539:08428
08429:+00041:+00028:+00014:002211.5539:08429
08430:+00080:+00025:-00002:002211.5539:08430
08431:+00088:+00041:-00032:002211.5539:08431
08432:+00076:+00066:-00004:002222.3225:08432
08433:+00046:+00043:+00010:002222.3225:08433
08434:+00027:+00067:+00008:002222.3225:08434
08435:-00009:+00023:-00058:002222.3225:08435
08436:-00057:+00036:-00073:002222.3225:08436
08437:-00071:+00012:+00002:002222.3225:08437
08438:-00103:-00002:+00018:002222.3225:08438
08439:-00117:-00021:+00068:002222.3225:08439
08440:-00108:-00009:-00029:002222.3225:08440
08441:-00109:-00013:-00071:002311.9653:08441
08442:-00109:+00002:-00044:002311.9653:08442
08443:-00094:-00019:-00013:002311.9653:08443
08444:-00093:+00000:-00030:002311.9653:08444
08445:-00100:+00006:+00010:002311.9653:08445
08446:-00051:+00013:-00037:002311.9653:08446
08447:-00078:+00025:-00036:002311.9653:08447
08448:-00102:+00032:-00043:002311.9653:08448
08449:-00065:+00026:+00035:002311.9653:08449
08450:-00065:+00042:-00019:002284.5991:08450
08451:-00062:+00043:-00036:002284.5991:08451
08452:-00065:+00044:-00024:002284.5991:08452
08453:-00084:+00077:-00013:002284.5991:08453
08454:-00063:+00054:-00015:002284.5991:08454
08455:-00055:+00076:+00001:002284.5991:08455
08456:-00041:+00079:-00013:002284.5991:08456
08457:-00038:+00077:-00007:002284.5991:08457
08458:-00030:+00062:-00022:002304.1899:08458
08459:-00027:+00098:-00037:002304.1899:08459
08460:-00014:+00073:-00036:002304.1899:08460
08461:-00018:+00114:-00019:002304.1899:08461
08462:+00026:+00086:-00046:002304.1899:08462
08463:+00027:+00114:+00077:002304.1899:08463
08464:+00029:+00084:+00096:002304.1899:08464
08465:-00010:+00058:+00065:002304.1899:08465
08466:-00004:+00036:+00012:002304.1899:08466
08467:-00024:+00023:-00019:002404.0939:08467
08468:-00035:+00016:-00008:002404.0939:08468
08469:-00053:-00011:+00036:002404.0939:08469
08470:-00031:-00037:+00050:002404.0939:08470
08471:-00048:-00041:+00083:002404.0939:08471
08472:-00052:-00059:+00115:002404.0939:08472
08473:-00034:-00083:+00144:002404.0939:08473
08474:-00027:-00090:+00098:002404.0939:08474
08475:-00001:-00091:+00092:002380.7075:08475
08476:+00029:-00094:+00131:002380.7075:08476
08477:+00022:-00110:+00133:002380.7075:08477
08478:+00036:-00084:+00094:002380.7075:08478
08479:+00054:-00075:+00110:002380.7075:08479
08480:+00056:-00080:+00089:002380.7075:08480
08481:+00086:-00061:+00084:002380.7075:08481
08482:+00096:-00044:+00090:002380.7075:08482
08483:+00140:-00037:+00070:002380.7075:08483
08484:+00087:-00028:+00114:002392.3266:08484
08485:+00210:+00009:+00121:002392.3266:08485
08486:+00150:-00008:+00063:002392.3266:08486
08487:+00233:+00031:+00054:002392.3266:08487
08488:+00151:-00008:+00000:002392.3266:08488
08489:+00217:+00049:-00003:002392.3266:08489
08490:+00112:-00001:+00048:002392.3266:08490
08491:+00130:+00026:+00058:002392.3266:08491
08492:+00103:+00022:+00092:002484.2172:08492
08493:+00061:+00011:+00033:002484.2172:08493
08494:+00060:+00005:+00074:002484.2172:08494
08495:-00006:-00021:-00012:002484.2172:08495
08496:+00030:-00038:+00048:002484.2172:08496
08497:+00019:-00051:+00174:002484.2172:08497
08498:-00014:-00085:+00068:002484.2172:08498
08499:-00073:-00089:-00191:002484.2172:08499
08500:-00055:-00138:-00250:002427.1020:08500
08501:-00041:-00112:+00040:002427.1020:08501
08502:-00030:-00138:+00177:002427.1020:08502
08503:-00088:-00118:+00042:002427.1020:08503
08504:-00056:-00104:-00106:002427.1020:08504
08505:+00003:-00093:-00018:002427.1020:08505
08506:-00006:-00087:+00117:002427.1020:08506
08507:-00015:-00078:+00066:002427.1020:08507
08508:+00031:-00073:+00051:002406.1186:08508
08509:+00077:-00025:+00028:002406.1186:08509
08510:+00090:-00030:-00011:002406.1186:08510
08511:+00081:-00010:+00036:002406.1186:08511
08512:+00085:-00001:-00003:002406.1186:08512
08513:+00086:+00038:-00021:002406.1186:08513
08514:+00081:+00045:+00010:002406.1186:08514
08515:+00073:+00058:+00011:002406.1186:08515
08516:+00051:+00058:+00048:002460.1000:08516
08517:+00043:+00087:+00075:002460.1000:08517
08518:+00034:+00092:+00084:002460.1000:08518
08519:-00007:+00084:+00000:002460.1000:08519
08520:-00020:+00069:+00084:002460.1000:08520
08521:-00028:+00059:+00071:002460.1000:08521
08522:-00046:+00040:+00056:002460.1000:08522
08523:-00076:+00030:-00011:002460.1000:08523
08524:-00099:-00002:-00022:002460.1000:08524
08525:-00108:-00019:-00008:002376.2058:08525
08526:-00106:-00030:+00037:002376.2058:08526
08527:-00100:-00054:+00031:002376.2058:08527
08528:-00084:-00046:+00045:002376.2058:08528
08529:-00085:-00092:+00011:002376.2058:08529
08530:-00061:-00097:+00009:002376.2058:08530
08531:-00038:-00087:+00039:002376.2058:08531
08532:-00010:-00095:+00119:002376.2058:08532
08533:+00026:-00104:+00097:002343.0097:08533
08534:+00020:-00112:+00061:002343.0097:08534
08535:+00039:-00091:+00036:002343.0097:08535
08536:+00041:-00091:-00007:002343.0097:08536
08537:+00054:-00091:+00010:002343.0097:08537
08538:+00078:-00071:+00069:002343.0097:08538
08539:+00056:-00101:+00043:002343.0097:08539
08540:+00073:-00103:+00006:002343.0097:08540
08541:+00069:-00100:-00023:002343.0097:08541
08542:+00069:-00091:-00059:002385.9541:08542
08543:+00092:-00091:-00036:002385.9541:08543
08544:+00073:-00075:-00005:002385.9541:08544
08545:+00072:-00076:+00010:002385.9541:08545
08546:+00054:-00063:-00011:002385.9541:08546
08547:+00037:-00045:-00028:002385.9541:08547
08548:+00046:-00046:+00034:002385.9541:08548
08549:+00016:-00026:-00002:002385.9541:08549
08550:-00022:-00034:-00034:002301.4492:08550
08551:+00014:-00033:-00084:002301.4492:08551
08552:-00026:+00006:-00036:002301.4492:08552
08553:-00004:+00012:-00060:002301.4492:08553
08554:-00013:+00013:-00039:002301.4492:08554
08555:-00042:+00050:-00107:002301.4492:08555
08556:-00029:+00035:-00109:002301.4492:08556
08557:-00056:+00066:-00110:002301.4492:08557
08558:-00030:+00063:-00139:002301.4492:08558
08559:-00034:+00077:-00095:002266.5861:08559
08560:-00020:+00067:-00039:002266.5861:08560
08561:-00043:+00061:-00050:002266.5861:08561
08562:-00034:+00068:-00135:002266.5861:08562
08563:-00032:+00074:-00137:002266.5861:08563
08564:-00066:+00079:-00088:002266.5861:08564
08565:-00065:+00060:-00062:002266.5861:08565
08566:-00077:+00080:-00004:002266.5861:08566
08567:-00078:+00094:-00063:002266.5861:08567
08568:-00104:+00087:-00065:002303.5068:08568
08569:-00101:+00110:-00105:002303.5068:08569
08570:-00099:+00091:-00076:002303.5068:08570
08571:-00104:+00115:-00053:002303.5068:08571
08572:-00102:+00088:-00043:002303.5068:08572
08573:-00074:+00103:-00026:002303.5068:08573
08574:-00059:+00093:-00070:002303.5068:08574
08575:-00097:+00076:-00047:002303.5068:08575
08576:-00082:+00078:-00029:002303.5068:08576
08577:-00078:+00079:-00043:002227.3518:08577
08578:-00104:+00049:-00039:002227.3518:08578
08579:-00100:+00039:-00035:002227.3518:08579
08580:-00113:+00028:-00043:002227.3518:08580
08581:-00112:+00052:+00005:002227.3518:08581
08582:-00076:+00037:-00052:002227.3518:08582
08583:-00108:+00064:+00018:002227.3518:08583
08584:-00084:+00028:+00042:002227.3518:08584
08585:-00112:+00081:+00008:002227.3518:08585
08586:-00105:+00049:+00025:002194.9990:08586
08587:-00086:+00052:+00012:002194.9990:08587
08588:-00130:+00069:+00000:002194.9990:08588
08589:-00112:+00043:+00015:002194.9990:08589
08590:-00115:+00054:+00036:002194.9990:08590
08591:-00078:+00067:-00002:002194.9990:08591
08592:-00080:+00068:+00045:002194.9990:08592
08593:-00059:+00045:-00028:002194.9990:08593
08594:-00073:+00018:+00044:002194.9990:08594
08595:-00038:-00019:-00035:002258.3137:08595
08596:-00033:+00020:+00086:002258.3137:08596
08597:-00001:-00033:+00059:002258.3137:08597
08598:-00005:+00002:+00059:002258.3137:08598
08599:+00010:-00009:-00002:002258.3137:08599
08600:-00005:-00005:-00013:002258.3137:08600
08601:-00021:+00006:-00008:002258.3137:08601
08602:-00023:+00005:+00034:002258.3137:08602
08603:-00026:-00009:+00010:002258.3137:08603
08604:-00050:-00006:-00016:002215.4174:08604
08605:-00049:-00012:-00016:002215.4174:08605
08606:-00066:-00008:-00027:002215.4174:08606
08607:-00066:-00046:-00005:002215.4174:08607
08608:-00069:-00024:+00001:002215.4174:08608
08609:-00066:-00027:+00050:002215.4174:08609
08610:-00077:-00046:+00023:002215.4174:08610
08611:-00079:-00030:+00013:002215.4174:08611
08612:-00089:-00020:+00001:002215.4174:08612
08613:-00090:+00002:+00030:002222.2692:08613
08614:-00100:-00011:-00013:002222.2692:08614
08615:-00105:-00006:-00028:002222.2692:08615
08616:-00081:-00002:-00038:002222.2692:08616
08617:-00107:+00014:-00051:002222.2692:08617
08618:-00089:+00047:-00051:002222.2692:08618
08619:-00076:+00039:-00090:002222.2692:08619
08620:-00088:+00096:-00036:002222.2692:08620
08621:-00050:+00106:+00039:002320.3752:08621
08622:-00069:+00101:-00033:002320.3752:08622
08623:-00068:+00130:-00038:002320.3752:08623
08624:-00055:+00159:-00038:002320.3752:08624
08625:-00052:+00175:-00044:002320.3752:08625
08626:-00040:+00171:-00056:002320.3752:08626
08627:-00018:+00164:-00067:002320.3752:08627
08628:-00023:+00201:-00005:002320.3752:08628
08629:+00001:+00152:-00006:002320.3752:08629
08630:-00007:+00146:-00013:002301.4523:08630
08631:-00005:+00133:+00012:002301.4523:08631
08632:+00014:+00129:-00033:002301.4523:08632
08633:+00005:+00100:-00037:002301.4523:08633
08634:+00031:+00088:+00018:002301.4523:08634
08635:+00005:+00068:+00054:002301.4523:08635
08636:-00025:+00041:+00042:002301.4523:08636
08637:-00005:+00017:+00066:002301.4523:08637
08638:-00024:+00007:+00110:002301.4523:08638
08639:-00043:-00030:+00145:002316.9978:08639
08640:-00039:-00055:+00127:002316.9978:08640
08641:-00025:-00082:+00099:002316.9978:08641
08642:-00020:-00092:+00041:002316.9978:08642
08643:-00018:-00088:+00056:002316.9978:08643
08644:-00024:-00084:+00076:002316.9978:08644
08645:+00018:-00113:+00127:002316.9978:08645
08646:+00046:-00108:+00177:002316.9978:08646
08647:+00075:-00107:+00171:002427.1240:08647
08648:+00081:-00090:+00105:002427.1240:08648
08649:+00097:-00093:+00109:002427.1240:08649
08650:+00134:-00056:+00122:002427.1240:08650
08651:+00136:-00043:+00095:002427.1240:08651
08652:+00120:-00046:+00063:002427.1240:08652
08653:+00134:-00040:+00088:002427.1240:08653
08654:+00097:-00054:+00062:002427.1240:08654
08655:+00096:-00058:+00084:002389.8310:08655
08656:+00085:-00044:+00016:002389.8310:08656
08657:+00036:-00077:+00108:002389.8310:08657
08658:+00112:-00043:+00100:002389.8310:08658
08659:+00077:-00064:+00076:002389.8310:08659
08660:+00119:-00025:+00070:002389.8310:08660
08661:+00077:-00062:+00123:002389.8310:08661
08662:+00100:-00065:+00016:002389.8310:08662
08663:+00079:-00061:+00069:002389.8310:08663
08664:+00048:-00056:+00024:002387.7482:08664
08665:+00031:-00077:+00021:002387.7482:08665
08666:-00007:-00083:-00015:002387.7482:08666
08667:-00004:-00045:-00058:002387.7482:08667
08668:-00018:-00066:-00092:002387.7482:08668
08669:-00020:-00076:-00102:002387.7482:08669
08670:+00015:-00041:+00043:002387.7482:08670
08671:+00034:-00039:+00122:002387.7482:08671
08672:+00021:-00030:-00015:002450.6274:08672
08673:+00007:+00003:-00079:002450.6274:08673
08674:+00078:-00005:+00067:002450.6274:08674
08675:+00048:-00033:+00107:002450.6274:08675
08676:+00030:+00004:-00011:002450.6274:08676
08677:+00057:+00019:+00001:002450.6274:08677
08678:+00053:+00024:-00033:002450.6274:08678
08679:+00036:+00023:-00006:002450.6274:08679
08680:+00079:+00050:-00014:002385.3151:08680
08681:+00034:+00041:+00002:002385.3151:08681
08682:+00036:+00065:+00001:002385.3151:08682
08683:+00034:+00080:-00059:002385.3151:08683
08684:+00045:+00096:-00003:002385.3151:08684
08685:+00021:+00080:+00024:002385.3151:08685
08686:-00001:+00087:+00051:002385.3151:08686
08687:-00001:+00069:+00040:002385.3151:08687
08688:-00046:+00081:+00034:002385.3151:08688
08689:-00090:+00038:+00040:002351.8823:08689
08690:-00094:+00011:+00044:002351.8823:08690
08691:-00122:-00018:+00056:002351.8823:08691
08692:-00129:-00020:-00003:002351.8823:08692
08693:-00106:-00025:-00017:002351.8823:08693
08694:-00099:-00058:+00001:002351.8823:08694
08695:-00088:-00093:-00018:002351.8823:08695
08696:-00057:-00098:+00041:002351.8823:08696
08697:-00003:-00102:-00016:002395.0605:08697
08698:-00010:-00106:-00029:002395.0605:08698
08699:+00012:-00116:+00037:002395.0605:08699
08700:+00018:-00121:+00017:002395.0605:08700
08701:+00022:-00121:+00068:002395.0605:08701
08702:+00049:-00127:+00021:002395.0605:08702
08703:+00052:-00127:+00032:002395.0605:08703
08704:+00050:-00123:+00050:002395.0605:08704
08705:+00087:-00114:+00030:002395.0605:08705
08706:+00078:-00109:+00015:002322.9455:08706
08707:+00071:-00129:+00015:002322.9455:08707
08708:+00077:-00096:+00052:002322.9455:08708
08709:+00059:-00085:+00041:002322.9455:08709
08710:+00046:-00075:+00007:002322.9455:08710
08711:+00044:-00060:-00014:002322.9455:08711
08712:+00009:-00056:-00005:002322.9455:08712
08713:+00028:-00046:-00021:002322.9455:08713
08714:+00027:-00030:-00009:002283.2077:08714
08715:+00024:-00024:+00008:002283.2077:08715
08716:+00006:-00032:-00060:002283.2077:08716
08717:+00012:-00012:-00065:002283.2077:08717
08718:-00009:+00022:-00054:002283.2077:08718
08719:-00012:+00020:+00007:002283.2077:08719
08720:+00017:+00010:-00042:002283.2077:08720
08721:+00008:+00025:-00011:002283.2077:08721
08722:+00030:+00032:-00050:002283.2077:08722
08723:+00003:+00028:-00080:002328.9521:08723
08724:+00013:+00046:-00180:002328.9521:08724
08725:-00017:+00050:-00096:002328.9521:08725
08726:+00001:+00041:-00076:002328.9521:08726
08727:-00018:+00064:-00012:002328.9521:08727
08728:-00022:+00044:-00054:002328.9521:08728
08729:-00016:+00040:-00078:002328.9521:08729
08730:-00015:+00045:-00079:002328.9521:08730
08731:-00037:+00056:-00068:002328.9521:08731
08732:-00044:+00039:-00087:002255.6245:08732
08733:-00055:+00065:-00095:002255.6245:08733
08734:-00081:+00043:-00059:002255.6245:08734
08735:-00101:+00069:-00075:002255.6245:08735
08736:-00118:+00051:-00066:002255.6245:08736
08737:-00130:+00059:-00054:002255.6245:08737
08738:-00127:+00045:-00035:002255.6245:08738
08739:-00143:+00055:-00075:002255.6245:08739
08740:-00120:+00084:-00057:002255.6245:08740
08741:-00110:+00083:-00061:002222.3635:08741
08742:-00115:+00081:-00024:002222.3635:08742
08743:-00087:+00071:-00020:002222.3635:08743
08744:-00073:+00083:-00071:002222.3635:08744
08745:-00063:+00077:-00099:002222.3635:08745
08746:-00065:+00099:-00007:002222.3635:08746
08747:-00051:+00092:+00015:002222.3635:08747
08748:-00087:+00071:-00021:002222.3635:08748
08749:-00082:+00069:-00049:002222.3635:08749
08750:-00080:+00063:-00042:002278.6970:08750
08751:-00080:+00040:+00031:002278.6970:08751
08752:-00101:+00012:+00085:002278.6970:08752
08753:-00076:+00053:+00094:002278.6970:08753
08754:-00087:+00020:-00014:002278.6970:08754
08755:-00092:+00047:+00034:002278.6970:08755
08756:-00066:+00021:+00007:002278.6970:08756
08757:-00086:+00046:+00021:002278.6970:08757
08758:-00059:+00015:-00011:002278.6970:08758
08759:-00067:+00027:+00053:002227.3518:08759
08760:-00055:+00028:+00029:002227.3518:08760
08761:-00041:+00066:+00042:002227.3518:08761
08762:-00017:+00025:-00012:002227.3518:08762
08763:-00016:+00066:+00023:002227.3518:08763
08764:-00018:-00001:+00048:002227.3518:08764
08765:-00041:+00009:+00045:002227.3518:08765
08766:-00023:-00017:+00002:002227.3518:08766
08767:-00031:-00006:-00031:002227.3518:08767
08768:-00043:-00005:-00033:002226.2756:08768
08769:-00029:+00010:+00043:002226.2756:08769
08770:-00029:+00022:+00007:002226.2756:08770
08771:-00052:+00036:+00003:002226.2756:08771
08772:-00033:+00028:+00058:002226.2756:08772
08773:-00036:+00040:+00085:002226.2756:08773
08774:-00035:+00046:-00011:002226.2756:08774
08775:-00032:+00047:-00002:002226.2756:08775
08776:-00038:+00047:-00027:002316.1657:08776
08777:-00067:+00028:-00004:002316.1657:08777
08778:-00071:+00013:-00042:002316.1657:08778
08779:-00086:+00016:-00024:002316.1657:08779
08780:-00102:-00007:-00014:002316.1657:08780
08781:-00099:-00004:+00006:002316.1657:08781
08782:-00086:+00006:-00013:002316.1657:08782
08783:-00088:+00007:-00023:002316.1657:08783
08784:-00074:+00022:-00057:002316.1657:08784
08785:-00081:+00030:-00022:002276.2292:08785
08786:-00060:+00033:+00002:002276.2292:08786
08787:-00064:+00044:-00061:002276.2292:08787
08788:-00059:+00059:+00002:002276.2292:08788
08789:-00063:+00060:+00047:002276.2292:08789
08790:-00075:+00042:+00030:002276.2292:08790
08791:-00069:+00057:-00025:002276.2292:08791
08792:-00029:+00084:-00067:002276.2292:08792
08793:-00039:+00093:-00001:002276.2292:08793
08794:-00016:+00061:+00027:002295.6979:08794
08795:-00004:+00083:+00046:002295.6979:08795
08796:-00002:+00070:+00029:002295.6979:08796
08797:+00012:+00062:-00050:002295.6979:08797
08798:-00008:+00042:-00032:002295.6979:08798
08799:-00020:+00025:-00050:002295.6979:08799
08800:-00028:+00024:-00039:002295.6979:08800
08801:-00012:+00028:+00060:002295.6979:08801
08802:+00001:+00022:+00107:002394.9997:08802
08803:-00003:+00018:+00138:002394.9997:08803
08804:+00010:+00018:+00159:002394.9997:08804
08805:+00003:-00018:+00115:002394.9997:08805
08806:+00005:-00023:+00021:002394.9997:08806
08807:+00021:-00011:+00053:002394.9997:08807
08808:+00053:-00019:+00029:002394.9997:08808
08809:+00059:-00032:+00033:002394.9997:08809
08810:+00069:-00034:+00118:002394.9997:08810
08811:+00085:-00050:+00181:002362.5676:08811
08812:+00091:-00025:+00147:002362.5676:08812
08813:+00083:-00050:+00091:002362.5676:08813
08814:+00110:-00032:+00099:002362.5676:08814
08815:+00085:-00029:+00065:002362.5676:08815
08816:+00091:-00009:+00057:002362.5676:08816
08817:+00072:-00033:+00075:002362.5676:08817
08818:+00087:-00011:+00078:002362.5676:08818
08819:+00049:-00031:+00013:002369.6662:08819
08820:+00043:-00050:+00180:002369.6662:08820
08821:+00093:-00065:+00049:002369.6662:08821
08822:+00078:-00057:+00038:002369.6662:08822
08823:+00091:-00067:+00016:002369.6662:08823
08824:+00088:-00073:+00125:002369.6662:08824
08825:+00065:-00105:+00092:002369.6662:08825
08826:+00036:-00075:+00086:002369.6662:08826
08827:+00009:-00104:-00006:002450.5463:08827
08828:+00062:-00096:-00077:002450.5463:08828
08829:+00057:-00119:+00045:002450.5463:08829
08830:+00061:-00114:+00137:002450.5463:08830
08831:+00027:-00121:-00058:002450.5463:08831
08832:+00036:-00121:-00159:002450.5463:08832
08833:+00051:-00115:-00104:002450.5463:08833
08834:+00067:-00103:+00041:002450.5463:08834
08835:+00036:-00101:+00129:002450.5463:08835
08836:+00058:-00093:-00032:002376.1279:08836
08837:+00067:-00058:-00104:002376.1279:08837
08838:+00106:-00041:+00037:002376.1279:08838
08839:+00123:-00028:+00159:002376.1279:08839
08840:+00004:-00045:+00050:002376.1279:08840
08841:+00048:+00001:-00078:002376.1279:08841
08842:+00076:-00019:+00041:002376.1279:08842
08843:+00077:+00033:-00001:002376.1279:08843
08844:+00006:+00029:+00052:002342.9868:08844
08845:+00008:+00028:+00004:002342.9868:08845
08846:+00021:+00081:+00051:002342.9868:08846
08847:+00060:+00070:+00008:002342.9868:08847
08848:+00025:+00096:+00019:002342.9868:08848
08849:+00016:+00100:+00003:002342.9868:08849
08850:-00008:+00111:+00012:002342.9868:08850
08851:+00011:+00123:-00005:002342.9868:08851
08852:-00025:+00086:+00022:002342.9868:08852
08853:-00024:+00101:+00013:002399.5146:08853
08854:-00069:+00077:+00032:002399.5146:08854
08855:-00050:+00053:+00038:002399.5146:08855
08856:-00049:+00025:+00029:002399.5146:08856
08857:-00066:+00020:-00002:002399.5146:08857
08858:-00072:-00013:+00039:002399.5146:08858
08859:-00031:-00027:+00037:002399.5146:08859
08860:-00037:-00061:+00014:002399.5146:08860
08861:-00005:-00078:-00011:002314.3085:08861
08862:-00015:-00108:+00023:002314.3085:08862
08863:-00012:-00102:+00058:002314.3085:08863
08864:-00025:-00118:+00023:002314.3085:08864
08865:-00009:-00142:+00018:002314.3085:08865
08866:-00009:-00157:-00010:002314.3085:08866
08867:+00002:-00132:-00003:002314.3085:08867
08868:+00006:-00148:+00033:002314.3085:08868
08869:+00043:-00153:+00017:002314.3085:08869
08870:+00023:-00144:+00040:002279.0156:08870
08871:+00052:-00139:-00016:002279.0156:08871
08872:+00078:-00118:-00031:002279.0156:08872
08873:+00066:-00106:-00017:002279.0156:08873
08874:+00078:-00090:+00004:002279.0156:08874
08875:+00078:-00075:+00030:002279.0156:08875
08876:+00062:-00081:+00021:002279.0156:08876
08877:+00058:-00068:-00001:002279.0156:08877
08878:+00058:-00051:-00023:002279.0156:08878
08879:+00051:-00028:-00067:002333.2209:08879
08880:+00058:-00010:-00038:002333.2209:08880
08881:+00041:-00005:-00020:002333.2209:08881
08882:+00023:+00014:-00027:002333.2209:08882
08883:+00028:+00033:-00010:002333.2209:08883
08884:+00026:+00043:-00042:002333.2209:08884
08885:+00031:+00050:-00038:002333.2209:08885
08886:+00005:+00045:-00060:002333.2209:08886
08887:+00011:+00068:-00036:002243.3981:08887
08888:+00014:+00059:-00024:002243.3981:08888
[truncated: 50,041 more chars]
