# Supplementary material for: Suboptimal Omnidirectional Wheel Design and Implementation
Source: Sensors (Basel). 2021 Jan 28;21(3):865. doi: 10.3390/s21030865 (PMC7865864; doi:10.3390/s21030865)
Supplement: Supplementary file 1 [file sensors-21-00865-s001.zip › 4.-Data 30 Files With Suspension/ACDATA06.TXT]

00001:-00004:-00023:-00055:002370.3869:00001
00002:+00015:-00008:-00057:002370.3869:00002
00003:+00031:-00034:-00027:002370.3869:00003
00004:+00012:-00023:+00069:002370.3869:00004
00005:+00051:-00020:+00001:002370.3869:00005
00006:+00023:-00011:-00032:002370.3869:00006
00007:+00027:+00002:+00005:002370.3869:00007
00008:+00030:-00010:+00019:002370.3869:00008
00009:+00028:-00021:+00042:002428.4206:00009
00010:+00023:-00021:+00037:002428.4206:00010
00011:+00021:+00002:+00002:002428.4206:00011
00012:+00035:+00013:-00082:002428.4206:00012
00013:+00021:+00000:-00082:002428.4206:00013
00014:+00030:+00000:-00114:002428.4206:00014
00015:+00029:+00016:+00032:002428.4206:00015
00016:+00048:+00024:+00050:002428.4206:00016
00017:+00000:+00049:-00051:002430.1791:00017
00018:-00010:+00030:-00022:002430.1791:00018
00019:-00007:+00054:+00011:002430.1791:00019
00020:-00052:+00050:+00078:002430.1791:00020
00021:-00065:+00039:+00057:002430.1791:00021
00022:-00067:+00035:+00020:002430.1791:00022
00023:-00078:+00013:-00145:002430.1791:00023
00024:-00081:+00021:-00104:002430.1791:00024
00025:-00076:-00022:-00083:002370.5693:00025
00026:-00069:-00030:-00005:002370.5693:00026
00027:-00016:-00013:+00078:002370.5693:00027
00028:+00018:-00041:+00080:002370.5693:00028
00029:+00013:-00057:+00067:002370.5693:00029
00030:+00061:-00080:-00032:002370.5693:00030
00031:+00091:-00042:-00068:002370.5693:00031
00032:+00127:-00048:+00038:002370.5693:00032
00033:+00091:-00026:+00084:002370.5693:00033
00034:+00059:-00036:+00187:002419.1411:00034
00035:+00051:-00026:+00202:002419.1411:00035
00036:+00048:-00023:+00086:002419.1411:00036
00037:+00035:-00011:-00140:002419.1411:00037
00038:-00010:-00007:-00117:002419.1411:00038
00039:-00024:-00045:-00067:002419.1411:00039
00040:-00013:-00036:-00030:002419.1411:00040
00041:+00026:-00035:-00051:002419.1411:00041
00042:+00045:-00034:+00003:002402.5598:00042
00043:+00014:-00051:+00055:002402.5598:00043
00044:-00025:-00024:+00065:002402.5598:00044
00045:-00021:-00041:+00102:002402.5598:00045
00046:-00042:-00050:+00050:002402.5598:00046
00047:-00067:-00049:+00077:002402.5598:00047
00048:-00060:-00048:+00013:002402.5598:00048
00049:-00073:-00064:+00033:002402.5598:00049
00050:-00082:-00027:-00003:002402.5598:00050
00051:-00064:-00025:+00018:002287.9248:00051
00052:-00046:-00009:-00047:002287.9248:00052
00053:-00054:-00037:-00002:002287.9248:00053
00054:-00017:-00022:+00019:002287.9248:00054
00055:-00039:+00008:+00017:002287.9248:00055
00056:-00027:-00002:+00006:002287.9248:00056
00057:-00032:+00011:+00007:002287.9248:00057
00058:-00043:+00021:+00006:002287.9248:00058
00059:-00028:+00001:+00065:002312.3491:00059
00060:-00030:+00016:+00095:002312.3491:00060
00061:-00016:-00003:+00073:002312.3491:00061
00062:-00037:+00018:+00044:002312.3491:00062
00063:-00022:+00024:-00081:002312.3491:00063
00064:-00034:+00006:-00061:002312.3491:00064
00065:+00007:+00004:-00052:002312.3491:00065
00066:+00005:-00014:-00013:002312.3491:00066
00067:+00004:-00039:+00008:002312.3491:00067
00068:+00018:-00048:+00039:002293.9338:00068
00069:-00009:-00053:+00057:002293.9338:00069
00070:-00006:-00051:+00052:002293.9338:00070
00071:-00011:-00042:+00050:002293.9338:00071
00072:+00032:-00025:+00010:002293.9338:00072
00073:+00021:-00006:+00021:002293.9338:00073
00074:+00008:+00003:-00040:002293.9338:00074
00075:+00018:+00001:-00055:002293.9338:00075
00076:+00020:+00012:-00083:002293.9338:00076
00077:+00005:+00003:+00008:002230.5957:00077
00078:+00031:-00005:-00014:002230.5957:00078
00079:-00012:+00002:-00031:002230.5957:00079
00080:+00003:-00018:-00049:002230.5957:00080
00081:+00000:-00019:-00010:002230.5957:00081
00082:-00022:-00035:-00016:002230.5957:00082
00083:-00001:-00010:-00014:002230.5957:00083
00084:-00010:-00006:-00001:002230.5957:00084
00085:-00006:-00016:+00047:002230.5957:00085
00086:-00020:-00002:+00051:002312.3171:00086
00087:-00002:+00004:+00021:002312.3171:00087
00088:-00001:+00010:-00048:002312.3171:00088
00089:-00021:+00023:-00047:002312.3171:00089
00090:+00005:+00012:-00078:002312.3171:00090
00091:-00024:+00012:-00033:002312.3171:00091
00092:+00010:+00033:-00011:002312.3171:00092
00093:-00020:+00027:-00029:002312.3171:00093
00094:-00004:+00028:+00061:002340.4177:00094
00095:-00006:+00020:+00066:002340.4177:00095
00096:-00018:+00034:+00067:002340.4177:00096
00097:-00007:+00010:+00031:002340.4177:00097
00098:+00018:+00021:+00025:002340.4177:00098
00099:-00017:-00005:+00021:002340.4177:00099
00100:-00033:+00008:-00033:002340.4177:00100
00101:-00045:+00004:-00062:002340.4177:00101
00102:-00051:-00013:-00083:002340.4177:00102
00103:-00058:-00025:-00085:002300.5439:00103
00104:-00045:-00028:-00052:002300.5439:00104
00105:-00033:-00049:-00021:002300.5439:00105
00106:-00056:-00051:+00029:002300.5439:00106
00107:-00035:-00051:+00053:002300.5439:00107
00108:-00018:-00046:+00032:002300.5439:00108
00109:-00023:-00012:+00058:002300.5439:00109
00110:-00022:-00012:-00003:002300.5439:00110
00111:-00012:+00007:+00026:002368.9472:00111
00112:-00018:+00008:+00035:002368.9472:00112
00113:-00030:+00000:-00033:002368.9472:00113
00114:+00002:+00010:-00064:002368.9472:00114
00115:+00014:+00035:-00077:002368.9472:00115
00116:+00010:-00002:-00079:002368.9472:00116
00117:+00034:+00033:-00064:002368.9472:00117
00118:+00027:+00032:-00033:002368.9472:00118
00119:+00047:+00025:-00021:002368.9472:00119
00120:+00054:+00040:+00008:002375.4877:00120
00121:+00061:+00045:+00004:002375.4877:00121
00122:+00039:+00040:+00054:002375.4877:00122
00123:+00022:+00047:+00081:002375.4877:00123
00124:+00032:+00046:+00021:002375.4877:00124
00125:-00001:+00042:+00002:002375.4877:00125
00126:-00036:+00030:-00025:002375.4877:00126
00127:-00051:+00064:-00022:002375.4877:00127
00128:-00059:+00013:-00045:002321.9401:00128
00129:-00067:+00016:-00082:002321.9401:00129
00130:-00052:+00039:-00073:002321.9401:00130
00131:-00029:-00009:-00035:002321.9401:00131
00132:-00019:-00005:-00005:002321.9401:00132
00133:-00007:+00005:+00022:002321.9401:00133
00134:+00031:+00004:+00002:002321.9401:00134
00135:+00030:+00012:-00022:002321.9401:00135
00136:+00032:-00016:-00022:002321.9401:00136
00137:+00011:-00018:-00035:002391.4030:00137
00138:+00029:+00006:-00011:002391.4030:00138
00139:+00021:-00031:-00030:002391.4030:00139
00140:+00033:-00010:-00014:002391.4030:00140
00141:+00042:-00036:-00053:002391.4030:00141
00142:+00039:-00035:-00013:002391.4030:00142
00143:+00048:-00025:-00018:002391.4030:00143
00144:+00040:-00048:-00019:002391.4030:00144
00145:+00043:-00038:-00021:002397.9118:00145
00146:+00030:-00022:-00063:002397.9118:00146
00147:+00007:-00045:+00002:002397.9118:00147
00148:-00006:-00011:-00022:002397.9118:00148
00149:+00000:-00010:+00023:002397.9118:00149
00150:-00024:-00006:-00032:002397.9118:00150
00151:-00033:-00005:-00007:002397.9118:00151
00152:-00035:+00008:-00067:002397.9118:00152
00153:-00026:+00000:-00008:002397.9118:00153
00154:-00032:+00019:+00044:002339.4252:00154
00155:-00001:+00020:+00094:002339.4252:00155
00156:-00015:+00014:+00033:002339.4252:00156
00157:-00015:+00012:-00127:002339.4252:00157
00158:+00005:+00036:-00098:002339.4252:00158
00159:+00012:+00027:-00014:002339.4252:00159
00160:+00019:+00021:+00035:002339.4252:00160
00161:+00031:+00047:+00040:002339.4252:00161
00162:+00034:+00023:+00006:002391.4438:00162
00163:+00032:+00034:-00024:002391.4438:00163
00164:+00007:-00003:+00044:002391.4438:00164
00165:+00045:-00019:+00071:002391.4438:00165
00166:-00002:+00009:+00065:002391.4438:00166
00167:-00005:-00016:-00006:002391.4438:00167
00168:-00004:-00019:+00014:002391.4438:00168
00169:-00012:-00028:+00024:002391.4438:00169
00170:-00011:-00052:-00035:002391.4438:00170
00171:-00017:-00047:+00008:002388.9118:00171
00172:-00033:-00066:+00003:002388.9118:00172
00173:-00028:-00061:-00015:002388.9118:00173
00174:-00012:-00039:-00016:002388.9118:00174
00175:-00020:-00044:+00069:002388.9118:00175
00176:+00000:-00039:+00080:002388.9118:00176
00177:+00001:-00028:+00062:002388.9118:00177
00178:-00024:-00025:+00085:002388.9118:00178
00179:-00021:-00036:+00000:002326.2177:00179
00180:+00003:-00015:+00021:002326.2177:00180
00181:-00008:+00002:+00001:002326.2177:00181
00182:-00036:-00017:-00023:002326.2177:00182
00183:-00018:-00022:+00006:002326.2177:00183
00184:-00022:-00009:+00000:002326.2177:00184
00185:+00014:-00009:+00006:002326.2177:00185
00186:-00005:+00006:+00019:002326.2177:00186
00187:+00015:+00003:+00040:002382.3393:00187
00188:+00000:+00023:+00025:002382.3393:00188
00189:+00019:+00037:+00045:002382.3393:00189
00190:-00006:+00012:+00034:002382.3393:00190
00191:-00005:+00049:-00019:002382.3393:00191
00192:-00020:+00028:+00069:002382.3393:00192
00193:+00003:+00043:+00022:002382.3393:00193
00194:-00017:+00044:-00021:002382.3393:00194
00195:-00003:+00046:-00003:002382.3393:00195
00196:-00024:+00056:-00029:002388.9318:00196
00197:+00005:+00045:-00018:002388.9318:00197
00198:+00000:+00053:-00051:002388.9318:00198
00199:-00005:+00069:+00034:002388.9318:00199
00200:-00024:+00039:+00006:002388.9318:00200
00201:-00012:+00051:+00006:002388.9318:00201
00202:-00017:+00036:+00005:002388.9318:00202
00203:-00035:+00010:+00014:002388.9318:00203
00204:-00054:+00031:-00016:002326.3088:00204
00205:-00027:+00010:-00004:002326.3088:00205
00206:-00030:+00017:-00077:002326.3088:00206
00207:-00037:-00005:-00045:002326.3088:00207
00208:+00004:+00001:-00046:002326.3088:00208
00209:-00050:-00005:+00015:002326.3088:00209
00210:-00036:-00010:+00038:002326.3088:00210
00211:-00037:-00016:-00021:002326.3088:00211
00212:-00035:-00016:-00017:002326.3088:00212
00213:-00021:-00008:+00023:002386.9287:00213
00214:-00035:-00003:+00053:002386.9287:00214
00215:-00038:+00008:-00002:002386.9287:00215
00216:-00038:+00023:+00009:002386.9287:00216
00217:-00012:+00024:+00019:002386.9287:00217
00218:-00020:+00048:-00028:002386.9287:00218
00219:+00017:+00051:-00050:002386.9287:00219
00220:+00012:+00039:-00003:002386.9287:00220
00221:+00035:+00064:+00016:002384.4003:00221
00222:+00008:+00030:+00052:002384.4003:00222
00223:+00021:+00051:+00007:002384.4003:00223
00224:+00031:+00063:+00017:002384.4003:00224
00225:+00017:+00038:-00071:002384.4003:00225
00226:-00020:+00030:-00023:002384.4003:00226
00227:-00007:+00031:+00051:002384.4003:00227
00228:-00025:+00012:+00050:002384.4003:00228
00229:-00039:+00022:-00012:002384.4003:00229
00230:-00052:+00016:-00060:002321.9497:00230
00231:-00050:+00024:-00057:002321.9497:00231
00232:-00033:+00021:-00049:002321.9497:00232
00233:-00013:+00036:-00018:002321.9497:00233
00234:-00016:+00026:+00034:002321.9497:00234
00235:-00035:+00015:+00012:002321.9497:00235
00236:-00019:+00048:-00024:002321.9497:00236
00237:-00034:+00039:+00018:002321.9497:00237
00238:-00011:+00038:+00024:002373.3745:00238
00239:-00031:+00036:+00058:002373.3745:00239
00240:-00028:+00031:+00013:002373.3745:00240
00241:-00066:+00021:-00027:002373.3745:00241
00242:-00021:+00040:-00140:002373.3745:00242
00243:-00035:+00010:-00155:002373.3745:00243
00244:-00007:+00038:-00104:002373.3745:00244
00245:-00001:+00004:-00027:002373.3745:00245
00246:+00017:-00005:-00065:002373.3745:00246
00247:+00017:+00019:-00003:002366.6022:00247
00248:+00012:+00003:+00025:002366.6022:00248
00249:+00005:+00016:-00017:002366.6022:00249
00250:-00005:+00022:+00029:002366.6022:00250
00251:+00020:+00000:-00008:002366.6022:00251
00252:-00018:+00052:+00014:002366.6022:00252
00253:-00022:+00033:-00067:002366.6022:00253
00254:-00033:+00026:-00039:002366.6022:00254
00255:-00037:+00027:-00053:002287.8681:00255
00256:-00054:+00010:-00072:002287.8681:00256
00257:-00052:+00027:-00068:002287.8681:00257
00258:-00049:+00012:-00055:002287.8681:00258
00259:-00027:+00000:-00023:002287.8681:00259
00260:-00030:+00050:+00015:002287.8681:00260
00261:-00015:+00033:+00041:002287.8681:00261
00262:-00034:+00015:+00038:002287.8681:00262
00263:+00005:+00029:+00012:002287.8681:00263
00264:-00019:+00038:-00004:002351.2016:00264
00265:-00023:+00053:+00017:002351.2016:00265
00266:-00020:+00020:-00055:002351.2016:00266
00267:-00008:+00034:-00034:002351.2016:00267
00268:+00020:-00001:-00041:002351.2016:00268
00269:+00002:+00004:-00094:002351.2016:00269
00270:+00015:-00009:-00078:002351.2016:00270
00271:+00027:-00011:-00028:002351.2016:00271
00272:+00008:-00016:+00017:002353.4013:00272
00273:-00004:+00008:+00054:002353.4013:00273
00274:+00008:-00002:+00002:002353.4013:00274
00275:+00011:+00023:-00019:002353.4013:00275
00276:+00007:+00001:+00052:002353.4013:00276
00277:-00011:+00022:+00075:002353.4013:00277
00278:-00048:+00024:+00012:002353.4013:00278
00279:-00039:+00021:-00027:002353.4013:00279
00280:-00055:+00013:-00096:002353.4013:00280
00281:-00049:+00016:-00100:002296.2905:00281
00282:-00049:+00000:-00016:002296.2905:00282
00283:-00035:-00003:+00094:002296.2905:00283
00284:-00039:-00021:+00097:002296.2905:00284
00285:+00008:+00015:-00041:002296.2905:00285
00286:+00005:+00007:+00006:002296.2905:00286
00287:+00010:-00017:+00047:002296.2905:00287
00288:-00013:+00000:-00016:002296.2905:00288
00289:-00023:+00023:-00025:002382.3325:00289
00290:+00016:+00023:-00003:002382.3325:00290
00291:-00003:+00023:+00091:002382.3325:00291
00292:+00003:-00002:+00026:002382.3325:00292
00293:-00008:+00019:-00063:002382.3325:00293
00294:+00011:+00023:-00114:002382.3325:00294
00295:+00009:+00034:-00074:002382.3325:00295
00296:+00045:+00038:-00007:002382.3325:00296
00297:+00044:+00021:+00054:002382.3325:00297
00298:+00028:+00000:+00079:002407.0515:00298
00299:+00035:+00022:+00085:002407.0515:00299
00300:+00020:+00021:+00094:002407.0515:00300
00301:-00017:+00034:+00003:002407.0515:00301
00302:-00021:+00000:-00021:002407.0515:00302
00303:+00005:+00001:-00020:002407.0515:00303
00304:-00011:+00011:-00045:002407.0515:00304
00305:-00021:+00031:-00020:002407.0515:00305
00306:+00002:+00007:+00011:002379.6059:00306
00307:-00007:+00019:+00060:002379.6059:00307
00308:-00005:+00018:+00066:002379.6059:00308
00309:+00019:-00006:+00038:002379.6059:00309
00310:+00015:+00004:+00027:002379.6059:00310
00311:-00002:+00004:+00022:002379.6059:00311
00312:+00018:-00006:+00006:002379.6059:00312
00313:+00019:+00001:+00009:002379.6059:00313
00314:+00011:-00002:+00035:002456.8642:00314
00315:+00021:+00000:+00036:002456.8642:00315
00316:+00044:+00024:+00072:002456.8642:00316
00317:+00038:-00002:+00080:002456.8642:00317
00318:+00066:-00004:-00002:002456.8642:00318
00319:+00056:+00005:+00018:002456.8642:00319
00320:+00106:-00004:+00006:002456.8642:00320
00321:+00072:-00017:-00003:002456.8642:00321
00322:+00094:-00007:+00017:002456.8642:00322
00323:+00080:-00030:+00061:002467.9553:00323
00324:+00076:-00028:+00051:002467.9553:00324
00325:+00026:-00025:+00095:002467.9553:00325
00326:+00007:-00059:+00101:002467.9553:00326
00327:-00007:-00059:+00035:002467.9553:00327
00328:-00021:-00062:+00029:002467.9553:00328
00329:-00019:-00055:-00005:002467.9553:00329
00330:-00011:-00056:-00033:002467.9553:00330
00331:-00056:-00075:-00018:002379.5751:00331
00332:-00043:-00081:+00027:002379.5751:00332
00333:-00057:-00064:+00022:002379.5751:00333
00334:-00068:-00060:+00017:002379.5751:00334
00335:-00031:-00067:+00043:002379.5751:00335
00336:-00042:-00055:+00026:002379.5751:00336
00337:-00017:-00013:+00029:002379.5751:00337
00338:-00002:-00017:+00024:002379.5751:00338
00339:-00009:+00008:-00015:002405.2370:00339
00340:-00002:+00023:+00042:002405.2370:00340
00341:+00026:+00012:+00098:002405.2370:00341
00342:+00031:+00031:+00001:002405.2370:00342
00343:+00030:+00054:-00012:002405.2370:00343
00344:+00046:+00045:-00049:002405.2370:00344
00345:+00021:+00057:-00039:002405.2370:00345
00346:+00017:+00031:-00081:002405.2370:00346
00347:+00020:+00065:+00033:002405.2370:00347
00348:+00013:+00033:+00034:002357.8518:00348
00349:+00018:+00039:+00035:002357.8518:00349
00350:-00005:+00012:+00070:002357.8518:00350
00351:+00005:-00004:+00019:002357.8518:00351
00352:-00013:+00005:+00000:002357.8518:00352
00353:-00024:-00005:+00024:002357.8518:00353
00354:-00023:-00017:-00019:002357.8518:00354
00355:-00038:-00030:+00002:002357.8518:00355
00356:-00033:-00063:+00009:002262.9985:00356
00357:-00039:-00053:+00033:002262.9985:00357
00358:-00042:-00078:-00031:002262.9985:00358
00359:-00052:-00091:+00023:002262.9985:00359
00360:-00048:-00075:+00047:002262.9985:00360
00361:-00044:-00075:+00041:002262.9985:00361
00362:-00027:-00097:-00048:002262.9985:00362
00363:-00035:-00057:-00065:002262.9985:00363
00364:-00015:-00071:-00058:002262.9985:00364
00365:-00013:-00075:-00058:002291.2968:00365
00366:-00017:-00041:+00006:002291.2968:00366
00367:-00016:-00050:+00011:002291.2968:00367
00368:-00035:-00021:-00006:002291.2968:00368
00369:-00018:-00007:-00030:002291.2968:00369
00370:-00007:+00008:-00040:002291.2968:00370
00371:-00018:-00005:-00014:002291.2968:00371
00372:+00019:+00017:-00010:002291.2968:00372
00373:+00007:+00035:-00023:002291.2968:00373
00374:+00008:+00015:-00029:002285.6623:00374
00375:+00020:+00027:-00047:002285.6623:00375
00376:+00002:+00030:-00029:002285.6623:00376
00377:+00004:+00025:-00038:002285.6623:00377
00378:+00004:+00027:-00017:002285.6623:00378
00379:-00022:+00025:+00006:002285.6623:00379
00380:-00027:+00010:-00024:002285.6623:00380
00381:-00011:+00035:-00011:002285.6623:00381
00382:-00051:-00001:-00035:002285.6623:00382
00383:-00050:+00021:-00031:002238.5827:00383
00384:-00046:+00000:-00020:002238.5827:00384
00385:-00049:-00005:-00047:002238.5827:00385
00386:-00045:-00001:-00039:002238.5827:00386
00387:-00034:+00000:-00048:002238.5827:00387
00388:-00030:-00019:-00020:002238.5827:00388
00389:-00052:+00008:+00001:002238.5827:00389
00390:-00012:+00000:-00024:002238.5827:00390
00391:+00001:+00010:-00051:002329.4396:00391
00392:+00004:-00002:-00049:002329.4396:00392
00393:-00008:-00003:-00008:002329.4396:00393
00394:-00009:-00006:-00018:002329.4396:00394
00395:+00004:-00003:-00024:002329.4396:00395
00396:-00006:+00003:-00039:002329.4396:00396
00397:+00007:-00017:-00001:002329.4396:00397
00398:+00008:-00017:-00003:002329.4396:00398
00399:+00017:-00020:-00017:002329.4396:00399
00400:+00032:-00008:-00055:002362.2307:00400
00401:+00008:-00015:-00084:002362.2307:00401
00402:+00036:-00015:-00073:002362.2307:00402
00403:+00022:+00006:-00056:002362.2307:00403
00404:+00016:-00015:-00018:002362.2307:00404
00405:+00019:-00002:+00017:002362.2307:00405
00406:+00019:+00020:+00008:002362.2307:00406
00407:+00008:+00017:-00007:002362.2307:00407
00408:-00007:+00022:-00013:002339.4020:00408
00409:+00008:+00021:+00019:002339.4020:00409
00410:-00003:+00036:-00004:002339.4020:00410
00411:+00017:+00039:-00031:002339.4020:00411
00412:-00006:+00048:-00024:002339.4020:00412
00413:-00008:+00063:-00019:002339.4020:00413
00414:-00021:+00064:-00021:002339.4020:00414
00415:-00023:+00032:+00009:002339.4020:00415
00416:-00011:+00033:-00036:002339.4020:00416
00417:-00011:+00028:+00017:002414.4445:00417
00418:-00034:+00033:+00036:002414.4445:00418
00419:-00036:+00020:+00041:002414.4445:00419
00420:-00012:+00018:+00002:002414.4445:00420
00421:+00000:+00016:-00032:002414.4445:00421
00422:-00008:+00010:-00012:002414.4445:00422
00423:-00002:+00005:+00000:002414.4445:00423
00424:+00014:+00005:+00083:002414.4445:00424
00425:+00007:+00009:+00045:002411.6838:00425
00426:+00011:-00020:+00038:002411.6838:00426
00427:+00017:-00031:+00019:002411.6838:00427
00428:+00031:-00022:+00084:002411.6838:00428
00429:-00006:-00024:-00002:002411.6838:00429
00430:-00002:-00046:-00018:002411.6838:00430
00431:+00030:-00050:-00051:002411.6838:00431
00432:+00020:-00051:+00007:002411.6838:00432
00433:-00007:-00061:+00025:002411.6838:00433
00434:-00019:-00060:+00076:002339.3955:00434
00435:-00015:-00054:+00022:002339.3955:00435
00436:-00016:-00052:-00021:002339.3955:00436
00437:-00035:-00040:+00014:002339.3955:00437
00438:-00012:-00023:+00051:002339.3955:00438
00439:-00032:-00039:+00053:002339.3955:00439
00440:-00034:-00035:+00023:002339.3955:00440
00441:-00028:-00050:-00016:002339.3955:00441
00442:-00040:-00033:-00014:002377.9260:00442
00443:-00027:-00037:+00049:002377.9260:00443
00444:-00017:-00029:+00031:002377.9260:00444
00445:-00024:-00007:+00035:002377.9260:00445
00446:+00004:-00018:+00015:002377.9260:00446
00447:-00008:+00003:+00015:002377.9260:00447
00448:-00010:-00008:+00059:002377.9260:00448
00449:+00016:+00019:+00042:002377.9260:00449
00450:-00003:+00021:+00011:002377.9260:00450
00451:-00005:+00019:-00018:002375.5212:00451
00452:-00007:+00014:+00035:002375.5212:00452
00453:-00006:+00020:+00050:002375.5212:00453
00454:-00019:-00006:-00001:002375.5212:00454
00455:+00002:+00022:-00030:002375.5212:00455
00456:-00004:+00002:-00008:002375.5212:00456
00457:+00014:-00006:-00004:002375.5212:00457
00458:+00015:+00003:+00073:002375.5212:00458
00459:+00001:-00031:+00078:002304.8293:00459
00460:-00006:-00007:-00006:002304.8293:00460
00461:+00020:-00017:-00058:002304.8293:00461
00462:+00014:-00009:-00023:002304.8293:00462
00463:+00020:-00009:+00038:002304.8293:00463
00464:+00001:-00025:+00117:002304.8293:00464
00465:-00001:-00049:+00088:002304.8293:00465
00466:-00029:-00042:+00018:002304.8293:00466
00467:-00021:-00052:-00030:002304.8293:00467
00468:-00016:-00066:+00050:002360.0463:00468
00469:-00032:-00041:+00096:002360.0463:00469
00470:-00029:-00076:+00034:002360.0463:00470
00471:-00038:-00055:-00024:002360.0463:00471
00472:-00049:-00093:-00082:002360.0463:00472
00473:-00014:-00055:-00010:002360.0463:00473
00474:+00002:-00071:+00032:002360.0463:00474
00475:-00002:-00055:-00003:002360.0463:00475
00476:+00016:-00075:+00009:002353.4863:00476
00477:+00024:-00023:+00051:002353.4863:00477
00478:+00051:-00033:+00047:002353.4863:00478
00479:+00020:-00004:-00002:002353.4863:00479
00480:+00035:+00019:+00025:002353.4863:00480
00481:+00021:+00031:-00029:002353.4863:00481
00482:+00019:+00052:-00040:002353.4863:00482
00483:+00017:+00044:-00015:002353.4863:00483
00484:+00015:+00041:+00033:002353.4863:00484
00485:-00033:+00055:-00041:002287.9687:00485
00486:-00035:+00032:-00065:002287.9687:00486
00487:-00033:+00050:-00012:002287.9687:00487
00488:-00052:-00001:+00022:002287.9687:00488
00489:-00066:+00008:+00075:002287.9687:00489
00490:-00085:+00000:+00115:002287.9687:00490
00491:-00085:+00006:+00000:002287.9687:00491
00492:-00083:+00002:-00135:002287.9687:00492
00493:-00061:+00011:-00113:002346.8405:00493
00494:-00070:+00021:-00045:002346.8405:00494
00495:-00048:-00002:+00007:002346.8405:00495
00496:-00013:+00011:+00015:002346.8405:00496
00497:+00001:+00021:+00021:002346.8405:00497
00498:+00021:+00024:-00004:002346.8405:00498
00499:+00009:+00010:+00054:002346.8405:00499
00500:+00022:+00036:+00021:002346.8405:00500
00501:+00047:+00022:+00017:002346.8405:00501
00502:+00064:+00038:-00072:002362.2438:00502
00503:+00049:+00037:-00081:002362.2438:00503
00504:+00034:+00016:-00080:002362.2438:00504
00505:-00019:+00010:-00048:002362.2438:00505
00506:-00006:+00021:-00050:002362.2438:00506
00507:-00036:+00004:-00043:002362.2438:00507
00508:-00034:+00023:-00024:002362.2438:00508
00509:-00030:-00014:+00022:002362.2438:00509
00510:-00040:-00008:+00034:002326.3312:00510
00511:-00032:-00014:-00046:002326.3312:00511
00512:-00036:+00009:-00032:002326.3312:00512
00513:-00065:-00010:-00062:002326.3312:00513
00514:-00051:-00015:-00055:002326.3312:00514
00515:-00065:+00001:-00035:002326.3312:00515
00516:-00063:+00022:-00055:002326.3312:00516
00517:-00054:+00015:-00040:002326.3312:00517
00518:-00023:+00024:-00071:002326.3312:00518
00519:-00021:+00027:+00013:002405.2575:00519
00520:-00016:+00027:+00018:002405.2575:00520
00521:+00003:+00040:+00006:002405.2575:00521
00522:-00009:+00054:-00061:002405.2575:00522
00523:+00030:+00043:-00023:002405.2575:00523
00524:+00017:+00068:-00068:002405.2575:00524
00525:+00010:+00047:-00053:002405.2575:00525
00526:-00019:+00052:-00077:002405.2575:00526
00527:+00002:+00042:-00074:002420.8391:00527
00528:-00010:+00044:-00054:002420.8391:00528
00529:-00014:+00026:-00042:002420.8391:00529
00530:-00016:+00045:+00000:002420.8391:00530
00531:-00020:+00033:-00047:002420.8391:00531
00532:+00002:+00043:-00044:002420.8391:00532
00533:+00009:+00070:-00019:002420.8391:00533
00534:+00008:+00041:+00101:002420.8391:00534
00535:-00002:+00044:+00062:002375.0856:00535
00536:-00014:+00030:+00057:002375.0856:00536
00537:-00020:+00045:-00119:002375.0856:00537
00538:-00045:+00065:-00143:002375.0856:00538
00539:-00054:+00044:-00118:002375.0856:00539
00540:-00061:+00052:-00004:002375.0856:00540
00541:-00064:+00037:+00001:002375.0856:00541
00542:-00031:+00038:+00010:002375.0856:00542
00543:-00029:+00020:-00011:002375.0856:00543
00544:-00015:+00020:-00025:002437.7895:00544
00545:-00040:-00003:+00042:002437.7895:00545
00546:-00023:+00023:+00063:002437.7895:00546
00547:+00002:-00005:+00021:002437.7895:00547
00548:-00007:+00000:-00061:002437.7895:00548
00549:-00004:+00009:-00047:002437.7895:00549
00550:-00024:-00003:+00002:002437.7895:00550
00551:+00000:-00018:+00020:002437.7895:00551
00552:+00013:-00004:-00025:002448.8757:00552
00553:+00021:-00018:-00066:002448.8757:00553
00554:+00026:+00005:+00002:002448.8757:00554
00555:+00047:+00023:+00052:002448.8757:00555
00556:+00042:-00015:+00098:002448.8757:00556
00557:+00060:-00003:+00042:002448.8757:00557
00558:+00040:-00005:+00049:002448.8757:00558
00559:+00010:+00012:+00061:002448.8757:00559
00560:+00002:-00003:+00084:002388.7011:00560
00561:-00017:+00021:+00034:002388.7011:00561
00562:-00015:+00015:-00039:002388.7011:00562
00563:-00047:+00021:-00097:002388.7011:00563
00564:-00049:+00011:-00038:002388.7011:00564
00565:-00039:-00004:+00010:002388.7011:00565
00566:-00012:-00014:+00079:002388.7011:00566
00567:-00005:-00001:+00094:002388.7011:00567
00568:+00014:-00016:+00070:002452.0773:00568
00569:+00020:-00015:+00051:002452.0773:00569
00570:+00030:+00004:+00041:002452.0773:00570
00571:+00044:+00023:+00038:002452.0773:00571
00572:+00026:-00002:+00070:002452.0773:00572
00573:+00063:+00025:+00089:002452.0773:00573
00574:+00051:+00038:+00109:002452.0773:00574
00575:+00042:+00028:+00043:002452.0773:00575
00576:+00051:+00016:+00086:002452.0773:00576
00577:+00077:+00016:+00080:002458.3623:00577
00578:+00044:+00033:-00064:002458.3623:00578
00579:+00067:+00030:-00026:002458.3623:00579
00580:+00048:+00020:+00058:002458.3623:00580
00581:+00019:-00016:+00029:002458.3623:00581
00582:+00000:-00003:+00032:002458.3623:00582
00583:-00036:-00012:+00089:002458.3623:00583
00584:-00042:-00056:+00074:002458.3623:00584
00585:-00075:-00053:+00002:002402.5292:00585
00586:-00076:-00059:-00043:002402.5292:00586
00587:-00070:-00072:-00015:002402.5292:00587
00588:-00032:-00108:-00036:002402.5292:00588
00589:-00013:-00094:-00024:002402.5292:00589
00590:-00006:-00085:+00015:002402.5292:00590
00591:+00024:-00121:+00025:002402.5292:00591
00592:+00042:-00111:-00028:002402.5292:00592
00593:+00078:-00091:+00004:002442.5278:00593
00594:+00060:-00097:+00130:002442.5278:00594
00595:+00028:-00082:+00149:002442.5278:00595
00596:+00038:-00067:+00169:002442.5278:00596
00597:+00047:-00047:+00013:002442.5278:00597
00598:+00029:-00032:+00004:002442.5278:00598
00599:+00011:+00017:+00046:002442.5278:00599
00600:-00002:+00015:+00009:002442.5278:00600
00601:+00049:+00028:-00059:002407.0241:00601
00602:+00065:+00045:-00097:002407.0241:00602
00603:+00043:+00044:-00100:002407.0241:00603
00604:+00045:+00037:-00068:002407.0241:00604
00605:+00065:+00015:-00026:002407.0241:00605
00606:+00043:+00020:-00021:002407.0241:00606
00607:+00046:+00014:+00029:002407.0241:00607
00608:+00000:-00017:+00157:002407.0241:00608
00609:-00033:-00002:+00179:002407.0241:00609
00610:-00046:+00006:+00073:002283.6989:00610
00611:-00059:+00009:+00003:002283.6989:00611
00612:-00116:+00005:-00045:002283.6989:00612
00613:-00139:-00021:-00095:002283.6989:00613
00614:-00123:-00009:-00074:002283.6989:00614
00615:-00108:-00003:-00062:002283.6989:00615
00616:-00095:-00018:-00013:002283.6989:00616
00617:-00075:+00019:+00018:002283.6989:00617
00618:-00084:-00009:+00072:002283.6989:00618
00619:-00080:+00002:+00035:002303.9052:00619
00620:-00028:-00020:+00009:002303.9052:00620
00621:-00006:+00009:-00083:002303.9052:00621
00622:-00005:+00019:+00027:002303.9052:00622
00623:+00010:+00009:+00028:002303.9052:00623
00624:+00009:+00021:-00008:002303.9052:00624
00625:+00026:+00015:-00055:002303.9052:00625
00626:+00009:+00013:-00055:002303.9052:00626
00627:+00010:+00025:+00002:002303.9052:00627
00628:+00018:+00001:-00019:002289.7392:00628
00629:+00006:+00019:+00022:002289.7392:00629
00630:+00010:+00019:-00017:002289.7392:00630
00631:+00006:+00020:+00002:002289.7392:00631
00632:+00012:+00033:-00066:002289.7392:00632
00633:+00031:+00032:-00035:002289.7392:00633
00634:-00006:+00024:+00018:002289.7392:00634
00635:-00024:+00037:+00044:002289.7392:00635
00636:-00014:+00029:-00003:002238.5979:00636
00637:-00042:+00035:-00047:002238.5979:00637
00638:-00064:+00021:-00051:002238.5979:00638
00639:-00098:-00002:-00024:002238.5979:00639
00640:-00075:-00017:-00128:002238.5979:00640
00641:-00098:-00009:-00089:002238.5979:00641
00642:-00065:-00026:-00062:002238.5979:00642
00643:-00053:-00029:-00019:002238.5979:00643
00644:-00052:-00040:+00024:002238.5979:00644
00645:-00021:-00063:+00061:002320.8581:00645
00646:-00017:-00039:+00015:002320.8581:00646
00647:-00023:-00048:-00037:002320.8581:00647
00648:-00013:-00033:-00015:002320.8581:00648
00649:-00012:-00014:-00071:002320.8581:00649
00650:-00013:-00011:-00126:002320.8581:00650
00651:-00018:+00006:-00085:002320.8581:00651
00652:+00002:-00002:-00082:002320.8581:00652
00653:+00002:+00017:-00084:002320.8581:00653
00654:+00012:+00015:-00035:002357.8159:00654
00655:+00008:+00015:+00012:002357.8159:00655
00656:+00017:+00026:-00036:002357.8159:00656
00657:-00003:+00050:-00043:002357.8159:00657
00658:+00005:+00054:-00069:002357.8159:00658
00659:-00020:+00068:-00052:002357.8159:00659
00660:-00034:+00066:+00028:002357.8159:00660
00661:-00040:+00067:+00059:002357.8159:00661
00662:-00041:+00047:-00057:002313.3803:00662
00663:-00041:+00062:-00129:002313.3803:00663
00664:-00045:+00067:-00110:002313.3803:00664
00665:-00059:+00069:-00033:002313.3803:00665
00666:-00046:+00067:+00025:002313.3803:00666
00667:-00049:+00068:+00053:002313.3803:00667
00668:-00034:+00064:-00062:002313.3803:00668
00669:-00036:+00072:-00091:002313.3803:00669
00670:-00006:+00085:-00035:002391.4780:00670
00671:-00010:+00058:+00039:002391.4780:00671
00672:-00019:+00081:+00026:002391.4780:00672
00673:-00003:+00061:-00019:002391.4780:00673
00674:+00015:+00073:-00059:002391.4780:00674
00675:+00019:+00054:-00057:002391.4780:00675
00676:-00005:+00028:-00019:002391.4780:00676
00677:-00001:+00022:+00050:002391.4780:00677
00678:-00004:-00001:-00021:002391.4780:00678
00679:+00010:-00002:+00032:002384.4707:00679
00680:+00007:-00027:-00004:002384.4707:00680
00681:-00009:-00013:+00029:002384.4707:00681
00682:-00009:-00033:+00125:002384.4707:00682
00683:+00016:-00035:+00059:002384.4707:00683
00684:-00021:-00037:-00019:002384.4707:00684
00685:-00003:-00032:-00026:002384.4707:00685
00686:-00024:-00023:+00035:002384.4707:00686
00687:-00012:-00045:+00024:002384.4707:00687
00688:-00008:-00048:+00035:002292.1345:00688
00689:-00002:-00036:-00037:002292.1345:00689
00690:-00011:-00038:-00030:002292.1345:00690
00691:-00038:-00032:+00026:002292.1345:00691
00692:-00026:-00042:+00094:002292.1345:00692
00693:-00032:-00052:-00002:002292.1345:00693
00694:-00029:-00037:+00018:002292.1345:00694
00695:-00054:-00046:+00032:002292.1345:00695
00696:-00067:-00029:+00027:002325.1425:00696
00697:-00045:-00036:+00068:002325.1425:00697
00698:-00047:-00024:+00022:002325.1425:00698
00699:-00047:+00006:-00013:002325.1425:00699
00700:-00055:-00009:-00011:002325.1425:00700
00701:-00013:-00021:-00020:002325.1425:00701
00702:-00040:+00007:+00032:002325.1425:00702
00703:-00019:+00004:+00042:002325.1425:00703
00704:+00014:+00007:+00067:002325.1425:00704
00705:+00009:+00018:+00049:002314.7868:00705
00706:+00011:+00001:+00086:002314.7868:00706
00707:+00028:+00039:+00126:002314.7868:00707
00708:+00014:+00035:+00065:002314.7868:00708
00709:+00016:+00021:+00083:002314.7868:00709
00710:+00020:+00040:+00028:002314.7868:00710
00711:+00001:+00024:-00021:002314.7868:00711
00712:-00018:+00024:-00012:002314.7868:00712
00713:-00003:+00001:+00020:002314.7868:00713
00714:-00005:+00006:-00015:002263.0078:00714
00715:+00008:-00015:+00021:002263.0078:00715
00716:+00030:-00017:+00082:002263.0078:00716
00717:+00031:-00016:+00045:002263.0078:00717
00718:+00023:+00003:+00041:002263.0078:00718
00719:+00034:-00004:+00033:002263.0078:00719
00720:+00024:+00018:+00002:002263.0078:00720
00721:+00013:-00001:+00020:002263.0078:00721
00722:+00036:-00006:+00045:002346.8635:00722
00723:+00008:+00001:+00039:002346.8635:00723
00724:+00023:-00004:+00047:002346.8635:00724
00725:+00030:-00017:-00020:002346.8635:00725
00726:+00028:+00008:+00021:002346.8635:00726
00727:+00036:+00002:-00006:002346.8635:00727
00728:+00033:-00036:-00047:002346.8635:00728
00729:+00027:-00023:-00016:002346.8635:00729
00730:+00025:-00027:+00006:002346.8635:00730
00731:+00008:-00023:-00001:002379.9726:00731
00732:-00005:-00036:+00030:002379.9726:00732
00733:-00001:-00050:-00003:002379.9726:00733
00734:-00017:-00052:+00002:002379.9726:00734
00735:-00022:-00041:-00003:002379.9726:00735
00736:-00022:-00040:-00020:002379.9726:00736
00737:-00019:-00049:+00014:002379.9726:00737
00738:-00005:-00049:-00003:002379.9726:00738
00739:-00002:-00029:-00026:002335.0434:00739
00740:+00004:-00049:-00022:002335.0434:00740
00741:+00015:-00022:+00019:002335.0434:00741
00742:+00014:-00033:+00013:002335.0434:00742
00743:+00017:-00007:+00034:002335.0434:00743
00744:-00009:-00007:-00037:002335.0434:00744
00745:-00007:+00004:-00024:002335.0434:00745
00746:+00014:+00009:-00044:002335.0434:00746
00747:-00007:-00001:-00038:002335.0434:00747
00748:-00009:+00014:-00020:002396.0441:00748
00749:-00001:+00034:+00018:002396.0441:00749
00750:+00004:+00016:-00018:002396.0441:00750
00751:-00005:+00048:-00036:002396.0441:00751
00752:-00024:+00034:-00030:002396.0441:00752
00753:-00021:+00015:-00052:002396.0441:00753
00754:-00018:+00015:-00021:002396.0441:00754
00755:+00005:+00010:-00021:002396.0441:00755
00756:-00007:+00024:+00019:002397.9489:00756
00757:+00015:+00032:-00016:002397.9489:00757
00758:+00005:+00012:-00020:002397.9489:00758
00759:-00009:+00024:-00010:002397.9489:00759
00760:+00016:+00015:-00037:002397.9489:00760
00761:-00009:+00034:-00031:002397.9489:00761
00762:+00004:+00021:+00004:002397.9489:00762
00763:-00005:+00014:-00067:002397.9489:00763
00764:+00000:+00010:-00050:002326.2829:00764
00765:-00018:+00000:-00044:002326.2829:00765
00766:+00001:+00010:-00013:002326.2829:00766
00767:-00023:-00021:+00013:002326.2829:00767
00768:-00038:-00007:+00011:002326.2829:00768
00769:-00017:-00032:+00026:002326.2829:00769
00770:-00025:-00022:-00053:002326.2829:00770
00771:-00036:-00032:-00066:002326.2829:00771
00772:-00024:-00051:-00074:002326.2829:00772
00773:-00019:-00039:-00051:002391.4677:00773
00774:+00003:-00043:-00074:002391.4677:00774
00775:+00030:-00045:-00044:002391.4677:00775
00776:+00009:-00034:-00050:002391.4677:00776
00777:+00002:-00023:-00035:002391.4677:00777
00778:+00031:-00014:-00002:002391.4677:00778
00779:+00031:-00049:+00013:002391.4677:00779
00780:-00003:-00048:-00014:002391.4677:00780
00781:-00001:-00019:-00026:002384.4306:00781
00782:-00005:-00020:-00054:002384.4306:00782
00783:-00012:-00018:-00071:002384.4306:00783
00784:-00024:-00019:-00059:002384.4306:00784
00785:-00020:+00004:+00002:002384.4306:00785
00786:-00021:-00017:-00002:002384.4306:00786
00787:-00033:-00017:+00007:002384.4306:00787
00788:-00038:+00001:-00038:002384.4306:00788
00789:-00037:+00006:-00053:002384.4306:00789
00790:-00039:-00006:-00043:002330.6188:00790
00791:-00030:+00021:-00014:002330.6188:00791
00792:-00001:+00030:-00016:002330.6188:00792
00793:+00000:+00010:-00029:002330.6188:00793
00794:-00009:+00031:-00012:002330.6188:00794
00795:-00009:+00066:+00048:002330.6188:00795
00796:-00005:+00063:+00025:002330.6188:00796
00797:+00017:+00057:-00001:002330.6188:00797
00798:+00019:+00070:-00045:002386.9355:00798
00799:-00007:+00061:-00071:002386.9355:00799
00800:-00004:+00068:-00041:002386.9355:00800
00801:+00020:+00042:-00050:002386.9355:00801
00802:-00023:+00039:-00043:002386.9355:00802
00803:-00017:+00007:-00005:002386.9355:00803
00804:+00001:-00004:+00038:002386.9355:00804
00805:-00039:-00035:+00023:002386.9355:00805
00806:-00038:-00050:-00034:002386.9355:00806
00807:-00069:-00043:-00024:002384.4340:00807
00808:-00052:-00024:-00031:002384.4340:00808
00809:-00064:-00053:+00029:002384.4340:00809
00810:-00051:-00039:+00041:002384.4340:00810
00811:-00031:-00062:+00073:002384.4340:00811
00812:-00029:-00042:+00054:002384.4340:00812
00813:-00029:-00063:+00072:002384.4340:00813
00814:-00001:-00036:+00047:002384.4340:00814
00815:-00001:-00024:+00005:002321.9594:00815
00816:+00033:+00007:+00004:002321.9594:00816
00817:+00024:-00006:+00005:002321.9594:00817
00818:+00035:-00004:-00046:002321.9594:00818
00819:+00050:+00020:-00040:002321.9594:00819
00820:+00037:+00014:-00034:002321.9594:00820
00821:+00036:+00025:-00007:002321.9594:00821
00822:+00007:+00010:+00054:002321.9594:00822
00823:+00044:+00014:+00110:002321.9594:00823
00824:+00016:+00009:+00133:002386.9355:00824
00825:+00003:+00011:+00111:002386.9355:00825
00826:-00011:+00020:+00080:002386.9355:00826
00827:-00039:+00036:-00016:002386.9355:00827
00828:-00055:+00014:-00048:002386.9355:00828
00829:-00031:+00037:-00045:002386.9355:00829
00830:-00049:+00028:-00042:002386.9355:00830
00831:-00014:+00027:-00029:002386.9355:00831
00832:-00006:+00029:-00009:002397.9865:00832
00833:-00009:+00049:+00083:002397.9865:00833
00834:+00012:+00031:+00093:002397.9865:00834
00835:+00032:+00055:+00145:002397.9865:00835
00836:+00009:+00026:+00102:002397.9865:00836
00837:-00010:+00040:+00049:002397.9865:00837
00838:+00001:+00050:-00021:002397.9865:00838
00839:+00000:+00047:-00125:002397.9865:00839
00840:+00005:+00045:-00070:002334.9875:00840
00841:+00003:-00002:-00046:002334.9875:00841
00842:+00019:-00004:-00095:002334.9875:00842
00843:-00008:-00015:-00049:002334.9875:00843
00844:+00033:-00034:-00044:002334.9875:00844
00845:+00016:+00007:+00009:002334.9875:00845
00846:+00012:-00048:+00088:002334.9875:00846
00847:+00017:-00050:+00128:002334.9875:00847
00848:+00017:-00009:+00156:002334.9875:00848
00849:-00024:-00034:+00085:002391.4575:00849
00850:-00035:+00009:+00062:002391.4575:00850
00851:-00064:-00017:+00019:002391.4575:00851
00852:-00084:+00034:-00060:002391.4575:00852
00853:-00080:+00020:-00072:002391.4575:00853
00854:-00049:+00037:-00074:002391.4575:00854
00855:-00017:+00016:-00003:002391.4575:00855
00856:+00015:+00023:+00012:002391.4575:00856
00857:+00051:+00009:+00098:002384.4741:00857
00858:+00056:+00034:+00101:002384.4741:00858
00859:+00068:+00025:+00083:002384.4741:00859
00860:+00052:+00039:+00020:002384.4741:00860
00861:+00038:+00028:-00066:002384.4741:00861
00862:+00035:+00016:-00013:002384.4741:00862
00863:+00013:+00013:-00048:002384.4741:00863
00864:-00014:+00011:-00038:002384.4741:00864
00865:-00019:+00012:-00013:002384.4741:00865
00866:+00005:+00020:-00030:002321.9658:00866
00867:+00005:+00039:-00056:002321.9658:00867
00868:+00018:+00037:-00033:002321.9658:00868
00869:+00047:+00051:-00023:002321.9658:00869
00870:+00037:+00069:-00006:002321.9658:00870
00871:+00034:+00046:-00032:002321.9658:00871
00872:+00012:+00060:-00010:002321.9658:00872
00873:+00021:+00073:+00133:002321.9658:00873
00874:+00008:+00064:+00062:002386.9389:00874
00875:-00063:+00082:-00078:002386.9389:00875
00876:-00016:+00078:-00132:002386.9389:00876
00877:+00014:+00032:-00086:002386.9389:00877
00878:-00054:+00028:-00140:002386.9389:00878
00879:-00050:+00018:-00043:002386.9389:00879
00880:+00008:-00005:-00026:002386.9389:00880
00881:+00009:-00017:+00049:002386.9389:00881
00882:+00035:-00051:+00075:002386.9389:00882
00883:+00007:-00027:+00159:002402.5224:00883
00884:-00019:-00052:+00059:002402.5224:00884
00885:-00001:-00044:-00010:002402.5224:00885
00886:-00035:-00043:-00053:002402.5224:00886
00887:-00053:-00038:-00056:002402.5224:00887
00888:-00050:-00029:-00036:002402.5224:00888
00889:-00028:-00044:+00024:002402.5224:00889
00890:-00033:-00034:-00037:002402.5224:00890
00891:-00001:-00031:+00002:002348.2321:00891
00892:-00007:-00026:+00034:002348.2321:00892
00893:+00008:-00027:+00048:002348.2321:00893
00894:+00039:-00031:+00050:002348.2321:00894
00895:+00045:-00030:+00037:002348.2321:00895
00896:+00025:-00033:+00068:002348.2321:00896
00897:+00019:-00034:+00022:002348.2321:00897
00898:+00030:-00009:-00035:002348.2321:00898
00899:-00007:-00017:-00069:002400.5908:00899
00900:+00015:+00008:-00035:002400.5908:00900
00901:+00004:-00005:-00055:002400.5908:00901
00902:-00003:-00014:-00007:002400.5908:00902
00903:+00032:-00032:+00029:002400.5908:00903
00904:+00020:-00013:-00013:002400.5908:00904
00905:+00020:-00012:-00036:002400.5908:00905
00906:+00001:-00030:+00057:002400.5908:00906
00907:-00018:-00033:+00069:002400.5908:00907
00908:-00040:+00020:+00019:002388.9255:00908
00909:-00035:+00000:+00040:002388.9255:00909
00910:-00028:+00032:-00006:002388.9255:00910
00911:-00042:+00027:-00026:002388.9255:00911
00912:-00032:+00028:-00048:002388.9255:00912
00913:-00025:+00053:-00001:002388.9255:00913
00914:-00011:+00037:-00003:002388.9255:00914
00915:+00001:+00039:-00012:002388.9255:00915
00916:+00018:+00039:-00002:002283.7021:00916
00917:+00006:+00010:-00010:002283.7021:00917
00918:+00019:+00022:-00010:002283.7021:00918
00919:+00011:+00011:+00013:002283.7021:00919
00920:+00009:+00017:-00037:002283.7021:00920
00921:-00004:+00011:+00006:002283.7021:00921
00922:+00019:-00005:+00011:002283.7021:00922
00923:-00005:-00001:+00002:002283.7021:00923
00924:-00006:+00006:-00032:002283.7021:00924
00925:-00019:-00004:-00015:002316.5861:00925
00926:-00018:+00006:-00005:002316.5861:00926
00927:-00035:-00010:+00037:002316.5861:00927
00928:-00035:-00021:+00010:002316.5861:00928
00929:-00054:-00016:-00017:002316.5861:00929
00930:-00058:-00023:-00118:002316.5861:00930
00931:-00064:-00020:-00021:002316.5861:00931
00932:-00066:-00033:+00016:002316.5861:00932
00933:-00044:+00002:+00020:002316.5861:00933
00934:-00051:-00003:+00021:002310.6328:00934
00935:-00001:-00002:+00004:002310.6328:00935
00936:-00009:+00014:+00001:002310.6328:00936
00937:-00003:+00029:-00006:002310.6328:00937
00938:+00013:+00037:-00048:002310.6328:00938
00939:+00034:+00064:-00054:002310.6328:00939
00940:+00037:+00044:+00007:002310.6328:00940
00941:+00047:+00073:+00067:002310.6328:00941
00942:+00007:+00068:+00058:002310.6328:00942
00943:+00013:+00029:+00075:002279.4855:00943
00944:-00007:+00062:-00095:002279.4855:00944
00945:-00024:+00044:-00147:002279.4855:00945
00946:-00027:+00037:-00025:002279.4855:00946
00947:-00052:+00025:+00044:002279.4855:00947
00948:-00045:+00032:+00032:002279.4855:00948
00949:-00032:+00009:+00031:002279.4855:00949
00950:-00013:+00010:-00006:002279.4855:00950
00951:-00012:-00020:-00012:002364.4536:00951
00952:-00011:-00012:-00033:002364.4536:00952
00953:-00001:-00012:+00008:002364.4536:00953
00954:+00022:-00033:-00032:002364.4536:00954
00955:+00018:-00040:+00050:002364.4536:00955
00956:+00004:-00064:+00000:002364.4536:00956
00957:-00013:-00063:+00034:002364.4536:00957
00958:-00017:-00063:+00049:002364.4536:00958
00959:-00021:-00062:-00001:002379.9458:00959
00960:-00020:-00067:-00083:002379.9458:00960
00961:+00016:-00062:-00098:002379.9458:00961
00962:-00005:-00052:+00022:002379.9458:00962
00963:-00003:-00066:+00028:002379.9458:00963
00964:-00008:-00044:+00029:002379.9458:00964
00965:+00015:-00026:+00005:002379.9458:00965
00966:+00002:-00032:+00004:002379.9458:00966
00967:-00002:-00030:+00018:002379.9458:00967
00968:-00038:-00020:+00031:002313.3386:00968
00969:+00002:+00002:+00025:002313.3386:00969
00970:+00003:+00001:+00001:002313.3386:00970
00971:-00006:+00022:-00071:002313.3386:00971
00972:+00015:+00038:-00082:002313.3386:00972
00973:-00010:+00016:+00023:002313.3386:00973
00974:-00033:+00039:+00050:002313.3386:00974
00975:-00039:+00053:+00069:002313.3386:00975
00976:-00035:+00029:+00029:002313.3386:00976
00977:-00010:+00052:+00047:002360.0332:00977
00978:-00028:+00048:+00070:002360.0332:00978
00979:-00031:+00045:-00003:002360.0332:00979
00980:-00031:+00052:-00044:002360.0332:00980
00981:-00012:+00063:-00060:002360.0332:00981
00982:-00022:+00050:-00016:002360.0332:00982
00983:-00023:+00039:+00040:002360.0332:00983
00984:-00005:+00024:+00050:002360.0332:00984
00985:+00002:-00006:-00052:002340.4304:00985
00986:-00003:-00011:-00098:002340.4304:00986
00987:-00003:-00031:+00040:002340.4304:00987
00988:+00007:-00051:+00094:002340.4304:00988
00989:-00013:-00070:+00042:002340.4304:00989
00990:-00005:-00066:-00016:002340.4304:00990
00991:+00001:-00072:-00034:002340.4304:00991
00992:-00011:-00094:+00011:002340.4304:00992
00993:-00021:-00109:+00043:002340.4304:00993
00994:-00035:-00085:-00018:002262.9709:00994
00995:-00008:-00068:-00070:002262.9709:00995
00996:+00016:-00086:-00079:002262.9709:00996
00997:+00007:-00097:+00000:002262.9709:00997
00998:+00013:-00075:+00030:002262.9709:00998
00999:-00002:-00086:+00032:002262.9709:00999
01000:+00011:-00065:-00012:002262.9709:01000
01001:+00030:-00061:+00034:002262.9709:01001
01002:-00004:-00067:+00032:002262.9709:01002
01003:-00019:-00040:+00036:002312.3393:01003
01004:-00022:-00037:-00035:002312.3393:01004
01005:-00009:-00023:-00017:002312.3393:01005
01006:-00014:-00024:-00019:002312.3393:01006
01007:-00016:-00047:+00007:002312.3393:01007
01008:-00044:-00046:-00008:002312.3393:01008
01009:-00027:-00043:-00017:002312.3393:01009
01010:-00050:-00029:-00034:002312.3393:01010
01011:-00029:-00026:-00052:002314.8027:01011
01012:-00032:-00038:+00016:002314.8027:01012
01013:-00028:-00008:+00039:002314.8027:01013
01014:-00030:-00026:+00041:002314.8027:01014
01015:-00035:-00031:+00014:002314.8027:01015
01016:-00017:+00003:+00063:002314.8027:01016
01017:-00038:-00003:-00003:002314.8027:01017
01018:-00040:+00012:+00038:002314.8027:01018
01019:-00018:+00035:+00019:002314.8027:01019
01020:-00019:+00028:-00013:002275.3405:01020
01021:+00016:+00040:+00005:002275.3405:01021
01022:+00014:+00050:-00018:002275.3405:01022
01023:+00018:+00034:-00013:002275.3405:01023
01024:+00031:+00011:-00021:002275.3405:01024
01025:+00014:+00008:+00038:002275.3405:01025
01026:-00005:+00001:+00051:002275.3405:01026
01027:-00004:-00020:+00033:002275.3405:01027
01028:-00022:-00007:-00056:002364.4699:01028
01029:-00024:-00015:-00069:002364.4699:01029
01030:-00021:-00035:-00017:002364.4699:01030
01031:-00036:-00032:+00030:002364.4699:01031
01032:-00022:-00033:+00035:002364.4699:01032
01033:+00005:-00036:-00034:002364.4699:01033
01034:+00011:-00020:-00030:002364.4699:01034
01035:-00009:-00034:+00005:002364.4699:01035
01036:+00000:-00011:+00054:002364.4699:01036
01037:+00015:-00021:+00005:002393.4235:01037
01038:+00012:-00020:-00077:002393.4235:01038
01039:+00015:+00024:-00044:002393.4235:01039
01040:+00009:+00018:+00063:002393.4235:01040
01041:+00006:+00003:+00052:002393.4235:01041
01042:-00007:+00033:-00023:002393.4235:01042
01043:+00050:+00047:-00074:002393.4235:01043
01044:+00051:+00031:-00039:002393.4235:01044
01045:+00046:+00029:-00064:002348.2189:01045
01046:+00042:+00026:+00017:002348.2189:01046
01047:+00039:+00031:+00030:002348.2189:01047
01048:+00024:+00027:-00028:002348.2189:01048
01049:+00011:+00035:-00021:002348.2189:01049
01050:-00002:+00016:+00036:002348.2189:01050
01051:-00020:+00011:+00115:002348.2189:01051
01052:-00010:+00016:+00054:002348.2189:01052
01053:-00018:+00013:-00025:002348.2189:01053
01054:-00027:+00013:-00147:002409.7526:01054
01055:-00041:-00006:-00065:002409.7526:01055
01056:-00035:+00022:+00110:002409.7526:01056
01057:-00025:+00017:+00077:002409.7526:01057
01058:-00052:+00013:+00051:002409.7526:01058
01059:-00054:+00014:-00046:002409.7526:01059
01060:-00065:+00007:-00059:002409.7526:01060
01061:-00043:+00024:-00043:002409.7526:01061
01062:-00014:+00018:+00057:002397.9458:01062
01063:-00037:+00036:-00017:002397.9458:01063
01064:-00030:+00033:-00123:002397.9458:01064
01065:-00016:+00012:-00046:002397.9458:01065
01066:-00038:+00033:-00013:002397.9458:01066
01067:-00025:+00037:-00012:002397.9458:01067
01068:+00020:+00033:-00008:002397.9458:01068
01069:+00002:+00018:-00015:002397.9458:01069
01070:-00009:+00019:+00010:002397.9458:01070
01071:-00019:-00006:+00079:002321.9626:01071
01072:-00024:-00004:-00075:002321.9626:01072
01073:-00049:+00000:-00101:002321.9626:01073
01074:-00013:+00011:-00086:002321.9626:01074
01075:-00037:+00023:-00059:002321.9626:01075
01076:-00055:-00002:+00025:002321.9626:01076
01077:-00030:+00008:+00032:002321.9626:01077
01078:-00044:+00032:+00048:002321.9626:01078
01079:-00032:+00036:+00008:002391.4814:01079
01080:-00044:+00027:-00015:002391.4814:01080
01081:-00053:+00064:-00012:002391.4814:01081
01082:-00025:+00067:+00003:002391.4814:01082
01083:-00021:+00065:-00031:002391.4814:01083
01084:-00006:+00097:-00073:002391.4814:01084
01085:+00015:+00074:-00025:002391.4814:01085
01086:-00009:+00071:-00082:002391.4814:01086
01087:+00031:+00082:-00095:002393.4611:01087
01088:+00035:+00059:-00098:002393.4611:01088
01089:+00011:+00068:-00039:002393.4611:01089
01090:+00010:+00055:+00053:002393.4611:01090
01091:+00020:+00051:+00030:002393.4611:01091
01092:-00001:+00025:-00027:002393.4611:01092
01093:+00002:+00025:-00042:002393.4611:01093
01094:-00022:+00022:-00077:002393.4611:01094
01095:-00020:+00025:-00048:002393.4611:01095
01096:-00016:+00007:+00029:002326.3479:01096
01097:+00029:+00014:+00000:002326.3479:01097
01098:-00008:+00000:+00004:002326.3479:01098
01099:+00017:-00021:+00125:002326.3479:01099
01100:+00012:-00031:+00159:002326.3479:01100
01101:+00027:-00037:+00225:002326.3479:01101
01102:+00064:-00052:+00084:002326.3479:01102
01103:+00016:-00019:-00055:002326.3479:01103
01104:+00017:-00037:-00187:002382.3764:01104
01105:-00036:-00037:-00093:002382.3764:01105
01106:-00047:+00007:-00111:002382.3764:01106
01107:-00063:-00052:+00079:002382.3764:01107
01108:-00063:-00021:+00129:002382.3764:01108
01109:-00076:-00036:+00080:002382.3764:01109
01110:-00071:-00033:+00155:002382.3764:01110
01111:-00016:-00030:+00151:002382.3764:01111
01112:-00029:-00003:-00090:002382.3764:01112
01113:-00013:+00040:-00205:002397.9797:01113
01114:+00007:+00031:-00122:002397.9797:01114
01115:+00033:+00048:-00079:002397.9797:01115
01116:+00002:+00028:+00016:002397.9797:01116
01117:-00012:+00009:+00188:002397.9797:01117
01118:-00057:+00011:-00020:002397.9797:01118
01119:-00077:+00026:-00083:002397.9797:01119
01120:-00060:+00044:-00067:002397.9797:01120
01121:-00080:+00057:-00007:002352.6469:01121
01122:-00014:+00067:+00054:002352.6469:01122
01123:-00012:+00082:+00073:002352.6469:01123
01124:+00036:+00085:+00044:002352.6469:01124
01125:-00004:+00100:-00068:002352.6469:01125
01126:-00024:+00094:-00036:002352.6469:01126
01127:-00035:+00072:+00006:002352.6469:01127
01128:-00020:+00084:-00022:002352.6469:01128
01129:-00018:+00077:-00074:002437.8496:01129
01130:+00008:+00080:-00063:002437.8496:01130
01131:+00006:+00070:-00028:002437.8496:01131
01132:+00012:+00081:-00027:002437.8496:01132
01133:+00039:+00062:+00082:002437.8496:01133
01134:+00079:+00068:+00120:002437.8496:01134
01135:+00075:+00069:+00145:002437.8496:01135
01136:+00107:+00032:+00041:002437.8496:01136
01137:+00113:+00017:+00017:002437.8496:01137
01138:+00098:+00019:+00004:002458.4052:01138
01139:+00032:-00021:+00068:002458.4052:01139
01140:+00012:-00028:+00072:002458.4052:01140
01141:-00041:-00066:+00079:002458.4052:01141
01142:-00069:-00079:-00007:002458.4052:01142
01143:-00072:-00081:+00002:002458.4052:01143
01144:-00094:-00095:-00033:002458.4052:01144
01145:-00096:-00075:-00024:002458.4052:01145
01146:-00067:-00093:+00006:002416.4938:01146
01147:-00048:-00078:+00125:002416.4938:01147
01148:-00028:-00075:+00137:002416.4938:01148
01149:-00046:-00074:+00073:002416.4938:01149
01150:-00066:-00081:-00014:002416.4938:01150
01151:-00080:-00077:-00068:002416.4938:01151
01152:-00066:-00071:+00022:002416.4938:01152
01153:-00063:-00093:+00009:002416.4938:01153
01154:-00052:-00103:-00027:002490.9501:01154
01155:+00014:-00080:-00082:002490.9501:01155
01156:+00009:-00071:+00052:002490.9501:01156
01157:+00057:-00041:+00029:002490.9501:01157
01158:+00072:-00023:+00055:002490.9501:01158
01159:+00117:-00018:+00013:002490.9501:01159
01160:+00123:+00037:-00003:002490.9501:01160
01161:+00131:+00043:-00065:002490.9501:01161
01162:+00157:+00059:-00091:002497.1264:01162
01163:+00144:+00100:-00111:002497.1264:01163
01164:+00142:+00110:-00009:002497.1264:01164
01165:+00155:+00121:+00099:002497.1264:01165
01166:+00119:+00110:+00117:002497.1264:01166
01167:+00102:+00108:+00056:002497.1264:01167
01168:+00081:+00127:+00021:002497.1264:01168
01169:+00059:+00103:-00017:002497.1264:01169
01170:+00034:+00087:-00026:002411.8256:01170
01171:+00007:+00108:-00051:002411.8256:01171
01172:+00031:+00116:-00029:002411.8256:01172
01173:+00017:+00111:+00005:002411.8256:01173
01174:-00007:+00084:+00051:002411.8256:01174
01175:-00009:+00063:+00093:002411.8256:01175
01176:-00021:+00035:+00073:002411.8256:01176
01177:-00039:+00023:+00078:002411.8256:01177
01178:-00042:-00009:+00054:002414.4340:01178
01179:-00069:-00026:+00022:002414.4340:01179
01180:-00078:-00096:-00031:002414.4340:01180
01181:-00079:-00074:-00039:002414.4340:01181
01182:-00100:-00125:-00038:002414.4340:01182
01183:-00071:-00137:-00079:002414.4340:01183
01184:-00100:-00152:-00110:002414.4340:01184
01185:-00047:-00146:-00002:002414.4340:01185
01186:-00041:-00171:+00075:002414.4340:01186
01187:-00037:-00148:+00074:002349.1530:01187
01188:-00013:-00199:+00122:002349.1530:01188
01189:+00015:-00175:+00126:002349.1530:01189
01190:+00033:-00170:+00081:002349.1530:01190
01191:+00011:-00167:-00044:002349.1530:01191
01192:+00062:-00104:-00025:002349.1530:01192
01193:+00069:-00073:+00060:002349.1530:01193
01194:+00078:-00074:+00028:002349.1530:01194
01195:+00040:-00063:-00050:002349.1530:01195
01196:+00064:-00056:-00113:002234.6000:01196
01197:+00037:-00039:-00131:002234.6000:01197
01198:+00024:+00009:-00021:002234.6000:01198
01199:+00006:+00018:+00115:002234.6000:01199
01200:-00024:+00040:+00087:002234.6000:01200
01201:-00048:+00047:-00021:002234.6000:01201
01202:-00014:+00069:-00006:002234.6000:01202
01203:-00058:+00076:-00049:002234.6000:01203
01204:-00112:+00095:-00051:002234.6000:01204
01205:-00103:+00096:-00025:002262.4274:01205
01206:-00093:+00099:+00005:002262.4274:01206
01207:-00116:+00084:-00051:002262.4274:01207
01208:-00089:+00098:-00011:002262.4274:01208
01209:-00103:+00036:-00031:002262.4274:01209
01210:-00087:+00027:-00050:002262.4274:01210
01211:-00054:+00034:+00004:002262.4274:01211
01212:-00034:+00007:+00040:002262.4274:01212
01213:-00027:+00004:+00020:002262.4274:01213
01214:-00002:+00004:-00037:002261.2165:01214
01215:-00016:-00020:-00040:002261.2165:01215
01216:-00014:-00014:-00079:002261.2165:01216
01217:-00013:-00007:-00053:002261.2165:01217
01218:-00011:-00009:-00098:002261.2165:01218
01219:-00015:-00024:-00040:002261.2165:01219
01220:+00021:-00048:+00008:002261.2165:01220
01221:-00006:-00038:-00003:002261.2165:01221
01222:+00018:-00058:-00002:002222.6977:01222
01223:-00004:-00080:-00006:002222.6977:01223
01224:+00010:-00056:+00001:002222.6977:01224
01225:+00004:-00075:-00020:002222.6977:01225
01226:+00004:-00079:-00016:002222.6977:01226
01227:-00017:-00056:+00021:002222.6977:01227
01228:-00035:-00073:-00063:002222.6977:01228
01229:-00015:-00079:-00060:002222.6977:01229
01230:-00014:-00079:-00053:002222.6977:01230
01231:-00048:-00063:-00079:002299.6987:01231
01232:-00041:-00052:-00034:002299.6987:01232
01233:-00024:-00047:+00025:002299.6987:01233
01234:-00039:+00004:-00016:002299.6987:01234
01235:-00034:+00002:-00016:002299.6987:01235
01236:-00023:+00010:+00037:002299.6987:01236
01237:-00038:+00015:+00053:002299.6987:01237
01238:-00063:+00027:+00029:002299.6987:01238
01239:-00067:+00064:-00020:002299.6987:01239
01240:-00059:+00070:-00056:002323.3156:01240
01241:-00064:+00066:-00074:002323.3156:01241
01242:-00064:+00081:-00092:002323.3156:01242
01243:-00064:+00062:-00059:002323.3156:01243
01244:-00049:+00063:-00052:002323.3156:01244
01245:-00038:+00085:+00010:002323.3156:01245
01246:-00035:+00056:+00054:002323.3156:01246
01247:-00025:+00062:+00047:002323.3156:01247
01248:-00022:+00061:+00018:002323.3156:01248
01249:-00001:+00059:+00035:002283.7397:01249
01250:+00004:+00061:-00033:002283.7397:01250
01251:-00009:+00081:-00022:002283.7397:01251
01252:+00001:+00049:-00017:002283.7397:01252
01253:-00024:+00031:-00015:002283.7397:01253
01254:-00007:+00036:-00049:002283.7397:01254
01255:+00020:+00031:-00066:002283.7397:01255
01256:+00000:+00039:-00004:002283.7397:01256
01257:+00032:+00024:-00062:002360.0827:01257
01258:+00013:+00017:+00034:002360.0827:01258
01259:+00045:-00001:+00011:002360.0827:01259
01260:+00011:+00020:+00036:002360.0827:01260
01261:-00002:-00006:+00061:002360.0827:01261
01262:-00010:-00012:+00051:002360.0827:01262
01263:-00025:-00002:+00033:002360.0827:01263
01264:-00016:-00033:+00005:002360.0827:01264
01265:-00025:-00019:-00004:002375.4746:01265
01266:-00050:-00026:-00020:002375.4746:01266
01267:-00016:-00039:+00003:002375.4746:01267
01268:-00054:-00026:+00033:002375.4746:01268
01269:-00040:-00050:-00027:002375.4746:01269
01270:-00011:-00031:-00058:002375.4746:01270
01271:-00036:-00034:+00007:002375.4746:01271
01272:-00022:-00037:+00018:002375.4746:01272
01273:-00037:-00015:+00083:002375.4746:01273
01274:-00012:-00031:+00082:002313.3093:01274
01275:-00011:-00014:+00032:002313.3093:01275
01276:-00033:+00006:-00003:002313.3093:01276
01277:-00026:+00005:-00015:002313.3093:01277
01278:-00029:-00006:+00050:002313.3093:01278
01279:-00029:+00007:+00007:002313.3093:01279
01280:-00044:+00007:+00027:002313.3093:01280
01281:-00013:-00015:-00022:002313.3093:01281
01282:-00036:-00018:-00097:002373.3879:01282
01283:-00021:-00007:-00039:002373.3879:01283
01284:-00024:-00030:+00017:002373.3879:01284
01285:-00007:-00021:+00011:002373.3879:01285
01286:-00008:-00016:+00072:002373.3879:01286
01287:+00011:-00012:+00077:002373.3879:01287
01288:+00003:-00011:+00082:002373.3879:01288
01289:+00016:-00006:+00064:002373.3879:01289
01290:-00010:-00036:-00001:002373.3879:01290
01291:+00000:-00016:-00036:002357.8552:01291
01292:-00010:-00027:-00002:002357.8552:01292
01293:-00008:-00016:+00017:002357.8552:01293
01294:+00002:-00033:+00000:002357.8552:01294
01295:-00004:-00031:-00031:002357.8552:01295
01296:-00003:-00020:-00017:002357.8552:01296
01297:+00019:-00030:+00034:002357.8552:01297
01298:+00034:-00017:+00016:002357.8552:01298
01299:-00003:+00004:+00085:002357.8552:01299
01300:+00038:-00016:+00071:002287.8430:01300
01301:+00023:+00011:+00005:002287.8430:01301
01302:+00024:+00025:+00001:002287.8430:01302
01303:+00009:+00021:+00007:002287.8430:01303
01304:-00005:+00037:+00019:002287.8430:01304
01305:+00000:+00019:-00011:002287.8430:01305
01306:+00018:+00039:-00024:002287.8430:01306
01307:+00000:-00003:-00025:002287.8430:01307
01308:+00000:-00001:-00083:002342.4758:01308
01309:-00016:-00021:+00064:002342.4758:01309
01310:-00009:-00013:+00016:002342.4758:01310
01311:-00023:-00036:-00011:002342.4758:01311
01312:-00006:-00048:+00039:002342.4758:01312
01313:+00015:-00045:+00058:002342.4758:01313
01314:-00020:-00039:+00047:002342.4758:01314
01315:-00024:-00055:-00007:002342.4758:01315
01316:-00019:-00050:+00009:002342.4758:01316
01317:-00035:-00062:-00061:002340.4531:01317
01318:-00037:-00025:-00010:002340.4531:01318
01319:-00039:-00042:+00027:002340.4531:01319
01320:-00014:-00039:-00009:002340.4531:01320
01321:-00003:-00026:-00017:002340.4531:01321
01322:+00023:-00032:-00015:002340.4531:01322
01323:+00023:-00008:-00015:002340.4531:01323
01324:+00037:+00006:+00070:002340.4531:01324
01325:+00050:-00018:+00110:002340.4531:01325
01326:+00046:+00012:+00057:002296.3220:01326
01327:+00046:+00007:+00024:002296.3220:01327
01328:+00010:+00014:-00034:002296.3220:01328
01329:+00006:+00014:-00072:002296.3220:01329
01330:-00022:+00033:-00053:002296.3220:01330
01331:+00005:+00023:-00043:002296.3220:01331
01332:+00001:+00014:-00075:002296.3220:01332
01333:-00019:+00011:-00041:002296.3220:01333
01334:+00002:+00035:+00038:002368.9206:01334
01335:-00018:+00013:+00055:002368.9206:01335
01336:-00021:+00039:+00065:002368.9206:01336
01337:-00025:+00054:+00078:002368.9206:01337
01338:-00017:+00045:+00041:002368.9206:01338
01339:-00028:+00064:-00005:002368.9206:01339
01340:-00019:+00070:-00015:002368.9206:01340
01341:-00053:+00064:-00081:002368.9206:01341
01342:-00029:+00065:-00123:002375.5178:01342
01343:-00023:+00065:-00127:002375.5178:01343
01344:-00023:+00026:-00093:002375.5178:01344
01345:-00001:+00010:-00052:002375.5178:01345
01346:-00019:+00023:+00003:002375.5178:01346
01347:-00010:-00006:+00050:002375.5178:01347
01348:+00004:-00008:+00077:002375.5178:01348
01349:+00017:-00036:+00082:002375.5178:01349
01350:+00003:-00008:+00045:002375.5178:01350
01351:-00018:-00027:+00053:002339.3725:01351
01352:-00039:-00007:-00052:002339.3725:01352
01353:-00048:-00017:-00114:002339.3725:01353
01354:-00030:-00007:-00150:002339.3725:01354
01355:-00017:-00030:-00136:002339.3725:01355
01356:+00001:-00019:-00039:002339.3725:01356
01357:-00019:-00033:+00022:002339.3725:01357
01358:+00012:-00001:+00061:002339.3725:01358
01359:+00011:-00003:+00094:002414.4340:01359
01360:+00034:+00053:+00059:002414.4340:01360
01361:+00009:+00056:+00013:002414.4340:01361
01362:+00037:+00071:-00019:002414.4340:01362
01363:+00008:+00102:-00020:002414.4340:01363
01364:+00032:+00109:-00058:002414.4340:01364
01365:-00024:+00114:-00159:002414.4340:01365
01366:-00035:+00100:-00121:002414.4340:01366
01367:-00022:+00071:-00123:002414.4340:01367
01368:-00041:+00080:-00048:002420.8806:01368
01369:-00038:+00041:-00018:002420.8806:01369
01370:-00040:+00064:-00009:002420.8806:01370
01371:-00018:+00046:-00007:002420.8806:01371
01372:-00023:+00044:+00045:002420.8806:01372
01373:-00002:+00046:+00106:002420.8806:01373
01374:-00031:+00070:+00093:002420.8806:01374
01375:-00045:+00063:+00038:002420.8806:01375
01376:-00057:+00068:-00093:002352.6872:01376
01377:-00080:+00060:-00166:002352.6872:01377
01378:-00070:+00045:-00093:002352.6872:01378
01379:-00067:+00043:-00039:002352.6872:01379
01380:-00028:+00039:+00021:002352.6872:01380
01381:-00050:+00039:+00047:002352.6872:01381
01382:+00001:-00005:+00080:002352.6872:01382
01383:-00001:-00002:+00014:002352.6872:01383
01384:-00017:-00015:+00005:002405.2094:01384
01385:-00021:+00003:-00021:002405.2094:01385
01386:+00014:-00007:+00013:002405.2094:01386
01387:-00023:-00030:-00004:002405.2094:01387
01388:-00038:-00049:-00015:002405.2094:01388
01389:-00025:-00025:-00014:002405.2094:01389
01390:-00040:-00065:-00054:002405.2094:01390
01391:-00026:-00047:-00092:002405.2094:01391
01392:+00001:-00042:+00000:002405.2094:01392
01393:+00014:-00061:+00046:002407.0585:01393
01394:-00002:-00065:+00128:002407.0585:01394
01395:+00048:-00049:+00091:002407.0585:01395
01396:+00011:+00005:+00057:002407.0585:01396
01397:+00017:-00009:+00016:002407.0585:01397
01398:-00010:+00019:+00068:002407.0585:01398
01399:-00015:+00012:+00021:002407.0585:01399
01400:-00013:+00028:-00023:002407.0585:01400
01401:-00014:+00026:-00064:002352.6835:01401
01402:-00007:+00059:-00107:002352.6835:01402
01403:+00017:+00064:-00078:002352.6835:01403
01404:+00040:+00067:-00004:002352.6835:01404
01405:+00066:+00068:+00141:002352.6835:01405
01406:+00056:+00048:+00124:002352.6835:01406
01407:+00081:+00054:+00057:002352.6835:01407
01408:+00069:+00068:+00025:002352.6835:01408
01409:+00040:+00029:+00015:002405.1716:01409
01410:+00051:+00060:-00010:002405.1716:01410
01411:+00033:+00067:-00014:002405.1716:01411
01412:+00023:+00051:-00030:002405.1716:01412
01413:+00026:+00044:-00025:002405.1716:01413
01414:+00044:+00027:-00036:002405.1716:01414
01415:+00026:+00033:+00034:002405.1716:01415
01416:+00050:+00015:+00047:002405.1716:01416
01417:+00051:+00010:+00081:002405.1716:01417
01418:+00040:+00009:+00041:002407.0654:01418
01419:+00075:+00011:+00050:002407.0654:01419
01420:+00029:-00003:+00054:002407.0654:01420
01421:+00032:+00006:+00027:002407.0654:01421
01422:-00016:-00020:-00012:002407.0654:01422
01423:-00001:-00009:-00062:002407.0654:01423
01424:-00018:-00013:-00044:002407.0654:01424
01425:-00004:-00024:-00017:002407.0654:01425
01426:+00034:-00050:+00026:002317.6943:01426
01427:+00044:-00064:-00017:002317.6943:01427
01428:+00025:-00054:-00011:002317.6943:01428
01429:+00049:-00081:+00051:002317.6943:01429
01430:+00046:-00073:+00066:002317.6943:01430
01431:-00008:-00057:+00057:002317.6943:01431
01432:-00006:-00080:+00038:002317.6943:01432
01433:-00032:-00076:-00003:002317.6943:01433
01434:-00030:-00040:+00020:002317.6943:01434
01435:-00050:-00044:+00015:002342.4890:01435
01436:-00082:-00065:+00058:002342.4890:01436
01437:-00045:-00029:-00022:002342.4890:01437
01438:-00060:-00047:+00008:002342.4890:01438
01439:-00037:-00006:-00050:002342.4890:01439
01440:-00027:-00045:-00008:002342.4890:01440
01441:-00011:+00006:+00062:002342.4890:01441
01442:-00012:-00033:+00115:002342.4890:01442
01443:-00036:-00010:+00027:002342.4890:01443
01444:-00017:+00003:-00032:002323.3349:01444
01445:-00014:+00008:+00053:002323.3349:01445
01446:-00041:-00005:-00003:002323.3349:01446
01447:-00049:+00013:+00000:002323.3349:01447
01448:-00035:+00037:-00025:002323.3349:01448
01449:-00022:+00012:-00018:002323.3349:01449
01450:+00030:+00026:-00005:002323.3349:01450
01451:+00032:+00051:+00028:002323.3349:01451
01452:+00014:+00050:+00036:002267.1171:01452
01453:+00026:+00058:-00011:002267.1171:01453
01454:+00028:+00078:+00004:002267.1171:01454
01455:+00022:+00086:+00014:002267.1171:01455
01456:+00008:+00079:+00039:002267.1171:01456
01457:-00020:+00083:+00024:002267.1171:01457
01458:+00006:+00085:-00039:002267.1171:01458
01459:-00023:+00085:-00045:002267.1171:01459
01460:+00002:+00057:-00039:002267.1171:01460
01461:-00021:+00062:-00028:002333.8173:01461
01462:+00001:+00043:-00082:002333.8173:01462
01463:-00022:+00039:-00095:002333.8173:01463
01464:-00023:+00027:-00084:002333.8173:01464
01465:-00017:+00021:-00097:002333.8173:01465
01466:-00013:-00007:+00007:002333.8173:01466
01467:-00019:-00018:+00046:002333.8173:01467
01468:-00019:-00046:+00058:002333.8173:01468
01469:+00002:-00045:+00027:002357.8093:01469
01470:-00020:-00028:+00005:002357.8093:01470
01471:-00022:-00045:-00042:002357.8093:01471
01472:-00003:-00027:-00069:002357.8093:01472
01473:+00014:-00011:-00049:002357.8093:01473
01474:+00011:-00049:-00037:002357.8093:01474
01475:+00032:-00008:+00058:002357.8093:01475
01476:+00044:-00028:+00080:002357.8093:01476
01477:+00066:-00017:+00015:002357.8093:01477
01478:+00037:+00002:+00029:002317.6682:01478
01479:+00067:-00018:+00069:002317.6682:01479
01480:+00049:+00012:+00007:002317.6682:01480
01481:+00050:+00008:-00060:002317.6682:01481
01482:+00044:+00039:-00094:002317.6682:01482
01483:+00045:+00016:-00071:002317.6682:01483
01484:+00030:+00016:-00035:002317.6682:01484
01485:+00014:+00032:+00068:002317.6682:01485
01486:+00007:+00033:+00011:002386.9458:01486
01487:+00015:+00011:-00044:002386.9458:01487
01488:-00005:+00023:+00033:002386.9458:01488
01489:-00008:+00018:+00020:002386.9458:01489
01490:-00023:+00027:+00042:002386.9458:01490
01491:-00011:+00033:+00050:002386.9458:01491
01492:-00012:+00015:-00012:002386.9458:01492
01493:-00070:+00014:-00040:002386.9458:01493
01494:-00046:-00002:-00012:002386.9458:01494
01495:-00079:+00035:+00038:002379.9858:01495
01496:-00057:+00034:-00029:002379.9858:01496
01497:-00060:+00013:-00048:002379.9858:01497
01498:-00047:+00018:+00002:002379.9858:01498
01499:-00068:+00009:+00008:002379.9858:01499
01500:-00046:-00004:-00005:002379.9858:01500
01501:-00039:-00003:+00001:002379.9858:01501
01502:-00039:+00006:-00043:002379.9858:01502
01503:-00029:+00023:-00033:002317.6618:01503
01504:-00030:-00012:+00066:002317.6618:01504
01505:-00018:-00017:+00067:002317.6618:01505
01506:-00024:-00019:+00077:002317.6618:01506
01507:-00020:+00008:-00100:002317.6618:01507
01508:-00017:-00008:-00142:002317.6618:01508
01509:+00006:-00017:-00111:002317.6618:01509
01510:+00005:-00009:+00011:002317.6618:01510
01511:+00015:-00021:+00049:002317.6618:01511
01512:+00014:-00011:-00007:002360.1489:01512
01513:+00030:+00008:-00027:002360.1489:01513
01514:+00008:-00020:+00012:002360.1489:01514
01515:+00019:+00000:+00012:002360.1489:01515
01516:+00003:+00012:-00021:002360.1489:01516
01517:-00007:-00002:-00018:002360.1489:01517
01518:+00015:+00040:+00009:002360.1489:01518
01519:+00017:+00015:-00020:002360.1489:01519
01520:+00001:+00024:-00098:002366.6850:01520
01521:-00001:+00009:-00069:002366.6850:01521
01522:+00011:+00006:-00052:002366.6850:01522
01523:+00017:-00006:+00039:002366.6850:01523
01524:+00002:-00026:+00042:002366.6850:01524
01525:-00026:-00049:+00001:002366.6850:01525
01526:-00045:-00023:+00000:002366.6850:01526
01527:-00044:-00049:-00059:002366.6850:01527
01528:-00044:-00008:-00044:002366.6850:01528
01529:-00044:-00040:+00017:002304.8547:01529
01530:-00029:-00040:+00011:002304.8547:01530
01531:-00053:-00013:+00011:002304.8547:01531
01532:-00023:-00025:+00049:002304.8547:01532
01533:-00052:-00035:+00001:002304.8547:01533
01534:-00040:-00028:-00010:002304.8547:01534
01535:-00016:-00023:-00092:002304.8547:01535
01536:+00003:+00004:-00017:002304.8547:01536
01537:+00017:-00030:-00041:002360.0827:01537
01538:+00018:-00007:-00031:002360.0827:01538
01539:-00006:-00010:-00015:002360.0827:01539
01540:+00008:-00011:-00007:002360.0827:01540
01541:+00025:+00009:+00013:002360.0827:01541
01542:+00049:+00007:+00082:002360.0827:01542
01543:+00049:+00004:+00024:002360.0827:01543
01544:+00036:-00006:+00009:002360.0827:01544
01545:+00050:-00001:+00026:002360.0827:01545
01546:+00033:-00005:-00001:002362.2438:01546
01547:-00005:+00006:-00004:002362.2438:01547
01548:-00025:-00015:+00056:002362.2438:01548
01549:-00048:-00014:+00035:002362.2438:01549
01550:-00097:+00005:-00015:002362.2438:01550
01551:-00098:+00000:+00051:002362.2438:01551
01552:-00087:-00002:+00041:002362.2438:01552
01553:-00100:+00022:+00020:002362.2438:01553
01554:-00068:+00038:+00079:002362.2438:01554
01555:-00062:+00018:+00060:002304.8386:01555
01556:-00068:+00039:+00032:002304.8386:01556
01557:-00063:+00053:+00023:002304.8386:01557
01558:-00019:+00015:-00033:002304.8386:01558
01559:-00018:+00033:-00017:002304.8386:01559
01560:+00009:+00020:+00030:002304.8386:01560
01561:+00021:-00005:+00084:002304.8386:01561
01562:+00011:-00015:+00053:002304.8386:01562
01563:+00065:-00021:+00018:002364.5300:01563
01564:+00057:-00017:+00026:002364.5300:01564
01565:+00069:-00036:-00011:002364.5300:01565
01566:+00077:-00022:-00005:002364.5300:01566
01567:+00090:-00033:+00039:002364.5300:01567
01568:+00074:-00035:+00025:002364.5300:01568
01569:+00079:-00045:+00054:002364.5300:01569
01570:+00062:-00060:+00018:002364.5300:01570
01571:+00006:-00063:+00002:002364.5300:01571
01572:-00016:-00040:-00042:002384.4506:01572
01573:-00039:-00040:-00029:002384.4506:01573
01574:-00036:-00027:-00022:002384.4506:01574
01575:-00049:-00048:+00004:002384.4506:01575
01576:-00039:-00040:+00003:002384.4506:01576
01577:-00053:-00030:+00033:002384.4506:01577
01578:-00027:-00032:+00040:002384.4506:01578
01579:-00013:+00008:+00051:002384.4506:01579
01580:-00025:+00020:-00004:002339.4121:01580
01581:-00025:-00001:-00036:002339.4121:01581
01582:-00040:+00013:-00078:002339.4121:01582
01583:-00019:+00011:-00060:002339.4121:01583
01584:+00019:+00030:-00061:002339.4121:01584
01585:-00009:+00039:-00066:002339.4121:01585
01586:+00007:+00043:-00002:002339.4121:01586
01587:+00047:+00050:+00028:002339.4121:01587
01588:+00028:+00043:+00012:002409.7941:01588
01589:+00027:+00032:+00039:002409.7941:01589
01590:+00011:+00051:+00057:002409.7941:01590
01591:-00005:+00048:+00052:002409.7941:01591
01592:-00005:+00016:-00025:002409.7941:01592
01593:-00020:+00000:-00062:002409.7941:01593
01594:-00029:+00020:-00054:002409.7941:01594
01595:-00029:-00015:-00035:002409.7941:01595
01596:-00055:-00036:-00037:002409.7941:01596
01597:-00035:-00028:-00025:002420.8598:01597
01598:-00020:-00050:-00031:002420.8598:01598
01599:-00019:-00039:+00036:002420.8598:01599
01600:-00006:-00041:+00055:002420.8598:01600
01601:+00014:-00051:+00055:002420.8598:01601
01602:-00019:-00043:+00000:002420.8598:01602
01603:-00020:-00052:+00016:002420.8598:01603
01604:-00011:-00027:+00011:002420.8598:01604
01605:-00039:-00065:+00007:002352.6936:01605
01606:-00052:-00038:-00023:002352.6936:01606
01607:-00010:-00023:-00072:002352.6936:01607
01608:-00017:-00050:-00057:002352.6936:01608
01609:+00002:-00037:-00066:002352.6936:01609
01610:-00010:-00049:+00008:002352.6936:01610
01611:+00012:-00037:+00040:002352.6936:01611
01612:+00004:-00012:+00052:002352.6936:01612
01613:+00007:-00007:+00029:002400.5908:01613
01614:-00019:-00021:+00057:002400.5908:01614
01615:+00001:+00002:+00041:002400.5908:01615
01616:-00035:+00000:+00022:002400.5908:01616
01617:-00040:+00012:+00005:002400.5908:01617
01618:-00041:+00017:-00048:002400.5908:01618
01619:-00053:+00035:-00038:002400.5908:01619
01620:-00050:+00014:+00003:002400.5908:01620
01621:-00027:-00005:-00030:002400.5908:01621
01622:-00033:+00012:-00057:002384.4438:01622
01623:-00023:-00003:+00005:002384.4438:01623
01624:+00002:-00006:-00004:002384.4438:01624
01625:-00024:+00005:+00048:002384.4438:01625
01626:-00020:-00003:+00004:002384.4438:01626
01627:-00036:-00005:+00010:002384.4438:01627
01628:-00001:-00002:+00009:002384.4438:01628
01629:-00023:+00020:+00008:002384.4438:01629
01630:-00034:-00006:-00036:002313.3513:01630
01631:-00023:-00001:+00010:002313.3513:01631
01632:-00019:-00004:-00046:002313.3513:01632
01633:-00025:-00015:-00092:002313.3513:01633
01634:-00002:-00011:-00034:002313.3513:01634
01635:-00006:-00021:+00037:002313.3513:01635
01636:+00000:-00036:-00021:002313.3513:01636
01637:-00008:-00011:+00020:002313.3513:01637
01638:+00003:-00032:+00002:002313.3513:01638
01639:-00001:-00018:-00020:002377.8920:01639
01640:-00029:-00007:+00001:002377.8920:01640
01641:-00028:-00007:-00018:002377.8920:01641
01642:-00043:+00006:-00023:002377.8920:01642
01643:-00050:+00004:-00052:002377.8920:01643
01644:-00037:+00022:-00050:002377.8920:01644
01645:-00039:-00020:-00020:002377.8920:01645
01646:-00038:-00015:-00015:002377.8920:01646
01647:-00020:-00005:-00010:002393.4304:01647
01648:+00002:-00017:-00049:002393.4304:01648
01649:-00005:+00006:-00052:002393.4304:01649
01650:+00017:+00001:+00005:002393.4304:01650
01651:-00018:+00017:-00001:002393.4304:01651
01652:+00014:+00024:-00004:002393.4304:01652
01653:+00031:+00037:-00008:002393.4304:01653
01654:+00032:+00034:-00016:002393.4304:01654
01655:+00009:+00050:-00021:002393.4304:01655
01656:-00005:+00032:+00025:002343.7939:01656
01657:-00005:+00024:-00015:002343.7939:01657
01658:-00005:+00013:-00030:002343.7939:01658
01659:+00000:+00014:-00044:002343.7939:01659
01660:-00002:+00034:-00052:002343.7939:01660
01661:-00034:-00002:-00049:002343.7939:01661
01662:-00036:-00001:+00006:002343.7939:01662
01663:-00048:+00023:+00014:002343.7939:01663
01664:-00014:+00024:-00023:002419.0576:01664
01665:-00021:+00010:+00003:002419.0576:01665
01666:-00025:+00019:+00014:002419.0576:01666
01667:-00019:+00033:+00009:002419.0576:01667
01668:-00004:+00016:+00018:002419.0576:01668
01669:+00021:+00036:-00029:002419.0576:01669
01670:+00011:+00034:+00009:002419.0576:01670
01671:+00033:+00016:+00050:002419.0576:01671
01672:+00015:+00012:+00004:002439.4443:01672
01673:+00017:+00036:-00025:002439.4443:01673
01674:+00040:+00011:-00014:002439.4443:01674
01675:+00048:+00041:+00011:002439.4443:01675
01676:+00024:+00011:+00021:002439.4443:01676
01677:+00045:+00029:+00025:002439.4443:01677
01678:+00034:+00037:+00025:002439.4443:01678
01679:+00017:+00027:+00024:002439.4443:01679
01680:-00009:+00025:+00045:002439.4443:01680
01681:-00017:-00002:+00041:002388.7116:01681
01682:-00029:+00023:-00015:002388.7116:01682
01683:-00026:+00014:-00039:002388.7116:01683
01684:-00039:+00010:-00065:002388.7116:01684
01685:-00049:+00021:-00027:002388.7116:01685
01686:-00030:+00023:+00025:002388.7116:01686
01687:-00031:+00018:-00021:002388.7116:01687
01688:-00035:+00020:-00026:002388.7116:01688
01689:-00023:-00015:+00032:002452.1062:01689
01690:-00020:+00009:+00071:002452.1062:01690
01691:-00035:-00020:+00087:002452.1062:01691
01692:-00012:-00021:+00015:002452.1062:01692
01693:-00021:-00016:+00008:002452.1062:01693
01694:+00000:-00017:-00055:002452.1062:01694
01695:-00016:-00011:-00034:002452.1062:01695
01696:-00013:-00014:-00002:002452.1062:01696
01697:-00022:-00036:-00040:002453.6455:01697
01698:-00007:-00037:-00054:002453.6455:01698
01699:+00007:-00010:-00029:002453.6455:01699
01700:+00000:-00013:+00048:002453.6455:01700
01701:+00011:-00030:+00072:002453.6455:01701
01702:+00015:-00015:+00110:002453.6455:01702
01703:+00008:+00005:+00038:002453.6455:01703
01704:+00019:+00025:+00056:002453.6455:01704
01705:+00004:+00011:+00146:002384.1635:01705
01706:-00039:+00013:+00127:002384.1635:01706
01707:-00024:+00035:+00001:002384.1635:01707
01708:-00034:+00011:-00137:002384.1635:01708
01709:-00034:+00012:-00185:002384.1635:01709
01710:-00020:-00001:-00129:002384.1635:01710
01711:-00008:-00006:-00046:002384.1635:01711
01712:+00034:-00008:+00003:002384.1635:01712
01713:+00077:+00002:+00057:002452.0739:01713
01714:+00091:+00007:+00128:002452.0739:01714
01715:+00069:-00004:+00160:002452.0739:01715
01716:+00075:+00035:+00117:002452.0739:01716
01717:+00082:+00027:+00064:002452.0739:01717
01718:+00066:+00032:-00035:002452.0739:01718
01719:+00062:+00046:-00021:002452.0739:01719
01720:+00009:+00050:-00019:002452.0739:01720
01721:-00015:+00011:-00067:002452.0739:01721
01722:-00033:+00033:-00063:002472.7277:01722
01723:-00031:+00020:-00080:002472.7277:01723
01724:-00057:-00015:-00093:002472.7277:01724
01725:-00064:-00013:-00053:002472.7277:01725
01726:-00026:-00033:+00101:002472.7277:01726
01727:-00034:-00052:+00144:002472.7277:01727
01728:-00015:-00048:+00086:002472.7277:01728
01729:-00034:-00042:+00017:002472.7277:01729
01730:-00037:-00051:-00126:002421.1625:01730
01731:-00016:-00032:-00131:002421.1625:01731
01732:-00004:-00038:-00102:002421.1625:01732
01733:+00017:-00061:-00086:002421.1625:01733
01734:+00036:-00051:+00030:002421.1625:01734
01735:+00051:-00066:+00225:002421.1625:01735
01736:+00041:-00067:+00200:002421.1625:01736
01737:+00048:-00041:-00029:002421.1625:01737
01738:+00076:-00025:-00044:002471.3774:01738
01739:+00064:-00007:-00017:002471.3774:01739
01740:+00059:+00000:+00028:002471.3774:01740
01741:+00068:+00011:+00057:002471.3774:01741
01742:+00072:+00044:-00002:002471.3774:01742
01743:+00052:+00063:-00092:002471.3774:01743
01744:+00030:+00063:-00087:002471.3774:01744
01745:+00008:+00043:-00098:002471.3774:01745
01746:+00012:+00064:-00076:002434.7888:01746
01747:+00038:+00044:-00050:002434.7888:01747
01748:+00049:+00028:+00063:002434.7888:01748
01749:+00032:+00001:+00051:002434.7888:01749
01750:-00020:+00000:+00070:002434.7888:01750
01751:-00014:+00006:+00080:002434.7888:01751
01752:-00041:-00006:+00054:002434.7888:01752
01753:-00096:-00005:+00033:002434.7888:01753
01754:-00107:-00028:+00012:002434.7888:01754
01755:-00135:-00020:-00011:002313.3642:01755
01756:-00117:-00033:-00075:002313.3642:01756
01757:-00115:-00010:-00063:002313.3642:01757
01758:-00104:-00032:-00003:002313.3642:01758
01759:-00095:-00035:+00057:002313.3642:01759
01760:-00077:-00047:+00055:002313.3642:01760
01761:-00055:-00021:+00009:002313.3642:01761
01762:-00025:-00021:+00021:002313.3642:01762
01763:-00037:-00015:+00033:002342.4956:01763
01764:-00029:-00009:+00079:002342.4956:01764
01765:-00014:+00002:+00012:002342.4956:01765
01766:-00027:-00002:-00030:002342.4956:01766
01767:-00015:+00021:-00090:002342.4956:01767
01768:-00013:+00023:-00110:002342.4956:01768
01769:-00025:+00019:+00005:002342.4956:01769
01770:+00006:+00000:+00053:002342.4956:01770
01771:+00044:+00016:+00012:002342.4956:01771
01772:+00055:+00050:-00046:002327.5893:01772
01773:+00056:+00030:-00049:002327.5893:01773
01774:+00043:+00044:-00051:002327.5893:01774
01775:+00056:+00057:+00075:002327.5893:01775
01776:+00063:+00061:+00058:002327.5893:01776
01777:-00002:+00089:-00043:002327.5893:01777
01778:-00024:+00097:-00103:002327.5893:01778
01779:-00012:+00060:-00078:002327.5893:01779
01780:-00069:+00064:+00026:002327.5893:01780
01781:-00078:+00031:+00030:002275.3715:01781
01782:-00073:+00018:-00051:002275.3715:01782
01783:-00058:+00022:-00155:002275.3715:01783
01784:-00063:+00019:+00022:002275.3715:01784
01785:-00067:-00030:+00018:002275.3715:01785
01786:-00086:-00052:-00066:002275.3715:01786
01787:-00054:-00047:-00064:002275.3715:01787
01788:-00038:-00028:+00015:002275.3715:01788
01789:-00048:-00038:-00004:002355.6455:01789
01790:-00031:-00039:+00032:002355.6455:01790
01791:-00020:-00052:+00017:002355.6455:01791
01792:+00001:-00027:-00055:002355.6455:01792
01793:+00013:+00006:-00067:002355.6455:01793
01794:+00024:-00010:-00010:002355.6455:01794
01795:+00031:-00015:+00022:002355.6455:01795
01796:+00032:-00001:+00019:002355.6455:01796
01797:+00028:+00001:-00068:002355.6455:01797
01798:+00030:+00023:-00090:002379.9726:01798
01799:-00003:-00002:-00013:002379.9726:01799
01800:-00024:+00017:+00056:002379.9726:01800
01801:-00041:+00019:+00080:002379.9726:01801
01802:-00027:+00018:+00034:002379.9726:01802
01803:-00050:+00015:-00052:002379.9726:01803
01804:-00052:+00016:-00095:002379.9726:01804
01805:-00065:+00049:-00055:002379.9726:01805
01806:-00060:+00030:+00052:002335.0004:01806
01807:-00042:+00026:+00065:002335.0004:01807
01808:-00064:+00053:-00005:002335.0004:01808
01809:-00053:+00049:-00043:002335.0004:01809
01810:-00051:+00044:-00022:002335.0004:01810
01811:-00033:+00042:+00034:002335.0004:01811
01812:-00033:+00053:+00050:002335.0004:01812
01813:-00031:+00044:-00016:002335.0004:01813
01814:-00039:+00050:-00096:002409.7734:01814
01815:-00034:+00065:-00078:002409.7734:01815
01816:-00034:+00048:+00021:002409.7734:01816
01817:-00013:+00053:+00060:002409.7734:01817
01818:-00008:+00047:-00005:002409.7734:01818
01819:-00009:+00045:+00036:002409.7734:01819
01820:-00004:+00037:+00054:002409.7734:01820
01821:-00016:+00000:+00089:002409.7734:01821
01822:-00012:-00005:+00038:002409.7734:01822
01823:-00017:+00000:+00006:002397.9289:01823
01824:-00034:-00021:-00018:002397.9289:01824
01825:-00034:-00018:-00036:002397.9289:01825
01826:-00013:-00013:-00010:002397.9289:01826
01827:-00001:-00035:-00023:002397.9289:01827
01828:-00021:-00034:-00088:002397.9289:01828
01829:+00018:-00016:-00069:002397.9289:01829
01830:+00017:+00004:+00011:002397.9289:01830
01831:+00012:+00002:+00078:002326.3217:01831
01832:+00033:-00003:+00081:002326.3217:01832
01833:+00050:-00004:+00052:002326.3217:01833
01834:+00033:+00012:+00020:002326.3217:01834
01835:+00013:-00015:+00094:002326.3217:01835
01836:-00003:+00006:+00061:002326.3217:01836
01837:-00016:+00020:-00007:002326.3217:01837
01838:-00015:-00019:-00066:002326.3217:01838
01839:-00025:-00021:-00091:002326.3217:01839
01840:-00039:-00027:-00108:002377.8718:01840
01841:-00007:-00027:-00012:002377.8718:01841
01842:-00021:-00051:+00054:002377.8718:01842
01843:+00021:-00029:+00026:002377.8718:01843
01844:-00001:-00041:-00016:002377.8718:01844
01845:+00014:-00036:+00025:002377.8718:01845
01846:+00001:-00031:+00000:002377.8718:01846
01847:+00013:+00008:+00057:002377.8718:01847
01848:+00008:-00005:+00033:002384.4104:01848
01849:+00017:+00013:+00094:002384.4104:01849
01850:+00006:+00018:+00046:002384.4104:01850
01851:+00017:+00011:-00015:002384.4104:01851
01852:+00013:+00035:-00062:002384.4104:01852
01853:+00049:+00054:-00101:002384.4104:01853
01854:+00045:+00026:-00065:002384.4104:01854
01855:+00051:+00011:-00062:002384.4104:01855
01856:+00059:+00054:+00038:002384.4104:01856
01857:+00085:+00036:+00041:002330.6938:01857
01858:+00063:+00054:-00002:002330.6938:01858
01859:+00045:+00027:+00041:002330.6938:01859
01860:+00034:+00030:+00013:002330.6938:01860
01861:-00001:+00026:+00047:002330.6938:01861
01862:-00019:+00013:-00032:002330.6938:01862
01863:-00051:+00053:-00002:002330.6938:01863
01864:-00042:+00020:-00028:002330.6938:01864
01865:-00067:+00006:-00044:002396.0034:01865
01866:-00044:-00004:+00000:002396.0034:01866
01867:-00029:-00015:-00007:002396.0034:01867
01868:-00032:-00020:-00028:002396.0034:01868
01869:-00001:+00007:+00037:002396.0034:01869
01870:+00014:-00014:+00054:002396.0034:01870
01871:+00001:+00006:+00032:002396.0034:01871
01872:+00019:-00015:-00007:002396.0034:01872
01873:+00030:+00010:-00033:002407.0378:01873
01874:+00010:+00023:+00006:002407.0378:01874
01875:+00009:+00004:+00014:002407.0378:01875
01876:+00013:-00005:+00014:002407.0378:01876
01877:+00034:-00007:-00027:002407.0378:01877
01878:+00030:-00037:-00028:002407.0378:01878
01879:+00029:-00018:-00044:002407.0378:01879
01880:+00033:-00023:+00065:002407.0378:01880
01881:+00024:-00050:+00044:002407.0378:01881
01882:-00002:-00033:+00038:002361.5573:01882
01883:+00025:-00047:-00004:002361.5573:01883
01884:-00008:-00048:-00061:002361.5573:01884
01885:-00020:+00004:-00005:002361.5573:01885
01886:-00037:-00020:+00029:002361.5573:01886
01887:-00041:+00004:+00019:002361.5573:01887
01888:-00037:-00003:+00002:002361.5573:01888
01889:-00045:-00020:-00050:002361.5573:01889
01890:-00066:+00007:+00049:002428.4311:01890
01891:-00027:-00022:+00060:002428.4311:01891
01892:-00063:-00006:-00001:002428.4311:01892
01893:-00055:-00024:-00002:002428.4311:01893
01894:-00020:-00031:-00091:002428.4311:01894
01895:-00039:-00033:-00023:002428.4311:01895
01896:+00004:-00029:-00006:002428.4311:01896
01897:-00018:-00026:+00011:002428.4311:01897
01898:+00030:-00010:-00050:002439.4443:01898
01899:+00030:-00047:-00018:002439.4443:01899
01900:+00027:+00023:-00020:002439.4443:01900
01901:+00025:+00006:+00087:002439.4443:01901
01902:+00064:+00024:+00036:002439.4443:01902
01903:+00025:+00020:-00012:002439.4443:01903
01904:+00078:+00050:-00042:002439.4443:01904
01905:+00009:+00038:-00048:002439.4443:01905
01906:+00032:+00032:-00017:002439.4443:01906
01907:-00011:+00017:+00011:002375.0349:01907
01908:-00023:+00034:-00029:002375.0349:01908
01909:-00032:+00001:-00070:002375.0349:01909
01910:-00034:-00016:-00027:002375.0349:01910
01911:-00032:+00002:+00049:002375.0349:01911
01912:-00042:-00034:+00051:002375.0349:01912
01913:-00064:-00017:+00017:002375.0349:01913
01914:-00065:-00017:-00056:002375.0349:01914
01915:-00064:-00018:-00157:002414.3925:01915
01916:-00065:+00005:-00071:002414.3925:01916
01917:-00052:-00021:-00064:002414.3925:01917
01918:-00029:+00020:-00052:002414.3925:01918
01919:-00020:-00001:-00022:002414.3925:01919
01920:-00022:+00017:-00035:002414.3925:01920
01921:+00007:+00020:+00005:002414.3925:01921
01922:+00021:+00006:+00021:002414.3925:01922
01923:+00025:+00016:+00029:002407.0791:01923
01924:+00011:+00024:-00012:002407.0791:01924
01925:+00023:+00011:-00056:002407.0791:01925
01926:+00006:-00004:-00021:002407.0791:01926
01927:+00014:+00000:+00043:002407.0791:01927
01928:-00002:-00010:+00071:002407.0791:01928
01929:-00038:+00003:-00030:002407.0791:01929
01930:-00065:-00036:-00038:002407.0791:01930
01931:-00052:-00022:-00011:002407.0791:01931
01932:-00058:-00025:-00017:002326.2988:01932
01933:-00052:-00026:-00008:002326.2988:01933
01934:-00032:-00022:-00005:002326.2988:01934
01935:-00016:-00024:+00109:002326.2988:01935
01936:-00028:-00026:+00128:002326.2988:01936
01937:-00052:-00027:+00030:002326.2988:01937
01938:-00031:+00006:-00082:002326.2988:01938
01939:-00035:+00010:-00080:002326.2988:01939
01940:-00020:+00017:-00047:002386.8916:01940
01941:+00015:+00019:+00049:002386.8916:01941
01942:+00009:+00007:+00046:002386.8916:01942
01943:+00027:+00008:-00060:002386.8916:01943
01944:+00039:+00000:-00081:002386.8916:01944
01945:+00045:+00004:-00032:002386.8916:01945
01946:+00008:-00019:+00054:002386.8916:01946
01947:+00011:-00019:+00086:002386.8916:01947
01948:+00021:+00007:+00036:002386.8916:01948
01949:+00022:-00017:-00015:002397.9489:01949
01950:-00023:-00030:-00018:002397.9489:01950
01951:-00034:-00008:+00097:002397.9489:01951
01952:-00068:-00047:+00070:002397.9489:01952
01953:-00039:+00009:-00038:002397.9489:01953
01954:-00053:-00011:-00031:002397.9489:01954
01955:-00065:-00008:-00057:002397.9489:01955
01956:-00076:+00006:+00021:002397.9489:01956
01957:-00056:-00014:-00033:002335.0466:01957
01958:-00058:+00000:+00032:002335.0466:01958
01959:-00027:+00020:+00007:002335.0466:01959
01960:-00041:+00011:+00021:002335.0466:01960
01961:-00049:+00022:-00009:002335.0466:01961
01962:-00035:+00013:-00036:002335.0466:01962
01963:-00003:+00029:-00017:002335.0466:01963
01964:+00018:+00055:-00051:002335.0466:01964
01965:+00012:+00053:-00045:002335.0466:01965
01966:+00033:+00063:-00042:002382.3833:01966
01967:+00041:+00014:+00041:002382.3833:01967
01968:+00080:+00036:+00066:002382.3833:01968
01969:+00043:+00023:+00011:002382.3833:01969
01970:+00063:+00010:-00074:002382.3833:01970
01971:+00047:-00006:-00018:002382.3833:01971
01972:+00045:-00008:+00181:002382.3833:01972
01973:+00025:-00048:+00151:002382.3833:01973
01974:+00009:-00045:+00062:002375.5112:01974
01975:-00029:-00043:-00085:002375.5112:01975
01976:-00066:-00041:-00056:002375.5112:01976
01977:-00057:-00059:+00008:002375.5112:01977
01978:-00059:-00053:+00030:002375.5112:01978
01979:-00100:-00083:+00023:002375.5112:01979
01980:-00079:-00093:+00076:002375.5112:01980
01981:-00034:-00085:+00097:002375.5112:01981
01982:-00036:-00095:-00034:002375.5112:01982
01983:-00011:-00073:-00090:002330.7104:01983
01984:-00007:-00044:-00049:002330.7104:01984
01985:+00021:-00040:-00009:002330.7104:01985
01986:+00091:-00024:-00052:002330.7104:01986
01987:+00086:-00013:-00114:002330.7104:01987
01988:+00088:-00021:+00006:002330.7104:01988
01989:+00082:-00013:+00184:002330.7104:01989
01990:+00069:-00012:+00152:002330.7104:01990
01991:+00097:+00009:-00036:002423.7441:01991
01992:+00089:+00006:-00079:002423.7441:01992
01993:+00054:+00021:-00020:002423.7441:01993
01994:+00064:+00000:+00074:002423.7441:01994
01995:+00041:-00005:-00048:002423.7441:01995
01996:+00026:+00028:-00062:002423.7441:01996
01997:+00029:+00042:-00142:002423.7441:01997
01998:+00004:+00052:-00123:002423.7441:01998
01999:-00054:+00040:-00014:002453.5781:01999
02000:-00047:+00055:+00082:002453.5781:02000
02001:-00085:+00083:+00000:002453.5781:02001
02002:-00067:+00078:-00080:002453.5781:02002
02003:-00056:+00097:-00078:002453.5781:02003
02004:-00050:+00104:-00038:002453.5781:02004
02005:-00019:+00106:-00039:002453.5781:02005
02006:+00019:+00128:-00070:002453.5781:02006
02007:+00049:+00125:-00059:002397.8908:02007
02008:+00043:+00104:+00008:002397.8908:02008
02009:+00021:+00076:-00017:002397.8908:02009
02010:+00064:+00080:-00025:002397.8908:02010
02011:+00059:+00043:-00064:002397.8908:02011
02012:+00077:+00029:-00046:002397.8908:02012
02013:+00060:+00003:+00066:002397.8908:02013
02014:+00038:-00008:+00092:002397.8908:02014
02015:+00007:-00038:+00060:002456.8857:02015
02016:+00021:-00062:+00038:002456.8857:02016
02017:-00007:-00053:+00021:002456.8857:02017
02018:-00037:-00108:+00070:002456.8857:02018
02019:-00049:-00118:+00098:002456.8857:02019
02020:-00060:-00136:+00094:002456.8857:02020
02021:-00085:-00134:+00037:002456.8857:02021
02022:-00109:-00135:-00031:002456.8857:02022
02023:-00095:-00130:+00006:002456.8857:02023
02024:-00085:-00138:+00045:002439.4792:02024
02025:-00071:-00120:+00040:002439.4792:02025
02026:-00026:-00088:+00093:002439.4792:02026
02027:-00039:-00075:+00026:002439.4792:02027
02028:+00001:-00060:+00038:002439.4792:02028
02029:+00011:-00023:+00013:002439.4792:02029
02030:+00026:-00007:+00011:002439.4792:02030
02031:+00035:+00022:-00007:002439.4792:02031
02032:+00058:+00032:+00056:002348.2553:02032
02033:+00056:+00028:+00019:002348.2553:02033
02034:+00082:+00045:-00019:002348.2553:02034
02035:+00058:+00060:-00011:002348.2553:02035
02036:+00061:+00071:+00016:002348.2553:02036
02037:+00024:+00076:+00022:002348.2553:02037
02038:+00026:+00116:-00001:002348.2553:02038
02039:+00032:+00115:+00017:002348.2553:02039
02040:+00003:+00103:-00005:002348.2553:02040
02041:+00000:+00103:-00048:002382.3496:02041
02042:-00039:+00109:-00028:002382.3496:02042
02043:-00043:+00103:-00061:002382.3496:02043
02044:-00052:+00130:-00046:002382.3496:02044
02045:-00068:+00088:+00015:002382.3496:02045
02046:-00056:+00077:+00033:002382.3496:02046
02047:-00062:+00060:+00026:002382.3496:02047
02048:-00030:+00079:-00032:002382.3496:02048
02049:-00047:+00042:-00125:002336.1320:02049
02050:-00024:+00041:-00107:002336.1320:02050
02051:+00000:+00005:+00021:002336.1320:02051
02052:+00013:-00006:+00002:002336.1320:02052
02053:+00011:-00035:+00023:002336.1320:02053
02054:+00025:-00046:-00002:002336.1320:02054
02055:+00004:-00045:-00025:002336.1320:02055
02056:+00030:-00059:-00004:002336.1320:02056
02057:+00020:-00097:+00039:002336.1320:02057
02058:+00012:-00093:+00080:002246.6787:02058
02059:-00009:-00103:+00066:002246.6787:02059
02060:-00003:-00100:+00081:002246.6787:02060
02061:-00031:-00115:+00036:002246.6787:02061
02062:-00064:-00122:-00029:002246.6787:02062
02063:-00067:-00075:-00064:002246.6787:02063
02064:-00063:-00082:-00091:002246.6787:02064
02065:-00062:-00055:-00092:002246.6787:02065
02066:-00059:-00049:+00001:002246.6787:02066
02067:-00042:-00043:+00056:002291.2780:02067
02068:-00044:-00050:+00065:002291.2780:02068
02069:-00025:+00002:+00058:002291.2780:02069
02070:-00021:+00024:+00003:002291.2780:02070
02071:+00003:+00027:-00075:002291.2780:02071
02072:+00008:+00062:+00054:002291.2780:02072
02073:+00034:+00073:+00069:002291.2780:02073
02074:-00004:+00075:-00003:002291.2780:02074
02075:+00030:+00096:-00096:002291.2780:02075
02076:+00011:+00110:-00066:002289.7734:02076
02077:-00010:+00085:-00020:002289.7734:02077
02078:-00044:+00081:+00092:002289.7734:02078
02079:-00042:+00082:+00105:002289.7734:02079
02080:-00045:+00076:+00043:002289.7734:02080
02081:-00068:+00075:+00008:002289.7734:02081
02082:-00063:+00095:+00039:002289.7734:02082
02083:-00062:+00093:+00048:002289.7734:02083
02084:-00063:+00099:+00065:002246.6694:02084
02085:-00044:+00109:+00019:002246.6694:02085
02086:-00066:+00074:-00026:002246.6694:02086
02087:-00063:+00096:-00048:002246.6694:02087
02088:-00032:+00056:-00021:002246.6694:02088
02089:-00055:+00026:-00015:002246.6694:02089
02090:-00031:+00012:+00036:002246.6694:02090
02091:-00015:+00009:+00013:002246.6694:02091
02092:-00034:-00008:+00031:002246.6694:02092
02093:-00035:-00036:+00065:002325.1716:02093
02094:-00012:-00024:+00047:002325.1716:02094
02095:-00039:-00064:-00012:002325.1716:02095
02096:-00012:-00066:-00048:002325.1716:02096
02097:-00039:-00075:-00064:002325.1716:02097
02098:-00037:-00069:-00062:002325.1716:02098
02099:-00038:-00091:-00034:002325.1716:02099
02100:-00017:-00090:-00033:002325.1716:02100
02101:-00040:-00074:-00035:002325.1716:02101
02102:-00012:-00054:-00021:002340.4660:02102
02103:-00001:-00038:+00045:002340.4660:02103
02104:+00003:-00029:+00013:002340.4660:02104
02105:-00002:-00017:+00026:002340.4660:02105
02106:+00007:-00002:-00017:002340.4660:02106
02107:+00006:+00039:-00045:002340.4660:02107
02108:+00011:+00051:-00081:002340.4660:02108
02109:+00032:+00057:-00057:002340.4660:02109
02110:+00008:+00080:-00002:002283.7050:02110
02111:+00006:+00071:-00042:002283.7050:02111
02112:+00007:+00075:-00110:002283.7050:02112
02113:+00021:+00087:-00087:002283.7050:02113
02114:+00007:+00096:-00144:002283.7050:02114
02115:+00013:+00112:-00027:002283.7050:02115
02116:+00034:+00099:+00093:002283.7050:02116
02117:+00021:+00098:-00003:002283.7050:02117
02118:-00005:+00095:-00065:002283.7050:02118
02119:-00015:+00059:-00093:002338.1013:02119
02120:-00025:+00084:-00019:002338.1013:02120
02121:-00048:+00027:+00018:002338.1013:02121
02122:-00054:+00052:-00022:002338.1013:02122
02123:-00032:+00034:-00077:002338.1013:02123
02124:-00031:-00005:-00125:002338.1013:02124
02125:-00024:-00003:-00040:002338.1013:02125
02126:-00040:-00031:-00010:002338.1013:02126
02127:-00025:-00029:-00009:002340.4726:02127
02128:-00036:-00013:-00003:002340.4726:02128
02129:-00014:-00027:-00006:002340.4726:02129
02130:-00037:-00012:-00006:002340.4726:02130
02131:-00050:-00046:+00052:002340.4726:02131
02132:-00052:-00052:+00020:002340.4726:02132
02133:-00056:-00034:-00052:002340.4726:02133
02134:-00032:-00027:-00099:002340.4726:02134
02135:-00012:-00013:-00117:002340.4726:02135
02136:-00021:-00011:-00002:002283.7270:02136
02137:+00007:-00027:+00029:002283.7270:02137
02138:+00000:-00014:-00107:002283.7270:02138
02139:+00051:-00034:-00098:002283.7270:02139
02140:+00065:-00036:+00005:002283.7270:02140
02141:+00046:-00011:-00009:002283.7270:02141
02142:+00031:-00033:+00053:002283.7270:02142
02143:+00043:+00003:+00067:002283.7270:02143
02144:+00042:+00004:-00014:002283.7270:02144
02145:+00026:+00001:-00061:002359.9833:02145
02146:+00019:+00015:+00069:002359.9833:02146
02147:+00033:+00021:+00038:002359.9833:02147
02148:+00021:+00036:-00017:002359.9833:02148
02149:+00011:+00026:-00014:002359.9833:02149
02150:+00033:+00053:+00006:002359.9833:02150
02151:+00010:+00038:-00006:002359.9833:02151
02152:+00033:+00037:+00052:002359.9833:02152
02153:+00027:+00036:+00028:002393.4135:02153
02154:+00033:+00027:-00013:002393.4135:02154
02155:+00020:+00037:+00021:002393.4135:02155
02156:+00007:+00014:+00009:002393.4135:02156
02157:-00021:-00005:+00033:002393.4135:02157
02158:-00014:+00000:+00001:002393.4135:02158
02159:-00011:-00006:+00004:002393.4135:02159
02160:-00025:+00007:-00001:002393.4135:02160
02161:-00017:-00012:+00033:002357.0988:02161
02162:-00008:-00004:+00022:002357.0988:02162
02163:+00004:+00002:+00011:002357.0988:02163
02164:+00008:-00019:-00014:002357.0988:02164
02165:+00032:+00003:-00049:002357.0988:02165
02166:+00026:-00016:+00007:002357.0988:02166
02167:+00027:-00031:+00055:002357.0988:02167
02168:+00049:-00017:+00053:002357.0988:02168
02169:+00039:-00013:-00040:002357.0988:02169
02170:+00051:+00001:-00048:002433.1049:02170
02171:+00060:-00018:+00053:002433.1049:02171
02172:+00036:-00010:+00082:002433.1049:02172
02173:+00035:+00005:+00029:002433.1049:02173
02174:+00025:-00018:+00000:002433.1049:02174
02175:+00013:-00015:-00013:002433.1049:02175
02176:-00002:-00015:-00035:002433.1049:02176
02177:-00003:-00017:+00035:002433.1049:02177
02178:-00021:+00021:+00049:002448.9357:02178
02179:-00011:+00004:+00023:002448.9357:02179
02180:-00024:-00004:-00047:002448.9357:02180
02181:-00028:-00004:+00036:002448.9357:02181
02182:-00038:+00005:+00067:002448.9357:02182
02183:-00031:+00021:+00062:002448.9357:02183
02184:-00013:+00019:+00057:002448.9357:02184
02185:-00029:+00000:+00037:002448.9357:02185
02186:-00036:+00023:+00022:002370.5522:02186
02187:-00035:-00003:+00023:002370.5522:02187
02188:-00031:+00003:+00049:002370.5522:02188
02189:-00031:-00015:+00041:002370.5522:02189
02190:-00050:-00019:+00004:002370.5522:02190
02191:-00030:-00015:-00078:002370.5522:02191
02192:-00014:-00017:-00047:002370.5522:02192
02193:+00000:-00001:-00014:002370.5522:02193
02194:+00007:+00000:+00001:002423.7546:02194
02195:+00034:+00012:+00017:002423.7546:02195
02196:+00033:+00024:+00073:002423.7546:02196
02197:+00025:-00003:+00057:002423.7546:02197
02198:+00013:+00014:+00053:002423.7546:02198
02199:-00004:+00011:+00035:002423.7546:02199
02200:-00024:+00028:-00060:002423.7546:02200
02201:-00037:+00027:-00082:002423.7546:02201
02202:-00020:+00035:-00047:002423.7546:02202
02203:-00017:+00016:+00019:002420.8149:02203
02204:+00002:-00004:-00024:002420.8149:02204
02205:-00018:-00003:-00084:002420.8149:02205
02206:+00005:+00022:-00029:002420.8149:02206
02207:-00020:-00009:+00074:002420.8149:02207
02208:-00011:-00005:+00066:002420.8149:02208
02209:-00026:-00004:+00043:002420.8149:02209
02210:-00016:-00018:+00006:002420.8149:02210
02211:-00068:+00009:-00034:002365.9692:02211
02212:-00059:+00007:-00018:002365.9692:02212
02213:-00076:+00017:-00053:002365.9692:02213
02214:-00100:+00000:-00050:002365.9692:02214
02215:-00062:-00005:-00076:002365.9692:02215
02216:-00081:+00005:-00031:002365.9692:02216
02217:-00064:-00001:+00033:002365.9692:02217
02218:-00023:-00005:+00028:002365.9692:02218
02219:-00018:+00016:+00021:002433.1049:02219
02220:+00018:+00016:-00020:002433.1049:02220
02221:-00001:+00011:+00036:002433.1049:02221
02222:-00023:+00009:+00015:002433.1049:02222
02223:-00007:+00010:+00021:002433.1049:02223
02224:-00002:+00022:-00082:002433.1049:02224
02225:-00009:+00001:-00038:002433.1049:02225
02226:+00004:-00012:-00020:002433.1049:02226
02227:-00023:-00035:+00009:002433.1049:02227
02228:+00003:-00012:+00048:002448.8757:02228
02229:+00013:-00034:-00018:002448.8757:02229
02230:+00015:-00011:-00017:002448.8757:02230
02231:+00032:-00032:+00033:002448.8757:02231
02232:+00034:-00007:+00036:002448.8757:02232
02233:+00031:+00006:+00015:002448.8757:02233
02234:+00023:-00021:+00079:002448.8757:02234
02235:+00018:-00002:+00062:002448.8757:02235
02236:-00021:+00009:-00008:002402.4670:02236
02237:-00025:+00008:-00025:002402.4670:02237
02238:-00015:-00002:-00079:002402.4670:02238
02239:-00012:-00005:-00067:002402.4670:02239
02240:-00020:+00018:-00063:002402.4670:02240
02241:-00019:+00007:+00049:002402.4670:02241
02242:-00010:+00003:+00053:002402.4670:02242
02243:-00013:-00018:+00028:002402.4670:02243
02244:+00001:-00016:-00030:002466.4904:02244
02245:-00016:-00005:+00003:002466.4904:02245
02246:-00013:-00002:+00019:002466.4904:02246
02247:-00038:+00006:+00022:002466.4904:02247
02248:-00022:+00021:+00032:002466.4904:02248
02249:-00016:-00005:-00029:002466.4904:02249
02250:-00020:-00003:-00028:002466.4904:02250
02251:-00014:+00007:-00054:002466.4904:02251
02252:-00008:-00002:-00019:002467.9338:02252
02253:-00007:+00001:-00004:002467.9338:02253
02254:+00045:+00021:+00002:002467.9338:02254
02255:+00047:+00022:+00044:002467.9338:02255
02256:+00047:-00018:+00058:002467.9338:02256
02257:+00020:-00005:+00014:002467.9338:02257
02258:+00036:+00021:-00052:002467.9338:02258
02259:-00003:+00004:-00078:002467.9338:02259
02260:-00003:-00015:+00022:002402.4846:02260
02261:-00016:-00005:+00038:002402.4846:02261
02262:+00001:-00019:-00035:002402.4846:02262
02263:-00016:-00010:-00174:002402.4846:02263
02264:+00005:+00004:-00132:002402.4846:02264
02265:-00021:-00011:+00006:002402.4846:02265
02266:-00019:-00011:+00011:002402.4846:02266
02267:+00007:-00009:+00124:002402.4846:02267
02268:-00001:-00010:+00016:002402.4846:02268
02269:-00020:+00002:+00034:002456.8642:02269
02270:-00040:-00020:-00007:002456.8642:02270
02271:-00027:-00023:-00071:002456.8642:02271
02272:-00031:+00004:-00118:002456.8642:02272
02273:-00020:-00033:-00064:002456.8642:02273
02274:-00037:-00021:-00006:002456.8642:02274
02275:-00027:-00034:+00051:002456.8642:02275
02276:-00019:-00022:-00001:002456.8642:02276
02277:-00023:-00024:-00026:002444.1630:02277
02278:-00005:-00061:-00079:002444.1630:02278
02279:-00003:-00045:+00007:002444.1630:02279
02280:+00011:-00050:+00041:002444.1630:02280
02281:+00009:-00040:+00057:002444.1630:02281
02282:+00013:-00026:+00052:002444.1630:02282
02283:+00006:-00045:-00009:002444.1630:02283
02284:-00034:-00046:-00080:002444.1630:02284
02285:-00011:-00032:-00027:002375.0146:02285
02286:-00018:-00026:-00011:002375.0146:02286
02287:-00022:-00008:+00003:002375.0146:02287
02288:-00013:-00024:-00023:002375.0146:02288
02289:+00006:+00004:+00000:002375.0146:02289
02290:+00006:-00015:-00016:002375.0146:02290
02291:+00045:+00020:+00003:002375.0146:02291
02292:+00047:+00015:+00017:002375.0146:02292
02293:+00042:+00015:+00005:002428.4069:02293
02294:+00026:+00022:+00020:002428.4069:02294
02295:+00022:+00026:+00049:002428.4069:02295
02296:+00024:+00028:+00019:002428.4069:02296
02297:+00018:+00051:-00007:002428.4069:02297
02298:+00021:+00030:-00010:002428.4069:02298
02299:-00010:+00050:+00008:002428.4069:02299
02300:-00012:+00037:+00003:002428.4069:02300
02301:-00017:+00027:-00065:002428.4069:02301
02302:-00002:+00029:-00048:002444.1489:02302
02303:-00018:+00048:+00015:002444.1489:02303
02304:-00024:+00032:+00072:002444.1489:02304
02305:-00050:+00037:+00180:002444.1489:02305
02306:-00068:+00004:+00014:002444.1489:02306
02307:-00047:+00001:-00052:002444.1489:02307
02308:-00041:+00008:-00025:002444.1489:02308
02309:-00065:-00009:+00024:002444.1489:02309
02310:-00080:-00026:+00052:002397.8872:02310
02311:+00002:-00048:+00092:002397.8872:02311
02312:+00006:-00062:-00045:002397.8872:02312
02313:+00031:-00054:-00031:002397.8872:02313
02314:+00043:-00069:-00033:002397.8872:02314
02315:+00056:-00066:+00006:002397.8872:02315
02316:+00070:-00056:+00141:002397.8872:02316
02317:+00092:-00057:+00153:002397.8872:02317
02318:+00058:-00061:+00136:002447.2878:02318
02319:+00055:-00062:+00171:002447.2878:02319
02320:+00048:-00076:+00074:002447.2878:02320
02321:+00000:-00044:-00010:002447.2878:02321
02322:+00011:-00066:-00066:002447.2878:02322
02323:+00030:-00045:-00004:002447.2878:02323
02324:+00030:-00037:-00024:002447.2878:02324
02325:+00013:-00045:+00015:002447.2878:02325
02326:+00010:-00049:+00039:002430.0991:02326
02327:+00017:-00061:+00005:002430.0991:02327
02328:+00007:-00025:-00021:002430.0991:02328
02329:+00007:-00025:+00097:002430.0991:02329
02330:-00001:-00048:+00103:002430.0991:02330
02331:-00034:-00036:+00177:002430.0991:02331
02332:-00027:-00027:+00098:002430.0991:02332
02333:-00063:-00020:-00030:002430.0991:02333
02334:-00064:-00004:-00058:002430.0991:02334
02335:-00046:-00010:-00028:002326.2988:02335
02336:-00066:-00001:+00037:002326.2988:02336
02337:-00067:-00017:+00010:002326.2988:02337
02338:-00065:-00019:+00017:002326.2988:02338
02339:-00041:+00020:+00020:002326.2988:02339
02340:-00063:+00008:-00016:002326.2988:02340
02341:-00047:+00015:-00018:002326.2988:02341
02342:-00041:+00037:-00004:002326.2988:02342
02343:-00055:+00048:-00003:002346.8732:02343
02344:-00052:+00045:+00066:002346.8732:02344
02345:-00041:+00054:+00021:002346.8732:02345
02346:-00028:+00046:-00029:002346.8732:02346
02347:-00036:+00068:-00080:002346.8732:02347
02348:-00023:+00053:-00067:002346.8732:02348
02349:-00023:+00064:-00043:002346.8732:02349
02350:+00002:+00054:+00033:002346.8732:02350
02351:+00008:+00037:-00006:002346.8732:02351
02352:+00016:+00037:-00007:002319.0483:02352
02353:+00032:+00050:-00030:002319.0483:02353
02354:+00030:+00025:-00018:002319.0483:02354
02355:+00033:+00044:-00009:002319.0483:02355
02356:+00027:+00065:-00020:002319.0483:02356
02357:+00066:+00057:-00006:002319.0483:02357
02358:+00027:+00040:+00012:002319.0483:02358
02359:+00023:+00027:+00021:002319.0483:02359
02360:-00002:+00026:-00001:002319.0483:02360
02361:-00017:-00002:-00031:002250.7290:02361
02362:-00040:-00017:-00039:002250.7290:02362
02363:-00030:-00017:-00011:002250.7290:02363
02364:-00052:-00013:-00009:002250.7290:02364
02365:-00060:-00047:+00004:002250.7290:02365
02366:-00064:-00075:+00001:002250.7290:02366
02367:-00059:-00075:-00067:002250.7290:02367
02368:-00065:-00055:+00012:002250.7290:02368
02369:-00046:-00060:-00012:002250.7290:02369
02370:-00080:-00077:+00005:002308.1242:02370
02371:-00063:-00075:+00038:002308.1242:02371
02372:-00027:-00053:-00015:002308.1242:02372
02373:-00055:-00037:-00037:002308.1242:02373
02374:-00026:-00051:-00006:002308.1242:02374
02375:-00034:-00052:+00007:002308.1242:02375
02376:-00020:-00030:-00077:002308.1242:02376
02377:-00035:+00002:-00035:002308.1242:02377
02378:+00019:-00021:-00012:002319.0483:02378
02379:-00001:+00018:-00020:002319.0483:02379
02380:+00003:+00017:-00018:002319.0483:02380
02381:-00025:-00006:+00038:002319.0483:02381
02382:-00023:+00012:+00022:002319.0483:02382
02383:-00033:+00024:-00015:002319.0483:02383
02384:-00028:+00039:-00063:002319.0483:02384
02385:-00032:+00030:+00009:002319.0483:02385
02386:-00025:+00031:-00018:002319.0483:02386
02387:-00053:+00046:-00007:002275.3715:02387
02388:-00012:+00043:-00056:002275.3715:02388
02389:-00012:+00067:-00085:002275.3715:02389
02390:-00011:+00042:-00027:002275.3715:02390
02391:-00020:+00040:-00035:002275.3715:02391
02392:-00032:+00068:+00021:002275.3715:02392
02393:-00027:+00047:-00040:002275.3715:02393
02394:-00050:+00058:-00041:002275.3715:02394
02395:-00015:+00061:-00010:002275.3715:02395
02396:-00013:+00044:+00017:002355.6257:02396
02397:-00025:+00064:+00006:002355.6257:02397
02398:-00013:+00026:-00013:002355.6257:02398
02399:-00011:+00051:-00095:002355.6257:02399
02400:-00019:+00048:-00073:002355.6257:02400
02401:-00009:+00018:-00034:002355.6257:02401
02402:+00005:+00009:-00016:002355.6257:02402
02403:-00009:+00009:-00024:002355.6257:02403
02404:+00013:-00015:-00045:002384.4270:02404
02405:+00048:+00007:-00023:002384.4270:02405
02406:+00040:-00011:+00002:002384.4270:02406
02407:+00035:-00031:+00069:002384.4270:02407
02408:+00027:-00013:+00056:002384.4270:02408
02409:+00031:-00012:-00005:002384.4270:02409
02410:+00048:-00021:-00011:002384.4270:02410
02411:+00029:-00030:-00036:002384.4270:02411
02412:+00013:-00035:-00017:002339.3889:02412
02413:-00008:-00031:-00049:002339.3889:02413
02414:+00029:-00007:-00064:002339.3889:02414
02415:+00025:+00000:-00062:002339.3889:02415
02416:+00032:-00019:+00017:002339.3889:02416
02417:+00036:+00002:+00044:002339.3889:02417
02418:+00017:-00021:+00040:002339.3889:02418
02419:+00032:-00006:-00042:002339.3889:02419
02420:+00000:-00002:-00064:002339.3889:02420
02421:+00015:+00017:-00022:002409.7526:02421
02422:-00035:+00019:+00028:002409.7526:02422
02423:-00031:+00001:+00047:002409.7526:02423
02424:-00051:-00005:-00033:002409.7526:02424
02425:-00051:+00018:-00081:002409.7526:02425
02426:-00027:-00001:-00045:002409.7526:02426
02427:-00038:+00019:-00005:002409.7526:02427
02428:-00020:+00018:+00013:002409.7526:02428
02429:-00021:+00015:+00003:002407.0446:02429
02430:-00006:+00032:+00012:002407.0446:02430
02431:-00003:+00016:+00023:002407.0446:02431
02432:+00016:+00026:+00055:002407.0446:02432
02433:-00003:+00038:+00082:002407.0446:02433
02434:-00023:+00014:+00020:002407.0446:02434
02435:+00005:+00039:-00047:002407.0446:02435
02436:+00000:+00036:-00039:002407.0446:02436
02437:+00005:+00050:-00003:002407.0446:02437
02438:+00001:+00020:-00016:002339.3825:02438
02439:-00003:+00035:-00005:002339.3825:02439
02440:+00015:+00011:+00045:002339.3825:02440
02441:+00004:+00022:+00008:002339.3825:02441
02442:-00006:+00019:+00065:002339.3825:02442
02443:-00002:+00007:+00034:002339.3825:02443
02444:-00020:+00018:-00019:002339.3825:02444
02445:-00008:+00017:+00007:002339.3825:02445
02446:+00015:+00021:+00052:002391.4575:02446
02447:-00023:+00009:+00040:002391.4575:02447
02448:-00020:+00021:-00001:002391.4575:02448
02449:-00020:+00011:-00012:002391.4575:02449
02450:-00018:+00015:-00012:002391.4575:02450
02451:+00016:+00023:-00005:002391.4575:02451
02452:+00030:+00013:+00067:002391.4575:02452
02453:+00010:+00009:+00023:002391.4575:02453
02454:+00024:+00021:-00032:002397.9458:02454
02455:+00042:+00035:+00030:002397.9458:02455
02456:+00042:-00002:+00046:002397.9458:02456
02457:+00014:-00004:-00033:002397.9458:02457
02458:+00025:-00003:+00000:002397.9458:02458
02459:+00029:-00016:+00066:002397.9458:02459
02460:+00010:+00000:-00014:002397.9458:02460
02461:+00019:-00019:+00045:002397.9458:02461
02462:-00009:-00033:+00059:002397.9458:02462
02463:-00025:-00019:+00031:002339.4221:02463
02464:+00017:+00007:+00000:002339.4221:02464
02465:-00005:-00019:-00010:002339.4221:02465
02466:-00013:-00001:+00005:002339.4221:02466
02467:+00001:+00022:+00041:002339.4221:02467
02468:-00039:+00011:-00003:002339.4221:02468
02469:-00026:+00037:-00036:002339.4221:02469
02470:+00001:+00030:+00024:002339.4221:02470
02471:-00012:+00052:+00000:002419.0576:02471
02472:-00034:+00028:+00056:002419.0576:02472
02473:+00004:+00031:+00038:002419.0576:02473
02474:-00007:+00064:+00014:002419.0576:02474
02475:+00014:+00043:-00022:002419.0576:02475
02476:+00017:+00070:+00005:002419.0576:02476
02477:+00014:+00043:+00020:002419.0576:02477
02478:-00010:+00028:-00012:002419.0576:02478
02479:-00024:+00039:-00029:002430.1164:02479
02480:+00000:+00049:-00055:002430.1164:02480
02481:-00035:+00020:-00063:002430.1164:02481
02482:-00012:+00029:+00011:002430.1164:02482
02483:-00033:+00039:+00044:002430.1164:02483
02484:-00019:+00012:+00000:002430.1164:02484
02485:+00002:+00025:+00033:002430.1164:02485
02486:+00019:+00036:+00050:002430.1164:02486
02487:-00015:+00027:+00050:002430.1164:02487
02488:-00035:+00035:-00005:002375.0383:02488
02489:-00033:+00064:-00078:002375.0383:02489
02490:-00048:+00037:-00068:002375.0383:02490
02491:-00027:+00034:-00095:002375.0383:02491
02492:-00030:+00025:-00003:002375.0383:02492
02493:-00038:-00005:-00018:002375.0383:02493
02494:-00036:-00002:-00025:002375.0383:02494
02495:-00012:+00018:-00062:002375.0383:02495
02496:-00024:-00002:-00020:002423.6638:02496
02497:-00018:+00000:+00052:002423.6638:02497
02498:-00004:+00007:+00053:002423.6638:02498
02499:+00005:+00005:+00017:002423.6638:02499
02500:+00004:-00004:-00014:002423.6638:02500
02501:-00015:+00002:-00012:002423.6638:02501
02502:-00040:+00004:-00010:002423.6638:02502
02503:-00055:-00015:-00057:002423.6638:02503
02504:-00032:-00017:-00129:002420.8115:02504
02505:-00029:+00021:-00107:002420.8115:02505
02506:-00036:-00004:-00039:002420.8115:02506
02507:-00012:+00022:+00072:002420.8115:02507
02508:-00017:-00004:+00079:002420.8115:02508
02509:+00018:+00036:+00042:002420.8115:02509
02510:+00033:+00039:-00056:002420.8115:02510
02511:+00012:+00064:-00027:002420.8115:02511
02512:+00033:+00049:+00023:002420.8115:02512
02513:+00013:+00054:-00005:002348.2487:02513
02514:+00000:+00031:-00094:002348.2487:02514
02515:-00013:+00041:-00099:002348.2487:02515
02516:-00022:+00023:-00011:002348.2487:02516
02517:-00037:+00011:-00042:002348.2487:02517
02518:-00026:+00023:+00111:002348.2487:02518
02519:-00029:-00021:+00023:002348.2487:02519
02520:-00052:+00013:-00156:002348.2487:02520
02521:+00001:+00011:-00107:002419.0402:02521
02522:-00019:+00005:-00025:002419.0402:02522
02523:-00040:+00033:-00010:002419.0402:02523
02524:-00025:+00032:+00051:002419.0402:02524
02525:-00039:+00018:+00037:002419.0402:02525
02526:-00055:+00039:-00032:002419.0402:02526
02527:-00011:+00022:-00024:002419.0402:02527
02528:-00027:+00034:-00038:002419.0402:02528
02529:-00022:+00012:-00043:002448.8828:02529
02530:+00009:+00023:-00033:002448.8828:02530
02531:+00019:-00002:-00031:002448.8828:02531
02532:+00046:+00009:-00032:002448.8828:02532
02533:+00014:-00017:-00024:002448.8828:02533
02534:-00005:+00008:-00046:002448.8828:02534
02535:+00031:-00002:-00002:002448.8828:02535
02536:+00019:+00002:-00033:002448.8828:02536
02537:-00002:+00017:+00015:002448.8828:02537
02538:+00015:-00010:+00018:002402.4565:02538
02539:-00034:-00017:+00010:002402.4565:02539
02540:-00017:-00009:+00012:002402.4565:02540
02541:-00026:+00005:-00031:002402.4565:02541
02542:-00041:-00002:-00068:002402.4565:02542
02543:-00021:+00007:-00040:002402.4565:02543
02544:-00016:-00003:+00079:002402.4565:02544
02545:-00021:-00032:+00060:002402.4565:02545
02546:-00014:-00035:+00037:002481.0627:02546
02547:-00003:+00007:-00025:002481.0627:02547
02548:-00003:-00007:+00004:002481.0627:02548
02549:-00004:-00031:-00031:002481.0627:02549
02550:+00018:-00018:+00035:002481.0627:02550
02551:+00047:-00002:+00070:002481.0627:02551
02552:+00028:-00014:+00062:002481.0627:02552
02553:+00062:-00008:+00012:002481.0627:02553
02554:+00055:-00012:+00013:002497.0859:02554
02555:+00055:-00024:+00005:002497.0859:02555
02556:+00064:-00046:-00041:002497.0859:02556
02557:+00088:-00012:-00029:002497.0859:02557
02558:+00081:-00035:+00069:002497.0859:02558
02559:+00092:-00027:+00106:002497.0859:02559
02560:+00042:-00049:+00097:002497.0859:02560
02561:+00046:-00048:+00045:002497.0859:02561
02562:+00012:-00041:+00051:002430.5793:02562
02563:+00021:-00035:+00034:002430.5793:02563
02564:-00008:-00022:-00033:002430.5793:02564
02565:+00005:-00019:-00002:002430.5793:02565
02566:+00006:-00003:+00031:002430.5793:02566
02567:-00005:+00000:+00027:002430.5793:02567
02568:+00018:+00009:+00022:002430.5793:02568
02569:-00009:+00018:+00028:002430.5793:02569
02570:+00006:-00020:+00036:002466.5085:02570
02571:-00016:+00008:+00032:002466.5085:02571
02572:-00022:-00003:-00007:002466.5085:02572
02573:-00007:+00024:+00060:002466.5085:02573
02574:+00014:+00006:+00009:002466.5085:02574
02575:+00017:+00008:+00046:002466.5085:02575
02576:+00019:-00030:+00063:002466.5085:02576
02577:-00001:-00012:+00026:002466.5085:02577
02578:-00021:-00011:+00076:002430.1164:02578
02579:+00005:-00031:+00058:002430.1164:02579
02580:-00021:-00029:+00070:002430.1164:02580
02581:-00016:-00036:-00004:002430.1164:02581
02582:-00010:-00050:+00034:002430.1164:02582
02583:+00000:-00027:+00015:002430.1164:02583
02584:+00000:-00044:+00051:002430.1164:02584
02585:-00025:-00047:+00033:002430.1164:02585
02586:-00002:-00047:+00063:002430.1164:02586
02587:-00039:-00063:-00016:002330.6350:02587
02588:+00006:-00045:+00034:002330.6350:02588
02589:+00017:-00040:+00060:002330.6350:02589
02590:+00005:-00037:+00030:002330.6350:02590
02591:-00002:-00036:+00093:002330.6350:02591
02592:-00001:-00025:+00060:002330.6350:02592
02593:-00019:-00035:+00009:002330.6350:02593
02594:-00002:-00037:-00010:002330.6350:02594
02595:-00007:-00032:+00039:002351.1953:02595
02596:+00001:-00010:+00028:002351.1953:02596
02597:+00000:-00026:-00033:002351.1953:02597
02598:-00005:-00018:-00011:002351.1953:02598
02599:+00016:-00032:+00020:002351.1953:02599
02600:+00005:-00009:+00013:002351.1953:02600
02601:-00007:+00003:+00046:002351.1953:02601
02602:-00024:+00003:+00035:002351.1953:02602
02603:-00017:+00003:-00008:002351.1953:02603
02604:+00002:+00014:-00014:002336.0937:02604
02605:-00019:+00023:-00022:002336.0937:02605
02606:-00011:+00049:-00009:002336.0937:02606
02607:-00020:+00026:-00008:002336.0937:02607
02608:-00010:+00031:-00027:002336.0937:02608
02609:+00001:+00032:-00025:002336.0937:02609
02610:+00001:+00034:-00017:002336.0937:02610
02611:-00016:+00037:-00003:002336.0937:02611
02612:-00022:+00018:+00033:002336.0937:02612
02613:+00006:+00019:+00009:002267.0832:02613
02614:-00010:+00000:+00020:002267.0832:02614
02615:-00020:-00005:+00016:002267.0832:02615
02616:-00016:-00007:-00020:002267.0832:02616
02617:-00014:+00004:-00045:002267.0832:02617
02618:-00036:-00049:-00052:002267.0832:02618
02619:-00052:-00009:-00039:002267.0832:02619
02620:-00048:-00025:+00003:002267.0832:02620
02621:-00035:-00020:-00056:002342.4594:02621
02622:-00013:-00007:-00041:002342.4594:02622
02623:+00019:-00013:+00017:002342.4594:02623
02624:-00008:-00009:+00013:002342.4594:02624
02625:-00002:-00017:+00005:002342.4594:02625
02626:+00031:+00017:-00021:002342.4594:02626
02627:+00006:+00022:-00024:002342.4594:02627
02628:+00045:+00010:-00042:002342.4594:02628
02629:+00024:+00002:-00067:002342.4594:02629
02630:+00019:+00005:-00048:002353.4340:02630
02631:+00005:-00021:-00062:002353.4340:02631
02632:-00009:-00008:-00025:002353.4340:02632
02633:-00028:-00011:-00029:002353.4340:02633
02634:-00049:-00011:+00020:002353.4340:02634
02635:-00056:-00029:+00041:002353.4340:02635
02636:-00051:-00013:+00018:002353.4340:02636
02637:-00069:-00042:+00020:002353.4340:02637
02638:-00069:-00049:-00029:002300.5534:02638
02639:-00081:-00036:-00050:002300.5534:02639
02640:-00070:-00052:-00051:002300.5534:02640
02641:-00057:-00029:-00075:002300.5534:02641
02642:-00042:-00025:-00068:002300.5534:02642
02643:-00050:-00051:-00009:002300.5534:02643
02644:-00032:-00012:-00035:002300.5534:02644
02645:-00014:+00004:-00003:002300.5534:02645
02646:-00038:-00009:-00003:002300.5534:02646
02647:-00010:+00014:+00025:002368.9306:02647
02648:-00013:+00025:-00036:002368.9306:02648
02649:-00013:+00028:-00041:002368.9306:02649
02650:-00015:+00064:-00073:002368.9306:02650
02651:-00012:+00070:-00076:002368.9306:02651
02652:-00054:+00066:-00074:002368.9306:02652
02653:-00044:+00045:-00017:002368.9306:02653
02654:-00037:+00045:-00015:002368.9306:02654
02655:-00055:+00063:-00011:002371.0466:02655
02656:-00032:+00029:+00020:002371.0466:02656
02657:-00026:+00040:+00046:002371.0466:02657
02658:-00022:+00029:+00047:002371.0466:02658
02659:-00002:+00028:+00014:002371.0466:02659
02660:-00004:+00048:-00066:002371.0466:02660
02661:-00020:+00048:-00113:002371.0466:02661
02662:-00013:+00035:-00114:002371.0466:02662
02663:+00002:+00054:-00057:002371.0466:02663
02664:+00014:+00012:-00052:002317.6362:02664
02665:+00018:+00039:-00050:002317.6362:02665
02666:+00016:+00019:+00001:002317.6362:02666
02667:+00011:+00020:-00005:002317.6362:02667
02668:+00009:+00005:-00001:002317.6362:02668
02669:+00030:-00006:+00002:002317.6362:02669
02670:+00035:+00008:-00026:002317.6362:02670
02671:-00002:+00006:-00062:002317.6362:02671
02672:+00020:-00018:-00031:002382.4204:02672
02673:+00016:-00001:-00022:002382.4204:02673
02674:+00005:-00027:-00024:002382.4204:02674
02675:+00003:-00033:-00008:002382.4204:02675
02676:-00011:-00031:-00010:002382.4204:02676
02677:-00004:-00047:-00018:002382.4204:02677
02678:+00003:-00024:-00034:002382.4204:02678
02679:+00028:-00012:-00007:002382.4204:02679
02680:+00006:-00014:+00019:002382.4204:02680
02681:+00010:-00022:+00025:002388.9929:02681
02682:+00013:-00017:-00003:002388.9929:02682
02683:+00020:-00017:-00032:002388.9929:02683
02684:-00001:-00015:-00067:002388.9929:02684
02685:-00017:+00007:-00056:002388.9929:02685
02686:-00013:+00000:-00004:002388.9929:02686
02687:-00048:+00007:+00100:002388.9929:02687
02688:-00028:+00019:+00090:002388.9929:02688
02689:-00025:+00018:-00018:002339.4384:02689
02690:-00032:+00010:-00070:002339.4384:02690
02691:-00042:+00021:-00089:002339.4384:02691
02692:-00015:+00025:-00029:002339.4384:02692
02693:-00034:-00004:+00028:002339.4384:02693
02694:-00025:+00021:+00095:002339.4384:02694
02695:-00011:+00019:+00026:002339.4384:02695
02696:-00022:+00034:+00034:002339.4384:02696
02697:+00005:-00004:+00041:002339.4384:02697
02698:+00001:+00021:+00071:002405.2165:02698
02699:-00008:+00023:+00082:002405.2165:02699
02700:+00018:+00017:+00065:002405.2165:02700
02701:+00013:+00015:+00035:002405.2165:02701
02702:+00006:+00033:+00046:002405.2165:02702
02703:+00034:+00013:+00012:002405.2165:02703
02704:+00018:+00025:+00035:002405.2165:02704
02705:+00009:+00024:-00009:002405.2165:02705
02706:-00005:+00014:-00005:002425.4516:02706
02707:+00013:+00011:-00002:002425.4516:02707
02708:+00014:+00009:+00064:002425.4516:02708
02709:+00007:+00012:-00001:002425.4516:02709
02710:+00020:+00035:+00018:002425.4516:02710
02711:+00031:+00015:+00050:002425.4516:02711
02712:+00014:+00013:+00045:002425.4516:02712
02713:-00006:+00033:+00083:002425.4516:02713
02714:+00011:+00012:+00034:002375.0180:02714
02715:+00002:+00020:+00039:002375.0180:02715
02716:+00015:+00013:-00028:002375.0180:02716
02717:-00016:-00001:-00002:002375.0180:02717
02718:-00007:+00000:+00013:002375.0180:02718
02719:-00018:-00017:+00032:002375.0180:02719
02720:+00004:-00018:+00051:002375.0180:02720
02721:-00010:-00034:+00015:002375.0180:02721
02722:+00000:-00035:+00037:002447.3415:02722
02723:+00003:-00024:-00019:002447.3415:02723
02724:+00004:-00034:-00031:002447.3415:02724
02725:+00019:-00046:-00024:002447.3415:02725
02726:+00031:-00013:+00031:002447.3415:02726
02727:+00031:-00028:+00063:002447.3415:02727
02728:+00022:-00033:+00024:002447.3415:02728
02729:+00010:-00025:+00047:002447.3415:02729
02730:+00007:-00009:+00029:002447.3415:02730
02731:+00010:-00013:-00018:002453.6169:02731
02732:+00029:-00017:-00053:002453.6169:02732
02733:+00038:-00016:-00019:002453.6169:02733
02734:+00033:+00008:+00028:002453.6169:02734
02735:+00027:+00006:+00005:002453.6169:02735
02736:+00017:+00038:-00052:002453.6169:02736
02737:+00020:+00033:-00072:002453.6169:02737
02738:-00006:+00032:-00024:002453.6169:02738
02739:+00004:+00055:+00059:002388.7458:02739
02740:-00033:+00026:+00084:002388.7458:02740
02741:-00027:+00070:+00057:002388.7458:02741
02742:-00031:+00069:-00004:002388.7458:02742
02743:-00065:+00045:-00001:002388.7458:02743
02744:-00066:+00029:+00010:002388.7458:02744
02745:-00083:+00035:+00002:002388.7458:02745
02746:-00075:+00015:-00016:002388.7458:02746
02747:-00059:+00016:-00082:002437.8710:02747
02748:-00060:+00019:-00058:002437.8710:02748
02749:-00056:+00006:-00040:002437.8710:02749
02750:-00039:+00003:+00038:002437.8710:02750
02751:-00011:-00015:+00063:002437.8710:02751
02752:+00003:+00003:+00024:002437.8710:02752
02753:+00033:+00022:+00012:002437.8710:02753
02754:+00007:+00013:+00030:002437.8710:02754
02755:+00036:+00021:+00054:002434.7819:02755
02756:+00033:+00014:+00027:002434.7819:02756
02757:+00046:+00020:-00028:002434.7819:02757
02758:+00015:+00016:-00049:002434.7819:02758
02759:+00006:-00020:-00108:002434.7819:02759
02760:-00023:+00000:-00141:002434.7819:02760
02761:-00034:-00010:-00051:002434.7819:02761
02762:-00037:-00033:+00021:002434.7819:02762
02763:-00025:-00034:+00039:002434.7819:02763
02764:-00034:-00029:+00034:002361.5842:02764
02765:-00010:-00026:+00049:002361.5842:02765
02766:-00038:-00012:+00044:002361.5842:02766
02767:-00052:-00035:+00012:002361.5842:02767
02768:-00056:-00021:+00008:002361.5842:02768
02769:-00054:-00015:-00095:002361.5842:02769
02770:-00054:+00008:-00033:002361.5842:02770
02771:-00053:-00004:-00042:002361.5842:02771
02772:-00051:+00018:-00016:002414.4584:02772
02773:-00027:-00003:-00016:002414.4584:02773
02774:-00036:-00003:+00016:002414.4584:02774
02775:-00009:+00001:-00030:002414.4584:02775
02776:-00003:+00022:-00023:002414.4584:02776
02777:-00004:+00012:-00025:002414.4584:02777
02778:+00020:+00028:-00005:002414.4584:02778
02779:+00015:+00014:-00005:002414.4584:02779
02780:+00020:+00023:-00048:002430.1513:02780
02781:+00017:+00016:-00066:002430.1513:02781
02782:-00002:+00016:-00107:002430.1513:02782
02783:-00011:+00020:-00045:002430.1513:02783
02784:+00002:+00013:-00019:002430.1513:02784
02785:+00000:-00005:+00011:002430.1513:02785
02786:-00006:+00020:-00009:002430.1513:02786
02787:+00015:+00000:+00016:002430.1513:02787
02788:+00007:+00034:-00053:002430.1513:02788
02789:-00023:+00014:-00005:002370.5356:02789
02790:-00011:+00038:-00033:002370.5356:02790
02791:-00063:+00063:-00018:002370.5356:02791
02792:-00045:+00046:-00093:002370.5356:02792
02793:-00051:+00083:-00069:002370.5356:02793
02794:-00026:+00063:-00034:002370.5356:02794
02795:-00036:+00065:-00036:002370.5356:02795
02796:-00031:+00061:-00006:002370.5356:02796
02797:+00000:+00081:-00046:002442.4995:02797
02798:+00000:+00070:-00037:002442.4995:02798
02799:+00017:+00053:-00018:002442.4995:02799
02800:+00008:+00051:-00032:002442.4995:02800
02801:-00022:+00029:-00023:002442.4995:02801
02802:-00011:+00017:-00091:002442.4995:02802
02803:-00010:+00010:-00061:002442.4995:02803
02804:-00019:+00005:+00017:002442.4995:02804
02805:-00040:-00016:+00052:002444.1772:02805
02806:-00011:-00012:+00035:002444.1772:02806
02807:-00003:+00001:-00082:002444.1772:02807
02808:-00004:-00007:+00021:002444.1772:02808
02809:+00003:-00013:+00014:002444.1772:02809
02810:-00011:-00010:+00054:002444.1772:02810
02811:-00007:-00018:+00034:002444.1772:02811
02812:-00010:-00012:+00033:002444.1772:02812
02813:-00034:+00009:+00011:002444.1772:02813
02814:-00032:-00009:-00032:002379.6293:02814
02815:-00040:+00004:-00079:002379.6293:02815
02816:-00027:-00005:-00078:002379.6293:02816
02817:-00004:+00015:-00077:002379.6293:02817
02818:-00005:+00023:+00023:002379.6293:02818
02819:+00036:+00018:+00063:002379.6293:02819
02820:+00025:-00001:+00039:002379.6293:02820
02821:+00049:+00019:+00032:002379.6293:02821
02822:+00038:+00032:+00068:002447.3486:02822
02823:+00011:+00018:+00013:002447.3486:02823
02824:-00004:-00001:+00039:002447.3486:02824
02825:-00008:+00019:+00003:002447.3486:02825
02826:-00040:+00009:-00071:002447.3486:02826
02827:-00030:+00002:-00099:002447.3486:02827
02828:-00020:+00006:-00057:002447.3486:02828
02829:-00025:+00023:+00070:002447.3486:02829
02830:-00008:-00005:+00043:002458.4375:02830
02831:-00010:+00008:+00084:002458.4375:02831
02832:+00013:-00006:+00069:002458.4375:02832
02833:+00000:-00017:+00068:002458.4375:02833
02834:+00025:+00015:+00067:002458.4375:02834
02835:+00031:+00024:-00031:002458.4375:02835
02836:+00037:+00039:-00060:002458.4375:02836
02837:+00041:+00036:-00020:002458.4375:02837
02838:+00076:+00026:-00036:002416.5043:02838
02839:+00013:+00033:-00024:002416.5043:02839
02840:+00064:+00030:-00029:002416.5043:02840
02841:+00066:+00033:-00085:002416.5043:02841
02842:+00078:+00068:+00021:002416.5043:02842
02843:+00082:+00033:+00131:002416.5043:02843
02844:+00039:+00052:+00040:002416.5043:02844
02845:+00021:+00044:-00126:002416.5043:02845
02846:+00075:+00061:-00029:002476.2287:02846
02847:+00011:+00042:+00085:002476.2287:02847
02848:+00000:+00015:+00127:002476.2287:02848
02849:-00042:+00006:+00101:002476.2287:02849
02850:-00042:+00016:+00003:002476.2287:02850
02851:-00043:+00020:-00138:002476.2287:02851
02852:-00070:-00006:-00107:002476.2287:02852
02853:-00075:-00037:-00052:002476.2287:02853
02854:-00073:-00033:+00105:002482.4296:02854
02855:-00031:-00023:+00171:002482.4296:02855
02856:-00001:-00025:+00142:002482.4296:02856
02857:-00019:-00048:+00060:002482.4296:02857
02858:+00002:-00044:-00012:002482.4296:02858
02859:+00021:-00025:-00079:002482.4296:02859
02860:+00052:-00030:-00039:002482.4296:02860
02861:+00045:-00032:+00011:002482.4296:02861
02862:+00035:-00047:+00117:002482.4296:02862
02863:+00016:-00048:+00159:002402.5849:02863
02864:+00025:-00023:+00088:002402.5849:02864
02865:+00033:-00008:+00031:002402.5849:02865
02866:+00019:-00035:+00016:002402.5849:02866
02867:+00020:-00021:+00064:002402.5849:02867
02868:+00007:-00010:+00068:002402.5849:02868
02869:+00094:+00040:-00015:002402.5849:02869
02870:+00056:+00014:-00037:002402.5849:02870
02871:+00029:+00012:-00040:002428.4240:02871
02872:-00014:+00008:+00028:002428.4240:02872
02873:-00010:-00006:-00041:002428.4240:02873
02874:-00016:+00008:-00013:002428.4240:02874
02875:-00031:-00012:+00054:002428.4240:02875
02876:-00036:-00018:+00175:002428.4240:02876
02877:-00044:-00049:+00131:002428.4240:02877
02878:-00050:-00010:+00047:002428.4240:02878
02879:-00053:-00008:-00020:002402.5292:02879
02880:-00026:-00010:-00094:002402.5292:02880
02881:-00055:-00010:-00024:002402.5292:02881
02882:-00069:-00019:-00001:002402.5292:02882
02883:-00059:-00030:+00019:002402.5292:02883
02884:-00066:-00019:-00045:002402.5292:02884
02885:-00042:-00012:+00008:002402.5292:02885
02886:-00043:-00020:+00034:002402.5292:02886
02887:-00050:-00009:+00063:002402.5292:02887
02888:-00028:-00031:+00056:002313.4252:02888
02889:-00027:+00033:+00013:002313.4252:02889
02890:-00020:+00014:+00024:002313.4252:02890
02891:-00003:+00014:+00003:002313.4252:02891
02892:-00002:+00020:+00015:002313.4252:02892
02893:-00002:+00022:+00012:002313.4252:02893
02894:+00001:+00010:-00020:002313.4252:02894
02895:+00002:+00014:-00056:002313.4252:02895
02896:-00008:-00001:-00073:002355.7116:02896
02897:-00007:+00024:+00003:002355.7116:02897
02898:-00021:+00001:+00013:002355.7116:02898
02899:-00005:+00010:+00009:002355.7116:02899
02900:-00005:+00008:+00010:002355.7116:02900
02901:+00019:+00017:-00011:002355.7116:02901
02902:-00008:+00024:+00063:002355.7116:02902
02903:+00004:+00021:+00057:002355.7116:02903
02904:-00044:-00004:+00017:002355.7116:02904
02905:-00043:+00007:-00106:002357.8813:02905
02906:-00033:-00011:-00097:002357.8813:02906
02907:-00048:-00018:-00031:002357.8813:02907
02908:-00084:-00055:+00032:002357.8813:02908
02909:-00050:-00053:-00028:002357.8813:02909
02910:-00050:-00063:-00052:002357.8813:02910
02911:-00037:-00053:-00004:002357.8813:02911
02912:-00029:-00067:+00043:002357.8813:02912
02913:-00019:-00058:+00051:002304.8386:02913
02914:+00017:-00063:+00009:002304.8386:02914
02915:+00016:-00032:-00031:002304.8386:02915
02916:+00014:+00003:-00053:002304.8386:02916
02917:+00014:+00018:-00052:002304.8386:02917
02918:-00004:+00033:+00016:002304.8386:02918
02919:+00016:+00025:-00038:002304.8386:02919
02920:+00021:+00064:-00065:002304.8386:02920
02921:+00024:+00041:-00014:002304.8386:02921
02922:+00047:+00042:+00020:002377.9360:02922
02923:+00035:+00042:+00053:002377.9360:02923
02924:+00026:+00046:+00057:002377.9360:02924
02925:+00036:+00049:+00053:002377.9360:02925
02926:+00021:+00040:-00063:002377.9360:02926
02927:-00007:+00010:-00074:002377.9360:02927
02928:-00009:+00016:-00070:002377.9360:02928
02929:-00055:+00009:-00082:002377.9360:02929
02930:-00053:+00002:-00053:002388.9824:02930
02931:-00058:-00009:-00083:002388.9824:02931
02932:-00052:-00012:-00032:002388.9824:02932
02933:-00031:-00052:+00052:002388.9824:02933
02934:-00042:-00048:+00042:002388.9824:02934
02935:-00052:-00067:-00017:002388.9824:02935
02936:-00013:-00038:+00005:002388.9824:02936
02937:-00055:-00065:-00022:002388.9824:02937
02938:-00039:-00036:+00021:002388.9824:02938
02939:-00036:-00046:+00021:002326.3574:02939
02940:-00024:-00011:-00054:002326.3574:02940
02941:+00003:-00022:-00123:002326.3574:02941
02942:+00036:-00003:-00065:002326.3574:02942
02943:-00004:-00009:+00028:002326.3574:02943
02944:+00013:+00002:+00030:002326.3574:02944
02945:+00008:-00005:+00075:002326.3574:02945
02946:+00027:+00023:-00002:002326.3574:02946
02947:+00003:+00017:+00015:002377.9291:02947
02948:-00004:-00002:+00015:002377.9291:02948
02949:-00014:+00009:+00000:002377.9291:02949
02950:-00053:-00015:-00014:002377.9291:02950
02951:-00039:-00011:-00066:002377.9291:02951
02952:-00035:+00000:-00057:002377.9291:02952
02953:-00031:-00034:-00012:002377.9291:02953
02954:-00033:-00034:-00029:002377.9291:02954
02955:-00049:-00013:-00035:002377.9291:02955
02956:-00015:-00026:-00053:002371.0866:02956
02957:-00014:-00022:-00014:002371.0866:02957
02958:-00020:+00007:+00043:002371.0866:02958
02959:-00023:-00033:+00070:002371.0866:02959
02960:-00038:-00017:+00039:002371.0866:02960
02961:-00036:-00019:+00034:002371.0866:02961
02962:-00026:+00008:-00006:002371.0866:02962
02963:-00041:-00018:-00018:002371.0866:02963
02964:-00055:+00005:-00017:002309.1081:02964
02965:-00050:-00017:+00007:002309.1081:02965
02966:-00011:-00007:-00066:002309.1081:02966
02967:-00005:-00011:-00091:002309.1081:02967
02968:+00013:-00013:-00030:002309.1081:02968
02969:+00046:-00045:+00017:002309.1081:02969
02970:+00045:-00023:+00040:002309.1081:02970
02971:+00067:-00030:+00055:002309.1081:02971
02972:+00054:-00025:+00012:002309.1081:02972
02973:+00049:-00030:-00001:002368.9606:02973
02974:+00044:-00021:-00007:002368.9606:02974
02975:-00003:-00031:-00003:002368.9606:02975
02976:-00009:-00022:-00044:002368.9606:02976
02977:+00016:-00009:-00039:002368.9606:02977
02978:-00007:-00014:-00068:002368.9606:02978
02979:-00009:-00019:-00047:002368.9606:02979
02980:+00034:-00014:+00028:002368.9606:02980
02981:+00049:+00006:+00052:002379.9924:02981
02982:+00035:-00020:+00018:002379.9924:02982
02983:+00028:-00001:+00047:002379.9924:02983
02984:+00015:-00015:+00052:002379.9924:02984
02985:+00019:+00009:+00021:002379.9924:02985
02986:-00006:-00003:-00047:002379.9924:02986
02987:+00006:+00013:-00055:002379.9924:02987
02988:-00009:-00005:-00078:002379.9924:02988
02989:-00008:+00005:-00027:002379.9924:02989
02990:+00011:-00018:+00030:002321.9853:02990
02991:+00004:+00006:+00054:002321.9853:02991
02992:-00020:-00019:+00036:002321.9853:02992
02993:-00024:-00018:+00022:002321.9853:02993
02994:-00006:-00007:+00015:002321.9853:02994
02995:-00021:-00030:-00004:002321.9853:02995
02996:-00021:+00006:+00039:002321.9853:02996
02997:+00001:-00020:+00027:002321.9853:02997
02998:-00036:-00033:+00002:002382.4848:02998
02999:-00028:-00030:-00006:002382.4848:02999
03000:-00011:-00010:-00017:002382.4848:03000
03001:-00011:-00007:-00010:002382.4848:03001
03002:+00009:+00007:-00048:002382.4848:03002
03003:+00045:+00008:+00029:002382.4848:03003
03004:+00034:-00016:+00074:002382.4848:03004
03005:+00049:-00005:+00108:002382.4848:03005
03006:+00044:-00004:+00096:002382.4848:03006
03007:+00045:+00000:-00031:002380.0192:03007
03008:+00010:+00008:-00017:002380.0192:03008
03009:+00034:+00001:+00046:002380.0192:03009
03010:+00021:+00004:+00056:002380.0192:03010
03011:+00002:-00013:-00046:002380.0192:03011
03012:-00022:+00001:-00071:002380.0192:03012
03013:+00001:-00028:+00019:002380.0192:03013
03014:-00037:-00038:+00012:002380.0192:03014
03015:-00055:-00048:+00054:002321.9885:03015
03016:-00022:-00049:+00024:002321.9885:03016
03017:-00037:-00029:-00002:002321.9885:03017
03018:-00026:-00027:+00049:002321.9885:03018
03019:-00045:-00018:+00067:002321.9885:03019
03020:-00068:-00010:+00059:002321.9885:03020
03021:-00064:-00017:+00031:002321.9885:03021
03022:-00047:+00010:-00028:002321.9885:03022
03023:-00041:+00014:-00027:002321.9885:03023
03024:-00038:+00037:-00054:002382.4306:03024
03025:-00033:+00048:-00040:002382.4306:03025
03026:+00007:+00036:-00072:002382.4306:03026
03027:+00037:+00046:-00056:002382.4306:03027
03028:+00065:+00065:-00034:002382.4306:03028
03029:+00061:+00044:+00047:002382.4306:03029
03030:+00049:+00043:+00073:002382.4306:03030
03031:+00026:+00066:+00051:002382.4306:03031
03032:+00007:+00066:+00002:002393.3833:03032
03033:+00009:+00058:-00049:002393.3833:03033
03034:-00018:+00041:-00035:002393.3833:03034
03035:-00032:+00031:-00051:002393.3833:03035
03036:-00064:+00000:-00048:002393.3833:03036
03037:-00033:+00020:-00069:002393.3833:03037
03038:-00027:-00005:-00072:002393.3833:03038
03039:-00016:-00015:-00092:002393.3833:03039
03040:-00029:-00020:+00033:002335.0202:03040
03041:-00024:-00035:+00084:002335.0202:03041
03042:-00020:-00007:+00014:002335.0202:03042
03043:+00002:+00004:-00038:002335.0202:03043
03044:-00005:-00001:-00036:002335.0202:03044
03045:+00005:+00000:-00009:002335.0202:03045
03046:-00006:+00018:-00008:002335.0202:03046
03047:+00012:+00022:-00089:002335.0202:03047
03048:+00029:+00028:-00076:002335.0202:03048
03049:+00048:+00001:-00060:002405.2023:03049
03050:+00039:+00034:-00045:002405.2023:03050
03051:+00039:-00006:-00002:002405.2023:03051
03052:+00043:+00020:-00003:002405.2023:03052
03053:+00043:-00003:+00039:002405.2023:03053
03054:+00036:+00008:-00006:002405.2023:03054
03055:-00009:-00021:+00045:002405.2023:03055
03056:-00006:+00006:+00002:002405.2023:03056
03057:-00015:-00014:-00067:002411.6667:03057
03058:-00001:-00004:-00048:002411.6667:03058
03059:-00037:+00004:-00065:002411.6667:03059
03060:-00027:+00001:+00082:002411.6667:03060
03061:-00045:-00010:+00009:002411.6667:03061
03062:-00041:+00005:+00058:002411.6667:03062
03063:-00039:-00005:-00028:002411.6667:03063
03064:-00082:+00008:+00029:002411.6667:03064
03065:-00051:+00003:-00030:002411.6667:03065
03066:-00062:+00023:+00042:002330.6970:03066
03067:-00046:-00004:-00051:002330.6970:03067
03068:-00081:+00016:-00017:002330.6970:03068
03069:-00050:+00015:-00024:002330.6970:03069
03070:-00055:+00025:+00039:002330.6970:03070
03071:-00066:+00035:-00035:002330.6970:03071
03072:-00013:+00040:+00024:002330.6970:03072
03073:-00018:+00042:+00029:002330.6970:03073
03074:+00016:+00043:+00090:002377.9326:03074
03075:-00009:+00066:+00069:002377.9326:03075
03076:+00009:+00042:+00025:002377.9326:03076
03077:+00001:+00027:-00031:002377.9326:03077
03078:+00002:+00055:-00039:002377.9326:03078
03079:-00049:-00004:-00030:002377.9326:03079
03080:-00063:+00001:-00027:002377.9326:03080
03081:-00066:-00019:+00000:002377.9326:03081
03082:-00031:-00030:-00048:002377.9326:03082
03083:-00054:-00024:-00054:002366.6784:03083
03084:+00021:-00025:-00006:002366.6784:03084
03085:+00002:-00051:+00111:002366.6784:03085
03086:-00008:-00019:+00083:002366.6784:03086
03087:+00006:-00037:+00023:002366.6784:03087
03088:+00036:+00007:-00037:002366.6784:03088
03089:+00003:-00011:-00030:002366.6784:03089
03090:-00010:-00023:+00048:002366.6784:03090
03091:-00019:-00024:+00031:002296.3759:03091
03092:-00003:-00012:-00067:002296.3759:03092
03093:-00014:-00049:-00012:002296.3759:03093
03094:+00030:-00020:+00004:002296.3759:03094
03095:-00016:-00047:+00037:002296.3759:03095
03096:+00004:-00032:-00007:002296.3759:03096
03097:+00012:-00030:-00008:002296.3759:03097
03098:+00032:+00007:-00027:002296.3759:03098
03099:+00008:+00006:-00046:002296.3759:03099
03100:-00006:+00012:+00062:002355.6652:03100
03101:-00001:+00017:+00030:002355.6652:03101
03102:-00053:+00020:+00005:002355.6652:03102
03103:-00036:+00053:-00083:002355.6652:03103
03104:-00036:+00027:-00083:002355.6652:03104
03105:-00049:+00036:-00068:002355.6652:03105
03106:-00015:+00031:-00001:002355.6652:03106
03107:-00006:+00037:-00004:002355.6652:03107
03108:+00020:+00051:-00062:002371.0466:03108
03109:-00008:+00040:-00026:002371.0466:03109
03110:+00005:+00064:+00009:002371.0466:03110
03111:-00018:+00055:+00008:002371.0466:03111
03112:-00016:+00056:-00010:002371.0466:03112
03113:-00001:+00084:-00018:002371.0466:03113
03114:-00015:+00078:-00032:002371.0466:03114
03115:-00025:+00085:-00047:002371.0466:03115
03116:-00040:+00084:+00049:002371.0466:03116
03117:-00034:+00056:+00023:002304.7590:03117
03118:-00064:+00060:-00083:002304.7590:03118
03119:-00022:+00059:-00094:002304.7590:03119
03120:-00015:+00049:-00061:002304.7590:03120
03121:-00021:+00050:+00005:002304.7590:03121
03122:-00019:+00032:+00076:002304.7590:03122
03123:+00014:+00037:+00131:002304.7590:03123
03124:-00010:-00003:+00115:002304.7590:03124
03125:+00004:+00000:+00025:002368.9675:03125
03126:-00022:+00006:-00002:002368.9675:03126
03127:-00069:-00020:-00092:002368.9675:03127
03128:-00067:+00004:-00171:002368.9675:03128
03129:-00048:+00016:-00145:002368.9675:03129
03130:-00016:+00006:+00018:002368.9675:03130
03131:-00018:-00007:+00167:002368.9675:03131
03132:-00024:-00052:+00160:002368.9675:03132
03133:+00034:-00028:-00021:002368.9675:03133
03134:+00051:-00028:-00053:002393.4541:03134
03135:+00079:-00023:-00069:002393.4541:03135
03136:+00071:+00002:+00009:002393.4541:03136
03137:+00128:-00021:+00006:002393.4541:03137
03138:+00138:+00001:+00014:002393.4541:03138
03139:+00146:+00006:+00114:002393.4541:03139
03140:+00079:-00011:+00159:002393.4541:03140
03141:+00004:-00040:+00114:002393.4541:03141
03142:-00021:-00025:-00125:002370.5556:03142
03143:-00016:-00057:-00206:002370.5556:03143
03144:-00044:-00044:-00006:002370.5556:03144
03145:-00059:-00066:+00151:002370.5556:03145
03146:-00029:-00052:+00105:002370.5556:03146
03147:-00030:-00066:-00087:002370.5556:03147
03148:-00030:-00044:-00048:002370.5556:03148
03149:-00080:-00068:+00066:002370.5556:03149
03150:-00082:-00048:+00095:002461.6879:03150
03151:-00020:-00031:+00051:002461.6879:03151
03152:-00020:+00020:-00182:002461.6879:03152
03153:-00023:+00051:-00179:002461.6879:03153
03154:-00015:+00005:+00055:002461.6879:03154
03155:-00024:+00016:+00152:002461.6879:03155
03156:+00030:+00032:+00112:002461.6879:03156
03157:+00054:+00055:+00078:002461.6879:03157
03158:+00042:+00039:-00046:002477.5837:03158
03159:+00056:+00059:-00055:002477.5837:03159
03160:+00103:+00059:-00142:002477.5837:03160
03161:+00113:+00087:-00216:002477.5837:03161
03162:+00122:+00045:-00206:002477.5837:03162
03163:+00083:+00044:+00095:002477.5837:03163
03164:+00091:+00023:+00185:002477.5837:03164
03165:+00011:+00009:+00060:002477.5837:03165
03166:+00016:+00013:-00108:002477.5837:03166
03167:-00036:+00020:-00077:002416.4833:03167
03168:-00052:+00004:-00003:002416.4833:03168
03169:-00027:-00003:+00041:002416.4833:03169
03170:-00033:+00009:+00045:002416.4833:03170
03171:-00050:+00000:+00016:002416.4833:03171
03172:-00063:-00019:-00015:002416.4833:03172
03173:-00078:+00009:-00028:002416.4833:03173
03174:-00076:+00004:-00026:002416.4833:03174
03175:-00067:-00015:-00033:002452.1098:03175
03176:-00034:+00004:+00035:002452.1098:03176
03177:-00013:-00034:+00008:002452.1098:03177
03178:+00020:+00002:-00014:002452.1098:03178
03179:+00013:-00018:+00030:002452.1098:03179
03180:+00023:-00022:+00061:002452.1098:03180
03181:+00043:+00004:+00068:002452.1098:03181
03182:+00065:-00008:-00045:002452.1098:03182
03183:+00040:+00002:-00042:002416.2338:03183
03184:+00026:-00036:-00007:002416.2338:03184
03185:+00022:-00051:+00112:002416.2338:03185
03186:+00009:-00065:+00086:002416.2338:03186
03187:-00002:-00079:+00017:002416.2338:03187
03188:-00009:-00067:-00009:002416.2338:03188
03189:-00022:-00093:-00015:002416.2338:03189
03190:-00015:-00097:+00036:002416.2338:03190
03191:-00015:-00060:+00099:002416.2338:03191
03192:+00004:-00090:+00131:002313.3771:03192
03193:-00013:-00093:+00015:002313.3771:03193
03194:+00015:-00085:+00015:002313.3771:03194
03195:+00005:-00096:+00029:002313.3771:03195
03196:-00027:-00107:+00011:002313.3771:03196
03197:-00027:-00077:-00025:002313.3771:03197
03198:-00019:-00038:-00062:002313.3771:03198
03199:+00003:-00024:-00072:002313.3771:03199
03200:-00006:-00050:-00024:002351.2512:03200
03201:+00003:-00048:+00053:002351.2512:03201
03202:-00017:-00025:+00046:002351.2512:03202
03203:-00009:-00016:+00019:002351.2512:03203
03204:-00010:+00032:-00013:002351.2512:03204
03205:+00014:+00016:-00021:002351.2512:03205
03206:-00011:+00048:-00031:002351.2512:03206
03207:-00024:+00051:-00027:002351.2512:03207
03208:-00012:+00064:-00032:002351.2512:03208
03209:-00048:+00071:-00078:002349.1105:03209
03210:-00052:+00061:-00089:002349.1105:03210
03211:-00065:+00097:-00003:002349.1105:03211
03212:-00056:+00098:-00042:002349.1105:03212
03213:-00033:+00102:-00021:002349.1105:03213
03214:-00048:+00072:-00012:002349.1105:03214
03215:-00049:+00062:-00011:002349.1105:03215
03216:-00046:+00073:+00050:002349.1105:03216
03217:-00044:+00066:-00023:002300.5947:03217
03218:-00063:+00064:-00106:002300.5947:03218
03219:-00035:+00040:-00072:002300.5947:03219
03220:-00045:+00032:-00041:002300.5947:03220
03221:-00065:+00016:-00053:002300.5947:03221
03222:-00002:+00007:-00042:002300.5947:03222
03223:-00012:-00010:-00062:002300.5947:03223
03224:-00011:-00028:-00035:002300.5947:03224
03225:+00002:-00064:+00019:002300.5947:03225
03226:+00003:-00065:-00004:002386.9794:03226
03227:+00008:-00069:-00013:002386.9794:03227
03228:+00006:-00076:-00048:002386.9794:03228
03229:+00019:-00065:-00041:002386.9794:03229
03230:+00031:-00058:-00022:002386.9794:03230
03231:+00013:-00064:-00033:002386.9794:03231
03232:+00050:-00025:-00014:002386.9794:03232
03233:+00023:-00039:-00037:002386.9794:03233
03234:+00035:-00028:-00031:002407.1437:03234
03235:+00049:-00028:+00019:002407.1437:03235
03236:+00052:-00014:-00006:002407.1437:03236
03237:+00046:-00018:+00032:002407.1437:03237
03238:+00028:+00024:+00001:002407.1437:03238
03239:+00011:+00035:-00024:002407.1437:03239
03240:+00017:+00025:-00029:002407.1437:03240
03241:-00009:+00040:-00044:002407.1437:03241
03242:-00007:+00048:-00059:002407.1437:03242
03243:-00015:+00031:-00091:002352.7368:03243
03244:-00011:+00044:-00013:002352.7368:03244
03245:-00035:+00052:+00016:002352.7368:03245
03246:-00029:+00036:+00036:002352.7368:03246
03247:-00048:+00049:+00086:002352.7368:03247
03248:-00068:+00034:+00077:002352.7368:03248
03249:-00082:+00047:-00049:002352.7368:03249
03250:-00069:+00067:-00071:002352.7368:03250
03251:-00053:+00043:+00001:002419.1274:03251
03252:-00061:+00042:+00046:002419.1274:03252
03253:-00063:+00065:-00001:002419.1274:03253
03254:-00044:+00040:+00032:002419.1274:03254
03255:-00037:+00027:-00064:002419.1274:03255
03256:-00052:+00049:-00008:002419.1274:03256
03257:-00023:+00037:+00038:002419.1274:03257
03258:-00017:+00025:+00039:002419.1274:03258
03259:+00015:+00037:+00005:002407.1372:03259
03260:+00024:+00034:+00024:002407.1372:03260
03261:+00060:+00033:+00088:002407.1372:03261
03262:-00002:-00015:+00146:002407.1372:03262
03263:+00027:+00014:+00039:002407.1372:03263
03264:+00014:+00017:-00014:002407.1372:03264
03265:+00012:-00031:-00085:002407.1372:03265
03266:-00018:-00009:+00007:002407.1372:03266
03267:-00009:-00029:+00065:002407.1372:03267
03268:+00002:-00052:+00054:002348.2155:03268
03269:+00002:-00060:+00019:002348.2155:03269
03270:+00002:-00056:-00019:002348.2155:03270
03271:-00010:-00038:-00013:002348.2155:03271
03272:+00003:-00039:+00001:002348.2155:03272
03273:-00021:-00026:+00008:002348.2155:03273
03274:-00013:-00018:-00011:002348.2155:03274
03275:-00012:-00008:-00023:002348.2155:03275
03276:-00037:-00005:-00007:002396.0441:03276
03277:-00039:+00001:+00008:002396.0441:03277
03278:-00039:-00001:-00023:002396.0441:03278
03279:-00015:+00018:-00014:002396.0441:03279
03280:-00036:-00004:+00006:002396.0441:03280
03281:-00022:-00003:+00011:002396.0441:03281
03282:-00021:-00005:+00041:002396.0441:03282
03283:+00001:-00015:-00065:002396.0441:03283
03284:-00005:+00012:-00085:002402.5395:03284
03285:+00036:+00000:-00051:002402.5395:03285
03286:+00006:-00001:+00024:002402.5395:03286
03287:+00012:+00024:+00034:002402.5395:03287
03288:+00024:+00023:+00011:002402.5395:03288
03289:+00031:+00014:-00016:002402.5395:03289
03290:+00006:+00013:-00019:002402.5395:03290
03291:+00030:+00015:+00013:002402.5395:03291
03292:+00012:+00027:+00041:002402.5395:03292
03293:+00017:+00030:-00044:002348.2451:03293
03294:+00017:+00047:-00052:002348.2451:03294
03295:-00007:+00029:-00017:002348.2451:03295
03296:+00001:+00016:-00013:002348.2451:03296
03297:-00021:+00038:-00003:002348.2451:03297
03298:-00009:+00021:-00061:002348.2451:03298
03299:-00023:-00006:-00021:002348.2451:03299
03300:-00008:-00015:+00048:002348.2451:03300
03301:-00019:+00009:+00092:002428.3894:03301
03302:-00001:-00015:+00057:002428.3894:03302
03303:+00014:-00031:-00046:002428.3894:03303
03304:-00010:-00002:-00085:002428.3894:03304
03305:-00012:-00009:-00013:002428.3894:03305
03306:+00005:-00031:+00090:002428.3894:03306
03307:-00019:-00013:+00062:002428.3894:03307
03308:-00007:-00033:-00001:002428.3894:03308
03309:-00008:-00018:-00052:002444.1420:03309
03310:+00020:-00012:-00023:002444.1420:03310
03311:+00019:-00034:+00006:002444.1420:03311
03312:+00006:-00034:+00064:002444.1420:03312
03313:+00010:-00007:+00083:002444.1420:03313
03314:+00013:-00009:+00079:002444.1420:03314
03315:-00005:+00003:+00037:002444.1420:03315
03316:+00016:-00021:+00024:002444.1420:03316
03317:-00010:+00006:+00010:002444.1420:03317
03318:-00027:-00008:+00016:002393.3251:03318
03319:+00019:-00002:-00005:002393.3251:03319
03320:-00006:+00001:-00003:002393.3251:03320
03321:+00020:+00018:-00024:002393.3251:03321
03322:-00019:+00003:+00019:002393.3251:03322
03323:+00014:+00009:-00017:002393.3251:03323
03324:-00006:+00017:-00046:002393.3251:03324
03325:+00031:+00037:-00013:002393.3251:03325
03326:+00031:+00038:+00047:002466.5302:03326
03327:+00012:+00015:+00043:002466.5302:03327
03328:+00010:+00034:+00054:002466.5302:03328
03329:+00024:+00026:+00015:002466.5302:03329
03330:+00002:+00038:-00003:002466.5302:03330
03331:+00001:+00023:+00051:002466.5302:03331
03332:-00015:+00019:+00061:002466.5302:03332
03333:-00034:+00001:+00049:002466.5302:03333
03334:-00027:+00005:-00083:002463.1943:03334
03335:-00027:-00017:-00066:002463.1943:03335
03336:-00039:-00035:-00050:002463.1943:03336
03337:-00050:-00023:-00024:002463.1943:03337
03338:-00012:-00034:-00011:002463.1943:03338
03339:+00003:-00021:+00003:002463.1943:03339
03340:+00014:-00018:+00018:002463.1943:03340
03341:+00019:+00019:+00033:002463.1943:03341
03342:+00017:+00022:+00058:002397.9252:03342
03343:-00003:+00024:+00044:002397.9252:03343
03344:+00016:+00024:+00029:002397.9252:03344
03345:-00007:+00051:-00042:002397.9252:03345
03346:-00005:+00040:-00055:002397.9252:03346
03347:-00034:+00029:-00075:002397.9252:03347
03348:-00037:+00028:-00095:002397.9252:03348
03349:-00036:+00035:-00138:002397.9252:03349
03350:-00015:+00033:-00073:002437.8215:03350
03351:-00015:+00013:-00040:002437.8215:03351
03352:-00026:+00014:-00032:002437.8215:03352
03353:-00031:+00013:-00047:002437.8215:03353
03354:-00033:+00050:-00065:002437.8215:03354
03355:-00036:+00049:-00053:002437.8215:03355
03356:-00032:+00027:+00028:002437.8215:03356
03357:+00000:+00017:+00073:002437.8215:03357
03358:-00014:+00048:+00030:002437.8215:03358
03359:-00019:+00043:+00098:002420.8701:03359
03360:-00009:+00039:+00023:002420.8701:03360
03361:+00014:+00054:-00112:002420.8701:03361
03362:+00032:+00016:-00089:002420.8701:03362
03363:+00008:+00010:+00020:002420.8701:03363
03364:+00018:-00002:-00035:002420.8701:03364
03365:-00009:-00002:-00034:002420.8701:03365
03366:-00024:-00025:+00077:002420.8701:03366
03367:-00042:-00031:+00085:002335.0693:03367
03368:-00048:-00061:+00080:002335.0693:03368
03369:-00031:-00051:+00001:002335.0693:03369
03370:-00027:-00043:-00082:002335.0693:03370
03371:-00015:-00031:-00080:002335.0693:03371
03372:-00007:-00027:+00085:002335.0693:03372
03373:+00012:-00030:+00067:002335.0693:03373
03374:+00032:-00036:-00061:002335.0693:03374
03375:+00025:-00007:-00020:002405.2023:03375
03376:+00013:-00012:+00035:002405.2023:03376
03377:+00030:-00012:-00055:002405.2023:03377
03378:+00013:-00026:-00064:002405.2023:03378
03379:+00039:-00016:-00008:002405.2023:03379
03380:+00032:-00018:-00017:002405.2023:03380
03381:+00008:+00008:+00049:002405.2023:03381
03382:+00007:-00018:+00134:002405.2023:03382
03383:+00001:-00001:+00038:002405.2023:03383
03384:-00069:-00002:-00084:002416.2199:03384
03385:-00051:-00002:-00132:002416.2199:03385
03386:-00041:+00004:-00069:002416.2199:03386
03387:-00051:-00012:+00018:002416.2199:03387
03388:-00082:-00046:+00149:002416.2199:03388
03389:-00070:-00060:+00194:002416.2199:03389
03390:-00101:-00079:-00024:002416.2199:03390
03391:-00093:-00076:-00321:002416.2199:03391
03392:-00048:-00026:-00370:002352.6372:03392
03393:+00016:-00033:-00041:002352.6372:03393
03394:+00026:+00001:+00189:002352.6372:03394
03395:+00091:+00019:+00248:002352.6372:03395
03396:+00091:+00025:+00157:002352.6372:03396
03397:+00078:+00026:+00153:002352.6372:03397
03398:+00066:+00045:+00098:002352.6372:03398
03399:+00024:+00058:+00077:002352.6372:03399
03400:-00002:+00060:+00048:002352.6372:03400
03401:+00020:+00067:-00083:002382.4272:03401
03402:+00022:+00057:-00090:002382.4272:03402
03403:+00047:+00042:-00043:002382.4272:03403
03404:-00005:+00013:-00037:002382.4272:03404
03405:+00013:-00006:-00066:002382.4272:03405
03406:+00021:-00012:-00064:002382.4272:03406
03407:+00016:-00028:-00005:002382.4272:03407
03408:+00017:-00028:+00126:002382.4272:03408
03409:-00022:-00041:+00191:002349.1203:03409
03410:-00027:-00056:+00138:002349.1203:03410
03411:-00050:-00060:+00013:002349.1203:03411
03412:-00078:-00059:-00093:002349.1203:03412
03413:-00097:-00080:+00018:002349.1203:03413
03414:-00092:-00081:+00014:002349.1203:03414
03415:-00103:-00093:-00006:002349.1203:03415
03416:-00091:-00070:+00008:002349.1203:03416
03417:-00094:-00078:-00009:002349.1203:03417
03418:-00085:-00067:+00019:002250.7839:03418
03419:-00048:-00054:-00034:002250.7839:03419
03420:-00002:-00036:+00053:002250.7839:03420
03421:+00019:-00018:+00043:002250.7839:03421
03422:+00012:+00017:+00077:002250.7839:03422
03423:-00002:+00038:+00014:002250.7839:03423
03424:+00019:+00053:+00005:002250.7839:03424
03425:-00004:+00047:-00033:002250.7839:03425
03426:-00005:+00067:-00042:002250.7839:03426
03427:+00009:+00065:-00080:002270.6523:03427
03428:+00001:+00052:+00037:002270.6523:03428
03429:+00003:+00036:+00095:002270.6523:03429
03430:+00005:+00028:+00071:002270.6523:03430
03431:-00018:+00010:+00052:002270.6523:03431
03432:-00010:+00009:+00010:002270.6523:03432
03433:-00001:+00026:-00029:002270.6523:03433
03434:-00036:+00036:-00045:002270.6523:03434
03435:-00026:+00011:-00020:002270.6523:03435
03436:-00031:+00028:+00031:002253.2060:03436
03437:-00060:+00015:+00017:002253.2060:03437
03438:-00084:+00034:-00036:002253.2060:03438
03439:-00057:+00021:-00026:002253.2060:03439
03440:-00042:-00006:-00030:002253.2060:03440
03441:-00053:+00018:+00004:002253.2060:03441
03442:-00010:-00001:-00026:002253.2060:03442
03443:-00010:-00017:-00057:002253.2060:03443
03444:+00010:+00004:-00011:002253.2060:03444
03445:+00012:-00020:+00020:002214.8117:03445
03446:+00022:+00005:-00001:002214.8117:03446
03447:+00009:-00009:+00027:002214.8117:03447
03448:+00020:-00013:-00088:002214.8117:03448
03449:-00005:+00008:+00016:002214.8117:03449
03450:+00021:-00035:+00114:002214.8117:03450
03451:-00026:-00013:-00084:002214.8117:03451
03452:+00012:+00020:-00093:002214.8117:03452
03453:+00012:+00010:-00066:002316.6374:03453
03454:+00000:+00015:-00075:002316.6374:03454
03455:+00007:+00029:+00009:002316.6374:03455
03456:+00010:+00033:+00064:002316.6374:03456
03457:-00036:+00040:+00002:002316.6374:03457
03458:+00012:+00032:+00022:002316.6374:03458
03459:+00006:+00045:-00027:002316.6374:03459
03460:-00043:+00049:-00077:002316.6374:03460
03461:-00017:+00057:-00001:002316.6374:03461
03462:+00000:+00063:-00023:002380.0427:03462
03463:-00035:+00046:-00058:002380.0427:03463
03464:-00022:+00039:-00017:002380.0427:03464
03465:-00019:+00052:-00019:002380.0427:03465
03466:-00040:+00034:-00082:002380.0427:03466
03467:-00036:+00013:-00024:002380.0427:03467
03468:-00033:+00017:-00010:002380.0427:03468
03469:-00014:+00010:-00077:002380.0427:03469
03470:-00054:-00005:+00020:002357.1586:03470
03471:-00040:-00003:+00026:002357.1586:03471
03472:-00034:+00018:+00020:002357.1586:03472
03473:-00024:+00009:-00058:002357.1586:03473
03474:-00015:+00012:-00022:002357.1586:03474
03475:-00010:+00019:+00020:002357.1586:03475
03476:-00033:+00014:-00012:002357.1586:03476
03477:+00017:+00026:-00045:002357.1586:03477
03478:+00016:+00037:-00055:002442.5703:03478
03479:+00034:+00050:-00053:002442.5703:03479
03480:+00045:+00039:-00029:002442.5703:03480
03481:+00040:+00026:+00035:002442.5703:03481
03482:+00035:+00033:+00017:002442.5703:03482
03483:+00051:+00012:-00007:002442.5703:03483
03484:+00043:+00025:-00061:002442.5703:03484
03485:+00042:+00014:+00006:002442.5703:03485
03486:+00026:-00001:+00047:002442.5703:03486
03487:+00035:+00001:+00047:002434.8483:03487
03488:+00008:-00015:+00021:002434.8483:03488
03489:+00018:+00008:+00002:002434.8483:03489
03490:-00018:-00020:-00001:002434.8483:03490
03491:-00030:-00016:-00021:002434.8483:03491
03492:-00043:-00032:-00032:002434.8483:03492
03493:-00051:-00007:-00010:002434.8483:03493
03494:-00055:-00019:-00016:002434.8483:03494
03495:-00066:-00019:-00020:002348.2949:03495
03496:-00071:-00047:+00044:002348.2949:03496
03497:-00082:-00011:+00009:002348.2949:03497
03498:-00077:-00025:+00008:002348.2949:03498
03499:-00079:-00007:-00020:002348.2949:03499
03500:-00082:-00011:+00040:002348.2949:03500
03501:-00097:-00028:+00002:002348.2949:03501
03502:-00079:-00009:-00036:002348.2949:03502
03503:-00043:-00023:-00068:002348.2949:03503
03504:-00017:-00019:-00086:002382.5048:03504
03505:-00017:-00028:+00023:002382.5048:03505
03506:+00016:-00025:+00059:002382.5048:03506
03507:+00009:-00008:+00006:002382.5048:03507
03508:+00035:-00035:-00019:002382.5048:03508
03509:+00063:-00008:+00003:002382.5048:03509
03510:+00033:-00016:+00017:002382.5048:03510
03511:+00044:-00014:-00079:002382.5048:03511
03512:+00030:+00023:-00020:002362.2668:03512
03513:+00024:+00001:-00022:002362.2668:03513
03514:+00027:+00017:-00012:002362.2668:03514
03515:-00004:+00022:+00025:002362.2668:03515
03516:+00005:+00025:+00038:002362.2668:03516
03517:+00016:+00027:+00008:002362.2668:03517
03518:-00021:+00035:-00061:002362.2668:03518
03519:-00019:+00030:-00011:002362.2668:03519
03520:-00020:+00027:+00052:002362.2668:03520
03521:-00018:+00018:+00069:002292.1535:03521
03522:-00002:+00016:+00050:002292.1535:03522
03523:-00033:-00006:-00027:002292.1535:03523
03524:-00036:+00001:-00021:002292.1535:03524
03525:-00067:+00024:+00021:002292.1535:03525
03526:-00059:-00017:-00004:002292.1535:03526
03527:-00063:-00004:-00023:002292.1535:03527
03528:-00017:-00015:-00049:002292.1535:03528
03529:-00023:+00000:-00051:002364.5234:03529
03530:-00006:-00005:-00004:002364.5234:03530
03531:-00004:+00004:+00047:002364.5234:03531
03532:+00015:+00034:+00094:002364.5234:03532
03533:+00023:+00016:+00056:002364.5234:03533
03534:+00034:+00021:+00023:002364.5234:03534
03535:+00045:+00011:+00094:002364.5234:03535
03536:+00020:+00020:+00070:002364.5234:03536
03537:-00004:+00013:-00093:002364.5234:03537
03538:+00013:+00016:-00111:002380.0192:03538
03539:+00006:+00022:-00060:002380.0192:03539
03540:+00000:-00019:+00013:002380.0192:03540
03541:+00004:-00030:+00068:002380.0192:03541
03542:+00001:-00025:+00091:002380.0192:03542
03543:+00002:-00043:+00049:002380.0192:03543
03544:-00011:-00042:-00007:002380.0192:03544
03545:-00034:-00042:+00020:002380.0192:03545
03546:-00028:-00046:+00109:002326.3671:03546
03547:-00033:-00051:+00128:002326.3671:03547
03548:-00033:-00008:+00034:002326.3671:03548
03549:-00034:-00016:-00040:002326.3671:03549
03550:-00027:+00013:-00094:002326.3671:03550
03551:+00003:+00011:+00014:002326.3671:03551
03552:+00004:+00037:+00046:002326.3671:03552
03553:+00004:+00046:+00027:002326.3671:03553
03554:+00019:+00066:+00017:002326.3671:03554
03555:+00032:+00046:+00048:002400.6389:03555
03556:+00018:+00055:+00036:002400.6389:03556
03557:+00010:+00044:+00015:002400.6389:03557
03558:-00003:+00079:-00017:002400.6389:03558
03559:-00003:+00068:-00015:002400.6389:03559
03560:+00008:+00080:+00008:002400.6389:03560
03561:-00025:+00050:+00070:002400.6389:03561
03562:-00017:+00037:+00054:002400.6389:03562
03563:-00030:+00037:-00057:002416.3715:03563
03564:-00023:+00034:-00110:002416.3715:03564
03565:-00020:+00012:-00051:002416.3715:03565
03566:-00006:-00002:+00043:002416.3715:03566
03567:-00008:+00013:+00089:002416.3715:03567
03568:+00019:+00009:+00031:002416.3715:03568
03569:+00016:+00034:-00034:002416.3715:03569
03570:+00006:+00024:+00020:002416.3715:03570
03571:-00002:+00031:+00059:002366.0866:03571
03572:-00023:+00037:+00070:002366.0866:03572
03573:-00020:+00070:+00037:002366.0866:03573
03574:+00014:+00026:-00091:002366.0866:03574
03575:-00012:+00065:-00131:002366.0866:03575
03576:-00019:+00036:-00043:002366.0866:03576
03577:-00017:-00004:-00031:002366.0866:03577
03578:+00000:-00018:+00006:002366.0866:03578
03579:+00019:-00012:-00068:002366.0866:03579
03580:-00016:-00024:-00011:002433.1049:03580
03581:-00022:-00058:+00093:002433.1049:03581
03582:-00021:-00057:+00104:002433.1049:03582
03583:-00025:-00039:+00001:002433.1049:03583
03584:-00014:-00063:-00052:002433.1049:03584
03585:-00013:-00027:-00057:002433.1049:03585
03586:-00037:-00050:-00001:002433.1049:03586
03587:-00016:-00053:+00001:002433.1049:03587
03588:-00029:-00017:-00062:002444.1032:03588
03589:-00007:-00012:-00069:002444.1032:03589
03590:-00023:-00016:-00042:002444.1032:03590
03591:+00004:-00006:-00001:002444.1032:03591
03592:+00015:+00010:+00023:002444.1032:03592
03593:+00034:+00014:+00006:002444.1032:03593
03594:+00048:+00050:-00014:002444.1032:03594
03595:+00026:+00050:+00018:002444.1032:03595
03596:+00032:+00045:+00037:002388.8005:03596
03597:+00033:+00024:+00052:002388.8005:03597
03598:+00044:+00046:-00021:002388.8005:03598
03599:-00002:+00029:-00073:002388.8005:03599
03600:-00009:+00026:-00039:002388.8005:03600
03601:-00022:+00036:+00005:002388.8005:03601
03602:+00000:+00009:+00006:002388.8005:03602
03603:-00038:+00005:-00027:002388.8005:03603
03604:+00000:-00015:-00023:002447.3627:03604
03605:-00016:-00024:+00015:002447.3627:03605
03606:-00034:-00013:+00027:002447.3627:03606
03607:-00028:-00019:+00024:002447.3627:03607
03608:-00036:+00006:-00031:002447.3627:03608
03609:-00024:-00015:-00029:002447.3627:03609
03610:-00008:+00016:-00032:002447.3627:03610
03611:+00003:+00032:-00017:002447.3627:03611
03612:+00005:+00033:+00006:002448.9323:03612
03613:+00007:+00048:-00028:002448.9323:03613
03614:+00031:+00028:-00040:002448.9323:03614
03615:+00024:+00037:-00067:002448.9323:03615
03616:+00049:+00033:-00006:002448.9323:03616
03617:+00062:+00017:+00017:002448.9323:03617
03618:+00029:-00001:-00048:002448.9323:03618
03619:+00045:-00017:-00024:002448.9323:03619
03620:+00034:-00011:+00035:002448.9323:03620
03621:-00005:-00039:+00033:002388.7287:03621
03622:-00023:-00043:+00036:002388.7287:03622
03623:-00024:-00044:+00027:002388.7287:03623
03624:-00070:-00060:+00023:002388.7287:03624
03625:-00058:-00075:+00020:002388.7287:03625
03626:-00060:-00054:-00008:002388.7287:03626
03627:-00066:-00064:-00059:002388.7287:03627
03628:-00043:-00062:-00127:002388.7287:03628
03629:-00037:-00027:-00030:002433.1894:03629
03630:-00039:-00039:+00026:002433.1894:03630
03631:-00032:-00028:+00039:002433.1894:03631
03632:+00017:+00004:+00013:002433.1894:03632
03633:+00010:+00007:-00037:002433.1894:03633
03634:+00008:+00022:-00048:002433.1894:03634
03635:+00027:+00032:+00031:002433.1894:03635
03636:+00040:+00026:+00040:002433.1894:03636
03637:+00041:+00049:-00019:002434.9184:03637
03638:+00058:+00027:-00043:002434.9184:03638
03639:+00038:+00026:-00083:002434.9184:03639
03640:+00031:-00002:-00049:002434.9184:03640
03641:+00029:+00017:-00004:002434.9184:03641
03642:+00019:-00012:-00005:002434.9184:03642
03643:+00005:-00024:-00020:002434.9184:03643
03644:-00001:-00027:+00060:002434.9184:03644
03645:-00067:-00053:+00180:002434.9184:03645
03646:-00075:-00055:+00073:002361.6479:03646
03647:-00055:-00044:+00007:002361.6479:03647
03648:-00067:-00050:-00121:002361.6479:03648
03649:-00089:-00029:-00074:002361.6479:03649
03650:-00092:-00026:+00002:002361.6479:03650
03651:-00075:-00030:+00084:002361.6479:03651
03652:-00072:-00033:+00048:002361.6479:03652
03653:-00027:+00006:-00055:002361.6479:03653
03654:-00006:+00003:-00146:002437.8747:03654
03655:+00027:+00010:-00089:002437.8747:03655
03656:+00074:+00037:+00022:002437.8747:03656
03657:+00092:+00043:+00030:002437.8747:03657
03658:+00109:+00029:+00050:002437.8747:03658
03659:+00111:+00054:+00035:002437.8747:03659
03660:+00094:+00043:-00064:002437.8747:03660
03661:+00079:+00066:-00045:002437.8747:03661
03662:+00051:+00048:-00037:002463.2124:03662
03663:+00035:+00036:-00018:002463.2124:03663
03664:+00001:+00017:+00018:002463.2124:03664
03665:-00009:-00020:-00011:002463.2124:03665
03666:-00035:+00003:-00015:002463.2124:03666
03667:-00044:-00034:-00039:002463.2124:03667
03668:-00063:-00033:-00006:002463.2124:03668
03669:-00041:-00048:+00051:002463.2124:03669
03670:-00045:-00036:+00045:002416.5183:03670
03671:-00042:-00046:+00056:002416.5183:03671
03672:-00026:-00010:+00030:002416.5183:03672
03673:-00030:-00012:+00032:002416.5183:03673
03674:-00017:+00005:+00003:002416.5183:03674
03675:+00015:-00006:-00001:002416.5183:03675
03676:+00035:-00001:-00003:002416.5183:03676
03677:+00065:+00021:+00038:002416.5183:03677
03678:+00071:-00005:+00087:002490.9943:03678
03679:+00095:-00007:+00042:002490.9943:03679
03680:+00076:-00032:-00083:002490.9943:03680
03681:+00037:-00034:-00132:002490.9943:03681
03682:+00066:-00014:-00044:002490.9943:03682
03683:+00051:-00047:+00117:002490.9943:03683
03684:+00062:-00028:+00175:002490.9943:03684
03685:+00022:-00038:+00178:002490.9943:03685
03686:-00035:-00075:+00137:002502.0715:03686
03687:-00053:-00091:+00100:002502.0715:03687
03688:-00055:-00087:+00055:002502.0715:03688
03689:-00032:-00076:-00040:002502.0715:03689
03690:-00040:-00072:-00023:002502.0715:03690
03691:-00027:-00071:-00031:002502.0715:03691
03692:-00048:-00097:+00012:002502.0715:03692
03693:-00036:-00069:+00048:002502.0715:03693
03694:-00022:-00090:+00081:002440.1767:03694
03695:-00035:-00079:+00058:002440.1767:03695
03696:+00004:-00058:+00142:002440.1767:03696
03697:+00004:-00061:+00120:002440.1767:03697
03698:+00010:-00022:-00064:002440.1767:03698
03699:+00067:+00001:-00084:002440.1767:03699
03700:+00055:+00034:-00040:002440.1767:03700
03701:+00066:+00049:-00030:002440.1767:03701
03702:+00052:+00040:+00025:002505.8361:03702
03703:+00079:+00059:-00013:002505.8361:03703
03704:+00067:+00070:-00017:002505.8361:03704
03705:+00076:+00057:-00038:002505.8361:03705
03706:+00037:+00075:+00021:002505.8361:03706
03707:+00092:+00071:+00072:002505.8361:03707
03708:+00072:+00085:+00120:002505.8361:03708
03709:+00057:+00083:+00108:002505.8361:03709
03710:+00045:+00078:+00071:002505.8361:03710
03711:-00006:+00085:-00021:002492.2851:03711
03712:-00048:+00056:-00050:002492.2851:03712
03713:-00051:+00064:-00021:002492.2851:03713
03714:-00053:+00025:+00023:002492.2851:03714
03715:-00045:+00017:+00012:002492.2851:03715
03716:-00015:-00006:+00003:002492.2851:03716
03717:-00023:+00003:+00019:002492.2851:03717
03718:-00009:-00046:-00009:002492.2851:03718
03719:+00029:-00035:-00015:002384.1909:03719
03720:+00047:-00023:-00039:002384.1909:03720
03721:+00051:-00036:-00049:002384.1909:03721
03722:+00047:-00055:+00030:002384.1909:03722
03723:+00030:-00063:+00057:002384.1909:03723
03724:+00016:-00086:+00057:002384.1909:03724
03725:-00024:-00083:-00030:002384.1909:03725
03726:+00000:-00095:-00067:002384.1909:03726
03727:-00016:-00103:-00044:002396.0954:03727
03728:-00031:-00128:-00083:002396.0954:03728
03729:-00029:-00116:+00015:002396.0954:03729
03730:-00009:-00121:-00013:002396.0954:03730
03731:-00025:-00110:-00018:002396.0954:03731
03732:+00001:-00122:+00038:002396.0954:03732
03733:+00000:-00070:+00059:002396.0954:03733
03734:-00039:-00091:+00048:002396.0954:03734
03735:-00012:-00038:+00048:002396.0954:03735
03736:-00012:-00022:+00025:002340.4887:03736
03737:-00026:-00031:-00001:002340.4887:03737
03738:-00032:+00001:-00027:002340.4887:03738
03739:-00031:+00016:-00026:002340.4887:03739
03740:-00016:+00038:-00007:002340.4887:03740
03741:-00015:+00063:-00033:002340.4887:03741
03742:-00011:+00043:-00043:002340.4887:03742
03743:-00015:+00061:-00030:002340.4887:03743
03744:-00012:+00062:-00055:002340.4887:03744
03745:-00027:+00085:-00078:002234.6599:03745
03746:-00024:+00099:+00007:002234.6599:03746
03747:-00039:+00094:+00036:002234.6599:03747
03748:-00051:+00084:+00026:002234.6599:03748
03749:-00045:+00084:+00061:002234.6599:03749
03750:-00080:+00045:+00080:002234.6599:03750
03751:-00070:+00056:-00028:002234.6599:03751
03752:-00097:+00032:-00074:002234.6599:03752
03753:-00085:+00048:-00072:002234.6599:03753
03754:-00100:+00000:-00067:002274.7470:03754
03755:-00063:-00016:-00006:002274.7470:03755
03756:-00084:-00049:+00000:002274.7470:03756
03757:-00067:-00038:-00021:002274.7470:03757
03758:-00065:-00063:-00023:002274.7470:03758
03759:-00032:-00064:-00046:002274.7470:03759
03760:-00055:-00065:-00031:002274.7470:03760
03761:+00002:-00043:+00007:002274.7470:03761
03762:+00010:-00025:-00079:002289.7673:03762
03763:+00025:-00046:-00027:002289.7673:03763
03764:+00048:-00027:+00006:002289.7673:03764
03765:+00060:+00007:+00032:002289.7673:03765
03766:+00038:-00033:-00036:002289.7673:03766
03767:+00044:-00007:-00024:002289.7673:03767
03768:+00046:+00012:-00038:002289.7673:03768
03769:+00029:+00023:-00047:002289.7673:03769
03770:+00013:+00014:-00034:002289.7673:03770
03771:+00011:+00036:-00065:002262.9985:03771
03772:+00018:+00016:-00013:002262.9985:03772
03773:-00005:+00058:-00098:002262.9985:03773
03774:-00005:+00056:-00023:002262.9985:03774
03775:-00049:+00046:-00006:002262.9985:03775
03776:-00040:+00062:-00031:002262.9985:03776
03777:-00029:+00082:-00022:002262.9985:03777
03778:-00030:+00083:-00094:002262.9985:03778
03779:-00053:+00075:-00049:002262.9985:03779
03780:-00051:+00084:-00010:002360.1223:03780
03781:-00054:+00068:+00047:002360.1223:03781
03782:-00063:+00063:-00025:002360.1223:03782
03783:-00030:+00041:-00025:002360.1223:03783
03784:-00052:+00055:-00046:002360.1223:03784
03785:-00046:+00039:-00089:002360.1223:03785
03786:-00031:+00014:-00065:002360.1223:03786
03787:-00021:+00013:-00041:002360.1223:03787
03788:+00001:+00011:+00019:002388.9489:03788
03789:-00008:+00003:+00049:002388.9489:03789
03790:+00017:+00022:+00012:002388.9489:03790
03791:-00019:+00021:+00015:002388.9489:03791
03792:+00004:-00015:-00010:002388.9489:03792
03793:+00004:+00017:+00002:002388.9489:03793
03794:+00018:-00018:+00041:002388.9489:03794
03795:-00003:+00001:-00006:002388.9489:03795
03796:+00016:-00003:-00031:002388.9489:03796
03797:-00004:+00008:-00041:002335.0957:03797
03798:+00018:+00017:-00013:002335.0957:03798
03799:+00011:+00011:+00042:002335.0957:03799
03800:+00013:+00014:+00047:002335.0957:03800
03801:-00003:+00032:+00080:002335.0957:03801
03802:+00034:+00013:+00031:002335.0957:03802
03803:-00006:+00039:+00025:002335.0957:03803
03804:-00010:+00013:-00006:002335.0957:03804
03805:-00012:+00030:-00003:002377.9560:03805
03806:-00052:+00015:+00019:002377.9560:03806
03807:-00047:+00035:-00050:002377.9560:03807
03808:-00064:+00025:-00026:002377.9560:03808
03809:-00067:+00010:+00051:002377.9560:03809
03810:-00059:-00006:+00054:002377.9560:03810
03811:-00066:+00023:+00087:002377.9560:03811
03812:-00067:-00004:+00035:002377.9560:03812
03813:-00048:+00005:-00036:002353.5354:03813
03814:-00047:-00015:-00033:002353.5354:03814
03815:-00027:-00021:+00021:002353.5354:03815
03816:-00050:+00020:+00025:002353.5354:03816
03817:-00067:-00022:+00026:002353.5354:03817
03818:-00015:+00003:+00016:002353.5354:03818
03819:-00029:-00021:+00001:002353.5354:03819
03820:-00033:+00002:+00019:002353.5354:03820
03821:-00039:-00007:+00065:002353.5354:03821
03822:+00017:-00002:+00023:002271.2851:03822
03823:+00018:-00021:+00016:002271.2851:03823
03824:+00048:+00009:-00034:002271.2851:03824
03825:+00025:+00001:+00040:002271.2851:03825
03826:+00046:+00022:+00009:002271.2851:03826
03827:+00010:+00010:+00016:002271.2851:03827
03828:+00021:+00033:-00073:002271.2851:03828
03829:+00040:+00041:-00043:002271.2851:03829
03830:+00031:+00038:-00061:002271.2851:03830
03831:+00049:+00037:+00015:002333.8369:03831
03832:+00017:+00037:+00029:002333.8369:03832
03833:+00036:+00037:+00039:002333.8369:03833
03834:+00020:+00039:+00023:002333.8369:03834
03835:-00003:+00037:+00009:002333.8369:03835
03836:-00019:+00018:+00053:002333.8369:03836
03837:-00020:+00013:+00008:002333.8369:03837
03838:-00012:+00023:-00100:002333.8369:03838
03839:+00001:+00048:-00056:002349.1364:03839
03840:-00034:+00007:+00006:002349.1364:03840
03841:-00028:-00003:+00054:002349.1364:03841
03842:-00025:+00006:+00067:002349.1364:03842
03843:-00037:-00015:-00050:002349.1364:03843
03844:-00037:+00005:-00043:002349.1364:03844
03845:+00017:+00009:-00059:002349.1364:03845
03846:+00014:+00018:+00059:002349.1364:03846
03847:+00010:+00006:+00081:002349.1364:03847
03848:-00002:-00001:+00051:002313.4287:03848
03849:+00010:+00015:-00003:002313.4287:03849
03850:+00017:-00004:-00049:002313.4287:03850
03851:+00002:+00018:-00029:002313.4287:03851
03852:-00004:+00023:+00000:002313.4287:03852
03853:+00001:+00003:-00018:002313.4287:03853
03854:+00006:+00014:-00062:002313.4287:03854
03855:+00012:+00009:-00051:002313.4287:03855
03856:+00006:+00000:-00047:002396.0205:03856
03857:+00017:-00012:+00020:002396.0205:03857
03858:+00017:-00018:+00022:002396.0205:03858
03859:-00003:-00007:+00063:002396.0205:03859
03860:-00010:-00018:+00048:002396.0205:03860
03861:-00024:-00012:+00053:002396.0205:03861
03862:-00012:+00001:+00041:002396.0205:03862
03863:-00010:+00006:-00047:002396.0205:03863
03864:-00020:+00019:-00055:002396.0205:03864
03865:-00007:+00018:-00019:002416.2614:03865
03866:+00008:+00022:-00037:002416.2614:03866
03867:-00008:+00014:-00007:002416.2614:03867
03868:+00028:+00012:-00030:002416.2614:03868
03869:+00023:+00017:-00016:002416.2614:03869
03870:+00046:+00037:+00008:002416.2614:03870
03871:+00024:+00051:+00059:002416.2614:03871
03872:+00010:+00051:+00087:002416.2614:03872
03873:-00018:+00031:+00011:002370.5927:03873
03874:+00001:+00052:-00009:002370.5927:03874
03875:-00035:+00054:-00051:002370.5927:03875
03876:-00031:+00025:-00008:002370.5927:03876
03877:-00045:+00013:-00005:002370.5927:03877
03878:-00053:+00019:+00005:002370.5927:03878
03879:-00042:+00001:-00023:002370.5927:03879
03880:-00048:+00006:-00038:002370.5927:03880
03881:-00055:-00004:-00027:002433.1755:03881
03882:-00027:+00008:+00005:002433.1755:03882
03883:-00044:-00016:-00011:002433.1755:03883
03884:-00036:+00035:+00045:002433.1755:03884
03885:-00030:+00012:-00023:002433.1755:03885
03886:-00027:+00047:-00008:002433.1755:03886
03887:-00036:+00013:+00016:002433.1755:03887
03888:-00039:+00025:-00019:002433.1755:03888
03889:-00039:+00031:-00048:002433.1755:03889
03890:+00005:+00023:-00077:002430.1235:03890
03891:+00020:+00015:-00088:002430.1235:03891
03892:+00002:+00020:-00081:002430.1235:03892
03893:-00007:-00001:-00012:002430.1235:03893
03894:-00003:+00009:-00002:002430.1235:03894
03895:-00003:-00013:-00007:002430.1235:03895
03896:-00005:-00017:-00018:002430.1235:03896
03897:-00013:-00019:-00072:002430.1235:03897
03898:-00040:-00016:-00011:002357.2055:03898
03899:-00028:+00009:+00055:002357.2055:03899
03900:-00048:-00003:+00010:002357.2055:03900
03901:-00063:-00005:+00005:002357.2055:03901
03902:-00052:+00005:-00042:002357.2055:03902
03903:-00059:+00037:-00034:002357.2055:03903
03904:-00066:+00009:-00065:002357.2055:03904
03905:-00067:+00022:-00068:002357.2055:03905
03906:-00040:+00026:-00091:002405.2507:03906
03907:-00017:+00032:-00047:002405.2507:03907
03908:-00026:+00012:-00039:002405.2507:03908
03909:-00024:+00016:-00058:002405.2507:03909
03910:-00009:+00035:+00008:002405.2507:03910
03911:+00003:+00031:+00053:002405.2507:03911
03912:-00021:+00029:+00083:002405.2507:03912
03913:+00016:+00050:+00035:002405.2507:03913
03914:+00017:+00025:-00013:002405.2507:03914
03915:+00033:+00054:-00065:002411.6699:03915
03916:+00014:+00026:-00068:002411.6699:03916
03917:+00029:+00030:-00083:002411.6699:03917
03918:+00018:+00034:-00066:002411.6699:03918
03919:+00010:+00018:-00048:002411.6699:03919
03920:-00003:-00006:+00039:002411.6699:03920
03921:-00007:+00008:+00044:002411.6699:03921
03922:-00001:+00008:+00050:002411.6699:03922
03923:-00018:+00013:+00020:002352.6904:03923
03924:-00024:+00020:+00046:002352.6904:03924
03925:-00020:+00018:+00052:002352.6904:03925
03926:-00014:+00001:+00037:002352.6904:03926
03927:-00040:-00003:-00025:002352.6904:03927
03928:-00048:+00018:-00090:002352.6904:03928
03929:-00054:+00003:-00069:002352.6904:03929
03930:-00053:-00030:-00054:002352.6904:03930
03931:-00051:-00026:-00021:002419.1584:03931
03932:-00023:-00025:+00033:002419.1584:03932
03933:+00020:-00038:+00050:002419.1584:03933
03934:+00007:-00041:+00065:002419.1584:03934
03935:+00036:-00042:+00062:002419.1584:03935
03936:+00010:-00040:+00087:002419.1584:03936
03937:+00011:-00027:+00109:002419.1584:03937
03938:+00013:-00013:+00009:002419.1584:03938
03939:-00008:-00008:+00008:002419.1584:03939
03940:+00004:-00031:-00001:002425.5346:03940
03941:-00021:+00006:+00005:002425.5346:03941
03942:-00020:-00031:-00012:002425.5346:03942
03943:-00014:-00033:-00032:002425.5346:03943
03944:-00013:-00007:+00028:002425.5346:03944
03945:-00017:-00018:+00110:002425.5346:03945
03946:-00014:-00017:+00115:002425.5346:03946
03947:-00022:-00017:+00075:002425.5346:03947
03948:+00002:+00001:+00010:002370.6367:03948
03949:-00020:-00004:-00044:002370.6367:03949
03950:-00018:+00019:-00047:002370.6367:03950
03951:-00006:+00021:+00023:002370.6367:03951
03952:+00003:+00013:+00023:002370.6367:03952
03953:+00000:+00024:-00006:002370.6367:03953
03954:+00003:+00022:-00099:002370.6367:03954
03955:-00002:+00011:-00027:002370.6367:03955
03956:+00046:+00009:+00053:002437.8886:03956
03957:+00006:-00017:+00139:002437.8886:03957
03958:+00014:-00021:+00079:002437.8886:03958
03959:+00027:-00007:+00027:002437.8886:03959
03960:+00049:-00006:-00025:002437.8886:03960
03961:+00022:-00017:-00040:002437.8886:03961
03962:-00007:-00020:-00013:002437.8886:03962
03963:+00017:-00018:-00037:002437.8886:03963
03964:+00035:-00017:-00088:002444.2370:03964
03965:+00039:-00006:-00098:002444.2370:03965
03966:+00052:-00003:-00039:002444.2370:03966
03967:+00063:-00004:-00021:002444.2370:03967
03968:+00078:+00039:+00091:002444.2370:03968
03969:+00073:+00015:+00126:002444.2370:03969
03970:+00039:+00050:+00036:002444.2370:03970
03971:+00033:+00026:-00049:002444.2370:03971
03972:+00044:+00041:-00006:002444.2370:03972
03973:-00025:+00029:-00023:002397.9182:03973
03974:-00049:+00028:-00092:002397.9182:03974
03975:-00048:+00030:-00066:002397.9182:03975
03976:-00079:+00013:-00030:002397.9182:03976
03977:-00062:-00021:-00120:002397.9182:03977
03978:-00084:+00005:-00105:002397.9182:03978
03979:-00026:-00011:-00007:002397.9182:03979
03980:-00031:-00035:+00108:002397.9182:03980
03981:-00004:-00046:+00111:002471.3627:03981
03982:+00003:-00048:+00124:002471.3627:03982
03983:+00000:-00039:+00048:002471.3627:03983
03984:-00009:-00052:-00034:002471.3627:03984
03985:+00030:-00039:-00122:002471.3627:03985
03986:+00039:-00027:-00135:002471.3627:03986
03987:+00076:-00007:+00033:002471.3627:03987
03988:+00075:-00034:+00201:002471.3627:03988
03989:+00080:-00051:+00138:002468.0275:03989
03990:+00083:-00028:+00095:002468.0275:03990
03991:+00128:-00021:-00014:002468.0275:03991
03992:+00067:-00021:-00016:002468.0275:03992
03993:+00059:-00032:+00001:002468.0275:03993
03994:+00055:-00007:+00036:002468.0275:03994
03995:+00061:-00001:+00026:002468.0275:03995
03996:+00046:-00017:-00063:002468.0275:03996
03997:-00037:+00000:+00053:002379.6333:03997
03998:-00063:-00035:+00084:002379.6333:03998
03999:-00113:-00042:+00009:002379.6333:03999
04000:-00061:-00028:-00046:002379.6333:04000
04001:-00048:-00050:-00033:002379.6333:04001
04002:-00026:-00029:+00083:002379.6333:04002
04003:-00028:-00038:+00132:002379.6333:04003
04004:-00051:-00066:+00141:002379.6333:04004
04005:-00001:-00058:+00028:002379.6333:04005
04006:-00034:-00056:-00002:002386.9187:04006
04007:-00036:-00053:-00006:002386.9187:04007
04008:-00031:-00027:+00095:002386.9187:04008
04009:-00051:-00052:+00071:002386.9187:04009
04010:-00035:-00024:-00035:002386.9187:04010
04011:-00029:-00040:-00008:002386.9187:04011
04012:-00036:-00026:-00029:002386.9187:04012
04013:-00029:-00052:-00063:002386.9187:04013
04014:-00021:-00038:+00000:002344.8518:04014
04015:-00023:-00026:+00085:002344.8518:04015
04016:-00024:-00031:+00048:002344.8518:04016
04017:-00016:-00008:+00018:002344.8518:04017
04018:-00001:+00004:+00014:002344.8518:04018
04019:-00033:-00008:-00005:002344.8518:04019
04020:-00017:-00003:-00001:002344.8518:04020
04021:-00014:-00005:+00026:002344.8518:04021
04022:-00021:+00021:-00004:002344.8518:04022
04023:-00013:+00023:-00039:002246.7182:04023
04024:-00020:+00015:+00000:002246.7182:04024
04025:-00007:+00038:+00068:002246.7182:04025
04026:-00009:+00033:+00037:002246.7182:04026
04027:+00006:+00026:-00046:002246.7182:04027
04028:+00011:+00030:-00079:002246.7182:04028
04029:+00017:+00015:-00025:002246.7182:04029
04030:-00023:-00006:+00026:002246.7182:04030
04031:-00016:-00012:+00053:002246.7182:04031
04032:-00030:-00009:-00024:002299.7741:04032
04033:-00029:-00007:-00040:002299.7741:04033
04034:-00028:-00038:-00060:002299.7741:04034
04035:-00050:-00037:-00057:002299.7741:04035
04036:-00049:-00064:-00024:002299.7741:04036
04037:-00033:-00064:-00035:002299.7741:04037
04038:-00009:-00024:-00037:002299.7741:04038
04039:+00032:-00024:+00030:002299.7741:04039
04040:+00035:-00037:+00039:002299.7741:04040
04041:+00021:+00005:+00014:002306.4460:04041
04042:+00048:-00003:+00038:002306.4460:04042
04043:+00043:+00015:+00003:002306.4460:04043
04044:+00028:+00018:+00003:002306.4460:04044
04045:+00039:+00021:-00040:002306.4460:04045
04046:+00017:+00023:-00055:002306.4460:04046
04047:-00022:+00006:-00109:002306.4460:04047
04048:-00015:-00003:-00087:002306.4460:04048
04049:-00068:-00030:-00054:002263.0048:04049
04050:-00069:-00022:-00050:002263.0048:04050
04051:-00085:-00012:+00028:002263.0048:04051
04052:-00084:-00036:+00080:002263.0048:04052
04053:-00092:-00042:+00023:002263.0048:04053
04054:-00094:-00037:+00026:002263.0048:04054
04055:-00098:-00036:-00006:002263.0048:04055
04056:-00073:-00027:-00054:002263.0048:04056
04057:-00070:-00025:-00068:002263.0048:04057
04058:-00031:-00009:-00044:002338.1665:04058
04059:-00029:+00002:-00008:002338.1665:04059
04060:-00021:-00007:+00039:002338.1665:04060
04061:-00009:+00018:+00056:002338.1665:04061
04062:+00016:+00008:+00065:002338.1665:04062
04063:+00013:+00021:+00015:002338.1665:04063
04064:+00014:+00034:-00014:002338.1665:04064
04065:+00016:+00037:-00061:002338.1665:04065
04066:-00015:+00028:-00094:002357.8715:04066
04067:-00022:+00044:-00086:002357.8715:04067
04068:-00049:+00054:-00082:002357.8715:04068
04069:-00028:+00042:-00018:002357.8715:04069
04070:-00045:+00029:+00031:002357.8715:04070
04071:-00044:+00038:+00024:002357.8715:04071
04072:-00047:+00024:+00044:002357.8715:04072
04073:-00031:+00030:+00068:002357.8715:04073
04074:-00032:+00029:+00005:002357.8715:04074
04075:-00034:+00032:+00009:002300.5822:04075
04076:-00006:+00050:-00037:002300.5822:04076
04077:+00002:+00048:-00072:002300.5822:04077
04078:+00029:+00052:-00058:002300.5822:04078
04079:+00032:+00049:-00074:002300.5822:04079
04080:+00033:+00027:-00039:002300.5822:04080
04081:+00026:+00016:-00019:002300.5822:04081
04082:+00046:+00031:+00005:002300.5822:04082
04083:+00049:+00033:+00016:002373.3913:04083
04084:+00037:+00020:+00017:002373.3913:04084
04085:+00032:+00020:+00001:002373.3913:04085
04086:+00019:-00002:+00014:002373.3913:04086
04087:+00014:+00000:+00007:002373.3913:04087
04088:+00005:-00018:-00052:002373.3913:04088
04089:+00000:-00018:-00054:002373.3913:04089
04090:-00033:+00005:-00061:002373.3913:04090
04091:-00018:-00010:-00052:002373.3913:04091
04092:-00011:-00021:-00029:002393.4575:04092
04093:+00015:-00006:+00003:002393.4575:04093
04094:+00035:+00002:-00028:002393.4575:04094
04095:+00011:-00015:+00010:002393.4575:04095
04096:+00032:+00005:+00030:002393.4575:04096
04097:+00010:+00017:+00086:002393.4575:04097
04098:+00011:+00036:+00026:002393.4575:04098
04099:+00016:+00009:-00003:002393.4575:04099
04100:-00003:+00015:-00042:002348.2253:04100
04101:-00013:+00021:-00075:002348.2253:04101
04102:+00002:+00010:-00052:002348.2253:04102
04103:-00025:+00020:-00035:002348.2253:04103
04104:-00007:+00009:-00012:002348.2253:04104
04105:+00015:-00015:-00058:002348.2253:04105
04106:+00014:-00010:+00048:002348.2253:04106
04107:+00019:-00012:+00025:002348.2253:04107
04108:+00032:-00033:+00065:002348.2253:04108
04109:+00031:+00006:+00041:002419.1030:04109
04110:-00005:-00014:+00027:002419.1030:04110
04111:-00020:-00047:-00063:002419.1030:04111
04112:-00011:-00035:+00004:002419.1030:04112
04113:-00024:-00034:+00081:002419.1030:04113
04114:-00023:-00018:+00009:002419.1030:04114
04115:-00013:-00031:+00014:002419.1030:04115
04116:-00006:-00008:-00020:002419.1030:04116
04117:+00016:-00013:-00004:002416.2199:04117
04118:+00022:-00009:+00006:002416.2199:04118
04119:+00044:+00002:+00071:002416.2199:04119
04120:+00046:-00015:+00069:002416.2199:04120
04121:+00031:-00033:+00013:002416.2199:04121
04122:+00006:-00015:+00009:002416.2199:04122
04123:+00005:-00034:-00032:002416.2199:04123
04124:+00003:-00020:+00013:002416.2199:04124
04125:-00027:-00036:+00024:002352.6770:04125
04126:-00039:-00027:+00000:002352.6770:04126
04127:-00035:-00013:-00027:002352.6770:04127
04128:-00025:-00023:-00020:002352.6770:04128
04129:+00000:-00027:+00054:002352.6770:04129
04130:-00019:-00032:+00036:002352.6770:04130
04131:+00006:-00038:+00079:002352.6770:04131
04132:+00007:-00035:+00053:002352.6770:04132
04133:+00016:-00028:+00011:002352.6770:04133
04134:-00009:-00020:-00001:002400.6250:04134
04135:+00003:-00016:+00053:002400.6250:04135
04136:-00006:-00020:+00056:002400.6250:04136
04137:+00006:+00006:-00001:002400.6250:04137
04138:+00018:+00019:+00052:002400.6250:04138
04139:+00019:+00020:-00003:002400.6250:04139
04140:+00001:-00004:+00015:002400.6250:04140
04141:+00006:+00001:-00018:002400.6250:04141
04142:+00016:+00005:-00003:002402.5019:04142
04143:+00023:+00024:-00020:002402.5019:04143
04144:-00003:+00021:+00015:002402.5019:04144
04145:+00006:+00014:+00051:002402.5019:04145
04146:+00000:+00004:+00023:002402.5019:04146
04147:+00031:+00048:+00023:002402.5019:04147
04148:+00020:+00015:-00004:002402.5019:04148
04149:+00029:+00061:+00014:002402.5019:04149
04150:-00018:+00016:+00084:002402.5019:04150
04151:+00002:+00050:-00009:002343.8303:04151
04152:-00019:+00027:+00017:002343.8303:04152
04153:+00001:+00029:-00082:002343.8303:04153
04154:-00015:+00031:-00008:002343.8303:04154
04155:-00023:+00038:+00009:002343.8303:04155
04156:-00030:+00021:+00028:002343.8303:04156
04157:-00054:+00050:-00002:002343.8303:04157
04158:-00031:-00005:-00049:002343.8303:04158
04159:-00049:+00027:-00023:002405.1921:04159
04160:-00030:+00008:-00017:002405.1921:04160
04161:-00043:+00002:+00007:002405.1921:04161
04162:-00027:+00006:+00054:002405.1921:04162
04163:-00035:-00033:-00047:002405.1921:04163
04164:-00033:-00011:-00033:002405.1921:04164
04165:+00004:-00035:-00006:002405.1921:04165
04166:-00001:-00011:+00037:002405.1921:04166
04167:-00010:-00008:+00066:002420.8427:04167
04168:+00030:-00016:-00004:002420.8427:04168
04169:+00007:+00008:-00021:002420.8427:04169
04170:+00018:+00023:-00040:002420.8427:04170
04171:+00029:+00036:-00006:002420.8427:04171
04172:+00032:+00042:-00024:002420.8427:04172
04173:+00025:+00045:+00020:002420.8427:04173
04174:+00023:+00079:+00017:002420.8427:04174
04175:+00009:+00078:+00004:002420.8427:04175
04176:-00005:+00067:-00028:002352.6540:04176
04177:-00008:+00083:-00054:002352.6540:04177
04178:+00004:+00094:-00027:002352.6540:04178
04179:-00021:+00084:-00014:002352.6540:04179
04180:-00015:+00061:+00041:002352.6540:04180
04181:-00030:+00064:+00049:002352.6540:04181
04182:-00055:+00040:-00010:002352.6540:04182
04183:-00030:+00041:-00043:002352.6540:04183
04184:-00047:+00039:-00046:002423.7163:04184
04185:-00068:+00039:-00023:002423.7163:04185
04186:-00059:+00011:-00042:002423.7163:04186
04187:-00055:+00011:-00069:002423.7163:04187
04188:-00041:+00038:-00093:002423.7163:04188
04189:-00025:+00034:-00053:002423.7163:04189
04190:-00025:+00037:+00036:002423.7163:04190
04191:-00012:+00039:+00047:002423.7163:04191
04192:-00019:+00029:+00066:002420.8391:04192
04193:-00005:+00029:-00033:002420.8391:04193
04194:-00003:+00034:-00086:002420.8391:04194
04195:+00010:+00031:-00063:002420.8391:04195
04196:+00018:+00033:-00018:002420.8391:04196
04197:-00004:+00026:-00065:002420.8391:04197
04198:-00005:+00020:-00184:002420.8391:04198
04199:+00022:-00002:-00077:002420.8391:04199
04200:-00002:-00015:+00033:002420.8391:04200
04201:-00003:-00011:+00050:002348.2385:04201
04202:+00003:-00009:+00057:002348.2385:04202
04203:+00020:-00033:+00066:002348.2385:04203
04204:-00012:+00019:-00033:002348.2385:04204
04205:-00040:+00004:+00006:002348.2385:04205
04206:-00047:+00003:-00022:002348.2385:04206
04207:-00085:+00009:-00091:002348.2385:04207
04208:-00057:-00003:-00090:002348.2385:04208
04209:-00049:+00011:-00059:002409.7802:04209
04210:-00030:-00001:+00047:002409.7802:04210
04211:-00029:-00015:+00043:002409.7802:04211
04212:+00005:+00001:+00083:002409.7802:04212
04213:+00014:+00017:-00030:002409.7802:04213
04214:+00046:+00025:-00032:002409.7802:04214
04215:+00010:+00016:+00016:002409.7802:04215
04216:-00006:+00033:-00009:002409.7802:04216
04217:+00032:+00014:-00064:002407.0686:04217
04218:+00034:+00039:-00139:002407.0686:04218
04219:+00006:+00026:-00116:002407.0686:04219
04220:+00034:+00036:+00005:002407.0686:04220
04221:+00017:+00021:+00046:002407.0686:04221
04222:+00010:+00013:+00033:002407.0686:04222
04223:+00049:+00014:+00148:002407.0686:04223
04224:+00051:+00012:+00163:002407.0686:04224
04225:-00004:+00012:+00051:002407.0686:04225
04226:+00013:+00007:-00073:002343.8632:04226
04227:-00052:+00021:-00105:002343.8632:04227
04228:-00073:+00015:-00150:002343.8632:04228
04229:-00100:-00004:-00065:002343.8632:04229
04230:-00073:+00013:+00037:002343.8632:04230
04231:-00123:+00006:+00004:002343.8632:04231
04232:-00114:+00008:-00065:002343.8632:04232
04233:-00069:+00016:-00054:002343.8632:04233
04234:-00024:+00016:+00065:002405.1921:04234
04235:-00023:+00039:+00156:002405.1921:04235
04236:+00022:+00053:+00156:002405.1921:04236
04237:+00045:+00064:-00040:002405.1921:04237
04238:+00063:+00053:-00085:002405.1921:04238
04239:+00047:+00042:-00109:002405.1921:04239
04240:+00036:+00051:-00036:002405.1921:04240
04241:+00004:-00003:-00053:002405.1921:04241
04242:+00026:-00006:+00036:002425.4377:04242
04243:+00027:+00006:+00022:002425.4377:04243
04244:+00009:+00003:-00033:002425.4377:04244
04245:+00031:-00010:+00046:002425.4377:04245
04246:+00034:-00030:+00100:002425.4377:04246
04247:+00015:-00009:+00098:002425.4377:04247
04248:+00018:-00010:+00056:002425.4377:04248
04249:-00005:-00021:+00032:002425.4377:04249
04250:-00051:-00020:-00043:002425.4377:04250
04251:-00053:-00014:-00060:002393.3388:04251
04252:-00028:+00022:-00041:002393.3388:04252
04253:-00028:+00000:+00002:002393.3388:04253
04254:+00009:+00002:+00033:002393.3388:04254
04255:+00078:+00020:+00093:002393.3388:04255
04256:+00074:+00006:+00087:002393.3388:04256
04257:+00098:+00018:+00087:002393.3388:04257
04258:+00089:+00020:+00081:002393.3388:04258
04259:+00097:+00023:-00028:002471.4318:04259
04260:+00056:+00016:-00060:002471.4318:04260
04261:+00048:+00022:-00048:002471.4318:04261
04262:+00032:+00000:-00027:002471.4318:04262
04263:-00009:+00021:-00007:002471.4318:04263
04264:+00002:+00005:+00087:002471.4318:04264
04265:-00008:-00014:+00107:002471.4318:04265
04266:-00008:-00021:+00029:002471.4318:04266
04267:+00022:-00015:-00008:002492.1823:04267
04268:+00027:-00031:-00024:002492.1823:04268
04269:+00025:-00018:-00007:002492.1823:04269
04270:+00007:-00008:+00044:002492.1823:04270
04271:+00020:-00027:+00133:002492.1823:04271
04272:-00012:-00048:+00011:002492.1823:04272
04273:-00020:-00012:-00021:002492.1823:04273
04274:-00042:-00037:-00009:002492.1823:04274
04275:-00065:-00041:-00003:002416.5114:04275
04276:-00037:-00041:+00019:002416.5114:04276
04277:+00048:-00033:-00003:002416.5114:04277
04278:+00025:-00049:-00001:002416.5114:04278
04279:+00078:-00015:+00078:002416.5114:04279
04280:+00037:-00033:+00134:002416.5114:04280
04281:+00049:-00016:+00044:002416.5114:04281
04282:+00011:-00016:+00021:002416.5114:04282
04283:+00036:-00002:-00070:002461.7023:04283
04284:-00020:-00003:-00077:002461.7023:04284
04285:-00003:+00015:+00031:002461.7023:04285
04286:+00004:-00001:+00019:002461.7023:04286
04287:+00009:+00040:-00042:002461.7023:04287
04288:+00023:+00041:-00037:002461.7023:04288
04289:+00036:+00063:+00068:002461.7023:04289
04290:+00012:+00055:+00139:002461.7023:04290
04291:+00029:+00063:+00119:002461.7023:04291
04292:+00008:+00064:+00031:002425.4968:04292
04293:+00000:+00053:+00004:002425.4968:04293
04294:-00022:+00030:+00017:002425.4968:04294
04295:-00057:+00015:+00082:002425.4968:04295
04296:-00065:+00006:-00043:002425.4968:04296
04297:-00068:+00017:-00058:002425.4968:04297
04298:-00028:-00007:-00065:002425.4968:04298
04299:-00051:-00022:+00004:002425.4968:04299
04300:-00027:-00023:+00050:002321.9692:04300
04301:+00004:-00049:+00095:002321.9692:04301
04302:-00008:-00041:-00015:002321.9692:04302
04303:-00008:-00039:-00012:002321.9692:04303
04304:-00009:-00042:+00000:002321.9692:04304
04305:-00017:-00038:+00038:002321.9692:04305
04306:+00002:-00063:+00035:002321.9692:04306
04307:-00020:-00064:+00002:002321.9692:04307
04308:-00019:-00056:-00049:002321.9692:04308
04309:-00016:-00069:-00023:002342.4890:04309
04310:-00021:-00077:+00013:002342.4890:04310
04311:-00001:-00078:+00050:002342.4890:04311
04312:+00013:-00046:-00058:002342.4890:04312
04313:-00006:-00027:-00050:002342.4890:04313
04314:-00024:-00023:-00010:002342.4890:04314
04315:-00041:-00017:+00038:002342.4890:04315
04316:-00069:-00013:+00017:002342.4890:04316
04317:-00067:+00004:-00012:002323.3188:04317
04318:-00091:+00006:-00011:002323.3188:04318
04319:-00073:+00009:-00015:002323.3188:04319
04320:-00089:+00010:-00033:002323.3188:04320
04321:-00091:-00002:+00006:002323.3188:04321
04322:-00060:-00004:-00048:002323.3188:04322
04323:-00050:+00033:-00045:002323.3188:04323
04324:-00026:+00000:-00076:002323.3188:04324
04325:-00018:+00012:-00062:002323.3188:04325
04326:-00013:-00004:-00005:002250.7685:04326
04327:-00021:+00000:-00021:002250.7685:04327
04328:-00009:+00012:+00021:002250.7685:04328
04329:-00006:+00015:+00022:002250.7685:04329
04330:-00001:-00002:-00015:002250.7685:04330
04331:+00004:+00021:+00023:002250.7685:04331
04332:-00008:-00001:-00007:002250.7685:04332
04333:-00002:+00019:-00059:002250.7685:04333
04334:-00005:-00015:-00047:002250.7685:04334
04335:+00030:-00005:-00008:002320.8901:04335
04336:-00034:+00008:-00050:002320.8901:04336
04337:-00034:-00006:-00075:002320.8901:04337
04338:-00031:+00007:-00062:002320.8901:04338
04339:-00040:-00005:-00017:002320.8901:04339
04340:-00050:+00002:-00002:002320.8901:04340
04341:-00054:+00001:-00005:002320.8901:04341
04342:-00054:-00019:-00064:002320.8901:04342
04343:-00048:+00004:-00041:002349.1462:04343
04344:-00053:+00006:-00034:002349.1462:04344
04345:-00065:-00019:-00016:002349.1462:04345
04346:-00054:-00014:-00018:002349.1462:04346
04347:-00016:-00009:-00027:002349.1462:04347
04348:-00033:-00035:-00090:002349.1462:04348
04349:-00024:-00018:-00085:002349.1462:04349
04350:+00001:-00018:-00003:002349.1462:04350
04351:-00018:-00013:-00008:002349.1462:04351
04352:-00003:-00016:-00018:002317.6682:04352
04353:+00030:-00004:-00046:002317.6682:04353
04354:+00029:+00008:-00033:002317.6682:04354
04355:+00008:+00018:-00023:002317.6682:04355
04356:+00030:+00015:+00024:002317.6682:04356
04357:+00021:-00001:-00012:002317.6682:04357
04358:+00006:+00048:-00034:002317.6682:04358
04359:+00006:+00030:+00019:002317.6682:04359
04360:-00024:+00029:+00017:002405.2197:04360
04361:-00012:+00030:-00033:002405.2197:04361
04362:-00024:+00054:-00024:002405.2197:04362
04363:-00025:+00040:-00078:002405.2197:04363
04364:-00011:+00031:-00032:002405.2197:04364
04365:+00000:+00048:-00017:002405.2197:04365
04366:-00003:+00070:+00040:002405.2197:04366
04367:-00010:+00029:+00031:002405.2197:04367
04368:+00015:+00048:+00010:002405.2197:04368
04369:-00006:+00033:+00068:002416.2270:04369
04370:-00003:+00018:+00010:002416.2270:04370
04371:-00025:+00037:-00005:002416.2270:04371
04372:-00024:+00017:-00029:002416.2270:04372
04373:-00011:+00008:-00058:002416.2270:04373
04374:-00020:+00018:-00021:002416.2270:04374
04375:-00005:-00013:+00005:002416.2270:04375
04376:-00010:-00007:+00021:002416.2270:04376
04377:-00002:-00029:+00038:002352.6572:04377
04378:+00015:-00051:+00027:002352.6572:04378
04379:-00024:-00040:+00019:002352.6572:04379
04380:-00022:-00061:+00023:002352.6572:04380
04381:-00019:-00061:+00039:002352.6572:04381
04382:-00053:-00066:+00041:002352.6572:04382
04383:-00029:-00054:+00005:002352.6572:04383
04384:-00046:-00059:+00011:002352.6572:04384
04385:-00051:-00071:-00022:002396.0205:04385
04386:-00027:-00082:+00003:002396.0205:04386
04387:-00036:-00064:-00015:002396.0205:04387
04388:-00025:-00065:-00048:002396.0205:04388
04389:+00003:-00025:-00008:002396.0205:04389
04390:+00010:-00035:+00024:002396.0205:04390
04391:+00011:-00013:+00061:002396.0205:04391
04392:-00003:-00008:+00060:002396.0205:04392
04393:+00006:+00006:+00054:002396.0205:04393
04394:-00003:-00002:+00020:002393.4611:04394
04395:+00020:+00020:+00008:002393.4611:04395
04396:+00005:+00039:+00030:002393.4611:04396
04397:-00002:+00030:+00055:002393.4611:04397
04398:-00022:+00014:-00021:002393.4611:04398
04399:+00013:+00027:-00016:002393.4611:04399
04400:+00007:+00038:+00034:002393.4611:04400
04401:-00007:+00034:+00014:002393.4611:04401
04402:-00023:+00024:+00029:002326.3510:04402
04403:+00000:+00004:+00009:002326.3510:04403
04404:+00004:-00001:-00015:002326.3510:04404
04405:-00005:-00006:+00051:002326.3510:04405
04406:-00010:-00021:+00027:002326.3510:04406
04407:-00017:-00013:+00048:002326.3510:04407
04408:-00036:-00030:+00035:002326.3510:04408
04409:-00035:-00035:-00018:002326.3510:04409
04410:-00034:-00045:+00022:002326.3510:04410
04411:-00022:-00046:+00055:002382.4509:04411
04412:-00023:-00050:+00035:002382.4509:04412
04413:-00010:-00067:-00012:002382.4509:04413
04414:+00021:-00061:+00012:002382.4509:04414
04415:-00004:-00055:+00027:002382.4509:04415
04416:+00019:-00056:-00022:002382.4509:04416
04417:+00007:-00059:+00023:002382.4509:04417
04418:+00015:-00040:-00050:002382.4509:04418
04419:-00008:-00049:+00014:002393.5117:04419
04420:+00014:-00049:+00014:002393.5117:04420
04421:+00002:-00024:+00001:002393.5117:04421
04422:-00023:-00029:-00079:002393.5117:04422
04423:-00001:-00051:-00023:002393.5117:04423
04424:+00014:-00032:-00045:002393.5117:04424
04425:-00018:-00051:+00032:002393.5117:04425
04426:-00009:-00034:+00075:002393.5117:04426
04427:+00004:-00052:+00052:002393.5117:04427
04428:-00023:-00026:-00019:002339.4482:04428
04429:-00020:-00009:-00031:002339.4482:04429
04430:-00018:-00008:+00012:002339.4482:04430
04431:-00001:-00004:-00010:002339.4482:04431
04432:-00013:+00001:-00012:002339.4482:04432
04433:+00015:+00000:-00028:002339.4482:04433
04434:-00010:+00039:-00023:002339.4482:04434
04435:+00015:+00027:-00031:002339.4482:04435
04436:+00032:+00042:+00063:002405.2128:04436
04437:+00007:+00066:+00057:002405.2128:04437
04438:-00003:+00046:+00025:002405.2128:04438
04439:+00019:+00056:+00034:002405.2128:04439
04440:+00016:+00064:-00006:002405.2128:04440
04441:+00003:+00045:-00034:002405.2128:04441
04442:-00020:+00046:-00046:002405.2128:04442
04443:-00025:+00030:-00075:002405.2128:04443
04444:-00023:+00036:-00111:002425.5104:04444
04445:-00024:+00018:-00081:002425.5104:04445
04446:-00035:+00017:-00030:002425.5104:04446
04447:-00027:-00018:+00012:002425.5104:04447
04448:-00014:-00011:+00016:002425.5104:04448
04449:-00011:-00015:-00013:002425.5104:04449
04450:-00015:-00020:+00009:002425.5104:04450
04451:+00000:-00008:+00111:002425.5104:04451
04452:-00022:-00020:+00170:002425.5104:04452
04453:+00002:-00017:+00040:002366.1000:04453
04454:+00002:+00006:+00008:002366.1000:04454
04455:+00003:+00018:-00092:002366.1000:04455
04456:-00011:+00009:-00137:002366.1000:04456
04457:+00001:-00014:-00104:002366.1000:04457
04458:+00017:-00020:-00026:002366.1000:04458
04459:+00010:-00010:-00040:002366.1000:04459
04460:+00007:-00010:-00044:002366.1000:04460
04461:+00004:-00014:+00026:002433.1542:04461
04462:-00022:-00028:+00042:002433.1542:04462
04463:-00040:+00001:+00001:002433.1542:04463
04464:-00023:+00010:-00044:002433.1542:04464
04465:-00012:+00022:-00019:002433.1542:04465
04466:-00013:+00024:-00030:002433.1542:04466
04467:-00025:+00012:+00011:002433.1542:04467
04468:-00025:+00021:+00003:002433.1542:04468
04469:-00009:+00039:-00036:002434.8203:04469
04470:+00000:+00014:-00084:002434.8203:04470
04471:+00018:+00049:-00036:002434.8203:04471
04472:+00015:+00038:-00093:002434.8203:04472
04473:+00015:+00031:-00087:002434.8203:04473
04474:+00018:+00040:-00040:002434.8203:04474
04475:-00004:+00044:+00000:002434.8203:04475
04476:+00003:+00060:-00026:002434.8203:04476
04477:-00040:+00047:+00048:002366.0629:04477
04478:-00036:+00064:+00023:002366.0629:04478
04479:-00066:+00080:+00031:002366.0629:04479
04480:-00027:+00060:+00034:002366.0629:04480
04481:-00055:+00055:-00008:002366.0629:04481
04482:-00044:+00084:-00075:002366.0629:04482
04483:-00032:+00047:-00063:002366.0629:04483
04484:-00045:+00065:-00086:002366.0629:04484
04485:-00032:+00036:-00029:002366.0629:04485
04486:-00030:+00034:+00003:002433.1259:04486
04487:-00044:+00000:+00036:002433.1259:04487
04488:-00029:+00021:-00047:002433.1259:04488
04489:-00040:+00009:-00051:002433.1259:04489
04490:-00033:-00003:-00032:002433.1259:04490
04491:-00022:+00036:-00022:002433.1259:04491
04492:-00018:+00015:-00002:002433.1259:04492
04493:-00018:+00021:-00044:002433.1259:04493
04494:-00005:+00021:-00042:002434.8415:04494
04495:+00019:+00017:-00040:002434.8415:04495
04496:+00000:-00016:+00047:002434.8415:04496
04497:+00016:-00020:+00049:002434.8415:04497
04498:-00015:-00025:+00012:002434.8415:04498
04499:+00013:-00028:-00048:002434.8415:04499
04500:+00015:-00035:-00049:002434.8415:04500
04501:-00005:-00030:-00020:002434.8415:04501
04502:+00005:-00025:+00024:002379.6159:04502
04503:-00006:-00022:+00023:002379.6159:04503
04504:-00003:-00010:-00030:002379.6159:04504
04505:+00004:-00031:+00032:002379.6159:04505
04506:-00011:-00007:+00041:002379.6159:04506
04507:-00022:-00019:+00101:002379.6159:04507
04508:-00039:-00017:+00056:002379.6159:04508
04509:-00013:+00001:+00005:002379.6159:04509
04510:-00038:+00007:-00042:002452.0488:04510
04511:-00051:+00020:-00052:002452.0488:04511
04512:-00054:+00020:+00045:002452.0488:04512
04513:-00034:+00033:+00046:002452.0488:04513
04514:-00016:+00018:+00044:002452.0488:04514
04515:+00020:+00026:+00111:002452.0488:04515
04516:+00014:+00011:+00113:002452.0488:04516
04517:+00015:+00023:+00073:002452.0488:04517
04518:+00043:+00012:+00029:002452.0488:04518
04519:+00067:+00034:+00024:002458.4125:04519
04520:+00044:+00011:+00001:002458.4125:04520
04521:+00061:+00038:+00051:002458.4125:04521
04522:+00037:+00014:+00056:002458.4125:04522
04523:+00047:+00010:+00015:002458.4125:04523
04524:+00012:+00010:+00020:002458.4125:04524
04525:+00012:-00002:+00054:002458.4125:04525
04526:-00009:-00018:+00029:002458.4125:04526
04527:+00005:+00008:+00070:002402.5607:04527
04528:-00023:-00010:-00003:002402.5607:04528
04529:-00034:-00045:+00039:002402.5607:04529
04530:-00037:-00039:+00083:002402.5607:04530
04531:-00023:-00023:+00033:002402.5607:04531
04532:-00035:-00076:+00006:002402.5607:04532
04533:-00002:-00055:-00011:002402.5607:04533
04534:+00002:-00080:-00016:002402.5607:04534
04535:+00003:-00079:+00001:002452.1240:04535
04536:+00017:-00071:-00017:002452.1240:04536
04537:+00051:-00059:-00068:002452.1240:04537
04538:+00045:-00054:-00081:002452.1240:04538
04539:+00038:-00064:+00045:002452.1240:04539
04540:+00049:-00062:+00132:002452.1240:04540
04541:+00030:-00052:+00180:002452.1240:04541
04542:+00031:-00051:+00115:002452.1240:04542
04543:+00020:-00023:+00038:002416.2683:04543
04544:-00021:+00005:+00072:002416.2683:04544
04545:-00015:+00002:+00064:002416.2683:04545
04546:-00014:+00018:-00012:002416.2683:04546
04547:+00011:+00039:-00151:002416.2683:04547
04548:+00033:+00027:-00169:002416.2683:04548
04549:+00012:+00048:-00131:002416.2683:04549
04550:+00023:+00024:-00068:002416.2683:04550
04551:+00050:+00012:+00049:002416.2683:04551
04552:+00062:-00004:+00091:002304.8356:04552
04553:+00028:+00019:+00120:002304.8356:04553
04554:+00018:-00020:+00088:002304.8356:04554
04555:-00014:+00008:+00098:002304.8356:04555
04556:-00048:-00007:+00080:002304.8356:04556
04557:-00085:-00021:-00005:002304.8356:04557
04558:-00086:-00013:-00101:002304.8356:04558
04559:-00091:-00026:-00103:002304.8356:04559
04560:-00091:-00026:-00061:002304.8356:04560
04561:-00073:-00050:+00003:002312.3710:04561
04562:-00078:-00041:-00021:002312.3710:04562
04563:-00066:-00040:+00033:002312.3710:04563
04564:-00027:-00034:+00032:002312.3710:04564
04565:-00017:-00024:+00084:002312.3710:04565
04566:+00014:-00035:+00071:002312.3710:04566
04567:+00004:-00017:+00040:002312.3710:04567
04568:-00005:+00005:-00032:002312.3710:04568
04569:-00034:+00008:-00174:002293.8933:04569
04570:-00016:+00024:-00040:002293.8933:04570
04571:+00020:+00016:+00096:002293.8933:04571
04572:-00036:+00036:-00048:002293.8933:04572
04573:-00016:+00049:-00084:002293.8933:04573
04574:+00064:+00031:-00052:002293.8933:04574
04575:+00027:+00045:+00030:002293.8933:04575
04576:+00007:+00053:+00114:002293.8933:04576
04577:+00022:+00040:+00083:002293.8933:04577
04578:+00023:+00049:+00029:002242.6430:04578
04579:+00045:+00074:-00015:002242.6430:04579
04580:+00000:+00073:+00005:002242.6430:04580
04581:-00038:+00077:-00070:002242.6430:04581
04582:-00043:+00057:-00111:002242.6430:04582
04583:-00066:+00057:-00085:002242.6430:04583
04584:-00060:+00031:-00054:002242.6430:04584
04585:-00047:+00045:-00004:002242.6430:04585
04586:-00067:-00001:-00006:002242.6430:04586
04587:-00051:+00006:-00023:002320.8613:04587
04588:-00030:-00014:-00029:002320.8613:04588
04589:-00022:-00019:-00030:002320.8613:04589
04590:-00015:-00037:-00018:002320.8613:04590
04591:-00007:-00045:+00011:002320.8613:04591
04592:+00000:-00024:+00018:002320.8613:04592
04593:-00001:-00036:-00008:002320.8613:04593
04594:-00037:-00045:-00048:002320.8613:04594
04595:-00010:-00043:-00013:002366.7048:04595
04596:-00021:-00037:-00032:002366.7048:04596
04597:-00018:-00050:-00042:002366.7048:04597
04598:+00007:-00024:-00056:002366.7048:04598
04599:+00026:-00032:-00008:002366.7048:04599
04600:+00044:-00032:-00035:002366.7048:04600
04601:+00027:-00003:-00017:002366.7048:04601
04602:+00036:+00001:-00001:002366.7048:04602
04603:+00007:+00014:-00020:002366.7048:04603
04604:-00020:+00043:-00007:002339.4187:04604
04605:-00021:+00080:-00042:002339.4187:04605
04606:-00040:+00079:-00044:002339.4187:04606
04607:-00028:+00084:-00043:002339.4187:04607
04608:-00013:+00077:-00062:002339.4187:04608
04609:-00067:+00073:-00063:002339.4187:04609
04610:-00043:+00099:-00042:002339.4187:04610
04611:-00051:+00096:-00053:002339.4187:04611
04612:-00054:+00079:-00051:002433.1367:04612
04613:-00050:+00072:-00014:002433.1367:04613
04614:-00043:+00074:+00014:002433.1367:04614
04615:-00027:+00085:-00016:002433.1367:04615
04616:-00053:+00061:-00031:002433.1367:04616
04617:-00007:+00083:-00046:002433.1367:04617
04618:+00001:+00058:-00054:002433.1367:04618
04619:+00008:+00068:-00028:002433.1367:04619
04620:+00019:+00065:+00002:002448.8684:04620
04621:+00027:+00064:+00002:002448.8684:04621
04622:+00028:+00050:-00054:002448.8684:04622
04623:+00038:+00029:-00018:002448.8684:04623
04624:+00050:+00021:+00022:002448.8684:04624
04625:+00006:-00003:+00049:002448.8684:04625
04626:+00033:+00020:+00004:002448.8684:04626
04627:+00008:-00003:+00019:002448.8684:04627
04628:+00009:-00011:-00023:002448.8684:04628
04629:-00022:-00006:+00020:002370.5454:04629
04630:-00007:-00035:+00111:002370.5454:04630
04631:-00023:-00030:+00046:002370.5454:04631
04632:-00036:-00022:-00024:002370.5454:04632
04633:-00023:-00033:-00095:002370.5454:04633
04634:-00040:-00066:+00019:002370.5454:04634
04635:-00040:-00076:+00001:002370.5454:04635
04636:-00036:-00059:+00069:002370.5454:04636
04637:-00024:-00071:+00012:002409.8217:04637
04638:-00024:-00076:-00042:002409.8217:04638
04639:-00016:-00076:+00018:002409.8217:04639
04640:-00023:-00062:+00018:002409.8217:04640
04641:-00008:-00043:+00033:002409.8217:04641
04642:+00009:-00042:+00031:002409.8217:04642
04643:-00003:-00044:+00030:002409.8217:04643
04644:-00008:-00013:+00046:002409.8217:04644
04645:-00009:-00027:+00061:002409.8217:04645
04646:+00014:-00010:+00012:002379.9458:04646
04647:-00007:-00032:+00018:002379.9458:04647
04648:-00007:-00001:+00009:002379.9458:04648
04649:-00034:+00007:+00029:002379.9458:04649
04650:-00018:-00016:+00040:002379.9458:04650
04651:+00000:+00008:+00033:002379.9458:04651
04652:-00008:-00017:+00019:002379.9458:04652
04653:-00006:+00001:+00050:002379.9458:04653
04654:+00003:-00005:+00012:002292.1030:04654
04655:-00024:-00003:+00031:002292.1030:04655
04656:-00008:-00002:+00062:002292.1030:04656
04657:+00005:+00012:+00041:002292.1030:04657
04658:-00033:+00022:+00002:002292.1030:04658
04659:-00011:+00023:-00021:002292.1030:04659
04660:-00015:+00012:+00022:002292.1030:04660
04661:+00000:+00013:+00030:002292.1030:04661
04662:-00025:+00024:+00078:002292.1030:04662
04663:+00005:+00037:+00072:002342.4628:04663
04664:+00002:+00025:-00003:002342.4628:04664
04665:+00018:+00039:+00005:002342.4628:04665
04666:+00008:+00048:-00006:002342.4628:04666
04667:+00013:+00039:-00005:002342.4628:04667
04668:+00036:+00028:-00008:002342.4628:04668
04669:+00037:+00015:+00013:002342.4628:04669
04670:+00051:+00010:+00009:002342.4628:04670
04671:+00041:+00022:+00032:002362.2370:04671
04672:+00060:-00019:+00064:002362.2370:04672
04673:+00049:-00014:-00020:002362.2370:04673
04674:+00051:-00031:+00038:002362.2370:04674
04675:+00041:-00045:+00032:002362.2370:04675
04676:+00028:-00061:-00016:002362.2370:04676
04677:+00031:-00059:+00007:002362.2370:04677
04678:+00022:-00043:+00017:002362.2370:04678
04679:+00009:-00061:-00018:002362.2370:04679
04680:-00006:-00074:+00004:002322.0209:04680
04681:-00009:-00055:+00010:002322.0209:04681
04682:-00005:-00040:+00046:002322.0209:04682
04683:-00006:-00066:+00028:002322.0209:04683
04684:+00018:-00049:+00043:002322.0209:04684
04685:+00020:-00062:+00016:002322.0209:04685
04686:+00001:-00045:-00003:002322.0209:04686
04687:-00008:-00026:+00037:002322.0209:04687
04688:-00003:-00034:-00032:002396.0065:04688
04689:+00005:-00009:-00007:002396.0065:04689
04690:-00004:-00020:-00068:002396.0065:04690
04691:-00005:+00008:-00060:002396.0065:04691
04692:+00013:+00009:-00038:002396.0065:04692
04693:+00030:-00002:-00051:002396.0065:04693
04694:+00029:+00033:+00047:002396.0065:04694
04695:-00006:+00019:+00050:002396.0065:04695
04696:+00020:+00037:+00053:002396.0065:04696
04697:+00014:+00040:+00005:002416.2404:04697
04698:-00005:+00037:-00032:002416.2404:04698
04699:+00000:+00053:-00028:002416.2404:04699
04700:-00021:+00052:-00027:002416.2404:04700
04701:-00039:+00028:-00047:002416.2404:04701
04702:-00048:+00039:-00033:002416.2404:04702
04703:-00035:+00016:-00039:002416.2404:04703
04704:-00030:+00034:-00022:002416.2404:04704
04705:-00055:+00018:-00034:002352.6606:04705
04706:-00038:+00024:+00000:002352.6606:04706
04707:-00013:+00024:-00020:002352.6606:04707
04708:-00021:+00020:-00014:002352.6606:04708
04709:-00003:+00011:-00040:002352.6606:04709
04710:+00006:+00034:-00042:002352.6606:04710
04711:+00000:+00013:-00028:002352.6606:04711
04712:-00009:+00012:-00071:002352.6606:04712
04713:+00013:+00016:-00062:002423.7861:04713
04714:+00016:+00035:-00045:002423.7861:04714
04715:+00010:+00023:+00000:002423.7861:04715
04716:+00008:-00001:-00031:002423.7861:04716
04717:+00030:-00005:-00033:002423.7861:04717
04718:+00008:-00016:-00034:002423.7861:04718
04719:+00019:-00004:-00028:002423.7861:04719
04720:-00011:-00013:-00063:002423.7861:04720
04721:-00010:-00009:-00031:002423.7861:04721
04722:-00025:-00010:-00051:002416.2370:04722
04723:-00026:-00017:-00082:002416.2370:04723
04724:-00030:-00027:-00016:002416.2370:04724
04725:-00035:-00012:+00012:002416.2370:04725
04726:-00028:-00052:+00030:002416.2370:04726
04727:-00013:-00023:+00005:002416.2370:04727
04728:-00034:-00046:-00019:002416.2370:04728
04729:+00010:-00012:-00075:002416.2370:04729
04730:+00000:-00036:-00037:002352.6770:04730
04731:+00013:-00022:-00024:002352.6770:04731
04732:-00003:-00034:-00095:002352.6770:04732
04733:+00036:-00021:-00125:002352.6770:04733
04734:+00044:+00011:-00058:002352.6770:04734
04735:+00048:-00003:-00055:002352.6770:04735
04736:+00038:+00053:-00048:002352.6770:04736
04737:+00040:+00051:+00043:002352.6770:04737
04738:+00037:+00030:+00023:002405.2197:04738
04739:+00012:+00060:+00010:002405.2197:04739
04740:+00030:+00059:+00014:002405.2197:04740
04741:-00001:+00048:-00030:002405.2197:04741
04742:-00030:+00065:-00038:002405.2197:04742
04743:-00069:+00039:-00040:002405.2197:04743
04744:-00077:+00048:-00068:002405.2197:04744
04745:-00102:+00015:-00079:002405.2197:04745
04746:-00074:+00023:-00019:002405.2197:04746
04747:-00089:+00000:-00024:002393.5351:04747
04748:-00060:-00005:+00003:002393.5351:04748
04749:-00066:+00018:+00050:002393.5351:04749
04750:-00029:+00009:+00057:002393.5351:04750
04751:-00030:+00000:+00041:002393.5351:04751
04752:-00014:+00019:+00063:002393.5351:04752
04753:-00013:-00005:-00009:002393.5351:04753
04754:+00001:+00011:+00008:002393.5351:04754
04755:-00008:-00006:+00002:002313.4638:04755
04756:+00016:-00018:+00009:002313.4638:04756
04757:+00010:-00016:-00031:002313.4638:04757
04758:+00036:+00005:-00032:002313.4638:04758
04759:+00050:-00021:-00002:002313.4638:04759
04760:+00044:-00017:+00014:002313.4638:04760
04761:+00060:-00010:+00089:002313.4638:04761
04762:+00039:-00009:+00047:002313.4638:04762
04763:+00013:-00030:+00043:002313.4638:04763
04764:+00016:-00030:+00009:002382.5083:04764
04765:-00021:-00011:+00040:002382.5083:04765
04766:-00068:-00047:+00034:002382.5083:04766
04767:-00066:-00016:-00001:002382.5083:04767
04768:-00068:-00016:+00002:002382.5083:04768
04769:-00064:+00002:-00061:002382.5083:04769
04770:-00045:-00019:+00063:002382.5083:04770
04771:-00049:-00021:+00072:002382.5083:04771
04772:-00051:+00004:+00080:002389.0095:04772
04773:-00017:-00006:-00002:002389.0095:04773
04774:+00016:+00010:+00000:002389.0095:04774
04775:+00014:+00015:+00018:002389.0095:04775
04776:-00007:+00032:+00018:002389.0095:04776
04777:-00004:+00036:+00021:002389.0095:04777
04778:+00014:+00034:-00048:002389.0095:04778
04779:-00004:+00027:-00061:002389.0095:04779
04780:-00002:+00050:+00016:002389.0095:04780
04781:-00018:+00024:+00000:002343.8334:04781
04782:-00004:+00045:+00053:002343.8334:04782
04783:+00008:+00028:+00021:002343.8334:04783
04784:+00030:+00059:+00037:002343.8334:04784
04785:+00016:+00068:+00048:002343.8334:04785
04786:-00006:+00069:+00049:002343.8334:04786
04787:+00000:+00062:+00032:002343.8334:04787
04788:-00049:+00067:-00049:002343.8334:04788
04789:-00038:+00073:-00041:002405.2680:04789
04790:-00043:+00070:-00054:002405.2680:04790
04791:-00043:+00055:-00038:002405.2680:04791
04792:-00053:+00061:+00025:002405.2680:04792
04793:-00030:+00040:+00013:002405.2680:04793
04794:-00017:+00056:+00001:002405.2680:04794
04795:-00018:+00057:-00003:002405.2680:04795
04796:-00020:+00039:+00003:002405.2680:04796
04797:+00004:+00027:-00027:002402.6008:04797
04798:+00014:+00009:-00016:002402.6008:04798
04799:+00019:+00034:-00024:002402.6008:04799
04800:-00017:-00001:+00070:002402.6008:04800
04801:-00007:-00030:+00060:002402.6008:04801
04802:-00007:-00045:+00077:002402.6008:04802
04803:-00003:-00050:+00098:002402.6008:04803
04804:+00018:-00063:+00022:002402.6008:04804
04805:-00009:-00043:-00038:002402.6008:04805
04806:-00014:-00053:-00038:002326.3605:04806
04807:+00015:-00043:+00086:002326.3605:04807
04808:-00002:-00025:+00002:002326.3605:04808
04809:-00031:-00025:-00047:002326.3605:04809
04810:+00015:-00008:+00048:002326.3605:04810
04811:-00002:-00009:-00003:002326.3605:04811
04812:-00017:+00011:-00061:002326.3605:04812
04813:+00009:+00065:-00092:002326.3605:04813
04814:+00058:+00063:-00083:002400.6938:04814
04815:+00059:+00069:-00045:002400.6938:04815
04816:+00067:+00084:-00036:002400.6938:04816
04817:+00048:+00073:-00049:002400.6938:04817
04818:+00064:+00059:-00003:002400.6938:04818
04819:+00106:+00060:+00118:002400.6938:04819
04820:+00027:+00040:+00009:002400.6938:04820
04821:-00022:+00056:-00088:002400.6938:04821
04822:+00038:+00052:+00034:002400.6938:04822
04823:+00011:+00014:+00008:002407.1406:04823
04824:-00023:+00033:-00035:002407.1406:04824
04825:-00013:+00013:+00028:002407.1406:04825
04826:-00045:+00008:+00084:002407.1406:04826
04827:-00063:-00002:-00035:002407.1406:04827
04828:-00065:+00006:+00019:002407.1406:04828
04829:-00088:-00001:-00009:002407.1406:04829
04830:-00093:-00004:-00003:002407.1406:04830
04831:-00071:-00031:+00020:002352.7336:04831
04832:-00064:+00008:-00030:002352.7336:04832
04833:-00048:-00005:-00034:002352.7336:04833
04834:-00039:-00017:-00063:002352.7336:04834
04835:-00012:-00005:-00051:002352.7336:04835
04836:+00007:-00001:+00005:002352.7336:04836
04837:+00044:+00019:+00043:002352.7336:04837
04838:+00054:-00017:+00047:002352.7336:04838
04839:+00096:-00009:+00046:002419.1621:04839
04840:+00076:-00025:+00017:002419.1621:04840
04841:+00064:-00026:-00031:002419.1621:04841
04842:+00025:-00061:-00001:002419.1621:04842
04843:+00011:-00066:-00019:002419.1621:04843
04844:+00000:-00066:-00029:002419.1621:04844
04845:+00004:-00050:-00048:002419.1621:04845
04846:-00036:-00058:-00021:002419.1621:04846
04847:-00034:-00057:-00013:002419.1621:04847
04848:-00032:-00053:+00012:002411.6975:04848
04849:-00037:-00040:+00013:002411.6975:04849
04850:-00039:-00039:+00030:002411.6975:04850
04851:-00032:-00013:+00024:002411.6975:04851
04852:-00049:-00011:+00033:002411.6975:04852
04853:-00013:+00002:-00037:002411.6975:04853
04854:-00033:+00000:-00070:002411.6975:04854
04855:+00001:+00022:-00042:002411.6975:04855
04856:-00009:-00002:-00004:002330.7492:04856
04857:+00017:-00001:-00052:002330.7492:04857
04858:+00028:+00023:-00038:002330.7492:04858
04859:+00061:+00001:-00017:002330.7492:04859
04860:+00076:+00023:-00023:002330.7492:04860
04861:+00047:-00002:+00048:002330.7492:04861
04862:+00063:-00004:+00043:002330.7492:04862
04863:+00024:+00020:+00054:002330.7492:04863
04864:+00024:+00012:-00011:002330.7492:04864
04865:-00003:+00015:+00009:002364.5998:04865
04866:-00016:+00022:+00022:002364.5998:04866
04867:-00051:+00024:+00035:002364.5998:04867
04868:-00041:+00000:+00052:002364.5998:04868
04869:-00043:+00009:+00003:002364.5998:04869
04870:-00067:+00001:+00000:002364.5998:04870
04871:-00079:-00015:+00009:002364.5998:04871
04872:-00061:-00021:+00042:002364.5998:04872
04873:-00065:-00018:+00008:002340.5051:04873
04874:-00047:-00022:-00014:002340.5051:04874
04875:-00025:-00011:-00001:002340.5051:04875
04876:-00048:-00051:+00052:002340.5051:04876
04877:-00013:-00032:+00028:002340.5051:04877
04878:-00002:-00026:+00013:002340.5051:04878
04879:+00008:-00032:+00005:002340.5051:04879
04880:+00017:-00014:-00055:002340.5051:04880
04881:+00022:-00012:+00029:002340.5051:04881
04882:+00007:-00033:+00035:002271.3037:04882
04883:+00023:-00018:+00007:002271.3037:04883
04884:+00034:+00020:-00050:002271.3037:04884
04885:+00041:+00014:-00050:002271.3037:04885
04886:+00011:+00038:+00031:002271.3037:04886
04887:+00006:+00048:+00098:002271.3037:04887
04888:+00020:+00064:+00040:002271.3037:04888
04889:-00002:+00057:-00011:002271.3037:04889
04890:+00001:+00096:+00018:002342.5771:04890
04891:-00050:+00062:+00056:002342.5771:04891
04892:-00054:+00062:+00051:002342.5771:04892
04893:-00054:+00056:-00006:002342.5771:04893
04894:-00027:+00058:-00041:002342.5771:04894
04895:-00051:+00051:-00074:002342.5771:04895
04896:-00036:+00027:-00022:002342.5771:04896
04897:-00035:-00003:+00032:002342.5771:04897
04898:-00016:+00002:+00043:002342.5771:04898
04899:-00018:-00036:-00012:002362.3227:04899
04900:-00007:-00024:+00002:002362.3227:04900
04901:-00008:-00044:-00017:002362.3227:04901
04902:-00022:-00037:+00015:002362.3227:04902
04903:+00002:-00043:+00004:002362.3227:04903
04904:+00000:-00060:-00018:002362.3227:04904
04905:+00016:-00041:-00048:002362.3227:04905
04906:+00011:-00043:-00024:002362.3227:04906
04907:-00005:-00051:+00004:002326.3737:04907
04908:-00021:-00052:+00022:002326.3737:04908
04909:+00000:-00048:+00011:002326.3737:04909
04910:-00018:-00035:+00019:002326.3737:04910
04911:-00020:-00027:-00015:002326.3737:04911
04912:-00037:-00011:-00032:002326.3737:04912
04913:-00025:+00001:-00013:002326.3737:04913
04914:-00012:-00016:-00048:002326.3737:04914
04915:-00021:+00013:-00012:002326.3737:04915
04916:-00050:-00002:+00031:002405.2370:04916
04917:-00052:+00032:-00008:002405.2370:04917
04918:-00048:+00010:-00119:002405.2370:04918
04919:-00010:+00025:-00160:002405.2370:04919
04920:-00012:+00025:-00169:002405.2370:04920
04921:-00038:+00034:+00015:002405.2370:04921
04922:+00000:+00035:+00239:002405.2370:04922
04923:+00015:+00019:+00227:002405.2370:04923
04924:+00034:-00005:+00037:002425.6181:04924
04925:+00033:+00036:-00087:002425.6181:04925
04926:+00022:+00018:-00230:002425.6181:04926
04927:+00036:+00021:-00111:002425.6181:04927
04928:+00045:+00015:+00039:002425.6181:04928
04929:+00012:-00002:+00146:002425.6181:04929
04930:-00007:+00007:+00084:002425.6181:04930
04931:+00008:+00021:+00080:002425.6181:04931
04932:+00009:+00017:+00031:002425.6181:04932
04933:-00005:-00018:+00020:002348.2949:04933
04934:+00005:-00001:-00020:002348.2949:04934
04935:+00035:+00001:+00033:002348.2949:04935
04936:+00019:+00001:+00004:002348.2949:04936
04937:+00010:-00021:+00034:002348.2949:04937
04938:-00001:-00027:+00006:002348.2949:04938
04939:-00049:-00040:-00063:002348.2949:04939
04940:-00029:-00027:-00130:002348.2949:04940
04941:-00028:-00039:-00047:002373.5085:04941
04942:-00024:-00049:-00020:002373.5085:04942
04943:-00015:-00073:+00082:002373.5085:04943
04944:-00006:-00081:+00094:002373.5085:04944
04945:-00034:-00095:+00033:002373.5085:04945
04946:-00010:-00095:-00026:002373.5085:04946
04947:-00041:-00072:-00048:002373.5085:04947
04948:-00064:-00103:+00034:002373.5085:04948
04949:-00068:-00096:+00009:002373.5085:04949
04950:-00048:-00075:+00068:002336.1933:04950
04951:-00060:-00072:-00012:002336.1933:04951
04952:-00095:-00097:-00065:002336.1933:04952
04953:-00085:-00095:-00007:002336.1933:04953
04954:-00063:-00093:-00031:002336.1933:04954
04955:-00055:-00056:+00003:002336.1933:04955
04956:-00039:-00053:-00004:002336.1933:04956
04957:-00036:-00065:-00014:002336.1933:04957
04958:-00021:-00025:+00001:002254.8488:04958
04959:+00023:-00035:+00084:002254.8488:04959
04960:+00049:-00021:+00035:002254.8488:04960
04961:+00051:+00005:-00012:002254.8488:04961
04962:+00037:-00004:+00014:002254.8488:04962
04963:+00050:+00034:+00071:002254.8488:04963
04964:+00030:+00015:+00051:002254.8488:04964
04965:+00011:+00054:-00057:002254.8488:04965
04966:+00027:+00068:-00013:002254.8488:04966
04967:+00033:+00053:+00049:002312.4443:04967
04968:+00030:+00046:+00006:002312.4443:04968
04969:+00018:+00047:-00008:002312.4443:04969
04970:+00016:+00057:-00042:002312.4443:04970
04971:-00011:+00078:-00075:002312.4443:04971
04972:-00032:+00061:-00063:002312.4443:04972
04973:-00037:+00045:-00014:002312.4443:04973
04974:-00051:+00047:-00032:002312.4443:04974
04975:-00026:+00043:-00041:002312.4443:04975
04976:-00034:+00035:-00027:002340.5437:04976
04977:-00030:-00005:+00000:002340.5437:04977
04978:-00040:+00008:+00081:002340.5437:04978
04979:-00040:-00030:+00093:002340.5437:04979
04980:-00023:-00028:+00033:002340.5437:04980
04981:-00012:-00027:-00065:002340.5437:04981
04982:+00000:-00027:-00059:002340.5437:04982
04983:+00014:-00063:+00002:002340.5437:04983
04984:+00015:-00058:-00043:002313.4638:04984
04985:+00035:-00064:+00010:002313.4638:04985
04986:+00042:-00068:+00010:002313.4638:04986
04987:+00049:-00055:-00020:002313.4638:04987
04988:+00021:-00065:-00047:002313.4638:04988
04989:+00009:-00065:+00042:002313.4638:04989
04990:+00010:-00046:+00009:002313.4638:04990
04991:+00013:+00002:+00025:002313.4638:04991
04992:+00029:-00007:+00049:002313.4638:04992
04993:+00014:+00020:+00047:002409.8737:04993
04994:-00009:-00003:+00020:002409.8737:04994
04995:-00022:+00018:-00066:002409.8737:04995
04996:-00022:+00037:-00022:002409.8737:04996
04997:-00024:+00035:-00023:002409.8737:04997
04998:-00016:+00009:-00017:002409.8737:04998
04999:-00015:+00035:-00002:002409.8737:04999
05000:-00040:+00023:-00012:002409.8737:05000
05001:-00016:+00028:+00018:002425.5695:05001
05002:-00033:+00023:+00099:002425.5695:05002
05003:-00040:+00054:+00041:002425.5695:05003
05004:-00046:+00052:+00081:002425.5695:05004
05005:-00038:+00041:+00021:002425.5695:05005
05006:-00043:+00056:-00047:002425.5695:05006
05007:-00025:+00047:-00096:002425.5695:05007
05008:-00055:+00066:-00009:002425.5695:05008
05009:-00051:+00027:+00001:002370.6401:05009
05010:-00057:+00038:-00011:002370.6401:05010
05011:-00045:+00034:+00007:002370.6401:05011
05012:-00043:+00010:-00006:002370.6401:05012
05013:-00055:+00009:+00012:002370.6401:05013
05014:-00053:+00035:-00015:002370.6401:05014
05015:-00034:+00014:-00017:002370.6401:05015
05016:-00017:+00039:+00019:002370.6401:05016
05017:-00015:+00024:+00019:002428.5083:05017
05018:-00010:+00013:+00045:002428.5083:05018
05019:-00026:-00003:-00041:002428.5083:05019
05020:-00021:+00019:-00052:002428.5083:05020
05021:-00024:+00020:-00081:002428.5083:05021
05022:-00027:-00021:-00029:002428.5083:05022
05023:-00024:-00021:-00024:002428.5083:05023
05024:+00003:-00036:-00023:002428.5083:05024
05025:+00017:-00034:-00061:002428.5083:05025
05026:+00006:-00021:-00039:002430.2177:05026
05027:+00010:-00007:+00020:002430.2177:05027
05028:+00002:-00011:+00017:002430.2177:05028
05029:-00002:+00022:-00021:002430.2177:05029
05030:-00004:+00009:-00052:002430.2177:05030
05031:+00014:+00054:-00024:002430.2177:05031
05032:+00004:+00055:-00017:002430.2177:05032
05033:-00008:+00031:-00017:002430.2177:05033
05034:+00002:+00042:-00067:002357.1923:05034
05035:-00005:+00046:-00029:002357.1923:05035
05036:+00019:+00045:-00029:002357.1923:05036
05037:-00021:+00066:-00058:002357.1923:05037
05038:-00008:+00026:+00022:002357.1923:05038
05039:-00020:+00036:-00032:002357.1923:05039
05040:-00005:+00035:-00053:002357.1923:05040
05041:-00010:+00019:+00115:002357.1923:05041
05042:+00013:+00033:+00205:002357.1923:05042
05043:-00011:-00002:+00190:002396.1022:05043
05044:+00008:-00002:+00064:002396.1022:05044
05045:-00038:-00001:-00109:002396.1022:05045
05046:-00001:+00021:-00082:002396.1022:05046
05047:-00047:-00005:-00065:002396.1022:05047
05048:-00069:+00023:-00122:002396.1022:05048
05049:-00063:-00011:+00012:002396.1022:05049
05050:-00059:-00034:+00079:002396.1022:05050
05051:-00115:-00034:+00058:002407.1406:05051
05052:-00056:-00041:+00196:002407.1406:05052
05053:-00043:-00024:+00081:002407.1406:05053
05054:-00051:+00014:-00206:002407.1406:05054
05055:-00004:+00036:-00245:002407.1406:05055
05056:+00022:+00038:-00186:002407.1406:05056
05057:-00003:-00002:-00129:002407.1406:05057
05058:+00043:+00038:+00108:002407.1406:05058
05059:+00046:-00027:+00236:002361.6110:05059
05060:-00035:-00043:-00036:002361.6110:05060
05061:-00010:-00024:-00059:002361.6110:05061
05062:+00000:-00012:+00025:002361.6110:05062
05063:-00033:-00034:-00025:002361.6110:05063
05064:-00012:-00017:-00070:002361.6110:05064
05065:+00031:-00005:+00041:002361.6110:05065
05066:+00048:+00020:+00032:002361.6110:05066
05067:+00005:+00019:-00024:002361.6110:05067
05068:-00008:+00038:-00015:002437.9169:05068
05069:-00015:+00010:+00018:002437.9169:05069
05070:-00023:+00049:-00022:002437.9169:05070
05071:-00011:+00047:+00019:002437.9169:05071
05072:+00000:+00079:+00024:002437.9169:05072
05073:-00034:+00055:-00007:002437.9169:05073
05074:-00021:+00098:-00062:002437.9169:05074
05075:+00030:+00087:+00025:002437.9169:05075
05076:+00022:+00086:+00075:002463.1943:05076
05077:+00064:+00072:+00102:002463.1943:05077
05078:+00107:+00083:+00044:002463.1943:05078
05079:+00087:+00054:-00031:002463.1943:05079
05080:+00070:+00028:+00006:002463.1943:05080
05081:+00059:-00014:+00017:002463.1943:05081
05082:+00045:-00013:+00005:002463.1943:05082
05083:-00005:-00023:-00019:002463.1943:05083
05084:-00019:-00044:+00073:002421.2399:05084
05085:-00044:-00058:+00092:002421.2399:05085
05086:-00074:-00077:+00092:002421.2399:05086
05087:-00095:-00074:-00013:002421.2399:05087
05088:-00101:-00058:-00063:002421.2399:05088
05089:-00081:-00060:+00014:002421.2399:05089
05090:-00062:-00079:+00109:002421.2399:05090
05091:-00075:-00071:+00025:002421.2399:05091
05092:-00058:-00069:-00026:002491.0126:05092
05093:-00064:-00081:-00039:002491.0126:05093
05094:-00057:-00071:-00034:002491.0126:05094
05095:-00064:-00073:-00008:002491.0126:05095
05096:-00027:-00059:+00034:002491.0126:05096
05097:+00032:-00062:+00019:002491.0126:05097
05098:+00044:-00040:+00037:002491.0126:05098
05099:+00090:-00037:+00043:002491.0126:05099
05100:+00058:-00010:+00083:002502.0380:05100
05101:+00073:-00022:+00075:002502.0380:05101
05102:+00101:+00015:-00034:002502.0380:05102
05103:+00114:+00058:-00201:002502.0380:05103
05104:+00138:+00061:-00185:002502.0380:05104
05105:+00128:+00057:-00078:002502.0380:05105
05106:+00122:+00060:+00055:002502.0380:05106
05107:+00127:+00058:+00159:002502.0380:05107
05108:+00122:+00073:+00154:002435.4521:05108
05109:+00082:+00077:-00036:002435.4521:05109
05110:+00056:+00112:-00013:002435.4521:05110
05111:+00046:+00098:+00011:002435.4521:05111
05112:+00008:+00092:-00011:002435.4521:05112
05113:+00011:+00115:-00045:002435.4521:05113
05114:+00013:+00101:+00054:002435.4521:05114
05115:-00015:+00077:+00029:002435.4521:05115
05116:-00026:+00085:+00003:002447.3449:05116
05117:-00023:+00083:+00064:002447.3449:05117
05118:-00011:+00049:+00039:002447.3449:05118
05119:-00018:+00020:-00040:002447.3449:05119
05120:+00008:+00014:-00008:002447.3449:05120
05121:+00020:-00036:+00020:002447.3449:05121
05122:+00007:-00034:+00042:002447.3449:05122
05123:-00002:-00045:+00059:002447.3449:05123
05124:-00025:-00053:+00014:002447.3449:05124
05125:-00054:-00056:+00005:002384.4875:05125
05126:-00028:-00073:-00039:002384.4875:05126
05127:-00066:-00085:+00010:002384.4875:05127
05128:-00058:-00121:+00067:002384.4875:05128
05129:-00084:-00101:+00026:002384.4875:05129
05130:-00079:-00113:+00020:002384.4875:05130
05131:-00068:-00113:+00014:002384.4875:05131
05132:-00022:-00107:+00112:002384.4875:05132
05133:-00036:-00096:-00003:002271.3222:05133
05134:-00011:-00092:-00003:002271.3222:05134
05135:+00018:-00075:-00123:002271.3222:05135
05136:+00020:-00044:-00031:002271.3222:05136
05137:+00046:-00010:+00108:002271.3222:05137
05138:+00006:-00019:+00077:002271.3222:05138
05139:+00016:-00014:-00051:002271.3222:05139
05140:+00067:+00021:-00049:002271.3222:05140
05141:+00025:+00034:+00038:002271.3222:05141
05142:-00001:+00042:+00043:002299.7395:05142
05143:-00017:+00049:+00065:002299.7395:05143
05144:-00030:+00042:-00081:002299.7395:05144
05145:-00002:+00116:-00039:002299.7395:05145
05146:-00016:+00075:-00026:002299.7395:05146
05147:-00048:+00080:+00019:002299.7395:05147
05148:-00050:+00076:+00002:002299.7395:05148
05149:-00037:+00062:-00004:002299.7395:05149
05150:-00055:+00070:-00022:002299.7395:05150
05151:-00060:+00050:+00063:002306.4899:05151
05152:-00060:+00032:+00038:002306.4899:05152
05153:-00060:+00025:+00004:002306.4899:05153
05154:-00055:-00001:-00078:002306.4899:05154
05155:-00035:+00016:-00032:002306.4899:05155
05156:-00040:-00036:-00024:002306.4899:05156
05157:-00032:-00030:-00019:002306.4899:05157
05158:-00013:-00026:-00007:002306.4899:05158
05159:-00016:-00044:-00048:002306.4899:05159
05160:-00016:-00059:-00025:002250.7929:05160
05161:-00017:-00074:-00011:002250.7929:05161
05162:+00002:-00069:-00041:002250.7929:05162
05163:+00000:-00071:-00002:002250.7929:05163
05164:+00024:-00075:-00005:002250.7929:05164
05165:+00018:-00059:+00018:002250.7929:05165
05166:+00031:-00071:-00032:002250.7929:05166
05167:+00016:-00063:+00017:002250.7929:05167
05168:-00006:-00060:-00016:002320.9477:05168
05169:+00011:-00041:-00015:002320.9477:05169
05170:-00008:-00051:-00009:002320.9477:05170
05171:-00009:-00036:-00046:002320.9477:05171
05172:-00033:-00025:-00067:002320.9477:05172
05173:-00036:-00032:-00048:002320.9477:05173
05174:-00032:-00012:+00003:002320.9477:05174
05175:-00051:-00017:-00028:002320.9477:05175
05176:-00045:+00000:+00027:002320.9477:05176
05177:-00029:+00010:+00032:002327.6342:05177
05178:-00068:+00052:+00018:002327.6342:05178
05179:-00043:+00027:+00017:002327.6342:05179
05180:-00054:+00049:+00001:002327.6342:05180
05181:-00054:+00042:-00062:002327.6342:05181
05182:-00051:+00046:-00012:002327.6342:05182
05183:-00030:+00041:+00004:002327.6342:05183
05184:-00043:+00066:-00048:002327.6342:05184
05185:-00047:+00044:-00040:002327.6342:05185
05186:-00043:+00046:-00068:002263.0446:05186
05187:-00054:+00051:-00033:002263.0446:05187
05188:-00063:+00039:-00061:002263.0446:05188
05189:-00028:+00048:+00063:002263.0446:05189
05190:-00052:+00010:+00037:002263.0446:05190
05191:-00049:+00027:-00020:002263.0446:05191
05192:-00035:+00031:-00013:002263.0446:05192
05193:-00035:+00035:-00049:002263.0446:05193
05194:-00011:+00026:-00061:002325.2487:05194
05195:-00006:+00032:+00003:002325.2487:05195
05196:+00022:+00020:+00013:002325.2487:05196
05197:+00005:+00005:-00002:002325.2487:05197
05198:+00010:-00008:-00033:002325.2487:05198
05199:-00009:-00033:+00000:002325.2487:05199
05200:+00010:-00025:-00026:002325.2487:05200
05201:+00004:-00027:-00019:002325.2487:05201
05202:+00031:-00045:-00020:002325.2487:05202
05203:+00014:-00049:-00019:002327.6755:05203
05204:+00020:-00029:-00015:002327.6755:05204
05205:-00004:-00031:+00059:002327.6755:05205
05206:-00009:-00027:+00001:002327.6755:05206
05207:-00013:-00008:-00030:002327.6755:05207
05208:-00015:-00033:-00015:002327.6755:05208
05209:-00017:-00032:+00015:002327.6755:05209
05210:-00040:-00025:-00037:002327.6755:05210
05211:-00019:-00031:+00020:002327.6755:05211
05212:-00022:-00013:+00004:002275.5178:05212
05213:-00014:-00008:-00034:002275.5178:05213
05214:-00021:-00010:-00061:002275.5178:05214
05215:-00009:-00020:-00069:002275.5178:05215
05216:-00040:-00018:-00077:002275.5178:05216
05217:-00038:+00004:-00037:002275.5178:05217
05218:-00016:+00010:+00067:002275.5178:05218
05219:-00011:+00001:+00061:002275.5178:05219
05220:-00055:+00017:+00049:002338.2836:05220
05221:-00048:+00011:+00012:002338.2836:05221
05222:-00031:+00009:-00018:002338.2836:05222
05223:-00015:+00009:-00002:002338.2836:05223
05224:-00023:+00024:+00090:002338.2836:05224
05225:-00033:+00013:-00029:002338.2836:05225
05226:-00030:+00016:-00120:002338.2836:05226
05227:+00018:+00036:-00057:002338.2836:05227
05228:+00020:+00022:+00022:002338.2836:05228
05229:+00003:+00022:+00000:002340.7019:05229
05230:+00019:+00015:-00052:002340.7019:05230
05231:+00030:+00022:+00006:002340.7019:05231
05232:+00035:+00013:+00054:002340.7019:05232
05233:+00029:+00019:+00095:002340.7019:05233
05234:+00030:+00011:+00052:002340.7019:05234
05235:+00015:+00009:+00015:002340.7019:05235
05236:+00008:+00019:+00057:002340.7019:05236
05237:+00012:-00005:+00069:002340.7019:05237
05238:+00001:-00003:+00005:002288.1040:05238
05239:+00004:+00005:-00011:002288.1040:05239
05240:-00005:+00008:-00027:002288.1040:05240
05241:+00005:-00020:-00012:002288.1040:05241
05242:-00008:+00003:-00018:002288.1040:05242
05243:+00001:-00010:+00025:002288.1040:05243
05244:-00006:+00003:-00009:002288.1040:05244
05245:+00003:-00015:-00016:002288.1040:05245
05246:+00030:-00003:+00042:002369.2077:05246
05247:-00005:+00007:+00026:002369.2077:05247
05248:+00018:+00018:+00054:002369.2077:05248
05249:+00011:+00000:+00025:002369.2077:05249
05250:+00030:+00017:-00028:002369.2077:05250
05251:-00004:+00012:-00048:002369.2077:05251
05252:+00019:+00019:-00024:002369.2077:05252
05253:+00020:+00009:-00017:002369.2077:05253
05254:+00018:+00003:+00046:002369.2077:05254
05255:+00035:-00013:+00012:002380.1831:05255
05256:+00032:-00011:+00003:002380.1831:05256
05257:+00047:-00019:-00007:002380.1831:05257
05258:+00012:-00011:+00006:002380.1831:05258
05259:+00047:-00018:+00054:002380.1831:05259
05260:+00036:+00000:+00046:002380.1831:05260
05261:+00013:-00001:-00031:002380.1831:05261
05262:-00004:+00000:-00048:002380.1831:05262
05263:-00007:+00017:+00018:002339.6093:05263
05264:-00025:+00022:+00015:002339.6093:05264
05265:+00005:+00036:+00039:002339.6093:05265
05266:-00009:+00012:-00034:002339.6093:05266
05267:-00020:+00023:-00089:002339.6093:05267
05268:+00006:+00013:-00033:002339.6093:05268
05269:+00011:+00024:-00033:002339.6093:05269
05270:+00000:+00036:-00016:002339.6093:05270
05271:+00019:+00033:-00067:002396.2255:05271
05272:-00009:+00036:-00053:002396.2255:05272
05273:+00002:+00033:-00022:002396.2255:05273
05274:-00002:+00019:+00023:002396.2255:05274
05275:-00021:+00025:+00063:002396.2255:05275
05276:-00022:+00011:+00017:002396.2255:05276
05277:-00017:+00024:-00031:002396.2255:05277
05278:-00024:+00013:+00006:002396.2255:05278
05279:-00013:+00012:+00007:002396.2255:05279
05280:-00017:+00023:+00001:002398.1765:05280
05281:+00002:+00012:-00014:002398.1765:05281
05282:+00001:+00036:-00064:002398.1765:05282
05283:-00013:+00038:-00062:002398.1765:05283
05284:+00002:+00023:-00006:002398.1765:05284
05285:+00002:+00033:+00055:002398.1765:05285
05286:-00022:+00019:+00051:002398.1765:05286
05287:+00003:+00032:-00025:002398.1765:05287
05288:-00023:+00033:-00081:002335.2822:05288
05289:-00005:+00014:-00107:002335.2822:05289
05290:+00017:+00049:+00054:002335.2822:05290
05291:+00032:+00036:+00077:002335.2822:05291
05292:-00010:+00039:-00026:002335.2822:05292
05293:-00005:+00016:-00086:002335.2822:05293
05294:+00024:+00035:-00051:002335.2822:05294
05295:+00005:+00023:+00003:002335.2822:05295
05296:-00011:+00018:-00015:002335.2822:05296
05297:-00003:+00024:+00028:002410.0185:05297
05298:+00001:+00020:+00006:002410.0185:05298
05299:+00001:+00018:-00051:002410.0185:05299
05300:-00016:+00027:-00038:002410.0185:05300
05301:-00012:-00001:-00102:002410.0185:05301
05302:-00040:+00032:-00086:002410.0185:05302
05303:+00003:+00033:-00062:002410.0185:05303
05304:-00025:+00033:+00007:002410.0185:05304
05305:-00027:+00030:-00011:002425.6564:05305
05306:-00040:+00012:-00017:002425.6564:05306
05307:-00028:+00051:-00045:002425.6564:05307
05308:-00024:+00024:-00067:002425.6564:05308
05309:-00020:+00030:+00026:002425.6564:05309
05310:+00017:+00016:-00033:002425.6564:05310
05311:-00015:+00053:-00007:002425.6564:05311
05312:+00008:+00051:-00088:002425.6564:05312
05313:-00020:+00068:+00000:002366.2514:05313
05314:+00031:+00031:-00035:002366.2514:05314
05315:-00002:+00050:+00009:002366.2514:05315
05316:+00009:+00048:+00001:002366.2514:05316
05317:-00020:+00042:-00005:002366.2514:05317
05318:+00005:+00032:+00030:002366.2514:05318
05319:-00011:+00049:+00094:002366.2514:05319
05320:-00015:+00054:+00018:002366.2514:05320
05321:-00037:+00024:-00033:002428.4382:05321
05322:-00024:+00025:-00032:002428.4382:05322
05323:-00013:+00015:+00008:002428.4382:05323
05324:-00048:-00003:-00004:002428.4382:05324
05325:-00044:-00002:+00050:002428.4382:05325
05326:-00053:-00016:-00006:002428.4382:05326
05327:-00053:-00012:-00079:002428.4382:05327
05328:-00029:-00036:-00033:002428.4382:05328
05329:-00011:-00026:+00004:002428.4382:05329
05330:-00012:-00033:+00028:002420.9152:05330
05331:-00024:-00042:+00054:002420.9152:05331
05332:-00001:-00045:+00067:002420.9152:05332
05333:+00004:-00038:+00049:002420.9152:05333
05334:-00007:-00061:+00023:002420.9152:05334
05335:+00014:-00028:+00021:002420.9152:05335
05336:-00008:-00043:+00004:002420.9152:05336
05337:-00006:-00063:-00020:002420.9152:05337
05338:-00005:-00029:+00066:002357.1955:05338
05339:-00004:-00047:+00048:002357.1955:05339
05340:+00017:-00035:+00006:002357.1955:05340
05341:+00016:-00010:+00014:002357.1955:05341
05342:+00010:-00021:+00038:002357.1955:05342
05343:+00007:+00002:+00040:002357.1955:05343
05344:+00034:+00004:+00028:002357.1955:05344
05345:+00033:+00010:+00031:002357.1955:05345
05346:+00020:+00034:-00035:002423.8386:05346
05347:+00007:+00011:-00042:002423.8386:05347
05348:+00036:+00029:-00031:002423.8386:05348
05349:-00002:+00026:+00013:002423.8386:05349
05350:+00007:+00025:+00021:002423.8386:05350
05351:+00019:+00050:+00002:002423.8386:05351
05352:+00037:+00038:+00036:002423.8386:05352
05353:+00044:+00024:+00011:002423.8386:05353
05354:+00040:+00026:+00037:002423.8386:05354
05355:+00036:+00017:+00051:002430.2001:05355
05356:+00041:+00023:+00002:002430.2001:05356
05357:+00039:+00011:-00018:002430.2001:05357
05358:+00066:-00002:+00049:002430.2001:05358
05359:+00018:-00013:+00041:002430.2001:05359
05360:+00021:+00005:+00037:002430.2001:05360
05361:+00013:-00019:-00047:002430.2001:05361
05362:+00027:+00007:-00048:002430.2001:05362
05363:+00025:-00020:+00013:002357.2124:05363
05364:+00044:-00011:+00047:002357.2124:05364
05365:+00040:-00004:+00004:002357.2124:05365
05366:+00052:-00015:-00061:002357.2124:05366
05367:+00079:+00033:-00015:002357.2124:05367
05368:+00038:+00000:+00027:002357.2124:05368
05369:+00051:+00015:+00037:002357.2124:05369
05370:+00018:+00001:-00013:002357.2124:05370
05371:+00011:-00001:-00093:002409.9357:05371
05372:-00003:+00010:-00059:002409.9357:05372
05373:+00017:+00017:-00049:002409.9357:05373
05374:-00011:-00002:-00038:002409.9357:05374
05375:-00019:+00001:-00026:002409.9357:05375
05376:-00009:+00005:-00028:002409.9357:05376
05377:-00020:+00023:+00032:002409.9357:05377
05378:+00000:-00019:+00053:002409.9357:05378
05379:-00038:-00018:+00012:002409.9357:05379
05380:-00016:+00008:-00020:002380.0761:05380
05381:-00034:-00021:+00014:002380.0761:05381
05382:-00041:-00014:+00018:002380.0761:05382
05383:-00045:+00001:-00054:002380.0761:05383
05384:-00044:-00017:-00030:002380.0761:05384
05385:-00025:-00017:-00006:002380.0761:05385
05386:-00036:-00008:-00036:002380.0761:05386
05387:-00045:+00018:-00020:002380.0761:05387
05388:-00039:+00002:+00009:002380.0761:05388
05389:-00028:+00001:+00013:002304.9536:05389
05390:+00004:+00019:+00013:002304.9536:05390
05391:-00005:+00011:-00013:002304.9536:05391
05392:-00021:+00011:-00016:002304.9536:05392
05393:-00005:+00023:+00046:002304.9536:05393
05394:-00008:-00003:+00073:002304.9536:05394
05395:-00012:+00022:+00041:002304.9536:05395
05396:-00012:+00002:+00000:002304.9536:05396
05397:-00007:+00000:-00125:002368.9707:05397
05398:-00007:+00018:-00054:002368.9707:05398
05399:+00015:+00007:+00016:002368.9707:05399
05400:+00018:+00017:+00066:002368.9707:05400
05401:+00047:+00017:+00018:002368.9707:05401
05402:+00047:-00006:+00023:002368.9707:05402
05403:+00033:+00025:+00010:002368.9707:05403
05404:+00015:+00036:+00064:002368.9707:05404
05405:+00001:+00025:+00063:002384.5007:05405
05406:-00023:+00026:+00021:002384.5007:05406
05407:-00019:+00042:-00045:002384.5007:05407
05408:+00001:+00051:-00008:002384.5007:05408
05409:-00022:+00039:-00031:002384.5007:05409
05410:-00008:+00025:-00045:002384.5007:05410
05411:+00003:+00025:-00063:002384.5007:05411
05412:+00020:+00012:-00045:002384.5007:05412
05413:+00011:+00011:+00005:002384.5007:05413
05414:+00012:-00015:-00029:002335.0727:05414
05415:+00020:-00001:+00030:002335.0727:05415
05416:+00051:+00003:+00000:002335.0727:05416
05417:+00020:-00006:-00026:002335.0727:05417
05418:+00008:+00006:+00035:002335.0727:05418
05419:+00004:-00022:+00083:002335.0727:05419
05420:-00011:-00019:+00041:002335.0727:05420
05421:-00034:-00025:+00001:002335.0727:05421
05422:-00039:-00008:-00082:002400.6762:05422
05423:-00046:-00033:-00036:002400.6762:05423
05424:-00027:-00036:-00042:002400.6762:05424
05425:-00035:-00016:-00046:002400.6762:05425
05426:-00020:-00037:+00052:002400.6762:05426
05427:-00023:-00014:+00010:002400.6762:05427
05428:+00005:-00030:+00058:002400.6762:05428
05429:-00008:-00033:+00034:002400.6762:05429
05430:+00002:+00006:+00047:002400.6762:05430
05431:-00004:-00003:-00017:002398.0205:05431
05432:+00018:+00008:-00117:002398.0205:05432
05433:+00004:+00012:-00093:002398.0205:05433
05434:+00008:+00007:-00020:002398.0205:05434
05435:+00022:+00035:+00043:002398.0205:05435
05436:+00033:+00012:+00045:002398.0205:05436
05437:+00047:+00018:+00044:002398.0205:05437
05438:+00013:+00037:+00002:002398.0205:05438
05439:+00018:+00023:-00013:002330.7590:05439
05440:+00010:+00034:+00032:002330.7590:05440
05441:-00004:+00040:-00013:002330.7590:05441
05442:+00001:+00051:+00022:002330.7590:05442
05443:-00017:+00052:+00030:002330.7590:05443
05444:-00065:+00042:+00076:002330.7590:05444
05445:-00079:+00013:+00054:002330.7590:05445
05446:-00072:+00050:+00027:002330.7590:05446
05447:-00089:+00011:-00015:002330.7590:05447
05448:-00077:+00016:+00019:002369.0173:05448
05449:-00091:-00006:+00029:002369.0173:05449
05450:-00076:-00021:-00002:002369.0173:05450
05451:-00084:-00018:-00047:002369.0173:05451
05452:-00042:-00009:-00072:002369.0173:05452
05453:-00027:-00032:-00007:002369.0173:05453
05454:-00052:-00040:+00009:002369.0173:05454
05455:-00021:-00040:-00001:002369.0173:05455
05456:-00004:-00037:+00096:002357.9077:05456
05457:+00008:-00061:+00035:002357.9077:05457
05458:+00026:-00012:+00085:002357.9077:05458
05459:+00026:-00047:+00106:002357.9077:05459
05460:+00051:-00036:+00034:002357.9077:05460
05461:+00010:-00013:+00007:002357.9077:05461
05462:+00028:-00021:+00017:002357.9077:05462
05463:+00019:-00006:-00032:002357.9077:05463
05464:-00011:+00006:-00078:002357.9077:05464
05465:-00022:-00010:-00058:002283.7927:05465
05466:-00014:+00004:-00019:002283.7927:05466
05467:-00038:-00031:-00038:002283.7927:05467
05468:-00046:-00022:-00031:002283.7927:05468
05469:-00052:-00047:+00030:002283.7927:05469
05470:-00059:-00039:+00027:002283.7927:05470
05471:-00053:-00037:+00075:002283.7927:05471
05472:-00063:-00049:+00033:002283.7927:05472
05473:-00070:-00025:+00003:002325.2487:05473
05474:-00048:-00017:-00014:002325.2487:05474
05475:-00045:-00022:-00067:002325.2487:05475
05476:-00066:-00007:-00045:002325.2487:05476
05477:-00051:-00012:-00081:002325.2487:05477
05478:-00028:-00021:-00066:002325.2487:05478
05479:-00053:+00008:-00029:002325.2487:05479
05480:-00013:+00009:-00035:002325.2487:05480
05481:-00014:+00013:+00051:002325.2487:05481
05482:+00009:+00041:+00125:002319.0895:05482
05483:-00005:+00032:+00105:002319.0895:05483
05484:+00012:+00065:+00042:002319.0895:05484
05485:-00013:+00028:+00071:002319.0895:05485
05486:-00021:+00055:+00032:002319.0895:05486
05487:-00066:+00021:+00034:002319.0895:05487
05488:-00055:-00003:-00113:002319.0895:05488
05489:-00085:-00015:-00123:002319.0895:05489
05490:-00029:-00005:-00111:002319.0895:05490
05491:-00054:-00045:-00059:002279.5324:05491
05492:-00016:-00034:-00083:002279.5324:05492
05493:-00021:-00038:+00048:002279.5324:05493
05494:+00021:-00031:+00074:002279.5324:05494
05495:+00021:-00021:+00120:002279.5324:05495
05496:+00033:+00000:+00093:002279.5324:05496
05497:+00014:+00032:+00102:002279.5324:05497
05498:-00005:+00039:-00005:002279.5324:05498
05499:-00011:+00063:-00065:002346.8603:05499
05500:-00017:+00055:-00057:002346.8603:05500
05501:-00050:+00037:-00070:002346.8603:05501
05502:-00053:+00009:-00112:002346.8603:05502
05503:-00019:+00022:-00112:002346.8603:05503
05504:+00009:+00002:-00080:002346.8603:05504
05505:+00008:-00022:-00012:002346.8603:05505
05506:+00036:-00049:+00051:002346.8603:05506
05507:+00024:-00048:+00099:002346.8603:05507
05508:+00013:-00051:+00094:002379.9523:05508
05509:+00012:-00049:-00002:002379.9523:05509
05510:-00009:-00029:+00036:002379.9523:05510
05511:-00018:-00062:+00037:002379.9523:05511
05512:-00026:-00026:-00004:002379.9523:05512
05513:-00023:-00025:-00030:002379.9523:05513
05514:-00001:-00023:-00095:002379.9523:05514
05515:-00019:-00033:-00044:002379.9523:05515
05516:+00015:-00020:-00015:002330.6350:05516
05517:+00030:-00007:+00005:002330.6350:05517
05518:+00044:+00000:-00003:002330.6350:05518
05519:+00065:+00021:-00001:002330.6350:05519
05520:+00042:+00050:+00000:002330.6350:05520
05521:+00031:+00039:+00068:002330.6350:05521
05522:+00037:+00051:+00056:002330.6350:05522
05523:+00003:+00044:+00034:002330.6350:05523
05524:+00019:+00029:-00042:002330.6350:05524
05525:-00040:+00052:-00061:002409.7766:05525
05526:-00034:+00034:-00092:002409.7766:05526
05527:-00020:-00005:+00007:002409.7766:05527
05528:+00005:-00004:-00094:002409.7766:05528
05529:+00017:-00014:-00042:002409.7766:05529
05530:+00007:-00049:-00023:002409.7766:05530
05531:-00004:-00045:+00043:002409.7766:05531
05532:+00007:-00054:+00027:002409.7766:05532
05533:+00015:-00023:+00053:002430.1096:05533
05534:-00006:-00010:+00039:002430.1096:05534
05535:+00003:-00014:+00007:002430.1096:05535
05536:-00032:+00003:-00005:002430.1096:05536
05537:-00035:+00006:+00015:002430.1096:05537
05538:-00029:+00003:+00066:002430.1096:05538
05539:-00027:-00003:-00016:002430.1096:05539
05540:-00024:+00000:-00022:002430.1096:05540
05541:+00004:+00008:-00036:002361.5642:05541
05542:+00001:-00020:-00023:002361.5642:05542
05543:+00010:-00019:-00011:002361.5642:05543
05544:-00009:-00020:-00031:002361.5642:05544
05545:+00014:-00024:+00044:002361.5642:05545
05546:-00024:-00027:+00013:002361.5642:05546
05547:-00020:-00024:+00020:002361.5642:05547
05548:-00024:-00049:-00036:002361.5642:05548
05549:-00025:-00027:+00006:002361.5642:05549
05550:-00040:-00026:+00064:002409.7976:05550
05551:-00033:-00063:+00051:002409.7976:05551
05552:-00051:-00040:-00041:002409.7976:05552
05553:-00015:-00046:-00112:002409.7976:05553
05554:+00002:-00023:-00046:002409.7976:05554
05555:-00026:-00046:+00022:002409.7976:05555
05556:-00014:-00035:+00089:002409.7976:05556
05557:-00010:-00035:+00096:002409.7976:05557
05558:+00013:-00047:+00021:002407.0073:05558
05559:-00004:-00034:-00022:002407.0073:05559
05560:+00006:-00016:+00026:002407.0073:05560
05561:-00003:-00008:-00003:002407.0073:05561
05562:-00006:-00012:-00049:002407.0073:05562
05563:+00030:+00001:-00029:002407.0073:05563
05564:+00028:-00019:-00085:002407.0073:05564
05565:-00007:+00004:-00062:002407.0073:05565
05566:+00016:-00008:+00040:002407.0073:05566
05567:-00002:-00034:+00051:002330.6286:05567
05568:-00020:-00014:+00003:002330.6286:05568
05569:-00003:-00002:+00047:002330.6286:05569
05570:+00005:+00017:+00079:002330.6286:05570
05571:-00012:+00020:+00045:002330.6286:05571
05572:-00034:+00016:+00012:002330.6286:05572
05573:-00040:+00036:-00023:002330.6286:05573
05574:-00033:+00030:-00084:002330.6286:05574
05575:-00031:+00027:-00080:002386.9287:05575
05576:-00050:+00050:-00039:002386.9287:05576
05577:-00051:+00011:-00005:002386.9287:05577
05578:-00015:+00036:-00060:002386.9287:05578
05579:-00015:+00033:-00026:002386.9287:05579
05580:-00001:+00021:-00031:002386.9287:05580
05581:-00001:+00023:+00010:002386.9287:05581
05582:+00008:+00020:+00024:002386.9287:05582
05583:+00018:+00014:-00019:002384.4238:05583
05584:+00030:+00023:-00016:002384.4238:05584
05585:+00019:-00001:+00021:002384.4238:05585
05586:-00003:-00018:+00018:002384.4238:05586
05587:-00018:-00017:+00007:002384.4238:05587
05588:-00021:-00006:-00009:002384.4238:05588
05589:-00012:-00021:-00047:002384.4238:05589
05590:-00015:-00034:-00041:002384.4238:05590
05591:-00035:-00022:+00002:002384.4238:05591
05592:-00037:-00033:-00005:002335.0434:05592
05593:-00037:-00030:-00029:002335.0434:05593
05594:-00011:-00015:+00002:002335.0434:05594
05595:-00013:+00008:-00016:002335.0434:05595
05596:-00025:-00003:-00001:002335.0434:05596
05597:-00024:+00014:+00038:002335.0434:05597
05598:+00000:+00020:+00028:002335.0434:05598
05599:+00003:+00034:-00008:002335.0434:05599
05600:+00017:+00037:-00029:002414.4133:05600
05601:+00022:+00040:-00037:002414.4133:05601
05602:+00019:+00036:-00020:002414.4133:05602
05603:+00044:+00026:-00006:002414.4133:05603
05604:+00027:+00016:+00023:002414.4133:05604
05605:+00039:+00034:-00009:002414.4133:05605
05606:+00025:+00014:-00013:002414.4133:05606
05607:+00030:+00014:-00005:002414.4133:05607
05608:-00007:+00016:+00017:002439.4653:05608
05609:-00014:+00013:-00001:002439.4653:05609
05610:-00030:+00037:+00034:002439.4653:05610
05611:-00029:+00024:+00019:002439.4653:05611
05612:-00046:+00029:-00028:002439.4653:05612
05613:-00044:+00028:+00021:002439.4653:05613
05614:-00031:+00048:+00023:002439.4653:05614
05615:-00028:+00031:-00028:002439.4653:05615
05616:-00011:+00049:-00007:002439.4653:05616
05617:-00015:+00027:+00011:002393.2634:05617
05618:-00012:+00020:-00033:002393.2634:05618
05619:-00014:+00013:-00018:002393.2634:05619
05620:+00006:+00009:-00021:002393.2634:05620
05621:-00018:+00011:+00019:002393.2634:05621
05622:+00019:+00019:+00019:002393.2634:05622
05623:+00004:+00018:+00040:002393.2634:05623
05624:-00006:-00006:+00007:002393.2634:05624
05625:-00002:-00005:+00007:002471.3083:05625
05626:-00006:-00002:+00019:002471.3083:05626
05627:-00020:-00017:-00001:002471.3083:05627
05628:-00037:-00018:+00021:002471.3083:05628
05629:-00031:-00030:-00004:002471.3083:05629
05630:-00027:-00019:-00010:002471.3083:05630
05631:-00035:+00003:-00050:002471.3083:05631
05632:-00040:-00010:+00011:002471.3083:05632
05633:-00019:+00002:+00020:002477.5583:05633
05634:+00004:-00015:+00048:002477.5583:05634
05635:+00035:-00017:+00025:002477.5583:05635
05636:+00006:+00017:+00043:002477.5583:05636
05637:+00010:+00002:+00008:002477.5583:05637
05638:+00017:+00001:+00006:002477.5583:05638
05639:+00012:+00006:+00019:002477.5583:05639
05640:-00006:-00002:+00006:002477.5583:05640
05641:+00015:-00006:-00018:002402.5119:05641
05642:+00001:+00005:-00022:002402.5119:05642
05643:+00001:-00007:-00024:002402.5119:05643
05644:-00018:-00017:+00017:002402.5119:05644
05645:+00002:-00013:+00041:002402.5119:05645
05646:-00015:-00019:+00083:002402.5119:05646
05647:-00011:-00028:+00080:002402.5119:05647
05648:-00013:-00019:+00020:002402.5119:05648
05649:-00038:-00008:-00004:002456.9001:05649
05650:-00015:-00010:-00009:002456.9001:05650
05651:-00034:-00010:-00030:002456.9001:05651
05652:-00019:-00014:-00022:002456.9001:05652
05653:+00016:-00018:-00008:002456.9001:05653
05654:+00021:-00017:+00014:002456.9001:05654
05655:+00039:-00019:+00032:002456.9001:05655
05656:+00042:-00016:-00002:002456.9001:05656
05657:+00078:+00006:+00028:002456.9001:05657
05658:+00092:+00016:+00051:002448.8720:05658
05659:+00092:+00010:+00033:002448.8720:05659
05660:+00052:+00011:-00048:002448.8720:05660
05661:+00042:+00046:-00003:002448.8720:05661
05662:+00049:+00036:-00064:002448.8720:05662
05663:-00003:+00042:-00080:002448.8720:05663
05664:-00015:+00048:-00041:002448.8720:05664
05665:-00027:+00048:+00046:002448.8720:05665
05666:-00082:-00004:+00011:002397.8388:05666
05667:-00082:+00021:-00040:002397.8388:05667
05668:-00063:+00007:-00053:002397.8388:05668
05669:-00086:+00003:-00007:002397.8388:05669
05670:-00077:-00026:+00006:002397.8388:05670
05671:-00059:-00046:+00012:002397.8388:05671
05672:-00055:-00023:-00038:002397.8388:05672
05673:-00034:-00009:+00005:002397.8388:05673
05674:-00007:-00046:+00008:002442.5173:05674
05675:+00007:-00021:+00027:002442.5173:05675
05676:+00028:-00008:+00061:002442.5173:05676
05677:+00040:-00017:+00128:002442.5173:05677
05678:+00055:-00017:+00115:002442.5173:05678
05679:+00051:-00033:+00014:002442.5173:05679
05680:+00077:+00003:+00022:002442.5173:05680
05681:+00056:-00030:-00015:002442.5173:05681
05682:+00080:+00007:-00016:002420.7697:05682
05683:+00095:+00007:+00037:002420.7697:05683
05684:+00096:+00008:+00024:002420.7697:05684
05685:+00075:+00001:-00020:002420.7697:05685
05686:+00061:+00002:-00017:002420.7697:05686
05687:+00058:+00019:+00007:002420.7697:05687
05688:+00030:+00002:-00065:002420.7697:05688
05689:-00005:-00009:+00019:002420.7697:05689
05690:-00017:-00009:+00051:002420.7697:05690
05691:-00050:-00042:+00007:002313.3288:05691
05692:-00037:-00036:-00005:002313.3288:05692
05693:-00064:-00027:+00073:002313.3288:05693
05694:-00100:-00054:+00057:002313.3288:05694
05695:-00115:-00044:-00001:002313.3288:05695
05696:-00128:-00077:+00033:002313.3288:05696
05697:-00125:-00045:-00050:002313.3288:05697
05698:-00122:-00036:-00096:002313.3288:05698
05699:-00106:-00034:-00023:002313.3288:05699
05700:-00099:+00007:+00057:002333.8046:05700
05701:-00115:-00004:+00067:002333.8046:05701
05702:-00081:+00014:-00033:002333.8046:05702
05703:-00043:+00031:-00035:002333.8046:05703
05704:-00039:+00033:-00015:002333.8046:05704
05705:-00016:+00043:+00048:002333.8046:05705
05706:+00016:+00044:+00009:002333.8046:05706
05707:+00014:+00044:-00014:002333.8046:05707
05708:+00007:+00073:-00058:002323.3029:05708
05709:+00012:+00078:-00024:002323.3029:05709
05710:+00034:+00082:-00043:002323.3029:05710
05711:+00032:+00094:-00015:002323.3029:05711
05712:+00039:+00094:-00001:002323.3029:05712
05713:+00040:+00074:+00001:002323.3029:05713
05714:+00062:+00076:-00008:002323.3029:05714
05715:+00048:+00084:-00019:002323.3029:05715
05716:+00030:+00078:+00011:002323.3029:05716
05717:+00006:+00071:+00021:002271.2382:05717
05718:-00003:+00077:+00003:002271.2382:05718
05719:-00021:+00064:-00041:002271.2382:05719
05720:-00037:+00043:-00045:002271.2382:05720
05721:-00042:+00028:+00033:002271.2382:05721
05722:-00051:+00015:-00012:002271.2382:05722
05723:-00061:+00019:-00049:002271.2382:05723
05724:-00048:-00020:-00023:002271.2382:05724
05725:-00063:-00036:-00033:002360.0827:05725
05726:-00046:-00035:-00014:002360.0827:05726
05727:-00064:-00080:-00015:002360.0827:05727
05728:-00049:-00076:-00003:002360.0827:05728
05729:-00045:-00090:-00036:002360.0827:05729
05730:-00042:-00084:-00033:002360.0827:05730
05731:-00052:-00068:+00054:002360.0827:05731
05732:-00039:-00083:+00047:002360.0827:05732
05733:-00038:-00072:-00009:002360.0827:05733
05734:-00001:-00061:-00002:002384.4201:05734
05735:-00001:-00038:-00012:002384.4201:05735
05736:-00010:+00007:-00026:002384.4201:05736
05737:+00047:+00008:-00017:002384.4201:05737
05738:+00029:+00039:+00014:002384.4201:05738
05739:+00022:+00025:-00033:002384.4201:05739
05740:+00036:+00047:-00067:002384.4201:05740
05741:+00036:+00078:-00036:002384.4201:05741
05742:+00020:+00060:-00016:002335.0268:05742
05743:+00004:+00085:+00035:002335.0268:05743
05744:+00002:+00071:-00014:002335.0268:05744
05745:-00029:+00079:+00024:002335.0268:05745
05746:-00052:+00065:+00014:002335.0268:05746
05747:-00042:+00059:+00066:002335.0268:05747
05748:-00060:+00070:+00046:002335.0268:05748
05749:-00073:+00052:-00012:002335.0268:05749
05750:-00075:+00049:-00079:002335.0268:05750
05751:-00062:+00027:-00076:002400.5976:05751
05752:-00061:+00022:-00036:002400.5976:05752
05753:-00046:+00038:+00060:002400.5976:05753
05754:-00045:-00005:+00031:002400.5976:05754
05755:-00051:-00001:+00034:002400.5976:05755
05756:-00054:+00006:-00014:002400.5976:05756
05757:-00030:+00014:-00052:002400.5976:05757
05758:-00034:+00011:-00053:002400.5976:05758
05759:-00003:+00026:-00008:002397.9421:05759
05760:-00009:+00022:-00004:002397.9421:05760
05761:+00030:+00038:+00020:002397.9421:05761
05762:+00016:-00005:+00037:002397.9421:05762
05763:+00026:+00014:+00039:002397.9421:05763
05764:+00030:+00007:+00024:002397.9421:05764
05765:+00032:-00006:+00000:002397.9421:05765
05766:+00036:-00011:-00006:002397.9421:05766
05767:+00048:-00016:-00033:002397.9421:05767
05768:+00023:-00012:-00038:002309.0791:05768
05769:+00036:-00007:-00056:002309.0791:05769
05770:+00033:-00026:+00021:002309.0791:05770
05771:+00017:-00038:+00018:002309.0791:05771
05772:-00009:-00025:-00002:002309.0791:05772
05773:-00014:-00042:-00010:002309.0791:05773
05774:-00035:-00039:-00030:002309.0791:05774
05775:-00041:-00032:-00001:002309.0791:05775
05776:-00044:-00029:+00013:002346.8666:05776
05777:-00056:-00014:-00002:002346.8666:05777
05778:-00069:-00034:+00016:002346.8666:05778
05779:-00013:-00030:-00051:002346.8666:05779
05780:-00084:+00008:-00014:002346.8666:05780
05781:-00017:+00002:-00036:002346.8666:05781
05782:-00064:-00020:-00061:002346.8666:05782
05783:-00001:+00023:-00014:002346.8666:05783
05784:+00002:-00014:-00032:002346.8666:05784
05785:+00004:+00013:+00022:002349.1269:05785
05786:+00006:+00004:+00022:002349.1269:05786
05787:+00025:-00003:+00023:002349.1269:05787
05788:+00011:-00002:+00063:002349.1269:05788
05789:+00064:+00016:-00018:002349.1269:05789
05790:+00022:+00012:-00010:002349.1269:05790
05791:+00065:+00033:-00015:002349.1269:05791
05792:+00032:+00038:+00017:002349.1269:05792
05793:+00025:+00029:-00045:002296.3220:05793
05794:+00013:+00043:-00008:002296.3220:05794
05795:+00024:+00031:-00021:002296.3220:05795
05796:+00021:+00053:-00042:002296.3220:05796
05797:+00044:+00025:-00013:002296.3220:05797
05798:+00028:+00032:+00020:002296.3220:05798
05799:-00021:+00029:+00044:002296.3220:05799
05800:+00002:+00039:+00055:002296.3220:05800
05801:-00029:+00015:+00020:002296.3220:05801
05802:-00012:+00014:+00028:002368.9372:05802
05803:-00027:+00017:-00018:002368.9372:05803
05804:-00048:+00020:+00000:002368.9372:05804
05805:-00034:-00017:-00023:002368.9372:05805
05806:-00040:+00005:-00009:002368.9372:05806
05807:-00014:-00013:-00024:002368.9372:05807
05808:+00000:-00009:-00036:002368.9372:05808
05809:-00009:-00013:-00014:002368.9372:05809
05810:+00027:-00031:-00017:002388.8815:05810
05811:+00046:-00030:+00027:002388.8815:05811
05812:+00063:-00017:+00084:002388.8815:05812
05813:+00062:-00019:+00108:002388.8815:05813
05814:+00064:+00004:+00067:002388.8815:05814
05815:+00050:+00010:+00050:002388.8815:05815
05816:+00045:+00005:+00015:002388.8815:05816
05817:+00020:-00005:+00021:002388.8815:05817
05818:-00005:-00017:+00013:002388.8815:05818
05819:-00021:-00020:-00040:002334.9645:05819
05820:-00010:-00033:-00096:002334.9645:05820
05821:-00033:-00035:-00108:002334.9645:05821
05822:-00039:-00025:-00014:002334.9645:05822
05823:-00010:-00023:+00014:002334.9645:05823
05824:-00037:-00056:+00095:002334.9645:05824
05825:-00017:-00009:+00102:002334.9645:05825
05826:-00048:-00049:+00087:002334.9645:05826
05827:-00049:+00008:+00043:002400.5253:05827
05828:-00043:-00002:+00056:002400.5253:05828
05829:-00030:+00001:-00022:002400.5253:05829
05830:-00038:+00025:-00081:002400.5253:05830
05831:-00012:+00042:-00086:002400.5253:05831
05832:+00001:+00014:-00057:002400.5253:05832
05833:+00015:+00032:+00020:002400.5253:05833
05834:+00025:+00036:-00019:002400.5253:05834
05835:+00024:+00038:-00031:002400.5253:05835
05836:+00046:+00026:-00015:002407.0107:05836
05837:+00037:+00037:+00072:002407.0107:05837
05838:+00031:+00041:+00053:002407.0107:05838
05839:+00017:+00011:+00036:002407.0107:05839
05840:-00007:+00030:-00020:002407.0107:05840
05841:-00034:+00034:-00066:002407.0107:05841
05842:-00015:+00013:-00032:002407.0107:05842
05843:-00055:+00009:-00022:002407.0107:05843
05844:-00050:+00002:-00014:002348.1723:05844
05845:-00028:-00018:-00059:002348.1723:05845
05846:-00024:-00019:-00079:002348.1723:05846
05847:-00008:-00009:-00050:002348.1723:05847
05848:-00007:-00031:-00002:002348.1723:05848
05849:+00013:-00032:+00098:002348.1723:05849
05850:-00003:-00009:+00066:002348.1723:05850
05851:-00011:-00019:-00031:002348.1723:05851
05852:+00001:-00021:-00036:002409.6696:05852
05853:-00021:-00018:+00018:002409.6696:05853
05854:-00033:+00008:-00011:002409.6696:05854
05855:-00039:-00012:-00038:002409.6696:05855
05856:-00017:-00034:-00057:002409.6696:05856
05857:-00019:-00047:-00096:002409.6696:05857
05858:-00002:-00052:-00056:002409.6696:05858
05859:+00022:-00026:-00065:002409.6696:05859
05860:+00024:-00050:+00000:002409.6696:05860
05861:+00048:-00048:+00036:002397.9218:05861
05862:+00061:-00011:+00090:002397.9218:05862
05863:+00062:-00036:+00079:002397.9218:05863
05864:+00030:+00003:+00057:002397.9218:05864
05865:+00016:-00015:+00032:002397.9218:05865
05866:-00019:+00020:-00013:002397.9218:05866
05867:-00030:-00001:-00041:002397.9218:05867
05868:-00048:+00023:-00084:002397.9218:05868
05869:-00030:+00033:-00090:002330.6381:05869
05870:-00026:+00000:-00088:002330.6381:05870
05871:-00053:+00000:-00036:002330.6381:05871
05872:-00027:+00023:-00008:002330.6381:05872
05873:-00027:-00004:+00011:002330.6381:05873
05874:-00038:+00012:+00059:002330.6381:05874
05875:-00010:+00033:+00058:002330.6381:05875
05876:-00013:+00013:+00000:002330.6381:05876
05877:-00013:+00025:+00042:002330.6381:05877
05878:-00013:+00038:+00029:002382.3935:05878
05879:-00031:+00025:+00001:002382.3935:05879
05880:-00039:+00023:-00059:002382.3935:05880
05881:-00037:+00016:-00060:002382.3935:05881
05882:-00014:-00005:-00093:002382.3935:05882
05883:-00022:-00006:-00097:002382.3935:05883
05884:+00019:+00004:-00003:002382.3935:05884
05885:+00020:-00015:+00088:002382.3935:05885
05886:+00012:-00010:+00093:002384.3867:05886
05887:+00034:-00016:-00004:002384.3867:05887
05888:+00047:-00003:+00025:002384.3867:05888
05889:+00020:-00003:+00019:002384.3867:05889
05890:-00004:+00004:+00016:002384.3867:05890
05891:-00004:+00005:-00007:002384.3867:05891
05892:+00011:+00019:-00038:002384.3867:05892
05893:+00016:-00015:-00042:002384.3867:05893
05894:+00022:-00021:-00019:002384.3867:05894
05895:+00013:-00047:+00054:002330.5993:05895
05896:+00024:-00045:+00044:002330.5993:05896
05897:+00049:-00037:+00032:002330.5993:05897
05898:+00041:-00045:-00001:002330.5993:05898
05899:+00039:-00062:+00036:002330.5993:05899
05900:+00029:-00058:+00058:002330.5993:05900
05901:+00019:-00039:+00035:002330.5993:05901
05902:-00012:-00065:+00034:002330.5993:05902
05903:-00039:-00044:+00005:002400.5666:05903
05904:-00049:-00043:-00026:002400.5666:05904
05905:-00063:-00064:-00041:002400.5666:05905
05906:-00043:-00044:-00019:002400.5666:05906
05907:-00023:-00026:+00030:002400.5666:05907
05908:-00055:-00053:+00053:002400.5666:05908
05909:-00040:-00030:+00046:002400.5666:05909
05910:-00053:-00050:+00026:002400.5666:05910
05911:-00033:-00036:+00019:002393.3662:05911
05912:-00042:-00020:+00003:002393.3662:05912
05913:-00035:+00003:+00004:002393.3662:05913
05914:-00039:+00012:+00019:002393.3662:05914
05915:-00038:+00037:-00008:002393.3662:05915
05916:-00024:+00030:-00082:002393.3662:05916
05917:-00004:+00067:-00043:002393.3662:05917
05918:+00020:+00066:+00041:002393.3662:05918
05919:+00012:+00070:-00007:002393.3662:05919
05920:+00032:+00081:+00033:002321.8234:05920
05921:+00060:+00059:+00008:002321.8234:05921
05922:+00045:+00059:+00027:002321.8234:05922
05923:+00022:+00067:+00023:002321.8234:05923
05924:+00028:+00081:+00036:002321.8234:05924
05925:+00017:+00043:-00093:002321.8234:05925
05926:+00001:+00046:-00067:002321.8234:05926
05927:-00034:+00025:+00137:002321.8234:05927
05928:-00049:+00019:+00176:002355.5595:05928
05929:-00042:+00008:+00059:002355.5595:05929
05930:-00085:-00019:-00107:002355.5595:05930
05931:-00075:-00046:-00106:002355.5595:05931
05932:-00112:-00048:-00032:002355.5595:05932
05933:-00079:-00062:+00083:002355.5595:05933
05934:-00058:-00075:+00121:002355.5595:05934
05935:-00044:-00091:+00073:002355.5595:05935
05936:-00036:-00088:-00086:002355.5595:05936
05937:-00009:-00072:-00095:002362.2106:05937
05938:+00039:-00106:+00211:002362.2106:05938
05939:+00066:-00073:+00068:002362.2106:05939
05940:+00005:-00075:-00098:002362.2106:05940
05941:+00114:-00059:-00030:002362.2106:05941
05942:+00125:-00074:-00039:002362.2106:05942
05943:+00048:-00052:-00053:002362.2106:05943
05944:+00108:-00057:+00125:002362.2106:05944
05945:+00090:-00043:+00100:002330.6547:05945
05946:+00055:-00014:-00059:002330.6547:05946
05947:+00101:-00018:-00037:002330.6547:05947
05948:+00052:-00004:-00025:002330.6547:05948
05949:+00056:+00001:-00049:002330.6547:05949
05950:+00056:+00065:-00055:002330.6547:05950
05951:+00046:+00060:-00064:002330.6547:05951
05952:+00034:+00101:-00037:002330.6547:05952
05953:-00004:+00077:+00020:002330.6547:05953
05954:-00054:+00114:-00004:002400.5393:05954
05955:-00079:+00106:-00013:002400.5393:05955
05956:-00074:+00117:-00082:002400.5393:05956
05957:-00077:+00141:-00009:002400.5393:05957
05958:-00096:+00123:-00005:002400.5393:05958
05959:-00114:+00121:-00024:002400.5393:05959
05960:-00064:+00141:-00049:002400.5393:05960
05961:-00045:+00127:-00074:002400.5393:05961
05962:-00065:+00103:-00081:002402.4748:05962
05963:-00032:+00077:+00018:002402.4748:05963
05964:-00028:+00058:+00041:002402.4748:05964
05965:-00039:+00065:+00063:002402.4748:05965
05966:-00014:+00033:-00012:002402.4748:05966
05967:-00010:+00017:-00008:002402.4748:05967
05968:-00021:-00031:-00011:002402.4748:05968
05969:-00014:-00037:+00003:002402.4748:05969
05970:-00009:-00063:+00054:002402.4748:05970
05971:-00003:-00094:+00060:002326.2404:05971
05972:+00005:-00090:+00044:002326.2404:05972
05973:-00022:-00101:+00049:002326.2404:05973
05974:-00013:-00138:+00023:002326.2404:05974
05975:-00015:-00103:+00044:002326.2404:05975
05976:-00012:-00137:+00039:002326.2404:05976
05977:-00053:-00115:+00053:002326.2404:05977
05978:-00031:-00139:+00023:002326.2404:05978
05979:-00031:-00108:+00053:002364.4135:05979
05980:-00038:-00088:+00101:002364.4135:05980
05981:-00030:-00094:+00067:002364.4135:05981
05982:-00014:-00064:-00015:002364.4135:05982
05983:+00002:-00040:-00029:002364.4135:05983
05984:+00031:-00032:-00083:002364.4135:05984
05985:+00049:+00021:+00003:002364.4135:05985
05986:+00063:+00014:+00013:002364.4135:05986
05987:+00065:+00045:-00057:002364.4135:05987
05988:+00078:+00095:-00079:002353.4436:05988
05989:+00091:+00109:-00012:002353.4436:05989
05990:+00078:+00099:+00041:002353.4436:05990
05991:+00059:+00116:+00042:002353.4436:05991
05992:+00091:+00119:+00053:002353.4436:05992
05993:+00060:+00134:-00011:002353.4436:05993
05994:+00048:+00142:-00043:002353.4436:05994
05995:+00020:+00160:-00053:002353.4436:05995
05996:+00001:+00117:+00070:002254.7541:05996
05997:-00035:+00125:+00032:002254.7541:05997
05998:-00051:+00121:+00005:002254.7541:05998
05999:-00052:+00090:-00046:002254.7541:05999
06000:-00080:+00087:-00012:002254.7541:06000
06001:-00071:+00045:+00039:002254.7541:06001
06002:-00083:+00027:+00021:002254.7541:06002
06003:-00063:+00031:-00014:002254.7541:06003
06004:-00070:+00024:-00051:002254.7541:06004
06005:-00065:-00012:-00050:002291.2094:06005
06006:-00066:-00046:+00043:002291.2094:06006
06007:-00069:-00075:+00066:002291.2094:06007
06008:-00050:-00081:+00013:002291.2094:06008
06009:-00025:-00085:-00067:002291.2094:06009
06010:-00011:-00085:-00110:002291.2094:06010
06011:+00032:-00078:-00049:002291.2094:06011
06012:+00008:-00110:+00077:002291.2094:06012
06013:+00027:-00108:+00092:002291.2094:06013
06014:+00051:-00059:+00019:002277.3308:06014
06015:+00039:-00053:-00049:002277.3308:06015
06016:+00044:-00050:-00043:002277.3308:06016
06017:+00023:-00035:+00066:002277.3308:06017
06018:+00030:-00006:+00001:002277.3308:06018
06019:+00019:+00036:+00011:002277.3308:06019
06020:-00004:+00038:-00052:002277.3308:06020
06021:-00023:+00054:-00076:002277.3308:06021
06022:-00017:+00070:-00095:002277.3308:06022
06023:-00048:+00056:+00043:002218.6562:06023
06024:-00034:+00085:+00088:002218.6562:06024
06025:-00064:+00094:+00010:002218.6562:06025
06026:-00059:+00113:-00091:002218.6562:06026
06027:-00029:+00130:-00067:002218.6562:06027
06028:-00047:+00116:-00016:002218.6562:06028
06029:-00068:+00114:+00060:002218.6562:06029
06030:-00052:+00098:+00077:002218.6562:06030
06031:-00029:+00087:+00049:002218.6562:06031
06032:-00039:+00088:-00019:002308.0166:06032
06033:-00032:+00088:-00026:002308.0166:06033
06034:-00066:+00064:+00001:002308.0166:06034
06035:-00017:+00078:+00011:002308.0166:06035
06036:+00003:+00064:-00009:002308.0166:06036
06037:+00015:+00040:-00035:002308.0166:06037
06038:-00007:+00030:+00047:002308.0166:06038
06039:-00005:-00002:+00060:002308.0166:06039
06040:-00001:+00018:+00000:002336.0322:06040
06041:+00005:+00007:-00028:002336.0322:06041
06042:+00001:+00020:-00009:002336.0322:06042
06043:+00019:+00002:+00000:002336.0322:06043
06044:+00005:-00031:-00028:002336.0322:06044
06045:+00003:-00025:+00008:002336.0322:06045
06046:+00011:-00025:+00006:002336.0322:06046
06047:-00008:-00050:-00013:002336.0322:06047
06048:-00003:-00046:+00032:002336.0322:06048
06049:-00009:-00071:+00002:002300.4992:06049
06050:-00008:-00054:+00003:002300.4992:06050
06051:+00014:-00079:+00020:002300.4992:06051
06052:+00007:-00040:-00036:002300.4992:06052
06053:+00016:-00046:+00003:002300.4992:06053
06054:+00021:-00050:-00005:002300.4992:06054
06055:-00007:-00034:+00044:002300.4992:06055
06056:+00016:-00013:+00004:002300.4992:06056
06057:-00006:+00001:-00077:002377.8281:06057
06058:+00016:+00014:-00043:002377.8281:06058
06059:+00004:+00012:-00034:002377.8281:06059
06060:-00006:+00030:+00016:002377.8281:06060
06061:-00006:+00044:+00037:002377.8281:06061
06062:+00010:+00043:-00044:002377.8281:06062
06063:+00000:+00082:-00100:002377.8281:06063
06064:-00009:+00079:-00019:002377.8281:06064
06065:-00017:+00097:+00030:002377.8281:06065
06066:-00012:+00095:+00020:002371.0036:06066
06067:+00004:+00086:+00004:002371.0036:06067
06068:+00017:+00110:-00036:002371.0036:06068
06069:-00019:+00087:-00033:002371.0036:06069
06070:+00014:+00074:+00019:002371.0036:06070
06071:+00003:+00083:-00007:002371.0036:06071
06072:-00008:+00047:-00082:002371.0036:06072
06073:-00023:+00052:-00061:002371.0036:06073
06074:+00003:+00032:-00025:002300.5058:06074
06075:-00024:+00000:-00003:002300.5058:06075
06076:-00002:+00003:-00028:002300.5058:06076
06077:+00002:-00017:-00061:002300.5058:06077
06078:-00006:-00018:-00003:002300.5058:06078
06079:-00039:-00052:+00028:002300.5058:06079
06080:-00035:-00051:+00047:002300.5058:06080
06081:-00012:-00051:-00031:002300.5058:06081
06082:-00026:-00043:-00074:002300.5058:06082
06083:-00034:-00026:-00067:002346.7453:06083
06084:-00024:-00066:-00037:002346.7453:06084
06085:-00020:-00062:-00043:002346.7453:06085
06086:-00001:-00042:+00000:002346.7453:06086
06087:+00029:-00062:+00074:002346.7453:06087
06088:+00018:-00075:-00028:002346.7453:06088
06089:-00005:-00067:-00066:002346.7453:06089
06090:+00051:-00076:+00008:002346.7453:06090
06091:+00021:-00043:+00036:002346.7453:06091
06092:+00012:-00059:-00033:002357.7666:06092
06093:+00023:-00049:-00043:002357.7666:06093
06094:+00026:-00030:+00012:002357.7666:06094
06095:+00016:-00024:+00021:002357.7666:06095
06096:-00008:-00009:-00016:002357.7666:06096
06097:-00004:+00007:+00033:002357.7666:06097
06098:+00006:+00007:-00004:002357.7666:06098
06099:+00031:+00034:+00028:002357.7666:06099
06100:+00008:+00013:+00141:002304.7368:06100
06101:+00009:+00038:+00117:002304.7368:06101
06102:+00020:+00051:+00043:002304.7368:06102
06103:+00014:+00014:-00048:002304.7368:06103
06104:+00000:+00070:-00041:002304.7368:06104
06105:-00013:+00050:-00039:002304.7368:06105
06106:-00020:+00039:-00001:002304.7368:06106
06107:+00002:+00040:-00007:002304.7368:06107
06108:+00017:+00053:-00045:002304.7368:06108
06109:+00005:+00026:-00033:002386.8847:06109
06110:+00000:+00036:+00053:002386.8847:06110
06111:+00033:+00023:+00135:002386.8847:06111
06112:+00015:+00013:+00085:002386.8847:06112
06113:+00018:+00014:+00033:002386.8847:06113
06114:+00008:+00020:-00055:002386.8847:06114
06115:+00014:+00006:-00038:002386.8847:06115
06116:+00020:-00016:-00001:002386.8847:06116
06117:-00003:-00008:+00032:002407.0141:06117
06118:+00019:-00045:+00038:002407.0141:06118
06119:-00018:-00063:+00016:002407.0141:06119
06120:-00022:-00075:+00010:002407.0141:06120
06121:-00023:-00081:+00013:002407.0141:06121
06122:+00000:-00091:+00049:002407.0141:06122
06123:-00024:-00059:+00007:002407.0141:06123
06124:+00000:-00069:+00041:002407.0141:06124
06125:-00035:-00060:+00016:002343.7246:06125
06126:-00033:-00057:+00012:002343.7246:06126
06127:+00005:-00049:+00008:002343.7246:06127
06128:-00013:-00050:-00003:002343.7246:06128
06129:-00021:-00033:+00027:002343.7246:06129
06130:-00012:-00026:+00064:002343.7246:06130
06131:-00008:-00031:+00066:002343.7246:06131
06132:+00004:-00011:-00005:002343.7246:06132
06133:+00029:-00004:-00005:002343.7246:06133
06134:-00005:-00016:+00030:002391.3962:06134
06135:+00001:-00004:+00023:002391.3962:06135
06136:-00036:+00004:+00033:002391.3962:06136
06137:-00021:+00011:-00016:002391.3962:06137
06138:-00013:+00015:-00048:002391.3962:06138
06139:-00040:+00015:-00082:002391.3962:06139
06140:-00026:+00033:-00005:002391.3962:06140
06141:-00029:+00032:+00013:002391.3962:06141
06142:-00010:+00036:+00028:002384.3666:06142
06143:+00005:+00033:+00021:002384.3666:06143
06144:+00002:+00051:+00023:002384.3666:06144
06145:+00004:+00032:+00010:002384.3666:06145
06146:-00006:+00048:+00065:002384.3666:06146
06147:+00020:+00049:+00006:002384.3666:06147
06148:-00008:+00026:-00066:002384.3666:06148
06149:-00004:+00033:-00070:002384.3666:06149
06150:-00018:-00003:+00048:002384.3666:06150
06151:-00007:-00020:-00027:002330.5537:06151
06152:-00005:+00000:-00125:002330.5537:06152
06153:+00008:-00011:-00084:002330.5537:06153
06154:+00013:+00007:-00034:002330.5537:06154
06155:-00018:-00015:+00066:002330.5537:06155
06156:+00008:-00033:+00100:002330.5537:06156
06157:-00022:+00001:-00011:002330.5537:06157
06158:+00002:-00017:-00057:002330.5537:06158
06159:-00011:-00035:-00066:002395.9863:06159
06160:-00061:-00018:+00018:002395.9863:06160
06161:-00045:-00040:-00020:002395.9863:06161
06162:-00063:-00013:-00040:002395.9863:06162
06163:-00064:-00024:-00099:002395.9863:06163
06164:-00050:-00032:-00101:002395.9863:06164
06165:-00052:-00028:+00045:002395.9863:06165
06166:-00015:-00024:+00053:002395.9863:06166
06167:-00035:-00026:+00046:002411.5532:06167
06168:+00004:-00029:+00004:002411.5532:06168
06169:+00004:-00012:+00003:002411.5532:06169
06170:-00005:-00036:+00021:002411.5532:06170
06171:+00016:-00017:+00049:002411.5532:06171
06172:+00020:+00002:+00003:002411.5532:06172
06173:+00014:+00005:-00091:002411.5532:06173
06174:+00014:-00014:-00025:002411.5532:06174
06175:+00012:+00000:-00038:002411.5532:06175
06176:-00007:+00003:-00039:002365.9589:06176
06177:+00060:-00002:-00031:002365.9589:06177
06178:+00028:-00003:+00045:002365.9589:06178
06179:+00024:-00015:+00005:002365.9589:06179
06180:+00022:+00004:+00056:002365.9589:06180
06181:+00026:+00020:+00049:002365.9589:06181
06182:+00000:+00007:+00000:002365.9589:06182
06183:-00035:+00036:-00048:002365.9589:06183
06184:-00029:+00021:-00016:002428.3999:06184
06185:-00063:+00010:-00021:002428.3999:06185
06186:-00080:+00021:-00023:002428.3999:06186
06187:-00044:+00033:-00017:002428.3999:06187
06188:-00048:+00009:-00018:002428.3999:06188
06189:-00045:+00000:+00007:002428.3999:06189
06190:-00052:+00003:+00030:002428.3999:06190
06191:-00026:-00010:+00033:002428.3999:06191
06192:-00015:-00007:-00005:002434.7468:06192
06193:-00015:-00014:-00035:002434.7468:06193
06194:-00025:-00033:-00055:002434.7468:06194
06195:-00027:-00035:+00000:002434.7468:06195
06196:-00018:-00046:+00023:002434.7468:06196
06197:-00019:-00046:-00018:002434.7468:06197
06198:+00010:-00027:-00048:002434.7468:06198
06199:+00013:-00036:-00018:002434.7468:06199
06200:+00041:-00046:+00015:002434.7468:06200
06201:+00048:-00038:+00081:002370.4746:06201
06202:+00041:-00013:+00069:002370.4746:06202
06203:+00051:-00035:+00023:002370.4746:06203
06204:+00026:-00012:-00046:002370.4746:06204
06205:+00007:-00011:-00006:002370.4746:06205
06206:-00009:-00013:-00017:002370.4746:06206
06207:-00010:-00021:-00034:002370.4746:06207
06208:-00012:+00004:-00020:002370.4746:06208
06209:-00011:-00012:-00048:002423.6042:06209
06210:-00040:-00015:+00046:002423.6042:06210
06211:-00028:-00008:+00024:002423.6042:06211
06212:-00015:-00014:-00085:002423.6042:06212
06213:-00038:+00006:-00133:002423.6042:06213
06214:-00020:+00017:-00092:002423.6042:06214
06215:-00013:-00005:+00098:002423.6042:06215
06216:-00013:-00005:+00151:002423.6042:06216
06217:-00024:-00013:+00123:002411.5703:06217
06218:-00039:+00005:-00032:002411.5703:06218
06219:-00052:-00009:-00138:002411.5703:06219
06220:-00035:-00004:-00111:002411.5703:06220
06221:-00028:+00005:-00047:002411.5703:06221
06222:-00022:-00007:-00029:002411.5703:06222
06223:+00006:+00022:-00004:002411.5703:06223
06224:+00003:+00004:+00073:002411.5703:06224
06225:+00021:+00020:+00083:002411.5703:06225
06226:-00024:-00005:+00043:002339.2871:06226
06227:-00006:+00022:+00020:002339.2871:06227
06228:-00065:-00003:+00039:002339.2871:06228
06229:-00033:-00002:+00017:002339.2871:06229
06230:-00047:+00001:+00053:002339.2871:06230
06231:-00066:-00019:-00063:002339.2871:06231
06232:-00063:+00007:-00110:002339.2871:06232
06233:-00042:+00005:-00109:002339.2871:06233
06234:-00032:-00013:-00063:002400.4980:06234
06235:-00013:-00051:+00117:002400.4980:06235
06236:-00014:-00052:+00084:002400.4980:06236
06237:-00007:-00037:+00004:002400.4980:06237
06238:+00025:-00051:+00021:002400.4980:06238
06239:+00043:-00036:+00011:002400.4980:06239
06240:+00028:-00014:+00033:002400.4980:06240
06241:+00048:-00033:+00052:002400.4980:06241
06242:+00051:-00017:-00037:002416.1547:06242
06243:+00042:+00005:-00023:002416.1547:06243
06244:+00046:-00006:-00062:002416.1547:06244
06245:+00018:+00039:+00004:002416.1547:06245
06246:+00032:+00055:+00029:002416.1547:06246
06247:+00050:+00048:+00016:002416.1547:06247
06248:+00039:+00058:+00017:002416.1547:06248
06249:+00045:+00059:+00116:002416.1547:06249
06250:-00004:+00043:+00126:002416.1547:06250
06251:-00014:+00025:+00012:002366.0295:06251
06252:-00018:+00027:-00077:002366.0295:06252
06253:-00045:+00034:-00121:002366.0295:06253
06254:-00064:-00003:-00007:002366.0295:06254
06255:-00095:+00005:+00129:002366.0295:06255
06256:-00065:-00060:+00157:002366.0295:06256
06257:-00052:-00044:-00013:002366.0295:06257
06258:-00032:-00077:-00098:002366.0295:06258
06259:-00011:-00079:-00167:002428.3366:06259
06260:+00015:-00049:-00091:002428.3366:06260
06261:+00038:-00055:+00159:002428.3366:06261
06262:+00037:-00051:+00235:002428.3366:06262
06263:+00028:-00043:+00208:002428.3366:06263
06264:+00027:-00045:+00158:002428.3366:06264
06265:+00017:-00050:+00020:002428.3366:06265
06266:-00010:-00030:-00078:002428.3366:06266
06267:-00035:-00021:-00012:002416.1372:06267
06268:-00006:-00005:-00022:002416.1372:06268
06269:+00013:-00010:-00054:002416.1372:06269
06270:+00066:+00024:-00067:002416.1372:06270
06271:+00061:-00006:-00043:002416.1372:06271
06272:+00033:-00007:-00012:002416.1372:06272
06273:+00025:-00018:+00060:002416.1372:06273
06274:+00022:-00013:+00146:002416.1372:06274
06275:-00003:-00009:+00086:002416.1372:06275
06276:-00024:-00021:+00110:002317.6105:06276
06277:-00049:-00035:+00051:002317.6105:06277
06278:-00080:+00005:-00010:002317.6105:06278
06279:-00082:-00021:+00001:002317.6105:06279
06280:-00061:-00006:+00032:002317.6105:06280
06281:-00097:+00007:+00035:002317.6105:06281
06282:-00067:+00006:+00019:002317.6105:06282
06283:-00064:+00016:+00012:002317.6105:06283
06284:-00046:+00024:+00022:002342.3911:06284
06285:-00051:+00012:+00025:002342.3911:06285
06286:-00029:+00042:+00046:002342.3911:06286
06287:-00032:+00051:-00012:002342.3911:06287
06288:-00039:+00078:+00006:002342.3911:06288
06289:-00022:+00082:-00019:002342.3911:06289
06290:-00038:+00069:-00081:002342.3911:06290
06291:-00013:+00060:-00114:002342.3911:06291
06292:-00023:+00040:-00053:002342.3911:06292
06293:+00008:+00047:-00041:002318.9658:06293
06294:+00009:+00032:-00013:002318.9658:06294
06295:+00045:+00028:+00016:002318.9658:06295
06296:+00041:+00012:+00085:002318.9658:06296
06297:+00052:+00007:+00045:002318.9658:06297
06298:+00037:-00004:+00072:002318.9658:06298
06299:+00039:-00002:+00047:002318.9658:06299
06300:+00034:+00008:-00053:002318.9658:06300
06301:+00006:+00019:-00076:002318.9658:06301
06302:+00016:+00008:-00029:002250.6682:06302
06303:+00016:-00018:-00038:002250.6682:06303
06304:-00013:+00003:-00053:002250.6682:06304
06305:-00036:-00021:-00049:002250.6682:06305
06306:-00026:-00008:-00013:002250.6682:06306
06307:-00016:-00012:-00002:002250.6682:06307
06308:-00036:-00020:+00003:002250.6682:06308
06309:-00035:+00008:-00023:002250.6682:06309
06310:-00034:-00009:-00050:002250.6682:06310
06311:-00002:+00003:+00008:002312.2570:06311
06312:-00036:-00017:-00005:002312.2570:06312
06313:-00021:-00033:-00049:002312.2570:06313
06314:-00038:+00004:-00044:002312.2570:06314
06315:-00022:-00032:-00030:002312.2570:06315
06316:-00036:-00006:+00016:002312.2570:06316
06317:-00022:-00018:+00005:002312.2570:06317
06318:-00009:+00009:-00030:002312.2570:06318
06319:+00000:+00011:-00062:002327.4836:06319
06320:+00012:+00026:-00040:002327.4836:06320
06321:+00016:+00030:+00014:002327.4836:06321
06322:+00001:+00045:+00060:002327.4836:06322
06323:-00048:+00054:+00078:002327.4836:06323
06324:-00048:+00086:-00043:002327.4836:06324
06325:-00047:+00080:-00070:002327.4836:06325
06326:-00064:+00062:-00078:002327.4836:06326
06327:-00058:+00071:-00033:002327.4836:06327
06328:-00045:+00062:+00003:002283.6015:06328
06329:-00026:+00066:-00049:002283.6015:06329
06330:-00014:+00064:-00026:002283.6015:06330
06331:-00013:+00026:-00056:002283.6015:06331
06332:-00037:+00031:+00010:002283.6015:06332
06333:-00034:+00018:+00012:002283.6015:06333
06334:+00015:+00020:+00018:002283.6015:06334
06335:-00019:+00005:-00059:002283.6015:06335
06336:-00018:+00007:-00033:002355.5529:06336
06337:-00022:+00003:+00024:002355.5529:06337
06338:-00023:-00036:+00015:002355.5529:06338
06339:-00027:-00045:+00008:002355.5529:06339
06340:-00012:+00002:+00003:002355.5529:06340
06341:-00031:-00009:-00084:002355.5529:06341
06342:-00034:-00007:-00038:002355.5529:06342
06343:-00002:-00019:-00031:002355.5529:06343
06344:-00008:+00003:+00013:002355.5529:06344
06345:+00000:+00003:+00029:002375.4282:06345
06346:-00006:+00019:-00021:002375.4282:06346
06347:+00004:+00018:-00007:002375.4282:06347
06348:-00003:+00010:+00051:002375.4282:06348
06349:-00012:+00021:+00009:002375.4282:06349
06350:+00003:+00037:-00046:002375.4282:06350
06351:-00003:+00009:-00013:002375.4282:06351
06352:+00011:+00035:-00035:002375.4282:06352
06353:+00008:+00035:-00011:002375.4282:06353
06354:+00029:+00010:-00034:002321.8784:06354
06355:+00031:+00016:-00050:002321.8784:06355
06356:+00036:+00014:+00006:002321.8784:06356
06357:+00010:+00039:-00021:002321.8784:06357
06358:+00030:+00055:-00014:002321.8784:06358
06359:+00032:+00054:-00010:002321.8784:06359
06360:+00012:+00051:+00004:002321.8784:06360
06361:+00020:+00047:+00034:002321.8784:06361
06362:+00014:+00060:-00001:002386.8168:06362
06363:+00001:+00083:+00030:002386.8168:06363
06364:-00023:+00045:-00010:002386.8168:06364
06365:-00011:+00066:-00078:002386.8168:06365
06366:-00021:+00040:-00021:002386.8168:06366
06367:-00012:+00033:-00033:002386.8168:06367
06368:-00034:+00013:+00008:002386.8168:06368
06369:+00013:+00001:-00051:002386.8168:06369
06370:+00001:-00009:-00033:002388.8376:06370
06371:+00006:-00020:+00000:002388.8376:06371
06372:-00001:-00032:-00003:002388.8376:06372
06373:-00006:-00028:-00016:002388.8376:06373
06374:-00005:-00046:-00040:002388.8376:06374
06375:-00008:-00047:-00012:002388.8376:06375
06376:+00005:-00048:+00036:002388.8376:06376
06377:+00002:-00023:+00032:002388.8376:06377
06378:-00005:-00037:+00058:002388.8376:06378
06379:-00018:-00034:+00038:002317.5715:06379
06380:-00002:-00018:+00034:002317.5715:06380
06381:-00011:-00011:+00017:002317.5715:06381
06382:-00012:+00004:+00007:002317.5715:06382
06383:-00003:-00002:-00034:002317.5715:06383
06384:+00014:+00010:-00054:002317.5715:06384
06385:+00030:+00037:+00016:002317.5715:06385
06386:+00018:+00015:-00001:002317.5715:06386
06387:-00003:+00038:+00086:002368.8371:06387
06388:+00011:+00033:+00046:002368.8371:06388
06389:-00020:+00024:-00029:002368.8371:06389
06390:+00017:+00037:+00063:002368.8371:06390
06391:-00005:-00004:+00102:002368.8371:06391
06392:-00025:+00021:+00035:002368.8371:06392
06393:-00002:+00019:+00008:002368.8371:06393
06394:-00005:-00004:-00009:002368.8371:06394
06395:-00023:-00004:-00042:002368.8371:06395
06396:+00004:-00006:-00066:002375.4445:06396
06397:+00001:-00005:+00047:002375.4445:06397
06398:-00009:+00022:+00073:002375.4445:06398
06399:+00016:-00003:+00050:002375.4445:06399
06400:+00007:+00039:+00014:002375.4445:06400
06401:+00009:+00035:+00073:002375.4445:06401
06402:-00006:+00012:+00094:002375.4445:06402
06403:+00001:+00026:+00067:002375.4445:06403
06404:+00000:+00033:+00003:002321.9174:06404
06405:-00019:+00012:-00064:002321.9174:06405
06406:-00019:+00021:-00026:002321.9174:06406
06407:-00021:+00009:+00004:002321.9174:06407
06408:-00018:-00010:+00002:002321.9174:06408
06409:+00017:-00012:-00016:002321.9174:06409
06410:+00003:-00033:-00052:002321.9174:06410
06411:+00017:-00020:-00009:002321.9174:06411
06412:+00013:-00013:+00063:002321.9174:06412
06413:+00013:-00011:+00103:002395.9384:06413
06414:+00005:+00002:+00105:002395.9384:06414
06415:+00008:+00001:+00110:002395.9384:06415
06416:-00018:+00019:+00048:002395.9384:06416
06417:-00012:+00008:+00015:002395.9384:06417
06418:-00026:-00001:+00023:002395.9384:06418
06419:-00032:-00005:-00009:002395.9384:06419
06420:-00032:-00001:-00072:002395.9384:06420
06421:-00023:+00025:-00106:002411.5532:06421
06422:+00001:+00016:-00060:002411.5532:06422
06423:-00006:+00015:-00018:002411.5532:06423
06424:+00011:+00012:+00025:002411.5532:06424
06425:+00026:+00025:+00060:002411.5532:06425
06426:+00029:+00036:+00026:002411.5532:06426
06427:+00011:+00027:+00037:002411.5532:06427
06428:+00034:+00031:+00028:002411.5532:06428
06429:+00002:+00034:+00043:002357.0053:06429
06430:-00038:+00026:-00012:002357.0053:06430
06431:-00049:+00034:-00079:002357.0053:06431
06432:-00054:+00021:-00098:002357.0053:06432
06433:-00065:-00002:-00087:002357.0053:06433
06434:-00054:+00001:-00075:002357.0053:06434
06435:-00038:+00018:-00058:002357.0053:06435
06436:-00001:-00004:-00061:002357.0053:06436
06437:-00002:+00001:-00011:002357.0053:06437
06438:+00017:+00021:+00083:002414.3718:06438
06439:-00005:-00002:+00042:002414.3718:06439
06440:-00007:+00013:+00073:002414.3718:06440
06441:-00018:+00038:+00016:002414.3718:06441
06442:-00026:+00015:+00022:002414.3718:06442
06443:-00055:+00013:-00083:002414.3718:06443
06444:-00030:+00020:-00085:002414.3718:06444
06445:-00032:+00006:-00096:002414.3718:06445
06446:-00014:+00005:-00090:002411.5773:06446
06447:-00016:-00010:-00069:002411.5773:06447
06448:+00004:-00027:-00012:002411.5773:06448
06449:+00021:-00040:-00037:002411.5773:06449
06450:+00031:-00029:+00008:002411.5773:06450
06451:-00005:-00026:+00003:002411.5773:06451
06452:+00000:-00047:+00017:002411.5773:06452
06453:-00033:-00034:+00016:002411.5773:06453
06454:-00027:+00006:+00054:002411.5773:06454
06455:-00032:-00007:+00029:002343.7578:06455
06456:-00057:+00000:-00051:002343.7578:06456
06457:-00061:-00003:-00075:002343.7578:06457
06458:-00046:+00005:-00098:002343.7578:06458
06459:-00064:+00012:-00046:002343.7578:06459
06460:-00040:+00018:-00056:002343.7578:06460
06461:-00004:+00016:-00106:002343.7578:06461
06462:+00001:-00002:-00091:002343.7578:06462
06463:+00011:+00035:-00014:002400.5185:06463
06464:-00005:+00012:+00086:002400.5185:06464
06465:+00033:+00028:-00007:002400.5185:06465
06466:+00001:+00026:+00005:002400.5185:06466
06467:+00016:+00045:+00011:002400.5185:06467
06468:-00022:+00070:-00064:002400.5185:06468
06469:+00003:+00058:+00031:002400.5185:06469
06470:+00018:+00031:-00006:002400.5185:06470
06471:-00008:+00064:-00027:002393.3457:06471
06472:+00020:+00048:-00085:002393.3457:06472
06473:-00021:+00024:+00006:002393.3457:06473
06474:-00025:+00010:+00003:002393.3457:06474
06475:-00022:-00002:+00039:002393.3457:06475
06476:-00018:-00001:+00008:002393.3457:06476
06477:-00017:+00005:+00019:002393.3457:06477
06478:-00035:-00010:-00024:002393.3457:06478
06479:-00033:-00018:+00041:002393.3457:06479
06480:-00036:-00032:+00034:002334.9580:06480
06481:-00012:+00004:-00067:002334.9580:06481
06482:-00022:-00019:-00053:002334.9580:06482
06483:-00006:-00022:+00005:002334.9580:06483
06484:-00008:-00013:+00004:002334.9580:06484
06485:+00007:-00032:+00048:002334.9580:06485
06486:+00034:-00048:+00049:002334.9580:06486
06487:+00019:-00047:+00046:002334.9580:06487
06488:+00012:-00065:-00005:002418.9982:06488
06489:+00025:-00038:-00033:002418.9982:06489
06490:+00024:-00063:-00013:002418.9982:06490
06491:+00041:-00044:-00031:002418.9982:06491
06492:+00038:-00049:+00053:002418.9982:06492
06493:+00055:-00049:+00073:002418.9982:06493
06494:+00007:-00061:+00079:002418.9982:06494
06495:-00007:-00048:-00028:002418.9982:06495
06496:-00021:-00040:-00039:002448.8083:06496
06497:-00040:-00029:-00035:002448.8083:06497
06498:-00049:-00047:-00008:002448.8083:06498
06499:-00048:-00047:+00006:002448.8083:06499
06500:-00053:-00035:+00068:002448.8083:06500
06501:-00027:-00023:+00109:002448.8083:06501
06502:-00021:-00020:+00016:002448.8083:06502
06503:+00010:+00008:-00071:002448.8083:06503
06504:+00066:+00034:-00005:002448.8083:06504
06505:+00063:+00038:+00041:002393.2219:06505
06506:+00094:+00065:+00095:002393.2219:06506
06507:+00092:+00066:+00080:002393.2219:06507
06508:+00080:+00062:+00035:002393.2219:06508
06509:+00067:+00068:+00014:002393.2219:06509
06510:+00049:+00044:+00083:002393.2219:06510
06511:+00023:+00051:+00080:002393.2219:06511
06512:+00010:+00051:+00007:002393.2219:06512
06513:+00008:+00028:-00012:002452.0058:06513
06514:+00018:+00010:-00037:002452.0058:06514
06515:-00002:+00018:-00020:002452.0058:06515
06516:-00034:-00016:+00046:002452.0058:06516
06517:-00033:-00014:+00083:002452.0058:06517
06518:-00043:-00023:+00066:002452.0058:06518
06519:-00026:-00012:+00067:002452.0058:06519
06520:-00046:-00054:+00100:002452.0058:06520
06521:-00032:-00062:+00096:002425.3854:06521
06522:-00028:-00056:+00051:002425.3854:06522
06523:+00004:-00038:+00011:002425.3854:06523
06524:-00034:-00057:-00001:002425.3854:06524
06525:-00018:-00074:+00011:002425.3854:06525
06526:-00025:-00091:+00022:002425.3854:06526
06527:+00017:-00056:+00023:002425.3854:06527
06528:+00014:-00071:+00007:002425.3854:06528
06529:+00031:-00068:+00004:002425.3854:06529
06530:+00033:-00067:+00073:002326.2080:06530
06531:+00013:-00096:+00143:002326.2080:06531
06532:+00026:-00039:+00108:002326.2080:06532
06533:+00019:-00042:+00019:002326.2080:06533
06534:-00002:-00045:-00074:002326.2080:06534
06535:+00005:-00034:-00028:002326.2080:06535
06536:+00020:-00013:-00027:002326.2080:06536
06537:+00001:-00021:+00017:002326.2080:06537
06538:+00008:-00007:+00026:002351.2116:06538
06539:+00021:+00000:+00020:002351.2116:06539
06540:+00032:+00020:+00058:002351.2116:06540
06541:+00013:-00019:+00132:002351.2116:06541
06542:-00009:+00021:+00069:002351.2116:06542
06543:-00001:+00023:+00019:002351.2116:06543
06544:+00002:+00021:-00020:002351.2116:06544
06545:+00003:+00037:-00048:002351.2116:06545
06546:-00012:+00010:-00027:002351.2116:06546
06547:-00035:+00033:-00037:002323.2995:06547
06548:-00025:+00026:+00002:002323.2995:06548
06549:-00019:+00005:-00007:002323.2995:06549
06550:-00027:+00010:+00013:002323.2995:06550
06551:-00039:-00016:-00003:002323.2995:06551
06552:-00019:+00009:+00041:002323.2995:06552
06553:+00000:-00015:+00010:002323.2995:06553
06554:+00001:+00003:+00018:002323.2995:06554
06555:-00009:-00001:-00021:002323.2995:06555
06556:-00018:-00004:-00036:002250.7077:06556
06557:-00007:+00005:-00078:002250.7077:06557
06558:+00000:-00018:-00045:002250.7077:06558
06559:+00003:+00002:-00013:002250.7077:06559
06560:-00010:-00006:-00005:002250.7077:06560
06561:-00004:+00003:-00005:002250.7077:06561
06562:-00005:-00002:+00001:002250.7077:06562
06563:+00004:-00002:+00047:002250.7077:06563
06564:-00003:+00007:+00016:002316.5957:06564
06565:-00002:+00038:-00008:002316.5957:06565
06566:+00001:+00024:-00063:002316.5957:06566
06567:+00005:+00039:-00037:002316.5957:06567
06568:-00013:+00032:-00040:002316.5957:06568
06569:-00025:+00022:-00052:002316.5957:06569
06570:-00010:+00008:-00083:002316.5957:06570
06571:-00019:+00000:-00114:002316.5957:06571
06572:-00012:-00008:-00111:002316.5957:06572
06573:-00015:+00002:-00021:002336.1259:06573
06574:-00023:-00007:+00027:002336.1259:06574
06575:-00005:-00009:-00002:002336.1259:06575
06576:-00009:-00008:+00001:002336.1259:06576
06577:+00013:-00008:-00033:002336.1259:06577
06578:+00019:+00008:-00046:002336.1259:06578
06579:+00003:-00035:+00029:002336.1259:06579
06580:+00004:-00031:-00011:002336.1259:06580
06581:-00053:-00004:-00011:002336.1259:06581
06582:-00050:-00036:-00086:002287.8557:06582
06583:-00044:-00007:-00112:002287.8557:06583
06584:-00043:+00005:-00068:002287.8557:06584
06585:-00053:-00006:-00092:002287.8557:06585
06586:-00036:+00006:-00029:002287.8557:06586
06587:-00007:+00000:+00039:002287.8557:06587
06588:-00007:-00018:+00036:002287.8557:06588
06589:-00001:+00011:+00016:002287.8557:06589
06590:-00029:-00019:-00015:002355.6289:06590
06591:-00038:+00015:-00066:002355.6289:06591
06592:-00043:-00002:-00023:002355.6289:06592
06593:-00024:+00051:-00095:002355.6289:06593
06594:-00051:+00014:-00086:002355.6289:06594
06595:-00024:+00034:-00100:002355.6289:06595
06596:+00006:+00010:-00025:002355.6289:06596
06597:+00010:+00034:-00064:002355.6289:06597
06598:+00032:-00001:-00012:002355.6289:06598
06599:+00026:+00027:+00013:002362.2502:06599
06600:+00034:+00023:+00025:002362.2502:06600
06601:+00018:+00016:+00031:002362.2502:06601
06602:-00008:+00038:+00066:002362.2502:06602
06603:-00040:+00035:+00036:002362.2502:06603
06604:-00068:+00038:-00068:002362.2502:06604
06605:-00082:+00036:-00092:002362.2502:06605
06606:-00101:+00016:-00060:002362.2502:06606
06607:-00103:+00023:-00022:002296.3410:06607
06608:-00086:+00017:-00030:002296.3410:06608
06609:-00057:-00004:-00046:002296.3410:06609
06610:-00031:+00006:-00063:002296.3410:06610
06611:+00001:-00005:-00028:002296.3410:06611
06612:+00017:+00003:+00065:002296.3410:06612
06613:+00010:+00006:+00096:002296.3410:06613
06614:+00011:-00001:+00065:002296.3410:06614
06615:+00032:+00020:-00022:002296.3410:06615
06616:+00007:+00011:-00038:002355.6289:06616
06617:+00016:+00036:-00050:002355.6289:06617
06618:+00010:-00002:-00070:002355.6289:06618
06619:+00031:+00014:-00061:002355.6289:06619
06620:+00039:+00009:-00008:002355.6289:06620
06621:+00051:+00000:-00016:002355.6289:06621
06622:+00043:+00006:+00037:002355.6289:06622
06623:+00024:-00009:+00031:002355.6289:06623
06624:+00040:-00022:+00028:002357.8356:06624
06625:+00031:-00008:-00015:002357.8356:06625
06626:+00016:-00012:-00031:002357.8356:06626
06627:-00020:-00008:-00015:002357.8356:06627
06628:-00037:-00029:+00051:002357.8356:06628
06629:-00028:-00037:+00047:002357.8356:06629
06630:-00065:-00035:-00026:002357.8356:06630
06631:-00080:-00049:-00010:002357.8356:06631
06632:-00077:-00045:+00039:002357.8356:06632
06633:-00085:-00038:+00046:002296.2905:06633
06634:-00079:-00050:+00038:002296.2905:06634
06635:-00055:-00047:-00035:002296.2905:06635
06636:-00052:-00052:-00035:002296.2905:06636
06637:-00012:-00035:+00038:002296.2905:06637
06638:-00049:-00028:+00076:002296.2905:06638
06639:-00019:-00017:+00028:002296.2905:06639
06640:-00022:+00008:-00002:002296.2905:06640
06641:+00015:+00009:-00039:002364.4831:06641
06642:+00017:+00011:+00041:002364.4831:06642
06643:+00007:+00018:+00087:002364.4831:06643
06644:+00013:+00012:+00061:002364.4831:06644
06645:+00031:+00039:-00035:002364.4831:06645
06646:+00031:+00048:-00051:002364.4831:06646
06647:+00013:+00052:-00005:002364.4831:06647
06648:+00006:+00028:+00039:002364.4831:06648
06649:+00022:+00036:+00041:002364.4831:06649
06650:+00023:+00045:-00005:002379.9523:06650
06651:+00020:+00051:-00014:002379.9523:06651
06652:+00008:+00058:+00022:002379.9523:06652
06653:+00013:+00048:+00084:002379.9523:06653
06654:-00003:+00049:+00083:002379.9523:06654
06655:+00018:+00042:+00009:002379.9523:06655
06656:+00011:+00043:-00083:002379.9523:06656
06657:+00005:+00032:-00087:002379.9523:06657
06658:-00016:+00016:-00012:002330.6220:06658
06659:-00017:+00032:+00048:002330.6220:06659
06660:-00030:+00019:+00053:002330.6220:06660
06661:-00027:+00001:-00006:002330.6220:06661
06662:-00038:-00002:+00006:002330.6220:06662
06663:-00053:+00009:+00033:002330.6220:06663
06664:-00045:-00011:+00067:002330.6220:06664
06665:-00036:-00007:+00077:002330.6220:06665
06666:-00005:+00008:-00015:002330.6220:06666
06667:-00004:-00007:-00061:002414.3579:06667
06668:+00015:-00021:+00017:002414.3579:06668
06669:+00007:-00027:+00015:002414.3579:06669
06670:+00015:-00026:-00006:002414.3579:06670
06671:+00016:-00049:-00006:002414.3579:06671
06672:+00008:-00034:-00024:002414.3579:06672
06673:+00019:-00028:-00021:002414.3579:06673
06674:+00009:-00051:+00011:002414.3579:06674
06675:+00007:-00035:+00008:002434.7468:06675
06676:+00048:-00033:-00009:002434.7468:06676
06677:+00038:+00003:+00014:002434.7468:06677
06678:+00043:+00019:+00019:002434.7468:06678
06679:+00027:+00000:-00051:002434.7468:06679
06680:+00045:+00040:-00037:002434.7468:06680
06681:+00051:+00048:-00030:002434.7468:06681
06682:+00045:+00079:-00001:002434.7468:06682
06683:+00049:+00080:+00044:002370.5017:06683
06684:+00006:+00057:+00062:002370.5017:06684
06685:+00002:+00082:-00005:002370.5017:06685
06686:-00017:+00081:+00016:002370.5017:06686
06687:-00036:+00074:-00068:002370.5017:06687
06688:-00042:+00078:-00027:002370.5017:06688
06689:-00080:+00072:-00110:002370.5017:06689
06690:-00077:+00082:-00032:002370.5017:06690
06691:-00073:+00068:-00079:002370.5017:06691
06692:-00084:+00086:+00022:002423.7058:06692
06693:-00078:+00037:+00069:002423.7058:06693
06694:-00058:+00050:+00099:002423.7058:06694
06695:-00061:+00024:+00020:002423.7058:06695
06696:-00054:+00033:-00010:002423.7058:06696
06697:-00050:+00010:+00079:002423.7058:06697
06698:-00018:+00002:+00056:002423.7058:06698
06699:-00011:-00006:+00052:002423.7058:06699
06700:+00001:-00017:-00027:002411.6254:06700
06701:+00004:-00008:-00092:002411.6254:06701
06702:+00009:-00021:-00056:002411.6254:06702
06703:+00031:-00026:-00010:002411.6254:06703
06704:+00009:-00029:+00021:002411.6254:06704
06705:+00034:-00046:-00034:002411.6254:06705
06706:+00031:-00041:-00070:002411.6254:06706
06707:+00024:-00025:+00027:002411.6254:06707
06708:+00047:-00040:+00093:002348.2021:06708
06709:-00006:-00025:+00030:002348.2021:06709
06710:-00021:-00027:-00040:002348.2021:06710
06711:-00020:-00010:-00067:002348.2021:06711
06712:-00049:-00011:-00056:002348.2021:06712
06713:-00049:-00034:-00032:002348.2021:06713
06714:-00049:-00030:-00022:002348.2021:06714
06715:-00031:-00014:-00054:002348.2021:06715
06716:-00052:-00033:-00040:002348.2021:06716
06717:-00029:-00017:-00016:002395.9997:06717
06718:-00041:+00017:-00003:002395.9997:06718
06719:-00011:+00021:+00021:002395.9997:06719
06720:-00019:+00042:-00056:002395.9997:06720
06721:+00004:+00046:-00066:002395.9997:06721
06722:-00020:+00068:-00052:002395.9997:06722
06723:-00034:+00082:+00026:002395.9997:06723
06724:-00028:+00082:+00005:002395.9997:06724
06725:-00054:+00094:-00052:002393.3964:06725
06726:-00043:+00072:-00087:002393.3964:06726
06727:-00035:+00100:-00052:002393.3964:06727
06728:-00034:+00080:-00001:002393.3964:06728
06729:-00035:+00057:-00003:002393.3964:06729
06730:+00004:+00058:-00049:002393.3964:06730
06731:-00007:+00042:-00017:002393.3964:06731
06732:-00004:+00031:-00056:002393.3964:06732
06733:-00002:+00067:+00032:002393.3964:06733
06734:-00023:+00011:+00004:002343.8203:06734
06735:-00012:+00048:+00005:002343.8203:06735
06736:-00026:-00002:-00058:002343.8203:06736
06737:-00012:+00033:-00054:002343.8203:06737
06738:-00030:+00000:-00021:002343.8203:06738
06739:-00022:+00004:+00022:002343.8203:06739
06740:-00021:-00018:+00032:002343.8203:06740
06741:+00020:+00019:+00013:002343.8203:06741
06742:+00009:-00017:+00013:002414.4099:06742
06743:+00045:+00015:+00059:002414.4099:06743
06744:+00021:+00008:-00011:002414.4099:06744
06745:+00026:+00016:-00061:002414.4099:06745
06746:+00027:+00008:-00013:002414.4099:06746
06747:+00034:+00014:+00012:002414.4099:06747
06748:+00003:-00002:+00052:002414.4099:06748
06749:+00005:+00018:+00023:002414.4099:06749
06750:-00020:-00017:-00009:002411.6149:06750
06751:-00008:-00006:-00056:002411.6149:06751
06752:-00015:-00002:-00097:002411.6149:06752
06753:-00011:-00021:+00002:002411.6149:06753
06754:-00015:-00020:+00016:002411.6149:06754
06755:-00024:+00003:+00020:002411.6149:06755
06756:-00023:-00015:-00024:002411.6149:06756
06757:-00016:-00019:+00028:002411.6149:06757
06758:-00049:-00006:+00070:002411.6149:06758
06759:-00049:+00004:+00115:002366.0227:06759
06760:-00015:+00023:+00026:002366.0227:06760
06761:-00025:+00027:-00042:002366.0227:06761
06762:+00016:+00048:-00031:002366.0227:06762
06763:-00009:+00032:+00024:002366.0227:06763
06764:-00021:+00020:+00025:002366.0227:06764
06765:-00004:+00010:-00006:002366.0227:06765
06766:+00017:+00016:-00092:002366.0227:06766
06767:-00009:+00012:-00093:002428.3576:06767
06768:+00012:+00015:-00001:002428.3576:06768
06769:+00006:-00002:+00109:002428.3576:06769
06770:-00009:-00002:+00089:002428.3576:06770
06771:-00005:+00022:+00036:002428.3576:06771
06772:+00019:+00016:-00023:002428.3576:06772
06773:-00022:+00033:-00012:002428.3576:06773
06774:-00013:+00001:+00044:002428.3576:06774
06775:-00036:+00039:+00006:002448.8156:06775
06776:-00020:+00021:-00067:002448.8156:06776
06777:-00021:+00024:-00095:002448.8156:06777
06778:-00021:+00036:+00045:002448.8156:06778
06779:-00017:+00008:-00002:002448.8156:06779
06780:-00035:+00014:+00020:002448.8156:06780
06781:+00005:+00012:-00010:002448.8156:06781
06782:-00017:+00034:+00005:002448.8156:06782
06783:-00004:+00013:+00125:002397.8940:06783
06784:+00015:+00022:+00087:002397.8940:06784
06785:+00017:+00015:+00003:002397.8940:06785
06786:+00011:+00014:-00060:002397.8940:06786
06787:+00028:+00004:-00096:002397.8940:06787
06788:+00024:+00009:-00131:002397.8940:06788
06789:+00060:-00001:-00124:002397.8940:06789
06790:+00065:-00003:+00011:002397.8940:06790
06791:+00065:-00008:+00083:002481.0224:06791
06792:+00074:-00009:+00012:002481.0224:06792
06793:+00064:+00002:+00041:002481.0224:06793
06794:+00044:-00009:+00013:002481.0224:06794
06795:+00038:-00005:+00021:002481.0224:06795
06796:+00058:+00011:+00012:002481.0224:06796
06797:+00040:+00038:-00065:002481.0224:06797
06798:+00025:+00030:-00114:002481.0224:06798
06799:+00031:+00035:-00057:002481.0224:06799
06800:+00012:+00040:-00046:002482.3752:06800
06801:+00000:+00013:-00067:002482.3752:06801
06802:+00015:+00054:+00008:002482.3752:06802
06803:+00036:+00031:+00045:002482.3752:06803
06804:+00035:+00011:+00038:002482.3752:06804
06805:+00010:+00000:+00071:002482.3752:06805
06806:-00008:+00020:+00106:002482.3752:06806
06807:-00030:-00035:+00007:002482.3752:06807
06808:-00041:-00016:-00048:002411.7629:06808
06809:-00042:-00008:-00071:002411.7629:06809
06810:-00080:-00025:-00027:002411.7629:06810
06811:-00062:-00061:-00032:002411.7629:06811
06812:-00046:-00040:+00121:002411.7629:06812
06813:-00032:-00042:+00151:002411.7629:06813
06814:-00051:-00057:+00108:002411.7629:06814
06815:+00006:-00058:-00013:002411.7629:06815
06816:+00013:-00063:-00055:002466.4326:06816
06817:+00066:-00023:+00006:002466.4326:06817
06818:+00026:-00049:+00006:002466.4326:06818
06819:+00032:-00033:+00020:002466.4326:06819
06820:+00044:-00013:+00041:002466.4326:06820
06821:+00027:-00017:+00090:002466.4326:06821
06822:+00021:+00002:+00106:002466.4326:06822
06823:-00010:-00008:+00100:002466.4326:06823
06824:-00022:-00016:+00014:002448.8435:06824
06825:+00031:-00003:-00018:002448.8435:06825
06826:+00040:+00021:-00039:002448.8435:06826
06827:+00010:+00009:-00018:002448.8435:06827
06828:+00010:-00018:+00002:002448.8435:06828
06829:+00002:-00017:+00063:002448.8435:06829
06830:-00001:-00008:-00003:002448.8435:06830
06831:-00035:-00014:+00021:002448.8435:06831
06832:-00030:-00013:+00124:002448.8435:06832
06833:-00059:-00022:+00114:002343.7907:06833
06834:-00045:-00022:+00053:002343.7907:06834
06835:-00056:-00010:-00056:002343.7907:06835
06836:-00051:+00001:-00082:002343.7907:06836
06837:-00053:-00020:+00023:002343.7907:06837
06838:-00012:-00015:+00005:002343.7907:06838
06839:-00025:-00001:-00004:002343.7907:06839
06840:-00019:-00002:-00011:002343.7907:06840
06841:-00011:+00006:-00001:002368.9172:06841
06842:-00010:-00020:+00063:002368.9172:06842
06843:-00034:-00045:+00096:002368.9172:06843
06844:-00042:-00045:+00047:002368.9172:06844
06845:-00012:-00051:-00049:002368.9172:06845
06846:-00036:-00051:-00025:002368.9172:06846
06847:-00034:-00022:-00047:002368.9172:06847
06848:-00026:-00065:+00007:002368.9172:06848
06849:+00000:-00051:+00024:002368.9172:06849
06850:+00015:-00045:-00026:002344.7058:06850
06851:-00006:-00040:+00029:002344.7058:06851
06852:+00003:-00059:+00035:002344.7058:06852
06853:-00017:-00039:+00044:002344.7058:06853
06854:-00017:-00062:-00001:002344.7058:06854
06855:-00050:-00027:+00007:002344.7058:06855
06856:-00034:-00033:-00005:002344.7058:06856
06857:-00048:-00012:-00002:002344.7058:06857
06858:-00019:+00000:-00035:002279.4887:06858
06859:-00003:+00021:-00061:002279.4887:06859
06860:+00008:+00012:-00085:002279.4887:06860
06861:+00006:+00033:-00017:002279.4887:06861
06862:-00005:+00022:+00029:002279.4887:06862
06863:-00001:+00016:+00099:002279.4887:06863
06864:+00015:+00023:+00013:002279.4887:06864
06865:-00003:+00021:-00003:002279.4887:06865
06866:-00001:+00012:-00002:002279.4887:06866
06867:-00024:-00003:+00018:002346.7946:06867
06868:-00011:-00004:+00009:002346.7946:06868
06869:-00018:+00005:-00006:002346.7946:06869
06870:-00012:-00019:-00040:002346.7946:06870
06871:-00014:-00006:-00028:002346.7946:06871
06872:-00024:+00008:-00017:002346.7946:06872
06873:-00011:-00009:-00007:002346.7946:06873
06874:-00009:-00035:+00032:002346.7946:06874
06875:+00006:+00001:+00027:002362.1977:06875
06876:-00022:-00018:+00051:002362.1977:06876
06877:+00001:-00018:-00009:002362.1977:06877
06878:+00002:-00017:-00004:002362.1977:06878
06879:-00001:+00007:-00031:002362.1977:06879
06880:-00015:-00009:-00034:002362.1977:06880
06881:+00005:-00020:-00024:002362.1977:06881
06882:-00013:-00023:-00049:002362.1977:06882
06883:-00024:-00029:-00030:002362.1977:06883
06884:-00016:-00038:-00047:002309.0087:06884
06885:-00025:-00040:-00018:002309.0087:06885
06886:-00035:-00078:-00005:002309.0087:06886
06887:-00001:-00067:+00002:002309.0087:06887
06888:-00021:-00046:+00051:002309.0087:06888
06889:-00017:-00077:+00082:002309.0087:06889
06890:-00022:-00064:+00040:002309.0087:06890
06891:-00034:-00011:+00000:002309.0087:06891
06892:-00010:-00049:-00059:002364.4633:06892
06893:-00031:+00002:-00078:002364.4633:06893
06894:-00036:-00004:-00027:002364.4633:06894
06895:-00039:-00007:-00033:002364.4633:06895
06896:-00039:+00034:-00017:002364.4633:06896
06897:-00022:-00002:+00019:002364.4633:06897
06898:-00003:+00033:-00012:002364.4633:06898
06899:+00002:+00032:+00028:002364.4633:06899
06900:+00011:+00022:+00050:002364.4633:06900
06901:-00006:+00015:+00031:002353.4372:06901
06902:+00004:+00010:-00018:002353.4372:06902
06903:-00022:+00024:-00064:002353.4372:06903
06904:-00031:+00024:-00030:002353.4372:06904
06905:-00052:-00020:-00094:002353.4372:06905
06906:-00030:+00019:-00044:002353.4372:06906
06907:-00033:+00005:-00003:002353.4372:06907
06908:-00031:-00012:+00047:002353.4372:06908
06909:-00044:-00018:+00066:002353.4372:06909
06910:-00025:-00034:+00030:002279.4760:06910
06911:-00015:-00036:+00020:002279.4760:06911
06912:-00014:-00032:-00047:002279.4760:06912
06913:-00036:-00027:-00025:002279.4760:06913
06914:-00028:-00010:-00046:002279.4760:06914
06915:-00051:-00036:-00063:002279.4760:06915
06916:-00034:-00017:-00143:002279.4760:06916
06917:-00038:-00010:-00091:002279.4760:06917
06918:-00004:-00025:-00068:002342.4367:06918
06919:-00003:-00026:+00017:002342.4367:06919
06920:+00028:-00027:-00022:002342.4367:06920
06921:+00042:-00033:+00031:002342.4367:06921
06922:+00066:-00011:+00050:002342.4367:06922
06923:+00043:-00023:+00064:002342.4367:06923
06924:+00037:-00034:+00028:002342.4367:06924
06925:+00008:-00026:+00032:002342.4367:06925
06926:+00014:-00022:-00114:002342.4367:06926
06927:-00021:-00036:-00126:002349.0812:06927
06928:-00005:-00029:-00091:002349.0812:06928
06929:-00018:-00027:-00053:002349.0812:06929
06930:-00024:-00026:-00023:002349.0812:06930
06931:+00017:-00023:+00004:002349.0812:06931
06932:+00030:-00031:+00034:002349.0812:06932
06933:+00010:-00036:+00037:002349.0812:06933
06934:+00014:-00032:+00075:002349.0812:06934
06935:-00009:-00019:+00035:002296.2937:06935
06936:-00039:-00034:-00022:002296.2937:06936
06937:-00013:+00024:-00091:002296.2937:06937
06938:-00017:+00019:-00110:002296.2937:06938
06939:-00002:-00005:-00141:002296.2937:06939
06940:-00001:-00002:+00036:002296.2937:06940
06941:+00034:-00016:+00094:002296.2937:06941
06942:+00025:+00022:+00030:002296.2937:06942
06943:+00049:+00004:+00061:002296.2937:06943
06944:+00053:+00022:+00071:002359.9833:06944
06945:+00028:+00022:+00043:002359.9833:06945
06946:+00061:+00023:-00003:002359.9833:06946
06947:+00028:+00012:+00014:002359.9833:06947
06948:-00006:+00014:-00013:002359.9833:06948
06949:-00012:+00008:-00076:002359.9833:06949
06950:-00051:+00001:-00015:002359.9833:06950
06951:-00066:-00012:-00064:002359.9833:06951
06952:-00067:-00021:-00053:002362.1845:06952
06953:-00030:+00002:+00017:002362.1845:06953
06954:-00029:-00016:+00049:002362.1845:06954
06955:-00050:-00032:+00094:002362.1845:06955
06956:-00014:-00029:+00111:002362.1845:06956
06957:-00014:-00027:+00043:002362.1845:06957
06958:-00040:-00013:-00016:002362.1845:06958
06959:-00050:-00034:-00034:002362.1845:06959
06960:-00064:-00013:+00019:002362.1845:06960
06961:-00059:-00037:+00019:002296.2746:06961
06962:-00032:-00013:-00015:002296.2746:06962
06963:-00049:-00035:-00058:002296.2746:06963
06964:-00023:-00023:-00034:002296.2746:06964
06965:+00001:-00010:+00087:002296.2746:06965
06966:+00020:-00024:+00136:002296.2746:06966
06967:+00020:-00019:+00063:002296.2746:06967
06968:+00031:+00005:+00052:002296.2746:06968
06969:+00019:+00021:+00048:002296.2746:06969
06970:-00006:+00035:+00047:002360.0031:06970
06971:-00024:+00011:-00018:002360.0031:06971
06972:-00035:+00037:+00004:002360.0031:06972
06973:-00036:+00037:-00038:002360.0031:06973
06974:-00039:+00026:-00046:002360.0031:06974
06975:-00024:+00026:+00022:002360.0031:06975
06976:+00002:+00034:+00050:002360.0031:06976
06977:+00015:+00018:+00007:002360.0031:06977
06978:+00048:+00032:+00022:002366.5991:06978
06979:+00061:+00037:+00063:002366.5991:06979
06980:+00026:+00028:+00050:002366.5991:06980
06981:+00012:+00029:+00086:002366.5991:06981
06982:+00018:+00025:+00074:002366.5991:06982
06983:-00016:+00028:-00010:002366.5991:06983
06984:+00001:+00049:-00042:002366.5991:06984
06985:-00036:+00025:-00042:002366.5991:06985
06986:-00026:+00022:-00038:002366.5991:06986
06987:-00038:-00004:-00061:002308.9448:06987
06988:-00035:+00022:-00043:002308.9448:06988
06989:-00018:+00004:-00030:002308.9448:06989
06990:-00020:+00007:-00051:002308.9448:06990
06991:-00018:+00009:+00044:002308.9448:06991
06992:-00023:+00009:+00031:002308.9448:06992
06993:-00036:+00008:+00044:002308.9448:06993
06994:-00011:-00018:-00001:002308.9448:06994
06995:-00024:+00007:-00066:002382.3225:06995
06996:-00030:+00020:-00055:002382.3225:06996
06997:-00014:+00002:-00048:002382.3225:06997
06998:-00014:+00003:-00012:002382.3225:06998
06999:-00006:+00009:-00026:002382.3225:06999
07000:+00015:+00021:-00079:002382.3225:07000
07001:+00012:+00021:-00034:002382.3225:07001
07002:+00028:+00008:-00027:002382.3225:07002
07003:+00023:+00012:+00008:002382.3225:07003
07004:+00039:+00028:+00063:002379.9392:07004
07005:+00036:+00026:+00060:002379.9392:07005
07006:+00032:+00052:-00005:002379.9392:07006
07007:-00006:+00044:+00008:002379.9392:07007
07008:+00004:+00087:+00007:002379.9392:07008
07009:-00038:+00085:-00010:002379.9392:07009
07010:-00010:+00085:-00041:002379.9392:07010
07011:-00037:+00083:-00003:002379.9392:07011
07012:-00040:+00064:-00013:002313.3708:07012
07013:-00032:+00040:-00010:002313.3708:07013
07014:-00017:+00066:+00065:002313.3708:07014
07015:-00051:+00014:+00022:002313.3708:07015
07016:-00063:+00041:-00010:002313.3708:07016
07017:-00067:+00043:+00016:002313.3708:07017
07018:-00038:+00041:-00031:002313.3708:07018
07019:-00043:+00063:-00021:002313.3708:07019
07020:-00015:+00042:-00009:002313.3708:07020
07021:-00029:+00041:+00065:002364.4367:07021
07022:-00051:+00027:-00032:002364.4367:07022
07023:-00035:+00052:-00030:002364.4367:07023
07024:-00021:+00035:-00053:002364.4367:07024
07025:-00017:+00010:-00061:002364.4367:07025
07026:-00015:+00009:-00061:002364.4367:07026
07027:+00003:+00019:-00035:002364.4367:07027
07028:-00019:-00018:-00012:002364.4367:07028
07029:-00003:-00005:+00039:002353.4177:07029
07030:-00024:-00031:+00035:002353.4177:07030
07031:+00015:-00017:+00021:002353.4177:07031
07032:+00003:-00035:-00032:002353.4177:07032
07033:+00011:-00015:-00056:002353.4177:07033
07034:-00005:-00008:+00001:002353.4177:07034
07035:-00009:-00034:+00017:002353.4177:07035
07036:-00001:-00045:+00021:002353.4177:07036
07037:+00000:-00018:-00003:002353.4177:07037
07038:-00037:-00031:-00020:002300.5024:07038
07039:-00014:+00009:-00049:002300.5024:07039
07040:-00036:+00019:-00064:002300.5024:07040
07041:-00039:-00003:-00042:002300.5024:07041
07042:-00010:+00022:-00050:002300.5024:07042
07043:+00000:+00012:-00021:002300.5024:07043
07044:+00003:+00036:-00027:002300.5024:07044
07045:-00036:+00044:+00040:002300.5024:07045
07046:-00030:+00044:+00037:002368.8906:07046
07047:-00051:+00046:-00020:002368.8906:07047
07048:-00017:+00066:-00012:002368.8906:07048
07049:-00039:+00067:-00063:002368.8906:07049
07050:-00016:+00057:-00042:002368.8906:07050
07051:-00009:+00041:-00027:002368.8906:07051
07052:+00014:+00041:-00063:002368.8906:07052
07053:+00014:+00051:-00057:002368.8906:07053
07054:+00012:+00025:-00032:002368.8906:07054
07055:+00009:+00025:-00031:002388.8916:07055
07056:+00029:+00048:-00004:002388.8916:07056
07057:+00034:+00028:+00009:002388.8916:07057
07058:+00007:+00043:+00007:002388.8916:07058
07059:+00017:+00032:-00009:002388.8916:07059
07060:+00034:+00055:-00051:002388.8916:07060
07061:+00014:+00055:-00031:002388.8916:07061
07062:+00018:+00066:-00034:002388.8916:07062
07063:-00019:+00029:+00013:002343.7644:07063
07064:+00018:+00068:-00009:002343.7644:07064
07065:-00002:+00053:-00041:002343.7644:07065
07066:+00014:+00046:-00060:002343.7644:07066
07067:-00004:+00032:-00046:002343.7644:07067
07068:+00021:+00050:-00011:002343.7644:07068
07069:+00013:+00034:+00060:002343.7644:07069
07070:+00028:+00022:+00138:002343.7644:07070
07071:+00010:+00018:+00056:002409.7214:07071
07072:+00020:-00015:+00005:002409.7214:07072
07073:-00002:-00007:-00038:002409.7214:07073
07074:-00023:+00002:-00033:002409.7214:07074
07075:-00017:-00033:-00035:002409.7214:07075
07076:-00017:-00024:+00034:002409.7214:07076
07077:-00032:-00025:+00016:002409.7214:07077
07078:-00049:-00041:+00008:002409.7214:07078
07079:-00054:-00044:+00010:002409.7214:07079
07080:-00036:-00056:+00089:002402.4711:07080
07081:-00017:-00048:+00121:002402.4711:07081
07082:+00000:-00049:+00120:002402.4711:07082
07083:+00020:-00024:+00070:002402.4711:07083
07084:+00011:-00026:+00049:002402.4711:07084
07085:+00011:-00035:+00032:002402.4711:07085
07086:-00005:-00026:+00034:002402.4711:07086
07087:+00003:-00028:-00015:002402.4711:07087
07088:-00006:-00023:-00030:002352.6171:07088
07089:+00013:-00024:+00036:002352.6171:07089
07090:+00050:-00027:+00050:002352.6171:07090
07091:+00039:-00037:+00094:002352.6171:07091
07092:+00095:-00037:+00140:002352.6171:07092
07093:+00077:-00040:+00115:002352.6171:07093
07094:+00075:-00011:-00019:002352.6171:07094
07095:+00082:+00003:+00042:002352.6171:07095
07096:+00044:-00007:+00045:002352.6171:07096
07097:-00003:+00006:+00080:002414.3823:07097
07098:-00010:-00002:+00006:002414.3823:07098
07099:-00015:+00001:-00035:002414.3823:07099
07100:-00031:+00020:-00009:002414.3823:07100
07101:-00029:+00010:+00023:002414.3823:07101
07102:-00041:+00035:-00017:002414.3823:07102
07103:-00045:+00031:+00003:002414.3823:07103
07104:-00020:+00027:-00014:002414.3823:07104
07105:-00023:+00047:+00022:002411.5668:07105
07106:-00009:+00049:+00030:002411.5668:07106
07107:+00000:+00055:+00025:002411.5668:07107
07108:+00016:+00028:+00019:002411.5668:07108
07109:+00003:+00025:-00008:002411.5668:07109
07110:-00024:+00035:-00013:002411.5668:07110
07111:-00033:+00000:+00008:002411.5668:07111
07112:-00016:+00018:-00037:002411.5668:07112
07113:-00010:+00021:-00050:002330.6088:07113
07114:-00009:-00017:-00036:002330.6088:07114
07115:+00018:-00018:-00035:002330.6088:07115
07116:+00035:-00013:+00054:002330.6088:07116
07117:+00063:-00037:+00082:002330.6088:07117
07118:+00047:-00017:+00028:002330.6088:07118
07119:+00050:-00033:+00028:002330.6088:07119
07120:+00033:-00032:+00043:002330.6088:07120
07121:+00002:-00011:+00052:002330.6088:07121
07122:-00005:-00035:+00048:002373.3845:07122
07123:-00024:-00028:+00033:002373.3845:07123
07124:-00023:-00024:-00039:002373.3845:07124
07125:-00030:-00043:-00062:002373.3845:07125
07126:-00001:-00031:+00016:002373.3845:07126
07127:-00050:-00060:+00085:002373.3845:07127
07128:-00033:-00045:+00020:002373.3845:07128
07129:-00017:-00027:-00005:002373.3845:07129
07130:-00022:-00052:+00004:002349.1364:07130
07131:-00051:-00042:-00004:002349.1364:07131
07132:+00001:-00024:+00019:002349.1364:07132
07133:-00012:-00027:+00054:002349.1364:07133
07134:-00039:-00031:+00029:002349.1364:07134
07135:-00025:-00022:+00025:002349.1364:07135
07136:-00037:-00048:-00032:002349.1364:07136
07137:-00028:-00029:+00016:002349.1364:07137
07138:-00049:-00048:-00018:002349.1364:07138
07139:-00051:-00045:+00004:002283.6643:07139
07140:-00016:-00025:+00016:002283.6643:07140
07141:-00030:-00011:-00032:002283.6643:07141
07142:-00013:-00016:-00065:002283.6643:07142
07143:-00005:+00007:-00039:002283.6643:07143
07144:+00005:+00006:-00013:002283.6643:07144
07145:+00011:+00020:-00018:002283.6643:07145
07146:+00045:+00020:+00044:002283.6643:07146
07147:+00050:+00014:-00002:002283.6643:07147
07148:+00021:+00019:+00000:002346.8044:07148
07149:+00022:+00010:-00040:002346.8044:07149
07150:+00010:-00002:-00064:002346.8044:07150
07151:+00005:+00017:-00071:002346.8044:07151
07152:-00025:+00021:-00043:002346.8044:07152
07153:-00015:+00018:-00075:002346.8044:07153
07154:-00012:+00019:-00108:002346.8044:07154
07155:-00002:+00018:-00076:002346.8044:07155
07156:-00026:-00003:-00035:002362.2009:07156
07157:-00029:-00017:+00014:002362.2009:07157
07158:-00037:-00019:-00001:002362.2009:07158
07159:-00020:-00012:-00002:002362.2009:07159
07160:-00001:-00012:-00049:002362.2009:07160
07161:-00026:-00049:-00064:002362.2009:07161
07162:+00004:-00011:-00055:002362.2009:07162
07163:+00000:-00046:-00075:002362.2009:07163
07164:+00009:-00021:-00130:002362.2009:07164
07165:-00006:-00025:-00030:002321.9433:07165
07166:+00010:-00024:-00046:002321.9433:07166
07167:-00003:+00003:+00053:002321.9433:07167
07168:+00041:-00014:+00019:002321.9433:07168
07169:+00032:-00015:-00068:002321.9433:07169
07170:+00032:-00019:-00045:002321.9433:07170
07171:+00046:-00016:-00021:002321.9433:07171
07172:+00016:+00007:+00017:002321.9433:07172
07173:+00015:+00006:-00059:002405.1508:07173
07174:-00008:-00005:-00042:002405.1508:07174
07175:-00028:+00008:-00069:002405.1508:07175
07176:-00011:+00017:-00130:002405.1508:07176
07177:-00017:+00017:-00075:002405.1508:07177
07178:-00007:+00021:+00021:002405.1508:07178
07179:+00003:+00011:+00077:002405.1508:07179
07180:-00024:+00012:+00044:002405.1508:07180
07181:+00014:+00038:+00040:002416.1855:07181
07182:-00002:+00030:-00020:002416.1855:07182
07183:+00004:+00044:-00079:002416.1855:07183
07184:-00006:+00061:-00063:002416.1855:07184
07185:+00001:+00052:-00113:002416.1855:07185
07186:-00018:+00064:-00111:002416.1855:07186
07187:-00005:+00039:-00033:002416.1855:07187
07188:+00002:+00012:-00019:002416.1855:07188
07189:-00020:+00015:+00004:002416.1855:07189
07190:-00019:-00020:+00012:002357.0322:07190
07191:-00018:-00018:+00049:002357.0322:07191
07192:-00040:-00027:+00058:002357.0322:07192
07193:-00024:-00026:+00044:002357.0322:07193
07194:-00036:-00032:+00012:002357.0322:07194
07195:-00039:-00031:-00030:002357.0322:07195
07196:-00017:-00029:-00004:002357.0322:07196
07197:-00032:-00011:+00019:002357.0322:07197
07198:-00029:-00040:+00010:002414.3439:07198
07199:+00000:-00030:+00039:002414.3439:07199
07200:+00013:-00050:+00037:002414.3439:07200
07201:+00032:-00039:+00035:002414.3439:07201
07202:+00037:-00045:+00097:002414.3439:07202
07203:+00058:-00051:+00054:002414.3439:07203
07204:+00058:-00036:+00050:002414.3439:07204
07205:+00051:-00038:+00047:002414.3439:07205
07206:+00027:-00013:-00048:002402.4509:07206
07207:-00005:-00021:-00002:002402.4509:07207
07208:+00036:-00036:+00053:002402.4509:07208
07209:+00014:-00010:+00018:002402.4509:07209
07210:-00009:+00007:-00050:002402.4509:07210
07211:-00033:-00039:+00054:002402.4509:07211
07212:+00002:-00019:+00058:002402.4509:07212
07213:-00027:-00026:+00076:002402.4509:07213
07214:-00014:+00000:+00042:002402.4509:07214
07215:-00044:-00007:-00031:002326.2893:07215
07216:-00065:-00020:-00051:002326.2893:07216
07217:-00063:-00013:+00017:002326.2893:07217
07218:-00069:-00002:+00038:002326.2893:07218
07219:-00073:-00015:+00035:002326.2893:07219
07220:-00073:+00019:+00033:002326.2893:07220
07221:-00084:-00014:+00008:002326.2893:07221
07222:-00065:+00039:-00016:002326.2893:07222
07223:-00049:+00014:-00033:002377.8652:07223
07224:-00012:+00027:+00035:002377.8652:07224
07225:-00010:+00036:+00081:002377.8652:07225
07226:-00019:+00033:+00030:002377.8652:07226
07227:+00016:+00030:+00021:002377.8652:07227
07228:+00016:+00038:-00021:002377.8652:07228
07229:+00022:+00039:-00015:002377.8652:07229
07230:+00033:+00029:+00046:002377.8652:07230
07231:+00032:+00018:+00020:002377.8652:07231
07232:+00031:+00027:+00015:002371.0036:07232
07233:+00029:-00003:-00013:002371.0036:07233
07234:+00015:-00002:-00053:002371.0036:07234
07235:+00018:+00024:-00037:002371.0036:07235
07236:-00006:+00002:+00020:002371.0036:07236
07237:+00013:-00004:+00039:002371.0036:07237
07238:-00004:+00005:+00012:002371.0036:07238
07239:-00010:-00016:+00049:002371.0036:07239
07240:-00019:-00015:+00069:002317.5490:07240
07241:-00038:-00015:+00063:002317.5490:07241
07242:-00040:+00003:+00022:002317.5490:07242
07243:-00040:-00017:+00009:002317.5490:07243
07244:-00032:-00031:+00016:002317.5490:07244
07245:-00050:-00031:+00034:002317.5490:07245
07246:-00037:-00052:-00008:002317.5490:07246
07247:-00024:-00033:-00008:002317.5490:07247
07248:-00004:-00025:-00043:002317.5490:07248
07249:+00013:-00036:+00004:002400.5290:07249
07250:+00047:-00032:-00001:002400.5290:07250
07251:+00037:-00035:+00029:002400.5290:07251
07252:+00041:-00016:+00015:002400.5290:07252
07253:+00060:-00004:-00009:002400.5290:07253
07254:+00051:+00022:-00040:002400.5290:07254
07255:+00046:+00032:+00039:002400.5290:07255
07256:+00062:+00015:+00070:002400.5290:07256
07257:+00023:+00053:+00030:002402.4509:07257
07258:+00009:+00040:+00030:002402.4509:07258
07259:-00021:+00034:-00017:002402.4509:07259
07260:-00017:+00053:-00015:002402.4509:07260
07261:-00050:+00037:-00026:002402.4509:07261
07262:-00044:+00030:+00008:002402.4509:07262
07263:-00042:+00030:-00062:002402.4509:07263
07264:-00058:+00039:-00091:002402.4509:07264
07265:-00075:+00010:-00020:002402.4509:07265
07266:-00081:-00017:+00075:002348.1164:07266
07267:-00079:-00004:+00102:002348.1164:07267
07268:-00067:+00005:+00009:002348.1164:07268
07269:-00031:-00004:-00035:002348.1164:07269
07270:-00053:-00001:-00051:002348.1164:07270
07271:-00052:-00018:+00010:002348.1164:07271
07272:-00035:+00018:+00015:002348.1164:07272
07273:-00021:-00005:-00023:002348.1164:07273
07274:-00019:+00006:-00020:002414.3613:07274
07275:+00016:+00001:+00002:002414.3613:07275
07276:+00003:-00019:+00003:002414.3613:07276
07277:+00000:-00015:-00008:002414.3613:07277
07278:-00004:-00001:-00048:002414.3613:07278
07279:+00023:+00034:-00098:002414.3613:07279
07280:+00021:+00034:-00022:002414.3613:07280
07281:+00026:+00007:+00011:002414.3613:07281
07282:+00017:+00022:+00023:002416.1752:07282
07283:-00003:-00002:-00010:002416.1752:07283
07284:+00006:+00020:+00005:002416.1752:07284
07285:-00004:-00004:+00002:002416.1752:07285
07286:-00018:-00005:+00019:002416.1752:07286
07287:-00023:-00015:+00017:002416.1752:07287
07288:-00007:-00015:-00041:002416.1752:07288
07289:-00002:-00019:-00125:002416.1752:07289
07290:-00011:+00008:-00129:002416.1752:07290
07291:-00013:-00008:-00055:002352.5939:07291
07292:+00005:-00017:-00050:002352.5939:07292
07293:-00011:+00017:-00061:002352.5939:07293
07294:-00001:-00002:-00093:002352.5939:07294
07295:+00000:+00012:-00019:002352.5939:07295
07296:+00000:+00012:+00062:002352.5939:07296
07297:-00033:+00024:+00051:002352.5939:07297
07298:-00036:+00049:+00019:002352.5939:07298
07299:-00037:+00050:-00029:002409.7145:07299
07300:-00030:+00051:-00042:002409.7145:07300
07301:-00025:+00041:-00034:002409.7145:07301
07302:-00017:+00052:-00042:002409.7145:07302
07303:-00015:+00026:-00073:002409.7145:07303
07304:-00018:+00011:-00105:002409.7145:07304
07305:-00007:+00032:-00075:002409.7145:07305
07306:-00006:-00003:-00045:002409.7145:07306
07307:+00018:+00011:+00008:002425.4096:07307
07308:-00007:+00023:-00017:002425.4096:07308
07309:+00015:+00032:-00064:002425.4096:07309
07310:+00007:+00048:+00039:002425.4096:07310
07311:+00006:+00029:+00046:002425.4096:07311
07312:-00018:+00029:+00011:002425.4096:07312
07313:+00029:+00045:-00047:002425.4096:07313
07314:+00011:+00042:-00057:002425.4096:07314
07315:+00029:+00054:-00028:002425.4096:07315
07316:-00005:+00016:+00019:002374.9707:07316
07317:+00030:+00034:+00036:002374.9707:07317
07318:+00018:+00002:-00014:002374.9707:07318
07319:+00032:+00001:-00075:002374.9707:07319
07320:+00021:+00022:-00035:002374.9707:07320
07321:+00024:+00002:+00052:002374.9707:07321
07322:+00036:-00003:+00147:002374.9707:07322
07323:+00048:+00007:+00031:002374.9707:07323
07324:+00060:-00005:-00018:002442.4890:07324
07325:+00048:-00003:-00026:002442.4890:07325
07326:+00011:+00008:+00037:002442.4890:07326
07327:+00046:+00017:+00052:002442.4890:07327
07328:+00007:+00002:-00005:002442.4890:07328
07329:+00028:-00001:-00017:002442.4890:07329
07330:+00031:-00016:+00007:002442.4890:07330
07331:-00005:+00006:-00064:002442.4890:07331
07332:+00010:+00010:-00004:002439.4091:07332
07333:+00012:-00003:+00069:002439.4091:07333
07334:+00020:-00001:+00042:002439.4091:07334
07335:-00020:-00003:-00001:002439.4091:07335
07336:-00027:-00006:-00031:002439.4091:07336
07337:-00050:+00000:+00087:002439.4091:07337
07338:-00030:-00031:+00191:002439.4091:07338
07339:-00055:-00032:+00094:002439.4091:07339
07340:-00047:-00032:-00045:002439.4091:07340
07341:+00006:-00026:-00147:002365.9824:07341
07342:+00022:-00063:-00121:002365.9824:07342
07343:+00064:-00037:-00095:002365.9824:07343
07344:+00091:-00041:+00087:002365.9824:07344
07345:+00109:-00047:+00248:002365.9824:07345
07346:+00055:-00076:+00214:002365.9824:07346
07347:+00039:-00060:+00222:002365.9824:07347
07348:+00012:-00077:+00248:002365.9824:07348
07349:-00016:-00043:+00075:002377.8449:07349
07350:-00053:-00022:+00047:002377.8449:07350
07351:-00003:-00021:+00067:002377.8449:07351
07352:-00006:+00019:-00080:002377.8449:07352
07353:-00001:+00035:-00187:002377.8449:07353
07354:-00016:+00013:-00118:002377.8449:07354
07355:-00030:+00016:+00021:002377.8449:07355
07356:-00032:+00019:-00019:002377.8449:07356
07357:-00006:+00052:-00021:002377.8449:07357
07358:-00024:+00012:+00067:002318.9750:07358
07359:-00037:+00013:+00102:002318.9750:07359
07360:-00052:+00028:+00110:002318.9750:07360
07361:-00030:+00043:+00105:002318.9750:07361
07362:+00002:+00032:+00133:002318.9750:07362
07363:-00066:+00049:+00072:002318.9750:07363
07364:-00081:+00029:-00100:002318.9750:07364
07365:-00094:+00022:-00094:002318.9750:07365
07366:-00088:+00007:-00187:002318.9750:07366
07367:-00093:-00016:-00087:002210.7661:07367
07368:-00047:-00031:+00024:002210.7661:07368
07369:-00063:-00046:+00041:002210.7661:07369
07370:-00055:-00063:+00048:002210.7661:07370
07371:-00020:-00047:+00193:002210.7661:07371
07372:-00028:-00061:+00071:002210.7661:07372
07373:-00026:-00037:-00012:002210.7661:07373
07374:-00005:-00023:+00055:002210.7661:07374
07375:+00033:-00007:-00001:002210.7661:07375
07376:-00014:-00003:-00004:002242.2675:07376
07377:-00009:-00017:+00004:002242.2675:07377
07378:-00012:-00009:-00049:002242.2675:07378
07379:-00029:-00008:-00093:002242.2675:07379
07380:-00016:-00031:-00042:002242.2675:07380
07381:+00000:-00037:-00063:002242.2675:07381
07382:+00036:-00045:+00001:002242.2675:07382
07383:+00049:-00012:+00105:002242.2675:07383
07384:+00039:-00020:+00124:002242.2675:07384
07385:+00048:-00010:-00001:002229.3872:07385
07386:+00049:+00012:+00058:002229.3872:07386
07387:-00022:+00019:+00050:002229.3872:07387
07388:-00048:+00034:-00013:002229.3872:07388
07389:-00054:+00016:-00037:002229.3872:07389
07390:-00047:+00051:-00058:002229.3872:07390
07391:-00062:+00035:-00048:002229.3872:07391
07392:-00057:+00032:-00048:002229.3872:07392
07393:-00056:-00004:+00001:002229.3872:07393
07394:-00048:+00011:+00021:002183.6757:07394
07395:-00029:+00000:+00005:002183.6757:07395
07396:-00038:+00015:+00004:002183.6757:07396
07397:-00024:+00016:+00030:002183.6757:07397
07398:-00031:+00011:-00001:002183.6757:07398
07399:-00065:+00037:-00030:002183.6757:07399
07400:-00066:+00011:-00028:002183.6757:07400
07401:-00078:+00018:-00058:002183.6757:07401
07402:-00059:+00036:-00023:002278.7546:07402
07403:-00063:+00011:-00048:002278.7546:07403
07404:-00070:+00008:-00032:002278.7546:07404
07405:-00052:-00001:+00004:002278.7546:07405
07406:-00006:+00035:-00036:002278.7546:07406
07407:+00005:+00037:-00025:002278.7546:07407
07408:+00026:+00024:-00020:002278.7546:07408
07409:+00027:+00010:+00020:002278.7546:07409
07410:+00049:+00015:+00005:002278.7546:07410
07411:+00031:+00054:-00042:002331.7985:07411
07412:+00033:+00042:-00025:002331.7985:07412
07413:+00022:+00059:-00034:002331.7985:07413
07414:+00032:+00066:-00033:002331.7985:07414
07415:+00031:+00081:-00065:002331.7985:07415
07416:+00035:+00059:-00037:002331.7985:07416
07417:-00003:+00069:-00093:002331.7985:07417
07418:+00003:+00046:-00022:002331.7985:07418
07419:+00014:+00041:-00012:002331.7985:07419
07420:-00041:+00033:-00010:002321.8493:07420
07421:-00030:+00028:-00012:002321.8493:07421
07422:-00068:+00018:-00007:002321.8493:07422
07423:-00065:+00021:-00084:002321.8493:07423
07424:-00069:+00018:-00051:002321.8493:07424
07425:-00042:-00013:+00006:002321.8493:07425
07426:-00067:+00008:-00068:002321.8493:07426
07427:-00054:+00003:-00077:002321.8493:07427
07428:-00023:-00017:-00063:002414.4028:07428
07429:-00038:-00019:-00045:002414.4028:07429
07430:+00007:-00008:-00020:002414.4028:07430
07431:+00013:+00002:-00029:002414.4028:07431
07432:+00051:+00013:-00061:002414.4028:07432
07433:+00052:+00020:-00073:002414.4028:07433
07434:+00052:+00040:-00057:002414.4028:07434
07435:+00077:+00041:-00002:002414.4028:07435
07436:+00057:+00064:+00026:002425.3996:07436
07437:+00067:+00084:+00034:002425.3996:07437
07438:+00055:+00058:+00008:002425.3996:07438
07439:+00025:+00081:-00069:002425.3996:07439
07440:+00012:+00060:-00101:002425.3996:07440
07441:+00016:+00056:-00065:002425.3996:07441
07442:-00013:+00063:+00017:002425.3996:07442
07443:-00015:+00053:-00028:002425.3996:07443
07444:-00053:+00050:+00002:002425.3996:07444
07445:-00041:+00034:-00032:002339.3068:07445
07446:-00060:+00024:-00036:002339.3068:07446
07447:-00072:-00006:-00037:002339.3068:07447
07448:-00076:-00033:+00011:002339.3068:07448
07449:-00093:-00029:+00027:002339.3068:07449
07450:-00111:-00063:-00005:002339.3068:07450
07451:-00099:-00044:-00031:002339.3068:07451
07452:-00061:-00065:-00035:002339.3068:07452
07453:-00084:-00053:-00022:002382.3291:07453
07454:-00059:-00078:-00021:002382.3291:07454
07455:-00079:-00067:+00023:002382.3291:07455
07456:-00051:-00045:-00016:002382.3291:07456
07457:-00001:-00026:-00010:002382.3291:07457
07458:+00008:-00028:+00008:002382.3291:07458
07459:+00029:-00036:+00040:002382.3291:07459
07460:+00038:-00033:+00064:002382.3291:07460
07461:+00055:-00007:+00060:002382.3291:07461
07462:+00054:-00007:+00059:002366.6057:07462
07463:+00066:+00017:+00037:002366.6057:07463
07464:+00049:+00008:-00003:002366.6057:07464
07465:+00024:-00015:+00055:002366.6057:07465
07466:+00038:-00018:+00092:002366.6057:07466
07467:+00010:-00015:-00127:002366.6057:07467
07468:+00013:-00015:-00127:002366.6057:07468
07469:+00011:-00013:+00032:002366.6057:07469
07470:+00006:-00030:-00004:002304.7431:07470
07471:+00003:+00003:+00018:002304.7431:07471
07472:+00016:+00007:+00060:002304.7431:07472
07473:+00010:+00017:+00074:002304.7431:07473
07474:-00010:-00004:+00068:002304.7431:07474
07475:-00018:+00018:+00071:002304.7431:07475
07476:-00038:+00010:+00053:002304.7431:07476
07477:-00015:+00028:+00008:002304.7431:07477
07478:-00026:+00034:-00039:002304.7431:07478
07479:-00029:+00039:-00033:002368.9106:07479
07480:-00039:+00014:+00061:002368.9106:07480
07481:-00017:+00018:-00005:002368.9106:07481
07482:-00020:+00015:-00059:002368.9106:07482
07483:-00018:+00018:-00048:002368.9106:07483
07484:-00024:+00006:+00020:002368.9106:07484
07485:-00012:+00010:+00086:002368.9106:07485
07486:-00002:-00016:+00140:002368.9106:07486
07487:-00011:+00005:+00059:002393.3696:07487
07488:-00012:+00005:+00003:002393.3696:07488
07489:-00018:-00018:+00007:002393.3696:07489
07490:-00015:-00013:+00049:002393.3696:07490
07491:-00012:-00036:+00027:002393.3696:07491
07492:+00002:-00024:+00008:002393.3696:07492
07493:-00022:-00052:-00010:002393.3696:07493
07494:-00007:-00039:+00004:002393.3696:07494
07495:+00008:-00025:+00030:002393.3696:07495
07496:+00048:-00047:+00033:002339.3659:07496
07497:+00044:-00048:+00026:002339.3659:07497
07498:+00053:-00015:+00078:002339.3659:07498
07499:+00063:-00019:+00082:002339.3659:07499
07500:+00041:+00006:+00025:002339.3659:07500
07501:+00045:+00012:+00022:002339.3659:07501
07502:+00032:+00014:-00035:002339.3659:07502
07503:-00006:+00024:-00050:002339.3659:07503
07504:-00022:-00003:-00014:002414.3647:07504
07505:-00015:+00017:+00029:002414.3647:07505
07506:-00026:-00017:+00019:002414.3647:07506
07507:-00035:-00001:+00008:002414.3647:07507
07508:-00036:-00005:+00035:002414.3647:07508
07509:-00023:+00008:+00079:002414.3647:07509
07510:-00034:-00005:+00059:002414.3647:07510
07511:-00024:+00019:+00033:002414.3647:07511
07512:-00017:+00023:+00028:002416.1442:07512
07513:-00036:+00029:-00018:002416.1442:07513
07514:-00036:+00039:+00033:002416.1442:07514
07515:-00033:+00051:-00031:002416.1442:07515
07516:-00051:+00051:-00023:002416.1442:07516
07517:-00018:+00042:-00053:002416.1442:07517
07518:-00021:+00049:-00019:002416.1442:07518
07519:-00010:+00049:-00034:002416.1442:07519
07520:+00016:+00045:+00038:002416.1442:07520
07521:+00011:+00031:-00002:002352.5209:07521
07522:-00008:+00045:+00018:002352.5209:07522
07523:+00033:+00055:+00022:002352.5209:07523
07524:+00032:+00050:+00008:002352.5209:07524
07525:+00016:+00031:+00023:002352.5209:07525
07526:-00004:+00036:-00018:002352.5209:07526
07527:-00019:+00020:-00045:002352.5209:07527
07528:-00033:+00021:-00051:002352.5209:07528
07529:-00033:+00009:-00036:002414.3337:07529
07530:-00012:-00005:+00002:002414.3337:07530
07531:-00027:-00014:-00036:002414.3337:07531
07532:-00035:-00008:-00033:002414.3337:07532
07533:-00011:-00010:+00008:002414.3337:07533
07534:-00033:-00029:+00004:002414.3337:07534
07535:-00030:-00023:-00020:002414.3337:07535
07536:-00033:-00034:+00018:002414.3337:07536
07537:-00034:-00013:-00046:002416.1442:07537
07538:-00038:-00011:-00076:002416.1442:07538
07539:-00010:-00010:-00048:002416.1442:07539
07540:-00011:+00006:-00046:002416.1442:07540
07541:-00014:+00008:-00038:002416.1442:07541
07542:+00020:-00019:-00045:002416.1442:07542
07543:-00004:-00013:-00013:002416.1442:07543
07544:+00008:-00022:-00015:002416.1442:07544
07545:-00005:-00031:+00019:002416.1442:07545
07546:+00014:-00011:-00015:002365.9655:07546
07547:+00020:-00009:-00038:002365.9655:07547
07548:-00003:-00017:-00025:002365.9655:07548
07549:+00016:-00015:-00018:002365.9655:07549
07550:+00004:-00004:-00022:002365.9655:07550
07551:-00021:-00002:-00051:002365.9655:07551
07552:+00004:+00010:-00066:002365.9655:07552
07553:-00022:+00011:-00057:002365.9655:07553
07554:-00014:+00033:-00040:002437.7294:07554
07555:-00017:+00034:+00017:002437.7294:07555
07556:+00015:+00037:-00003:002437.7294:07556
07557:+00007:+00025:-00038:002437.7294:07557
07558:+00020:+00029:-00020:002437.7294:07558
07559:-00003:+00026:+00005:002437.7294:07559
07560:-00023:+00038:+00036:002437.7294:07560
07561:-00008:+00023:-00013:002437.7294:07561
07562:-00009:+00020:-00098:002453.5246:07562
07563:+00018:+00003:-00111:002453.5246:07563
07564:-00007:+00018:-00066:002453.5246:07564
07565:+00010:-00005:-00029:002453.5246:07565
07566:+00009:-00018:-00044:002453.5246:07566
07567:+00036:+00002:-00035:002453.5246:07567
07568:+00048:+00003:+00008:002453.5246:07568
07569:+00013:-00008:+00066:002453.5246:07569
07570:+00009:-00013:+00074:002402.4360:07570
07571:+00020:-00022:+00063:002402.4360:07571
07572:+00019:-00017:-00033:002402.4360:07572
07573:+00004:-00014:-00023:002402.4360:07573
07574:-00033:-00010:-00014:002402.4360:07574
07575:-00027:-00045:-00036:002402.4360:07575
07576:-00037:-00050:-00075:002402.4360:07576
07577:-00011:-00022:-00123:002402.4360:07577
07578:-00014:-00049:-00056:002461.5869:07578
07579:-00012:-00047:-00008:002461.5869:07579
07580:-00003:-00042:+00077:002461.5869:07580
07581:+00019:-00029:+00031:002461.5869:07581
07582:+00012:-00024:-00035:002461.5869:07582
07583:+00031:-00037:+00023:002461.5869:07583
07584:+00044:-00027:+00048:002461.5869:07584
07585:+00019:-00025:+00050:002461.5869:07585
07586:+00019:-00039:-00005:002461.5869:07586
07587:+00020:-00035:-00014:002448.8083:07587
07588:-00008:-00045:-00032:002448.8083:07588
07589:+00004:-00047:-00030:002448.8083:07589
07590:-00033:-00038:-00037:002448.8083:07590
07591:+00014:-00031:-00052:002448.8083:07591
07592:-00020:-00027:-00010:002448.8083:07592
07593:-00003:-00011:+00028:002448.8083:07593
07594:+00003:-00013:+00151:002448.8083:07594
07595:+00004:-00032:+00100:002370.5051:07595
07596:-00023:+00003:+00063:002370.5051:07596
07597:+00001:+00019:-00052:002370.5051:07597
07598:-00029:-00001:-00042:002370.5051:07598
07599:-00028:+00001:-00030:002370.5051:07599
07600:-00034:+00001:+00071:002370.5051:07600
07601:-00030:-00008:+00063:002370.5051:07601
07602:-00028:+00002:-00058:002370.5051:07602
07603:-00025:+00008:-00081:002433.0378:07603
07604:-00035:-00007:-00045:002433.0378:07604
07605:-00026:+00002:+00034:002433.0378:07605
07606:-00007:-00002:+00096:002433.0378:07606
07607:+00001:-00006:+00115:002433.0378:07607
07608:-00019:+00019:+00047:002433.0378:07608
07609:-00008:+00011:+00080:002433.0378:07609
07610:-00021:+00020:+00006:002433.0378:07610
07611:-00027:+00002:-00025:002433.0378:07611
07612:-00027:-00006:+00022:002439.4372:07612
07613:-00040:-00008:+00012:002439.4372:07613
07614:-00039:-00032:+00006:002439.4372:07614
07615:-00004:-00036:-00018:002439.4372:07615
07616:-00001:-00052:-00041:002439.4372:07616
07617:+00003:-00051:-00044:002439.4372:07617
07618:+00010:-00029:-00034:002439.4372:07618
07619:+00028:-00019:+00038:002439.4372:07619
07620:+00027:+00003:+00055:002402.4528:07620
07621:+00064:+00003:+00109:002402.4528:07621
07622:+00056:-00006:+00090:002402.4528:07622
07623:+00047:+00019:+00026:002402.4528:07623
07624:+00036:+00009:-00021:002402.4528:07624
07625:+00032:+00033:-00009:002402.4528:07625
07626:-00003:-00001:+00031:002402.4528:07626
07627:-00020:-00003:+00029:002402.4528:07627
07628:-00006:-00014:+00033:002481.0371:07628
07629:+00016:-00020:-00043:002481.0371:07629
07630:-00006:-00008:-00118:002481.0371:07630
07631:+00010:+00006:-00088:002481.0371:07631
07632:+00039:-00035:+00037:002481.0371:07632
07633:+00063:-00009:+00083:002481.0371:07633
07634:+00076:+00002:+00089:002481.0371:07634
07635:+00042:+00001:+00106:002481.0371:07635
07636:+00007:-00004:+00146:002492.1494:07636
07637:-00009:-00017:+00089:002492.1494:07637
07638:+00000:-00014:-00067:002492.1494:07638
07639:-00055:+00005:-00112:002492.1494:07639
07640:-00047:-00018:-00025:002492.1494:07640
07641:-00041:-00008:+00063:002492.1494:07641
07642:-00036:-00014:+00044:002492.1494:07642
07643:-00037:-00024:+00083:002492.1494:07643
07644:-00010:-00047:+00073:002440.0693:07644
07645:-00018:-00071:+00135:002440.0693:07645
07646:-00007:-00094:+00014:002440.0693:07646
07647:+00033:-00056:-00001:002440.0693:07647
07648:+00038:-00079:-00107:002440.0693:07648
07649:+00018:-00076:-00035:002440.0693:07649
07650:+00010:-00076:+00076:002440.0693:07650
07651:+00031:-00069:+00170:002440.0693:07651
07652:+00034:-00080:+00107:002500.7453:07652
07653:+00024:-00049:-00019:002500.7453:07653
07654:+00036:-00036:-00064:002500.7453:07654
07655:+00031:-00021:-00045:002500.7453:07655
07656:+00068:+00012:-00038:002500.7453:07656
07657:+00093:+00040:-00015:002500.7453:07657
07658:+00093:+00064:+00012:002500.7453:07658
07659:+00073:+00064:+00080:002500.7453:07659
07660:+00079:+00072:+00083:002472.6052:07660
07661:+00049:+00061:+00049:002472.6052:07661
07662:+00005:+00070:+00010:002472.6052:07662
07663:-00012:+00079:-00002:002472.6052:07663
07664:-00049:+00060:-00003:002472.6052:07664
07665:-00055:+00067:-00051:002472.6052:07665
07666:-00043:+00060:-00008:002472.6052:07666
07667:-00069:+00019:-00040:002472.6052:07667
07668:-00083:+00012:+00008:002472.6052:07668
07669:-00085:-00007:+00023:002365.9692:07669
07670:-00052:-00006:+00026:002365.9692:07670
07671:-00045:-00032:+00079:002365.9692:07671
07672:-00042:-00049:+00058:002365.9692:07672
07673:-00041:-00061:+00017:002365.9692:07673
07674:-00043:-00063:-00131:002365.9692:07674
07675:-00027:-00044:-00129:002365.9692:07675
07676:-00029:-00082:+00021:002365.9692:07676
07677:-00016:-00068:+00042:002382.3630:07677
07678:-00005:-00072:+00069:002382.3630:07678
07679:+00011:-00076:-00035:002382.3630:07679
07680:+00048:-00082:-00070:002382.3630:07680
07681:+00028:-00081:-00063:002382.3630:07681
07682:+00045:-00069:-00051:002382.3630:07682
07683:+00025:-00081:+00033:002382.3630:07683
07684:+00045:-00058:+00038:002382.3630:07684
07685:+00033:-00052:-00035:002382.3630:07685
07686:+00004:-00064:-00038:002349.0324:07686
07687:-00012:-00052:-00008:002349.0324:07687
07688:-00027:-00026:+00048:002349.0324:07688
07689:-00013:+00007:-00053:002349.0324:07689
07690:-00037:+00002:-00039:002349.0324:07690
07691:-00025:+00049:-00051:002349.0324:07691
07692:-00028:+00040:+00039:002349.0324:07692
07693:-00051:+00053:+00023:002349.0324:07693
07694:-00066:+00083:-00008:002254.7756:07694
07695:-00055:+00099:+00021:002254.7756:07695
07696:-00069:+00078:+00069:002254.7756:07696
07697:-00047:+00114:+00027:002254.7756:07697
07698:-00078:+00073:-00046:002254.7756:07698
07699:-00069:+00098:-00106:002254.7756:07699
07700:-00064:+00082:-00120:002254.7756:07700
07701:-00049:+00071:-00125:002254.7756:07701
07702:-00031:+00045:-00041:002254.7756:07702
07703:-00038:+00037:-00034:002299.6013:07703
07704:-00028:+00033:-00015:002299.6013:07704
07705:-00015:+00022:+00025:002299.6013:07705
07706:-00040:-00008:+00064:002299.6013:07706
07707:-00041:-00013:+00057:002299.6013:07707
07708:-00052:-00024:+00024:002299.6013:07708
07709:-00044:-00034:-00010:002299.6013:07709
07710:-00053:-00062:-00055:002299.6013:07710
07711:-00045:-00041:-00030:002299.6013:07711
07712:-00052:-00062:-00021:002302.1748:07712
07713:-00030:-00062:-00050:002302.1748:07713
07714:-00010:-00056:-00048:002302.1748:07714
07715:-00017:-00065:+00021:002302.1748:07715
07716:+00015:-00038:-00019:002302.1748:07716
07717:-00004:-00024:-00021:002302.1748:07717
07718:+00013:-00033:-00046:002302.1748:07718
07719:+00034:+00005:+00051:002302.1748:07719
07720:+00026:+00000:+00052:002302.1748:07720
07721:+00011:+00013:+00008:002271.2199:07721
07722:+00034:+00047:-00064:002271.2199:07722
07723:+00032:+00054:-00046:002271.2199:07723
07724:+00006:+00085:-00041:002271.2199:07724
07725:+00008:+00075:-00028:002271.2199:07725
07726:-00007:+00079:-00045:002271.2199:07726
07727:+00002:+00077:-00011:002271.2199:07727
07728:+00001:+00080:+00006:002271.2199:07728
07729:-00010:+00097:-00033:002355.5366:07729
07730:-00027:+00091:+00029:002355.5366:07730
07731:-00031:+00063:+00039:002355.5366:07731
07732:-00041:+00113:+00016:002355.5366:07732
07733:-00043:+00076:+00020:002355.5366:07733
07734:-00070:+00084:+00000:002355.5366:07734
07735:-00082:+00064:-00066:002355.5366:07735
07736:-00057:+00067:-00042:002355.5366:07736
07737:-00061:+00039:-00042:002393.3896:07737
07738:-00067:+00017:-00036:002393.3896:07738
07739:-00027:-00003:-00004:002393.3896:07739
07740:-00027:+00008:-00003:002393.3896:07740
07741:+00005:-00016:+00000:002393.3896:07741
07742:-00024:-00007:-00004:002393.3896:07742
07743:+00012:-00020:+00004:002393.3896:07743
07744:+00010:+00002:+00033:002393.3896:07744
07745:+00009:-00016:+00022:002393.3896:07745
07746:+00013:+00001:-00030:002339.3530:07746
07747:+00031:+00001:-00022:002339.3530:07747
07748:+00033:+00009:+00024:002339.3530:07748
07749:-00004:+00010:-00013:002339.3530:07749
07750:+00046:+00025:+00048:002339.3530:07750
07751:+00008:+00033:+00031:002339.3530:07751
07752:+00031:+00033:+00033:002339.3530:07752
07753:+00000:+00028:-00017:002339.3530:07753
07754:-00004:+00025:+00035:002391.3928:07754
07755:-00001:+00010:+00008:002391.3928:07755
07756:-00021:+00055:-00041:002391.3928:07756
07757:-00017:+00030:-00017:002391.3928:07757
07758:-00016:+00026:-00016:002391.3928:07758
07759:-00053:+00038:+00030:002391.3928:07759
07760:-00029:+00015:+00010:002391.3928:07760
07761:-00040:+00035:+00029:002391.3928:07761
07762:-00039:+00019:-00027:002391.3928:07762
07763:-00027:+00000:-00021:002371.0004:07763
07764:-00034:-00006:+00050:002371.0004:07764
07765:-00032:-00007:-00003:002371.0004:07765
07766:-00036:-00018:+00035:002371.0004:07766
07767:-00039:-00007:-00002:002371.0004:07767
07768:-00028:-00015:+00019:002371.0004:07768
07769:-00027:-00009:+00011:002371.0004:07769
07770:-00020:-00012:+00036:002371.0004:07770
07771:+00002:-00021:+00017:002296.2841:07771
07772:-00021:+00003:+00016:002296.2841:07772
07773:+00016:-00022:+00011:002296.2841:07773
07774:+00018:-00020:+00011:002296.2841:07774
07775:+00021:+00003:+00007:002296.2841:07775
07776:+00009:-00015:-00018:002296.2841:07776
07777:+00025:+00000:-00040:002296.2841:07777
07778:+00036:+00017:+00001:002296.2841:07778
07779:+00031:+00011:+00011:002296.2841:07779
07780:+00031:+00016:+00007:002342.4433:07780
07781:+00025:+00038:-00004:002342.4433:07781
07782:+00046:+00024:+00037:002342.4433:07782
07783:+00006:+00026:+00048:002342.4433:07783
07784:+00030:+00016:+00040:002342.4433:07784
07785:-00005:+00013:+00018:002342.4433:07785
07786:-00004:+00029:-00063:002342.4433:07786
07787:+00002:+00027:-00032:002342.4433:07787
07788:-00022:+00039:-00022:002342.4433:07788
07789:-00034:+00025:+00016:002357.8486:07789
07790:-00007:+00034:+00011:002357.8486:07790
07791:-00013:+00019:+00038:002357.8486:07791
07792:-00021:+00009:-00006:002357.8486:07792
07793:-00024:+00008:+00001:002357.8486:07793
07794:-00003:+00032:+00012:002357.8486:07794
07795:-00012:+00002:-00015:002357.8486:07795
07796:-00018:+00021:+00002:002357.8486:07796
07797:-00006:+00039:+00043:002321.9433:07797
07798:+00015:-00002:-00007:002321.9433:07798
07799:-00024:+00021:-00011:002321.9433:07799
07800:+00013:+00007:-00025:002321.9433:07800
07801:-00007:-00031:-00059:002321.9433:07801
07802:+00001:-00021:-00017:002321.9433:07802
07803:-00005:-00022:+00082:002321.9433:07803
07804:+00001:-00033:-00021:002321.9433:07804
07805:-00011:-00032:+00010:002405.1335:07805
07806:-00001:+00003:+00022:002405.1335:07806
07807:-00017:+00007:+00029:002405.1335:07807
07808:+00018:-00019:-00014:002405.1335:07808
07809:-00005:+00015:-00017:002405.1335:07809
07810:+00031:+00016:-00047:002405.1335:07810
07811:+00006:+00010:-00050:002405.1335:07811
07812:+00009:+00032:-00020:002405.1335:07812
07813:+00019:+00016:+00009:002405.1335:07813
07814:+00017:+00035:-00007:002420.8806:07814
07815:+00014:+00038:-00022:002420.8806:07815
07816:+00015:+00050:-00019:002420.8806:07816
07817:-00019:+00036:+00012:002420.8806:07817
07818:-00002:+00039:+00032:002420.8806:07818
07819:-00020:+00055:+00017:002420.8806:07819
07820:-00015:+00038:-00051:002420.8806:07820
07821:-00038:+00025:-00008:002420.8806:07821
07822:-00028:+00013:-00023:002370.4780:07822
07823:-00017:+00011:-00034:002370.4780:07823
07824:-00028:+00000:-00006:002370.4780:07824
07825:-00017:-00005:-00003:002370.4780:07825
07826:-00038:-00015:-00002:002370.4780:07826
07827:-00039:-00005:-00002:002370.4780:07827
07828:-00036:+00021:+00023:002370.4780:07828
07829:-00025:+00017:-00011:002370.4780:07829
07830:-00019:-00004:-00041:002433.0627:07830
07831:+00003:+00037:-00036:002433.0627:07831
07832:-00008:+00012:+00034:002433.0627:07832
07833:-00019:+00012:+00028:002433.0627:07833
07834:+00002:+00025:+00002:002433.0627:07834
07835:-00001:+00033:-00042:002433.0627:07835
07836:-00017:+00031:-00060:002433.0627:07836
07837:+00014:+00050:-00010:002433.0627:07837
07838:+00005:+00032:+00074:002433.0627:07838
07839:+00002:+00040:-00016:002425.4306:07839
07840:-00017:+00011:-00058:002425.4306:07840
07841:+00019:+00038:-00032:002425.4306:07841
07842:-00021:+00023:+00002:002425.4306:07842
07843:-00051:-00017:+00044:002425.4306:07843
07844:-00054:+00003:+00043:002425.4306:07844
07845:-00044:-00013:-00017:002425.4306:07845
07846:-00051:-00017:-00081:002425.4306:07846
07847:-00042:-00030:-00072:002352.6005:07847
07848:-00056:-00034:-00035:002352.6005:07848
07849:-00051:-00036:-00002:002352.6005:07849
07850:-00012:-00036:+00022:002352.6005:07850
07851:-00026:-00010:-00048:002352.6005:07851
07852:-00011:-00021:-00022:002352.6005:07852
07853:-00014:-00017:+00044:002352.6005:07853
07854:-00015:+00000:+00038:002352.6005:07854
07855:-00051:+00004:-00033:002409.7561:07855
07856:-00013:+00020:-00037:002409.7561:07856
07857:-00025:-00004:-00009:002409.7561:07857
07858:-00015:+00009:-00028:002409.7561:07858
07859:-00033:+00013:+00008:002409.7561:07859
07860:-00003:+00000:-00023:002409.7561:07860
07861:-00021:+00008:-00049:002409.7561:07861
07862:+00014:+00024:-00067:002409.7561:07862
07863:+00020:+00001:+00000:002409.7561:07863
07864:-00003:+00019:-00046:002407.0346:07864
07865:+00017:+00021:-00056:002407.0346:07865
07866:+00020:+00027:+00032:002407.0346:07866
07867:-00020:+00027:+00047:002407.0346:07867
07868:-00035:+00033:+00039:002407.0346:07868
07869:+00000:+00049:-00004:002407.0346:07869
07870:-00022:+00048:+00049:002407.0346:07870
07871:-00029:+00031:+00013:002407.0346:07871
07872:-00043:+00012:+00019:002361.5136:07872
07873:-00025:+00016:-00021:002361.5136:07873
07874:-00050:+00032:-00031:002361.5136:07874
07875:-00040:+00021:-00058:002361.5136:07875
07876:-00011:+00017:+00004:002361.5136:07876
07877:-00024:+00005:+00006:002361.5136:07877
07878:-00036:-00008:+00017:002361.5136:07878
07879:-00009:+00003:+00005:002361.5136:07879
07880:-00005:-00018:+00037:002433.0732:07880
07881:+00032:-00020:+00012:002433.0732:07881
07882:+00029:-00019:+00045:002433.0732:07882
07883:+00026:-00010:+00060:002433.0732:07883
07884:+00012:+00008:+00036:002433.0732:07884
07885:+00022:-00021:-00017:002433.0732:07885
07886:+00030:-00005:-00059:002433.0732:07886
07887:+00034:-00031:-00048:002433.0732:07887
07888:+00034:-00007:-00018:002433.0732:07888
07889:+00050:-00017:+00028:002434.7050:07889
07890:+00039:+00002:+00032:002434.7050:07890
07891:+00038:-00003:+00029:002434.7050:07891
07892:+00045:+00006:+00069:002434.7050:07892
07893:+00008:-00015:+00051:002434.7050:07893
07894:+00010:+00007:+00064:002434.7050:07894
07895:-00010:-00018:+00000:002434.7050:07895
07896:-00006:-00005:+00004:002434.7050:07896
07897:-00049:-00008:+00004:002379.5717:07897
07898:-00028:-00020:+00008:002379.5717:07898
07899:-00031:-00013:+00003:002379.5717:07899
07900:-00040:-00036:-00034:002379.5717:07900
07901:-00040:-00009:+00013:002379.5717:07901
07902:-00017:-00037:+00036:002379.5717:07902
07903:-00027:-00025:-00002:002379.5717:07903
07904:-00040:-00012:-00042:002379.5717:07904
07905:-00010:+00003:-00024:002437.7648:07905
07906:-00006:-00018:+00034:002437.7648:07906
07907:+00005:-00016:+00125:002437.7648:07907
07908:+00001:-00012:+00126:002437.7648:07908
07909:-00007:+00000:+00041:002437.7648:07909
07910:+00011:+00006:+00050:002437.7648:07910
07911:+00010:+00001:-00036:002437.7648:07911
07912:-00003:-00021:+00029:002437.7648:07912
07913:+00008:-00007:+00038:002444.1276:07913
07914:+00025:-00009:+00003:002444.1276:07914
07915:+00062:+00002:-00154:002444.1276:07915
07916:+00077:+00004:-00111:002444.1276:07916
07917:+00081:-00011:+00035:002444.1276:07917
07918:+00066:-00008:+00098:002444.1276:07918
07919:+00077:-00010:+00052:002444.1276:07919
07920:+00077:-00004:-00079:002444.1276:07920
07921:+00065:+00015:-00048:002444.1276:07921
07922:+00031:-00004:+00025:002393.2492:07922
07923:+00006:+00038:+00025:002393.2492:07923
07924:-00005:+00036:+00038:002393.2492:07924
07925:+00010:+00063:-00060:002393.2492:07925
07926:-00004:+00058:-00067:002393.2492:07926
07927:-00007:+00047:-00030:002393.2492:07927
07928:-00014:+00043:+00004:002393.2492:07928
07929:-00012:+00041:-00005:002393.2492:07929
07930:-00033:+00026:-00077:002466.4470:07930
07931:-00059:+00019:-00002:002466.4470:07931
07932:-00068:+00002:-00015:002466.4470:07932
07933:-00073:-00002:-00041:002466.4470:07933
07934:-00060:-00009:+00014:002466.4470:07934
07935:-00066:-00023:+00018:002466.4470:07935
07936:-00064:-00042:+00073:002466.4470:07936
07937:-00052:-00061:+00070:002466.4470:07937
07938:-00024:-00044:+00036:002477.5510:07938
07939:+00032:-00066:-00107:002477.5510:07939
07940:+00061:-00066:-00103:002477.5510:07940
07941:+00093:-00063:-00089:002477.5510:07941
07942:+00108:-00038:+00047:002477.5510:07942
07943:+00084:-00064:+00173:002477.5510:07943
07944:+00079:-00075:+00165:002477.5510:07944
07945:+00081:-00058:+00120:002477.5510:07945
07946:+00069:-00041:+00060:002397.8527:07946
07947:+00006:-00039:-00045:002397.8527:07947
07948:+00009:-00042:-00041:002397.8527:07948
07949:+00036:-00037:-00028:002397.8527:07949
07950:+00035:-00026:-00059:002397.8527:07950
07951:+00026:-00026:-00062:002397.8527:07951
07952:-00001:-00050:+00030:002397.8527:07952
07953:-00011:-00041:+00089:002397.8527:07953
07954:-00054:-00054:+00005:002397.8527:07954
07955:-00014:-00034:-00008:002418.9809:07955
07956:-00016:-00012:-00003:002418.9809:07956
07957:-00049:-00030:+00055:002418.9809:07957
07958:-00048:-00008:+00170:002418.9809:07958
07959:-00043:-00032:+00086:002418.9809:07959
07960:-00060:-00017:+00004:002418.9809:07960
07961:-00080:-00021:-00047:002418.9809:07961
07962:-00075:+00002:-00052:002418.9809:07962
07963:-00100:+00033:-00026:002362.1811:07963
07964:-00075:-00003:-00043:002362.1811:07964
07965:-00056:+00025:-00043:002362.1811:07965
07966:-00041:+00019:+00035:002362.1811:07966
07967:-00025:+00014:-00010:002362.1811:07967
07968:-00048:-00002:+00036:002362.1811:07968
07969:-00024:-00018:+00050:002362.1811:07969
07970:-00023:-00015:+00099:002362.1811:07970
07971:+00000:+00018:+00073:002362.1811:07971
07972:-00039:-00017:-00003:002254.7297:07972
07973:-00035:+00022:-00019:002254.7297:07973
07974:-00034:-00016:-00036:002254.7297:07974
07975:-00038:-00020:-00037:002254.7297:07975
07976:-00034:-00007:-00035:002254.7297:07976
07977:-00016:-00022:-00006:002254.7297:07977
07978:-00033:-00009:-00021:002254.7297:07978
07979:+00000:-00034:-00041:002254.7297:07979
07980:+00018:-00014:+00077:002254.7297:07980
07981:+00048:-00030:+00105:002299.5915:07981
07982:+00012:-00013:+00048:002299.5915:07982
07983:+00034:-00013:-00053:002299.5915:07983
07984:+00019:-00004:-00054:002299.5915:07984
07985:-00025:-00013:-00029:002299.5915:07985
07986:-00029:+00004:-00032:002299.5915:07986
07987:-00014:-00008:-00005:002299.5915:07987
07988:-00014:-00022:-00024:002299.5915:07988
07989:-00024:-00023:-00022:002302.1372:07989
07990:+00016:-00028:-00035:002302.1372:07990
07991:-00004:-00029:+00010:002302.1372:07991
07992:-00025:-00040:+00024:002302.1372:07992
07993:-00003:-00033:+00007:002302.1372:07993
07994:+00004:-00033:-00007:002302.1372:07994
07995:+00017:-00030:-00068:002302.1372:07995
07996:-00022:+00004:-00019:002302.1372:07996
07997:+00003:+00007:-00018:002302.1372:07997
07998:-00010:+00000:+00022:002271.2382:07998
07999:-00018:+00024:+00011:002271.2382:07999
08000:-00018:+00026:+00052:002271.2382:08000
08001:-00002:+00032:+00024:002271.2382:08001
08002:-00020:+00035:+00036:002271.2382:08002
08003:-00021:+00048:-00061:002271.2382:08003
08004:-00023:+00025:-00093:002271.2382:08004
08005:+00005:+00028:-00044:002271.2382:08005
08006:+00003:+00045:-00043:002271.2382:08006
08007:-00035:+00038:-00015:002355.6354:08007
08008:-00028:+00013:+00016:002355.6354:08008
08009:-00052:+00030:+00027:002355.6354:08009
08010:-00030:+00021:-00032:002355.6354:08010
08011:-00047:+00013:-00010:002355.6354:08011
08012:-00067:+00008:+00049:002355.6354:08012
08013:-00079:-00006:+00038:002355.6354:08013
08014:-00068:-00004:+00037:002355.6354:08014
08015:-00046:-00002:-00051:002375.4545:08015
08016:-00027:-00006:-00084:002375.4545:08016
08017:-00030:-00003:-00088:002375.4545:08017
08018:-00012:-00004:-00013:002375.4545:08018
08019:-00033:-00015:+00015:002375.4545:08019
08020:+00020:+00005:+00015:002375.4545:08020
08021:-00007:-00004:+00036:002375.4545:08021
08022:+00018:-00006:+00016:002375.4545:08022
08023:-00001:-00003:+00006:002375.4545:08023
08024:-00003:+00032:+00038:002321.9077:08024
08025:-00001:+00023:-00019:002321.9077:08025
08026:-00015:+00013:-00052:002321.9077:08026
08027:-00020:+00019:+00002:002321.9077:08027
08028:-00001:+00033:+00010:002321.9077:08028
08029:-00034:+00008:-00047:002321.9077:08029
08030:-00014:-00005:-00070:002321.9077:08030
08031:-00006:-00001:-00033:002321.9077:08031
08032:+00016:+00019:-00001:002386.8950:08032
08033:-00005:-00016:+00041:002386.8950:08033
08034:+00011:+00006:+00036:002386.8950:08034
08035:+00013:+00007:+00000:002386.8950:08035
08036:+00021:-00006:-00030:002386.8950:08036
08037:+00011:+00037:-00040:002386.8950:08037
08038:+00013:+00019:-00037:002386.8950:08038
08039:+00021:+00021:-00005:002386.8950:08039
08040:+00006:+00036:+00036:002406.9865:08040
08041:+00011:+00024:+00010:002406.9865:08041
08042:+00031:+00037:-00038:002406.9865:08042
08043:+00025:+00026:+00000:002406.9865:08043
08044:+00025:+00001:-00009:002406.9865:08044
08045:+00011:+00025:-00012:002406.9865:08045
08046:+00032:-00003:-00010:002406.9865:08046
08047:+00024:-00003:-00052:002406.9865:08047
08048:+00030:-00009:-00003:002406.9865:08048
08049:-00003:-00036:+00029:002356.9653:08049
08050:+00002:-00016:+00029:002356.9653:08050
08051:-00034:-00030:+00012:002356.9653:08051
08052:-00015:-00028:-00037:002356.9653:08052
08053:-00026:-00008:-00051:002356.9653:08053
08054:-00038:-00027:-00002:002356.9653:08054
08055:-00035:-00034:-00030:002356.9653:08055
08056:-00023:-00014:-00042:002356.9653:08056
08057:+00005:-00028:-00054:002423.6079:08057
08058:+00004:-00023:-00018:002423.6079:08058
08059:-00002:-00011:-00031:002423.6079:08059
08060:+00033:-00011:+00039:002423.6079:08060
08061:+00034:-00015:+00047:002423.6079:08061
08062:+00031:-00035:-00027:002423.6079:08062
08063:+00029:+00008:-00040:002423.6079:08063
08064:+00022:-00021:-00022:002423.6079:08064
08065:+00038:-00002:+00023:002425.3613:08065
08066:+00045:+00013:+00042:002425.3613:08066
08067:+00040:-00004:+00098:002425.3613:08067
08068:-00003:-00009:+00037:002425.3613:08068
08069:+00007:-00020:-00014:002425.3613:08069
08070:+00030:+00006:-00043:002425.3613:08070
08071:+00021:-00003:+00019:002425.3613:08071
08072:+00003:-00014:+00035:002425.3613:08072
08073:-00009:-00020:-00003:002425.3613:08073
08074:-00016:-00008:+00008:002348.1791:08074
08075:-00023:-00009:-00015:002348.1791:08075
08076:-00019:-00005:+00013:002348.1791:08076
08077:-00016:-00006:+00033:002348.1791:08077
08078:-00050:-00015:+00082:002348.1791:08078
08079:-00038:-00015:+00078:002348.1791:08079
08080:-00025:+00008:-00021:002348.1791:08080
08081:-00011:-00004:-00027:002348.1791:08081
08082:-00039:-00003:-00010:002395.9997:08082
08083:-00017:+00003:+00047:002395.9997:08083
08084:-00016:-00015:+00034:002395.9997:08084
08085:+00017:+00008:+00066:002395.9997:08085
08086:+00002:-00003:+00012:002395.9997:08086
08087:+00030:-00003:+00003:002395.9997:08087
08088:+00016:+00003:+00032:002395.9997:08088
08089:+00010:-00018:+00063:002395.9997:08089
08090:+00011:+00002:+00026:002395.9997:08090
08091:+00032:-00016:-00003:002393.4033:08091
08092:+00006:-00017:+00012:002393.4033:08092
08093:-00001:-00020:+00083:002393.4033:08093
08094:-00023:-00020:+00050:002393.4033:08094
08095:-00036:-00015:+00033:002393.4033:08095
08096:-00033:-00009:-00052:002393.4033:08096
08097:-00014:+00002:-00014:002393.4033:08097
08098:-00035:+00003:+00065:002393.4033:08098
08099:-00016:+00019:+00047:002330.6350:08099
08100:-00040:+00014:+00027:002330.6350:08100
08101:-00002:+00036:-00010:002330.6350:08101
08102:-00017:+00048:+00019:002330.6350:08102
08103:-00036:+00032:-00016:002330.6350:08103
08104:-00035:+00032:+00045:002330.6350:08104
08105:-00017:+00055:-00028:002330.6350:08105
08106:-00001:+00056:-00043:002330.6350:08106
08107:+00000:+00055:-00053:002391.4543:08107
08108:-00022:+00068:-00036:002391.4543:08108
08109:-00014:+00045:+00017:002391.4543:08109
08110:-00002:+00051:-00006:002391.4543:08110
08111:+00003:+00064:-00067:002391.4543:08111
08112:-00014:+00032:-00036:002391.4543:08112
08113:-00030:+00029:+00013:002391.4543:08113
08114:-00039:+00069:+00072:002391.4543:08114
08115:-00048:-00001:-00014:002391.4543:08115
08116:-00030:+00049:-00033:002397.9763:08116
08117:-00043:+00011:-00023:002397.9763:08117
08118:-00066:+00011:+00008:002397.9763:08118
08119:-00063:+00000:+00033:002397.9763:08119
08120:-00029:+00005:-00005:002397.9763:08120
08121:-00053:-00003:-00051:002397.9763:08121
08122:-00036:+00003:-00069:002397.9763:08122
08123:-00021:-00003:-00020:002397.9763:08123
08124:+00002:+00005:+00018:002352.6271:08124
08125:+00020:+00007:+00004:002352.6271:08125
08126:+00045:+00023:-00025:002352.6271:08126
08127:+00028:+00021:-00046:002352.6271:08127
08128:+00046:+00010:-00002:002352.6271:08128
08129:+00032:+00018:+00025:002352.6271:08129
08130:+00033:+00022:-00008:002352.6271:08130
08131:-00006:+00033:-00069:002352.6271:08131
08132:-00005:+00015:-00088:002418.9809:08132
08133:-00009:+00036:+00009:002418.9809:08133
08134:-00014:+00023:+00027:002418.9809:08134
08135:-00040:+00000:+00024:002418.9809:08135
08136:-00015:+00034:+00018:002418.9809:08136
08137:-00051:+00022:-00036:002418.9809:08137
08138:-00052:+00020:+00017:002418.9809:08138
08139:-00063:+00022:+00019:002418.9809:08139
08140:-00063:+00035:-00045:002418.9809:08140
08141:-00057:+00036:-00125:002430.0817:08141
08142:-00052:+00028:-00124:002430.0817:08142
08143:-00036:+00051:-00028:002430.0817:08143
08144:-00049:+00036:+00070:002430.0817:08144
08145:-00002:+00047:+00057:002430.0817:08145
08146:+00001:+00052:-00020:002430.0817:08146
08147:+00029:+00065:-00043:002430.0817:08147
08148:-00007:+00052:-00058:002430.0817:08148
08149:+00035:+00060:-00041:002361.5275:08149
08150:-00005:+00052:+00019:002361.5275:08150
08151:+00030:+00060:-00010:002361.5275:08151
08152:-00003:+00054:-00018:002361.5275:08152
08153:+00027:+00047:-00097:002361.5275:08153
08154:+00015:+00038:-00038:002361.5275:08154
08155:-00009:+00010:-00012:002361.5275:08155
08156:-00023:+00009:-00003:002361.5275:08156
08157:-00014:+00008:-00051:002409.7734:08157
08158:-00038:-00006:-00025:002409.7734:08158
08159:-00015:-00006:+00013:002409.7734:08159
08160:-00052:-00035:+00063:002409.7734:08160
08161:-00042:+00000:-00037:002409.7734:08161
08162:-00051:-00005:-00061:002409.7734:08162
08163:-00047:-00006:-00111:002409.7734:08163
08164:-00027:+00005:-00008:002409.7734:08164
08165:+00001:+00003:+00008:002409.7734:08165
08166:+00002:+00005:-00007:002411.6289:08166
08167:+00009:-00021:-00061:002411.6289:08167
08168:+00030:-00019:-00052:002411.6289:08168
08169:+00030:-00018:+00070:002411.6289:08169
08170:+00029:-00016:-00018:002411.6289:08170
08171:+00022:+00022:-00013:002411.6289:08171
08172:+00062:+00003:-00013:002411.6289:08172
08173:+00032:+00006:-00038:002411.6289:08173
08174:+00031:+00023:-00025:002343.7609:08174
08175:+00013:+00002:-00020:002343.7609:08175
08176:+00016:-00015:-00062:002343.7609:08176
08177:+00014:+00003:-00041:002343.7609:08177
08178:+00016:+00010:+00028:002343.7609:08178
08179:+00000:-00021:+00143:002343.7609:08179
08180:-00010:-00015:+00066:002343.7609:08180
08181:+00021:+00001:-00065:002343.7609:08181
08182:-00020:+00008:-00120:002343.7609:08182
08183:-00037:+00014:-00053:002414.4272:08183
08184:-00023:+00032:+00022:002414.4272:08184
08185:-00035:+00015:+00054:002414.4272:08185
08186:-00051:+00026:+00042:002414.4272:08186
08187:-00045:+00038:-00005:002414.4272:08187
08188:-00011:+00031:-00070:002414.4272:08188
08189:+00004:+00029:-00033:002414.4272:08189
08190:+00030:+00028:+00026:002414.4272:08190
08191:+00045:+00040:+00062:002434.7646:08191
08192:+00025:+00025:-00005:002434.7646:08192
08193:+00061:+00039:-00048:002434.7646:08193
08194:+00037:+00039:-00033:002434.7646:08194
08195:+00023:+00015:-00053:002434.7646:08195
08196:-00003:+00018:+00021:002434.7646:08196
08197:+00035:-00016:+00047:002434.7646:08197
08198:+00006:-00009:+00038:002434.7646:08198
08199:+00017:-00017:+00020:002397.8666:08199
08200:-00009:-00020:+00020:002397.8666:08200
08201:-00024:-00013:+00000:002397.8666:08201
08202:-00022:-00007:+00032:002397.8666:08202
08203:+00004:-00015:+00065:002397.8666:08203
08204:-00034:-00011:+00040:002397.8666:08204
08205:-00029:-00007:-00002:002397.8666:08205
08206:-00028:-00006:-00015:002397.8666:08206
08207:-00017:+00022:-00061:002481.1030:08207
08208:-00015:+00027:+00022:002481.1030:08208
08209:-00006:+00014:+00080:002481.1030:08209
08210:+00024:+00036:+00112:002481.1030:08210
08211:+00026:+00038:+00036:002481.1030:08211
08212:+00063:+00037:-00013:002481.1030:08212
08213:+00063:+00023:-00001:002481.1030:08213
08214:+00039:+00020:-00034:002481.1030:08214
08215:+00034:+00019:-00058:002502.0307:08215
08216:+00022:+00005:+00038:002502.0307:08216
08217:+00028:-00022:+00079:002502.0307:08217
08218:+00025:+00008:+00040:002502.0307:08218
08219:+00030:-00014:+00113:002502.0307:08219
08220:+00006:-00012:+00155:002502.0307:08220
08221:+00002:-00025:+00060:002502.0307:08221
08222:-00009:-00033:-00108:002502.0307:08222
08223:+00006:+00007:-00089:002440.1516:08223
08224:+00012:-00005:+00018:002440.1516:08224
08225:+00014:+00004:+00074:002440.1516:08225
08226:+00007:+00007:+00100:002440.1516:08226
08227:+00001:+00008:+00064:002440.1516:08227
08228:+00003:+00008:+00010:002440.1516:08228
08229:-00012:-00002:-00012:002440.1516:08229
08230:-00012:+00022:+00007:002440.1516:08230
08231:-00007:+00022:+00005:002510.7978:08231
08232:+00043:+00027:-00056:002510.7978:08232
08233:+00060:+00038:-00035:002510.7978:08233
08234:+00053:+00021:-00002:002510.7978:08234
08235:+00037:+00003:+00025:002510.7978:08235
08236:+00037:-00015:+00060:002510.7978:08236
08237:+00064:-00024:+00076:002510.7978:08237
08238:+00040:-00012:+00019:002510.7978:08238
08239:+00033:-00032:+00023:002482.4189:08239
08240:+00025:-00010:+00073:002482.4189:08240
08241:+00024:-00013:+00029:002482.4189:08241
08242:+00035:+00007:+00011:002482.4189:08242
08243:-00004:+00005:+00033:002482.4189:08243
08244:+00000:+00021:+00008:002482.4189:08244
08245:-00016:+00019:-00030:002482.4189:08245
08246:-00026:+00001:+00004:002482.4189:08246
08247:-00049:+00018:+00029:002482.4189:08247
08248:-00047:-00014:+00042:002379.6127:08248
08249:-00069:-00018:+00010:002379.6127:08249
08250:-00071:-00045:+00026:002379.6127:08250
08251:-00065:-00030:-00015:002379.6127:08251
08252:-00080:-00047:+00039:002379.6127:08252
08253:-00048:-00040:-00006:002379.6127:08253
08254:-00048:-00047:-00012:002379.6127:08254
08255:-00027:-00053:-00025:002379.6127:08255
08256:-00023:-00044:-00017:002391.5119:08256
08257:-00035:-00067:+00006:002391.5119:08257
08258:-00021:-00058:+00004:002391.5119:08258
08259:-00019:-00064:+00032:002391.5119:08259
08260:+00014:-00052:+00033:002391.5119:08260
08261:+00014:-00023:+00035:002391.5119:08261
08262:-00003:-00011:+00014:002391.5119:08262
08263:+00012:-00002:+00041:002391.5119:08263
08264:+00014:+00023:+00016:002391.5119:08264
08265:-00005:+00048:-00017:002353.4960:08265
08266:-00016:+00052:-00018:002353.4960:08266
08267:-00040:+00047:-00042:002353.4960:08267
08268:-00057:+00052:-00083:002353.4960:08268
08269:-00028:+00061:-00065:002353.4960:08269
08270:-00078:+00053:-00013:002353.4960:08270
08271:-00070:+00029:-00044:002353.4960:08271
08272:-00059:+00029:+00015:002353.4960:08272
08273:-00068:+00024:+00018:002267.1018:08273
08274:-00057:+00023:-00002:002267.1018:08274
08275:-00044:+00022:-00018:002267.1018:08275
08276:-00047:-00021:-00025:002267.1018:08276
08277:-00059:-00009:-00024:002267.1018:08277
08278:-00066:-00034:-00047:002267.1018:08278
08279:-00039:-00046:-00044:002267.1018:08279
08280:-00040:-00039:-00041:002267.1018:08280
08281:-00017:-00060:-00020:002267.1018:08281
08282:+00005:-00052:+00012:002329.5236:08282
08283:+00020:-00050:+00019:002329.5236:08283
08284:+00014:-00049:-00027:002329.5236:08284
08285:+00024:-00031:-00016:002329.5236:08285
08286:+00031:-00027:-00030:002329.5236:08286
08287:+00031:-00047:-00008:002329.5236:08287
08288:+00017:-00046:+00020:002329.5236:08288
08289:+00033:-00033:-00026:002329.5236:08289
08290:+00019:-00052:-00112:002329.5236:08290
08291:+00006:-00013:-00038:002340.4467:08291
08292:-00024:-00033:+00015:002340.4467:08292
08293:+00001:+00006:+00022:002340.4467:08293
08294:+00002:-00033:-00021:002340.4467:08294
08295:-00006:+00004:-00094:002340.4467:08295
08296:-00021:+00002:-00041:002340.4467:08296
08297:-00013:-00017:+00014:002340.4467:08297
08298:-00029:-00020:+00035:002340.4467:08298
08299:-00039:+00023:+00035:002317.6555:08299
08300:-00042:+00020:-00030:002317.6555:08300
08301:-00037:+00025:-00074:002317.6555:08301
08302:-00048:+00038:-00028:002317.6555:08302
08303:-00025:+00048:-00013:002317.6555:08303
08304:-00050:+00053:-00004:002317.6555:08304
08305:+00019:+00045:-00055:002317.6555:08305
08306:-00006:+00055:-00094:002317.6555:08306
08307:+00025:+00070:-00047:002317.6555:08307
08308:+00017:+00025:+00037:002405.1682:08308
08309:+00031:+00048:-00001:002405.1682:08309
08310:+00032:+00036:-00015:002405.1682:08310
08311:+00050:+00045:-00038:002405.1682:08311
08312:+00010:+00026:-00008:002405.1682:08312
08313:+00046:+00038:+00035:002405.1682:08313
08314:+00031:+00012:-00005:002405.1682:08314
08315:+00011:+00001:+00037:002405.1682:08315
08316:-00002:+00018:-00017:002430.1337:08316
08317:+00016:+00018:+00033:002430.1337:08317
08318:-00020:-00019:-00012:002430.1337:08318
08319:-00014:+00004:-00028:002430.1337:08319
08320:-00021:-00002:-00012:002430.1337:08320
08321:-00014:-00018:+00005:002430.1337:08321
08322:-00035:+00005:+00031:002430.1337:08322
08323:-00048:-00007:+00054:002430.1337:08323
08324:-00034:-00020:+00019:002375.0449:08324
08325:-00039:-00019:-00022:002375.0449:08325
08326:+00009:-00020:-00020:002375.0449:08326
08327:-00003:-00010:+00007:002375.0449:08327
08328:+00029:-00034:-00047:002375.0449:08328
08329:+00014:-00023:+00032:002375.0449:08329
08330:-00004:-00041:+00025:002375.0449:08330
08331:-00012:-00037:+00040:002375.0449:08331
08332:+00000:-00055:+00022:002423.7302:08332
08333:-00023:-00038:+00022:002423.7302:08333
08334:-00008:-00065:+00019:002423.7302:08334
08335:+00003:-00051:+00069:002423.7302:08335
08336:+00017:-00045:+00071:002423.7302:08336
08337:-00008:-00025:+00068:002423.7302:08337
08338:+00019:-00033:-00005:002423.7302:08338
08339:+00034:-00013:-00004:002423.7302:08339
08340:-00002:+00003:-00026:002423.7302:08340
08341:-00009:-00019:-00010:002402.4301:08341
08342:-00006:-00016:-00019:002402.4301:08342
08343:-00009:+00002:+00054:002402.4301:08343
08344:+00002:-00011:+00045:002402.4301:08344
08345:-00019:-00020:+00057:002402.4301:08345
08346:-00013:-00018:-00001:002402.4301:08346
08347:-00023:-00014:-00008:002402.4301:08347
08348:-00040:+00004:-00021:002402.4301:08348
08349:-00037:-00033:+00039:002326.3088:08349
08350:-00040:-00012:+00024:002326.3088:08350
08351:-00037:-00019:+00000:002326.3088:08351
08352:-00026:-00006:-00046:002326.3088:08352
08353:-00031:-00034:-00045:002326.3088:08353
08354:-00028:-00010:-00011:002326.3088:08354
08355:-00039:-00033:+00014:002326.3088:08355
08356:-00037:+00007:+00039:002326.3088:08356
08357:-00015:+00002:+00016:002326.3088:08357
08358:-00022:-00001:+00004:002364.4267:08358
08359:-00040:-00001:-00057:002364.4267:08359
08360:+00005:+00004:+00131:002364.4267:08360
08361:+00005:-00014:+00149:002364.4267:08361
08362:-00038:-00030:+00025:002364.4267:08362
08363:-00035:-00030:-00017:002364.4267:08363
08364:+00019:-00013:-00019:002364.4267:08364
08365:-00036:-00044:-00111:002364.4267:08365
08366:+00005:-00012:+00003:002366.5891:08366
08367:+00017:-00047:+00014:002366.5891:08367
08368:+00008:-00052:+00015:002366.5891:08368
08369:-00004:-00053:+00001:002366.5891:08369
08370:+00034:-00047:+00068:002366.5891:08370
08371:-00006:-00023:-00004:002366.5891:08371
08372:+00020:-00036:+00011:002366.5891:08372
08373:-00009:-00033:+00020:002366.5891:08373
08374:-00005:-00017:-00024:002366.5891:08374
08375:-00026:-00007:+00054:002317.6230:08375
08376:-00013:+00007:+00024:002317.6230:08376
08377:-00048:+00008:-00054:002317.6230:08377
08378:-00032:+00003:-00107:002317.6230:08378
08379:-00030:+00011:-00043:002317.6230:08379
08380:-00010:+00035:-00001:002317.6230:08380
08381:-00020:+00014:+00023:002317.6230:08381
08382:-00015:+00018:+00023:002317.6230:08382
08383:+00005:+00035:+00014:002382.3798:08383
08384:-00017:-00001:-00051:002382.3798:08384
08385:-00011:+00032:+00025:002382.3798:08385
08386:-00004:+00006:+00016:002382.3798:08386
08387:-00022:+00033:-00010:002382.3798:08387
08388:-00040:+00007:-00039:002382.3798:08388
08389:-00011:+00010:+00008:002382.3798:08389
08390:-00010:-00007:+00000:002382.3798:08390
08391:-00021:+00005:+00021:002382.3798:08391
08392:-00021:-00016:-00020:002397.9084:08392
08393:-00013:-00006:+00005:002397.9084:08393
08394:-00011:-00020:-00008:002397.9084:08394
08395:-00035:+00019:-00061:002397.9084:08395
08396:-00038:+00020:-00011:002397.9084:08396
08397:-00014:+00013:-00013:002397.9084:08397
08398:-00015:+00011:+00005:002397.9084:08398
08399:+00000:+00013:+00005:002397.9084:08399
08400:-00011:+00017:+00012:002348.1757:08400
08401:-00024:+00011:+00001:002348.1757:08401
08402:-00020:+00022:+00015:002348.1757:08402
08403:+00000:+00009:-00032:002348.1757:08403
08404:+00005:+00022:-00046:002348.1757:08404
08405:+00014:+00011:-00025:002348.1757:08405
08406:-00006:+00016:-00013:002348.1757:08406
08407:-00010:+00023:+00004:002348.1757:08407
08408:-00011:+00010:+00017:002433.0732:08408
08409:-00015:+00033:+00015:002433.0732:08409
08410:-00040:+00036:+00019:002433.0732:08410
08411:-00035:+00049:+00008:002433.0732:08411
08412:-00033:+00051:+00014:002433.0732:08412
08413:-00015:+00025:+00037:002433.0732:08413
08414:-00013:+00045:-00047:002433.0732:08414
08415:-00011:+00051:-00026:002433.0732:08415
08416:-00038:+00054:-00081:002433.0732:08416
08417:-00013:+00032:-00109:002444.1523:08417
08418:-00023:+00050:-00074:002444.1523:08418
08419:+00004:+00038:-00063:002444.1523:08419
08420:-00006:+00036:+00004:002444.1523:08420
08421:+00017:-00002:-00001:002444.1523:08421
08422:+00030:-00002:-00050:002444.1523:08422
08423:+00033:+00007:-00011:002444.1523:08423
08424:+00031:+00017:+00023:002444.1523:08424
08425:+00050:-00020:-00011:002393.2939:08425
08426:+00020:+00002:-00011:002393.2939:08426
08427:+00013:-00004:+00030:002393.2939:08427
08428:+00002:-00002:+00021:002393.2939:08428
08429:+00003:+00005:+00001:002393.2939:08429
08430:-00039:+00000:-00044:002393.2939:08430
08431:-00024:-00004:-00096:002393.2939:08431
08432:-00042:-00003:-00113:002393.2939:08432
08433:-00026:+00036:-00048:002461.6625:08433
08434:-00026:-00003:-00020:002461.6625:08434
08435:-00032:+00039:-00015:002461.6625:08435
08436:-00029:+00025:-00026:002461.6625:08436
08437:-00012:+00064:-00061:002461.6625:08437
08438:-00002:+00045:-00030:002461.6625:08438
08439:+00002:+00063:+00020:002461.6625:08439
08440:-00005:+00070:+00029:002461.6625:08440
08441:+00005:+00045:+00028:002467.9375:08441
08442:-00008:+00054:-00026:002467.9375:08442
08443:+00003:+00063:-00098:002467.9375:08443
08444:+00002:+00048:-00062:002467.9375:08444
08445:-00025:+00025:+00002:002467.9375:08445
08446:+00004:+00013:+00025:002467.9375:08446
08447:+00005:+00017:-00020:002467.9375:08447
08448:-00007:+00018:-00023:002467.9375:08448
08449:-00023:+00001:+00001:002407.1130:08449
08450:-00019:+00003:-00005:002407.1130:08450
08451:-00015:+00006:+00006:002407.1130:08451
08452:-00023:-00020:+00023:002407.1130:08452
08453:-00018:-00006:-00008:002407.1130:08453
08454:-00039:+00003:+00003:002407.1130:08454
08455:-00018:-00010:+00026:002407.1130:08455
08456:-00008:+00004:+00082:002407.1130:08456
08457:+00014:-00049:+00025:002407.1130:08457
08458:+00018:-00027:-00019:002476.1887:08458
08459:+00039:-00036:+00020:002476.1887:08459
08460:+00062:-00031:+00046:002476.1887:08460
08461:+00041:-00022:+00059:002476.1887:08461
08462:+00059:+00006:+00036:002476.1887:08462
08463:+00056:-00016:-00051:002476.1887:08463
08464:+00045:-00002:-00054:002476.1887:08464
08465:+00064:-00016:+00050:002476.1887:08465
08466:+00038:-00021:+00047:002487.2546:08466
08467:+00034:-00019:+00063:002487.2546:08467
08468:+00021:-00004:+00123:002487.2546:08468
08469:+00029:+00002:+00110:002487.2546:08469
08470:+00023:+00007:+00014:002487.2546:08470
08471:+00049:+00020:-00023:002487.2546:08471
08472:+00062:+00011:-00030:002487.2546:08472
08473:+00021:+00020:-00033:002487.2546:08473
08474:+00008:-00018:+00018:002425.8527:08474
08475:-00034:-00019:+00057:002425.8527:08475
08476:-00046:+00002:+00107:002425.8527:08476
08477:-00095:-00014:+00101:002425.8527:08477
08478:-00054:-00035:+00130:002425.8527:08478
08479:-00099:-00025:+00014:002425.8527:08479
08480:-00082:-00029:-00006:002425.8527:08480
08481:-00054:-00052:+00005:002425.8527:08481
08482:-00052:-00047:+00034:002490.8764:08482
08483:-00017:-00062:+00027:002490.8764:08483
08484:-00024:-00052:+00019:002490.8764:08484
08485:+00005:-00054:-00058:002490.8764:08485
08486:+00043:-00053:-00106:002490.8764:08486
08487:+00111:-00050:-00035:002490.8764:08487
08488:+00121:-00037:+00201:002490.8764:08488
08489:+00093:-00065:+00224:002490.8764:08489
08490:+00085:-00038:+00179:002472.7348:08490
08491:+00093:-00048:+00140:002472.7348:08491
08492:+00026:-00026:+00035:002472.7348:08492
08493:+00013:-00016:+00009:002472.7348:08493
08494:+00018:-00020:+00024:002472.7348:08494
08495:+00033:+00020:-00083:002472.7348:08495
08496:+00045:+00025:-00079:002472.7348:08496
08497:+00034:+00034:-00012:002472.7348:08497
08498:+00004:-00002:+00030:002357.0688:08498
08499:-00021:+00002:+00012:002357.0688:08499
08500:+00014:-00004:-00047:002357.0688:08500
08501:-00011:-00003:-00046:002357.0688:08501
08502:-00016:-00008:-00053:002357.0688:08502
08503:-00050:-00020:+00036:002357.0688:08503
08504:-00066:-00011:+00052:002357.0688:08504
08505:-00047:-00007:+00059:002357.0688:08505
08506:-00084:-00013:+00066:002357.0688:08506
08507:-00100:-00028:+00002:002351.2050:08507
08508:-00102:-00045:-00012:002351.2050:08508
08509:-00115:-00048:-00043:002351.2050:08509
08510:-00088:-00046:-00035:002351.2050:08510
08511:-00101:-00023:-00052:002351.2050:08511
08512:-00071:-00036:+00003:002351.2050:08512
08513:-00061:-00011:+00038:002351.2050:08513
08514:-00065:-00031:+00079:002351.2050:08514
08515:-00051:-00021:-00032:002351.2050:08515
08516:-00012:+00015:-00021:002298.0063:08516
08517:+00015:+00014:-00045:002298.0063:08517
08518:+00012:+00027:+00011:002298.0063:08518
08519:+00028:+00028:+00035:002298.0063:08519
08520:+00017:+00069:-00052:002298.0063:08520
08521:+00043:+00079:-00053:002298.0063:08521
08522:+00026:+00058:-00057:002298.0063:08522
08523:+00047:+00064:-00011:002298.0063:08523
08524:+00025:+00056:+00159:002298.0063:08524
08525:+00022:+00040:+00136:002226.5966:08525
08526:+00005:+00066:-00098:002226.5966:08526
08527:+00018:+00056:-00115:002226.5966:08527
08528:+00003:+00062:-00092:002226.5966:08528
08529:-00028:+00056:-00094:002226.5966:08529
08530:-00063:+00053:-00031:002226.5966:08530
08531:-00049:+00055:-00002:002226.5966:08531
08532:-00048:+00040:-00051:002226.5966:08532
08533:-00070:-00001:+00023:002299.6452:08533
08534:-00084:-00005:+00048:002299.6452:08534
08535:-00108:-00011:-00021:002299.6452:08535
08536:-00094:-00014:-00027:002299.6452:08536
08537:-00081:-00036:+00023:002299.6452:08537
08538:-00084:-00052:-00014:002299.6452:08538
08539:-00077:-00062:-00081:002299.6452:08539
08540:-00067:-00065:-00083:002299.6452:08540
08541:-00028:-00057:-00055:002299.6452:08541
08542:-00035:-00063:-00019:002331.7246:08542
08543:+00005:-00055:-00009:002331.7246:08543
08544:+00028:-00038:+00033:002331.7246:08544
08545:+00041:-00044:+00049:002331.7246:08545
08546:+00079:-00035:+00071:002331.7246:08546
08547:+00042:-00035:+00051:002331.7246:08547
08548:+00026:-00007:+00007:002331.7246:08548
08549:+00030:+00018:-00078:002331.7246:08549
08550:+00023:+00027:-00054:002326.2373:08550
08551:+00012:+00051:-00059:002326.2373:08551
08552:-00018:+00045:-00053:002326.2373:08552
08553:-00004:+00043:-00096:002326.2373:08553
08554:-00020:+00070:-00080:002326.2373:08554
08555:-00033:+00046:-00049:002326.2373:08555
08556:-00048:+00068:+00017:002326.2373:08556
08557:-00046:+00067:+00011:002326.2373:08557
08558:-00056:+00056:-00021:002326.2373:08558
08559:-00044:+00058:-00023:002419.0263:08559
08560:-00084:+00056:-00004:002419.0263:08560
08561:-00089:+00040:+00052:002419.0263:08561
08562:-00096:+00049:+00035:002419.0263:08562
08563:-00073:+00048:-00049:002419.0263:08563
08564:-00079:+00028:-00146:002419.0263:08564
08565:-00067:+00037:-00164:002419.0263:08565
08566:-00025:+00014:-00106:002419.0263:08566
08567:+00016:+00015:-00057:002444.1455:08567
08568:+00040:-00001:+00003:002444.1455:08568
08569:+00057:+00013:+00011:002444.1455:08569
08570:+00052:+00037:+00003:002444.1455:08570
08571:+00040:+00012:+00041:002444.1455:08571
08572:+00039:+00038:+00003:002444.1455:08572
08573:+00011:+00027:-00024:002444.1455:08573
08574:+00032:+00042:-00014:002444.1455:08574
08575:+00010:+00045:+00012:002384.1057:08575
08576:+00001:+00035:-00005:002384.1057:08576
08577:-00020:+00038:-00028:002384.1057:08577
08578:+00018:+00015:-00044:002384.1057:08578
08579:+00022:+00015:-00034:002384.1057:08579
08580:+00032:+00024:-00008:002384.1057:08580
08581:+00038:+00005:+00035:002384.1057:08581
08582:+00024:-00008:+00079:002384.1057:08582
08583:+00024:-00046:+00053:002384.1057:08583
08584:-00010:-00050:-00016:002423.6672:08584
08585:-00034:-00052:-00021:002423.6672:08585
08586:-00027:-00037:-00009:002423.6672:08586
08587:-00068:-00039:+00024:002423.6672:08587
08588:-00058:-00079:+00030:002423.6672:08588
08589:-00053:-00057:+00053:002423.6672:08589
08590:-00063:-00074:+00061:002423.6672:08590
08591:-00053:-00069:+00037:002423.6672:08591
08592:-00027:-00069:+00014:002388.8579:08592
08593:+00001:-00072:-00024:002388.8579:08593
08594:+00004:-00057:+00029:002388.8579:08594
08595:-00002:-00059:+00091:002388.8579:08595
08596:-00001:-00082:+00060:002388.8579:08596
08597:+00005:-00059:+00027:002388.8579:08597
08598:-00019:-00076:+00033:002388.8579:08598
08599:-00008:-00048:+00028:002388.8579:08599
08600:-00007:-00040:+00113:002388.8579:08600
08601:+00010:-00050:+00114:002296.2873:08601
08602:-00003:-00027:-00032:002296.2873:08602
08603:+00007:-00036:-00078:002296.2873:08603
08604:+00033:-00007:+00021:002296.2873:08604
08605:+00038:-00019:-00003:002296.2873:08605
08606:+00014:-00015:+00028:002296.2873:08606
08607:+00012:+00011:+00016:002296.2873:08607
08608:+00016:+00011:+00096:002296.2873:08608
08609:+00008:+00015:+00091:002329.4428:08609
08610:-00020:+00035:+00085:002329.4428:08610
08611:-00016:+00043:+00065:002329.4428:08611
08612:-00034:+00054:-00012:002329.4428:08612
08613:-00017:+00067:+00002:002329.4428:08613
08614:-00019:+00067:+00021:002329.4428:08614
08615:-00022:+00050:+00046:002329.4428:08615
08616:-00039:+00026:+00007:002329.4428:08616
08617:+00014:+00043:+00001:002329.4428:08617
08618:+00020:+00039:-00030:002336.0905:08618
08619:-00002:+00015:-00022:002336.0905:08619
08620:+00022:+00033:+00032:002336.0905:08620
08621:+00039:+00020:+00035:002336.0905:08621
08622:+00026:-00002:-00022:002336.0905:08622
08623:+00065:+00017:-00002:002336.0905:08623
08624:+00054:+00007:+00023:002336.0905:08624
08625:+00062:-00016:+00054:002336.0905:08625
08626:+00040:-00036:+00050:002336.0905:08626
08627:+00050:-00013:+00090:002292.0810:08627
08628:+00029:-00024:+00022:002292.0810:08628
08629:+00012:-00045:-00022:002292.0810:08629
08630:+00021:-00044:-00002:002292.0810:08630
08631:+00000:-00065:+00000:002292.0810:08631
08632:-00019:-00056:-00037:002292.0810:08632
08633:+00004:-00057:-00078:002292.0810:08633
08634:-00010:-00038:-00060:002292.0810:08634
08635:-00023:-00040:-00061:002377.8586:08635
08636:-00036:-00046:+00029:002377.8586:08636
08637:-00015:-00047:+00076:002377.8586:08637
08638:-00023:-00026:+00026:002377.8586:08638
08639:+00001:-00006:-00017:002377.8586:08639
08640:+00001:+00000:-00009:002377.8586:08640
08641:+00001:+00005:+00018:002377.8586:08641
08642:-00009:+00021:+00000:002377.8586:08642
08643:+00016:+00012:-00050:002393.4438:08643
08644:-00006:+00039:-00074:002393.4438:08644
08645:+00006:+00033:-00095:002393.4438:08645
08646:+00019:+00028:-00040:002393.4438:08646
08647:+00018:+00025:-00014:002393.4438:08647
08648:-00007:+00028:+00024:002393.4438:08648
08649:+00005:+00055:+00038:002393.4438:08649
08650:-00038:+00063:-00006:002393.4438:08650
08651:-00034:+00041:+00000:002393.4438:08651
08652:-00027:+00060:+00027:002335.0102:08652
08653:-00029:+00081:-00037:002335.0102:08653
08654:-00030:+00079:-00078:002335.0102:08654
08655:-00039:+00068:-00038:002335.0102:08655
08656:-00033:+00047:-00053:002335.0102:08656
08657:-00031:+00048:-00024:002335.0102:08657
08658:-00032:+00039:+00017:002335.0102:08658
08659:-00051:+00033:-00045:002335.0102:08659
08660:-00028:+00022:-00113:002414.4167:08660
08661:-00012:+00032:-00036:002414.4167:08661
08662:+00003:+00000:+00016:002414.4167:08662
08663:-00016:-00006:+00022:002414.4167:08663
08664:-00001:-00002:-00023:002414.4167:08664
08665:+00001:+00023:-00050:002414.4167:08665
08666:-00001:+00017:-00077:002414.4167:08666
08667:-00038:+00023:-00049:002414.4167:08667
08668:-00019:-00002:-00013:002425.4724:08668
08669:-00012:+00018:-00072:002425.4724:08669
08670:+00003:+00015:-00094:002425.4724:08670
08671:+00019:+00020:-00024:002425.4724:08671
08672:-00009:-00006:+00038:002425.4724:08672
08673:+00019:+00003:-00017:002425.4724:08673
08674:-00006:+00023:-00009:002425.4724:08674
08675:+00012:+00018:-00068:002425.4724:08675
08676:-00002:+00026:-00046:002425.4724:08676
08677:-00018:+00018:-00008:002370.5388:08677
08678:+00002:+00019:-00125:002370.5388:08678
08679:-00010:+00028:-00126:002370.5388:08679
08680:-00023:+00034:-00121:002370.5388:08680
08681:-00016:+00052:-00077:002370.5388:08681
08682:-00024:+00033:-00012:002370.5388:08682
08683:-00001:+00026:+00017:002370.5388:08683
08684:+00004:+00029:-00018:002370.5388:08684
08685:-00005:+00034:-00015:002428.4135:08685
08686:-00011:+00027:-00018:002428.4135:08686
08687:-00018:+00026:+00036:002428.4135:08687
08688:-00016:+00028:-00037:002428.4135:08688
08689:+00002:+00028:-00141:002428.4135:08689
08690:-00022:+00047:-00126:002428.4135:08690
08691:-00013:+00055:-00051:002428.4135:08691
08692:-00020:+00067:+00015:002428.4135:08692
08693:+00019:+00046:+00013:002411.6047:08693
08694:+00032:+00045:-00001:002411.6047:08694
08695:-00005:+00041:-00035:002411.6047:08695
08696:-00007:+00033:+00085:002411.6047:08696
08697:-00008:+00039:+00059:002411.6047:08697
08698:-00020:+00020:+00031:002411.6047:08698
08699:+00000:+00016:-00060:002411.6047:08699
08700:-00015:+00015:-00057:002411.6047:08700
08701:-00045:+00004:-00046:002411.6047:08701
08702:-00050:-00015:+00028:002339.4482:08702
08703:-00027:-00018:+00013:002339.4482:08703
08704:-00026:-00022:-00048:002339.4482:08704
08705:-00025:-00019:-00048:002339.4482:08705
08706:-00022:-00020:-00004:002339.4482:08706
08707:+00001:-00011:+00085:002339.4482:08707
08708:+00029:-00008:+00125:002339.4482:08708
08709:+00019:+00003:+00064:002339.4482:08709
08710:-00006:+00006:+00066:002396.1333:08710
08711:+00014:-00018:+00093:002396.1333:08711
08712:-00033:-00018:+00064:002396.1333:08712
08713:-00016:-00020:-00053:002396.1333:08713
08714:+00001:+00018:-00138:002396.1333:08714
08715:-00003:+00018:-00099:002396.1333:08715
08716:+00007:+00017:+00031:002396.1333:08716
08717:+00024:+00009:+00084:002396.1333:08717
08718:+00061:+00011:+00084:002396.1333:08718
08719:+00044:+00036:+00052:002397.9626:08719
08720:+00040:+00055:+00023:002397.9626:08720
08721:+00037:+00041:+00044:002397.9626:08721
08722:+00021:+00052:+00024:002397.9626:08722
08723:+00000:+00066:+00050:002397.9626:08723
08724:-00010:+00057:-00035:002397.9626:08724
08725:-00033:+00061:-00035:002397.9626:08725
08726:-00042:+00066:-00060:002397.9626:08726
08727:-00030:+00080:-00050:002335.0136:08727
08728:-00040:+00057:-00051:002335.0136:08728
08729:-00017:+00084:-00032:002335.0136:08729
08730:-00023:+00057:+00014:002335.0136:08730
08731:-00006:+00076:+00060:002335.0136:08731
08732:-00011:+00056:+00080:002335.0136:08732
08733:+00005:+00058:+00089:002335.0136:08733
08734:-00032:+00045:+00002:002335.0136:08734
08735:-00039:+00066:+00009:002400.5495:08735
08736:-00063:+00022:-00035:002400.5495:08736
08737:-00047:+00028:-00024:002400.5495:08737
08738:-00054:+00017:-00031:002400.5495:08738
08739:-00014:-00022:-00046:002400.5495:08739
08740:-00022:-00031:-00009:002400.5495:08740
08741:-00007:-00048:+00064:002400.5495:08741
08742:+00006:-00047:+00111:002400.5495:08742
08743:+00010:-00044:+00028:002400.5495:08743
08744:+00013:-00046:-00014:002402.5119:08744
08745:+00026:-00045:+00003:002402.5119:08745
08746:+00036:-00035:+00068:002402.5119:08746
08747:+00027:-00020:+00151:002402.5119:08747
08748:+00024:-00031:+00181:002402.5119:08748
08749:+00078:-00012:+00073:002402.5119:08749
08750:+00063:+00007:-00093:002402.5119:08750
08751:+00060:+00005:-00084:002402.5119:08751
08752:+00008:+00002:-00009:002352.6372:08752
08753:+00033:+00003:-00043:002352.6372:08753
08754:+00021:+00017:+00037:002352.6372:08754
08755:-00007:+00001:+00092:002352.6372:08755
08756:-00025:+00005:+00176:002352.6372:08756
08757:-00024:-00020:+00031:002352.6372:08757
08758:-00017:+00016:-00086:002352.6372:08758
08759:+00016:+00024:-00033:002352.6372:08759
08760:-00020:+00052:-00035:002352.6372:08760
08761:-00002:+00032:+00004:002437.7895:08761
08762:+00031:+00047:+00050:002437.7895:08762
08763:-00003:+00045:+00035:002437.7895:08763
08764:-00007:+00043:+00025:002437.7895:08764
08765:-00007:+00031:+00084:002437.7895:08765
08766:-00009:+00048:-00024:002437.7895:08766
08767:-00013:+00011:-00072:002437.7895:08767
08768:-00007:+00035:-00029:002437.7895:08768
08769:-00019:+00012:+00018:002458.3374:08769
08770:-00025:+00010:-00048:002458.3374:08770
08771:-00014:+00038:-00044:002458.3374:08771
08772:-00022:+00029:-00010:002458.3374:08772
08773:+00001:+00028:+00037:002458.3374:08773
08774:+00004:+00010:+00034:002458.3374:08774
08775:+00014:+00033:+00067:002458.3374:08775
08776:-00003:+00023:+00069:002458.3374:08776
08777:-00037:+00000:-00041:002411.7456:08777
08778:-00013:+00005:-00057:002411.7456:08778
08779:-00008:+00007:-00105:002411.7456:08779
08780:+00005:+00009:-00041:002411.7456:08780
08781:+00012:-00020:+00033:002411.7456:08781
08782:+00017:-00034:+00083:002411.7456:08782
08783:+00009:-00029:-00005:002411.7456:08783
08784:+00012:-00030:+00022:002411.7456:08784
08785:+00007:-00051:+00051:002471.3481:08785
08786:-00004:-00026:+00057:002471.3481:08786
08787:-00009:-00041:+00062:002471.3481:08787
08788:+00010:-00013:+00030:002471.3481:08788
08789:+00016:-00041:-00006:002471.3481:08789
08790:+00007:-00046:-00034:002471.3481:08790
08791:+00017:-00041:-00019:002471.3481:08791
08792:+00021:-00043:-00003:002471.3481:08792
08793:+00013:-00067:-00027:002458.3410:08793
08794:+00043:-00044:-00017:002458.3410:08794
08795:+00044:-00044:+00039:002458.3410:08795
08796:+00063:-00047:+00088:002458.3410:08796
08797:+00045:-00029:+00090:002458.3410:08797
08798:+00050:-00024:+00045:002458.3410:08798
08799:+00032:-00019:+00000:002458.3410:08799
08800:+00029:+00004:-00030:002458.3410:08800
08801:-00034:+00005:-00001:002458.3410:08801
08802:-00028:-00017:-00022:002357.0588:08802
08803:-00053:+00001:-00094:002357.0588:08803
08804:-00056:+00008:-00050:002357.0588:08804
08805:-00053:-00021:-00024:002357.0588:08805
08806:-00049:+00005:+00024:002357.0588:08806
08807:-00036:-00007:+00046:002357.0588:08807
08808:-00028:-00012:+00024:002357.0588:08808
08809:+00002:-00005:+00006:002357.0588:08809
08810:+00000:+00004:-00015:002364.4667:08810
08811:+00015:+00007:+00030:002364.4667:08811
08812:-00002:-00004:+00020:002364.4667:08812
08813:+00004:-00002:-00027:002364.4667:08813
08814:-00049:-00002:-00062:002364.4667:08814
08815:-00031:-00031:-00031:002364.4667:08815
08816:-00052:-00009:-00018:002364.4667:08816
08817:-00028:-00023:+00042:002364.4667:08817
08818:-00034:-00046:+00000:002364.4667:08818
08819:-00013:-00036:+00038:002314.7963:08819
08820:+00003:-00061:+00010:002314.7963:08820
08821:-00010:-00051:-00002:002314.7963:08821
08822:-00019:-00046:+00020:002314.7963:08822
08823:+00004:-00029:+00079:002314.7963:08823
08824:-00022:-00028:+00019:002314.7963:08824
08825:-00039:-00034:+00007:002314.7963:08825
08826:-00032:-00028:-00011:002314.7963:08826
08827:-00031:-00024:-00008:002314.7963:08827
08828:-00045:-00027:-00003:002234.6210:08828
08829:-00028:-00010:-00016:002234.6210:08829
08830:-00025:-00030:-00037:002234.6210:08830
08831:-00014:-00018:+00012:002234.6210:08831
08832:-00012:+00013:+00082:002234.6210:08832
08833:-00023:+00017:+00019:002234.6210:08833
08834:-00013:+00011:-00040:002234.6210:08834
08835:-00022:+00037:-00008:002234.6210:08835
08836:-00015:+00035:-00053:002303.9052:08836
08837:-00015:+00036:-00057:002303.9052:08837
08838:-00019:+00030:+00057:002303.9052:08838
08839:+00014:+00024:+00033:002303.9052:08839
08840:+00003:+00036:-00029:002303.9052:08840
08841:+00006:+00035:-00004:002303.9052:08841
08842:-00007:+00026:+00013:002303.9052:08842
08843:+00015:+00010:+00004:002303.9052:08843
08844:-00002:+00022:+00021:002303.9052:08844
08845:+00015:+00019:-00046:002340.4985:08845
08846:-00008:-00003:-00032:002340.4985:08846
08847:-00002:-00005:+00006:002340.4985:08847
08848:+00015:-00017:+00053:002340.4985:08848
08849:+00015:-00021:+00039:002340.4985:08849
08850:+00000:-00007:-00022:002340.4985:08850
08851:+00002:-00022:-00033:002340.4985:08851
08852:+00002:+00005:-00007:002340.4985:08852
08853:-00020:-00012:-00016:002340.4985:08853
08854:-00014:-00025:-00046:002309.0727:08854
08855:-00010:-00012:-00004:002309.0727:08855
08856:-00033:-00023:-00006:002309.0727:08856
08857:-00032:-00051:+00019:002309.0727:08857
08858:-00036:-00041:+00020:002309.0727:08858
08859:-00029:-00052:-00008:002309.0727:08859
08860:-00039:-00026:+00018:002309.0727:08860
08861:-00020:-00038:+00011:002309.0727:08861
08862:-00001:-00048:+00047:002400.5769:08862
08863:-00024:-00047:-00001:002400.5769:08863
08864:-00007:-00049:-00035:002400.5769:08864
08865:+00017:-00034:-00013:002400.5769:08865
08866:+00016:-00010:-00040:002400.5769:08866
08867:-00008:+00006:-00013:002400.5769:08867
08868:-00002:+00000:+00023:002400.5769:08868
08869:+00020:+00018:-00021:002400.5769:08869
08870:+00010:+00047:-00065:002420.8527:08870
08871:+00011:+00053:-00065:002420.8527:08871
08872:+00017:+00067:+00008:002420.8527:08872
08873:+00004:+00059:+00073:002420.8527:08873
08874:-00005:+00069:+00067:002420.8527:08874
08875:+00004:+00071:-00070:002420.8527:08875
08876:-00019:+00080:-00151:002420.8527:08876
08877:-00024:+00075:-00144:002420.8527:08877
08878:-00014:+00063:+00055:002420.8527:08878
08879:-00009:+00044:+00155:002366.0498:08879
08880:-00001:+00028:+00142:002366.0498:08880
08881:-00009:+00037:+00079:002366.0498:08881
08882:+00003:-00004:-00020:002366.0498:08882
08883:+00002:+00014:-00116:002366.0498:08883
08884:+00007:-00004:-00123:002366.0498:08884
08885:+00035:+00032:-00029:002366.0498:08885
08886:+00011:-00017:+00112:002366.0498:08886
08887:+00023:-00010:+00086:002409.7836:08887
08888:+00007:-00025:+00098:002409.7836:08888
[truncated: 50,041 more chars]
