# Supplementary material for: Suboptimal Omnidirectional Wheel Design and Implementation
Source: Sensors (Basel). 2021 Jan 28;21(3):865. doi: 10.3390/s21030865 (PMC7865864; doi:10.3390/s21030865)
Supplement: Supplementary file 1 [file sensors-21-00865-s001.zip › 4.-Data 30 Files With Suspension/ACDATA30.TXT]

00001:-00205:-00004:+00152:003991.3041:00001
00002:-00335:-00055:-00022:003991.3041:00002
00003:-00297:-00071:-00069:003989.6594:00003
00004:-00274:-00170:-00079:003989.6594:00004
00005:-00269:-00170:-00086:003989.6594:00005
00006:-00225:-00216:+00052:003989.6594:00006
00007:-00141:-00212:+00120:003989.6594:00007
00008:-00113:-00191:-00046:003958.2160:00008
00009:-00016:-00194:-00114:003958.2160:00009
00010:+00047:-00197:-00016:003958.2160:00010
00011:+00113:-00214:-00128:003958.2160:00011
00012:+00073:-00216:-00090:003958.2160:00012
00013:+00151:-00166:+00067:003941.7485:00013
00014:+00082:-00192:+00191:003941.7485:00014
00015:+00193:-00114:+00164:003941.7485:00015
00016:+00147:-00104:+00207:003941.7485:00016
00017:+00156:-00095:+00082:003941.7485:00017
00018:+00080:-00079:-00055:003926.8857:00018
00019:+00080:-00060:-00059:003926.8857:00019
00020:+00061:-00011:-00092:003926.8857:00020
00021:-00016:-00005:-00029:003926.8857:00021
00022:-00004:+00064:+00130:003926.8857:00022
00023:-00035:+00095:+00017:003926.8857:00023
00024:-00062:+00191:-00043:003884.3847:00024
00025:-00053:+00197:+00005:003884.3847:00025
00026:-00062:+00235:+00055:003884.3847:00026
00027:-00080:+00232:+00100:003884.3847:00027
00028:-00084:+00256:+00168:003884.3847:00028
00029:-00102:+00248:+00149:003869.3930:00029
00030:-00121:+00215:+00035:003869.3930:00030
00031:-00150:+00195:-00006:003869.3930:00031
00032:-00149:+00157:-00048:003869.3930:00032
00033:-00144:+00111:-00096:003869.3930:00033
00034:-00144:+00079:-00022:003841.9450:00034
00035:-00115:-00018:+00067:003841.9450:00035
00036:-00107:-00045:+00119:003841.9450:00036
00037:-00117:-00103:+00056:003841.9450:00037
00038:-00136:-00159:-00100:003841.9450:00038
00039:-00092:-00170:-00042:003801.7546:00039
00040:-00092:-00193:+00080:003801.7546:00040
00041:-00051:-00215:+00147:003801.7546:00041
00042:-00074:-00245:+00107:003801.7546:00042
00043:+00004:-00217:+00129:003801.7546:00043
00044:+00002:-00234:+00143:003811.1579:00044
00045:+00046:-00188:+00031:003811.1579:00045
00046:+00025:-00169:+00002:003811.1579:00046
00047:+00041:-00168:+00014:003811.1579:00047
00048:+00072:-00157:-00064:003811.1579:00048
00049:+00066:-00102:-00011:003811.1579:00049
00050:+00140:-00069:-00005:003795.0622:00050
00051:+00152:-00034:+00008:003795.0622:00051
00052:+00145:-00012:-00058:003795.0622:00052
00053:+00160:+00016:-00038:003795.0622:00053
00054:+00125:+00080:-00032:003795.0622:00054
00055:+00091:+00047:-00006:003801.6936:00055
00056:+00061:+00098:-00033:003801.6936:00056
00057:+00016:+00115:-00009:003801.6936:00057
00058:+00011:+00130:-00050:003801.6936:00058
00059:-00063:+00120:-00012:003801.6936:00059
00060:-00071:+00117:-00053:003811.1491:00060
00061:-00104:+00126:-00075:003811.1491:00061
00062:-00090:+00138:-00108:003811.1491:00062
00063:-00099:+00118:-00070:003811.1491:00063
00064:-00102:+00128:-00060:003811.1491:00064
00065:-00078:+00107:-00070:003853.8830:00065
00066:-00089:+00111:-00007:003853.8830:00066
00067:-00053:+00086:-00075:003853.8830:00067
00068:-00085:+00072:-00058:003853.8830:00068
00069:-00044:+00069:-00027:003853.8830:00069
00070:-00055:+00046:-00070:003853.8830:00070
00071:-00039:+00064:-00083:003848.5410:00071
00072:-00023:+00063:-00079:003848.5410:00072
00073:+00011:+00066:-00067:003848.5410:00073
00074:+00005:+00058:-00099:003848.5410:00074
00075:+00018:+00078:-00093:003848.5410:00075
00076:+00040:+00076:-00095:003893.2026:00076
00077:+00004:+00068:-00102:003893.2026:00077
00078:-00007:+00085:-00103:003893.2026:00078
00079:-00028:+00080:-00082:003893.2026:00079
00080:-00026:+00055:-00111:003893.2026:00080
00081:-00004:+00083:-00008:003926.7751:00081
00082:-00013:+00078:+00112:003926.7751:00082
00083:-00005:+00035:+00254:003926.7751:00083
00084:-00045:-00011:+00134:003926.7751:00084
00085:-00074:-00020:+00008:003926.7751:00085
00086:-00119:+00007:-00288:003958.1506:00086
00087:-00135:-00021:-00230:003958.1506:00087
00088:-00135:-00051:-00188:003958.1506:00088
00089:-00137:-00026:-00036:003958.1506:00089
00090:-00084:-00039:+00216:003958.1506:00090
00091:-00004:-00035:+00349:003978.8942:00091
00092:-00071:+00035:+00186:003978.8942:00092
00093:+00077:+00036:+00028:003978.8942:00093
00094:+00128:+00061:+00153:003978.8942:00094
00095:+00202:+00085:+00078:003978.8942:00095
00096:+00113:+00100:+00067:003989.8027:00096
00097:+00100:+00085:-00005:003989.8027:00097
00098:+00121:+00091:+00053:003989.8027:00098
00099:+00087:+00069:+00001:003989.8027:00099
00100:+00007:+00114:-00077:003989.8027:00100
00101:-00006:+00068:+00106:003996.1135:00101
00102:+00028:+00097:+00165:003996.1135:00102
00103:-00056:+00071:-00020:003996.1135:00103
00104:+00009:+00106:-00085:003996.1135:00104
00105:-00090:+00084:-00168:003996.1135:00105
00106:-00080:+00128:-00248:004016.7568:00106
00107:-00089:+00052:+00038:004016.7568:00107
00108:-00054:+00017:+00294:004016.7568:00108
00109:-00106:-00036:+00121:004016.7568:00109
00110:-00110:-00043:-00347:004016.7568:00110
00111:-00100:-00089:-00153:004015.5124:00111
00112:-00104:-00119:-00021:004015.5124:00112
00113:-00109:-00186:-00023:004015.5124:00113
00114:-00078:-00198:+00073:004015.5124:00114
00115:+00070:-00213:+00077:004015.5124:00115
00116:+00010:-00178:-00108:003983.3308:00116
00117:-00036:-00203:-00034:003983.3308:00117
00118:-00045:-00209:+00051:003983.3308:00118
00119:-00006:-00176:+00069:003983.3308:00119
00120:-00025:-00185:+00049:003983.3308:00120
00121:-00011:-00164:+00019:003978.8576:00121
00122:-00028:-00166:-00025:003978.8576:00122
00123:-00053:-00146:-00049:003978.8576:00123
00124:-00005:-00100:-00060:003978.8576:00124
00125:+00000:-00072:-00011:003978.8576:00125
00126:-00027:-00032:+00044:003964.3354:00126
00127:+00014:+00038:+00176:003964.3354:00127
00128:+00003:+00041:+00157:003964.3354:00128
00129:+00008:+00106:+00121:003964.3354:00129
00130:-00012:+00159:+00045:003964.3354:00130
00131:+00002:+00191:-00012:003933.2587:00131
00132:-00042:+00198:-00010:003933.2587:00132
00133:-00058:+00222:+00022:003933.2587:00133
00134:-00077:+00232:+00042:003933.2587:00134
00135:-00076:+00203:+00092:003933.2587:00135
00136:-00080:+00190:+00085:003929.5439:00136
00137:-00084:+00173:+00110:003929.5439:00137
00138:-00048:+00091:+00109:003929.5439:00138
00139:-00051:+00096:+00076:003929.5439:00139
00140:-00024:+00025:+00005:003929.5439:00140
00141:-00006:+00018:+00048:003902.1945:00141
00142:-00035:-00031:+00129:003902.1945:00142
00143:-00030:-00072:+00119:003902.1945:00143
00144:-00022:-00083:+00138:003902.1945:00144
00145:-00072:-00085:+00042:003902.1945:00145
00146:-00073:-00117:+00004:003884.4926:00146
00147:-00072:-00102:+00014:003884.4926:00147
00148:-00025:-00141:-00028:003884.4926:00148
00149:-00031:-00107:+00004:003884.4926:00149
00150:-00013:-00096:+00031:003884.4926:00150
00151:+00011:-00083:+00040:003884.4926:00151
00152:+00012:-00102:-00084:003869.4721:00152
00153:+00028:-00075:-00110:003869.4721:00153
00154:+00037:-00089:+00007:003869.4721:00154
00155:+00016:-00083:-00035:003869.4721:00155
00156:+00021:-00070:+00009:003869.4721:00156
00157:+00034:-00053:+00095:003865.9670:00157
00158:+00028:-00056:+00083:003865.9670:00158
00159:+00005:-00036:-00001:003865.9670:00159
00160:+00027:-00052:+00012:003865.9670:00160
00161:+00022:+00006:-00036:003865.9670:00161
00162:-00004:-00023:-00040:003848.6733:00162
00163:+00024:+00003:-00008:003848.6733:00163
00164:+00021:+00003:-00065:003848.6733:00164
00165:+00061:+00037:-00171:003848.6733:00165
00166:+00058:+00012:-00103:003848.6733:00166
00167:+00104:+00044:-00064:003869.4633:00167
00168:+00047:+00050:-00107:003869.4633:00168
00169:+00076:+00066:-00059:003869.4633:00169
00170:+00059:+00052:-00003:003869.4633:00170
00171:+00043:+00046:-00004:003869.4633:00171
00172:+00006:+00061:+00021:003890.0917:00172
00173:+00004:+00090:-00043:003890.0917:00173
00174:+00000:+00089:-00133:003890.0917:00174
00175:+00013:+00108:-00127:003890.0917:00175
00176:-00024:+00116:-00057:003890.0917:00176
00177:-00028:+00132:-00116:003908.7509:00177
00178:-00016:+00146:-00047:003908.7509:00178
00179:-00009:+00149:-00035:003908.7509:00179
00180:-00032:+00154:-00082:003908.7509:00180
00181:-00043:+00171:-00148:003908.7509:00181
00182:-00030:+00154:-00169:003908.7509:00182
00183:-00041:+00149:-00157:003941.8857:00183
00184:-00040:+00089:-00029:003941.8857:00184
00185:-00026:+00075:-00040:003941.8857:00185
00186:-00047:+00044:+00164:003941.8857:00186
00187:-00033:-00053:+00179:003941.8857:00187
00188:-00085:-00087:+00134:003964.5803:00188
00189:-00069:-00116:-00184:003964.5803:00189
00190:-00076:-00152:-00285:003964.5803:00190
00191:-00084:-00137:-00179:003964.5803:00191
00192:-00044:-00168:+00010:003964.5803:00192
00193:-00037:-00143:+00192:003983.5964:00193
00194:+00022:-00084:+00312:003983.5964:00194
00195:+00068:-00051:+00285:003983.5964:00195
00196:+00091:-00016:+00164:003983.5964:00196
00197:+00184:+00070:+00068:003983.5964:00197
00198:+00189:+00091:+00043:003991.7180:00198
00199:+00215:+00141:-00032:003991.7180:00199
00200:+00212:+00155:-00030:003991.7180:00200
00201:+00212:+00191:+00093:003991.7180:00201
00202:+00148:+00191:+00063:003991.7180:00202
00203:+00022:+00200:+00004:004015.6960:00203
00204:+00013:+00223:+00054:004015.6960:00204
00205:-00036:+00217:-00053:004015.6960:00205
00206:-00117:+00198:-00244:004015.6960:00206
00207:-00143:+00163:-00160:004015.6960:00207
00208:-00221:+00094:-00043:003996.4086:00208
00209:-00246:+00048:-00129:003996.4086:00209
00210:-00271:-00010:-00049:003996.4086:00210
00211:-00238:-00078:+00336:003996.4086:00211
00212:-00245:-00140:+00124:003996.4086:00212
00213:-00268:-00164:-00128:003979.0905:00213
00214:-00154:-00179:-00163:003979.0905:00214
00215:-00095:-00183:-00179:003979.0905:00215
00216:-00088:-00232:-00032:003979.0905:00216
00217:-00010:-00243:-00119:003979.0905:00217
00218:-00029:-00242:-00051:003989.9748:00218
00219:+00079:-00208:+00049:003989.9748:00219
00220:+00030:-00219:+00144:003989.9748:00220
00221:+00066:-00190:+00118:003989.9748:00221
00222:+00084:-00172:+00076:003989.9748:00222
00223:+00124:-00120:+00097:003945.8977:00223
00224:+00119:-00111:+00203:003945.8977:00224
00225:+00098:-00088:+00051:003945.8977:00225
00226:+00066:-00072:-00034:003945.8977:00226
00227:+00054:-00048:-00106:003945.8977:00227
00228:+00055:-00040:-00060:003929.6992:00228
00229:+00027:+00049:-00047:003929.6992:00229
00230:+00012:+00079:+00126:003929.6992:00230
00231:-00003:+00126:+00170:003929.6992:00231
00232:-00041:+00137:+00120:003929.6992:00232
00233:-00055:+00207:+00074:003914.6667:00233
00234:-00058:+00217:+00038:003914.6667:00234
00235:-00090:+00219:+00058:003914.6667:00235
00236:-00097:+00199:+00132:003914.6667:00236
00237:-00108:+00221:+00136:003914.6667:00237
00238:-00117:+00170:+00108:003872.6550:00238
00239:-00117:+00149:+00178:003872.6550:00239
00240:-00094:+00130:+00103:003872.6550:00240
00241:-00121:+00073:+00067:003872.6550:00241
00242:-00097:+00057:+00007:003872.6550:00242
00243:-00054:-00036:-00089:003857.7553:00243
00244:-00055:-00082:-00080:003857.7553:00244
00245:-00065:-00109:-00021:003857.7553:00245
00246:-00055:-00161:+00093:003857.7553:00246
00247:-00032:-00176:+00013:003857.7553:00247
00248:-00048:-00181:+00028:003842.1574:00248
00249:-00025:-00229:-00073:003842.1574:00249
00250:-00050:-00206:+00023:003842.1574:00250
00251:-00012:-00219:-00038:003842.1574:00251
00252:+00013:-00179:+00277:003842.1574:00252
00253:+00037:-00202:+00248:003842.1574:00253
00254:+00029:-00147:+00057:003825.2316:00254
00255:+00022:-00168:-00093:003825.2316:00255
00256:+00068:-00139:-00198:003825.2316:00256
00257:+00046:-00111:-00243:003825.2316:00257
00258:+00074:-00073:-00214:003825.2316:00258
00259:+00089:-00054:-00322:003811.3122:00259
00260:+00151:+00012:+00114:003811.3122:00260
00261:+00163:+00018:+00184:003811.3122:00261
00262:+00066:+00075:+00094:003811.3122:00262
00263:+00092:+00097:-00016:003811.3122:00263
00264:+00056:+00131:+00019:003806.9621:00264
00265:+00005:+00140:-00083:003806.9621:00265
00266:-00010:+00148:-00003:003806.9621:00266
00267:-00043:+00144:+00056:003806.9621:00267
00268:-00054:+00144:-00076:003806.9621:00268
00269:-00058:+00107:-00114:003813.5695:00269
00270:-00072:+00104:-00024:003813.5695:00270
00271:-00076:+00094:-00062:003813.5695:00271
00272:-00073:+00089:-00024:003813.5695:00272
00273:-00027:+00078:-00029:003813.5695:00273
00274:-00014:+00095:+00030:003813.5695:00274
00275:+00003:+00058:+00003:003846.1345:00275
00276:-00007:+00079:-00034:003846.1345:00276
00277:+00042:+00064:-00027:003846.1345:00277
00278:-00012:+00069:-00075:003846.1345:00278
00279:-00010:+00060:-00024:003846.1345:00279
00280:-00024:+00057:-00011:003866.1015:00280
00281:-00040:+00079:-00012:003866.1015:00281
00282:-00035:+00085:-00093:003866.1015:00282
00283:-00065:+00078:-00058:003866.1015:00283
00284:-00078:+00066:-00164:003866.1015:00284
00285:-00097:+00066:-00186:003896.7385:00285
00286:-00050:+00065:-00107:003896.7385:00286
00287:-00042:+00041:-00001:003896.7385:00287
00288:-00024:+00036:+00015:003896.7385:00288
00289:-00010:+00035:+00082:003896.7385:00289
00290:+00008:-00004:+00164:003941.9499:00290
00291:+00009:-00036:+00173:003941.9499:00291
00292:-00042:-00069:+00083:003941.9499:00292
00293:-00054:-00080:-00148:003941.9499:00293
00294:-00046:-00071:-00223:003941.9499:00294
00295:-00046:-00070:-00248:003977.2087:00295
00296:-00069:-00086:-00210:003977.2087:00296
00297:-00059:-00091:-00086:003977.2087:00297
00298:-00038:-00071:+00205:003977.2087:00298
00299:+00025:-00038:+00266:003977.2087:00299
00300:+00035:-00012:+00338:003970.9313:00300
00301:+00127:+00039:+00167:003970.9313:00301
00302:+00126:+00063:+00096:003970.9313:00302
00303:+00149:+00104:+00051:003970.9313:00303
00304:+00101:+00090:-00082:003970.9313:00304
00305:+00090:+00142:-00121:004004.3496:00305
00306:+00071:+00120:-00166:004004.3496:00306
00307:+00027:+00126:-00103:004004.3496:00307
00308:+00009:+00132:-00147:004004.3496:00308
00309:-00047:+00136:-00053:004004.3496:00309
00310:-00008:+00174:-00185:004002.7749:00310
00311:+00028:+00176:-00126:004002.7749:00311
00312:+00055:+00158:+00242:004002.7749:00312
00313:+00036:+00155:+00306:004002.7749:00313
00314:-00068:+00129:-00068:004002.7749:00314
00315:-00056:+00159:+00109:003996.3227:00315
00316:-00072:+00037:+00091:003996.3227:00316
00317:-00217:+00014:-00318:003996.3227:00317
00318:-00213:-00051:-00410:003996.3227:00318
00319:-00203:-00068:-00220:003996.3227:00319
00320:-00205:-00136:-00067:003991.7458:00320
00321:-00197:-00158:-00022:003991.7458:00321
00322:-00146:-00182:+00042:003991.7458:00322
00323:-00098:-00163:+00110:003991.7458:00323
00324:-00020:-00220:+00041:003991.7458:00324
00325:-00038:-00183:+00071:003964.5236:00325
00326:+00008:-00217:+00075:003964.5236:00326
00327:+00013:-00174:+00064:003964.5236:00327
00328:-00023:-00171:-00066:003964.5236:00328
00329:+00005:-00172:+00012:003964.5236:00329
00330:-00007:-00157:+00107:003958.4028:00330
00331:-00015:-00115:+00003:003958.4028:00331
00332:-00012:-00126:-00033:003958.4028:00332
00333:+00031:-00063:+00043:003958.4028:00333
00334:+00022:-00034:+00108:003958.4028:00334
00335:+00034:+00032:+00107:003941.9133:00335
00336:+00023:+00061:+00029:003941.9133:00336
00337:+00039:+00127:+00057:003941.9133:00337
00338:+00020:+00156:-00059:003941.9133:00338
00339:-00003:+00203:+00017:003941.9133:00339
00340:-00055:+00179:+00134:003914.6667:00340
00341:-00074:+00206:+00095:003914.6667:00341
00342:-00100:+00169:+00183:003914.6667:00342
00343:-00100:+00177:+00221:003914.6667:00343
00344:-00159:+00123:-00015:003914.6667:00344
00345:-00140:+00091:-00098:003908.9150:00345
00346:-00075:+00067:-00013:003908.9150:00346
00347:-00090:+00015:+00014:003908.9150:00347
00348:-00055:+00000:-00016:003908.9150:00348
00349:-00010:-00051:+00267:003908.9150:00349
00350:+00020:-00041:+00118:003908.9150:00350
00351:+00030:-00074:+00012:003881.4655:00351
00352:+00008:-00060:+00060:003881.4655:00352
00353:+00020:-00106:+00000:003881.4655:00353
00354:-00005:-00084:-00016:003881.4655:00354
00355:+00006:-00114:-00096:003881.4655:00355
00356:+00025:-00109:+00036:003866.1196:00356
00357:+00005:-00113:+00023:003866.1196:00357
00358:-00016:-00088:+00064:003866.1196:00358
00359:-00022:-00120:+00039:003866.1196:00359
00360:-00019:-00105:-00037:003866.1196:00360
00361:-00035:-00126:+00019:003860.5869:00361
00362:-00043:-00088:+00010:003860.5869:00362
00363:-00046:-00083:-00220:003860.5869:00363
00364:-00021:-00059:+00092:003860.5869:00364
00365:+00072:-00036:+00129:003860.5869:00365
00366:+00023:+00054:+00023:003846.0383:00366
00367:+00055:+00048:-00084:003846.0383:00367
00368:+00017:+00062:-00073:003846.0383:00368
00369:+00031:+00046:-00152:003846.0383:00369
00370:+00057:+00060:-00110:003846.0383:00370
00371:+00090:+00055:+00037:003866.0209:00371
00372:+00064:+00060:+00003:003866.0209:00372
00373:+00048:+00065:-00052:003866.0209:00373
00374:+00061:+00094:-00043:003866.0209:00374
00375:+00062:+00095:-00009:003866.0209:00375
00376:+00060:+00088:-00062:003872.5656:00376
00377:+00045:+00098:-00004:003872.5656:00377
00378:+00051:+00115:+00030:003872.5656:00378
00379:+00027:+00088:-00031:003872.5656:00379
00380:+00005:+00115:-00038:003872.5656:00380
00381:-00006:+00100:-00032:003872.5656:00381
00382:-00039:+00086:-00077:003893.3903:00382
00383:-00034:+00110:-00100:003893.3903:00383
00384:-00043:+00102:-00076:003893.3903:00384
00385:-00042:+00112:-00054:003893.3903:00385
00386:-00060:+00128:-00098:003893.3903:00386
00387:-00056:+00126:-00090:003926.9782:00387
00388:-00059:+00110:-00116:003926.9782:00388
00389:-00063:+00113:-00154:003926.9782:00389
00390:-00069:+00077:-00086:003926.9782:00390
00391:-00072:+00062:+00002:003926.9782:00391
00392:-00053:+00024:-00033:003933.4152:00392
00393:-00036:+00003:+00082:003933.4152:00393
00394:-00018:-00015:+00133:003933.4152:00394
00395:-00027:-00106:+00149:003933.4152:00395
00396:-00042:-00140:-00066:003933.4152:00396
00397:-00017:-00140:-00223:003979.0158:00397
00398:-00034:-00166:-00237:003979.0158:00398
00399:-00014:-00200:-00113:003979.0158:00399
00400:-00021:-00219:-00037:003979.0158:00400
00401:+00050:-00155:+00243:003979.0158:00401
00402:+00063:-00159:+00361:003989.8315:00402
00403:+00071:-00056:+00274:003989.8315:00403
00404:+00106:-00003:+00146:003989.8315:00404
00405:+00143:+00048:+00077:003989.8315:00405
00406:+00186:+00073:-00011:003989.8315:00406
00407:+00195:+00129:-00036:004009.0927:00407
00408:+00181:+00120:-00078:004009.0927:00408
00409:+00169:+00161:-00030:004009.0927:00409
00410:+00172:+00176:-00009:004009.0927:00410
00411:+00123:+00204:-00064:004009.0927:00411
00412:+00051:+00199:+00002:004004.3779:00412
00413:+00042:+00212:-00050:004004.3779:00413
00414:-00017:+00210:-00091:004004.3779:00414
00415:-00041:+00170:+00032:004004.3779:00415
00416:-00030:+00168:+00029:004004.3779:00416
00417:-00182:+00081:+00127:004015.7060:00417
00418:-00126:+00048:+00244:004015.7060:00418
00419:-00327:-00122:+00021:004015.7060:00419
00420:-00260:-00083:-00269:004015.7060:00420
00421:-00319:-00176:-00240:004015.7060:00421
00422:-00316:-00177:-00074:003996.2753:00422
00423:-00318:-00270:-00027:003996.2753:00423
00424:-00244:-00246:-00057:003996.2753:00424
00425:-00092:-00271:-00034:003996.2753:00425
00426:-00059:-00259:+00100:003996.2753:00426
00427:+00010:-00270:+00082:003979.1184:00427
00428:-00014:-00219:+00050:003979.1184:00428
00429:+00064:-00194:+00111:003979.1184:00429
00430:+00079:-00159:+00185:003979.1184:00430
00431:+00092:-00157:+00161:003979.1184:00431
00432:+00104:-00113:+00146:003964.6367:00432
00433:+00101:-00074:-00101:003964.6367:00433
00434:+00089:-00034:-00037:003964.6367:00434
00435:+00095:-00023:-00075:003964.6367:00435
00436:+00061:-00004:-00012:003964.6367:00436
00437:+00049:+00014:+00003:003933.4528:00437
00438:+00076:+00082:-00026:003933.4528:00438
00439:+00056:+00120:+00000:003933.4528:00439
00440:+00018:+00162:+00166:003933.4528:00440
00441:-00010:+00190:+00127:003933.4528:00441
00442:-00037:+00208:-00034:003929.7268:00442
00443:-00035:+00197:+00084:003929.7268:00443
00444:-00078:+00202:+00172:003929.7268:00444
00445:-00123:+00205:+00082:003929.7268:00445
00446:-00144:+00176:+00073:003929.7268:00446
00447:-00096:+00152:-00027:003914.6850:00447
00448:-00097:+00139:+00124:003914.6850:00448
00449:-00089:+00059:+00120:003914.6850:00449
00450:-00083:+00011:+00048:003914.6850:00450
00451:-00060:+00036:-00024:003914.6850:00451
00452:-00072:-00003:-00110:003872.5922:00452
00453:-00026:-00024:-00046:003872.5922:00453
00454:-00016:-00066:+00097:003872.5922:00454
00455:-00039:-00070:+00111:003872.5922:00455
00456:-00034:-00102:+00024:003872.5922:00456
00457:-00068:-00126:+00106:003872.5922:00457
00458:-00069:-00140:-00044:003857.8513:00458
00459:-00067:-00138:+00159:003857.8513:00459
00460:+00014:-00167:+00155:003857.8513:00460
00461:-00027:-00115:-00005:003857.8513:00461
00462:+00075:-00157:-00068:003857.8513:00462
00463:+00067:-00119:-00006:003842.1665:00463
00464:+00048:-00171:-00173:003842.1665:00464
00465:+00052:-00129:+00005:003842.1665:00465
00466:+00086:-00132:+00062:003842.1665:00466
00467:+00035:-00125:-00002:003842.1665:00467
00468:+00047:-00109:-00035:003825.2143:00468
00469:+00056:-00035:+00087:003825.2143:00469
00470:+00041:-00033:+00012:003825.2143:00470
00471:+00025:+00030:-00084:003825.2143:00471
00472:+00008:+00011:-00004:003825.2143:00472
00473:+00025:+00070:-00031:003822.8520:00473
00474:-00001:+00054:-00037:003822.8520:00474
00475:+00015:+00096:-00020:003822.8520:00475
00476:-00026:+00083:-00001:003822.8520:00476
00477:-00001:+00095:-00020:003822.8520:00477
00478:-00044:+00095:-00047:003842.2019:00478
00479:+00012:+00098:-00043:003842.2019:00479
00480:-00011:+00084:-00085:003842.2019:00480
00481:-00012:+00100:-00066:003842.2019:00481
00482:-00025:+00055:+00015:003842.2019:00482
00483:+00000:+00079:-00035:003842.2019:00483
00484:-00017:+00069:-00041:003848.7795:00484
00485:-00012:+00063:-00089:003848.7795:00485
00486:-00007:+00055:-00123:003848.7795:00486
00487:-00044:+00067:-00089:003848.7795:00487
00488:-00037:+00058:-00042:003848.7795:00488
00489:-00018:+00082:-00075:003881.4477:00489
00490:-00060:+00084:-00145:003881.4477:00490
00491:-00059:+00058:-00136:003881.4477:00491
00492:-00053:+00080:-00139:003881.4477:00492
00493:-00068:+00079:-00133:003881.4477:00493
00494:-00068:+00058:-00110:003902.4228:00494
00495:-00043:+00082:-00022:003902.4228:00495
00496:-00021:+00045:+00044:003902.4228:00496
00497:-00028:+00053:+00075:003902.4228:00497
00498:-00020:+00054:+00124:003902.4228:00498
00499:-00017:+00020:+00085:003933.4621:00499
00500:-00021:-00014:+00034:003933.4621:00500
00501:-00059:+00010:-00278:003933.4621:00501
00502:-00046:+00024:-00293:003933.4621:00502
00503:-00045:-00001:-00229:003933.4621:00503
00504:-00028:-00010:-00171:003954.1945:00504
00505:-00013:+00010:+00157:003954.1945:00505
00506:+00073:+00016:+00258:003954.1945:00506
00507:+00067:+00060:+00257:003954.1945:00507
00508:+00103:+00083:+00183:003954.1945:00508
00509:+00100:+00127:+00042:003989.9362:00509
00510:+00113:+00161:+00126:003989.9362:00510
00511:+00113:+00164:+00076:003989.9362:00511
00512:+00067:+00175:+00057:003989.9362:00512
00513:+00110:+00197:-00100:003989.9362:00513
00514:+00059:+00172:-00095:003983.5583:00514
00515:+00002:+00147:-00067:003983.5583:00515
00516:-00078:+00117:-00087:003983.5583:00516
00517:-00035:+00145:-00049:003983.5583:00517
00518:-00118:+00092:-00188:003983.5583:00518
00519:-00091:+00105:+00039:004004.2360:00519
00520:-00093:+00086:+00205:004004.2360:00520
00521:-00113:+00088:-00123:004004.2360:00521
00522:-00108:+00050:-00132:004004.2360:00522
00523:-00071:+00001:+00248:004004.2360:00523
00524:-00116:-00062:+00051:003989.8979:00524
00525:-00244:-00086:-00126:003989.8979:00525
00526:-00122:-00166:-00127:003989.8979:00526
00527:-00138:-00162:-00100:003989.8979:00527
00528:-00111:-00206:-00090:003989.8979:00528
00529:-00109:-00260:-00088:003983.4067:00529
00530:-00093:-00259:-00092:003983.4067:00530
00531:+00009:-00243:+00023:003983.4067:00531
00532:+00010:-00255:-00002:003983.4067:00532
00533:-00036:-00257:+00151:003983.4067:00533
00534:-00001:-00253:+00254:003966.4687:00534
00535:-00003:-00238:+00217:003966.4687:00535
00536:+00000:-00203:-00049:003966.4687:00536
00537:-00030:-00162:-00014:003966.4687:00537
00538:-00011:-00154:+00042:003966.4687:00538
00539:-00008:-00091:+00025:003977.0380:00539
00540:+00003:-00064:-00074:003977.0380:00540
00541:+00061:+00009:+00012:003977.0380:00541
00542:+00051:+00078:+00148:003977.0380:00542
00543:+00061:+00102:+00157:003977.0380:00543
00544:+00057:+00157:+00074:003933.4062:00544
00545:+00035:+00215:+00039:003933.4062:00545
00546:+00046:+00225:-00077:003933.4062:00546
00547:-00013:+00259:-00081:003933.4062:00547
00548:-00031:+00246:+00049:003933.4062:00548
00549:-00067:+00268:+00101:003929.6901:00549
00550:-00070:+00239:+00070:003929.6901:00550
00551:-00068:+00238:+00123:003929.6901:00551
00552:-00099:+00182:+00097:003929.6901:00552
00553:-00113:+00159:-00032:003929.6901:00553
00554:-00095:+00106:+00019:003927.1169:00554
00555:-00065:+00067:+00041:003927.1169:00555
00556:-00114:+00015:+00044:003927.1169:00556
00557:-00072:+00005:+00057:003927.1169:00557
00558:-00054:-00043:+00087:003927.1169:00558
00559:-00032:-00065:-00026:003896.8286:00559
00560:-00026:-00109:-00024:003896.8286:00560
00561:-00019:-00125:+00074:003896.8286:00561
00562:-00005:-00117:+00009:003896.8286:00562
00563:+00014:-00133:+00073:003896.8286:00563
00564:+00018:-00132:+00089:003896.8286:00564
00565:+00018:-00139:+00084:003881.5187:00565
00566:+00011:-00135:+00075:003881.5187:00566
00567:+00010:-00143:-00012:003881.5187:00567
00568:-00005:-00129:-00067:003881.5187:00568
00569:-00010:-00138:-00001:003881.5187:00569
00570:-00026:-00119:+00070:003866.1552:00570
00571:-00001:-00085:+00100:003866.1552:00571
00572:+00025:-00080:+00005:003866.1552:00572
00573:+00001:-00030:-00013:003866.1552:00573
00574:+00074:-00004:-00073:003866.1552:00574
00575:+00061:+00063:-00110:003848.8237:00575
00576:+00035:+00053:-00042:003848.8237:00576
00577:+00067:+00071:+00032:003848.8237:00577
00578:+00053:+00083:+00001:003848.8237:00578
00579:+00020:+00091:-00019:003848.8237:00579
00580:+00009:+00075:-00008:003857.8688:00580
00581:-00028:+00110:-00069:003857.8688:00581
00582:-00048:+00095:-00103:003857.8688:00582
00583:-00068:+00094:-00055:003857.8688:00583
00584:-00065:+00067:-00044:003857.8688:00584
00585:-00066:+00064:-00054:003878.1811:00585
00586:-00070:+00030:-00024:003878.1811:00586
00587:-00044:+00042:-00006:003878.1811:00587
00588:-00044:+00027:-00045:003878.1811:00588
00589:-00040:+00025:-00044:003878.1811:00589
00590:+00002:+00041:-00074:003896.8374:00590
00591:+00014:+00057:-00074:003896.8374:00591
00592:+00005:+00067:-00050:003896.8374:00592
00593:+00040:+00060:-00085:003896.8374:00593
00594:+00031:+00074:-00122:003896.8374:00594
00595:+00046:+00074:-00113:003896.8374:00595
00596:+00042:+00085:-00094:003917.6240:00596
00597:+00042:+00096:-00036:003917.6240:00597
00598:+00056:+00109:+00028:003917.6240:00598
00599:+00068:+00075:+00121:003917.6240:00599
00600:+00074:+00055:+00068:003917.6240:00600
00601:+00021:+00020:+00087:003952.0600:00601
00602:+00046:-00013:+00083:003952.0600:00602
00603:+00016:-00040:-00015:003952.0600:00603
00604:-00043:-00058:-00167:003952.0600:00604
00605:-00037:-00074:-00203:003952.0600:00605
00606:-00048:-00082:-00185:003958.4216:00606
00607:-00024:-00144:-00013:003958.4216:00607
00608:-00013:-00119:+00197:003958.4216:00608
00609:+00023:-00097:+00273:003958.4216:00609
00610:+00026:-00061:+00242:003958.4216:00610
00611:+00018:-00052:+00102:003991.6896:00611
00612:+00020:+00029:-00016:003991.6896:00612
00613:+00068:+00060:+00071:003991.6896:00613
00614:+00050:+00096:-00014:003991.6896:00614
00615:+00069:+00092:-00072:003991.6896:00615
00616:+00103:+00110:+00003:003990.1369:00616
00617:+00101:+00109:-00003:003990.1369:00617
00618:+00035:+00124:-00007:003990.1369:00618
00619:+00039:+00108:-00038:003990.1369:00619
00620:-00012:+00126:-00123:003990.1369:00620
00621:-00029:+00130:-00069:003983.6152:00621
00622:-00027:+00120:-00024:003983.6152:00622
00623:-00086:+00086:+00030:003983.6152:00623
00624:-00105:+00048:-00201:003983.6152:00624
00625:-00160:+00036:-00226:003983.6152:00625
00626:-00162:-00009:+00150:003991.7363:00626
00627:-00156:-00105:+00061:003991.7363:00627
00628:-00264:-00142:-00265:003991.7363:00628
00629:-00151:-00185:-00212:003991.7363:00629
00630:-00110:-00182:-00136:003991.7363:00630
00631:-00086:-00210:+00013:003977.3034:00631
00632:-00105:-00233:-00023:003977.3034:00632
00633:-00072:-00220:-00008:003977.3034:00633
00634:-00005:-00148:-00029:003977.3034:00634
00635:+00008:-00119:+00088:003977.3034:00635
00636:+00004:-00142:+00177:003958.5151:00636
00637:-00011:-00079:+00176:003958.5151:00637
00638:+00024:-00055:+00040:003958.5151:00638
00639:+00040:-00016:+00040:003958.5151:00639
00640:+00031:-00013:+00066:003958.5151:00640
00641:+00024:+00007:-00036:003954.3698:00641
00642:-00009:+00016:-00165:003954.3698:00642
00643:+00032:+00040:-00043:003954.3698:00643
00644:+00047:+00042:-00049:003954.3698:00644
00645:+00019:+00093:+00033:003954.3698:00645
00646:+00031:+00101:+00200:003939.6000:00646
00647:+00006:+00154:+00216:003939.6000:00647
00648:-00001:+00168:+00067:003939.6000:00648
00649:-00040:+00190:+00070:003939.6000:00649
00650:-00073:+00180:+00022:003939.6000:00650
00651:-00077:+00206:+00016:003908.9606:00651
00652:-00115:+00171:+00113:003908.9606:00652
00653:-00106:+00136:+00098:003908.9606:00653
00654:-00099:+00116:-00091:003908.9606:00654
00655:-00070:+00079:+00260:003908.9606:00655
00656:-00031:+00011:+00232:003905.5412:00656
00657:-00080:+00007:-00026:003905.5412:00657
00658:-00056:-00049:-00097:003905.5412:00658
00659:-00073:-00109:-00161:003905.5412:00659
00660:-00064:-00086:-00087:003905.5412:00660
00661:-00030:-00190:+00099:003890.3818:00661
00662:-00034:-00218:+00120:003890.3818:00662
00663:-00052:-00213:+00148:003890.3818:00663
00664:-00075:-00224:+00050:003890.3818:00664
00665:-00098:-00241:+00056:003890.3818:00665
00666:-00047:-00236:+00097:003890.3818:00666
00667:-00045:-00186:+00039:003872.6638:00667
00668:-00008:-00193:+00070:003872.6638:00668
00669:+00059:-00164:+00122:003872.6638:00669
00670:+00092:-00116:+00047:003872.6638:00670
00671:+00051:-00132:-00023:003872.6638:00671
00672:+00100:-00076:-00056:003857.8601:00672
00673:+00122:-00011:-00040:003857.8601:00673
00674:+00085:+00002:-00021:003857.8601:00674
00675:+00096:+00027:-00111:003857.8601:00675
00676:+00100:+00050:+00029:003857.8601:00676
00677:+00133:+00087:+00024:003866.1821:00677
00678:+00066:+00147:-00109:003866.1821:00678
00679:+00068:+00133:-00139:003866.1821:00679
00680:+00021:+00148:-00029:003866.1821:00680
00681:+00040:+00147:+00050:003866.1821:00681
00682:+00005:+00185:+00086:003848.9030:00682
00683:-00043:+00158:+00057:003848.9030:00683
00684:-00067:+00155:-00056:003848.9030:00684
00685:-00090:+00115:-00150:003848.9030:00685
00686:-00077:+00095:-00169:003848.9030:00686
00687:-00065:+00080:-00162:003869.7724:00687
00688:-00103:+00029:-00025:003869.7724:00688
00689:-00049:+00000:+00047:003869.7724:00689
00690:-00052:+00019:+00042:003869.7724:00690
00691:-00039:+00020:-00040:003869.7724:00691
00692:-00031:-00001:-00071:003902.5410:00692
00693:+00000:+00004:-00027:003902.5410:00693
00694:-00028:-00005:-00091:003902.5410:00694
00695:-00014:+00022:-00078:003902.5410:00695
00696:+00013:+00017:-00059:003902.5410:00696
00697:-00012:+00013:-00083:003909.0605:00697
00698:+00012:+00051:-00121:003909.0605:00698
00699:+00031:+00059:-00093:003909.0605:00699
00700:+00037:+00103:-00096:003909.0605:00700
00701:+00049:+00128:-00062:003909.0605:00701
00702:+00054:+00145:-00053:003909.0605:00702
00703:+00050:+00123:-00027:003942.0786:00703
00704:+00056:+00128:-00020:003942.0786:00704
00705:-00017:+00086:+00023:003942.0786:00705
00706:-00035:+00062:+00029:003942.0786:00706
00707:-00039:+00022:+00184:003942.0786:00707
00708:-00055:+00001:+00038:003964.6650:00708
00709:-00067:+00007:-00182:003964.6650:00709
00710:-00075:-00018:-00221:003964.6650:00710
00711:-00055:-00051:-00119:003964.6650:00711
00712:-00038:-00049:-00141:003964.6650:00712
00713:+00008:-00029:+00152:003996.3515:00713
00714:+00053:-00026:+00375:003996.3515:00714
00715:+00050:-00008:+00268:003996.3515:00715
00716:+00053:+00024:+00100:003996.3515:00716
00717:+00066:+00059:+00074:003996.3515:00717
00718:+00038:+00084:+00194:003979.1840:00718
00719:+00131:+00087:+00076:003979.1840:00719
00720:+00070:+00079:-00040:003979.1840:00720
00721:+00080:+00076:-00062:003979.1840:00721
00722:+00052:+00060:+00073:003979.1840:00722
00723:+00047:+00097:+00147:004002.9094:00723
00724:-00020:+00070:+00098:004002.9094:00724
00725:-00044:+00125:+00129:004002.9094:00725
00726:-00051:+00098:-00003:004002.9094:00726
00727:-00056:+00130:-00141:004002.9094:00727
00728:-00123:+00061:-00374:003983.7949:00728
00729:-00134:+00070:+00163:003983.7949:00729
00730:-00080:-00070:+00160:003983.7949:00730
00731:-00285:-00091:-00008:003983.7949:00731
00732:-00226:-00146:-00248:003983.7949:00732
00733:-00185:-00161:-00086:003991.9340:00733
00734:-00198:-00196:+00019:003991.9340:00734
00735:-00173:-00266:+00256:003991.9340:00735
00736:-00164:-00278:+00078:003991.9340:00736
00737:-00075:-00257:-00040:003991.9340:00737
00738:-00027:-00295:-00058:003977.3415:00738
00739:-00003:-00240:-00060:003977.3415:00739
00740:-00044:-00212:-00111:003977.3415:00740
00741:-00001:-00179:+00094:003977.3415:00741
00742:+00091:-00123:+00045:003977.3415:00742
00743:+00053:-00105:+00090:003958.5429:00743
00744:+00062:-00092:+00172:003958.5429:00744
00745:+00050:-00058:+00025:003958.5429:00745
00746:+00084:-00048:-00117:003958.5429:00746
00747:+00079:-00019:-00124:003958.5429:00747
00748:+00080:+00064:+00044:003942.0415:00748
00749:+00080:+00085:+00077:003942.0415:00749
00750:+00033:+00099:+00021:003942.0415:00750
00751:+00057:+00166:+00146:003942.0415:00751
00752:+00034:+00176:+00111:003942.0415:00752
00753:-00050:+00165:-00063:003927.1450:00753
00754:-00117:+00211:-00191:003927.1450:00754
00755:-00078:+00236:-00116:003927.1450:00755
00756:-00166:+00207:-00022:003927.1450:00756
00757:-00170:+00210:+00005:003927.1450:00757
00758:-00113:+00178:+00126:003896.8107:00758
00759:-00130:+00152:+00249:003896.8107:00759
00760:-00146:+00120:-00135:003896.8107:00760
00761:-00094:+00106:+00125:003896.8107:00761
00762:-00085:+00031:+00097:003896.8107:00762
00763:-00141:+00027:-00044:003893.5510:00763
00764:-00062:-00019:-00021:003893.5510:00764
00765:-00085:-00038:+00112:003893.5510:00765
00766:-00084:-00082:+00084:003893.5510:00766
00767:-00077:-00098:-00052:003893.5510:00767
00768:-00100:-00119:+00035:003866.1286:00768
00769:-00060:-00140:+00013:003866.1286:00769
00770:-00033:-00152:+00022:003866.1286:00770
00771:+00002:-00146:+00103:003866.1286:00771
00772:+00015:-00151:+00169:003866.1286:00772
00773:+00007:-00171:+00080:003866.1286:00773
00774:+00015:-00149:+00161:003848.8498:00774
00775:+00036:-00156:+00147:003848.8498:00775
00776:+00024:-00120:-00055:003848.8498:00776
00777:+00046:-00115:-00182:003848.8498:00777
00778:+00042:-00109:-00083:003848.8498:00778
00779:+00040:-00086:-00022:003846.1430:00779
00780:+00052:-00060:-00087:003846.1430:00780
00781:+00088:-00045:+00250:003846.1430:00781
00782:+00137:+00000:+00161:003846.1430:00782
00783:+00042:+00003:+00055:003846.1430:00783
00784:+00076:+00026:-00024:003854.0881:00784
00785:+00050:+00034:-00018:003854.0881:00785
00786:-00012:+00072:-00177:003854.0881:00786
00787:-00029:+00083:-00036:003854.0881:00787
00788:-00016:+00094:-00029:003854.0881:00788
00789:-00090:+00061:-00033:003848.8059:00789
00790:-00049:+00094:-00090:003848.8059:00790
00791:-00037:+00071:-00046:003848.8059:00791
00792:-00053:+00058:-00106:003848.8059:00792
00793:-00034:+00066:-00099:003848.8059:00793
00794:-00004:+00055:-00025:003881.5544:00794
00795:+00004:+00067:-00052:003881.5544:00795
00796:+00019:+00066:-00043:003881.5544:00796
00797:+00019:+00064:+00010:003881.5544:00797
00798:+00027:+00055:-00059:003881.5544:00798
00799:+00003:+00042:-00068:003890.3461:00799
00800:+00002:+00076:-00179:003890.3461:00800
00801:+00007:+00085:-00117:003890.3461:00801
00802:+00008:+00089:-00132:003890.3461:00802
00803:-00002:+00117:-00142:003890.3461:00803
00804:+00007:+00118:-00157:003890.3461:00804
00805:-00029:+00147:-00204:003921.2600:00805
00806:-00040:+00132:-00186:003921.2600:00806
00807:-00050:+00142:-00141:003921.2600:00807
00808:-00052:+00124:-00095:003921.2600:00808
00809:-00030:+00108:-00020:003921.2600:00809
00810:-00021:+00088:+00110:003942.0415:00810
00811:-00033:+00046:+00246:003942.0415:00811
00812:-00054:-00005:+00245:003942.0415:00812
00813:-00089:+00007:-00184:003942.0415:00813
00814:-00078:+00005:-00289:003942.0415:00814
00815:-00024:+00003:-00212:003964.7219:00815
00816:+00009:-00059:-00067:003964.7219:00816
00817:+00005:-00062:-00090:003964.7219:00817
00818:+00078:-00062:+00234:003964.7219:00818
00819:+00149:-00046:+00185:003964.7219:00819
00820:+00102:-00003:+00142:003983.7570:00820
00821:+00194:+00026:+00225:003983.7570:00821
00822:+00195:+00111:+00325:003983.7570:00822
00823:+00174:+00141:+00195:003983.7570:00823
00824:+00107:+00205:+00126:003983.7570:00824
00825:+00189:+00220:+00114:004004.3496:00825
00826:+00128:+00204:+00080:004004.3496:00826
00827:+00085:+00194:-00036:004004.3496:00827
00828:+00032:+00194:-00116:004004.3496:00828
00829:-00053:+00194:-00201:004004.3496:00829
00830:-00070:+00213:+00116:004002.8518:00830
00831:-00094:+00170:+00012:004002.8518:00831
00832:-00177:+00106:-00137:004002.8518:00832
00833:-00122:+00025:+00412:004002.8518:00833
00834:-00201:-00022:+00341:004002.8518:00834
00835:-00290:-00128:-00164:003983.5012:00835
00836:-00231:-00171:-00052:003983.5012:00836
00837:-00207:-00210:+00048:003983.5012:00837
00838:-00232:-00271:+00049:003983.5012:00838
00839:-00233:-00330:-00047:003983.5012:00839
00840:-00161:-00390:+00002:003991.6328:00840
00841:-00113:-00378:-00060:003991.6328:00841
00842:-00067:-00399:+00007:003991.6328:00842
00843:-00087:-00413:+00026:003991.6328:00843
00844:-00078:-00320:+00019:003991.6328:00844
00845:+00019:-00285:+00010:003990.0126:00845
00846:+00091:-00267:+00061:003990.0126:00846
00847:+00084:-00211:+00236:003990.0126:00847
00848:+00095:-00148:+00223:003990.0126:00848
00849:+00117:-00080:+00102:003990.0126:00849
00850:+00116:-00065:+00009:003971.0627:00850
00851:+00082:+00008:-00046:003971.0627:00851
00852:+00076:+00067:+00008:003971.0627:00852
00853:+00054:+00062:-00064:003971.0627:00853
00854:+00048:+00142:-00036:003971.0627:00854
00855:+00061:+00169:-00084:003966.7382:00855
00856:+00020:+00200:-00190:003966.7382:00856
00857:-00033:+00267:-00156:003966.7382:00857
00858:-00025:+00284:+00227:003966.7382:00858
00859:-00003:+00287:+00252:003966.7382:00859
00860:-00070:+00307:+00114:003952.0224:00860
00861:-00050:+00318:-00007:003952.0224:00861
00862:-00101:+00257:+00095:003952.0224:00862
00863:-00095:+00238:+00130:003952.0224:00863
00864:-00124:+00201:+00088:003952.0224:00864
00865:-00096:+00158:+00009:003933.5444:00865
00866:-00093:+00117:-00015:003933.5444:00866
00867:-00051:+00079:+00000:003933.5444:00867
00868:-00052:+00009:-00057:003933.5444:00868
00869:-00075:+00007:-00330:003933.5444:00869
00870:+00048:-00063:+00170:003917.5424:00870
00871:+00089:-00125:+00203:003917.5424:00871
00872:-00055:-00111:+00048:003917.5424:00872
00873:-00023:-00174:+00014:003917.5424:00873
00874:-00024:-00162:-00112:003917.5424:00874
00875:-00020:-00191:-00110:003914.7495:00875
00876:-00008:-00145:+00017:003914.7495:00876
00877:+00021:-00181:+00092:003914.7495:00877
00878:-00001:-00146:+00144:003914.7495:00878
00879:+00062:-00189:+00175:003914.7495:00879
00880:+00046:-00173:+00228:003884.6997:00880
00881:+00021:-00160:+00019:003884.6997:00881
00882:+00008:-00141:-00138:003884.6997:00882
00883:+00028:-00139:-00040:003884.6997:00883
00884:+00008:-00118:-00093:003884.6997:00884
00885:+00021:-00112:+00124:003881.5366:00885
00886:+00100:-00095:+00146:003881.5366:00886
00887:+00020:-00061:+00091:003881.5366:00887
00888:+00002:-00034:+00031:003881.5366:00888
00889:+00072:+00003:-00030:003881.5366:00889
00890:+00024:+00043:-00109:003881.5366:00890
00891:+00017:+00032:-00114:003878.1000:00891
00892:+00006:+00066:-00035:003878.1000:00892
00893:+00017:+00039:-00029:003878.1000:00893
00894:-00004:+00048:-00019:003878.1000:00894
00895:+00016:+00064:+00023:003878.1000:00895
00896:-00015:+00045:-00012:003884.6909:00896
00897:-00015:+00054:-00046:003884.6909:00897
00898:-00016:+00078:-00035:003884.6909:00898
00899:+00000:+00053:-00054:003884.6909:00899
00900:+00000:+00044:-00082:003884.6909:00900
00901:-00002:+00053:-00083:003893.4531:00901
00902:-00025:+00046:-00056:003893.4531:00902
00903:-00040:+00045:-00122:003893.4531:00903
00904:-00042:+00060:-00111:003893.4531:00904
00905:-00025:+00082:-00107:003893.4531:00905
00906:-00042:+00116:-00155:003927.0708:00906
00907:-00020:+00107:-00127:003927.0708:00907
00908:-00014:+00118:-00171:003927.0708:00908
00909:-00010:+00132:-00163:003927.0708:00909
00910:-00003:+00142:-00166:003927.0708:00910
00911:-00022:+00142:-00071:003921.2233:00911
00912:-00041:+00108:-00043:003921.2233:00912
00913:-00037:+00075:-00047:003921.2233:00913
00914:-00038:+00078:+00029:003921.2233:00914
00915:-00042:+00049:+00205:003921.2233:00915
00916:-00054:-00012:+00104:003966.7382:00916
00917:-00090:-00006:-00266:003966.7382:00917
00918:-00077:-00001:-00305:003966.7382:00918
00919:-00032:-00022:-00218:003966.7382:00919
00920:-00058:-00032:-00211:003966.7382:00920
00921:-00049:-00002:-00179:003977.2746:00921
00922:+00017:+00001:+00260:003977.2746:00922
00923:+00035:+00020:+00189:003977.2746:00923
00924:+00022:+00026:+00091:003977.2746:00924
00925:+00110:+00057:+00221:003977.2746:00925
00926:+00134:+00097:+00332:003983.5866:00926
00927:+00119:+00131:+00137:003983.5866:00927
00928:+00112:+00169:+00090:003983.5866:00928
00929:+00156:+00189:+00130:003983.5866:00929
00930:+00117:+00175:-00029:003983.5866:00930
00931:+00051:+00176:-00027:003991.7180:00931
00932:+00056:+00159:-00109:003991.7180:00932
00933:-00069:+00133:-00185:003991.7180:00933
00934:-00045:+00201:-00078:003991.7180:00934
00935:-00093:+00160:+00006:003991.7180:00935
00936:-00135:+00091:-00007:004002.8037:00936
00937:-00142:+00078:-00103:004002.8037:00937
00938:-00095:+00042:+00239:004002.8037:00938
00939:-00129:-00040:+00339:004002.8037:00939
00940:-00222:-00057:+00144:004002.8037:00940
00941:-00193:-00138:-00134:003983.6435:00941
00942:-00191:-00163:-00051:003983.6435:00942
00943:-00217:-00197:-00016:003983.6435:00943
00944:-00233:-00295:-00161:003983.6435:00944
00945:-00202:-00307:-00201:003983.6435:00945
00946:-00095:-00274:-00096:003991.6987:00946
00947:-00068:-00286:-00008:003991.6987:00947
00948:-00025:-00274:+00099:003991.6987:00948
00949:+00024:-00260:+00139:003991.6987:00949
00950:+00070:-00246:+00213:003991.6987:00950
00951:+00079:-00190:+00258:003990.0507:00951
00952:+00083:-00170:+00134:003990.0507:00952
00953:+00075:-00138:-00025:003990.0507:00953
00954:+00059:-00088:-00106:003990.0507:00954
00955:+00018:-00051:-00123:003990.0507:00955
00956:+00021:-00014:-00118:003958.5058:00956
00957:+00003:+00049:-00047:003958.5058:00957
00958:+00002:+00112:+00039:003958.5058:00958
00959:+00036:+00160:+00046:003958.5058:00959
00960:+00043:+00190:-00037:003958.5058:00960
00961:+00043:+00196:-00089:003954.2775:00961
00962:+00032:+00240:+00047:003954.2775:00962
00963:-00007:+00280:+00113:003954.2775:00963
00964:-00043:+00267:+00031:003954.2775:00964
00965:-00047:+00260:+00164:003954.2775:00965
00966:-00104:+00219:+00143:003952.0134:00966
00967:-00168:+00207:+00083:003952.0134:00967
00968:-00201:+00139:-00050:003952.0134:00968
00969:-00202:+00121:-00040:003952.0134:00969
00970:-00137:+00076:-00056:003952.0134:00970
00971:-00113:+00043:+00055:003933.5637:00971
00972:-00086:+00031:+00113:003933.5637:00972
00973:-00029:-00015:+00090:003933.5637:00973
00974:+00020:-00009:+00000:003933.5637:00974
00975:+00073:-00034:+00025:003933.5637:00975
00976:+00041:-00060:+00129:003933.5637:00976
00977:+00046:-00110:+00073:003905.5234:00977
00978:+00027:-00144:+00165:003905.5234:00978
00979:+00017:-00143:+00154:003905.5234:00979
00980:+00004:-00151:+00061:003905.5234:00980
00981:+00012:-00155:+00076:003905.5234:00981
00982:+00011:-00154:-00003:003902.4411:00982
00983:+00010:-00138:-00115:003902.4411:00983
00984:+00004:-00130:+00009:003902.4411:00984
00985:+00020:-00095:+00106:003902.4411:00985
00986:+00063:-00111:+00137:003902.4411:00986
00987:+00063:-00111:+00142:003872.6279:00987
00988:+00042:-00081:+00034:003872.6279:00988
00989:+00060:-00056:+00034:003872.6279:00989
00990:+00005:-00034:-00026:003872.6279:00990
00991:-00028:-00030:-00072:003872.6279:00991
00992:-00019:+00022:-00102:003857.8339:00992
00993:-00027:-00022:-00061:003857.8339:00993
00994:-00044:+00005:+00008:003857.8339:00994
00995:-00052:-00034:+00062:003857.8339:00995
00996:-00074:+00001:+00012:003857.8339:00996
00997:-00105:-00014:-00012:003866.1379:00997
00998:-00081:+00003:-00039:003866.1379:00998
00999:-00097:-00021:-00073:003866.1379:00999
01000:-00100:+00017:-00006:003866.1379:01000
01001:-00046:+00008:-00065:003866.1379:01001
01002:-00031:+00033:-00065:003884.6997:01002
01003:-00021:+00034:-00060:003884.6997:01003
01004:-00021:+00028:-00004:003884.6997:01004
01005:-00002:+00036:-00004:003884.6997:01005
01006:+00025:+00049:-00026:003884.6997:01006
01007:+00034:+00063:-00065:003884.6997:01007
01008:+00086:+00061:-00093:003893.4882:01008
01009:+00107:+00100:-00082:003893.4882:01009
01010:+00122:+00110:-00083:003893.4882:01010
01011:+00116:+00117:-00118:003893.4882:01011
01012:+00101:+00132:-00119:003893.4882:01012
01013:+00084:+00138:-00116:003927.1079:01013
01014:+00102:+00150:-00118:003927.1079:01014
01015:+00076:+00162:-00023:003927.1079:01015
01016:+00059:+00154:+00028:003927.1079:01016
01017:+00003:+00120:+00080:003927.1079:01017
01018:+00005:+00107:+00072:003933.5261:01018
01019:+00011:+00078:+00044:003933.5261:01019
01020:-00007:+00063:-00158:003933.5261:01020
01021:-00055:+00019:-00222:003933.5261:01021
01022:-00077:+00020:-00201:003933.5261:01022
01023:-00097:-00012:-00093:003954.2683:01023
01024:-00068:-00014:-00097:003954.2683:01024
01025:-00052:-00029:+00226:003954.2683:01025
01026:-00016:-00077:+00239:003954.2683:01026
01027:-00073:-00062:+00055:003954.2683:01027
01028:-00014:-00023:+00056:003990.0507:01028
01029:+00032:-00049:+00106:003990.0507:01029
01030:+00011:+00017:+00032:003990.0507:01030
01031:+00007:+00034:-00016:003990.0507:01031
01032:+00072:+00014:+00162:003990.0507:01032
01033:+00109:+00027:+00045:003970.9689:01033
01034:+00089:+00062:+00040:003970.9689:01034
01035:+00128:+00074:-00036:003970.9689:01035
01036:+00132:+00079:+00089:003970.9689:01036
01037:+00104:+00079:-00067:003970.9689:01037
01038:+00046:+00075:-00043:003979.0529:01038
01039:-00004:+00000:-00037:003979.0529:01039
01040:-00030:+00051:-00133:003979.0529:01040
01041:-00055:+00016:+00212:003979.0529:01041
01042:-00042:-00041:+00208:003979.0529:01042
01043:-00227:-00090:-00003:003989.8410:01043
01044:-00151:-00122:-00312:003989.8410:01044
01045:-00209:-00188:-00120:003989.8410:01045
01046:-00214:-00213:+00051:003989.8410:01046
01047:-00232:-00276:-00050:003989.8410:01047
01048:-00208:-00278:-00134:003970.9597:01048
01049:-00130:-00260:+00004:003970.9597:01049
01050:-00086:-00254:+00149:003970.9597:01050
01051:-00080:-00228:+00115:003970.9597:01051
01052:-00048:-00203:+00013:003970.9597:01052
01053:+00011:-00134:+00084:003979.0068:01053
01054:+00044:-00115:+00085:003979.0068:01054
01055:+00052:-00066:+00080:003979.0068:01055
01056:+00066:-00025:+00016:003979.0068:01056
01057:+00031:+00017:-00081:003979.0068:01057
01058:+00035:+00043:-00140:003964.5236:01058
01059:+00040:+00067:-00124:003964.5236:01059
01060:+00005:+00070:-00094:003964.5236:01060
01061:+00028:+00103:+00000:003964.5236:01061
01062:+00024:+00131:+00070:003964.5236:01062
01063:-00011:+00168:-00014:003933.4621:01063
01064:-00001:+00217:-00019:003933.4621:01064
01065:+00001:+00237:+00042:003933.4621:01065
01066:-00019:+00266:-00028:003933.4621:01066
01067:-00056:+00245:+00052:003933.4621:01067
01068:-00048:+00281:+00112:003929.7084:01068
01069:-00080:+00250:+00069:003929.7084:01069
01070:-00099:+00227:-00081:003929.7084:01070
01071:-00066:+00180:-00040:003929.7084:01071
01072:-00056:+00190:-00065:003929.7084:01072
01073:-00037:+00095:+00188:003902.4321:01073
01074:-00040:+00025:+00017:003902.4321:01074
01075:-00094:+00022:+00047:003902.4321:01075
01076:+00022:-00049:+00068:003902.4321:01076
01077:-00099:-00071:+00040:003902.4321:01077
01078:-00069:-00091:+00047:003872.6193:01078
01079:-00083:-00159:+00071:003872.6193:01079
01080:-00098:-00175:-00019:003872.6193:01080
01081:-00089:-00200:-00040:003872.6193:01081
01082:-00080:-00189:+00132:003872.6193:01082
01083:-00037:-00208:+00031:003872.6193:01083
01084:-00080:-00181:+00102:003869.5344:01084
01085:-00028:-00189:+00133:003869.5344:01085
01086:-00024:-00181:+00073:003869.5344:01086
01087:+00027:-00165:+00102:003869.5344:01087
01088:+00021:-00135:+00015:003869.5344:01088
01089:+00071:-00133:+00005:003866.0297:01089
01090:+00078:-00104:-00006:003866.0297:01090
01091:+00073:-00108:-00022:003866.0297:01091
01092:+00081:-00059:-00083:003866.0297:01092
01093:+00132:-00050:+00097:003866.0297:01093
01094:+00149:-00011:+00044:003848.7619:01094
01095:+00089:-00021:-00011:003848.7619:01095
01096:+00093:+00007:-00099:003848.7619:01096
01097:+00083:+00004:-00099:003848.7619:01097
01098:+00062:+00036:-00093:003848.7619:01098
01099:+00053:+00050:+00111:003857.8249:01099
01100:+00030:+00026:+00073:003857.8249:01100
01101:-00045:+00044:+00055:003857.8249:01101
01102:-00043:+00069:-00024:003857.8249:01102
01103:-00106:+00069:-00067:003857.8249:01103
01104:-00107:+00085:-00169:003878.0461:01104
01105:-00136:+00078:-00144:003878.0461:01105
01106:-00106:+00082:-00110:003878.0461:01106
01107:-00106:+00078:-00099:003878.0461:01107
01108:-00069:+00072:-00070:003878.0461:01108
01109:-00026:+00081:-00058:003896.6835:01109
01110:-00008:+00071:-00067:003896.6835:01110
01111:+00017:+00075:-00055:003896.6835:01111
01112:+00038:+00102:-00100:003896.6835:01112
01113:+00052:+00102:-00190:003896.6835:01113
01114:+00071:+00133:-00185:003896.6835:01114
01115:+00048:+00148:-00123:003929.7084:01115
01116:+00060:+00172:-00124:003929.7084:01116
01117:+00039:+00186:-00170:003929.7084:01117
01118:+00045:+00184:-00156:003929.7084:01118
01119:-00028:+00192:-00078:003929.7084:01119
01120:-00042:+00173:-00024:003939.4235:01120
01121:-00035:+00173:+00163:003939.4235:01121
01122:-00028:+00102:+00199:003939.4235:01122
01123:-00034:+00075:+00129:003939.4235:01123
01124:-00073:+00082:-00133:003939.4235:01124
01125:-00097:+00093:-00306:003970.8559:01125
01126:-00100:+00023:-00129:003970.8559:01126
01127:-00099:+00000:-00127:003970.8559:01127
01128:-00049:+00016:-00151:003970.8559:01128
01129:-00068:-00004:+00408:003970.8559:01129
01130:+00058:-00034:+00388:003979.0815:01130
01131:+00000:+00022:+00058:003979.0815:01131
01132:+00072:+00021:+00207:003979.0815:01132
01133:+00125:-00004:+00199:003979.0815:01133
01134:+00139:+00032:-00018:003979.0815:01134
01135:+00099:+00039:+00069:003989.9653:01135
01136:+00157:+00009:+00196:003989.9653:01136
01137:+00164:+00050:+00128:003989.9653:01137
01138:+00098:+00029:+00008:003989.9653:01138
01139:+00007:+00068:+00207:003989.9653:01139
01140:+00049:+00067:+00123:003996.2653:01140
01141:-00084:+00100:+00031:003996.2653:01141
01142:-00093:+00109:-00046:003996.2653:01142
01143:-00167:+00069:-00041:003996.2653:01143
01144:-00157:+00024:-00344:003996.2653:01144
01145:-00184:+00008:+00317:003991.5390:01145
01146:-00129:-00096:+00302:003991.5390:01146
01147:-00304:-00074:+00001:003991.5390:01147
01148:-00199:-00156:-00155:003991.5390:01148
01149:-00222:-00185:-00103:003991.5390:01149
01150:-00182:-00263:+00147:003989.7268:01150
01151:-00153:-00254:+00007:003989.7268:01151
01152:-00195:-00331:-00169:003989.7268:01152
01153:-00014:-00271:+00079:003989.7268:01153
01154:+00028:-00340:+00080:003989.7268:01154
01155:-00049:-00274:-00067:003983.3784:01155
01156:-00057:-00268:-00092:003983.3784:01156
01157:+00066:-00227:+00054:003983.3784:01157
01158:+00085:-00213:+00020:003983.3784:01158
01159:+00110:-00168:+00235:003983.3784:01159
01160:+00150:-00101:+00162:003979.1276:01160
01161:+00129:-00040:+00075:003979.1276:01161
01162:+00175:-00013:-00003:003979.1276:01162
01163:+00112:+00031:-00028:003979.1276:01163
01164:+00092:+00064:-00084:003979.1276:01164
01165:+00106:+00105:-00082:003964.5708:01165
01166:+00068:+00160:-00053:003964.5708:01166
01167:+00074:+00169:+00145:003964.5708:01167
01168:+00050:+00229:+00125:003964.5708:01168
01169:-00020:+00292:-00023:003964.5708:01169
01170:-00055:+00307:-00192:003933.4804:01170
01171:-00074:+00346:-00203:003933.4804:01171
01172:-00121:+00302:-00087:003933.4804:01172
01173:-00125:+00302:+00043:003933.4804:01173
01174:-00148:+00278:+00089:003933.4804:01174
01175:-00165:+00213:+00059:003929.9089:01175
01176:-00139:+00193:+00170:003929.9089:01176
01177:-00161:+00106:+00065:003929.9089:01177
01178:-00170:+00059:-00326:003929.9089:01178
01179:-00172:+00036:+00235:003929.9089:01179
01180:-00037:-00069:+00200:003902.5507:01180
01181:-00147:-00111:-00023:003902.5507:01181
01182:-00072:-00113:-00038:003902.5507:01182
01183:-00029:-00145:+00012:003902.5507:01183
01184:-00073:-00169:-00032:003902.5507:01184
01185:+00025:-00180:+00030:003884.6369:01185
01186:+00027:-00202:+00224:003884.6369:01186
01187:-00015:-00195:+00174:003884.6369:01187
01188:+00014:-00219:+00004:003884.6369:01188
01189:-00003:-00216:+00039:003884.6369:01189
01190:+00059:-00230:+00014:003869.5957:01190
01191:+00014:-00186:+00103:003869.5957:01191
01192:+00019:-00170:+00149:003869.5957:01192
01193:+00030:-00163:+00112:003869.5957:01193
01194:+00038:-00121:-00137:003869.5957:01194
01195:+00049:-00120:-00192:003869.5957:01195
01196:+00092:-00064:-00091:003854.0166:01196
01197:+00081:-00076:+00038:003854.0166:01197
01198:+00071:-00021:+00117:003854.0166:01198
01199:+00100:-00005:+00161:003854.0166:01199
01200:+00094:+00048:+00198:003854.0166:01200
01201:+00033:+00050:+00049:003848.6911:01201
01202:-00045:+00069:-00050:003848.6911:01202
01203:+00001:+00043:-00137:003848.6911:01203
01204:-00065:+00072:-00191:003848.6911:01204
01205:-00071:+00074:-00102:003848.6911:01205
01206:-00062:+00078:-00030:003881.5187:01206
01207:-00085:+00049:-00008:003881.5187:01207
01208:-00067:+00056:-00060:003881.5187:01208
01209:-00043:+00046:-00053:003881.5187:01209
01210:-00039:+00060:-00071:003881.5187:01210
01211:-00040:+00041:-00089:003890.2097:01211
01212:-00008:+00061:-00023:003890.2097:01212
01213:+00007:+00065:-00117:003890.2097:01213
01214:-00011:+00046:-00102:003890.2097:01214
01215:+00009:+00056:-00108:003890.2097:01215
01216:-00004:+00075:-00008:003896.7109:01216
01217:+00013:+00110:-00012:003896.7109:01217
01218:+00021:+00146:-00156:003896.7109:01218
01219:+00053:+00137:-00210:003896.7109:01219
01220:+00034:+00158:-00205:003896.7109:01220
01221:+00043:+00133:-00178:003929.6901:01221
01222:+00019:+00135:-00135:003929.6901:01222
01223:+00028:+00136:-00077:003929.6901:01223
01224:+00009:+00129:-00050:003929.6901:01224
01225:-00058:+00105:+00204:003929.6901:01225
01226:-00087:+00055:+00305:003951.9479:01226
01227:-00121:+00034:+00155:003951.9479:01227
01228:-00097:+00049:-00217:003951.9479:01228
01229:-00107:+00062:-00319:003951.9479:01229
01230:-00085:+00027:-00284:003951.9479:01230
01231:-00073:-00031:-00094:003970.8842:01231
01232:-00019:-00027:+00103:003970.8842:01232
01233:+00021:-00011:+00213:003970.8842:01233
01234:+00072:+00000:+00216:003970.8842:01234
01235:+00091:+00033:+00053:003970.8842:01235
01236:+00126:+00056:+00108:003979.0717:01236
01237:+00184:+00079:+00273:003979.0717:01237
01238:+00142:+00079:+00206:003979.0717:01238
01239:+00088:+00076:-00005:003979.0717:01239
01240:+00083:+00043:+00022:003979.0717:01240
01241:+00071:+00067:+00004:003989.8410:01241
01242:-00067:+00041:-00059:003989.8410:01242
01243:-00030:+00078:+00051:003989.8410:01243
01244:-00081:+00056:-00032:003989.8410:01244
01245:-00034:+00090:+00000:003989.8410:01245
01246:-00121:+00027:-00145:003996.2846:01246
01247:-00026:+00110:+00117:003996.2846:01247
01248:-00177:-00020:+00005:003996.2846:01248
01249:-00062:+00045:+00183:003996.2846:01249
01250:-00171:-00117:+00065:003996.2846:01250
01251:-00260:-00105:-00167:004004.3303:01251
01252:-00163:-00200:-00147:004004.3303:01252
01253:-00197:-00153:-00009:004004.3303:01253
01254:-00167:-00221:+00038:004004.3303:01254
01255:-00192:-00230:-00033:004004.3303:01255
01256:-00039:-00246:+00015:004002.7749:01256
01257:-00043:-00217:+00030:004002.7749:01257
01258:+00006:-00211:+00024:004002.7749:01258
01259:-00029:-00187:-00031:004002.7749:01259
01260:+00044:-00170:-00005:004002.7749:01260
01261:+00036:-00107:+00161:003996.3322:01261
01262:+00060:-00111:+00070:003996.3322:01262
01263:+00062:-00060:+00117:003996.3322:01263
01264:+00048:-00010:+00085:003996.3322:01264
01265:+00040:-00018:-00010:003996.3322:01265
01266:+00057:+00025:-00044:003991.7646:01266
01267:+00062:+00096:-00065:003991.7646:01267
01268:+00046:+00114:-00121:003991.7646:01268
01269:+00057:+00136:-00044:003991.7646:01269
01270:+00061:+00165:-00043:003991.7646:01270
01271:+00006:+00203:-00140:003977.3034:01271
01272:+00004:+00211:-00047:003977.3034:01272
01273:+00058:+00229:+00126:003977.3034:01273
01274:-00020:+00238:+00023:003977.3034:01274
01275:-00047:+00211:+00033:003977.3034:01275
01276:-00068:+00223:+00052:003977.3034:01276
01277:-00046:+00170:+00123:003970.9689:01277
01278:-00097:+00124:+00056:003970.9689:01278
01279:-00103:+00099:+00088:003970.9689:01279
01280:-00078:+00029:+00036:003970.9689:01280
01281:-00102:+00017:+00128:003970.9689:01281
01282:-00047:-00048:+00112:003954.2316:01282
01283:-00076:-00065:+00022:003954.2316:01283
01284:-00052:-00096:+00015:003954.2316:01284
01285:-00017:-00121:-00022:003954.2316:01285
01286:-00040:-00114:+00008:003954.2316:01286
01287:+00031:-00118:+00095:003951.9851:01287
01288:+00012:-00136:+00127:003951.9851:01288
01289:+00017:-00161:+00052:003951.9851:01289
01290:+00045:-00190:+00075:003951.9851:01290
01291:+00060:-00133:+00055:003951.9851:01291
01292:+00036:-00161:+00178:003921.2788:01292
01293:+00076:-00158:+00137:003921.2788:01293
01294:+00018:-00097:-00013:003921.2788:01294
01295:+00075:-00107:-00073:003921.2788:01295
01296:-00007:-00111:+00022:003921.2788:01296
01297:-00030:-00079:-00034:003917.5148:01297
01298:-00024:-00050:-00071:003917.5148:01298
01299:-00004:-00036:+00103:003917.5148:01299
01300:+00005:-00002:+00065:003917.5148:01300
01301:-00012:+00008:+00004:003917.5148:01301
01302:+00027:+00050:-00034:003914.7216:01302
01303:+00022:+00035:+00010:003914.7216:01303
01304:+00041:+00076:-00036:003914.7216:01304
01305:+00018:+00094:+00056:003914.7216:01305
01306:+00010:+00099:+00033:003914.7216:01306
01307:-00045:+00074:-00051:003921.1774:01307
01308:-00034:+00067:-00102:003921.1774:01308
01309:-00032:+00079:-00085:003921.1774:01309
01310:-00066:+00027:-00110:003921.1774:01310
01311:-00056:+00041:-00071:003921.1774:01311
01312:-00028:+00036:-00044:003929.7541:01312
01313:+00027:+00039:-00053:003929.7541:01313
01314:+00006:+00034:-00049:003929.7541:01314
01315:+00040:+00020:-00008:003929.7541:01315
01316:+00022:+00003:-00009:003929.7541:01316
01317:+00032:+00000:-00031:003952.1164:01317
01318:+00031:+00022:-00112:003952.1164:01318
01319:+00018:+00016:-00147:003952.1164:01319
01320:+00032:+00051:-00161:003952.1164:01320
01321:+00046:+00060:-00229:003952.1164:01321
01322:+00059:+00079:-00244:003958.4404:01322
01323:+00060:+00082:-00034:003958.4404:01323
01324:+00048:+00059:+00073:003958.4404:01324
01325:+00044:+00069:-00013:003958.4404:01325
01326:+00014:+00069:+00118:003958.4404:01326
01327:+00002:+00043:+00134:003979.1560:01327
01328:-00008:+00026:+00090:003979.1560:01328
01329:-00024:+00013:-00155:003979.1560:01329
01330:-00007:+00038:-00177:003979.1560:01330
01331:-00042:+00012:-00180:003979.1560:01331
01332:-00068:-00020:-00110:003990.0314:01332
01333:-00051:-00021:+00033:003990.0314:01333
01334:+00013:-00036:+00256:003990.0314:01334
01335:-00023:+00001:+00194:003990.0314:01335
01336:-00027:+00032:+00118:003990.0314:01336
01337:+00034:+00044:+00068:003983.6623:01337
01338:+00071:+00074:+00094:003983.6623:01338
01339:+00050:+00093:+00047:003983.6623:01339
01340:+00021:+00125:+00028:003983.6623:01340
01341:+00039:+00110:+00045:003983.6623:01341
01342:-00011:+00111:+00056:004004.3686:01342
01343:-00004:+00110:-00006:004004.3686:01343
01344:-00051:+00092:-00091:004004.3686:01344
01345:-00057:+00089:+00089:004004.3686:01345
01346:-00039:+00072:+00036:004004.3686:01346
01347:-00092:+00063:-00011:004002.8518:01347
01348:-00088:+00032:-00005:004002.8518:01348
01349:-00065:+00022:-00057:004002.8518:01349
01350:-00103:-00046:-00063:004002.8518:01350
01351:-00136:-00098:-00111:004002.8518:01351
01352:-00112:-00140:+00083:003983.5866:01352
01353:-00126:-00204:+00150:003983.5866:01353
01354:-00180:-00213:-00042:003983.5866:01354
01355:-00122:-00259:-00109:003983.5866:01355
01356:-00080:-00242:-00140:003983.5866:01356
01357:-00091:-00260:-00102:003991.7180:01357
01358:-00041:-00250:-00016:003991.7180:01358
01359:+00037:-00227:+00050:003991.7180:01359
01360:+00042:-00176:+00008:003991.7180:01360
01361:+00091:-00141:-00005:003991.7180:01361
01362:+00104:-00136:+00114:003964.5900:01362
01363:+00070:-00069:+00203:003964.5900:01363
01364:+00065:-00048:+00279:003964.5900:01364
01365:+00066:-00037:-00005:003964.5900:01365
01366:+00003:-00004:-00116:003964.5900:01366
01367:-00014:+00064:-00213:003933.4895:01367
01368:-00057:+00012:-00215:003933.4895:01368
01369:-00050:+00061:-00163:003933.4895:01369
01370:-00008:+00134:-00083:003933.4895:01370
01371:-00041:+00170:+00014:003933.4895:01371
01372:-00086:+00177:-00010:003933.4895:01372
01373:-00079:+00217:+00038:003917.5510:01373
01374:-00075:+00220:+00159:003917.5510:01374
01375:-00099:+00224:+00105:003917.5510:01375
01376:-00103:+00232:+00213:003917.5510:01376
01377:-00081:+00180:+00205:003917.5510:01377
01378:-00130:+00152:+00211:003902.4411:01378
01379:-00093:+00173:+00043:003902.4411:01379
01380:-00161:+00094:+00007:003902.4411:01380
01381:-00126:+00009:-00011:003902.4411:01381
01382:-00108:+00001:-00061:003902.4411:01382
01383:-00098:-00026:-00034:003860.8359:01383
01384:-00075:-00065:+00121:003860.8359:01384
01385:-00024:-00089:+00011:003860.8359:01385
01386:-00040:-00080:+00008:003860.8359:01386
01387:+00010:-00139:-00001:003860.8359:01387
01388:-00019:-00103:+00023:003857.8779:01388
01389:-00007:-00172:+00091:003857.8779:01389
01390:+00010:-00150:+00107:003857.8779:01390
01391:-00044:-00159:+00154:003857.8779:01391
01392:-00001:-00175:+00027:003857.8779:01392
01393:-00050:-00145:+00013:003842.2370:01393
01394:-00046:-00143:-00025:003842.2370:01394
01395:-00033:-00130:-00062:003842.2370:01395
01396:-00042:-00126:-00220:003842.2370:01396
01397:+00037:-00073:-00029:003842.2370:01397
01398:+00102:-00070:+00020:003825.2053:01398
01399:+00043:-00067:-00010:003825.2053:01399
01400:+00051:-00044:+00026:003825.2053:01400
01401:+00063:-00035:+00057:003825.2053:01401
01402:+00032:-00016:-00020:003825.2053:01402
01403:+00045:+00011:+00110:003825.2053:01403
01404:+00003:+00020:+00063:003811.3208:01404
01405:-00056:+00048:-00028:003811.3208:01405
01406:-00004:+00030:-00091:003811.3208:01406
01407:-00055:+00057:-00085:003811.3208:01407
01408:-00059:+00056:-00078:003811.3208:01408
01409:-00010:+00070:-00057:003842.2104:01409
01410:+00027:+00082:-00063:003842.2104:01410
01411:+00046:+00070:-00022:003842.2104:01411
01412:+00002:+00057:-00019:003842.2104:01412
01413:+00017:+00081:-00019:003842.2104:01413
01414:+00043:+00084:-00007:003848.7707:01414
01415:+00033:+00078:-00037:003848.7707:01415
01416:+00028:+00087:-00133:003848.7707:01416
01417:+00027:+00087:-00123:003848.7707:01417
01418:+00004:+00093:-00157:003848.7707:01418
01419:+00014:+00107:-00066:003869.5432:01419
01420:+00041:+00118:-00090:003869.5432:01420
01421:-00003:+00130:-00064:003869.5432:01421
01422:+00009:+00121:-00098:003869.5432:01422
01423:-00001:+00115:-00156:003869.5432:01423
01424:-00059:+00117:-00194:003902.4045:01424
01425:-00060:+00103:-00177:003902.4045:01425
01426:-00073:+00111:-00114:003902.4045:01426
01427:-00051:+00095:-00011:003902.4045:01427
01428:-00021:+00077:+00030:003902.4045:01428
01429:-00044:+00073:+00217:003902.4045:01429
01430:-00032:+00039:+00231:003933.3879:01430
01431:-00066:-00037:+00135:003933.3879:01431
01432:-00072:-00023:-00238:003933.3879:01432
01433:-00074:-00046:-00364:003933.3879:01433
01434:-00060:-00049:-00190:003933.3879:01434
01435:-00090:-00057:-00183:003954.2775:01435
01436:-00066:-00066:-00095:003954.2775:01436
01437:+00035:-00031:+00418:003954.2775:01437
01438:+00064:+00027:+00404:003954.2775:01438
01439:+00036:+00011:+00289:003954.2775:01439
01440:+00209:+00116:+00246:003964.5900:01440
01441:+00201:+00083:+00212:003964.5900:01441
01442:+00184:+00139:-00023:003964.5900:01442
01443:+00113:+00133:-00020:003964.5900:01443
01444:+00174:+00201:+00032:003964.5900:01444
01445:+00072:+00131:+00021:003983.5771:01445
01446:+00062:+00129:-00102:003983.5771:01446
01447:-00008:+00092:+00160:003983.5771:01447
01448:-00068:+00105:+00164:003983.5771:01448
01449:-00163:+00111:-00019:003983.5771:01449
01450:-00156:+00151:-00081:003991.7084:01450
01451:-00161:+00117:-00248:003991.7084:01451
01452:-00181:+00111:-00350:003991.7084:01452
01453:-00148:+00064:+00274:003991.7084:01453
01454:-00089:-00071:+00195:003991.7084:01454
01455:-00234:-00063:-00121:004002.7939:01455
01456:-00090:-00120:-00461:004002.7939:01456
01457:-00093:-00151:-00106:004002.7939:01457
01458:-00107:-00224:+00134:004002.7939:01458
01459:-00101:-00285:+00171:004002.7939:01459
01460:-00065:-00320:-00165:003983.5866:01460
01461:+00036:-00268:-00177:003983.5866:01461
01462:+00014:-00371:-00101:003983.5866:01462
01463:-00052:-00332:-00106:003983.5866:01463
01464:-00060:-00353:-00051:003983.5866:01464
01465:+00031:-00276:+00149:003979.1464:01465
01466:+00018:-00254:+00186:003979.1464:01466
01467:+00043:-00226:+00257:003979.1464:01467
01468:+00041:-00205:+00085:003979.1464:01468
01469:+00065:-00116:-00027:003979.1464:01469
01470:+00106:-00091:-00162:003964.5520:01470
01471:+00081:-00060:-00142:003964.5520:01471
01472:+00077:+00008:-00056:003964.5520:01472
01473:+00081:+00074:+00069:003964.5520:01473
01474:+00085:+00116:+00097:003964.5520:01474
01475:+00082:+00171:+00113:003945.9160:01475
01476:+00022:+00193:+00024:003945.9160:01476
01477:+00015:+00236:+00075:003945.9160:01477
01478:-00016:+00268:+00138:003945.9160:01478
01479:-00076:+00275:+00011:003945.9160:01479
01480:-00083:+00326:+00032:003929.5991:01480
01481:-00135:+00296:+00044:003929.5991:01481
01482:-00148:+00305:+00111:003929.5991:01482
01483:-00161:+00264:+00058:003929.5991:01483
01484:-00143:+00244:+00111:003929.5991:01484
01485:-00114:+00182:+00077:003927.0153:01485
01486:-00078:+00153:+00038:003927.0153:01486
01487:-00062:+00089:-00114:003927.0153:01487
01488:-00047:+00013:+00329:003927.0153:01488
01489:-00031:-00060:+00242:003927.0153:01489
01490:-00117:-00091:+00074:003884.6635:01490
01491:-00021:-00153:-00056:003884.6635:01491
01492:-00068:-00162:+00065:003884.6635:01492
01493:-00049:-00231:-00102:003884.6635:01493
01494:-00082:-00212:+00059:003884.6635:01494
01495:-00039:-00211:+00054:003893.4348:01495
01496:-00073:-00226:+00004:003893.4348:01496
01497:-00005:-00246:+00027:003893.4348:01497
01498:-00004:-00230:+00039:003893.4348:01498
01499:-00050:-00196:+00023:003893.4348:01499
01500:-00024:-00182:-00022:003878.1362:01500
01501:-00026:-00142:-00007:003878.1362:01501
01502:+00001:-00133:-00118:003878.1362:01502
01503:+00008:-00086:-00133:003878.1362:01503
01504:+00052:-00093:-00155:003878.1362:01504
01505:+00053:-00038:-00025:003878.1362:01505
01506:+00081:-00011:-00050:003872.5922:01506
01507:+00071:+00033:+00127:003872.5922:01507
01508:+00147:+00061:+00079:003872.5922:01508
01509:+00081:+00085:+00004:003872.5922:01509
01510:+00079:+00090:-00086:003872.5922:01510
01511:+00063:+00092:-00175:003857.8513:01511
01512:+00021:+00132:-00220:003857.8513:01512
01513:+00065:+00119:-00136:003857.8513:01513
01514:+00069:+00138:-00044:003857.8513:01514
01515:+00071:+00158:-00027:003857.8513:01515
01516:+00020:+00105:-00029:003890.2551:01516
01517:+00032:+00142:-00061:003890.2551:01517
01518:+00025:+00120:-00125:003890.2551:01518
01519:+00026:+00127:-00066:003890.2551:01519
01520:-00012:+00117:-00038:003890.2551:01520
01521:-00028:+00126:-00053:003896.7202:01521
01522:-00021:+00118:+00021:003896.7202:01522
01523:-00016:+00112:+00004:003896.7202:01523
01524:-00060:+00119:-00082:003896.7202:01524
01525:-00053:+00106:-00152:003896.7202:01525
01526:-00068:+00121:-00148:003917.5241:01526
01527:-00043:+00117:-00138:003917.5241:01527
01528:-00023:+00143:-00171:003917.5241:01528
01529:-00006:+00150:-00227:003917.5241:01529
01530:-00014:+00147:-00109:003917.5241:01530
01531:-00029:+00139:-00055:003952.0600:01531
01532:-00038:+00126:-00043:003952.0600:01532
01533:-00037:+00094:+00022:003952.0600:01533
01534:-00039:+00045:+00013:003952.0600:01534
01535:-00066:+00035:+00155:003952.0600:01535
01536:-00034:-00020:+00210:003970.9404:01536
01537:-00087:-00077:+00123:003970.9404:01537
01538:-00086:-00111:-00242:003970.9404:01538
01539:-00054:-00122:-00386:003970.9404:01539
01540:-00020:-00136:-00234:003970.9404:01540
01541:-00023:-00185:-00090:003979.1560:01541
01542:+00009:-00176:+00099:003979.1560:01542
01543:+00053:-00164:+00337:003979.1560:01543
01544:+00046:-00155:+00236:003979.1560:01544
01545:+00020:-00083:+00196:003979.1560:01545
01546:+00069:-00040:+00185:004015.7253:01546
01547:+00088:-00025:+00173:004015.7253:01547
01548:+00065:+00035:+00012:004015.7253:01548
01549:+00052:+00060:-00039:004015.7253:01549
01550:+00043:+00100:-00030:004015.7253:01550
01551:+00021:+00093:-00003:003996.4558:01551
01552:+00038:+00123:+00092:003996.4558:01552
01553:+00031:+00134:+00132:003996.4558:01553
01554:+00007:+00199:+00039:003996.4558:01554
01555:-00028:+00215:-00107:003996.4558:01555
01556:+00019:+00241:-00041:004016.9948:01556
01557:-00013:+00180:-00197:004016.9948:01557
01558:-00036:+00205:+00086:004016.9948:01558
01559:-00063:+00115:+00222:004016.9948:01559
01560:-00147:+00103:-00201:004016.9948:01560
01561:-00126:+00045:-00194:004015.7639:01561
01562:-00148:+00007:+00075:004015.7639:01562
01563:-00185:-00034:+00033:004015.7639:01563
01564:-00195:-00069:-00052:004015.7639:01564
01565:-00110:-00154:-00145:004015.7639:01565
01566:-00108:-00135:-00128:004009.2077:01566
01567:-00129:-00204:-00045:004009.2077:01567
01568:-00114:-00190:+00072:004009.2077:01568
01569:-00123:-00214:+00071:004009.2077:01569
01570:-00041:-00151:+00090:004009.2077:01570
01571:-00016:-00160:+00130:003979.1840:01571
01572:-00016:-00172:+00138:003979.1840:01572
01573:+00008:-00173:+00093:003979.1840:01573
01574:+00023:-00158:-00003:003979.1840:01574
01575:+00089:-00115:-00145:003979.1840:01575
01576:+00107:-00073:-00056:003977.2463:01576
01577:+00116:-00060:+00034:003977.2463:01577
01578:+00114:-00008:+00022:003977.2463:01578
01579:+00115:-00015:+00048:003977.2463:01579
01580:+00168:+00060:+00148:003977.2463:01580
01581:+00097:+00092:+00122:003945.8601:01581
01582:+00050:+00108:+00056:003945.8601:01582
01583:+00013:+00132:+00055:003945.8601:01583
01584:+00010:+00149:+00138:003945.8601:01584
01585:-00049:+00158:+00016:003945.8601:01585
01586:-00147:+00142:+00097:003929.7446:01586
01587:-00122:+00087:+00087:003929.7446:01587
01588:-00138:+00115:-00058:003929.7446:01588
01589:-00113:+00077:+00050:003929.7446:01589
01590:-00068:+00062:+00133:003929.7446:01590
01591:-00078:-00001:+00152:003929.7446:01591
01592:-00026:-00033:+00120:003902.4865:01592
01593:-00024:-00064:+00064:003902.4865:01593
01594:+00013:-00039:+00090:003902.4865:01594
01595:+00046:-00141:+00127:003902.4865:01595
01596:-00018:-00098:+00207:003902.4865:01596
01597:-00006:-00181:+00133:003884.6369:01597
01598:-00057:-00183:+00079:003884.6369:01598
01599:-00034:-00161:-00026:003884.6369:01599
01600:-00081:-00185:+00000:003884.6369:01600
01601:-00066:-00187:+00069:003884.6369:01601
01602:-00041:-00156:+00071:003869.6223:01602
01603:-00030:-00121:+00048:003869.6223:01603
01604:+00010:-00104:-00009:003869.6223:01604
01605:+00042:-00080:+00054:003869.6223:01605
01606:+00072:-00053:+00023:003869.6223:01606
01607:+00067:-00035:-00049:003866.0568:01607
01608:+00078:+00008:-00108:003866.0568:01608
01609:+00081:+00024:-00207:003866.0568:01609
01610:+00052:+00029:+00010:003866.0568:01610
01611:+00102:+00051:+00158:003866.0568:01611
01612:+00060:+00030:+00045:003848.7973:01612
01613:+00033:+00045:+00023:003848.7973:01613
01614:+00037:+00042:-00064:003848.7973:01614
01615:-00033:+00078:-00045:003848.7973:01615
01616:-00022:+00035:-00144:003848.7973:01616
01617:-00032:+00039:-00052:003857.8779:01617
01618:-00019:+00027:-00037:003857.8779:01618
01619:-00061:+00029:-00070:003857.8779:01619
01620:-00035:+00031:-00032:003857.8779:01620
01621:-00046:+00031:-00050:003857.8779:01621
01622:-00059:+00047:-00053:003857.8779:01622
01623:-00036:+00030:-00094:003878.1093:01623
01624:-00055:+00067:-00043:003878.1093:01624
01625:-00032:+00029:-00012:003878.1093:01625
01626:-00058:+00026:+00051:003878.1093:01626
01627:+00012:+00068:-00005:003878.1093:01627
01628:-00007:+00042:-00099:003884.6818:01628
01629:+00018:+00084:-00181:003884.6818:01629
01630:+00019:+00092:-00175:003884.6818:01630
01631:+00048:+00101:-00185:003884.6818:01631
01632:+00039:+00131:-00154:003884.6818:01632
01633:+00017:+00131:-00097:003917.5510:01633
01634:+00003:+00141:-00097:003917.5510:01634
01635:-00010:+00131:-00058:003917.5510:01635
01636:+00017:+00141:+00033:003917.5510:01636
01637:-00005:+00094:+00018:003917.5510:01637
01638:-00039:+00084:+00062:003939.5163:01638
01639:-00017:+00053:+00180:003939.5163:01639
01640:-00018:+00000:+00194:003939.5163:01640
01641:-00034:-00043:-00027:003939.5163:01641
01642:-00062:-00046:-00226:003939.5163:01642
01643:-00063:-00041:-00251:003958.4216:01643
01644:-00067:-00097:-00231:003958.4216:01644
01645:-00085:-00101:-00157:003958.4216:01645
01646:+00018:-00098:+00178:003958.4216:01646
01647:+00060:-00105:+00379:003958.4216:01647
01648:+00040:-00095:+00250:003966.6362:01648
01649:+00023:-00038:+00023:003966.6362:01649
01650:+00078:-00001:+00140:003966.6362:01650
01651:+00110:+00008:+00406:003966.6362:01651
01652:+00105:+00068:-00049:003966.6362:01652
01653:+00035:+00077:-00081:003990.0031:01653
01654:+00092:+00082:-00067:003990.0031:01654
01655:+00078:+00085:-00084:003990.0031:01655
01656:+00025:+00074:-00089:003990.0031:01656
01657:-00023:+00121:-00287:003990.0031:01657
01658:-00030:+00147:-00318:003996.3798:01658
01659:-00008:+00222:-00120:003996.3798:01659
01660:+00021:+00178:-00029:003996.3798:01660
01661:-00074:+00134:+00289:003996.3798:01661
01662:+00046:+00124:+00146:003996.3798:01662
01663:-00052:+00112:-00292:004004.3496:01663
01664:-00100:+00068:-00386:004004.3496:01664
01665:-00096:-00027:+00247:004004.3496:01665
01666:-00162:-00081:+00004:004004.3496:01666
01667:-00226:-00140:-00156:004004.3496:01667
01668:-00111:-00219:-00272:003990.0224:01668
01669:-00125:-00199:-00133:003990.0224:01669
01670:-00198:-00230:-00177:003990.0224:01670
01671:-00154:-00193:-00094:003990.0224:01671
01672:-00084:-00220:-00043:003990.0224:01672
01673:+00052:-00125:+00155:003971.0068:01673
01674:+00055:-00116:+00169:003971.0068:01674
01675:-00057:-00143:+00171:003971.0068:01675
01676:-00021:-00159:+00090:003971.0068:01676
01677:-00006:-00126:+00060:003971.0068:01677
01678:-00037:-00107:-00197:003979.1093:01678
01679:-00038:-00067:-00054:003979.1093:01679
01680:-00032:-00093:+00049:003979.1093:01680
01681:+00009:-00019:+00011:003979.1093:01681
01682:+00047:+00050:-00062:003979.1093:01682
01683:+00059:+00074:+00133:003964.5520:01683
01684:+00085:+00127:+00123:003964.5520:01684
01685:+00073:+00152:-00017:003964.5520:01685
01686:+00032:+00180:+00052:003964.5520:01686
01687:+00060:+00233:+00009:003964.5520:01687
01688:+00033:+00249:+00039:003933.5261:01688
01689:-00050:+00239:+00122:003933.5261:01689
01690:-00062:+00196:+00050:003933.5261:01690
01691:-00124:+00196:+00139:003933.5261:01691
01692:-00118:+00157:-00133:003933.5261:01692
01693:-00151:+00129:+00240:003941.9865:01693
01694:-00069:+00093:+00254:003941.9865:01694
01695:-00189:+00046:-00004:003941.9865:01695
01696:-00141:+00034:-00004:003941.9865:01696
01697:-00035:-00026:+00079:003941.9865:01697
01698:-00071:-00080:+00033:003927.0615:01698
01699:-00065:-00075:+00031:003927.0615:01699
01700:-00031:-00120:-00018:003927.0615:01700
01701:-00035:-00069:+00020:003927.0615:01701
01702:+00036:-00145:+00010:003927.0615:01702
01703:+00041:-00095:+00107:003927.0615:01703
01704:+00024:-00124:+00063:003908.9423:01704
01705:+00052:-00131:+00075:003908.9423:01705
01706:+00089:-00108:+00036:003908.9423:01706
01707:+00084:-00107:+00000:003908.9423:01707
01708:+00058:-00085:+00024:003908.9423:01708
01709:+00018:-00105:-00046:003893.4531:01709
01710:+00022:-00109:-00062:003893.4531:01710
01711:+00020:-00067:-00079:003893.4531:01711
01712:+00003:-00042:-00117:003893.4531:01712
01713:+00026:-00041:-00162:003893.4531:01713
01714:+00038:-00012:+00129:003902.4321:01714
01715:+00044:-00025:+00128:003902.4321:01715
01716:+00006:+00014:-00077:003902.4321:01716
01717:+00029:+00016:-00078:003902.4321:01717
01718:+00017:+00066:-00076:003902.4321:01718
01719:-00009:+00046:-00071:003884.6635:01719
01720:-00012:+00089:+00015:003884.6635:01720
01721:+00024:+00055:-00031:003884.6635:01721
01722:-00023:+00116:-00143:003884.6635:01722
01723:-00016:+00071:-00069:003884.6635:01723
01724:-00006:+00086:-00050:003917.6054:01724
01725:+00010:+00085:-00095:003917.6054:01725
01726:+00001:+00098:-00059:003917.6054:01726
01727:+00020:+00075:-00015:003917.6054:01727
01728:+00031:+00096:-00013:003917.6054:01728
01729:+00017:+00071:-00027:003927.1079:01729
01730:+00043:+00085:-00075:003927.1079:01730
01731:+00033:+00095:-00080:003927.1079:01731
01732:+00004:+00093:-00085:003927.1079:01732
01733:+00024:+00114:-00032:003927.1079:01733
01734:+00041:+00120:-00026:003945.9443:01734
01735:+00010:+00135:-00115:003945.9443:01735
01736:+00001:+00145:-00147:003945.9443:01736
01737:+00010:+00145:-00134:003945.9443:01737
01738:-00005:+00129:-00139:003945.9443:01738
01739:-00011:+00102:-00034:003966.7753:01739
01740:-00033:+00083:+00096:003966.7753:01740
01741:-00043:+00005:+00368:003966.7753:01741
01742:-00039:-00051:+00334:003966.7753:01742
01743:-00068:-00055:+00075:003966.7753:01743
01744:-00111:-00071:-00296:003989.9838:01744
01745:-00118:-00074:-00229:003989.9838:01745
01746:-00077:-00156:-00154:003989.9838:01746
01747:-00093:-00119:-00007:003989.9838:01747
01748:+00025:-00099:+00067:003989.9838:01748
01749:+00092:-00089:+00340:003996.3227:01749
01750:+00133:-00068:+00290:003996.3227:01750
01751:+00151:-00026:+00217:003996.3227:01751
01752:+00177:-00014:+00102:003996.3227:01752
01753:+00171:+00018:+00060:003996.3227:01753
01754:+00182:+00027:-00007:004017.0615:01754
01755:+00143:+00075:+00055:004017.0615:01755
01756:+00097:+00095:+00055:004017.0615:01756
01757:+00010:+00107:+00062:004017.0615:01757
01758:+00044:+00090:+00059:004017.0615:01758
01759:-00068:+00090:-00053:004015.7832:01759
01760:-00042:+00159:-00039:004015.7832:01760
01761:-00106:+00117:-00104:004015.7832:01761
01762:-00103:+00107:-00074:004015.7832:01762
01763:-00170:+00027:-00094:004015.7832:01763
01764:-00130:+00042:-00111:004009.1120:01764
01765:-00141:-00028:+00320:004009.1120:01765
01766:-00114:-00108:+00185:004009.1120:01766
01767:-00220:-00143:-00027:004009.1120:01767
01768:-00153:-00177:-00260:004009.1120:01768
01769:-00174:-00208:-00292:003991.6896:01769
01770:-00177:-00195:-00143:003991.6896:01770
01771:-00179:-00294:+00011:003991.6896:01771
01772:-00138:-00265:+00031:003991.6896:01772
01773:-00001:-00229:-00011:003991.6896:01773
01774:+00043:-00191:+00069:004002.8227:01774
01775:+00063:-00187:+00026:004002.8227:01775
01776:+00076:-00130:+00007:004002.8227:01776
01777:+00081:-00116:+00142:004002.8227:01777
01778:+00158:-00061:+00146:004002.8227:01778
01779:+00168:-00008:+00209:003970.9689:01779
01780:+00156:+00005:+00125:003970.9689:01780
01781:+00074:+00000:-00023:003970.9689:01781
01782:+00014:+00004:-00286:003970.9689:01782
01783:-00017:+00016:-00312:003970.9689:01783
01784:-00064:+00047:-00138:003941.9223:01784
01785:-00076:+00058:+00041:003941.9223:01785
01786:-00078:+00076:+00081:003941.9223:01786
01787:-00060:+00135:+00061:003941.9223:01787
01788:-00034:+00154:+00082:003941.9223:01788
01789:-00087:+00176:+00133:003939.4235:01789
01790:-00102:+00152:+00160:003939.4235:01790
01791:-00082:+00164:+00162:003939.4235:01791
01792:-00102:+00155:+00167:003939.4235:01792
01793:-00110:+00122:+00027:003939.4235:01793
01794:-00135:+00126:+00034:003908.9516:01794
01795:-00124:+00077:+00082:003908.9516:01795
01796:-00097:+00080:+00033:003908.9516:01796
01797:-00099:+00035:-00072:003908.9516:01797
01798:-00059:-00010:+00022:003908.9516:01798
01799:-00022:-00050:+00079:003908.9516:01799
01800:-00043:-00038:+00056:003893.4531:01800
01801:-00039:-00078:+00086:003893.4531:01801
01802:-00020:-00093:+00065:003893.4531:01802
01803:-00056:-00057:+00014:003893.4531:01803
01804:-00038:-00102:+00047:003893.4531:01804
01805:-00018:-00109:+00134:003878.0910:01805
01806:-00044:-00103:+00174:003878.0910:01806
01807:-00007:-00120:+00145:003878.0910:01807
01808:-00036:-00112:+00146:003878.0910:01808
01809:-00012:-00068:-00087:003878.0910:01809
01810:-00007:-00095:-00150:003860.6579:01810
01811:+00026:-00068:-00193:003860.6579:01811
01812:+00018:-00078:-00263:003860.6579:01812
01813:+00058:-00046:-00225:003860.6579:01813
01814:+00092:-00058:+00095:003860.6579:01814
01815:+00097:-00046:+00251:003846.0996:01815
01816:+00037:-00031:+00164:003846.0996:01816
01817:+00007:+00003:+00073:003846.0996:01817
01818:-00006:-00018:+00029:003846.0996:01818
01819:-00052:+00026:-00103:003846.0996:01819
01820:-00066:+00031:-00096:003842.2197:01820
01821:-00074:+00035:-00065:003842.2197:01821
01822:-00066:+00027:-00065:003842.2197:01822
01823:-00060:+00021:-00039:003842.2197:01823
01824:-00038:+00014:-00017:003842.2197:01824
01825:+00016:-00003:-00091:003842.2197:01825
01826:+00008:-00006:-00069:003848.8059:01826
01827:+00031:+00022:-00061:003848.8059:01827
01828:+00050:+00023:-00025:003848.8059:01828
01829:+00066:+00029:-00036:003848.8059:01829
01830:+00090:+00050:-00036:003848.8059:01830
01831:+00067:+00056:-00063:003869.5698:01831
01832:+00057:+00082:-00078:003869.5698:01832
01833:+00041:+00099:-00079:003869.5698:01833
01834:+00019:+00089:-00092:003869.5698:01834
01835:+00003:+00093:-00098:003869.5698:01835
01836:+00008:+00117:-00108:003902.3312:01836
01837:-00002:+00140:-00155:003902.3312:01837
01838:-00025:+00135:-00157:003902.3312:01838
01839:-00025:+00162:-00135:003902.3312:01839
01840:-00043:+00147:-00174:003902.3312:01840
01841:-00007:+00154:-00137:003908.8696:01841
01842:+00001:+00141:-00032:003908.8696:01842
01843:-00024:+00146:-00050:003908.8696:01843
01844:-00068:+00074:+00075:003908.8696:01844
01845:-00056:+00080:+00164:003908.8696:01845
01846:-00061:-00005:+00110:003954.2221:01846
01847:-00074:-00028:-00103:003954.2221:01847
01848:-00087:-00029:-00191:003954.2221:01848
01849:-00072:-00048:-00199:003954.2221:01849
01850:-00058:-00076:-00168:003954.2221:01850
01851:-00061:-00062:-00163:003964.5048:01851
01852:-00009:-00045:+00323:003964.5048:01852
01853:+00094:-00051:+00375:003964.5048:01853
01854:+00046:+00018:+00194:003964.5048:01854
01855:+00164:+00046:+00192:003964.5048:01855
01856:+00164:+00095:+00251:003983.5488:01856
01857:+00174:+00128:+00130:003983.5488:01857
01858:+00160:+00157:+00041:003983.5488:01858
01859:+00155:+00156:-00018:003983.5488:01859
01860:+00119:+00161:-00068:003983.5488:01860
01861:+00069:+00141:-00027:003991.6237:01861
01862:+00031:+00137:+00017:003991.6237:01862
01863:-00049:+00136:-00059:003991.6237:01863
01864:-00066:+00171:+00112:003991.6237:01864
01865:-00101:+00149:+00162:003991.6237:01865
01866:-00196:+00118:-00230:004002.8420:01866
01867:-00192:+00101:-00060:004002.8420:01867
01868:-00116:+00046:+00509:004002.8420:01868
01869:-00212:-00019:+00016:004002.8420:01869
01870:-00284:-00001:-00319:004002.8420:01870
01871:-00144:-00104:-00415:003996.2941:01871
01872:-00180:-00087:+00097:003996.2941:01872
01873:-00149:-00201:+00212:003996.2941:01873
01874:-00197:-00248:+00021:003996.2941:01874
01875:-00123:-00265:-00080:003996.2941:01875
01876:-00028:-00269:-00132:003979.0905:01876
01877:-00086:-00326:-00177:003979.0905:01877
01878:-00121:-00287:-00017:003979.0905:01878
01879:-00017:-00308:+00215:003979.0905:01879
01880:-00016:-00277:+00163:003979.0905:01880
01881:+00047:-00240:+00155:003989.9074:01881
01882:+00089:-00211:+00161:003989.9074:01882
01883:+00017:-00201:-00032:003989.9074:01883
01884:+00053:-00144:-00030:003989.9074:01884
01885:+00107:-00096:-00026:003989.9074:01885
01886:+00050:-00060:-00068:003958.4216:01886
01887:+00118:+00020:+00031:003958.4216:01887
01888:+00119:+00061:-00012:003958.4216:01888
01889:+00078:+00089:-00013:003958.4216:01889
01890:+00084:+00150:+00048:003958.4216:01890
01891:+00079:+00185:+00069:003954.2038:01891
01892:+00045:+00233:+00035:003954.2038:01892
01893:-00027:+00314:-00101:003954.2038:01893
01894:-00036:+00314:-00109:003954.2038:01894
01895:-00049:+00324:+00089:003954.2038:01895
01896:-00062:+00268:+00111:003939.4606:01896
01897:-00133:+00261:+00065:003939.4606:01897
01898:-00121:+00212:+00028:003939.4606:01898
01899:-00119:+00194:+00057:003939.4606:01899
01900:-00086:+00144:-00088:003939.4606:01900
01901:-00111:+00031:-00106:003908.9333:01901
01902:-00063:+00025:+00102:003908.9333:01902
01903:-00112:-00106:+00260:003908.9333:01903
01904:-00056:-00104:-00033:003908.9333:01904
01905:-00115:-00144:-00031:003908.9333:01905
01906:-00050:-00153:-00023:003908.9333:01906
01907:-00102:-00169:-00021:003905.4514:01907
01908:-00062:-00156:+00088:003905.4514:01908
01909:+00010:-00162:+00161:003905.4514:01909
01910:-00035:-00132:+00027:003905.4514:01910
01911:+00061:-00158:-00071:003905.4514:01911
01912:+00015:-00131:+00043:003902.4228:01912
01913:+00062:-00147:+00086:003902.4228:01913
01914:+00033:-00140:+00191:003902.4228:01914
01915:+00045:-00114:-00009:003902.4228:01915
01916:+00040:-00083:-00109:003902.4228:01916
01917:+00037:-00075:-00193:003872.6015:01917
01918:+00007:-00059:-00104:003872.6015:01918
01919:+00057:-00015:-00033:003872.6015:01919
01920:+00048:+00026:+00132:003872.6015:01920
01921:+00047:+00027:-00003:003872.6015:01921
01922:+00075:+00091:+00228:003881.4565:01922
01923:+00102:+00092:+00030:003881.4565:01923
01924:-00019:+00108:-00022:003881.4565:01924
01925:+00056:+00124:-00156:003881.4565:01925
01926:+00006:+00144:-00132:003881.4565:01926
01927:-00029:+00130:-00157:003890.2280:01927
01928:-00035:+00109:+00035:003890.2280:01928
01929:-00043:+00111:+00021:003890.2280:01929
01930:-00032:+00080:-00077:003890.2280:01930
01931:-00056:+00080:-00063:003890.2280:01931
01932:-00049:+00040:-00006:003896.7563:01932
01933:-00083:+00054:-00086:003896.7563:01933
01934:-00047:+00050:-00082:003896.7563:01934
01935:-00028:+00028:-00110:003896.7563:01935
01936:-00055:+00038:-00071:003896.7563:01936
01937:-00054:+00026:-00059:003917.5063:01937
01938:-00031:+00028:+00007:003917.5063:01938
01939:-00003:+00041:-00006:003917.5063:01939
01940:-00030:+00067:-00063:003917.5063:01940
01941:-00008:+00061:-00131:003917.5063:01941
01942:-00007:+00063:-00193:003952.0322:01942
01943:+00016:+00069:-00217:003952.0322:01943
01944:+00030:+00052:-00127:003952.0322:01944
01945:+00014:+00025:-00136:003952.0322:01945
01946:+00017:-00002:+00161:003952.0322:01946
01947:+00022:-00026:+00317:003952.0322:01947
01948:-00012:-00044:+00135:003958.4121:01948
01949:-00016:-00057:+00002:003958.4121:01949
01950:-00039:-00050:-00240:003958.4121:01950
01951:-00030:-00049:-00323:003958.4121:01951
01952:+00014:-00074:-00251:003958.4121:01952
01953:+00002:-00083:-00002:003979.1276:01953
01954:+00052:-00096:+00108:003979.1276:01954
01955:+00059:-00041:+00320:003979.1276:01955
01956:+00071:+00007:+00102:003979.1276:01956
01957:+00038:+00070:-00072:003979.1276:01957
01958:+00142:+00119:+00178:004002.7463:01958
01959:+00199:+00142:+00314:004002.7463:01959
01960:+00139:+00132:+00175:004002.7463:01960
01961:+00149:+00160:+00007:004002.7463:01961
01962:+00164:+00149:-00011:004002.7463:01962
01963:+00107:+00156:-00031:003996.3227:01963
01964:+00034:+00144:-00104:003996.3227:01964
01965:-00028:+00168:-00199:003996.3227:01965
01966:-00075:+00163:+00067:003996.3227:01966
01967:+00056:+00174:+00051:003996.3227:01967
01968:-00141:+00154:-00266:004004.3210:01968
01969:-00103:+00113:+00143:004004.3210:01969
01970:-00169:+00080:+00299:004004.3210:01970
01971:-00142:+00030:+00185:004004.3210:01971
01972:-00240:-00058:-00264:004004.3210:01972
01973:-00199:-00061:-00188:003977.1987:01973
01974:-00239:-00150:-00001:003977.1987:01974
01975:-00203:-00171:-00093:003977.1987:01975
01976:-00210:-00266:-00130:003977.1987:01976
01977:-00097:-00251:-00001:003977.1987:01977
01978:-00064:-00270:-00043:003970.9404:01978
01979:-00092:-00241:-00085:003970.9404:01979
01980:-00091:-00293:-00057:003970.9404:01980
01981:-00015:-00228:+00015:003970.9404:01981
01982:-00013:-00242:+00059:003970.9404:01982
01983:+00027:-00221:+00144:003979.1464:01983
01984:+00032:-00195:+00152:003979.1464:01984
01985:+00058:-00151:+00183:003979.1464:01985
01986:+00088:-00132:+00173:003979.1464:01986
01987:+00049:-00087:+00023:003979.1464:01987
01988:+00037:-00065:-00100:003951.9382:01988
01989:+00046:-00046:-00100:003951.9382:01989
01990:+00053:+00021:-00074:003951.9382:01990
01991:+00075:+00053:-00105:003951.9382:01991
01992:+00039:+00111:-00153:003951.9382:01992
01993:+00053:+00181:+00160:003921.1225:01993
01994:+00046:+00207:+00116:003921.1225:01994
01995:-00029:+00244:-00013:003921.1225:01995
01996:+00006:+00288:+00043:003921.1225:01996
01997:-00007:+00288:+00140:003921.1225:01997
01998:-00065:+00291:-00006:003905.4785:01998
01999:-00092:+00268:+00038:003905.4785:01999
02000:-00105:+00238:+00112:003905.4785:02000
02001:-00108:+00208:-00108:003905.4785:02001
02002:-00093:+00150:-00035:003905.4785:02002
02003:-00076:+00096:-00139:003902.4499:02003
02004:-00016:+00052:+00134:003902.4499:02004
02005:+00025:-00001:+00087:003902.4499:02005
02006:-00088:-00041:+00158:003902.4499:02006
02007:+00014:-00147:+00081:003902.4499:02007
02008:-00051:-00168:+00169:003860.7114:02008
02009:-00024:-00214:+00021:003860.7114:02009
02010:-00073:-00211:+00075:003860.7114:02010
02011:-00008:-00211:+00038:003860.7114:02011
02012:-00070:-00206:+00084:003860.7114:02012
02013:-00030:-00209:+00161:003857.8688:02013
02014:-00001:-00228:+00037:003857.8688:02014
02015:-00038:-00190:-00116:003857.8688:02015
02016:+00000:-00220:-00117:003857.8688:02016
02017:+00046:-00159:+00151:003857.8688:02017
02018:+00059:-00181:+00077:003857.8688:02018
02019:+00039:-00128:+00063:003842.1840:02019
02020:+00080:-00142:-00024:003842.1840:02020
02021:+00101:-00077:-00039:003842.1840:02021
02022:+00063:-00054:-00045:003842.1840:02022
02023:+00065:+00000:-00012:003842.1840:02023
02024:+00089:+00003:-00134:003825.2226:02024
02025:+00067:+00070:+00197:003825.2226:02025
02026:+00123:+00068:+00142:003825.2226:02026
02027:+00010:+00090:+00000:003825.2226:02027
02028:+00018:+00099:-00069:003825.2226:02028
02029:+00006:+00115:-00070:003846.0996:02029
02030:-00044:+00119:-00157:003846.0996:02030
02031:-00070:+00122:-00073:003846.0996:02031
02032:-00074:+00105:-00008:003846.0996:02032
02033:-00086:+00131:-00097:003846.0996:02033
02034:-00088:+00092:-00066:003866.1015:02034
02035:-00059:+00109:-00062:003866.1015:02035
02036:-00074:+00093:-00080:003866.1015:02036
02037:-00069:+00100:-00023:003866.1015:02037
02038:-00038:+00097:-00010:003866.1015:02038
02039:-00007:+00081:-00093:003872.6193:02039
02040:+00010:+00092:-00108:003872.6193:02040
02041:-00010:+00082:-00049:003872.6193:02041
02042:+00016:+00094:-00052:003872.6193:02042
02043:-00009:+00101:-00110:003872.6193:02043
02044:-00019:+00099:-00173:003872.6193:02044
02045:-00043:+00077:-00248:003893.4531:02045
02046:-00071:+00091:-00237:003893.4531:02046
02047:-00041:+00092:-00188:003893.4531:02047
02048:-00006:+00102:-00142:003893.4531:02048
02049:-00012:+00106:-00245:003893.4531:02049
02050:+00035:+00106:+00073:003927.1079:02050
02051:+00070:+00130:+00160:003927.1079:02051
02052:+00000:+00106:+00023:003927.1079:02052
02053:-00027:+00040:+00159:003927.1079:02053
02054:-00058:+00018:+00236:003927.1079:02054
02055:-00091:-00020:-00070:003958.3562:02055
02056:-00108:+00001:-00229:003958.3562:02056
02057:-00086:+00022:-00204:003958.3562:02057
02058:-00066:-00047:-00306:003958.3562:02058
02059:-00118:-00041:-00308:003958.3562:02059
02060:-00026:-00061:+00127:003979.0627:02060
02061:+00000:-00061:+00242:003979.0627:02061
02062:-00026:-00050:+00261:003979.0627:02062
02063:+00069:-00028:+00138:003979.0627:02063
02064:+00074:+00045:+00253:003979.0627:02064
02065:+00118:+00027:+00292:003990.0224:02065
02066:+00187:+00112:+00224:003990.0224:02066
02067:+00128:+00097:+00021:003990.0224:02067
02068:+00142:+00090:-00018:003990.0224:02068
02069:+00035:+00067:+00020:003990.0224:02069
02070:+00110:+00090:-00012:003996.3894:02070
02071:-00026:+00068:-00093:003996.3894:02071
02072:-00004:+00121:-00229:003996.3894:02072
02073:-00042:+00112:+00119:003996.3894:02073
02074:+00032:+00160:+00129:003996.3894:02074
02075:-00057:+00101:+00177:004004.3869:02075
02076:+00003:+00141:+00313:004004.3869:02076
02077:-00123:-00019:+00217:004004.3869:02077
02078:-00208:+00011:-00095:004004.3869:02078
02079:-00213:-00100:-00225:004004.3869:02079
02080:-00221:-00136:-00043:004002.8518:02080
02081:-00277:-00172:-00038:004002.8518:02081
02082:-00258:-00235:-00073:004002.8518:02082
02083:-00215:-00245:+00042:004002.8518:02083
02084:-00157:-00249:+00015:004002.8518:02084
02085:-00125:-00269:-00037:003983.6435:02085
02086:-00109:-00253:-00056:003983.6435:02086
02087:-00047:-00253:-00002:003983.6435:02087
02088:-00011:-00211:+00130:003983.6435:02088
02089:-00004:-00206:+00083:003983.6435:02089
02090:+00042:-00176:+00047:003966.6916:02090
02091:+00028:-00134:+00052:003966.6916:02091
02092:+00022:-00124:+00053:003966.6916:02092
02093:+00022:-00059:+00004:003966.6916:02093
02094:-00014:-00052:-00037:003966.6916:02094
02095:+00057:+00005:-00096:003977.2463:02095
02096:+00051:+00068:-00008:003977.2463:02096
02097:+00104:+00099:+00033:003977.2463:02097
02098:+00067:+00161:+00034:003977.2463:02098
02099:+00066:+00209:-00098:003977.2463:02099
02100:+00109:+00250:-00145:003933.5261:02100
02101:+00087:+00263:-00107:003933.5261:02101
02102:+00043:+00311:-00082:003933.5261:02102
02103:-00020:+00310:-00036:003933.5261:02103
02104:-00001:+00257:+00108:003933.5261:02104
02105:-00048:+00246:-00068:003929.7353:02105
02106:-00081:+00248:+00001:003929.7353:02106
02107:-00055:+00167:+00154:003929.7353:02107
02108:-00086:+00146:+00069:003929.7353:02108
02109:-00115:+00101:-00117:003929.7353:02109
02110:-00101:+00070:+00059:003927.0244:02110
02111:-00098:+00055:+00047:003927.0244:02111
02112:-00070:-00017:+00070:003927.0244:02112
02113:-00016:-00020:+00096:003927.0244:02113
02114:-00049:-00062:+00068:003927.0244:02114
02115:-00045:-00092:-00056:003884.7629:02115
02116:-00040:-00103:-00052:003884.7629:02116
02117:-00058:-00105:-00024:003884.7629:02117
02118:-00043:-00154:+00067:003884.7629:02118
02119:+00000:-00147:+00206:003884.7629:02119
02120:-00010:-00175:+00150:003869.6489:02120
02121:+00005:-00175:+00061:003869.6489:02121
02122:+00004:-00215:+00065:003869.6489:02122
02123:+00010:-00178:+00132:003869.6489:02123
02124:+00027:-00178:-00022:003869.6489:02124
02125:+00008:-00159:+00129:003869.6489:02125
02126:+00053:-00125:+00107:003878.2082:02126
02127:+00044:-00123:+00050:003878.2082:02127
02128:+00055:-00093:-00025:003878.2082:02128
02129:+00065:-00052:-00022:003878.2082:02129
02130:+00061:-00050:-00069:003878.2082:02130
02131:+00041:-00037:-00021:003860.7028:02131
02132:+00038:-00010:+00045:003860.7028:02132
02133:+00070:+00006:+00047:003860.7028:02133
02134:+00035:+00016:-00001:003860.7028:02134
02135:+00042:+00051:+00074:003860.7028:02135
02136:+00004:+00043:-00022:003869.6755:02136
02137:-00040:+00079:-00106:003869.6755:02137
02138:-00034:+00060:-00087:003869.6755:02138
02139:-00067:+00083:-00035:003869.6755:02139
02140:-00090:+00079:-00070:003869.6755:02140
02141:-00081:+00046:-00038:003902.4411:02141
02142:-00071:+00045:-00006:003902.4411:02142
02143:-00070:+00066:-00098:003902.4411:02143
02144:-00043:+00054:-00112:003902.4411:02144
02145:+00012:+00064:-00086:003902.4411:02145
02146:+00013:+00068:-00126:003921.2324:02146
02147:+00022:+00060:-00119:003921.2324:02147
02148:+00043:+00061:-00081:003921.2324:02148
02149:+00056:+00094:-00077:003921.2324:02149
02150:+00041:+00088:-00058:003921.2324:02150
02151:+00051:+00104:-00018:003941.9682:02151
02152:+00072:+00099:-00024:003941.9682:02152
02153:+00045:+00074:-00057:003941.9682:02153
02154:+00033:+00062:+00038:003941.9682:02154
02155:+00020:+00038:+00036:003941.9682:02155
02156:-00007:+00019:-00093:003977.3034:02156
02157:-00001:+00033:-00140:003977.3034:02157
02158:-00014:+00052:-00128:003977.3034:02158
02159:-00005:+00015:-00011:003977.3034:02159
02160:+00024:+00018:+00098:003977.3034:02160
02161:+00072:+00028:+00203:003970.9125:02161
02162:+00073:+00038:+00202:003970.9125:02162
02163:+00047:+00066:+00103:003970.9125:02163
02164:+00076:+00071:+00096:003970.9125:02164
02165:+00054:+00094:+00053:003970.9125:02165
02166:+00051:+00116:-00012:003991.7084:02166
02167:+00067:+00129:+00002:003991.7084:02167
02168:+00121:+00113:+00017:003991.7084:02168
02169:+00132:+00111:+00013:003991.7084:02169
02170:+00154:+00093:+00019:003991.7084:02170
02171:+00060:+00096:+00003:004002.7939:02171
02172:-00026:+00055:+00034:004002.7939:02172
02173:-00021:+00040:+00097:004002.7939:02173
02174:-00076:+00028:-00031:004002.7939:02174
02175:-00147:-00006:-00076:004002.7939:02175
02176:-00108:-00031:-00145:003971.0068:02176
02177:-00173:-00089:+00273:003971.0068:02177
02178:-00132:-00117:+00124:003971.0068:02178
02179:-00291:-00205:-00126:003971.0068:02179
02180:-00200:-00243:-00294:003971.0068:02180
02181:-00200:-00255:-00100:003979.1560:02181
02182:-00187:-00310:+00014:003979.1560:02182
02183:-00210:-00268:-00024:003979.1560:02183
02184:-00137:-00295:-00035:003979.1560:02184
02185:+00011:-00224:+00097:003979.1560:02185
02186:+00008:-00261:+00013:003977.2653:02186
02187:+00016:-00196:+00043:003977.2653:02187
02188:+00052:-00161:+00049:003977.2653:02188
02189:+00100:-00128:+00111:003977.2653:02189
02190:+00178:-00067:+00082:003977.2653:02190
02191:+00163:-00015:+00160:003945.9443:02191
02192:+00155:+00021:+00102:003945.9443:02192
02193:+00084:+00051:+00007:003945.9443:02193
02194:+00099:+00046:-00092:003945.9443:02194
02195:+00025:+00078:-00149:003945.9443:02195
02196:-00055:+00102:-00217:003945.9443:02196
02197:-00051:+00157:+00028:003929.6357:02197
02198:-00079:+00163:+00065:003929.6357:02198
02199:-00123:+00216:-00057:003929.6357:02199
02200:-00117:+00247:-00034:003929.6357:02200
02201:-00102:+00226:+00161:003929.6357:02201
02202:-00131:+00229:+00107:003914.6296:02202
02203:-00119:+00231:+00029:003914.6296:02203
02204:-00081:+00195:+00123:003914.6296:02204
02205:-00103:+00186:+00018:003914.6296:02205
02206:-00109:+00150:-00113:003914.6296:02206
02207:-00049:+00106:+00175:003872.6372:02207
02208:-00054:+00047:+00055:003872.6372:02208
02209:-00080:+00015:-00197:003872.6372:02209
02210:-00081:-00029:-00062:003872.6372:02210
02211:-00060:-00065:+00058:003872.6372:02211
02212:-00079:-00103:-00036:003869.6223:02212
02213:-00119:-00121:+00148:003869.6223:02213
02214:+00009:-00173:+00122:003869.6223:02214
02215:-00076:-00145:+00071:003869.6223:02215
02216:-00007:-00179:-00083:003869.6223:02216
02217:-00052:-00175:+00177:003854.0881:02217
02218:+00003:-00197:+00018:003854.0881:02218
02219:-00015:-00219:+00177:003854.0881:02219
02220:+00025:-00162:+00169:003854.0881:02220
02221:+00017:-00133:-00046:003854.0881:02221
02222:+00001:-00144:-00039:003825.2143:02222
02223:+00058:-00141:+00000:003825.2143:02223
02224:+00045:-00088:-00109:003825.2143:02224
02225:+00076:-00082:-00118:003825.2143:02225
02226:+00114:-00042:+00087:003825.2143:02226
02227:+00099:-00034:+00145:003825.2143:02227
02228:+00066:+00018:+00003:003834.4536:02228
02229:+00050:+00060:-00045:003834.4536:02229
02230:+00067:+00083:-00051:003834.4536:02230
02231:+00001:+00092:-00113:003834.4536:02231
02232:+00012:+00108:-00046:003834.4536:02232
02233:+00019:+00127:-00033:003842.3081:02233
02234:+00024:+00120:+00022:003842.3081:02234
02235:+00022:+00101:-00013:003842.3081:02235
02236:-00043:+00103:+00036:003842.3081:02236
02237:-00020:+00092:-00074:003842.3081:02237
02238:-00054:+00075:-00071:003848.7885:02238
02239:-00028:+00083:-00105:003848.7885:02239
02240:-00033:+00052:-00067:003848.7885:02240
02241:-00022:+00036:-00079:003848.7885:02241
02242:-00020:+00024:-00075:003848.7885:02242
02243:-00019:+00010:-00082:003881.4655:02243
02244:-00040:+00037:-00110:003881.4655:02244
02245:-00042:+00009:-00089:003881.4655:02245
02246:-00040:+00037:-00066:003881.4655:02246
02247:-00027:+00039:-00084:003881.4655:02247
02248:-00028:+00046:-00128:003902.4589:02248
02249:-00013:+00057:-00116:003902.4589:02249
02250:-00007:+00095:-00146:003902.4589:02250
02251:-00026:+00117:-00152:003902.4589:02251
02252:+00000:+00142:-00119:003902.4589:02252
02253:-00026:+00152:-00154:003933.5444:02253
02254:-00003:+00167:-00153:003933.5444:02254
02255:-00025:+00189:-00131:003933.5444:02255
02256:-00038:+00187:-00155:003933.5444:02256
02257:-00023:+00192:-00138:003933.5444:02257
02258:-00010:+00174:-00113:003966.6916:02258
02259:-00009:+00175:-00091:003966.6916:02259
02260:+00016:+00146:+00059:003966.6916:02260
02261:+00003:+00077:+00215:003966.6916:02261
02262:-00015:+00079:-00029:003966.6916:02262
02263:-00104:+00064:-00193:003990.0507:02263
02264:+00025:+00055:-00249:003990.0507:02264
02265:-00082:+00036:-00146:003990.0507:02265
02266:-00074:+00006:-00142:003990.0507:02266
02267:-00120:-00010:+00271:003990.0507:02267
02268:-00071:-00006:+00295:004009.1596:02268
02269:-00090:-00012:+00203:004009.1596:02269
02270:-00036:-00014:+00052:004009.1596:02270
02271:+00022:+00000:+00172:004009.1596:02271
02272:+00067:+00047:+00215:004009.1596:02272
02273:+00055:+00064:+00158:004017.0803:02273
02274:+00118:+00107:+00087:004017.0803:02274
02275:+00112:+00089:+00232:004017.0803:02275
02276:+00173:+00113:+00211:004017.0803:02276
02277:+00008:+00069:+00021:004017.0803:02277
02278:+00034:+00075:-00095:004028.7011:02278
02279:+00022:+00076:+00044:004028.7011:02279
02280:+00067:+00074:-00034:004028.7011:02280
02281:-00007:+00048:+00263:004028.7011:02281
02282:-00014:+00077:+00313:004028.7011:02282
02283:-00065:+00072:+00058:004022.1088:02283
02284:-00102:+00084:-00178:004022.1088:02284
02285:-00080:-00005:-00148:004022.1088:02285
02286:-00109:-00058:+00088:004022.1088:02286
02287:-00178:-00109:+00071:004022.1088:02287
02288:-00139:-00120:-00025:004029.7490:02288
02289:-00115:-00215:-00048:004029.7490:02289
02290:-00146:-00234:-00063:004029.7490:02290
02291:-00138:-00252:+00046:004029.7490:02291
02292:-00118:-00271:+00134:004029.7490:02292
02293:-00104:-00298:+00079:004041.7807:02293
02294:-00097:-00305:-00047:004041.7807:02294
02295:-00085:-00283:-00100:004041.7807:02295
02296:-00083:-00283:-00092:004041.7807:02296
02297:-00050:-00261:+00041:004041.7807:02297
02298:-00007:-00238:+00177:004009.0927:02298
02299:+00006:-00180:+00126:004009.0927:02299
02300:+00019:-00187:+00057:004009.0927:02300
02301:+00037:-00101:+00025:004009.0927:02301
02302:+00055:-00066:-00139:004009.0927:02302
02303:+00039:-00033:-00111:004004.1320:02303
02304:+00104:+00053:+00027:004004.1320:02304
02305:+00108:+00093:+00111:004004.1320:02305
02306:+00111:+00118:+00070:004004.1320:02306
02307:+00149:+00188:+00018:004004.1320:02307
02308:+00165:+00225:-00088:003989.8791:02308
02309:+00100:+00256:-00139:003989.8791:02309
02310:+00086:+00287:-00102:003989.8791:02310
02311:+00088:+00305:-00032:003989.8791:02311
02312:+00043:+00315:+00009:003989.8791:02312
02313:+00019:+00318:+00094:003958.4028:02313
02314:+00044:+00287:+00182:003958.4028:02314
02315:-00041:+00282:+00037:003958.4028:02315
02316:-00055:+00231:+00064:003958.4028:02316
02317:-00002:+00224:+00075:003958.4028:02317
02318:-00150:+00137:+00011:003941.9040:02318
02319:-00123:+00113:-00010:003941.9040:02319
02320:-00163:+00026:+00001:003941.9040:02320
02321:-00160:-00029:-00043:003941.9040:02321
02322:-00182:-00076:-00098:003941.9040:02322
02323:-00178:-00119:+00068:003926.9411:02323
02324:-00150:-00145:+00092:003926.9411:02324
02325:-00133:-00168:+00065:003926.9411:02325
02326:-00076:-00188:+00109:003926.9411:02326
02327:-00089:-00208:+00100:003926.9411:02327
02328:-00068:-00217:-00023:003926.9411:02328
02329:-00042:-00235:+00042:003921.0676:02329
02330:+00005:-00226:+00105:003921.0676:02330
02331:-00019:-00237:+00116:003921.0676:02331
02332:+00012:-00258:+00082:003921.0676:02332
02333:+00014:-00227:+00027:003921.0676:02333
02334:+00019:-00182:+00000:003893.4531:02334
02335:+00055:-00146:-00029:003893.4531:02335
02336:+00073:-00103:-00136:003893.4531:02336
02337:+00163:-00108:+00114:003893.4531:02337
02338:+00206:-00053:+00192:003893.4531:02338
02339:+00150:-00037:+00139:003902.4228:02339
02340:+00161:-00030:+00033:003902.4228:02340
02341:+00121:-00008:+00021:003902.4228:02341
02342:+00091:+00039:-00075:003902.4228:02342
02343:+00071:+00061:-00076:003902.4228:02343
02344:+00033:+00068:-00027:003908.9240:02344
02345:-00014:+00062:-00037:003908.9240:02345
02346:-00007:+00046:-00065:003908.9240:02346
02347:-00044:+00073:-00074:003908.9240:02347
02348:-00037:+00059:-00105:003908.9240:02348
02349:-00035:+00085:-00025:003905.3706:02349
02350:-00072:+00087:-00024:003905.3706:02350
02351:-00043:+00103:+00011:003905.3706:02351
02352:-00021:+00128:+00011:003905.3706:02352
02353:-00003:+00130:-00094:003905.3706:02353
02354:-00029:+00113:-00052:003952.0041:02354
02355:-00055:+00087:-00071:003952.0041:02355
02356:-00089:+00109:-00190:003952.0041:02356
02357:-00093:+00075:-00228:003952.0041:02357
02358:-00131:+00083:-00179:003952.0041:02358
02359:-00124:+00061:-00089:003945.8977:02359
02360:-00146:+00042:-00052:003945.8977:02360
02361:-00134:+00012:+00060:003945.8977:02361
02362:-00070:+00017:+00097:003945.8977:02362
02363:-00119:-00034:+00083:003945.8977:02363
02364:-00053:-00039:-00023:003966.6362:02364
02365:-00033:-00067:-00102:003966.6362:02365
02366:-00002:-00077:-00162:003966.6362:02366
02367:+00061:-00047:-00185:003966.6362:02367
02368:+00094:-00046:+00031:003966.6362:02368
02369:+00167:-00023:+00138:004002.7939:02369
02370:+00214:-00023:+00267:004002.7939:02370
02371:+00216:+00006:+00218:004002.7939:02371
02372:+00196:+00031:-00036:004002.7939:02372
02373:+00198:+00095:-00030:004002.7939:02373
02374:+00248:+00125:+00099:003983.5488:02374
02375:+00188:+00124:+00088:003983.5488:02375
02376:+00160:+00147:+00041:003983.5488:02376
02377:+00131:+00119:+00083:003983.5488:02377
02378:+00046:+00106:-00014:003983.5488:02378
02379:-00044:+00086:-00080:004004.2360:02379
02380:-00094:+00139:-00058:004004.2360:02380
02381:-00179:+00092:-00032:004004.2360:02381
02382:-00222:+00086:-00014:004004.2360:02382
02383:-00247:+00061:+00014:004004.2360:02383
02384:-00281:+00015:-00155:004002.7749:02384
02385:-00313:+00021:+00133:004002.7749:02385
02386:-00301:-00062:+00165:004002.7749:02386
02387:-00345:-00078:-00070:004002.7749:02387
02388:-00281:-00106:-00220:004002.7749:02388
02389:-00224:-00123:-00054:003970.9218:02389
02390:-00181:-00122:-00020:003970.9218:02390
02391:-00079:-00140:-00037:003970.9218:02391
02392:-00068:-00161:-00094:003970.9218:02392
02393:+00126:-00128:+00037:003970.9218:02393
02394:+00102:-00188:-00076:003966.5986:02394
02395:+00125:-00156:-00026:003966.5986:02395
02396:+00109:-00166:-00049:003966.5986:02396
02397:+00155:-00123:-00011:003966.5986:02397
02398:+00144:-00129:+00032:003966.5986:02398
02399:+00111:-00073:+00198:003952.0693:02399
02400:+00119:-00078:+00233:003952.0693:02400
02401:+00004:-00062:+00177:003952.0693:02401
02402:+00054:-00042:+00029:003952.0693:02402
02403:+00003:-00016:-00103:003952.0693:02403
02404:-00031:-00014:-00183:003921.1867:02404
02405:-00042:+00031:-00045:003921.1867:02405
02406:-00044:+00031:-00056:003921.1867:02406
02407:-00059:+00099:+00042:003921.1867:02407
02408:-00088:+00120:-00032:003921.1867:02408
02409:-00118:+00146:+00024:003921.1867:02409
02410:-00077:+00176:+00126:003905.4152:02410
02411:-00096:+00205:+00222:003905.4152:02411
02412:-00115:+00190:+00015:003905.4152:02412
02413:-00076:+00220:+00199:003905.4152:02413
02414:-00085:+00188:+00211:003905.4152:02414
02415:-00129:+00157:+00084:003878.1184:02415
02416:-00116:+00094:-00019:003878.1184:02416
02417:-00083:+00092:-00080:003878.1184:02417
02418:-00091:+00036:-00125:003878.1184:02418
02419:-00102:-00017:+00050:003878.1184:02419
02420:-00043:-00043:+00075:003860.4804:02420
02421:-00036:-00089:+00158:003860.4804:02421
02422:-00054:-00156:+00061:003860.4804:02422
02423:-00054:-00171:-00050:003860.4804:02423
02424:-00034:-00198:+00006:003860.4804:02424
02425:-00018:-00175:+00020:003846.0122:02425
02426:-00036:-00206:+00022:003846.0122:02426
02427:+00002:-00232:+00151:003846.0122:02427
02428:+00003:-00210:+00251:003846.0122:02428
02429:+00044:-00179:+00108:003846.0122:02429
02430:+00030:-00165:+00032:003842.1486:02430
02431:+00021:-00146:+00013:003842.1486:02431
02432:+00034:-00147:-00054:003842.1486:02432
02433:+00072:-00100:-00146:003842.1486:02433
02434:+00081:-00068:-00178:003842.1486:02434
02435:+00140:-00011:-00015:003842.1486:02435
02436:+00151:-00031:+00051:003825.2143:02436
02437:+00110:+00046:+00053:003825.2143:02437
02438:+00119:+00083:-00066:003825.2143:02438
02439:+00070:+00116:-00067:003825.2143:02439
02440:+00017:+00129:-00057:003825.2143:02440
02441:+00012:+00173:-00127:003846.0905:02441
02442:-00019:+00168:-00095:003846.0905:02442
02443:-00019:+00149:+00031:003846.0905:02443
02444:-00037:+00163:+00038:003846.0905:02444
02445:-00074:+00164:-00033:003846.0905:02445
02446:-00085:+00138:-00104:003866.0837:02446
02447:-00106:+00148:-00103:003866.0837:02447
02448:-00068:+00106:-00129:003866.0837:02448
02449:-00081:+00088:-00061:003866.0837:02449
02450:-00043:+00111:-00077:003866.0837:02450
02451:-00021:+00080:-00069:003872.5656:02451
02452:-00029:+00058:-00027:003872.5656:02452
02453:-00014:+00078:-00027:003872.5656:02453
02454:-00010:+00042:-00068:003872.5656:02454
02455:+00012:+00067:-00098:003872.5656:02455
02456:+00012:+00054:-00074:003905.4245:02456
02457:+00014:+00048:-00024:003905.4245:02457
02458:+00011:+00028:-00073:003905.4245:02458
02459:+00027:+00046:-00083:003905.4245:02459
02460:+00027:+00063:-00156:003905.4245:02460
02461:+00014:+00067:-00137:003951.9946:02461
02462:-00014:+00069:-00081:003951.9946:02462
02463:-00005:+00057:-00045:003951.9946:02463
02464:-00005:+00056:+00022:003951.9946:02464
02465:-00023:+00078:+00145:003951.9946:02465
02466:+00010:+00046:+00164:003958.3840:02466
02467:-00037:+00050:+00075:003958.3840:02467
02468:-00046:+00030:-00028:003958.3840:02468
02469:-00045:+00039:-00088:003958.3840:02469
02470:-00063:+00020:-00210:003958.3840:02470
02471:-00067:-00003:-00213:003991.6896:02471
02472:-00053:+00008:-00067:003991.6896:02472
02473:-00040:-00014:+00140:003991.6896:02473
02474:-00025:-00028:+00267:003991.6896:02474
02475:+00002:-00010:+00277:003991.6896:02475
02476:-00011:-00006:+00092:004015.7441:02476
02477:-00022:-00020:+00065:004015.7441:02477
02478:+00117:+00021:+00107:004015.7441:02478
02479:+00088:+00001:+00098:004015.7441:02479
02480:+00082:-00004:+00143:004015.7441:02480
02481:+00040:+00007:-00022:004022.0119:02481
02482:+00022:-00001:+00028:004022.0119:02482
02483:+00003:-00017:+00027:004022.0119:02483
02484:-00047:+00034:-00109:004022.0119:02484
02485:-00056:-00004:+00140:004022.0119:02485
02486:-00039:+00008:+00141:004017.0043:02486
02487:-00053:+00014:+00010:004017.0043:02487
02488:-00034:+00030:-00018:004017.0043:02488
02489:-00040:+00014:-00101:004017.0043:02489
02490:-00060:+00067:-00249:004017.0043:02490
02491:-00052:+00020:-00125:004028.7399:02491
02492:-00009:-00001:+00323:004028.7399:02492
02493:-00031:+00003:+00256:004028.7399:02493
02494:-00119:-00030:-00138:004028.7399:02494
02495:-00052:-00108:-00236:004028.7399:02495
02496:-00062:-00060:-00205:003996.3227:02496
02497:-00073:-00118:-00027:003996.3227:02497
02498:-00065:-00139:+00010:003996.3227:02498
02499:-00044:-00163:+00018:003996.3227:02499
02500:+00039:-00137:+00033:003996.3227:02500
02501:+00005:-00172:+00047:004004.3210:02501
02502:-00003:-00136:+00000:004004.3210:02502
02503:-00016:-00141:+00046:004004.3210:02503
02504:+00005:-00106:+00065:004004.3210:02504
02505:-00021:-00108:+00005:004004.3210:02505
02506:-00018:-00109:-00047:003977.2370:02506
02507:-00088:-00086:-00054:003977.2370:02507
02508:-00063:-00064:-00075:003977.2370:02508
02509:-00049:-00050:-00033:003977.2370:02509
02510:-00021:-00006:+00063:003977.2370:02510
02511:-00009:+00053:+00189:003933.4987:02511
02512:+00011:+00065:+00223:003933.4987:02512
02513:+00046:+00093:+00204:003933.4987:02513
02514:+00005:+00133:+00116:003933.4987:02514
02515:+00027:+00171:-00003:003933.4987:02515
02516:-00030:+00166:-00005:003929.6718:02516
02517:-00040:+00179:-00054:003929.6718:02517
02518:-00066:+00203:-00004:003929.6718:02518
02519:-00074:+00161:+00045:003929.6718:02519
02520:-00078:+00138:+00070:003929.6718:02520
02521:-00099:+00105:+00033:003929.6718:02521
02522:-00082:+00098:+00004:003890.1557:02522
02523:-00078:+00063:-00013:003890.1557:02523
02524:-00070:-00001:+00113:003890.1557:02524
02525:-00072:-00025:+00201:003890.1557:02525
02526:-00049:-00048:+00172:003890.1557:02526
02527:-00043:-00091:+00115:003872.6462:02527
02528:-00041:-00071:+00107:003872.6462:02528
02529:-00031:-00124:-00022:003872.6462:02529
02530:-00036:-00156:-00048:003872.6462:02530
02531:-00017:-00143:-00005:003872.6462:02531
02532:-00041:-00145:-00075:003857.9128:02532
02533:-00059:-00145:-00023:003857.9128:02533
02534:-00029:-00155:+00036:003857.9128:02534
02535:-00043:-00158:+00047:003857.9128:02535
02536:-00022:-00169:-00016:003857.9128:02536
02537:-00022:-00104:+00021:003842.2993:02537
02538:+00016:-00118:-00014:003842.2993:02538
02539:+00008:-00109:-00091:003842.2993:02539
02540:+00001:-00057:+00063:003842.2993:02540
02541:+00019:-00063:+00116:003842.2993:02541
02542:+00024:-00021:+00056:003813.6564:02542
02543:+00047:-00020:+00020:003813.6564:02543
02544:+00052:+00033:+00004:003813.6564:02544
02545:+00051:+00024:-00081:003813.6564:02545
02546:+00057:+00039:-00064:003813.6564:02546
02547:+00049:+00038:-00064:003813.6564:02547
02548:+00069:+00066:-00079:003834.4621:02548
02549:+00052:+00060:-00092:003834.4621:02549
02550:+00064:+00069:-00045:003834.4621:02550
02551:+00041:+00057:-00021:003834.4621:02551
02552:+00040:+00055:-00025:003834.4621:02552
02553:+00016:+00081:+00002:003842.2285:02553
02554:+00010:+00062:-00019:003842.2285:02554
02555:-00015:+00078:-00075:003842.2285:02555
02556:+00016:+00098:-00068:003842.2285:02556
02557:-00002:+00089:-00071:003842.2285:02557
02558:-00005:+00088:-00103:003872.6728:02558
02559:-00027:+00110:-00079:003872.6728:02559
02560:-00018:+00086:-00077:003872.6728:02560
02561:-00033:+00111:-00119:003872.6728:02561
02562:-00057:+00104:-00094:003872.6728:02562
02563:-00053:+00117:-00082:003893.4531:02563
02564:-00038:+00123:-00100:003893.4531:02564
02565:-00055:+00141:-00117:003893.4531:02565
02566:-00030:+00132:-00124:003893.4531:02566
02567:-00061:+00107:-00132:003893.4531:02567
02568:-00047:+00109:-00107:003939.5444:02568
02569:-00054:+00084:-00026:003939.5444:02569
02570:-00070:+00054:-00047:003939.5444:02570
02571:-00087:+00012:+00109:003939.5444:02571
02572:-00021:+00007:+00169:003939.5444:02572
02573:-00031:-00027:+00024:003945.9160:02573
02574:-00036:-00054:-00287:003945.9160:02574
02575:+00009:-00039:-00322:003945.9160:02575
02576:+00019:-00081:-00147:003945.9160:02576
02577:+00056:-00083:-00116:003945.9160:02577
02578:+00043:-00074:+00203:003991.6896:02578
02579:+00096:-00024:+00361:003991.6896:02579
02580:+00050:-00021:+00319:003991.6896:02580
02581:+00122:+00044:+00117:003991.6896:02581
02582:+00126:+00116:-00019:003991.6896:02582
02583:+00183:+00129:+00086:004015.7441:02583
02584:+00151:+00120:+00001:004015.7441:02584
02585:+00078:+00134:-00062:004015.7441:02585
02586:+00091:+00123:+00045:004015.7441:02586
02587:+00059:+00135:+00055:004015.7441:02587
02588:+00008:+00135:+00024:003996.3227:02588
02589:-00063:+00159:-00093:003996.3227:02589
02590:-00090:+00164:+00058:003996.3227:02590
02591:-00046:+00170:+00007:003996.3227:02591
02592:-00126:+00129:-00491:003996.3227:02592
02593:-00162:+00122:+00219:004017.0139:02593
02594:-00064:+00040:+00337:004017.0139:02594
02595:-00169:+00028:-00049:004017.0139:02595
02596:-00150:-00003:-00212:004017.0139:02596
02597:-00109:-00033:+00016:004017.0139:02597
02598:-00174:-00160:+00050:004015.8027:02598
02599:-00182:-00167:+00003:004015.8027:02599
02600:-00178:-00256:-00186:004015.8027:02600
02601:-00110:-00209:-00058:004015.8027:02601
02602:-00079:-00271:-00004:004015.8027:02602
02603:-00068:-00242:+00067:003996.4755:02603
02604:-00095:-00280:+00066:003996.4755:02604
02605:+00050:-00204:+00075:003996.4755:02605
02606:+00032:-00186:+00061:003996.4755:02606
02607:+00073:-00133:+00102:003996.4755:02607
02608:+00064:-00139:+00134:003979.1840:02608
02609:+00088:-00085:+00059:003979.1840:02609
02610:+00089:-00085:+00015:003979.1840:02610
02611:+00059:-00053:-00065:003979.1840:02611
02612:+00045:-00042:-00057:003979.1840:02612
02613:+00058:+00006:+00028:003952.0788:02613
02614:+00071:+00050:+00082:003952.0788:02614
02615:+00064:+00094:+00114:003952.0788:02615
02616:+00069:+00101:+00130:003952.0788:02616
02617:+00047:+00185:+00133:003952.0788:02617
02618:+00008:+00187:+00064:003933.5170:02618
02619:-00024:+00238:+00085:003933.5170:02619
02620:-00033:+00212:-00005:003933.5170:02620
02621:-00096:+00214:-00009:003933.5170:02621
02622:-00149:+00192:+00098:003933.5170:02622
02623:-00181:+00191:+00098:003917.5424:02623
02624:-00144:+00150:+00069:003917.5424:02624
02625:-00127:+00104:+00166:003917.5424:02625
02626:-00116:+00112:+00164:003917.5424:02626
02627:-00106:+00010:+00168:003917.5424:02627
02628:-00079:-00013:+00098:003917.5424:02628
02629:-00037:-00065:+00039:003902.5048:02629
02630:-00047:-00095:-00014:003902.5048:02630
02631:-00005:-00140:+00048:003902.5048:02631
02632:+00010:-00167:+00034:003902.5048:02632
02633:+00028:-00181:+00038:003902.5048:02633
02634:+00042:-00193:-00088:003884.6909:02634
02635:-00010:-00190:-00088:003884.6909:02635
02636:+00043:-00246:+00021:003884.6909:02636
02637:+00025:-00201:+00040:003884.6909:02637
02638:+00049:-00185:+00100:003884.6909:02638
02639:+00077:-00178:+00153:003857.8867:02639
02640:+00082:-00136:+00065:003857.8867:02640
02641:+00060:-00113:-00076:003857.8867:02641
02642:+00053:-00113:-00099:003857.8867:02642
02643:+00057:-00078:-00043:003857.8867:02643
02644:+00017:-00043:-00191:003854.1416:02644
02645:+00003:+00007:+00018:003854.1416:02645
02646:+00055:+00012:+00099:003854.1416:02646
02647:+00005:+00100:+00007:003854.1416:02647
02648:+00048:+00075:-00052:003854.1416:02648
02649:+00027:+00142:-00070:003837.0004:02649
02650:+00031:+00147:-00009:003837.0004:02650
02651:+00013:+00122:-00013:003837.0004:02651
02652:+00010:+00132:-00019:003837.0004:02652
02653:-00024:+00141:-00022:003837.0004:02653
02654:-00038:+00141:-00033:003837.0004:02654
02655:-00055:+00124:-00059:003846.1171:02655
02656:-00052:+00107:-00055:003846.1171:02656
02657:-00060:+00071:+00006:003846.1171:02657
02658:-00045:+00082:-00042:003846.1171:02658
02659:-00048:+00040:-00034:003846.1171:02659
02660:-00035:+00023:+00010:003878.1455:02660
02661:-00032:-00005:-00044:003878.1455:02661
02662:-00016:+00000:-00080:003878.1455:02662
02663:-00006:+00021:-00089:003878.1455:02663
02664:-00024:-00002:-00094:003878.1455:02664
02665:+00007:+00033:-00041:003884.6369:02665
02666:+00007:+00039:-00090:003884.6369:02666
02667:-00009:+00028:-00071:003884.6369:02667
02668:-00011:+00047:-00106:003884.6369:02668
02669:-00010:+00070:-00052:003884.6369:02669
02670:-00014:+00056:-00094:003929.7084:02670
02671:+00013:+00076:-00048:003929.7084:02671
02672:+00007:+00071:-00027:003929.7084:02672
02673:+00004:+00056:+00035:003929.7084:02673
02674:+00028:+00059:+00001:003929.7084:02674
02675:+00003:+00060:+00091:003951.9291:02675
02676:+00021:+00012:+00161:003951.9291:02676
02677:+00025:-00017:+00069:003951.9291:02677
02678:+00002:-00035:-00037:003951.9291:02678
02679:-00015:-00009:-00253:003951.9291:02679
02680:-00019:-00039:-00217:003970.9785:02680
02681:-00049:-00078:-00167:003970.9785:02681
02682:-00099:-00069:+00176:003970.9785:02682
02683:-00048:-00073:+00316:003970.9785:02683
02684:-00081:-00059:+00289:003970.9785:02684
02685:-00087:-00035:-00021:003979.1560:02685
02686:-00089:-00007:-00024:003979.1560:02686
02687:+00003:+00018:+00079:003979.1560:02687
02688:-00049:+00005:+00131:003979.1560:02688
02689:+00031:+00045:+00035:003979.1560:02689
02690:+00075:+00069:+00032:004002.8518:02690
02691:+00125:+00082:+00087:004002.8518:02691
02692:+00078:+00059:-00110:004002.8518:02692
02693:+00149:+00120:-00280:004002.8518:02693
02694:+00093:+00172:-00231:004002.8518:02694
02695:+00138:+00197:-00130:003983.5866:02695
02696:+00117:+00202:-00137:003983.5866:02696
02697:+00084:+00170:+00373:003983.5866:02697
02698:+00094:+00175:+00084:003983.5866:02698
02699:-00002:+00135:-00031:003983.5866:02699
02700:+00031:+00127:+00086:003991.6425:02700
02701:-00065:+00015:-00167:003991.6425:02701
02702:-00255:+00003:-00356:003991.6425:02702
02703:-00215:-00088:-00159:003991.6425:02703
02704:-00233:-00196:-00004:003991.6425:02704
02705:-00284:-00206:-00056:003964.5708:02705
02706:-00273:-00264:-00172:003964.5708:02706
02707:-00198:-00264:-00104:003964.5708:02707
02708:-00211:-00231:-00023:003964.5708:02708
02709:-00127:-00210:+00148:003964.5708:02709
02710:-00145:-00206:+00277:003945.9348:02710
02711:-00066:-00179:+00225:003945.9348:02711
02712:-00047:-00153:+00074:003945.9348:02712
02713:-00032:-00147:-00014:003945.9348:02713
02714:+00009:-00118:-00087:003945.9348:02714
02715:+00017:-00116:-00112:003929.7353:02715
02716:+00077:-00058:-00048:003929.7353:02716
02717:+00094:-00050:-00018:003929.7353:02717
02718:+00121:-00003:+00013:003929.7353:02718
02719:+00143:+00032:+00103:003929.7353:02719
02720:+00164:+00088:+00258:003914.6938:02720
02721:+00175:+00104:+00232:003914.6938:02721
02722:+00160:+00183:+00094:003914.6938:02722
02723:+00150:+00201:-00078:003914.6938:02723
02724:+00008:+00251:-00017:003914.6938:02724
02725:-00044:+00244:+00106:003914.6938:02725
02726:-00071:+00231:+00053:003896.8015:02726
02727:-00165:+00184:-00085:003896.8015:02727
02728:-00079:+00233:+00139:003896.8015:02728
02729:-00114:+00172:+00123:003896.8015:02729
02730:-00174:+00137:+00089:003896.8015:02730
02731:-00138:+00066:+00007:003869.6489:02731
02732:-00167:+00044:-00024:003869.6489:02732
02733:-00107:-00051:+00096:003869.6489:02733
02734:-00086:-00028:+00096:003869.6489:02734
02735:-00114:-00114:+00049:003869.6489:02735
02736:-00089:-00171:+00087:003854.1237:02736
02737:-00067:-00187:+00002:003854.1237:02737
02738:-00096:-00218:-00034:003854.1237:02738
02739:-00096:-00231:+00008:003854.1237:02739
02740:-00098:-00218:-00023:003854.1237:02740
02741:-00068:-00238:-00102:003825.1877:02741
02742:-00037:-00202:+00105:003825.1877:02742
02743:+00022:-00225:+00189:003825.1877:02743
02744:+00039:-00214:+00074:003825.1877:02744
02745:+00019:-00199:-00091:003825.1877:02745
02746:+00054:-00152:-00081:003822.7832:02746
02747:+00063:-00140:-00092:003822.7832:02747
02748:+00047:-00087:-00009:003822.7832:02748
02749:+00082:-00053:-00202:003822.7832:02749
02750:+00093:+00014:+00046:003822.7832:02750
02751:+00145:+00016:+00100:003822.7832:02751
02752:+00082:+00070:-00020:003830.3359:02752
02753:+00115:+00070:-00061:003830.3359:02753
02754:+00092:+00091:+00027:003830.3359:02754
02755:+00057:+00076:-00020:003830.3359:02755
02756:+00031:+00106:-00070:003830.3359:02756
02757:-00009:+00094:-00056:003813.6127:02757
02758:-00013:+00123:-00020:003813.6127:02758
02759:-00007:+00103:-00041:003813.6127:02759
02760:-00023:+00148:-00009:003813.6127:02760
02761:-00033:+00124:-00087:003813.6127:02761
02762:-00044:+00159:-00019:003846.0649:02762
02763:-00006:+00141:+00022:003846.0649:02763
02764:-00020:+00140:+00001:003846.0649:02764
02765:-00018:+00128:-00011:003846.0649:02765
02766:-00021:+00111:-00024:003846.0649:02766
02767:-00055:+00102:-00056:003866.0476:02767
02768:-00045:+00075:-00090:003866.0476:02768
02769:-00036:+00083:-00041:003866.0476:02769
02770:-00036:+00096:-00052:003866.0476:02770
02771:-00060:+00076:-00055:003866.0476:02771
02772:-00018:+00094:-00089:003896.7653:02772
02773:-00053:+00073:-00104:003896.7653:02773
02774:-00050:+00057:-00103:003896.7653:02774
02775:-00069:+00060:-00095:003896.7653:02775
02776:-00032:+00039:-00053:003896.7653:02776
02777:-00040:+00022:+00014:003917.5241:02777
02778:+00011:+00014:+00065:003917.5241:02778
02779:+00014:-00009:+00197:003917.5241:02779
02780:+00014:-00060:+00193:003917.5241:02780
02781:-00011:-00078:+00111:003917.5241:02781
02782:+00000:-00073:-00248:003964.5236:02782
02783:-00024:-00055:-00241:003964.5236:02783
02784:+00006:-00110:-00161:003964.5236:02784
02785:-00030:-00122:-00139:003964.5236:02785
02786:+00013:-00121:+00014:003964.5236:02786
02787:+00087:-00113:+00289:003970.9973:02787
02788:+00073:-00091:+00295:003970.9973:02788
02789:+00039:-00074:+00240:003970.9973:02789
02790:+00098:-00042:+00182:003970.9973:02790
02791:+00080:-00039:+00033:003970.9973:02791
02792:+00085:+00007:+00049:003970.9973:02792
02793:+00082:+00036:-00106:004004.3586:02793
02794:+00052:+00053:-00112:004004.3586:02794
02795:+00141:+00047:-00052:004004.3586:02795
02796:+00063:+00099:-00056:004004.3586:02796
02797:+00064:+00088:-00087:004002.7749:02797
02798:+00058:+00104:+00061:004002.7749:02798
02799:+00075:+00155:-00106:004002.7749:02799
02800:+00025:+00163:-00105:004002.7749:02800
02801:+00036:+00174:+00304:004002.7749:02801
02802:+00001:+00131:+00099:003996.2941:02802
02803:-00131:+00115:-00120:003996.2941:02803
02804:-00109:+00066:-00103:003996.2941:02804
02805:-00151:+00026:-00101:003996.2941:02805
02806:-00262:-00026:-00141:003996.2941:02806
02807:-00272:-00127:-00057:003996.2941:02807
02808:-00237:-00142:-00103:003979.1372:02808
02809:-00183:-00159:-00078:003979.1372:02809
02810:-00153:-00184:+00026:003979.1372:02810
02811:-00178:-00204:+00026:003979.1372:02811
02812:-00049:-00180:+00076:003979.1372:02812
02813:-00051:-00184:+00074:003989.9460:02813
02814:-00006:-00135:+00125:003989.9460:02814
02815:-00040:-00170:+00062:003989.9460:02815
02816:-00018:-00140:+00071:003989.9460:02816
02817:+00013:-00138:-00042:003989.9460:02817
02818:+00015:-00127:-00091:003945.8417:02818
02819:+00020:-00093:-00031:003945.8417:02819
02820:+00075:-00079:+00105:003945.8417:02820
02821:+00066:-00057:+00159:003945.8417:02821
02822:+00118:-00034:+00097:003945.8417:02822
02823:+00112:+00011:+00044:003941.9589:02823
02824:+00138:+00044:+00058:003941.9589:02824
02825:+00071:+00075:-00064:003941.9589:02825
02826:+00073:+00133:-00004:003941.9589:02826
02827:+00042:+00150:+00025:003941.9589:02827
02828:+00009:+00205:+00017:003927.0058:02828
02829:-00043:+00193:+00017:003927.0058:02829
02830:-00089:+00208:+00150:003927.0058:02830
02831:-00135:+00149:-00006:003927.0058:02831
02832:-00136:+00149:-00035:003927.0058:02832
02833:-00065:+00127:+00101:003896.7019:02833
02834:-00096:+00094:+00066:003896.7019:02834
02835:-00096:+00041:-00033:003896.7019:02835
02836:-00056:+00028:-00051:003896.7019:02836
02837:-00072:+00016:+00074:003896.7019:02837
02838:-00007:-00031:+00011:003881.5456:02838
02839:-00059:-00081:+00070:003881.5456:02839
02840:-00042:-00070:+00102:003881.5456:02840
02841:-00058:-00101:-00023:003881.5456:02841
02842:-00018:-00114:+00004:003881.5456:02842
02843:-00028:-00134:+00052:003854.0166:02843
02844:-00025:-00114:+00022:003854.0166:02844
02845:-00010:-00156:+00019:003854.0166:02845
02846:+00022:-00139:+00167:003854.0166:02846
02847:+00041:-00148:-00019:003854.0166:02847
02848:+00027:-00117:-00120:003836.9121:02848
02849:+00049:-00134:-00094:003836.9121:02849
02850:+00020:-00097:-00106:003836.9121:02850
02851:+00059:-00093:-00120:003836.9121:02851
02852:+00063:-00045:-00062:003836.9121:02852
02853:+00066:-00021:+00197:003836.9121:02853
02854:+00095:-00006:+00153:003811.3378:02854
02855:+00053:+00045:+00022:003811.3378:02855
02856:+00087:+00064:-00063:003811.3378:02856
02857:+00036:+00055:-00040:003811.3378:02857
02858:+00025:+00074:-00110:003811.3378:02858
02859:+00017:+00079:-00059:003830.3273:02859
02860:+00009:+00074:-00023:003830.3273:02860
02861:-00039:+00062:-00075:003830.3273:02861
02862:-00052:+00064:-00111:003830.3273:02862
02863:-00046:+00042:-00047:003830.3273:02863
02864:-00049:+00048:-00101:003825.1618:02864
02865:-00070:+00024:-00021:003825.1618:02865
02866:-00054:+00034:+00013:003825.1618:02866
02867:-00055:+00024:-00035:003825.1618:02867
02868:-00058:+00024:-00036:003825.1618:02868
02869:-00054:+00030:-00092:003857.7553:02869
02870:-00037:+00047:-00109:003857.7553:02870
02871:-00030:+00047:-00109:003857.7553:02871
02872:-00039:+00080:-00054:003857.7553:02872
02873:+00012:+00110:-00050:003857.7553:02873
02874:+00009:+00111:-00065:003878.1000:02874
02875:-00010:+00132:-00039:003878.1000:02875
02876:-00015:+00134:-00079:003878.1000:02876
02877:-00026:+00190:-00149:003878.1000:02877
02878:-00025:+00188:-00184:003878.1000:02878
02879:-00003:+00206:-00141:003878.1000:02879
02880:-00042:+00186:-00118:003908.8603:02880
02881:-00055:+00176:-00067:003908.8603:02881
02882:-00018:+00135:+00036:003908.8603:02882
02883:-00022:+00126:-00021:003908.8603:02883
02884:-00090:+00101:+00028:003908.8603:02884
02885:-00050:+00054:+00145:003941.8950:02885
02886:-00089:-00007:+00052:003941.8950:02886
02887:-00068:-00013:-00147:003941.8950:02887
02888:-00071:-00007:-00238:003941.8950:02888
02889:-00028:-00022:-00196:003941.8950:02889
02890:-00056:-00071:-00187:003964.5048:02890
02891:-00045:-00064:+00086:003964.5048:02891
02892:+00036:-00056:+00176:003964.5048:02892
02893:+00017:-00052:+00272:003964.5048:02893
02894:+00061:-00061:+00100:003964.5048:02894
02895:+00062:-00010:+00059:003983.5488:02895
02896:+00101:+00012:+00122:003983.5488:02896
02897:+00138:+00049:+00060:003983.5488:02897
02898:+00070:+00057:+00099:003983.5488:02898
02899:+00128:+00059:+00096:003983.5488:02899
02900:+00144:+00088:+00067:004004.2263:02900
02901:+00079:+00076:+00081:004004.2263:02901
02902:+00084:+00131:-00049:004004.2263:02902
02903:-00002:+00125:-00027:004004.2263:02903
02904:+00021:+00140:-00085:004004.2263:02904
02905:-00001:+00104:-00002:004002.7556:02905
02906:-00001:+00125:-00237:004002.7556:02906
02907:-00124:+00127:+00158:004002.7556:02907
02908:-00016:+00094:+00269:004002.7556:02908
02909:-00272:-00006:+00023:004002.7556:02909
02910:-00231:-00043:-00204:003983.5390:02910
02911:-00232:-00072:-00073:003983.5390:02911
02912:-00253:-00118:-00059:003983.5390:02912
02913:-00281:-00185:-00072:003983.5390:02913
02914:-00217:-00229:-00053:003983.5390:02914
02915:-00164:-00234:+00018:003991.5109:02915
02916:-00142:-00227:+00001:003991.5109:02916
02917:-00082:-00250:+00065:003991.5109:02917
02918:-00085:-00248:-00006:003991.5109:02918
02919:-00044:-00215:-00034:003991.5109:02919
02920:+00032:-00195:+00180:003964.4765:02920
02921:+00076:-00189:+00143:003964.4765:02921
02922:+00031:-00175:+00091:003964.4765:02922
02923:+00045:-00144:-00029:003964.4765:02923
02924:+00046:-00112:-00082:003964.4765:02924
02925:+00035:-00096:-00066:003945.8139:02925
02926:+00068:-00010:+00064:003945.8139:02926
02927:+00103:-00003:+00111:003945.8139:02927
02928:+00134:+00046:+00192:003945.8139:02928
02929:+00128:+00114:+00172:003945.8139:02929
02930:+00132:+00148:+00063:003929.6442:02930
02931:+00115:+00193:+00007:003929.6442:02931
02932:+00089:+00199:-00059:003929.6442:02932
02933:+00002:+00213:-00058:003929.6442:02933
02934:-00017:+00227:+00069:003929.6442:02934
02935:-00036:+00210:+00070:003914.7216:02935
02936:-00133:+00237:+00032:003914.7216:02936
02937:-00139:+00180:+00067:003914.7216:02937
02938:-00142:+00175:+00058:003914.7216:02938
02939:-00150:+00129:+00033:003914.7216:02939
02940:-00137:+00076:+00105:003884.6186:02940
02941:-00125:+00068:+00178:003884.6186:02941
02942:-00085:+00001:+00125:003884.6186:02942
02943:-00058:+00002:+00038:003884.6186:02943
02944:-00041:-00031:+00026:003884.6186:02944
02945:-00021:-00097:-00018:003869.5161:02945
02946:-00026:-00106:+00075:003869.5161:02946
02947:+00001:-00140:+00004:003869.5161:02947
02948:+00014:-00134:+00002:003869.5161:02948
02949:+00025:-00136:+00049:003869.5161:02949
02950:-00014:-00173:+00003:003869.5161:02950
02951:+00025:-00164:-00057:003842.0603:02951
02952:+00020:-00165:-00006:003842.0603:02952
02953:+00055:-00184:+00073:003842.0603:02953
02954:+00037:-00189:+00124:003842.0603:02954
02955:+00021:-00174:+00084:003842.0603:02955
02956:+00027:-00138:+00019:003825.1181:02956
02957:+00023:-00120:-00031:003825.1181:02957
02958:+00008:-00066:-00011:003825.1181:02958
02959:+00006:-00062:+00001:003825.1181:02959
02960:+00002:-00019:+00042:003825.1181:02960
02961:+00016:-00006:+00039:003811.2353:02961
02962:+00016:+00012:-00024:003811.2353:02962
02963:+00009:+00018:-00054:003811.2353:02963
02964:-00026:+00041:-00077:003811.2353:02964
02965:-00037:+00038:-00050:003811.2353:02965
02966:-00039:+00057:-00027:003818.5607:02966
02967:-00046:+00062:-00020:003818.5607:02967
02968:-00059:+00081:-00046:003818.5607:02968
02969:-00075:+00084:-00008:003818.5607:02969
02970:-00046:+00075:-00059:003818.5607:02970
02971:-00074:+00081:-00066:003818.5607:02971
02972:-00069:+00054:-00041:003825.1528:02972
02973:-00065:+00050:-00034:003825.1528:02973
02974:-00057:+00045:-00075:003825.1528:02974
02975:-00051:+00046:-00127:003825.1528:02975
02976:-00012:+00064:-00092:003825.1528:02976
02977:+00013:+00058:-00056:003857.7109:02977
02978:+00018:+00063:-00078:003857.7109:02978
02979:+00039:+00071:-00065:003857.7109:02979
02980:+00070:+00091:-00072:003857.7109:02980
02981:+00062:+00124:-00047:003857.7109:02981
02982:+00058:+00142:-00028:003877.9738:02982
02983:+00045:+00135:-00057:003877.9738:02983
02984:+00032:+00138:-00120:003877.9738:02984
02985:-00011:+00121:-00137:003877.9738:02985
02986:+00010:+00071:+00004:003877.9738:02986
02987:-00032:+00051:-00059:003908.8146:02987
02988:-00101:+00037:+00027:003908.8146:02988
02989:-00063:+00024:+00096:003908.8146:02989
02990:-00068:-00044:+00110:003908.8146:02990
02991:-00100:-00077:-00174:003908.8146:02991
02992:-00075:-00107:-00210:003941.8125:02992
02993:-00051:-00093:-00133:003941.8125:02993
02994:-00039:-00110:-00031:003941.8125:02994
02995:-00035:-00111:+00110:003941.8125:02995
02996:+00025:-00054:+00266:003941.8125:02996
02997:-00004:-00045:+00111:003977.1230:02997
02998:+00047:-00004:+00002:003977.1230:02998
02999:+00124:+00052:+00012:003977.1230:02999
03000:+00171:+00068:+00074:003977.1230:03000
03001:+00190:+00071:+00062:003977.1230:03001
03002:+00226:+00092:+00044:003970.8842:03002
03003:+00202:+00125:+00062:003970.8842:03003
03004:+00179:+00135:-00020:003970.8842:03004
03005:+00139:+00157:-00077:003970.8842:03005
03006:+00055:+00158:-00136:003970.8842:03006
03007:-00029:+00189:-00175:003979.0717:03007
03008:-00093:+00174:-00062:003979.0717:03008
03009:-00040:+00147:+00003:003979.0717:03009
03010:-00130:+00083:-00123:003979.0717:03010
03011:-00123:+00059:-00107:003979.0717:03011
03012:-00149:+00010:+00351:003977.1135:03012
03013:-00143:-00076:-00009:003977.1135:03013
03014:-00337:-00077:-00209:003977.1135:03014
03015:-00148:-00121:-00156:003977.1135:03015
03016:-00246:-00186:-00005:003977.1135:03016
03017:-00217:-00195:-00080:003958.3469:03017
03018:-00246:-00239:-00105:003958.3469:03018
03019:-00133:-00193:-00088:003958.3469:03019
03020:-00122:-00225:-00060:003958.3469:03020
03021:-00032:-00205:+00056:003958.3469:03021
03022:-00080:-00218:+00091:003954.1484:03022
03023:+00019:-00131:+00074:003954.1484:03023
03024:+00020:-00104:+00111:003954.1484:03024
03025:+00055:-00106:+00110:003954.1484:03025
03026:+00016:-00088:+00044:003954.1484:03026
03027:+00034:-00054:-00004:003951.9104:03027
03028:+00053:-00043:-00020:003951.9104:03028
03029:+00072:-00020:-00066:003951.9104:03029
03030:+00063:+00023:-00019:003951.9104:03030
03031:+00084:+00068:+00131:003951.9104:03031
03032:+00090:+00122:+00080:003920.9572:03032
03033:+00109:+00171:+00041:003920.9572:03033
03034:+00083:+00183:-00037:003920.9572:03034
03035:+00079:+00213:+00078:003920.9572:03035
03036:+00065:+00223:+00075:003920.9572:03036
03037:+00022:+00251:+00111:003920.9572:03037
03038:+00009:+00226:+00147:003917.4064:03038
03039:-00070:+00212:+00144:003917.4064:03039
03040:-00138:+00170:+00136:003917.4064:03040
03041:-00139:+00175:+00153:003917.4064:03041
03042:-00172:+00109:+00086:003917.4064:03042
03043:-00223:+00060:-00073:003902.2946:03043
03044:-00131:+00020:-00054:003902.2946:03044
03045:-00152:+00006:+00005:003902.2946:03045
03046:-00110:-00052:+00164:003902.2946:03046
03047:-00065:-00113:+00201:003902.2946:03047
03048:-00073:-00153:+00166:003872.5388:03048
03049:-00069:-00149:+00087:003872.5388:03049
03050:-00041:-00235:-00007:003872.5388:03050
03051:-00087:-00250:+00013:003872.5388:03051
03052:-00022:-00264:-00115:003872.5388:03052
03053:-00033:-00253:-00069:003857.8166:03053
03054:-00007:-00213:+00049:003857.8166:03054
03055:+00047:-00222:+00085:003857.8166:03055
03056:+00077:-00229:+00222:003857.8166:03056
03057:+00081:-00179:+00175:003857.8166:03057
03058:+00133:-00173:+00066:003842.1220:03058
03059:+00133:-00122:-00022:003842.1220:03059
03060:+00133:-00083:-00061:003842.1220:03060
03061:+00082:-00042:-00054:003842.1220:03061
03062:+00081:+00004:-00245:003842.1220:03062
03063:+00082:+00039:+00088:003825.1618:03063
03064:+00096:+00069:+00096:003825.1618:03064
03065:+00025:+00082:+00021:003825.1618:03065
03066:+00053:+00131:-00081:003825.1618:03066
03067:-00006:+00154:-00075:003825.1618:03067
03068:-00006:+00169:-00139:003825.1618:03068
03069:-00075:+00174:-00043:003822.7141:03069
03070:-00086:+00162:+00036:003822.7141:03070
03071:-00090:+00169:+00007:003822.7141:03071
03072:-00079:+00156:-00063:003822.7141:03072
03073:-00077:+00156:+00037:003822.7141:03073
03074:-00108:+00107:-00008:003842.0424:03074
03075:-00097:+00130:-00107:003842.0424:03075
03076:-00068:+00100:-00067:003842.0424:03076
03077:-00017:+00087:+00022:003842.0424:03077
03078:-00028:+00064:-00030:003842.0424:03078
03079:-00008:+00047:-00111:003872.5922:03079
03080:+00040:+00028:-00055:003872.5922:03080
03081:+00035:+00049:-00119:003872.5922:03081
03082:+00028:+00026:-00128:003872.5922:03082
03083:+00034:+00054:-00096:003872.5922:03083
03084:+00040:+00043:-00090:003881.4033:03084
03085:+00037:+00060:-00095:003881.4033:03085
03086:+00023:+00043:-00083:003881.4033:03086
03087:+00019:+00070:-00041:003881.4033:03087
03088:+00014:+00053:-00031:003881.4033:03088
03089:-00008:+00034:+00027:003926.9411:03089
03090:+00014:+00047:+00163:003926.9411:03090
03091:+00025:-00008:+00190:003926.9411:03091
03092:-00009:-00026:+00072:003926.9411:03092
03093:-00023:-00053:-00081:003926.9411:03093
03094:-00026:-00026:-00305:003933.3603:03094
03095:-00024:-00051:-00238:003933.3603:03095
03096:-00012:-00082:-00161:003933.3603:03096
03097:-00039:-00056:+00145:003933.3603:03097
03098:+00067:-00057:+00284:003933.3603:03098
03099:+00055:-00042:+00341:003979.0439:03099
03100:+00048:-00025:+00071:003979.0439:03100
03101:+00044:-00032:-00043:003979.0439:03101
03102:+00093:+00017:+00103:003979.0439:03102
03103:+00091:+00019:+00114:003979.0439:03103
03104:+00041:+00067:+00043:003977.1328:03104
03105:+00035:+00100:+00011:003977.1328:03105
03106:+00034:+00092:+00037:003977.1328:03106
03107:-00026:+00095:+00084:003977.1328:03107
03108:+00034:+00091:+00001:003977.1328:03108
03109:-00057:+00074:-00219:003983.6054:03109
03110:-00003:+00111:-00068:003983.6054:03110
03111:+00040:+00126:+00003:003983.6054:03111
03112:-00006:+00101:+00012:003983.6054:03112
03113:-00044:+00044:-00252:003983.6054:03113
03114:-00035:+00095:+00230:003983.6054:03114
03115:-00036:+00004:+00211:003979.1748:03115
03116:-00159:+00018:-00211:003979.1748:03116
03117:-00151:-00061:-00264:003979.1748:03117
03118:-00181:-00124:-00177:003979.1748:03118
03119:-00190:-00170:-00070:003979.1748:03119
03120:-00213:-00216:-00057:003977.1513:03120
03121:-00202:-00238:-00089:003977.1513:03121
03122:-00143:-00228:-00179:003977.1513:03122
03123:-00064:-00226:+00019:003977.1513:03123
03124:-00060:-00199:+00197:003977.1513:03124
03125:-00075:-00202:+00142:003970.7717:03125
03126:+00012:-00153:+00052:003970.7717:03126
03127:+00049:-00103:+00067:003970.7717:03127
03128:+00052:-00110:+00066:003970.7717:03128
03129:+00056:-00043:+00128:003970.7717:03129
03130:+00042:-00062:-00128:003954.1208:03130
03131:+00018:-00018:-00176:003954.1208:03131
03132:+00039:+00008:-00178:003954.1208:03132
03133:+00040:+00007:-00164:003954.1208:03133
03134:+00063:+00045:+00093:003954.1208:03134
03135:+00072:+00077:+00155:003939.3022:03135
03136:+00068:+00120:+00081:003939.3022:03136
03137:+00065:+00179:-00040:003939.3022:03137
03138:+00062:+00210:+00014:003939.3022:03138
03139:+00023:+00243:-00034:003939.3022:03139
03140:-00023:+00281:+00117:003908.7785:03140
03141:-00028:+00272:+00134:003908.7785:03141
03142:-00084:+00281:+00072:003908.7785:03142
03143:-00093:+00231:-00026:003908.7785:03143
03144:-00126:+00235:-00152:003908.7785:03144
03145:-00146:+00155:+00057:003905.2624:03145
03146:-00112:+00083:-00054:003905.2624:03146
03147:-00172:+00053:-00119:003905.2624:03147
03148:-00113:-00031:+00056:003905.2624:03148
03149:-00104:-00057:-00015:003905.2624:03149
03150:-00150:-00102:+00003:003865.8864:03150
03151:-00085:-00170:+00075:003865.8864:03151
03152:-00084:-00193:+00098:003865.8864:03152
03153:-00107:-00199:+00060:003865.8864:03153
03154:-00068:-00231:+00049:003865.8864:03154
03155:-00102:-00222:+00217:003848.5854:03155
03156:-00016:-00226:+00092:003848.5854:03156
03157:-00036:-00237:-00053:003848.5854:03157
03158:-00016:-00206:-00101:003848.5854:03158
03159:+00009:-00194:+00097:003848.5854:03159
03160:+00044:-00216:+00167:003848.5854:03160
03161:+00049:-00164:+00102:003834.3496:03161
03162:+00083:-00114:-00009:003834.3496:03162
03163:+00129:-00116:-00011:003834.3496:03163
03164:+00130:-00053:+00025:003834.3496:03164
03165:+00151:-00007:+00023:003834.3496:03165
03166:+00112:+00002:+00020:003830.2480:03166
03167:+00126:+00026:-00073:003830.2480:03167
03168:+00100:+00066:+00110:003830.2480:03168
03169:+00113:+00061:+00165:003830.2480:03169
03170:+00024:+00074:+00129:003830.2480:03170
03171:-00017:+00112:-00034:003813.3178:03171
03172:-00004:+00106:-00100:003813.3178:03172
03173:-00043:+00159:-00169:003813.3178:03173
03174:-00082:+00119:-00107:003813.3178:03174
03175:-00101:+00119:-00027:003813.3178:03175
03176:-00104:+00114:-00090:003834.2368:03176
03177:-00089:+00124:-00108:003834.2368:03177
03178:-00079:+00090:-00081:003834.2368:03178
03179:-00099:+00100:-00031:003834.2368:03179
03180:-00062:+00061:-00076:003834.2368:03180
03181:-00069:+00061:-00041:003853.9279:03181
03182:-00021:+00046:-00053:003853.9279:03182
03183:-00016:+00040:-00071:003853.9279:03183
03184:-00016:+00043:-00127:003853.9279:03184
03185:-00025:+00037:-00072:003853.9279:03185
03186:+00028:+00042:-00016:003853.9279:03186
03187:+00014:+00040:-00082:003872.4851:03187
03188:-00011:+00040:-00127:003872.4851:03188
03189:-00011:+00056:-00220:003872.4851:03189
03190:-00002:+00075:-00246:003872.4851:03190
03191:-00041:+00099:-00182:003872.4851:03191
03192:-00031:+00100:-00086:003893.4260:03192
03193:-00052:+00099:-00087:003893.4260:03193
03194:-00036:+00085:+00150:003893.4260:03194
03195:+00001:+00095:+00191:003893.4260:03195
03196:-00037:+00062:+00193:003893.4260:03196
03197:-00004:+00066:+00091:003926.9599:03197
03198:-00025:+00053:+00035:003926.9599:03198
03199:-00003:+00063:-00320:003926.9599:03199
03200:-00007:+00064:-00292:003926.9599:03200
03201:+00005:+00039:-00184:003926.9599:03201
03202:+00029:+00024:-00040:003945.7956:03202
03203:+00030:+00019:+00181:003945.7956:03203
03204:+00085:-00016:+00287:003945.7956:03204
03205:+00047:+00008:+00260:003945.7956:03205
03206:+00059:+00023:+00031:003945.7956:03206
03207:+00035:+00059:+00090:003966.4877:03207
03208:+00174:+00077:+00279:003966.4877:03208
03209:+00128:+00097:+00205:003966.4877:03209
03210:+00110:+00128:+00020:003966.4877:03210
03211:+00155:+00104:+00045:003966.4877:03211
03212:+00053:+00089:+00107:003989.8696:03212
03213:+00073:+00098:+00066:003989.8696:03213
03214:-00055:+00065:-00013:003989.8696:03214
03215:-00052:+00107:-00045:003989.8696:03215
03216:-00062:+00114:-00019:003989.8696:03216
03217:-00055:+00105:+00160:003958.4121:03217
03218:-00066:+00054:+00191:003958.4121:03218
03219:-00132:+00024:-00186:003958.4121:03219
03220:-00086:-00003:+00175:003958.4121:03220
03221:-00123:-00106:+00248:003958.4121:03221
03222:-00257:-00096:-00156:003966.5061:03222
03223:-00185:-00130:-00264:003966.5061:03223
03224:-00187:-00206:-00093:003966.5061:03224
03225:-00171:-00230:+00017:003966.5061:03225
03226:-00211:-00337:-00036:003966.5061:03226
03227:-00136:-00343:-00108:003977.0090:03227
03228:-00089:-00343:-00028:003977.0090:03228
03229:-00007:-00303:+00000:003977.0090:03229
03230:-00090:-00285:+00038:003977.0090:03230
03231:-00039:-00270:+00001:003977.0090:03231
03232:+00061:-00209:+00043:003933.2126:03232
03233:+00077:-00166:+00028:003933.2126:03233
03234:+00088:-00153:+00122:003933.2126:03234
03235:+00072:-00086:+00079:003933.2126:03235
03236:+00054:-00097:+00025:003933.2126:03236
03237:+00084:-00022:-00040:003953.9638:03237
03238:+00072:+00034:-00035:003953.9638:03238
03239:+00008:+00038:+00006:003953.9638:03239
03240:+00020:+00092:-00069:003953.9638:03240
03241:+00037:+00162:+00020:003953.9638:03241
03242:+00068:+00166:+00126:003926.8491:03242
03243:+00012:+00221:+00066:003926.8491:03243
03244:+00008:+00243:+00050:003926.8491:03244
03245:-00025:+00279:+00052:003926.8491:03245
03246:-00057:+00304:+00046:003926.8491:03246
03247:-00043:+00291:-00020:003896.5566:03247
03248:-00062:+00284:+00113:003896.5566:03248
03249:-00066:+00247:+00011:003896.5566:03249
03250:-00067:+00256:-00044:003896.5566:03250
03251:-00078:+00219:-00019:003896.5566:03251
03252:-00098:+00202:+00042:003896.5566:03252
03253:-00065:+00142:+00003:003893.2827:03253
03254:-00116:+00074:+00101:003893.2827:03254
03255:-00093:+00042:+00023:003893.2827:03255
03256:-00034:-00021:+00047:003893.2827:03256
03257:-00073:-00043:+00137:003893.2827:03257
03258:-00046:-00110:+00109:003877.9472:03258
03259:-00071:-00123:+00218:003877.9472:03259
03260:-00020:-00149:+00087:003877.9472:03260
03261:-00046:-00144:+00012:003877.9472:03261
03262:+00005:-00190:-00108:003877.9472:03262
03263:-00009:-00182:-00077:003860.5339:03263
03264:-00010:-00198:-00093:003860.5339:03264
03265:+00042:-00191:+00119:003860.5339:03265
03266:+00061:-00216:+00195:003860.5339:03266
03267:+00056:-00229:+00074:003860.5339:03267
03268:+00041:-00182:-00034:003845.9597:03268
03269:+00048:-00186:-00017:003845.9597:03269
03270:+00027:-00156:+00009:003845.9597:03270
03271:+00017:-00141:-00140:003845.9597:03271
03272:+00022:-00107:+00070:003845.9597:03272
03273:+00065:-00024:+00136:003853.8920:03273
03274:+00017:-00040:-00004:003853.8920:03274
03275:+00038:+00024:-00085:003853.8920:03275
03276:+00042:+00013:-00009:003853.8920:03276
03277:+00032:+00041:-00084:003853.8920:03277
03278:+00012:+00046:-00074:003860.4624:03278
03279:+00062:+00059:-00026:003860.4624:03279
03280:+00046:+00058:-00018:003860.4624:03280
03281:+00039:+00071:-00089:003860.4624:03281
03282:+00027:+00080:-00027:003860.4624:03282
03283:-00014:+00085:+00010:003860.4624:03283
03284:-00054:+00062:-00067:003881.3410:03284
03285:-00035:+00060:-00060:003881.3410:03285
03286:-00019:+00066:-00037:003881.3410:03286
03287:-00050:+00064:-00058:003881.3410:03287
03288:-00037:+00063:-00108:003881.3410:03288
03289:-00041:+00082:-00055:003902.2678:03289
03290:-00017:+00085:-00073:003902.2678:03290
03291:-00024:+00093:-00100:003902.2678:03291
03292:+00015:+00086:-00175:003902.2678:03292
03293:+00004:+00113:-00191:003902.2678:03293
03294:+00028:+00132:-00229:003908.7509:03294
03295:+00025:+00152:-00183:003908.7509:03295
03296:+00031:+00149:-00260:003908.7509:03296
03297:+00016:+00158:-00120:003908.7509:03297
03298:+00025:+00139:-00011:003908.7509:03298
03299:-00072:+00142:-00013:003954.0192:03299
03300:-00086:+00107:+00004:003954.0192:03300
03301:-00132:+00093:+00142:003954.0192:03301
03302:-00091:+00093:+00101:003954.0192:03302
03303:-00111:+00079:-00062:003954.0192:03303
03304:-00086:+00058:-00145:003977.0000:03304
03305:-00031:+00051:-00326:003977.0000:03305
03306:-00045:+00034:-00267:003977.0000:03306
03307:-00020:-00002:-00243:003977.0000:03307
03308:-00018:-00021:-00038:003977.0000:03308
03309:-00011:+00001:+00310:003983.3972:03309
03310:+00027:-00004:+00351:003983.3972:03310
03311:+00026:+00064:+00137:003983.3972:03311
03312:+00034:+00079:+00146:003983.3972:03312
03313:+00135:+00079:+00105:003983.3972:03313
03314:+00110:+00096:+00039:004004.1132:03314
03315:+00135:+00117:+00021:004004.1132:03315
03316:+00150:+00159:+00126:004004.1132:03316
03317:+00198:+00122:+00133:004004.1132:03317
03318:+00162:+00124:+00151:004004.1132:03318
03319:+00067:+00125:-00014:004015.5222:03319
03320:-00011:+00127:-00070:004015.5222:03320
03321:+00015:+00152:+00067:004015.5222:03321
03322:+00014:+00144:+00045:004015.5222:03322
03323:-00062:+00129:+00063:004015.5222:03323
03324:-00074:+00071:-00013:004008.8625:03324
03325:-00168:+00022:+00141:004008.8625:03325
03326:-00107:+00038:+00246:004008.8625:03326
03327:-00220:-00085:+00080:004008.8625:03327
03328:-00266:-00133:-00219:004008.8625:03328
03329:-00209:-00216:-00152:004004.0180:03329
03330:-00211:-00222:-00039:004004.0180:03330
03331:-00183:-00271:+00099:004004.0180:03331
03332:-00205:-00326:-00048:004004.0180:03332
03333:-00116:-00318:-00057:004004.0180:03333
03334:-00081:-00328:-00020:003989.8220:03334
03335:-00068:-00343:+00111:003989.8220:03335
03336:-00118:-00333:-00002:003989.8220:03336
03337:-00081:-00310:+00069:003989.8220:03337
03338:-00001:-00282:+00068:003989.8220:03338
03339:-00021:-00248:-00048:003996.1611:03339
03340:+00046:-00179:-00004:003996.1611:03340
03341:+00034:-00140:+00072:003996.1611:03341
03342:+00053:-00102:-00002:003996.1611:03342
03343:+00133:-00036:+00061:003996.1611:03343
03344:+00137:+00008:+00058:003966.5153:03344
03345:+00121:+00049:+00069:003966.5153:03345
03346:+00115:+00093:+00112:003966.5153:03346
03347:+00127:+00174:+00051:003966.5153:03347
03348:+00116:+00190:-00064:003966.5153:03348
03349:+00051:+00265:-00158:003951.8166:03349
03350:+00044:+00273:-00072:003951.8166:03350
03351:-00001:+00291:-00023:003951.8166:03351
03352:-00018:+00329:-00012:003951.8166:03352
03353:-00017:+00332:+00013:003951.8166:03353
03354:-00043:+00303:+00100:003933.3051:03354
03355:-00031:+00271:+00063:003933.3051:03355
03356:-00046:+00242:-00058:003933.3051:03356
03357:-00016:+00231:+00110:003933.3051:03357
03358:-00004:+00186:+00111:003933.3051:03358
03359:-00092:+00119:-00078:003917.3793:03359
03360:-00101:+00080:-00046:003917.3793:03360
03361:-00075:+00026:+00088:003917.3793:03361
03362:-00066:-00050:+00044:003917.3793:03362
03363:-00096:-00097:+00082:003917.3793:03363
03364:-00067:-00114:+00049:003890.0737:03364
03365:-00111:-00120:+00035:003890.0737:03365
03366:-00074:-00192:-00095:003890.0737:03366
03367:-00062:-00186:+00054:003890.0737:03367
03368:-00044:-00207:+00087:003890.0737:03368
03369:-00020:-00234:-00046:003890.0737:03369
03370:-00047:-00220:+00021:003860.5246:03370
03371:+00011:-00239:+00028:003860.5246:03371
03372:-00012:-00225:+00110:003860.5246:03372
03373:+00030:-00194:+00104:003860.5246:03373
03374:-00005:-00194:+00087:003860.5246:03374
03375:+00043:-00162:+00058:003845.9687:03375
03376:+00048:-00120:+00064:003845.9687:03376
03377:+00061:-00114:-00079:003845.9687:03377
03378:+00067:-00091:+00002:003845.9687:03378
03379:+00154:-00024:+00081:003845.9687:03379
03380:+00106:-00041:+00075:003842.0690:03380
03381:+00108:-00006:-00019:003842.0690:03381
03382:+00063:+00019:+00023:003842.0690:03382
03383:+00059:+00047:-00029:003842.0690:03383
03384:+00026:+00044:-00047:003842.0690:03384
03385:-00011:+00081:+00034:003836.8596:03385
03386:-00039:+00061:+00076:003836.8596:03386
03387:-00053:+00072:+00028:003836.8596:03387
03388:-00072:+00061:-00062:003836.8596:03388
03389:-00114:+00058:-00049:003836.8596:03389
03390:-00126:+00046:-00079:003869.4814:03390
03391:-00150:+00069:-00056:003869.4814:03391
03392:-00113:+00051:-00072:003869.4814:03392
03393:-00130:+00029:-00096:003869.4814:03393
03394:-00090:+00014:-00067:003869.4814:03394
03395:-00053:+00016:-00066:003890.1008:03395
03396:-00019:+00020:-00085:003890.1008:03396
03397:+00028:+00039:-00098:003890.1008:03397
03398:+00036:+00051:-00141:003890.1008:03398
03399:+00063:+00059:-00111:003890.1008:03399
03400:+00080:+00078:-00089:003890.1008:03400
03401:+00124:+00125:-00037:003896.6110:03401
03402:+00113:+00091:-00040:003896.6110:03402
03403:+00069:+00098:-00127:003896.6110:03403
03404:+00031:+00066:-00112:003896.6110:03404
03405:-00018:+00066:-00108:003896.6110:03405
03406:-00078:+00042:-00017:003941.7668:03406
03407:-00063:+00029:+00097:003941.7668:03407
03408:-00114:-00006:+00086:003941.7668:03408
03409:-00112:-00006:-00116:003941.7668:03409
03410:-00098:-00003:-00216:003941.7668:03410
03411:-00070:-00032:-00096:003964.4479:03411
03412:-00053:-00027:-00010:003964.4479:03412
03413:-00032:-00019:+00073:003964.4479:03413
03414:-00013:+00000:+00180:003964.4479:03414
03415:-00008:+00024:+00057:003964.4479:03415
03416:+00066:+00077:+00081:003958.2348:03416
03417:+00143:+00144:+00162:003958.2348:03417
03418:+00163:+00121:+00082:003958.2348:03418
03419:+00149:+00148:-00024:003958.2348:03419
03420:+00193:+00186:-00028:003958.2348:03420
03421:+00159:+00168:+00003:003966.5336:03421
03422:+00178:+00149:+00031:003966.5336:03422
03423:+00133:+00162:-00034:003966.5336:03423
03424:+00071:+00152:-00182:003966.5336:03424
03425:-00008:+00162:-00054:003966.5336:03425
03426:+00030:+00148:+00049:003989.8122:03426
03427:-00113:+00116:+00130:003989.8122:03427
03428:-00177:+00045:+00102:003989.8122:03428
03429:-00241:+00004:-00066:003989.8122:03429
03430:-00169:-00012:+00034:003989.8122:03430
03431:-00237:-00159:+00094:003983.4067:03431
03432:-00303:-00164:+00019:003983.4067:03432
03433:-00247:-00246:-00176:003983.4067:03433
03434:-00212:-00266:-00188:003983.4067:03434
03435:-00227:-00292:-00034:003983.4067:03435
03436:-00221:-00329:+00068:003978.9504:03436
03437:-00189:-00347:+00017:003978.9504:03437
03438:-00069:-00310:-00016:003978.9504:03438
03439:+00021:-00277:+00072:003978.9504:03439
03440:+00023:-00234:+00095:003978.9504:03440
03441:+00025:-00211:+00053:003964.4389:03441
03442:+00098:-00118:+00145:003964.4389:03442
03443:+00132:-00123:+00147:003964.4389:03443
03444:+00145:-00070:+00153:003964.4389:03444
03445:+00168:-00066:+00080:003964.4389:03445
03446:+00134:-00030:-00107:003945.7675:03446
03447:+00100:+00027:-00070:003945.7675:03447
03448:+00123:+00055:-00054:003945.7675:03448
03449:+00057:+00128:+00023:003945.7675:03449
03450:+00018:+00175:-00049:003945.7675:03450
03451:-00016:+00193:-00063:003941.8400:03451
03452:-00067:+00228:-00087:003941.8400:03452
03453:-00092:+00269:-00037:003941.8400:03453
03454:-00081:+00294:-00041:003941.8400:03454
03455:-00117:+00275:+00047:003941.8400:03455
03456:-00112:+00270:+00116:003926.9040:03456
03457:-00129:+00280:+00029:003926.9040:03457
03458:-00078:+00219:+00127:003926.9040:03458
03459:-00127:+00172:+00149:003926.9040:03459
03460:-00137:+00141:+00068:003926.9040:03460
03461:-00109:+00047:-00008:003884.4748:03461
03462:-00090:+00065:-00126:003884.4748:03462
03463:-00069:-00012:+00024:003884.4748:03463
03464:-00012:-00030:+00079:003884.4748:03464
03465:-00046:-00103:+00032:003884.4748:03465
03466:+00004:-00142:+00030:003893.2470:03466
03467:+00018:-00115:-00073:003893.2470:03467
03468:-00020:-00144:+00056:003893.2470:03468
03469:-00009:-00195:+00082:003893.2470:03469
03470:-00018:-00185:+00045:003893.2470:03470
03471:+00055:-00217:+00099:003893.2470:03471
03472:+00051:-00162:+00253:003877.8840:03472
03473:+00021:-00175:+00056:003877.8840:03473
03474:-00013:-00186:+00003:003877.8840:03474
03475:+00020:-00174:-00088:003877.8840:03475
03476:+00018:-00140:-00110:003877.8840:03476
03477:+00059:-00141:-00043:003848.5854:03477
03478:+00058:-00086:-00049:003848.5854:03478
03479:+00076:-00082:+00157:003848.5854:03479
03480:+00139:-00046:+00124:003848.5854:03480
03481:+00070:-00030:+00067:003848.5854:03481
03482:+00103:+00015:-00050:003869.4455:03482
03483:+00078:+00021:-00036:003869.4455:03483
03484:+00036:+00097:-00061:003869.4455:03484
03485:+00027:+00062:-00029:003869.4455:03485
03486:-00011:+00091:-00017:003869.4455:03486
03487:-00071:+00085:+00023:003865.8598:03487
03488:-00080:+00102:-00023:003865.8598:03488
03489:-00104:+00092:-00046:003865.8598:03489
03490:-00100:+00102:-00095:003865.8598:03490
03491:-00080:+00096:-00082:003865.8598:03491
03492:-00089:+00112:-00055:003884.4204:03492
03493:-00049:+00076:-00048:003884.4204:03493
03494:-00044:+00088:-00040:003884.4204:03494
03495:-00013:+00074:-00100:003884.4204:03495
03496:+00003:+00092:-00080:003884.4204:03496
03497:+00010:+00098:-00069:003905.2714:03497
03498:+00009:+00111:-00084:003905.2714:03498
03499:+00017:+00075:-00117:003905.2714:03499
03500:+00035:+00099:-00131:003905.2714:03500
03501:+00046:+00100:-00129:003905.2714:03501
03502:+00034:+00074:-00106:003905.2714:03502
03503:+00060:+00072:-00085:003939.3305:03503
03504:+00075:+00070:-00112:003939.3305:03504
03505:+00052:+00082:-00090:003939.3305:03505
03506:+00054:+00071:-00027:003939.3305:03506
03507:-00010:+00082:+00108:003939.3305:03507
03508:+00021:+00046:+00095:003945.7490:03508
03509:-00004:-00015:+00225:003945.7490:03509
03510:-00003:-00022:-00148:003945.7490:03510
03511:-00095:-00047:-00257:003945.7490:03511
03512:-00100:-00042:-00196:003945.7490:03512
03513:-00115:-00080:-00127:003978.9226:03513
03514:-00116:-00067:-00082:003978.9226:03514
03515:-00017:-00014:+00340:003978.9226:03515
03516:+00008:-00027:+00422:003978.9226:03516
03517:-00011:+00004:+00111:003978.9226:03517
03518:+00026:+00022:+00048:003977.1328:03518
03519:+00085:+00047:+00178:003977.1328:03519
03520:+00078:+00054:+00079:003977.1328:03520
03521:+00087:+00078:+00051:003977.1328:03521
03522:+00137:+00120:+00073:003977.1328:03522
03523:+00154:+00132:+00169:003983.5202:03523
03524:+00164:+00133:+00087:003983.5202:03524
03525:+00048:+00122:-00032:003983.5202:03525
03526:+00122:+00126:+00050:003983.5202:03526
03527:+00027:+00101:+00056:003983.5202:03527
03528:-00004:+00090:-00053:003991.5485:03528
03529:-00089:+00046:+00037:003991.5485:03529
03530:-00064:+00063:-00045:003991.5485:03530
03531:-00128:+00036:-00044:003991.5485:03531
03532:-00137:-00014:-00042:003991.5485:03532
03533:-00180:-00095:+00251:004002.6882:03533
03534:-00206:-00205:+00288:004002.6882:03534
03535:-00270:-00230:+00085:004002.6882:03535
03536:-00206:-00253:-00183:004002.6882:03536
03537:-00198:-00258:-00197:004002.6882:03537
03538:-00172:-00308:-00058:003983.4824:03538
03539:-00171:-00353:+00067:003983.4824:03539
03540:-00131:-00331:+00001:003983.4824:03540
03541:-00001:-00312:+00002:003983.4824:03541
03542:+00041:-00240:-00007:003983.4824:03542
03543:+00032:-00260:-00037:003978.9316:03543
03544:+00021:-00176:-00015:003978.9316:03544
03545:+00086:-00102:+00087:003978.9316:03545
03546:+00184:-00066:+00144:003978.9316:03546
03547:+00197:-00025:+00138:003978.9316:03547
03548:+00154:+00020:+00083:003964.4389:03548
03549:+00112:+00039:-00073:003964.4389:03549
03550:+00136:+00076:-00179:003964.4389:03550
03551:+00079:+00075:-00218:003964.4389:03551
03552:+00039:+00139:-00158:003964.4389:03552
03553:-00043:+00173:+00077:003945.7490:03553
03554:-00086:+00207:+00099:003945.7490:03554
03555:-00081:+00240:-00046:003945.7490:03555
03556:-00087:+00261:-00015:003945.7490:03556
03557:-00121:+00264:+00087:003945.7490:03557
03558:-00113:+00298:+00114:003917.3972:03558
03559:-00110:+00271:+00108:003917.3972:03559
03560:-00082:+00256:+00189:003917.3972:03560
03561:-00103:+00240:+00060:003917.3972:03561
03562:-00102:+00238:-00026:003917.3972:03562
03563:-00099:+00158:-00198:003914.5747:03563
03564:-00061:+00125:+00033:003914.5747:03564
03565:-00032:+00071:+00029:003914.5747:03565
03566:-00088:+00019:-00022:003914.5747:03566
03567:-00017:-00020:-00022:003914.5747:03567
03568:-00084:-00076:+00032:003872.5300:03568
03569:-00071:-00155:+00056:003872.5300:03569
03570:-00096:-00144:+00132:003872.5300:03570
03571:-00038:-00198:+00059:003872.5300:03571
03572:-00101:-00191:+00117:003872.5300:03572
03573:-00064:-00208:+00105:003869.4899:03573
03574:-00085:-00234:+00017:003869.4899:03574
03575:-00097:-00239:-00023:003869.4899:03575
03576:-00043:-00236:-00032:003869.4899:03576
03577:+00000:-00233:+00183:003869.4899:03577
03578:+00044:-00249:+00141:003869.4899:03578
03579:+00028:-00215:+00085:003853.9897:03579
03580:+00052:-00195:-00057:003853.9897:03580
03581:+00065:-00163:-00070:003853.9897:03581
03582:+00083:-00136:-00073:003853.9897:03582
03583:+00081:-00111:-00131:003853.9897:03583
03584:+00096:-00086:-00003:003836.7541:03584
03585:+00146:-00024:+00217:003836.7541:03585
03586:+00107:-00024:+00033:003836.7541:03586
03587:+00084:+00026:+00030:003836.7541:03587
03588:+00071:+00031:-00012:003836.7541:03588
03589:+00016:+00058:-00070:003857.6848:03589
03590:+00026:+00096:-00112:003857.6848:03590
03591:+00000:+00075:-00029:003857.6848:03591
03592:-00027:+00111:-00016:003857.6848:03592
03593:-00038:+00087:-00073:003857.6848:03593
03594:-00035:+00100:-00056:003878.0100:03594
03595:-00016:+00089:-00087:003878.0100:03595
03596:-00029:+00094:-00120:003878.0100:03596
03597:-00030:+00094:-00084:003878.0100:03597
03598:-00006:+00082:-00056:003878.0100:03598
03599:+00011:+00083:-00082:003884.5014:03599
03600:-00010:+00098:-00088:003884.5014:03600
03601:-00012:+00095:-00053:003884.5014:03601
03602:-00006:+00086:-00084:003884.5014:03602
03603:-00045:+00096:-00098:003884.5014:03603
03604:-00021:+00106:-00194:003905.2895:03604
03605:-00033:+00102:-00285:003905.2895:03605
03606:-00032:+00143:-00243:003905.2895:03606
03607:-00022:+00132:-00151:003905.2895:03607
03608:-00012:+00147:-00050:003905.2895:03608
03609:+00026:+00132:-00028:003926.9040:03609
03610:-00003:+00147:+00041:003926.9040:03610
03611:-00024:+00145:-00012:003926.9040:03611
03612:-00091:+00109:+00010:003926.9040:03612
03613:-00076:+00078:+00110:003926.9040:03613
03614:-00061:+00069:+00067:003926.9040:03614
03615:-00090:+00049:-00209:003945.7956:03615
03616:-00082:+00070:-00132:003945.7956:03616
03617:-00040:+00029:-00070:003945.7956:03617
03618:-00054:-00004:-00051:003945.7956:03618
03619:-00026:+00013:+00042:003945.7956:03619
03620:+00051:+00022:+00244:003966.5524:03620
03621:+00019:+00041:+00133:003966.5524:03621
03622:+00078:+00067:+00092:003966.5524:03622
03623:+00151:+00088:+00179:003966.5524:03623
03624:+00150:+00115:+00083:003966.5524:03624
03625:+00092:+00124:+00072:003976.9240:03625
03626:+00224:+00147:+00146:003976.9240:03626
03627:+00175:+00113:+00143:003976.9240:03627
03628:+00153:+00113:+00045:003976.9240:03628
03629:-00032:+00077:-00015:003976.9240:03629
03630:+00031:+00112:+00088:003983.4260:03630
03631:-00081:+00078:+00131:003983.4260:03631
03632:-00108:+00061:+00056:003983.4260:03632
03633:-00189:+00023:+00111:003983.4260:03633
03634:-00201:-00020:-00045:003983.4260:03634
03635:-00253:-00061:-00146:003978.9692:03635
03636:-00240:-00060:+00190:003978.9692:03636
03637:-00260:-00204:+00174:003978.9692:03637
03638:-00326:-00171:+00002:003978.9692:03638
03639:-00178:-00245:-00311:003978.9692:03639
03640:-00162:-00207:-00028:003989.8503:03640
03641:-00130:-00267:+00026:003989.8503:03641
03642:-00096:-00303:+00041:003989.8503:03642
03643:-00066:-00302:-00040:003989.8503:03643
03644:+00040:-00271:+00015:003989.8503:03644
03645:+00061:-00323:+00074:003958.2348:03645
03646:+00058:-00307:+00032:003958.2348:03646
03647:+00066:-00245:-00003:003958.2348:03647
03648:+00112:-00167:+00067:003958.2348:03648
03649:+00134:-00150:+00012:003958.2348:03649
03650:+00124:-00084:+00019:003966.5712:03650
03651:+00109:-00057:+00067:003966.5712:03651
03652:+00120:-00024:-00024:003966.5712:03652
03653:+00137:+00010:-00155:003966.5712:03653
03654:+00108:+00068:-00050:003966.5712:03654
03655:+00036:+00076:+00037:003951.8166:03655
03656:+00006:+00144:+00023:003951.8166:03656
03657:+00007:+00173:+00124:003951.8166:03657
03658:+00016:+00205:+00024:003951.8166:03658
03659:-00072:+00241:-00076:003951.8166:03659
03660:-00047:+00246:+00048:003921.0214:03660
03661:-00132:+00246:+00029:003921.0214:03661
03662:-00137:+00256:-00043:003921.0214:03662
03663:-00120:+00285:+00032:003921.0214:03663
03664:-00104:+00264:+00015:003921.0214:03664
03665:-00113:+00229:+00083:003905.2446:03665
03666:-00062:+00195:+00087:003905.2446:03666
03667:-00105:+00177:+00040:003905.2446:03667
03668:-00077:+00142:-00004:003905.2446:03668
03669:-00110:+00044:-00006:003905.2446:03669
03670:-00125:+00013:+00142:003902.2856:03670
03671:-00119:-00010:+00171:003902.2856:03671
03672:-00104:-00072:+00086:003902.2856:03672
03673:-00114:-00087:+00113:003902.2856:03673
03674:-00062:-00137:+00131:003902.2856:03674
03675:-00120:-00162:-00070:003872.4760:03675
03676:-00075:-00166:-00056:003872.4760:03676
03677:-00009:-00180:+00038:003872.4760:03677
03678:-00026:-00170:+00007:003872.4760:03678
03679:+00045:-00205:+00020:003872.4760:03679
03680:+00049:-00160:+00217:003872.4760:03680
03681:+00069:-00178:+00092:003857.7287:03681
03682:+00039:-00151:+00010:003857.7287:03682
03683:+00060:-00157:+00024:003857.7287:03683
03684:+00055:-00131:-00058:003857.7287:03684
03685:-00011:-00096:-00088:003857.7287:03685
03686:+00045:-00053:-00016:003853.9458:03686
03687:+00059:-00025:+00007:003853.9458:03687
03688:+00038:+00007:-00048:003853.9458:03688
03689:+00037:+00080:+00031:003853.9458:03689
03690:+00073:+00064:+00093:003853.9458:03690
03691:+00017:+00071:-00046:003848.6293:03691
03692:+00022:+00109:-00022:003848.6293:03692
03693:+00020:+00096:-00025:003848.6293:03693
03694:-00023:+00093:-00065:003848.6293:03694
03695:-00001:+00101:-00077:003848.6293:03695
03696:-00004:+00088:-00050:003869.5078:03696
03697:-00034:+00098:-00070:003869.5078:03697
03698:-00048:+00083:-00053:003869.5078:03698
03699:-00021:+00083:-00026:003869.5078:03699
03700:-00023:+00059:-00113:003869.5078:03700
03701:-00004:+00063:-00111:003890.1191:03701
03702:+00032:+00041:-00009:003890.1191:03702
03703:+00040:+00028:-00072:003890.1191:03703
03704:+00018:+00026:-00048:003890.1191:03704
03705:+00022:+00036:-00076:003890.1191:03705
03706:+00004:+00036:-00112:003896.5749:03706
03707:-00004:+00023:-00169:003896.5749:03707
03708:-00010:+00011:-00145:003896.5749:03708
03709:+00010:+00010:-00198:003896.5749:03709
03710:-00004:+00038:-00100:003896.5749:03710
03711:+00024:+00053:+00045:003941.8217:03711
03712:+00043:+00016:+00059:003941.8217:03712
03713:+00024:+00026:+00097:003941.8217:03713
03714:+00020:+00033:+00200:003941.8217:03714
03715:+00016:+00008:+00189:003941.8217:03715
03716:-00036:-00022:-00116:003951.8449:03716
03717:-00074:-00021:-00212:003951.8449:03717
03718:-00066:+00025:-00260:003951.8449:03718
03719:-00073:-00004:-00139:003951.8449:03719
03720:-00066:-00012:-00139:003951.8449:03720
03721:+00005:+00020:+00257:003951.8449:03721
03722:+00030:-00017:+00179:003958.2626:03722
03723:-00030:+00066:+00066:003958.2626:03723
03724:+00027:+00094:+00109:003958.2626:03724
03725:+00057:+00118:+00208:003958.2626:03725
03726:+00093:+00132:+00186:003958.2626:03726
03727:+00101:+00183:+00094:003978.9597:03727
03728:+00122:+00164:+00051:003978.9597:03728
03729:+00048:+00175:-00046:003978.9597:03729
03730:+00047:+00158:-00093:003978.9597:03730
03731:-00028:+00175:-00138:003978.9597:03731
03732:-00127:+00147:-00200:003989.7551:03732
03733:-00001:+00156:+00116:003989.7551:03733
03734:-00057:+00072:+00036:003989.7551:03734
03735:-00116:+00072:+00001:003989.7551:03735
03736:-00102:+00052:-00105:003989.7551:03736
03737:-00110:+00023:-00073:003970.8376:03737
03738:-00101:-00017:-00127:003970.8376:03738
03739:-00146:-00054:+00208:003970.8376:03739
03740:-00124:-00183:+00210:003970.8376:03740
03741:-00229:-00174:-00226:003970.8376:03741
03742:-00147:-00219:-00359:003979.0529:03742
03743:-00066:-00177:-00183:003979.0529:03743
03744:-00130:-00243:-00113:003979.0529:03744
03745:-00062:-00260:-00068:003979.0529:03745
03746:-00069:-00326:-00143:003979.0529:03746
03747:+00104:-00237:+00010:003977.0187:03747
03748:+00103:-00237:+00185:003977.0187:03748
03749:+00103:-00232:+00146:003977.0187:03749
03750:+00047:-00149:+00096:003977.0187:03750
03751:+00152:-00074:+00124:003977.0187:03751
03752:+00116:-00060:+00164:003958.2070:03752
03753:+00067:-00020:+00172:003958.2070:03753
03754:+00044:-00019:+00005:003958.2070:03754
03755:-00009:+00008:-00198:003958.2070:03755
03756:+00003:+00047:-00392:003958.2070:03756
03757:-00018:+00059:-00206:003929.5537:03757
03758:-00025:+00109:-00077:003929.5537:03758
03759:-00021:+00149:+00202:003929.5537:03759
03760:+00001:+00187:+00241:003929.5537:03760
03761:-00009:+00226:+00178:003929.5537:03761
03762:-00022:+00241:+00114:003914.5197:03762
03763:-00069:+00264:+00026:003914.5197:03763
03764:-00114:+00229:+00128:003914.5197:03764
03765:-00121:+00235:+00140:003914.5197:03765
03766:-00135:+00194:+00085:003914.5197:03766
03767:-00142:+00167:-00020:003908.8784:03767
03768:-00125:+00122:+00058:003908.8784:03768
03769:-00133:+00096:+00032:003908.8784:03769
03770:-00097:+00007:+00062:003908.8784:03770
03771:-00089:-00020:+00072:003908.8784:03771
03772:-00040:-00097:+00046:003881.4211:03772
03773:-00036:-00124:+00060:003881.4211:03773
03774:-00021:-00159:+00149:003881.4211:03774
03775:+00000:-00220:+00155:003881.4211:03775
03776:-00031:-00231:+00162:003881.4211:03776
03777:-00014:-00258:+00128:003877.9560:03777
03778:-00047:-00251:+00065:003877.9560:03778
03779:-00041:-00255:+00000:003877.9560:03779
03780:-00047:-00271:+00066:003877.9560:03780
03781:-00050:-00251:+00119:003877.9560:03781
03782:-00041:-00260:+00042:003877.9560:03782
03783:+00011:-00196:+00158:003860.4890:03783
03784:+00041:-00135:-00059:003860.4890:03784
03785:+00038:-00138:+00002:003860.4890:03785
03786:+00093:-00104:+00020:003860.4890:03786
03787:+00085:-00047:-00024:003860.4890:03787
03788:+00134:+00003:-00024:003857.6674:03788
03789:+00138:+00078:-00125:003857.6674:03789
03790:+00109:+00077:+00005:003857.6674:03790
03791:+00143:+00118:+00077:003857.6674:03791
03792:+00074:+00165:+00019:003857.6674:03792
03793:+00031:+00193:+00001:003853.9545:03793
03794:+00003:+00174:-00149:003853.9545:03794
03795:-00040:+00211:-00064:003853.9545:03795
03796:-00018:+00153:-00063:003853.9545:03796
03797:-00071:+00171:-00004:003853.9545:03797
03798:-00059:+00154:-00056:003860.4982:03798
03799:-00062:+00141:-00065:003860.4982:03799
03800:-00068:+00121:-00060:003860.4982:03800
03801:-00090:+00101:-00100:003860.4982:03801
03802:-00042:+00090:-00092:003860.4982:03802
03803:-00019:+00079:-00102:003881.3054:03803
03804:-00040:+00058:-00104:003881.3054:03804
03805:+00007:+00052:-00076:003881.3054:03805
03806:+00011:+00029:-00071:003881.3054:03806
03807:+00007:+00012:-00036:003881.3054:03807
03808:+00002:-00002:-00029:003914.5014:03808
03809:+00010:+00019:-00024:003914.5014:03809
03810:-00003:-00004:-00156:003914.5014:03810
03811:-00002:+00000:-00149:003914.5014:03811
03812:+00011:+00014:-00181:003914.5014:03812
03813:-00029:+00013:-00160:003920.9665:03813
03814:-00024:+00035:-00094:003920.9665:03814
03815:-00007:+00035:-00085:003920.9665:03815
03816:+00034:+00016:+00017:003920.9665:03816
03817:+00044:+00010:+00079:003920.9665:03817
03818:+00000:+00010:+00141:003920.9665:03818
03819:-00009:-00043:+00173:003954.1113:03819
03820:-00019:-00039:+00090:003954.1113:03820
03821:-00014:-00011:-00197:003954.1113:03821
03822:-00026:+00008:-00208:003954.1113:03822
03823:+00000:-00007:-00173:003954.1113:03823
03824:-00004:-00034:+00037:003977.1135:03824
03825:+00031:-00013:+00265:003977.1135:03825
03826:+00037:+00006:+00323:003977.1135:03826
03827:+00033:-00001:+00184:003977.1135:03827
03828:+00046:+00012:+00015:003977.1135:03828
03829:+00049:+00078:+00121:003970.8183:03829
03830:+00100:+00092:+00289:003970.8183:03830
03831:+00062:+00129:+00143:003970.8183:03831
03832:-00026:+00146:+00008:003970.8183:03832
03833:+00113:+00143:+00098:003970.8183:03833
03834:+00039:+00103:-00013:003978.9504:03834
03835:-00016:+00111:-00112:003978.9504:03835
03836:-00062:+00089:-00096:003978.9504:03836
03837:-00100:+00123:-00072:003978.9504:03837
03838:-00117:+00086:-00041:003978.9504:03838
03839:-00046:+00135:-00139:003989.8027:03839
03840:-00090:+00066:+00148:003989.8027:03840
03841:-00064:+00051:+00088:003989.8027:03841
03842:-00110:-00012:+00284:003989.8027:03842
03843:-00107:-00116:+00043:003989.8027:03843
03844:-00218:-00143:-00185:003970.8183:03844
03845:-00101:-00167:-00286:003970.8183:03845
03846:-00091:-00218:-00113:003970.8183:03846
03847:-00135:-00238:-00155:003970.8183:03847
03848:-00077:-00265:-00096:003970.8183:03848
03849:-00015:-00272:-00047:003991.5014:03849
03850:+00007:-00262:+00010:003991.5014:03850
03851:+00048:-00239:+00072:003991.5014:03851
03852:+00073:-00211:+00043:003991.5014:03852
03853:+00071:-00204:-00046:003991.5014:03853
03854:+00107:-00129:+00126:003951.8356:03854
03855:+00102:-00124:+00138:003951.8356:03855
03856:+00053:-00094:+00178:003951.8356:03856
03857:+00038:-00041:+00040:003951.8356:03857
03858:+00024:-00046:+00029:003951.8356:03858
03859:-00005:+00005:-00151:003933.3513:03859
03860:-00053:-00006:-00271:003933.3513:03860
03861:-00004:+00055:-00207:003933.3513:03861
03862:-00005:+00108:+00047:003933.3513:03862
03863:+00010:+00131:+00091:003933.3513:03863
03864:-00024:+00184:+00122:003929.4804:03864
03865:+00023:+00250:+00073:003929.4804:03865
03866:-00045:+00245:+00074:003929.4804:03866
03867:-00075:+00253:+00122:003929.4804:03867
03868:-00100:+00268:+00121:003929.4804:03868
03869:-00120:+00249:+00085:003902.2490:03869
03870:-00122:+00224:-00002:003902.2490:03870
03871:-00125:+00224:+00041:003902.2490:03871
03872:-00107:+00138:+00046:003902.2490:03872
03873:-00102:+00088:+00052:003902.2490:03873
03874:-00076:+00086:+00028:003872.4672:03874
03875:-00057:+00010:+00106:003872.4672:03875
03876:-00036:-00024:+00041:003872.4672:03876
03877:-00074:-00047:+00116:003872.4672:03877
03878:-00012:-00123:+00058:003872.4672:03878
03879:-00021:-00153:+00011:003869.5253:03879
03880:-00054:-00156:+00077:003869.5253:03880
03881:-00034:-00217:+00015:003869.5253:03881
03882:-00059:-00207:+00063:003869.5253:03882
03883:-00018:-00209:-00004:003869.5253:03883
03884:-00034:-00203:+00111:003869.5253:03884
03885:-00030:-00224:+00085:003865.9042:03885
03886:-00024:-00190:+00122:003865.9042:03886
03887:+00007:-00214:-00037:003865.9042:03887
03888:+00001:-00178:-00122:003865.9042:03888
03889:+00053:-00133:-00100:003865.9042:03889
03890:+00050:-00142:-00128:003836.8068:03890
03891:+00048:-00109:-00140:003836.8068:03891
03892:+00140:-00024:+00076:003836.8068:03892
03893:+00136:-00024:+00103:003836.8068:03893
03894:+00088:+00031:+00059:003836.8068:03894
03895:+00085:+00041:-00062:003845.9340:03895
03896:+00043:+00109:-00082:003845.9340:03896
03897:+00019:+00060:-00157:003845.9340:03897
03898:+00013:+00111:-00064:003845.9340:03898
03899:+00011:+00128:-00023:003845.9340:03899
03900:+00004:+00146:-00067:003854.0346:03900
03901:+00025:+00117:-00022:003854.0346:03901
03902:+00022:+00136:-00066:003854.0346:03902
03903:+00013:+00125:-00026:003854.0346:03903
03904:-00003:+00116:-00037:003854.0346:03904
03905:-00012:+00113:-00032:003872.3955:03905
03906:+00010:+00102:+00006:003872.3955:03906
03907:+00010:+00098:+00023:003872.3955:03907
03908:+00031:+00104:-00026:003872.3955:03908
03909:+00017:+00091:-00092:003872.3955:03909
03910:+00001:+00091:-00101:003893.3098:03910
03911:+00015:+00101:-00100:003893.3098:03911
03912:+00006:+00109:-00077:003893.3098:03912
03913:-00025:+00100:-00049:003893.3098:03913
03914:-00017:+00106:-00091:003893.3098:03914
03915:-00036:+00112:-00073:003893.3098:03915
03916:-00047:+00106:-00130:003926.8491:03916
03917:-00050:+00139:-00181:003926.8491:03917
03918:-00073:+00105:-00125:003926.8491:03918
03919:-00101:+00089:-00080:003926.8491:03919
03920:-00089:+00095:-00020:003926.8491:03920
03921:-00068:+00049:-00002:003945.7302:03921
03922:-00103:+00005:+00251:003945.7302:03922
03923:-00081:-00065:+00330:003945.7302:03923
03924:-00108:-00110:+00046:003945.7302:03924
03925:-00136:-00096:-00321:003945.7302:03925
03926:-00031:-00070:-00311:003954.1667:03926
03927:-00014:-00120:-00147:003954.1667:03927
03928:-00003:-00118:-00194:003954.1667:03928
03929:+00038:-00126:-00034:003954.1667:03929
03930:+00130:-00094:+00345:003954.1667:03930
03931:+00108:-00091:+00335:003989.8979:03931
03932:+00082:-00015:+00271:003989.8979:03932
03933:+00096:+00052:+00204:003989.8979:03933
03934:+00115:+00113:+00098:003989.8979:03934
03935:+00095:+00099:+00084:003989.8979:03935
03936:+00193:+00161:-00018:003996.2846:03936
03937:+00092:+00142:-00081:003996.2846:03937
03938:+00106:+00153:-00007:003996.2846:03938
03939:+00039:+00157:-00010:003996.2846:03939
03940:+00012:+00190:-00009:003996.2846:03940
03941:-00016:+00205:+00027:004004.2739:03941
03942:-00093:+00237:-00004:004004.2739:03942
03943:-00084:+00198:+00001:004004.2739:03943
03944:-00098:+00192:-00357:004004.2739:03944
03945:-00053:+00164:-00186:004004.2739:03945
03946:-00088:+00087:+00246:004028.6525:03946
03947:-00126:+00027:+00039:004028.6525:03947
03948:-00105:-00007:-00127:004028.6525:03948
03949:-00091:-00080:-00093:004028.6525:03949
03950:-00111:-00059:+00014:004028.6525:03950
03951:-00158:-00177:-00009:004009.0544:03951
03952:-00144:-00230:-00112:004009.0544:03952
03953:-00086:-00237:-00132:004009.0544:03953
03954:-00070:-00243:-00163:004009.0544:03954
03955:-00103:-00268:-00121:004009.0544:03955
03956:-00094:-00243:-00043:004004.2075:03956
03957:-00029:-00227:+00138:004004.2075:03957
03958:-00007:-00219:+00156:004004.2075:03958
03959:+00026:-00211:+00178:004004.2075:03959
03960:+00017:-00181:+00231:004004.2075:03960
03961:+00058:-00186:+00188:003989.9748:03961
03962:+00041:-00134:-00048:003989.9748:03962
03963:+00037:-00130:-00198:003989.9748:03963
03964:+00058:-00091:-00103:003989.9748:03964
03965:+00053:-00029:-00018:003989.9748:03965
03966:+00038:-00020:+00049:003983.4543:03966
03967:+00064:+00054:+00072:003983.4543:03967
03968:+00103:+00128:+00049:003983.4543:03968
03969:+00069:+00157:+00069:003983.4543:03969
03970:+00040:+00181:+00055:003983.4543:03970
03971:+00028:+00244:+00043:003966.4877:03971
03972:-00010:+00231:+00125:003966.4877:03972
03973:-00046:+00225:+00089:003966.4877:03973
03974:-00083:+00209:+00081:003966.4877:03974
03975:-00119:+00211:+00120:003966.4877:03975
03976:-00124:+00174:+00055:003951.8166:03976
03977:-00146:+00174:+00057:003951.8166:03977
03978:-00101:+00142:+00107:003951.8166:03978
03979:-00134:+00073:+00178:003951.8166:03979
03980:-00097:+00029:+00120:003951.8166:03980
03981:-00077:-00004:+00044:003933.3142:03981
03982:-00116:-00012:+00076:003933.3142:03982
03983:-00028:-00075:+00000:003933.3142:03983
03984:-00051:-00092:+00019:003933.3142:03984
03985:-00032:-00122:+00063:003933.3142:03985
03986:-00014:-00128:+00071:003917.4064:03986
03987:-00004:-00142:+00110:003917.4064:03987
03988:-00006:-00169:+00061:003917.4064:03988
03989:-00057:-00154:+00095:003917.4064:03989
03990:-00024:-00145:+00108:003917.4064:03990
03991:-00028:-00174:+00129:003902.2763:03991
03992:+00000:-00168:-00092:003902.2763:03992
03993:+00008:-00174:-00182:003902.2763:03993
03994:+00045:-00154:-00126:003902.2763:03994
03995:+00047:-00130:-00123:003902.2763:03995
03996:+00052:-00116:-00207:003884.5559:03996
03997:+00138:-00088:+00129:003884.5559:03997
03998:+00136:-00107:+00101:003884.5559:03998
03999:+00106:-00041:+00076:003884.5559:03999
04000:+00102:-00066:-00096:003884.5559:04000
04001:+00056:-00023:-00123:003869.5517:04001
04002:+00088:-00031:-00140:003869.5517:04002
04003:+00034:+00012:-00056:003869.5517:04003
04004:+00071:+00021:-00047:003869.5517:04004
04005:+00022:+00053:-00021:003869.5517:04005
04006:+00013:+00028:-00021:003869.5517:04006
04007:+00000:+00056:-00062:003890.0830:04007
04008:+00000:+00046:-00117:003890.0830:04008
04009:-00029:+00091:-00084:003890.0830:04009
04010:-00004:+00081:-00095:003890.0830:04010
04011:-00026:+00109:+00023:003890.0830:04011
04012:-00027:+00103:-00012:003884.4387:04012
04013:-00044:+00120:-00058:003884.4387:04013
04014:-00040:+00116:-00083:003884.4387:04014
04015:-00004:+00178:-00141:003884.4387:04015
04016:-00032:+00147:-00101:003884.4387:04016
04017:-00043:+00172:-00137:003917.3793:04017
04018:-00016:+00188:-00126:003917.3793:04018
04019:+00014:+00184:-00052:003917.3793:04019
04020:-00011:+00190:-00127:003917.3793:04020
04021:-00020:+00165:-00073:003917.3793:04021
04022:-00017:+00122:+00001:003926.8491:04022
04023:-00007:+00087:+00012:003926.8491:04023
04024:-00024:+00073:-00033:003926.8491:04024
04025:-00040:+00022:+00186:003926.8491:04025
04026:-00026:-00031:+00165:003926.8491:04026
04027:-00068:-00050:+00017:003945.7026:04027
04028:-00054:-00060:-00217:003945.7026:04028
04029:-00059:-00043:-00201:003945.7026:04029
04030:+00008:-00072:-00186:003945.7026:04030
04031:-00013:-00112:+00020:003945.7026:04031
04032:+00040:-00116:+00126:003966.4965:04032
04033:+00059:-00124:+00280:003966.4965:04033
04034:+00039:-00102:+00328:003966.4965:04034
04035:+00030:-00092:+00194:003966.4965:04035
04036:+00029:-00025:+00061:003966.4965:04036
04037:+00006:-00021:+00012:003989.6977:04037
04038:+00028:+00001:-00044:003989.6977:04038
04039:+00013:+00010:-00062:003989.6977:04039
04040:-00008:+00026:-00028:003989.6977:04040
04041:-00023:+00063:-00027:003989.6977:04041
04042:-00028:+00078:-00108:003996.0654:04042
04043:-00041:+00055:-00020:003996.0654:04043
04044:+00000:+00061:-00044:003996.0654:04044
04045:-00017:+00095:-00070:003996.0654:04045
04046:-00020:+00088:-00061:003996.0654:04046
04047:-00010:+00104:+00097:003991.5390:04047
04048:-00088:+00080:+00154:003991.5390:04048
04049:-00036:+00066:-00044:003991.5390:04049
04050:-00105:+00035:+00088:003991.5390:04050
04051:-00088:-00021:-00034:003991.5390:04051
04052:-00208:-00043:-00238:004002.6594:04052
04053:-00153:-00040:-00260:004002.6594:04053
04054:-00129:-00137:-00247:004002.6594:04054
04055:-00106:-00141:-00157:004002.6594:04055
04056:-00089:-00130:-00065:004002.6594:04056
04057:-00038:-00175:+00220:003970.8278:04057
04058:+00009:-00145:+00063:003970.8278:04058
04059:-00016:-00100:-00008:003970.8278:04059
04060:+00022:-00073:+00036:003970.8278:04060
04061:-00004:-00095:+00088:003970.8278:04061
04062:-00019:-00074:+00109:003966.4411:04062
04063:-00058:-00058:+00097:003966.4411:04063
04064:-00044:-00045:-00006:003966.4411:04064
04065:-00038:-00042:-00101:003966.4411:04065
04066:-00055:-00041:-00058:003966.4411:04066
04067:+00006:-00020:-00039:003951.8916:04067
04068:+00020:+00031:-00106:003951.8916:04068
04069:+00061:+00069:+00035:003951.8916:04069
04070:+00073:+00072:+00080:003951.8916:04070
04071:+00040:+00103:+00047:003951.8916:04071
04072:+00043:+00142:+00087:003933.3051:04072
04073:+00015:+00146:+00110:003933.3051:04073
04074:-00038:+00157:+00074:003933.3051:04074
04075:-00080:+00139:+00067:003933.3051:04075
04076:-00108:+00114:+00056:003933.3051:04076
04077:-00107:+00113:+00189:003917.3886:04077
04078:-00108:+00062:+00150:003917.3886:04078
04079:-00122:+00067:+00040:003917.3886:04079
04080:-00104:+00025:-00005:003917.3886:04080
04081:-00091:+00033:-00036:003917.3886:04081
04082:-00102:-00032:+00072:003902.3679:04082
04083:-00020:-00033:+00151:003902.3679:04083
04084:-00057:-00024:+00088:003902.3679:04084
04085:-00037:-00063:-00065:003902.3679:04085
04086:-00056:-00078:-00004:003902.3679:04086
04087:-00031:-00088:+00020:003902.3679:04087
04088:-00053:-00115:+00010:003884.4748:04088
04089:-00045:-00108:+00149:003884.4748:04089
04090:-00013:-00100:+00089:003884.4748:04090
04091:-00021:-00096:-00002:003884.4748:04091
04092:-00002:-00068:+00012:003884.4748:04092
04093:-00001:-00066:+00065:003869.4814:04093
04094:+00029:-00063:+00022:003869.4814:04094
04095:+00013:-00045:-00113:003869.4814:04095
04096:+00040:-00014:+00050:003869.4814:04096
04097:+00076:-00015:+00019:003869.4814:04097
04098:+00005:+00024:-00043:003853.9631:04098
04099:+00060:+00047:-00046:003853.9631:04099
04100:+00052:+00048:-00042:003853.9631:04100
04101:+00016:+00070:-00026:003853.9631:04101
04102:+00060:+00064:+00059:003853.9631:04102
04103:+00030:+00044:+00072:003836.8068:04103
04104:+00001:+00061:-00038:003836.8068:04104
04105:+00001:+00031:-00078:003836.8068:04105
04106:-00018:+00058:-00088:003836.8068:04106
04107:-00059:+00050:-00103:003836.8068:04107
04108:-00042:+00040:-00094:003857.7109:04108
04109:-00046:-00002:-00059:003857.7109:04109
04110:-00037:+00014:-00065:003857.7109:04110
04111:-00051:-00032:+00011:003857.7109:04111
04112:-00037:-00017:+00020:003857.7109:04112
04113:-00041:-00010:+00013:003857.7109:04113
04114:+00012:-00006:-00013:003878.1271:04114
04115:+00030:+00019:-00037:003878.1271:04115
04116:+00036:+00025:-00062:003878.1271:04116
04117:+00033:+00045:-00056:003878.1271:04117
04118:+00073:+00075:-00051:003878.1271:04118
04119:+00034:+00074:-00066:003884.4204:04119
04120:+00028:+00087:-00023:003884.4204:04120
04121:+00006:+00111:-00047:003884.4204:04121
04122:-00029:+00136:-00108:003884.4204:04122
04123:-00020:+00134:-00124:003884.4204:04123
04124:+00009:+00165:-00118:003917.3159:04124
04125:-00039:+00164:-00118:003917.3159:04125
04126:-00029:+00153:-00124:003917.3159:04126
04127:-00022:+00147:+00005:003917.3159:04127
04128:-00022:+00115:-00038:003917.3159:04128
04129:-00049:+00076:+00033:003951.8449:04129
04130:-00021:+00037:+00201:003951.8449:04130
04131:-00050:-00038:+00194:003951.8449:04131
04132:-00088:-00054:+00036:003951.8449:04132
04133:-00101:-00045:-00208:003951.8449:04133
04134:-00065:-00054:-00206:003970.8466:04134
04135:-00064:-00096:-00240:003970.8466:04135
04136:-00073:-00109:-00062:003970.8466:04136
04137:-00002:-00071:+00148:003970.8466:04137
04138:+00040:-00073:+00385:003970.8466:04138
04139:+00036:-00026:+00230:003991.5014:04139
04140:+00098:-00020:+00027:003991.5014:04140
04141:+00153:+00028:+00141:003991.5014:04141
04142:+00220:+00040:-00014:003991.5014:04142
04143:+00093:+00029:-00061:003991.5014:04143
04144:+00138:+00087:-00096:004002.6694:04144
04145:+00045:+00055:+00052:004002.6694:04145
04146:+00069:+00089:+00002:004002.6694:04146
04147:+00027:+00087:+00092:004002.6694:04147
04148:+00002:+00101:+00091:004002.6694:04148
04149:-00054:+00113:+00109:004008.9780:04149
04150:-00055:+00100:+00094:004008.9780:04150
04151:-00081:+00109:+00080:004008.9780:04151
04152:-00127:+00079:-00317:004008.9780:04152
04153:-00101:+00060:+00168:004008.9780:04153
04154:-00088:+00039:+00079:004004.1884:04154
04155:-00200:-00018:-00220:004004.1884:04155
04156:-00158:-00030:-00248:004004.1884:04156
04157:-00137:-00113:-00247:004004.1884:04157
04158:-00153:-00121:-00033:004004.1884:04158
04159:-00148:-00161:+00103:004002.5830:04159
04160:-00104:-00198:+00043:004002.5830:04160
04161:-00037:-00219:-00001:004002.5830:04161
04162:+00021:-00179:+00110:004002.5830:04162
04163:-00038:-00220:+00111:004002.5830:04163
04164:-00047:-00219:+00024:003996.2653:04164
04165:+00013:-00201:+00083:003996.2653:04165
04166:-00010:-00147:+00031:003996.2653:04166
04167:-00041:-00171:-00027:003996.2653:04167
04168:-00038:-00125:-00010:003996.2653:04168
04169:-00033:-00123:-00058:003966.6545:04169
04170:+00009:-00096:-00098:003966.6545:04170
04171:+00017:-00055:-00073:003966.6545:04171
04172:+00032:-00034:+00066:003966.6545:04172
04173:+00071:-00022:+00103:003966.6545:04173
04174:+00075:+00053:+00088:003964.4860:04174
04175:+00078:+00078:+00059:003964.4860:04175
04176:+00030:+00111:-00004:003964.4860:04176
04177:+00001:+00150:+00003:003964.4860:04177
04178:-00021:+00162:-00025:003964.4860:04178
04179:-00055:+00178:+00102:003945.7768:04179
04180:-00073:+00191:+00085:003945.7768:04180
04181:-00094:+00178:+00050:003945.7768:04181
04182:-00100:+00176:+00060:003945.7768:04182
04183:-00089:+00159:+00077:003945.7768:04183
04184:-00032:+00102:-00017:003917.4431:04184
04185:-00028:+00058:+00023:003917.4431:04185
04186:-00055:+00046:+00031:003917.4431:04186
04187:-00058:+00016:+00070:003917.4431:04187
04188:-00032:+00002:+00011:003917.4431:04188
04189:-00084:-00002:+00114:003926.9599:04189
04190:-00063:-00025:+00078:003926.9599:04190
04191:-00078:-00052:+00027:003926.9599:04191
04192:-00068:-00051:+00129:003926.9599:04192
04193:-00054:-00073:+00068:003926.9599:04193
04194:-00065:-00082:-00012:003884.4565:04194
04195:-00022:-00088:+00065:003884.4565:04195
04196:-00006:-00094:+00169:003884.4565:04196
04197:-00008:-00097:-00043:003884.4565:04197
04198:+00028:-00087:+00043:003884.4565:04198
04199:+00057:-00120:+00011:003884.4565:04199
04200:+00023:-00119:-00040:003881.3410:04200
04201:+00053:-00108:-00036:003881.3410:04201
04202:+00072:-00087:+00046:003881.3410:04202
04203:+00066:-00079:-00031:003881.3410:04203
04204:+00049:-00047:+00011:003881.3410:04204
04205:+00050:-00033:+00080:003877.9650:04205
04206:+00062:+00004:+00111:003877.9650:04206
04207:+00033:-00019:-00027:003877.9650:04207
04208:+00020:+00011:+00037:003877.9650:04208
04209:+00031:+00008:-00047:003877.9650:04209
04210:+00016:+00020:-00045:003872.4045:04210
04211:-00024:+00024:-00039:003872.4045:04211
04212:-00031:+00001:-00044:003872.4045:04212
04213:-00050:+00020:-00069:003872.4045:04213
04214:-00060:-00007:-00105:003872.4045:04214
04215:-00047:+00004:-00073:003869.4548:04215
04216:-00064:-00008:-00092:003869.4548:04216
04217:-00068:+00008:-00054:003869.4548:04217
04218:-00033:+00003:-00022:003869.4548:04218
04219:-00021:-00002:-00035:003869.4548:04219
04220:-00025:+00035:-00043:003890.2006:04220
04221:-00009:+00036:-00060:003890.2006:04221
04222:+00013:+00051:-00090:003890.2006:04222
04223:-00008:+00080:-00085:003890.2006:04223
04224:+00008:+00095:-00101:003890.2006:04224
04225:-00015:+00085:-00148:003908.8330:04225
04226:+00000:+00130:-00151:003908.8330:04226
04227:+00026:+00133:-00112:003908.8330:04227
04228:+00031:+00177:-00134:003908.8330:04228
04229:+00031:+00182:-00076:003908.8330:04229
04230:+00061:+00199:+00044:003941.7758:04230
04231:+00060:+00184:+00009:003941.7758:04231
04232:+00024:+00186:+00015:003941.7758:04232
04233:+00029:+00138:+00140:003941.7758:04233
04234:-00020:+00100:+00022:003941.7758:04234
04235:-00067:+00061:-00139:003977.0947:04235
04236:-00090:+00058:-00306:003977.0947:04236
04237:-00105:+00051:-00133:003977.0947:04237
04238:-00056:+00020:-00139:003977.0947:04238
04239:-00021:-00012:+00207:003977.0947:04239
04240:+00038:-00009:+00291:003970.8376:04240
04241:+00031:-00007:+00216:003970.8376:04241
04242:+00073:+00006:+00013:003970.8376:04242
04243:+00107:+00017:-00003:003970.8376:04243
04244:+00142:+00014:+00126:003970.8376:04244
04245:+00144:+00066:+00109:003991.6145:04245
04246:+00122:+00081:+00113:003991.6145:04246
04247:+00116:+00062:+00119:003991.6145:04247
04248:+00093:+00060:+00063:003991.6145:04248
04249:+00057:+00072:+00097:003991.6145:04249
04250:+00004:+00087:-00062:004002.6979:04250
04251:-00057:+00108:-00150:004002.6979:04251
04252:+00059:+00130:+00109:004002.6979:04252
04253:-00020:+00082:-00014:004002.6979:04253
04254:-00120:+00088:+00034:004002.6979:04254
04255:-00162:+00037:+00025:003983.4919:04255
04256:-00154:-00004:-00371:003983.4919:04256
04257:-00222:-00048:-00057:003983.4919:04257
04258:-00139:-00057:+00315:003983.4919:04258
04259:-00242:-00187:-00044:003983.4919:04259
04260:-00258:-00151:-00234:003991.5390:04260
04261:-00179:-00267:-00147:003991.5390:04261
04262:-00122:-00212:-00265:003991.5390:04262
04263:-00172:-00327:-00067:003991.5390:04263
04264:-00055:-00353:+00163:003991.5390:04264
04265:-00102:-00369:+00132:003977.0659:04265
04266:-00005:-00297:+00036:003977.0659:04266
04267:+00063:-00303:+00178:003977.0659:04267
04268:+00060:-00231:+00028:003977.0659:04268
04269:+00104:-00141:+00023:003977.0659:04269
04270:+00106:-00138:+00115:003977.0659:04270
04271:+00155:-00064:+00114:003945.7119:04271
04272:+00113:-00029:+00063:003945.7119:04272
04273:+00096:-00036:+00088:003945.7119:04273
04274:+00061:-00001:+00006:003945.7119:04274
04275:+00073:+00026:-00238:003945.7119:04275
04276:+00053:+00098:-00241:003929.4987:04276
04277:+00062:+00133:+00098:003929.4987:04277
04278:+00028:+00161:+00147:003929.4987:04278
04279:+00010:+00198:+00091:003929.4987:04279
04280:+00002:+00246:+00131:003929.4987:04280
04281:-00001:+00276:+00117:003926.7841:04281
04282:-00068:+00274:+00024:003926.7841:04282
04283:-00121:+00296:+00041:003926.7841:04283
04284:-00106:+00279:+00016:003926.7841:04284
04285:-00147:+00250:-00127:003926.7841:04285
04286:-00132:+00208:-00107:003884.4118:04286
04287:-00135:+00135:-00010:003884.4118:04287
04288:-00063:+00083:+00132:003884.4118:04288
04289:-00078:+00032:+00136:003884.4118:04289
04290:-00079:+00022:+00009:003884.4118:04290
04291:-00120:-00077:+00146:003881.3054:04291
04292:-00075:-00095:+00011:003881.3054:04292
04293:-00107:-00133:+00098:003881.3054:04293
04294:-00069:-00143:+00065:003881.3054:04294
04295:-00091:-00207:-00054:003881.3054:04295
04296:-00059:-00165:-00044:003865.8952:04296
04297:-00011:-00209:+00030:003865.8952:04297
04298:-00072:-00205:+00140:003865.8952:04298
04299:+00011:-00215:+00099:003865.8952:04299
04300:+00014:-00205:+00259:003865.8952:04300
04301:+00075:-00229:+00205:003836.7541:04301
04302:+00019:-00153:-00008:003836.7541:04302
04303:+00048:-00147:-00097:003836.7541:04303
04304:+00075:-00124:-00139:003836.7541:04304
04305:+00077:-00099:-00231:003836.7541:04305
04306:+00046:-00062:-00168:003836.7541:04306
04307:+00090:-00037:-00160:003834.1938:04307
04308:+00084:+00004:+00175:003834.1938:04308
04309:+00111:+00023:+00163:003834.1938:04309
04310:+00032:+00058:+00095:003834.1938:04310
04311:+00053:+00068:-00019:003834.1938:04311
04312:-00012:+00089:+00021:003842.0778:04312
04313:+00001:+00089:-00157:003842.0778:04313
04314:-00061:+00125:-00140:003842.0778:04314
04315:-00053:+00077:-00012:003842.0778:04315
04316:-00101:+00071:-00063:003842.0778:04316
04317:-00100:+00094:-00063:003860.4804:04317
04318:-00100:+00078:-00039:003860.4804:04318
04319:-00104:+00059:-00074:003860.4804:04319
04320:-00066:+00031:-00095:003860.4804:04320
04321:-00072:+00042:-00055:003860.4804:04321
04322:+00024:+00031:-00055:003869.4108:04322
04323:+00046:+00053:-00064:003869.4108:04323
04324:+00034:+00049:-00012:003869.4108:04324
04325:+00038:+00040:-00011:003869.4108:04325
04326:+00047:+00065:-00077:003869.4108:04326
04327:+00071:+00085:-00080:003914.4736:04327
04328:+00033:+00062:-00122:003914.4736:04328
04329:+00021:+00087:-00115:003914.4736:04329
04330:+00016:+00113:-00153:003914.4736:04330
04331:+00019:+00107:-00146:003914.4736:04331
04332:+00033:+00119:-00136:003920.9482:04332
04333:+00057:+00116:-00126:003920.9482:04333
04334:+00022:+00086:-00027:003920.9482:04334
04335:+00018:+00114:-00032:003920.9482:04335
04336:-00001:+00072:+00166:003920.9482:04336
04337:-00015:+00014:+00245:003953.9548:04337
04338:-00060:+00035:+00130:003953.9548:04338
04339:-00066:+00025:-00314:003953.9548:04339
04340:-00088:+00036:-00215:003953.9548:04340
04341:-00031:+00002:-00143:003953.9548:04341
04342:-00080:-00030:-00175:003989.7075:04342
04343:-00032:+00004:+00237:003989.7075:04343
04344:+00055:-00010:+00418:003989.7075:04344
04345:+00063:+00007:+00214:003989.7075:04345
04346:+00055:+00021:+00046:003989.7075:04346
04347:+00161:+00080:+00152:003983.4543:04347
04348:+00129:+00056:+00207:003983.4543:04348
04349:+00139:+00061:+00093:003983.4543:04349
04350:+00077:+00094:+00040:003983.4543:04350
04351:+00115:+00115:-00049:003983.4543:04351
04352:+00012:+00068:-00091:003983.4543:04352
04353:+00027:+00079:-00024:004004.1508:04353
04354:-00018:+00066:-00099:004004.1508:04354
04355:-00063:+00088:+00061:004004.1508:04355
04356:-00068:+00102:-00030:004004.1508:04356
04357:-00100:+00137:-00022:004015.5996:04357
04358:-00053:+00047:+00006:004015.5996:04358
04359:-00049:+00060:+00374:004015.5996:04359
04360:-00116:+00017:+00202:004015.5996:04360
04361:-00128:-00019:-00226:004015.5996:04361
04362:-00046:-00065:-00261:003996.2277:04362
04363:-00122:-00097:-00094:003996.2277:04363
04364:-00168:-00198:+00000:003996.2277:04364
04365:-00204:-00199:-00051:003996.2277:04365
04366:-00134:-00228:-00024:003996.2277:04366
04367:-00084:-00242:+00094:003996.2277:04367
04368:-00087:-00282:-00046:004004.1037:04368
04369:-00118:-00264:-00112:004004.1037:04369
04370:-00056:-00254:+00166:004004.1037:04370
04371:-00007:-00207:+00139:004004.1037:04371
04372:+00031:-00169:+00099:003989.6882:04372
04373:+00036:-00136:+00145:003989.6882:04373
04374:+00055:-00112:+00083:003989.6882:04374
04375:+00032:-00076:-00068:003989.6882:04375
04376:+00047:-00031:-00105:003989.6882:04376
04377:+00047:-00012:-00132:003989.6882:04377
04378:+00054:+00013:+00040:003970.7148:04378
04379:+00108:+00053:+00041:003970.7148:04379
04380:+00074:+00105:-00122:003970.7148:04380
04381:+00073:+00130:-00012:003970.7148:04381
04382:+00068:+00187:+00078:003970.7148:04382
04383:+00019:+00195:+00080:003966.4035:04383
04384:+00015:+00235:+00073:003966.4035:04384
04385:-00035:+00273:-00107:003966.4035:04385
04386:-00047:+00260:-00133:003966.4035:04386
04387:-00061:+00254:+00051:003966.4035:04387
04388:-00151:+00225:+00002:003951.7419:04388
04389:-00165:+00194:+00037:003951.7419:04389
04390:-00093:+00144:+00125:003951.7419:04390
04391:-00082:+00093:-00004:003951.7419:04391
04392:-00096:+00048:-00131:003951.7419:04392
04393:-00052:+00035:+00116:003920.8652:04393
04394:-00039:-00063:+00226:003920.8652:04394
04395:-00029:-00043:+00117:003920.8652:04395
04396:-00005:-00088:+00060:003920.8652:04396
04397:-00005:-00093:+00065:003920.8652:04397
04398:-00007:-00142:-00064:003917.3342:04398
04399:-00028:-00111:-00001:003917.3342:04399
04400:+00041:-00158:+00079:003917.3342:04400
04401:-00005:-00137:-00011:003917.3342:04401
04402:-00044:-00159:-00075:003917.3342:04402
04403:+00024:-00148:+00151:003890.0556:04403
04404:+00019:-00156:+00148:003890.0556:04404
04405:-00008:-00149:+00083:003890.0556:04405
04406:+00018:-00116:+00109:003890.0556:04406
04407:+00030:-00098:+00062:003890.0556:04407
04408:+00015:-00109:-00007:003872.3867:04408
04409:+00005:-00093:-00045:003872.3867:04409
04410:+00010:-00081:+00025:003872.3867:04410
04411:+00019:-00039:-00003:003872.3867:04411
04412:-00013:-00076:+00055:003872.3867:04412
04413:-00001:+00023:-00017:003869.3842:04413
04414:+00030:-00010:-00033:003869.3842:04414
04415:+00017:+00029:-00107:003869.3842:04415
04416:+00020:+00048:-00001:003869.3842:04416
04417:+00047:+00057:+00029:003869.3842:04417
04418:+00005:+00048:+00055:003889.9826:04418
04419:+00058:+00088:+00002:003889.9826:04419
04420:+00029:+00057:-00060:003889.9826:04420
04421:-00008:+00061:-00061:003889.9826:04421
04422:-00028:+00055:-00052:003889.9826:04422
04423:-00030:+00079:-00068:003889.9826:04423
04424:-00034:+00046:-00091:003884.4118:04424
04425:-00004:+00068:-00028:003884.4118:04425
04426:-00016:+00039:-00045:003884.4118:04426
04427:-00018:+00045:-00035:003884.4118:04427
04428:+00009:+00063:-00038:003884.4118:04428
04429:-00005:+00084:-00124:003917.3525:04429
04430:-00015:+00083:-00188:003917.3525:04430
04431:-00011:+00090:-00122:003917.3525:04431
04432:-00024:+00112:-00092:003917.3525:04432
04433:-00019:+00108:-00123:003917.3525:04433
04434:-00035:+00130:-00145:003939.2468:04434
04435:-00036:+00117:-00176:003939.2468:04435
04436:-00040:+00091:-00262:003939.2468:04436
04437:-00045:+00093:-00119:003939.2468:04437
04438:+00024:+00075:-00102:003939.2468:04438
04439:+00010:+00083:-00054:003958.1596:04439
04440:-00008:+00026:+00160:003958.1596:04440
04441:-00004:+00023:+00222:003958.1596:04441
04442:-00032:-00027:+00152:003958.1596:04442
04443:-00047:-00063:-00259:003958.1596:04443
04444:-00044:-00063:-00338:003978.8850:04444
04445:-00060:-00081:-00184:003978.8850:04445
04446:-00054:-00070:-00014:003978.8850:04446
04447:-00062:-00077:+00065:003978.8850:04447
04448:-00032:-00033:+00167:003978.8850:04448
04449:+00005:-00015:+00187:003989.6977:04449
04450:+00086:+00051:+00075:003989.6977:04450
04451:+00115:+00072:+00097:003989.6977:04451
04452:+00222:+00098:+00155:003989.6977:04452
04453:+00237:+00108:+00034:003989.6977:04453
04454:+00207:+00159:+00060:003996.1225:04454
04455:+00207:+00175:+00108:003996.1225:04455
04456:+00140:+00185:+00072:003996.1225:04456
04457:+00124:+00184:-00101:003996.1225:04457
04458:+00057:+00183:+00065:003996.1225:04458
04459:+00003:+00152:+00036:004016.8139:04459
04460:-00110:+00134:+00010:004016.8139:04460
04461:-00152:+00071:+00007:004016.8139:04461
04462:-00201:+00042:-00060:004016.8139:04462
04463:-00207:+00024:+00164:004016.8139:04463
04464:-00273:-00106:+00284:004015.4255:04464
04465:-00256:-00096:+00162:004015.4255:04465
04466:-00310:-00154:-00148:004015.4255:04466
04467:-00256:-00195:-00038:004015.4255:04467
04468:-00279:-00242:+00123:004015.4255:04468
04469:-00239:-00278:+00014:003996.1894:04469
04470:-00230:-00300:+00005:003996.1894:04470
04471:-00046:-00256:+00036:003996.1894:04471
04472:-00004:-00268:-00034:003996.1894:04472
04473:-00010:-00256:-00007:003996.1894:04473
04474:+00001:-00240:-00032:003991.4826:04474
04475:+00094:-00195:+00080:003991.4826:04475
04476:+00103:-00186:+00102:003991.4826:04476
04477:+00134:-00138:+00074:003991.4826:04477
04478:+00100:-00074:+00194:003991.4826:04478
04479:+00108:-00060:+00149:003977.0659:04479
04480:+00054:-00024:-00065:003977.0659:04480
04481:+00060:-00017:-00166:003977.0659:04481
04482:+00032:+00016:-00098:003977.0659:04482
04483:+00004:+00085:-00071:003977.0659:04483
04484:+00011:+00090:-00003:003958.2348:04484
04485:-00013:+00146:-00015:003958.2348:04485
04486:-00043:+00197:-00087:003958.2348:04486
04487:-00024:+00210:-00007:003958.2348:04487
04488:-00071:+00219:-00138:003958.2348:04488
04489:-00087:+00222:-00080:003941.6936:04489
04490:-00074:+00209:+00096:003941.6936:04490
04491:-00082:+00205:+00077:003941.6936:04491
04492:-00106:+00188:+00094:003941.6936:04492
04493:-00104:+00150:+00094:003941.6936:04493
04494:-00121:+00106:-00060:003926.8305:04494
04495:-00141:+00071:-00128:003926.8305:04495
04496:-00058:+00067:+00002:003926.8305:04496
04497:-00062:+00021:+00054:003926.8305:04497
04498:-00047:-00001:+00008:003926.8305:04498
04499:+00040:-00059:+00039:003896.5297:04499
04500:+00037:-00027:+00084:003896.5297:04500
04501:+00089:-00082:+00002:003896.5297:04501
04502:+00067:-00047:-00011:003896.5297:04502
04503:+00103:-00044:-00007:003896.5297:04503
04504:+00123:-00077:+00038:003881.2788:04504
04505:+00090:-00068:+00069:003881.2788:04505
04506:+00067:-00078:+00096:003881.2788:04506
04507:+00072:-00092:+00114:003881.2788:04507
04508:+00042:-00060:+00019:003881.2788:04508
04509:+00004:-00106:-00001:003881.2788:04509
04510:+00009:-00099:+00051:003865.8598:04510
04511:+00010:-00113:+00041:003865.8598:04511
04512:-00002:-00093:-00055:003865.8598:04512
04513:-00019:-00074:+00162:003865.8598:04513
04514:+00021:-00065:+00078:003865.8598:04514
04515:-00049:-00097:+00118:003860.5068:04515
04516:-00041:-00066:+00013:003860.5068:04516
04517:-00031:-00080:-00002:003860.5068:04517
04518:-00065:-00047:-00125:003860.5068:04518
04519:-00075:-00066:+00012:003860.5068:04519
04520:-00058:-00036:-00025:003869.4108:04520
04521:-00078:-00032:-00027:003869.4108:04521
04522:-00058:-00022:-00033:003869.4108:04522
04523:-00073:-00011:-00031:003869.4108:04523
04524:-00063:-00037:-00001:003869.4108:04524
04525:-00060:-00009:+00007:003877.9018:04525
04526:-00044:+00004:+00003:003877.9018:04526
04527:-00024:+00005:-00046:003877.9018:04527
04528:+00009:+00034:+00000:003877.9018:04528
04529:+00015:+00026:-00005:003877.9018:04529
04530:+00012:+00051:-00011:003896.5205:04530
04531:+00018:+00057:-00077:003896.5205:04531
04532:+00017:+00083:-00106:003896.5205:04532
04533:+00038:+00075:-00131:003896.5205:04533
04534:+00055:+00103:-00094:003896.5205:04534
04535:+00072:+00119:-00108:003929.5261:04535
04536:+00073:+00144:-00130:003929.5261:04536
04537:+00085:+00158:-00129:003929.5261:04537
04538:+00065:+00159:-00052:003929.5261:04538
04539:+00063:+00118:-00065:003929.5261:04539
04540:+00035:+00127:-00024:003951.7231:04540
04541:+00031:+00116:+00040:003951.7231:04541
04542:+00005:+00095:+00180:003951.7231:04542
04543:-00013:+00042:+00078:003951.7231:04543
04544:-00055:+00064:-00040:003951.7231:04544
04545:-00068:+00051:-00257:003958.1784:04545
04546:-00052:+00068:-00171:003958.1784:04546
04547:-00055:+00012:-00087:003958.1784:04547
04548:-00021:+00036:-00115:003958.1784:04548
04549:+00016:+00035:+00184:003958.1784:04549
04550:+00065:+00049:+00377:003991.4355:04550
04551:+00001:+00068:+00104:003991.4355:04551
04552:+00024:+00070:+00016:003991.4355:04552
04553:+00035:+00068:+00159:003991.4355:04553
04554:+00046:+00069:-00078:003991.4355:04554
04555:-00039:+00064:+00007:004002.5830:04555
04556:+00117:+00060:+00087:004002.5830:04556
04557:+00060:+00043:+00072:004002.5830:04557
04558:+00100:+00050:-00016:004002.5830:04558
04559:-00003:+00031:+00162:004002.5830:04559
04560:+00038:+00055:+00074:003983.3876:04560
04561:-00060:+00066:-00037:003983.3876:04561
04562:-00039:+00030:-00078:003983.3876:04562
04563:-00067:+00037:-00022:003983.3876:04563
04564:-00107:-00036:-00174:003983.3876:04564
04565:-00120:-00018:+00220:003991.4355:04565
04566:-00123:-00072:+00178:003991.4355:04566
04567:-00226:-00091:-00269:003991.4355:04567
04568:-00175:-00126:-00258:003991.4355:04568
04569:-00114:-00154:+00107:003991.4355:04569
04570:-00138:-00211:+00074:003989.7458:04570
04571:-00136:-00225:-00045:003989.7458:04571
04572:-00086:-00295:+00002:003989.7458:04572
04573:-00062:-00254:+00026:003989.7458:04573
04574:-00098:-00277:+00005:003989.7458:04574
04575:-00063:-00234:-00008:003958.2070:04575
04576:-00087:-00211:-00012:003958.2070:04576
04577:-00008:-00153:-00006:003958.2070:04577
04578:+00015:-00115:+00004:003958.2070:04578
04579:+00016:-00083:+00083:003958.2070:04579
04580:+00017:-00063:+00112:003958.2070:04580
04581:+00048:-00045:+00038:003954.0192:04581
04582:+00032:-00033:+00005:003954.0192:04582
04583:+00007:+00034:-00067:003954.0192:04583
04584:+00009:+00015:+00010:003954.0192:04584
04585:+00000:+00061:+00117:003954.0192:04585
04586:-00006:+00126:+00065:003914.4089:04586
04587:-00024:+00160:+00000:003914.4089:04587
04588:-00049:+00180:-00023:003914.4089:04588
04589:-00046:+00213:-00029:003914.4089:04589
04590:-00074:+00238:-00006:003914.4089:04590
04591:-00059:+00249:+00044:003908.6142:04591
04592:-00069:+00226:+00067:003908.6142:04592
04593:-00017:+00236:+00094:003908.6142:04593
04594:-00058:+00205:+00000:003908.6142:04594
04595:-00065:+00167:+00006:003908.6142:04595
04596:-00068:+00120:+00118:003869.3046:04596
04597:-00077:+00072:+00010:003869.3046:04597
04598:-00176:+00044:+00018:003869.3046:04598
04599:-00061:+00003:+00023:003869.3046:04599
04600:-00124:-00028:+00092:003869.3046:04600
04601:-00086:-00055:+00137:003865.7431:04601
04602:-00080:-00108:+00087:003865.7431:04602
04603:-00105:-00099:+00037:003865.7431:04603
04604:-00052:-00170:+00007:003865.7431:04604
04605:-00056:-00131:+00102:003865.7431:04605
04606:-00028:-00183:-00080:003836.7102:04606
04607:-00020:-00150:-00024:003836.7102:04607
04608:+00001:-00165:+00035:003836.7102:04608
04609:+00000:-00114:-00055:003836.7102:04609
04610:-00028:-00151:-00007:003836.7102:04610
04611:-00007:-00115:+00036:003836.7102:04611
04612:+00056:-00102:+00087:003845.8725:04612
04613:+00042:-00085:+00006:003845.8725:04613
04614:+00042:-00053:+00038:003845.8725:04614
04615:+00098:-00048:+00016:003845.8725:04615
04616:+00085:-00020:-00065:003845.8725:04616
04617:+00069:-00001:-00070:003841.9541:04617
04618:+00090:-00001:+00010:003841.9541:04618
04619:+00050:+00031:+00004:003841.9541:04619
04620:+00061:+00014:+00020:003841.9541:04620
04621:+00037:+00053:-00003:003841.9541:04621
04622:+00046:+00043:-00056:003836.7453:04622
04623:+00002:+00040:-00092:003836.7453:04623
04624:-00015:+00044:-00040:003836.7453:04624
04625:-00020:+00042:-00094:003836.7453:04625
04626:-00055:+00065:-00128:003836.7453:04626
04627:-00056:+00042:-00078:003857.6142:04627
04628:-00036:+00066:-00100:003857.6142:04628
04629:-00054:+00065:-00086:003857.6142:04629
04630:-00016:+00040:-00101:003857.6142:04630
04631:-00018:+00043:-00104:003857.6142:04631
04632:-00005:+00045:-00090:003890.0285:04632
04633:-00011:+00055:-00025:003890.0285:04633
04634:-00001:+00070:-00073:003890.0285:04634
04635:-00001:+00094:-00130:003890.0285:04635
04636:+00014:+00095:-00151:003890.0285:04636
04637:+00017:+00123:-00138:003920.9572:04637
04638:+00010:+00140:-00155:003920.9572:04638
04639:-00008:+00168:-00166:003920.9572:04639
04640:+00030:+00220:-00089:003920.9572:04640
04641:+00002:+00220:-00100:003920.9572:04641
04642:-00004:+00247:-00125:003941.7851:04642
04643:+00011:+00248:-00162:003941.7851:04643
04644:-00019:+00241:-00174:003941.7851:04644
04645:-00025:+00211:-00190:003941.7851:04645
04646:-00021:+00221:-00183:003941.7851:04646
04647:-00042:+00189:-00167:003977.0947:04647
04648:-00058:+00163:-00002:003977.0947:04648
04649:-00031:+00141:+00305:003977.0947:04649
04650:-00064:+00066:+00322:003977.0947:04650
04651:-00119:+00001:+00047:003977.0947:04651
04652:-00115:+00048:-00223:003983.4543:04652
04653:-00118:+00048:-00284:003983.4543:04653
04654:-00097:-00053:+00017:003983.4543:04654
04655:-00106:-00060:-00072:003983.4543:04655
04656:-00090:-00073:+00160:003983.4543:04656
04657:+00039:-00075:+00270:003983.4543:04657
04658:-00019:-00125:+00198:004016.9091:04658
04659:+00050:-00068:+00086:004016.9091:04659
04660:+00113:-00073:+00196:004016.9091:04660
04661:+00134:+00021:+00164:004016.9091:04661
04662:+00100:+00053:+00133:004028.4873:04662
04663:+00163:+00066:+00141:004028.4873:04663
04664:+00159:+00064:+00213:004028.4873:04664
04665:+00145:+00041:+00046:004028.4873:04665
04666:+00105:+00081:+00119:004028.4873:04666
04667:+00056:+00095:+00240:004021.8190:04667
04668:+00011:+00081:+00147:004021.8190:04668
04669:-00075:+00105:-00057:004021.8190:04669
04670:-00107:+00086:-00052:004021.8190:04670
04671:-00085:+00118:+00182:004021.8190:04671
04672:-00124:+00033:+00087:004042.4299:04672
04673:-00180:+00021:-00202:004042.4299:04673
04674:-00105:-00013:-00195:004042.4299:04674
04675:-00135:-00019:+00061:004042.4299:04675
04676:-00154:-00103:-00003:004042.4299:04676
04677:-00200:-00130:-00025:004041.3698:04677
04678:-00108:-00214:+00063:004041.3698:04678
04679:-00113:-00184:+00102:004041.3698:04679
04680:-00181:-00262:+00069:004041.3698:04680
04681:-00172:-00300:+00099:004041.3698:04681
04682:-00151:-00316:-00020:004034.7822:04682
04683:-00093:-00275:-00117:004034.7822:04683
04684:-00086:-00258:-00071:004034.7822:04684
04685:-00035:-00251:+00008:004034.7822:04685
04686:+00012:-00211:+00028:004034.7822:04686
04687:+00056:-00187:+00074:004016.8139:04687
04688:+00099:-00140:+00063:004016.8139:04688
04689:+00135:-00073:+00092:004016.8139:04689
04690:+00147:-00040:+00078:004016.8139:04690
04691:+00112:+00020:-00061:004016.8139:04691
04692:+00147:+00070:-00078:004015.5222:04692
04693:+00180:+00093:-00034:004015.5222:04693
04694:+00154:+00144:+00070:004015.5222:04694
04695:+00157:+00154:+00113:004015.5222:04695
04696:+00147:+00204:+00051:004015.5222:04696
04697:+00132:+00246:-00134:003996.1418:04697
04698:+00092:+00257:-00197:003996.1418:04698
04699:+00058:+00300:-00109:003996.1418:04699
04700:+00021:+00256:-00005:003996.1418:04700
04701:-00028:+00285:+00015:003996.1418:04701
04702:-00056:+00240:+00045:003978.8942:04702
04703:-00051:+00234:+00084:003978.8942:04703
04704:-00085:+00187:+00105:003978.8942:04704
04705:-00117:+00144:-00020:003978.8942:04705
04706:-00135:+00108:+00151:003978.8942:04706
04707:-00090:+00074:+00210:003964.3825:04707
04708:-00146:+00002:+00162:003964.3825:04708
04709:-00138:+00006:+00112:003964.3825:04709
04710:-00082:-00106:+00047:003964.3825:04710
04711:-00098:-00116:+00041:003964.3825:04711
04712:-00077:-00163:+00041:003920.9299:04712
04713:-00089:-00169:+00114:003920.9299:04713
04714:-00071:-00191:+00132:003920.9299:04714
04715:-00037:-00195:+00133:003920.9299:04715
04716:-00029:-00214:+00021:003920.9299:04716
04717:-00006:-00231:-00031:003920.9299:04717
04718:-00001:-00211:-00121:003917.2526:04718
04719:-00001:-00230:+00163:003917.2526:04719
04720:+00035:-00237:+00296:003917.2526:04720
04721:+00023:-00206:+00282:003917.2526:04721
04722:+00018:-00180:+00093:003917.2526:04722
04723:+00043:-00161:-00011:003914.4826:04723
04724:+00045:-00114:-00111:003914.4826:04724
04725:+00047:-00105:-00049:003914.4826:04725
04726:+00056:-00073:-00129:003914.4826:04726
04727:+00135:-00051:+00257:003914.4826:04727
04728:+00179:-00024:+00203:003884.4479:04728
04729:+00016:+00006:+00096:003884.4479:04729
04730:+00047:-00011:-00035:003884.4479:04730
04731:+00027:-00005:-00102:003884.4479:04731
04732:-00029:+00025:-00220:003884.4479:04732
04733:-00008:+00032:-00025:003905.2446:04733
04734:+00004:+00026:+00040:003905.2446:04734
04735:-00025:+00058:+00001:003905.2446:04735
04736:+00014:+00069:-00015:003905.2446:04736
04737:-00003:+00094:+00022:003905.2446:04737
04738:-00059:+00093:-00096:003914.5107:04738
04739:-00039:+00109:-00096:003914.5107:04739
04740:-00026:+00102:-00047:003914.5107:04740
04741:-00012:+00110:-00040:003914.5107:04741
04742:-00011:+00099:-00033:003914.5107:04742
04743:-00005:+00096:-00088:003908.6870:04743
04744:-00032:+00099:-00160:003908.6870:04744
04745:-00072:+00077:-00256:003908.6870:04745
04746:-00117:+00097:-00249:003908.6870:04746
04747:-00116:+00073:-00201:003908.6870:04747
04748:-00145:+00099:-00139:003954.0654:04748
04749:-00115:+00082:-00161:003954.0654:04749
04750:-00080:+00074:-00002:003954.0654:04750
04751:-00062:+00052:+00024:003954.0654:04751
04752:-00082:+00047:+00080:003954.0654:04752
04753:-00043:-00006:+00061:003977.0090:04753
04754:-00022:-00002:+00010:003977.0090:04754
04755:-00014:+00002:-00073:003977.0090:04755
04756:+00002:+00003:-00160:003977.0090:04756
04757:+00038:-00011:-00096:003977.0090:04757
04758:+00119:-00019:-00027:003970.6113:04758
04759:+00125:-00009:+00111:003970.6113:04759
04760:+00135:+00015:+00156:003970.6113:04760
04761:+00148:-00007:+00033:003970.6113:04761
04762:+00185:+00070:+00071:003970.6113:04762
04763:+00236:+00079:+00162:003991.4638:04763
04764:+00224:+00112:+00107:003991.4638:04764
04765:+00182:+00141:+00081:003991.4638:04765
04766:+00173:+00134:+00070:003991.4638:04766
04767:+00122:+00158:-00019:003991.4638:04767
04768:+00086:+00155:-00119:004002.6018:04768
04769:-00054:+00150:-00114:004002.6018:04769
04770:-00118:+00132:-00082:004002.6018:04770
04771:-00146:+00118:-00113:004002.6018:04771
04772:-00226:+00126:-00166:004002.6018:04772
04773:-00210:+00069:-00088:003983.3591:04773
04774:-00248:+00037:+00313:003983.3591:04774
04775:-00265:-00034:+00253:003983.3591:04775
04776:-00315:-00105:-00171:003983.3591:04776
04777:-00299:-00155:-00214:003983.3591:04777
04778:-00289:-00201:-00033:003978.8942:04778
04779:-00276:-00202:+00003:003978.8942:04779
04780:-00223:-00232:-00059:003978.8942:04780
04781:-00098:-00229:-00042:003978.8942:04781
04782:-00063:-00214:-00100:003978.8942:04782
04783:-00018:-00218:-00115:003977.0380:04783
04784:+00015:-00245:-00041:003977.0380:04784
04785:+00084:-00203:+00000:003977.0380:04785
04786:+00117:-00165:+00043:003977.0380:04786
04787:+00144:-00137:+00147:003977.0380:04787
04788:+00157:-00144:+00176:003945.7209:04788
04789:+00177:-00084:+00247:003945.7209:04789
04790:+00154:-00067:+00162:003945.7209:04790
04791:+00103:-00067:-00001:003945.7209:04791
04792:+00021:-00007:-00135:003945.7209:04792
04793:+00031:-00006:-00104:003945.7209:04793
04794:+00022:+00048:-00098:003929.4172:04794
04795:-00006:+00076:+00005:003929.4172:04795
04796:+00013:+00117:-00012:003929.4172:04796
04797:-00028:+00202:-00045:003929.4172:04797
04798:+00000:+00211:-00056:003929.4172:04798
04799:-00031:+00293:+00055:003914.4370:04799
04800:+00012:+00294:+00023:003914.4370:04800
04801:-00003:+00288:+00085:003914.4370:04801
04802:-00032:+00261:+00189:003914.4370:04802
04803:-00135:+00259:+00133:003914.4370:04803
04804:-00163:+00219:+00133:003884.3669:04804
04805:-00169:+00201:+00026:003884.3669:04805
04806:-00186:+00126:-00059:003884.3669:04806
04807:-00169:+00082:+00010:003884.3669:04807
04808:-00148:+00001:+00140:003884.3669:04808
04809:-00112:-00050:+00037:003869.3752:04809
04810:-00150:-00107:+00025:003869.3752:04810
04811:-00090:-00169:+00020:003869.3752:04811
04812:-00067:-00177:+00028:003869.3752:04812
04813:-00041:-00222:-00014:003869.3752:04813
04814:-00017:-00245:+00040:003853.8564:04814
04815:-00027:-00243:+00059:003853.8564:04815
04816:+00019:-00255:+00037:003853.8564:04816
04817:+00030:-00258:+00051:003853.8564:04817
04818:+00032:-00262:+00038:003853.8564:04818
04819:+00067:-00221:+00116:003848.5761:04819
04820:+00105:-00211:+00104:003848.5761:04820
04821:+00123:-00200:+00064:003848.5761:04821
04822:+00135:-00118:-00077:003848.5761:04822
04823:+00150:-00123:-00085:003848.5761:04823
04824:+00154:-00052:-00042:003848.5761:04824
04825:+00164:+00005:-00022:003845.8813:04825
04826:+00127:+00025:-00018:003845.8813:04826
04827:+00098:+00079:-00005:003845.8813:04827
04828:+00104:+00112:-00063:003845.8813:04828
04829:+00042:+00134:-00037:003845.8813:04829
04830:-00015:+00162:-00009:003865.8146:04830
04831:-00040:+00164:-00041:003865.8146:04831
04832:-00048:+00169:-00036:003865.8146:04832
04833:-00086:+00180:-00053:003865.8146:04833
04834:-00064:+00178:-00120:003865.8146:04834
04835:-00096:+00162:-00048:003884.3935:04835
04836:-00121:+00175:-00030:003884.3935:04836
04837:-00097:+00160:-00096:003884.3935:04837
04838:-00090:+00140:-00103:003884.3935:04838
04839:-00062:+00122:-00084:003884.3935:04839
04840:-00056:+00104:-00072:003905.1997:04840
04841:-00041:+00099:-00076:003905.1997:04841
04842:-00022:+00098:-00038:003905.1997:04842
04843:+00002:+00074:-00039:003905.1997:04843
04844:+00016:+00077:-00064:003905.1997:04844
04845:+00022:+00096:-00011:003939.2189:04845
04846:+00044:+00083:-00029:003939.2189:04846
04847:+00023:+00085:-00083:003939.2189:04847
04848:+00009:+00093:-00083:003939.2189:04848
04849:+00012:+00092:-00127:003939.2189:04849
04850:-00013:+00086:-00117:003958.1784:04850
04851:+00025:+00104:-00104:003958.1784:04851
04852:+00010:+00096:-00011:003958.1784:04852
04853:+00019:+00096:+00025:003958.1784:04853
04854:-00004:+00024:+00116:003958.1784:04854
04855:-00013:-00020:+00134:003991.4543:04855
04856:-00019:-00061:+00108:003991.4543:04856
04857:-00017:-00055:-00116:003991.4543:04857
04858:-00042:-00076:-00166:003991.4543:04858
04859:-00040:-00087:-00073:003991.4543:04859
04860:-00044:-00120:+00084:004015.4160:04860
04861:+00044:-00105:+00214:004015.4160:04861
04862:+00022:-00143:+00289:004015.4160:04862
04863:+00031:-00110:+00212:004015.4160:04863
04864:+00025:-00138:+00015:004015.4160:04864
04865:+00149:-00076:+00019:004008.8144:04865
04866:+00112:-00106:+00149:004008.8144:04866
04867:+00094:-00053:+00143:004008.8144:04867
04868:+00011:-00022:+00082:004008.8144:04868
04869:+00050:+00033:+00142:004008.8144:04869
04870:+00017:+00015:+00131:004029.5383:04870
04871:+00025:+00057:+00040:004029.5383:04871
04872:-00013:+00050:+00028:004029.5383:04872
04873:-00021:+00073:-00027:004029.5383:04873
04874:-00074:+00062:-00169:004029.5383:04874
04875:-00046:+00144:-00279:004028.4287:04875
04876:-00088:+00105:+00027:004028.4287:04876
04877:-00022:+00127:+00264:004028.4287:04877
04878:-00172:+00020:+00067:004028.4287:04878
04879:-00050:+00024:-00216:004028.4287:04879
04880:-00072:-00057:-00229:004034.7048:04880
04881:-00086:-00045:-00037:004034.7048:04881
04882:-00087:-00155:+00179:004034.7048:04882
04883:-00086:-00186:+00044:004034.7048:04883
04884:-00007:-00173:-00155:004034.7048:04884
04885:+00025:-00136:-00028:004004.0468:04885
04886:-00009:-00202:-00035:004004.0468:04886
04887:-00048:-00205:-00166:004004.0468:04887
04888:+00000:-00184:-00159:004004.0468:04888
04889:+00044:-00100:+00008:004004.0468:04889
04890:+00044:-00095:+00042:004015.4160:04890
04891:+00052:-00077:+00175:004015.4160:04891
04892:+00053:-00044:+00259:004015.4160:04892
04893:+00050:-00024:+00066:004015.4160:04893
04894:+00030:+00005:-00129:004015.4160:04894
04895:+00000:+00003:-00128:003970.6677:04895
04896:-00003:-00013:-00082:003970.6677:04896
04897:-00068:+00025:-00079:003970.6677:04897
04898:+00000:+00044:-00016:003970.6677:04898
04899:-00053:+00082:+00060:003970.6677:04899
04900:-00070:+00101:+00050:003966.2832:04900
04901:-00087:+00145:+00029:003966.2832:04901
04902:-00116:+00137:+00055:003966.2832:04902
04903:-00064:+00165:+00014:003966.2832:04903
04904:-00072:+00164:+00108:003966.2832:04904
04905:-00064:+00166:+00152:003939.0422:04905
04906:-00064:+00137:+00089:003939.0422:04906
04907:-00069:+00160:+00156:003939.0422:04907
04908:-00085:+00111:+00160:003939.0422:04908
04909:-00091:+00059:-00001:003939.0422:04909
04910:-00087:+00040:-00016:003908.5964:04910
04911:-00049:+00017:+00024:003908.5964:04911
04912:-00075:-00023:+00016:003908.5964:04912
04913:-00037:-00062:+00053:003908.5964:04913
04914:-00021:-00139:+00137:003908.5964:04914
04915:-00045:-00120:+00121:003893.1042:04915
04916:-00032:-00151:+00042:003893.1042:04916
04917:-00033:-00156:+00187:003893.1042:04917
04918:-00032:-00198:+00162:003893.1042:04918
04919:-00046:-00169:+00173:003893.1042:04919
04920:-00039:-00150:+00108:003893.1042:04920
04921:-00039:-00145:+00037:003865.6718:04921
04922:+00000:-00159:-00105:003865.6718:04922
04923:-00013:-00139:-00155:003865.6718:04923
04924:-00013:-00103:-00206:003865.6718:04924
04925:+00046:-00122:-00106:003865.6718:04925
04926:+00064:-00097:-00056:003848.4877:04926
04927:+00070:-00088:+00135:003848.4877:04927
04928:+00101:-00064:+00099:003848.4877:04928
04929:+00059:-00064:+00107:003848.4877:04929
04930:+00091:-00013:-00025:003848.4877:04930
04931:+00037:-00036:-00012:003834.0983:04931
04932:+00020:+00033:-00079:003834.0983:04932
04933:-00030:-00002:+00020:003834.0983:04933
04934:-00019:+00032:-00027:003834.0983:04934
04935:-00044:+00038:-00077:003834.0983:04935
04936:-00006:+00024:-00085:003841.9011:04936
04937:+00002:+00051:-00117:003841.9011:04937
04938:+00045:+00028:-00111:003841.9011:04938
04939:+00050:+00067:-00068:003841.9011:04939
04940:+00077:+00041:-00030:003841.9011:04940
04941:+00092:+00058:+00002:003860.3916:04941
04942:+00075:+00059:-00022:003860.3916:04942
04943:+00058:+00073:-00055:003860.3916:04943
04944:+00043:+00093:-00073:003860.3916:04944
04945:+00039:+00090:-00095:003860.3916:04945
04946:-00010:+00111:-00060:003860.3916:04946
04947:-00011:+00101:-00054:003869.2780:04947
04948:-00040:+00105:-00057:003869.2780:04948
04949:-00020:+00130:-00132:003869.2780:04949
04950:-00017:+00145:-00151:003869.2780:04950
04951:-00022:+00158:-00142:003869.2780:04951
04952:-00048:+00136:-00113:003914.4089:04952
04953:-00048:+00143:-00137:003914.4089:04953
04954:-00055:+00140:-00080:003914.4089:04954
04955:-00033:+00109:+00012:003914.4089:04955
04956:-00037:+00105:-00048:003914.4089:04956
04957:-00105:+00056:+00163:003933.2033:04957
04958:-00061:+00009:+00191:003933.2033:04958
04959:-00078:+00003:+00083:003933.2033:04959
04960:-00069:-00019:-00254:003933.2033:04960
04961:-00075:-00007:-00179:003933.2033:04961
04962:-00005:-00036:-00106:003966.3112:04962
04963:+00002:-00061:-00048:003966.3112:04963
04964:+00029:-00053:-00037:003966.3112:04964
04965:+00135:-00049:+00336:003966.3112:04965
04966:+00106:-00033:+00187:003966.3112:04966
04967:+00036:+00030:+00104:003989.7934:04967
04968:+00134:+00070:+00146:003989.7934:04968
04969:+00139:+00093:+00126:003989.7934:04969
04970:+00105:+00114:+00001:003989.7934:04970
04971:+00069:+00158:-00037:003989.7934:04971
04972:+00105:+00122:+00024:003983.2456:04972
04973:+00063:+00136:-00002:003983.2456:04973
04974:+00044:+00152:-00059:003983.2456:04974
04975:-00017:+00177:+00052:003983.2456:04975
04976:-00097:+00135:+00080:003983.2456:04976
04977:-00046:+00164:-00122:004004.1037:04977
04978:-00154:+00115:-00207:004004.1037:04978
04979:-00097:+00108:-00241:004004.1037:04979
04980:-00258:+00029:+00376:004004.1037:04980
04981:-00011:+00060:+00322:004004.1037:04981
04982:-00266:-00079:+00037:004002.5729:04982
04983:-00161:+00006:-00202:004002.5729:04983
04984:-00146:-00160:-00184:004002.5729:04984
04985:-00120:-00209:+00022:004002.5729:04985
04986:-00193:-00268:+00009:004002.5729:04986
04987:-00176:-00273:-00137:003970.6210:04987
04988:-00079:-00317:-00071:003970.6210:04988
04989:-00043:-00281:-00006:003970.6210:04989
04990:-00016:-00246:+00100:003970.6210:04990
04991:-00034:-00228:+00075:003970.6210:04991
04992:+00064:-00195:+00125:003978.7546:04992
04993:+00103:-00151:+00225:003978.7546:04993
04994:+00081:-00145:+00201:003978.7546:04994
04995:+00107:-00100:+00196:003978.7546:04995
04996:+00067:-00102:-00094:003978.7546:04996
04997:+00113:-00061:-00134:003951.6298:04997
04998:+00091:-00033:-00142:003951.6298:04998
04999:+00071:-00005:+00050:003951.6298:04999
05000:+00065:+00033:+00125:003951.6298:05000
05001:+00076:+00087:+00093:003951.6298:05001
05002:+00089:+00125:+00058:003933.1108:05002
05003:+00024:+00165:+00091:003933.1108:05003
05004:-00010:+00216:+00099:003933.1108:05004
05005:-00084:+00226:+00016:003933.1108:05005
05006:-00077:+00252:+00030:003933.1108:05006
05007:-00068:+00242:+00068:003905.1547:05007
05008:-00151:+00218:+00013:003905.1547:05008
05009:-00158:+00167:+00136:003905.1547:05009
05010:-00153:+00175:+00138:003905.1547:05010
05011:-00156:+00118:-00013:003905.1547:05011
05012:-00152:+00058:+00076:003902.2036:05012
05013:-00090:+00026:+00143:003902.2036:05013
05014:-00082:-00050:+00138:003902.2036:05014
05015:-00063:-00068:+00007:003902.2036:05015
05016:-00054:-00105:+00084:003902.2036:05016
05017:-00038:-00155:-00063:003872.2883:05017
05018:-00046:-00176:+00001:003872.2883:05018
05019:-00029:-00194:+00102:003872.2883:05019
05020:-00022:-00206:-00019:003872.2883:05020
05021:-00056:-00196:-00078:003872.2883:05021
05022:+00007:-00222:-00056:003872.2883:05022
05023:-00013:-00184:+00023:003857.4389:05023
05024:+00005:-00162:+00067:003857.4389:05024
05025:+00044:-00187:+00262:003857.4389:05025
05026:+00038:-00137:+00008:003857.4389:05026
05027:+00050:-00105:-00096:003857.4389:05027
05028:+00032:-00079:-00125:003853.7229:05028
05029:+00020:-00043:-00121:003853.7229:05029
05030:+00062:-00021:-00049:003853.7229:05030
05031:+00028:+00047:+00138:003853.7229:05031
05032:+00071:+00078:+00121:003853.7229:05032
05033:+00005:+00106:-00012:003836.6577:05033
05034:-00014:+00161:-00122:003836.6577:05034
05035:+00074:+00155:-00116:003836.6577:05035
05036:+00008:+00216:-00160:003836.6577:05036
05037:+00026:+00188:-00041:003836.6577:05037
05038:+00040:+00197:+00011:003845.7856:05038
05039:+00016:+00172:+00030:003845.7856:05039
05040:+00000:+00207:+00053:003845.7856:05040
05041:-00013:+00133:+00045:003845.7856:05041
05042:-00027:+00157:-00030:003845.7856:05042
05043:-00069:+00109:-00062:003865.7524:05043
05044:-00054:+00114:-00036:003865.7524:05044
05045:-00048:+00053:-00106:003865.7524:05045
05046:-00086:+00028:-00058:003865.7524:05046
05047:-00051:-00017:-00072:003865.7524:05047
05048:-00055:-00006:-00054:003884.2946:05048
05049:-00015:-00016:-00060:003884.2946:05049
05050:-00040:+00001:-00009:003884.2946:05050
05051:-00007:+00003:+00010:003884.2946:05051
05052:+00010:-00003:-00044:003884.2946:05052
05053:-00028:+00017:-00093:003884.2946:05053
05054:-00003:+00020:-00122:003917.2526:05054
05055:-00039:+00016:-00143:003917.2526:05055
05056:-00039:+00032:-00091:003917.2526:05056
05057:-00055:+00032:-00055:003917.2526:05057
05058:-00044:+00013:-00024:003917.2526:05058
05059:-00031:+00017:+00022:003951.5922:05059
05060:-00003:+00002:+00041:003951.5922:05060
05061:-00024:-00014:+00080:003951.5922:05061
05062:-00001:-00045:+00077:003951.5922:05062
05063:+00021:-00076:+00085:003951.5922:05063
05064:+00019:-00075:-00111:003957.9167:05064
05065:+00035:-00078:-00181:003957.9167:05065
05066:+00002:-00067:-00206:003957.9167:05066
05067:+00027:-00073:-00141:003957.9167:05067
05068:+00011:-00112:-00071:003957.9167:05068
05069:-00018:-00063:+00244:003991.1916:05069
05070:+00004:-00057:+00317:003991.1916:05070
05071:-00066:-00016:+00262:003991.1916:05071
05072:-00075:+00019:+00042:003991.1916:05072
05073:-00003:+00056:+00015:003991.1916:05073
05074:+00053:+00118:+00045:004015.2419:05074
05075:+00037:+00133:+00055:004015.2419:05075
05076:+00115:+00176:-00002:004015.2419:05076
05077:+00079:+00172:-00055:004015.2419:05077
05078:+00116:+00168:-00014:004015.2419:05078
05079:+00056:+00171:-00114:004008.8437:05079
05080:+00022:+00211:-00257:004008.8437:05080
05081:+00005:+00228:-00269:004008.8437:05081
05082:+00032:+00260:-00136:004008.8437:05082
05083:+00040:+00247:+00179:004008.8437:05083
05084:+00009:+00230:+00212:004003.9521:05084
05085:-00105:+00101:-00099:004003.9521:05085
05086:-00120:+00137:+00183:004003.9521:05086
05087:-00078:+00024:+00063:004003.9521:05087
05088:-00183:-00013:-00283:004003.9521:05088
05089:-00201:-00087:-00330:004015.3679:05089
05090:-00153:-00151:-00094:004015.3679:05090
05091:-00182:-00212:-00093:004015.3679:05091
05092:-00171:-00246:-00077:004015.3679:05092
05093:-00123:-00265:-00052:004015.3679:05093
05094:-00148:-00244:-00022:003983.2456:05094
05095:-00087:-00225:+00086:003983.2456:05095
05096:-00103:-00224:+00179:003983.2456:05096
05097:-00093:-00208:+00130:003983.2456:05097
05098:-00071:-00175:-00036:003983.2456:05098
05099:-00004:-00160:-00076:003966.3579:05099
05100:-00022:-00186:-00048:003966.3579:05100
05101:+00023:-00142:+00002:003966.3579:05101
05102:+00019:-00155:+00171:003966.3579:05102
05103:+00132:-00080:+00204:003966.3579:05103
05104:+00096:-00051:+00156:003964.2224:05104
05105:+00119:+00020:+00142:003964.2224:05105
05106:+00151:+00027:+00058:003964.2224:05106
05107:+00119:+00088:+00094:003964.2224:05107
05108:+00078:+00126:+00063:003964.2224:05108
05109:+00005:+00174:-00035:003933.1296:05109
05110:-00054:+00177:-00048:003933.1296:05110
05111:-00022:+00221:-00025:003933.1296:05111
05112:-00088:+00214:+00085:003933.1296:05112
05113:-00081:+00220:+00020:003933.1296:05113
05114:-00111:+00178:+00201:003917.2255:05114
05115:-00057:+00164:+00213:003917.2255:05115
05116:-00136:+00101:+00155:003917.2255:05116
05117:-00082:+00125:+00081:003917.2255:05117
05118:-00088:+00051:+00056:003917.2255:05118
05119:-00099:+00032:+00030:003914.3266:05119
05120:-00066:-00023:+00001:003914.3266:05120
05121:-00067:-00053:+00163:003914.3266:05121
05122:+00010:-00142:+00078:003914.3266:05122
05123:-00085:-00186:+00022:003914.3266:05123
05124:-00038:-00172:+00003:003884.2675:05124
05125:-00054:-00239:-00090:003884.2675:05125
05126:-00056:-00205:-00045:003884.2675:05126
05127:+00043:-00225:+00022:003884.2675:05127
05128:+00043:-00182:+00199:003884.2675:05128
05129:+00059:-00201:+00091:003881.1276:05129
05130:+00033:-00147:+00209:003881.1276:05130
05131:+00035:-00183:-00030:003881.1276:05131
05132:-00018:-00147:-00092:003881.1276:05132
05133:+00013:-00128:-00114:003881.1276:05133
05134:-00003:-00066:-00186:003881.1276:05134
05135:-00001:-00066:-00038:003865.7341:05135
05136:+00079:+00005:+00043:003865.7341:05136
05137:+00047:+00025:-00003:003865.7341:05137
05138:+00086:+00061:+00007:003865.7341:05138
05139:+00090:+00077:-00010:003865.7341:05139
05140:+00072:+00130:-00015:003860.2670:05140
05141:+00075:+00121:-00046:003860.2670:05141
05142:+00033:+00160:+00005:003860.2670:05142
05143:+00044:+00175:-00041:003860.2670:05143
05144:-00019:+00149:-00052:003860.2670:05144
05145:-00019:+00151:-00037:003857.4389:05145
05146:-00070:+00119:-00058:003857.4389:05146
05147:-00031:+00120:-00095:003857.4389:05147
05148:-00048:+00092:-00053:003857.4389:05148
05149:-00036:+00085:-00043:003857.4389:05149
05150:-00020:+00046:-00012:003889.8654:05150
05151:-00019:+00066:-00003:003889.8654:05151
05152:-00013:+00045:-00046:003889.8654:05152
05153:-00018:+00051:-00060:003889.8654:05153
05154:-00039:+00052:-00010:003889.8654:05154
05155:-00019:+00051:-00051:003908.5871:05155
05156:-00055:+00051:-00060:003908.5871:05156
05157:-00028:+00057:-00054:003908.5871:05157
05158:-00015:+00083:-00093:003908.5871:05158
05159:-00001:+00095:-00033:003908.5871:05159
05160:-00013:+00099:-00008:003929.3806:05160
05161:+00024:+00074:-00050:003929.3806:05161
05162:+00006:+00083:-00059:003929.3806:05162
05163:+00026:+00051:+00032:003929.3806:05163
05164:+00013:+00001:+00029:003929.3806:05164
05165:-00042:-00011:+00067:003964.2600:05165
05166:-00070:-00064:+00135:003964.2600:05166
05167:-00046:-00091:+00049:003964.2600:05167
05168:-00081:-00114:-00049:003964.2600:05168
05169:-00062:-00121:-00236:003964.2600:05169
05170:-00053:-00142:-00186:003970.6398:05170
05171:-00021:-00179:-00103:003970.6398:05171
05172:-00006:-00186:+00128:003970.6398:05172
05173:+00022:-00169:+00167:003970.6398:05173
05174:+00041:-00117:+00215:003970.6398:05174
05175:+00050:-00076:+00184:004003.9804:05175
05176:+00093:-00047:+00126:004003.9804:05176
05177:+00182:+00051:+00144:004003.9804:05177
05178:+00194:+00045:+00057:004003.9804:05178
05179:+00142:+00092:-00023:004003.9804:05179
05180:+00122:+00103:-00077:004002.4099:05180
05181:+00130:+00132:-00104:004002.4099:05181
05182:+00054:+00120:-00151:004002.4099:05182
05183:+00108:+00134:-00179:004002.4099:05183
05184:-00003:+00133:-00185:004002.4099:05184
05185:+00021:+00183:+00026:003995.9321:05185
05186:-00041:+00140:+00020:003995.9321:05186
05187:-00041:+00185:+00042:003995.9321:05187
05188:-00104:+00112:-00154:003995.9321:05188
05189:-00130:+00094:-00067:003995.9321:05189
05190:-00152:+00016:+00245:003991.3132:05190
05191:-00275:-00057:-00034:003991.3132:05191
05192:-00286:-00057:-00178:003991.3132:05192
05193:-00262:-00139:-00233:003991.3132:05193
05194:-00251:-00152:-00059:003991.3132:05194
05195:-00265:-00187:-00077:003976.8576:05195
05196:-00202:-00200:+00010:003976.8576:05196
05197:-00115:-00191:+00081:003976.8576:05197
05198:-00087:-00163:+00059:003976.8576:05198
05199:-00033:-00134:+00037:003976.8576:05199
05200:-00021:-00116:+00054:003945.5539:05200
05201:+00048:-00090:+00091:003945.5539:05201
05202:+00049:-00055:+00019:003945.5539:05202
05203:+00060:-00027:-00032:003945.5539:05203
05204:+00033:-00042:+00130:003945.5539:05204
05205:+00053:-00041:+00037:003945.5539:05205
05206:+00077:-00024:+00000:003941.6110:05206
05207:+00087:-00016:-00034:003941.6110:05207
05208:+00071:-00017:+00030:003941.6110:05208
05209:+00051:+00047:+00017:003941.6110:05209
05210:+00043:+00085:+00013:003941.6110:05210
05211:+00058:+00115:+00055:003926.8120:05211
05212:+00029:+00139:-00024:003926.8120:05212
05213:-00026:+00124:+00044:003926.8120:05213
05214:-00065:+00125:+00108:003926.8120:05214
05215:-00090:+00160:+00019:003926.8120:05215
05216:-00104:+00119:+00204:003908.6960:05216
05217:-00071:+00121:+00170:003908.6960:05217
05218:-00126:+00105:+00045:003908.6960:05218
05219:-00102:+00096:-00001:003908.6960:05219
05220:-00094:+00020:-00004:003908.6960:05220
05221:-00078:+00036:-00068:003881.2521:05221
05222:-00077:-00021:-00052:003881.2521:05222
05223:-00035:-00026:+00077:003881.2521:05223
05224:-00036:-00077:-00034:003881.2521:05224
05225:-00052:-00068:+00056:003881.2521:05225
05226:-00058:-00144:+00003:003865.7167:05226
05227:-00091:-00129:+00084:003865.7167:05227
05228:-00060:-00159:-00074:003865.7167:05228
05229:-00083:-00102:+00036:003865.7167:05229
05230:-00002:-00127:+00091:003865.7167:05230
05231:+00029:-00087:+00098:003836.7280:05231
05232:+00023:-00100:+00073:003836.7280:05232
05233:+00036:-00115:+00042:003836.7280:05233
05234:+00077:-00097:-00065:003836.7280:05234
05235:+00069:-00096:-00025:003836.7280:05235
05236:+00021:-00079:-00159:003836.7280:05236
05237:+00032:-00061:-00006:003834.1499:05237
05238:+00076:-00051:+00012:003834.1499:05238
05239:+00037:-00003:-00014:003834.1499:05239
05240:+00072:+00025:-00081:003834.1499:05240
05241:+00054:+00065:-00024:003834.1499:05241
05242:+00047:+00066:+00031:003841.9895:05242
05243:+00062:+00095:+00014:003841.9895:05243
05244:+00025:+00104:+00066:003841.9895:05244
05245:-00002:+00112:-00069:003841.9895:05245
05246:-00032:+00114:-00109:003841.9895:05246
05247:-00049:+00096:-00048:003848.4965:05247
05248:-00078:+00060:+00018:003848.4965:05248
05249:-00062:+00079:-00012:003848.4965:05249
05250:-00084:+00046:-00013:003848.4965:05250
05251:-00061:+00048:-00038:003848.4965:05251
05252:-00040:+00048:-00071:003857.5881:05252
05253:-00011:+00031:-00058:003857.5881:05253
05254:+00029:+00043:-00053:003857.5881:05254
05255:+00039:+00053:-00051:003857.5881:05255
05256:+00057:+00053:-00027:003857.5881:05256
05257:+00034:+00065:-00045:003902.2128:05257
05258:+00041:+00094:-00039:003902.2128:05258
05259:+00023:+00112:-00052:003902.2128:05259
05260:-00012:+00107:-00061:003902.2128:05260
05261:-00023:+00133:-00023:003902.2128:05261
05262:-00027:+00132:-00084:003921.0122:05262
05263:-00025:+00175:-00106:003921.0122:05263
05264:-00030:+00148:-00156:003921.0122:05264
05265:-00055:+00157:-00141:003921.0122:05265
05266:-00058:+00141:-00101:003921.0122:05266
05267:-00047:+00103:-00072:003954.0102:05267
05268:-00044:+00099:-00042:003954.0102:05268
05269:-00032:+00026:+00188:003954.0102:05269
05270:-00042:-00015:+00226:003954.0102:05270
05271:-00055:-00050:+00106:003954.0102:05271
05272:-00049:-00053:-00232:003989.7075:05272
05273:-00068:-00048:-00227:003989.7075:05273
05274:-00047:-00073:-00213:003989.7075:05274
05275:-00073:-00111:-00207:003989.7075:05275
05276:-00057:-00084:+00009:003989.7075:05276
05277:+00058:-00066:+00291:003996.1037:05277
05278:+00029:-00022:+00452:003996.1037:05278
05279:+00083:-00047:+00231:003996.1037:05279
05280:+00179:+00044:+00152:003996.1037:05280
05281:+00223:+00059:+00131:003996.1037:05281
05282:+00192:+00059:+00081:004016.9379:05282
05283:+00125:+00110:-00055:004016.9379:05283
05284:+00154:+00146:-00063:004016.9379:05284
05285:+00084:+00136:-00100:004016.9379:05285
05286:+00091:+00179:-00049:004016.9379:05286
05287:+00045:+00147:-00003:004041.5656:05287
05288:-00014:+00204:-00038:004041.5656:05288
05289:-00043:+00167:-00017:004041.5656:05289
05290:+00000:+00165:+00002:004041.5656:05290
05291:-00109:+00092:-00111:004041.5656:05291
05292:-00103:+00125:+00262:004021.7609:05292
05293:-00118:-00017:+00310:004021.7609:05293
05294:-00191:+00022:-00203:004021.7609:05294
05295:-00165:-00059:-00288:004021.7609:05295
05296:-00204:-00089:-00140:004021.7609:05296
05297:-00236:-00215:+00036:004029.5859:05297
05298:-00235:-00230:+00051:004029.5859:05298
05299:-00187:-00253:+00054:004029.5859:05299
05300:-00162:-00244:-00094:004029.5859:05300
05301:-00138:-00297:-00136:004029.5859:05301
05302:-00107:-00264:+00008:004015.5417:05302
05303:-00074:-00274:-00030:004015.5417:05303
05304:+00014:-00206:+00083:004015.5417:05304
05305:+00005:-00216:+00083:004015.5417:05305
05306:+00117:-00161:+00119:004015.5417:05306
05307:+00132:-00143:+00189:003996.0849:05307
05308:+00123:-00087:+00103:003996.0849:05308
05309:+00112:-00065:+00080:003996.0849:05309
05310:+00054:-00011:+00039:003996.0849:05310
05311:+00073:-00002:+00068:003996.0849:05311
05312:+00056:+00045:+00022:003991.4262:05312
05313:+00017:+00076:-00089:003991.4262:05313
05314:+00026:+00109:-00098:003991.4262:05314
05315:-00017:+00122:-00045:003991.4262:05315
05316:-00033:+00176:+00041:003991.4262:05316
05317:-00074:+00182:+00033:003976.9047:05317
05318:-00020:+00220:+00071:003976.9047:05318
05319:-00038:+00233:+00187:003976.9047:05319
05320:-00068:+00194:+00163:003976.9047:05320
05321:-00093:+00201:+00013:003976.9047:05321
05322:-00079:+00207:+00024:003958.1318:05322
05323:-00063:+00142:+00011:003958.1318:05323
05324:-00077:+00062:-00044:003958.1318:05324
05325:-00046:+00066:+00142:003958.1318:05325
05326:-00021:-00013:+00157:003958.1318:05326
05327:-00062:-00014:-00047:003941.6660:05327
05328:+00012:-00076:-00035:003941.6660:05328
05329:-00003:-00093:-00003:003941.6660:05329
05330:-00021:-00087:+00040:003941.6660:05330
05331:-00025:-00102:+00037:003941.6660:05331
05332:-00020:-00107:+00126:003926.7751:05332
05333:-00038:-00105:+00108:003926.7751:05333
05334:-00023:-00089:+00021:003926.7751:05334
05335:-00029:-00087:+00185:003926.7751:05335
05336:+00022:-00105:+00207:003926.7751:05336
05337:-00024:-00091:-00010:003926.7751:05337
05338:-00003:-00089:-00202:003896.4665:05338
05339:+00010:-00111:-00215:003896.4665:05339
05340:-00027:-00103:-00162:003896.4665:05340
05341:-00027:-00122:-00266:003896.4665:05341
05342:+00060:-00095:+00127:003896.4665:05342
05343:+00072:-00108:+00132:003893.1220:05343
05344:+00006:-00063:+00088:003893.1220:05344
05345:+00029:-00061:+00062:003893.1220:05345
05346:+00018:-00007:-00048:003893.1220:05346
05347:+00010:-00020:-00091:003893.1220:05347
05348:+00025:+00049:-00043:003877.8388:05348
05349:+00001:+00018:+00006:003877.8388:05349
05350:+00005:+00030:-00052:003877.8388:05350
05351:-00025:+00032:+00002:003877.8388:05351
05352:+00024:+00050:+00009:003877.8388:05352
05353:-00010:+00039:-00104:003860.3559:05353
05354:+00005:+00058:-00064:003860.3559:05354
05355:+00077:+00047:-00048:003860.3559:05355
05356:+00068:+00073:-00048:003860.3559:05356
05357:+00066:+00071:-00062:003860.3559:05357
05358:+00032:+00076:-00037:003893.1936:05358
05359:+00023:+00099:-00032:003893.1936:05359
05360:-00023:+00111:-00060:003893.1936:05360
05361:-00038:+00109:-00040:003893.1936:05361
05362:-00040:+00105:-00124:003893.1936:05362
05363:-00046:+00103:-00123:003914.4648:05363
05364:-00034:+00129:-00127:003914.4648:05364
05365:-00058:+00104:-00172:003914.4648:05365
05366:-00059:+00128:-00192:003914.4648:05366
05367:-00051:+00097:-00176:003914.4648:05367
05368:-00035:+00097:-00149:003920.8835:05368
05369:-00061:+00066:-00088:003920.8835:05369
05370:-00070:+00032:+00129:003920.8835:05370
05371:-00002:+00017:+00104:003920.8835:05371
05372:-00059:-00011:+00180:003920.8835:05372
05373:-00026:-00053:+00166:003920.8835:05373
05374:-00016:-00085:+00103:003953.9638:05374
05375:-00046:-00100:-00321:003953.9638:05375
05376:-00041:-00083:-00353:003953.9638:05376
05377:+00001:-00126:-00130:003953.9638:05377
05378:+00007:-00126:-00093:003953.9638:05378
05379:+00006:-00105:-00093:003977.1042:05379
05380:+00123:-00040:+00461:003977.1042:05380
05381:+00165:-00018:+00279:003977.1042:05381
05382:+00075:+00043:+00168:003977.1042:05382
05383:+00143:+00072:+00131:003977.1042:05383
05384:+00124:+00127:+00117:003970.8466:05384
05385:+00130:+00152:-00063:003970.8466:05385
05386:+00100:+00212:-00035:003970.8466:05386
05387:+00123:+00218:-00005:003970.8466:05387
05388:+00041:+00210:-00117:003970.8466:05388
05389:+00016:+00221:-00063:003978.8759:05389
05390:-00009:+00220:-00015:003978.8759:05390
05391:-00064:+00171:-00086:003978.8759:05391
05392:-00061:+00181:-00091:003978.8759:05392
05393:-00112:+00145:-00019:003978.8759:05393
05394:-00085:+00071:-00171:003989.6977:05394
05395:-00146:+00011:-00077:003989.6977:05395
05396:-00087:-00037:+00438:003989.6977:05396
05397:-00207:-00106:+00074:003989.6977:05397
05398:-00250:-00108:-00144:003989.6977:05398
05399:-00183:-00188:-00058:003958.1318:05399
05400:-00218:-00184:-00048:003958.1318:05400
05401:-00255:-00243:-00107:003958.1318:05401
05402:-00256:-00280:-00256:003958.1318:05402
05403:-00167:-00293:-00024:003958.1318:05403
05404:-00056:-00260:+00038:003978.8291:05404
05405:-00042:-00228:+00086:003978.8291:05405
05406:-00022:-00224:+00103:003978.8291:05406
05407:+00023:-00211:+00134:003978.8291:05407
05408:+00082:-00168:+00181:003978.8291:05408
05409:+00043:-00161:+00152:003951.7514:05409
05410:+00017:-00137:+00135:003951.7514:05410
05411:-00006:-00141:+00061:003951.7514:05411
05412:+00060:-00082:-00023:003951.7514:05412
05413:+00045:-00035:-00182:003951.7514:05413
05414:+00057:+00025:-00234:003933.2404:05414
05415:+00042:+00066:-00064:003933.2404:05415
05416:+00070:+00121:+00053:003933.2404:05416
05417:+00049:+00149:+00084:003933.2404:05417
05418:+00096:+00243:+00017:003933.2404:05418
05419:+00069:+00249:+00066:003917.3432:05419
05420:+00087:+00309:+00079:003917.3432:05420
05421:+00009:+00299:+00102:003917.3432:05421
05422:-00040:+00290:+00130:003917.3432:05422
05423:-00036:+00282:+00177:003917.3432:05423
05424:-00093:+00213:+00083:003902.1669:05424
05425:-00161:+00197:-00035:003902.1669:05425
05426:-00173:+00158:+00177:003902.1669:05426
05427:-00106:+00065:+00075:003902.1669:05427
05428:-00234:+00037:-00007:003902.1669:05428
05429:-00108:-00014:-00096:003884.3935:05429
05430:-00135:-00063:+00114:003884.3935:05430
05431:-00049:-00087:-00030:003884.3935:05431
05432:-00054:-00125:+00089:003884.3935:05432
05433:-00011:-00121:+00172:003884.3935:05433
05434:-00038:-00165:+00056:003881.2080:05434
05435:-00031:-00181:+00024:003881.2080:05435
05436:+00001:-00166:+00032:003881.2080:05436
05437:-00004:-00191:-00040:003881.2080:05437
05438:-00010:-00194:-00067:003881.2080:05438
05439:+00024:-00201:+00069:003881.2080:05439
05440:+00059:-00202:+00121:003877.8479:05440
05441:+00032:-00175:+00154:003877.8479:05441
05442:+00052:-00147:+00087:003877.8479:05442
05443:+00054:-00158:-00083:003877.8479:05443
05444:+00054:-00093:-00130:003877.8479:05444
05445:+00092:-00067:-00071:003860.4094:05445
05446:+00060:-00042:-00087:003860.4094:05446
05447:+00086:-00006:-00236:003860.4094:05447
05448:+00122:+00036:+00111:003860.4094:05448
05449:+00136:+00025:+00072:003860.4094:05449
05450:+00006:+00092:-00002:003857.5620:05450
05451:+00038:+00074:-00058:003857.5620:05451
05452:+00006:+00109:-00009:003857.5620:05452
05453:-00007:+00105:-00093:003857.5620:05453
05454:-00018:+00134:-00016:003857.5620:05454
05455:-00060:+00087:-00013:003865.8330:05455
05456:-00074:+00117:-00090:003865.8330:05456
05457:-00057:+00114:-00084:003865.8330:05457
05458:-00082:+00128:-00048:003865.8330:05458
05459:-00100:+00097:-00034:003865.8330:05459
05460:-00090:+00098:-00024:003872.3149:05460
05461:-00037:+00094:-00053:003872.3149:05461
05462:-00041:+00087:-00088:003872.3149:05462
05463:-00023:+00095:-00070:003872.3149:05463
05464:-00013:+00071:-00077:003872.3149:05464
05465:-00011:+00060:-00079:003917.2072:05465
05466:+00029:+00083:-00053:003917.2072:05466
05467:+00005:+00059:-00083:003917.2072:05467
05468:+00001:+00063:-00108:003917.2072:05468
05469:+00015:+00080:-00076:003917.2072:05469
05470:+00002:+00084:-00102:003939.2097:05470
05471:+00000:+00069:-00094:003939.2097:05471
05472:+00001:+00039:-00050:003939.2097:05472
05473:+00000:+00036:+00145:003939.2097:05473
05474:-00015:-00033:+00266:003939.2097:05474
05475:+00041:-00009:+00152:003945.6560:05475
05476:+00009:-00053:-00128:003945.6560:05476
05477:-00013:-00008:-00205:003945.6560:05477
05478:-00004:-00010:-00126:003945.6560:05478
05479:+00027:-00018:-00073:003945.6560:05479
05480:+00011:-00007:-00049:003945.6560:05480
05481:+00047:+00022:+00297:003991.4077:05481
05482:+00108:+00002:+00301:003991.4077:05482
05483:+00062:+00014:+00190:003991.4077:05483
05484:+00090:+00020:+00056:003991.4077:05484
05485:+00116:+00073:+00068:004002.5249:05485
05486:+00099:+00104:+00025:004002.5249:05486
05487:+00099:+00105:+00108:004002.5249:05487
05488:+00108:+00126:+00083:004002.5249:05488
05489:+00063:+00090:-00024:004002.5249:05489
05490:+00050:+00081:-00054:003996.0942:05490
05491:-00042:+00056:+00007:003996.0942:05491
05492:-00120:+00054:+00044:003996.0942:05492
05493:-00152:+00081:+00059:003996.0942:05493
05494:-00196:+00043:+00036:003996.0942:05494
05495:-00188:+00047:-00345:003996.0942:05495
05496:-00184:-00020:-00270:004004.0468:05496
05497:-00081:-00012:+00380:004004.0468:05497
05498:-00106:-00140:+00091:004004.0468:05498
05499:-00153:-00061:-00161:004004.0468:05499
05500:-00050:-00179:-00136:004015.4448:05500
05501:-00075:-00147:-00135:004015.4448:05501
05502:-00058:-00214:+00100:004015.4448:05502
05503:-00054:-00208:-00060:004015.4448:05503
05504:-00047:-00277:-00127:004015.4448:05504
05505:+00102:-00203:-00027:003983.3217:05505
05506:+00074:-00258:+00025:003983.3217:05506
05507:+00010:-00193:-00048:003983.3217:05507
05508:-00041:-00204:-00012:003983.3217:05508
05509:+00089:-00159:+00067:003983.3217:05509
05510:+00004:-00136:+00042:003983.3217:05510
05511:+00056:-00112:+00161:003991.4262:05511
05512:+00007:-00096:+00107:003991.4262:05512
05513:+00019:-00034:-00031:003991.4262:05513
05514:+00028:-00004:-00091:003991.4262:05514
05515:-00014:+00038:-00079:003991.4262:05515
05516:-00022:+00030:-00041:003976.9240:05516
05517:-00029:+00099:-00095:003976.9240:05517
05518:-00004:+00112:-00155:003976.9240:05518
05519:-00002:+00138:+00069:003976.9240:05519
05520:-00070:+00173:+00070:003976.9240:05520
05521:-00090:+00204:+00088:003958.2441:05521
05522:-00068:+00196:+00006:003958.2441:05522
05523:-00058:+00252:-00023:003958.2441:05523
05524:-00066:+00253:+00081:003958.2441:05524
05525:-00100:+00263:+00074:003958.2441:05525
05526:-00099:+00230:+00085:003941.6477:05526
05527:-00087:+00218:+00114:003941.6477:05527
05528:-00047:+00189:-00062:003941.6477:05528
05529:-00077:+00107:-00003:003941.6477:05529
05530:-00076:+00059:+00119:003941.6477:05530
05531:-00047:+00051:+00138:003939.0981:05531
05532:-00087:-00052:+00060:003939.0981:05532
05533:-00050:-00053:+00031:003939.0981:05533
05534:-00069:-00125:+00145:003939.0981:05534
05535:-00070:-00129:-00003:003939.0981:05535
05536:-00083:-00186:-00007:003896.3942:05536
05537:-00034:-00183:+00142:003896.3942:05537
05538:-00034:-00194:+00044:003896.3942:05538
05539:-00098:-00186:+00061:003896.3942:05539
05540:-00023:-00215:+00023:003896.3942:05540
05541:-00031:-00160:-00054:003893.1220:05541
05542:-00017:-00177:-00197:003893.1220:05542
05543:+00007:-00141:+00155:003893.1220:05543
05544:+00050:-00130:+00186:003893.1220:05544
05545:+00055:-00100:+00062:003893.1220:05545
05546:+00062:-00092:+00012:003889.9379:05546
05547:+00078:-00078:-00010:003889.9379:05547
05548:+00076:-00013:-00117:003889.9379:05548
05549:+00052:-00014:-00062:003889.9379:05549
05550:+00053:+00033:-00147:003889.9379:05550
05551:+00106:+00069:+00092:003860.2492:05551
05552:+00112:+00080:+00092:003860.2492:05552
05553:+00007:+00095:+00103:003860.2492:05553
05554:+00046:+00095:-00100:003860.2492:05554
05555:-00003:+00071:-00085:003860.2492:05555
05556:+00002:+00111:-00094:003881.1721:05556
05557:-00001:+00130:-00039:003881.1721:05557
05558:-00028:+00089:-00017:003881.1721:05558
05559:-00040:+00099:-00002:003881.1721:05559
05560:-00024:+00096:-00070:003881.1721:05560
05561:-00043:+00095:-00084:003881.1721:05561
05562:-00016:+00055:-00092:003877.8208:05562
05563:+00008:+00069:-00104:003877.8208:05563
05564:-00015:+00041:-00089:003877.8208:05564
05565:-00012:+00065:-00017:003877.8208:05565
05566:+00010:+00027:-00045:003877.8208:05566
05567:+00016:+00040:-00039:003908.6054:05567
05568:+00024:+00030:-00040:003908.6054:05568
05569:+00027:+00052:-00030:003908.6054:05569
05570:+00025:+00053:-00131:003908.6054:05570
05571:+00015:+00065:-00169:003908.6054:05571
05572:+00005:+00062:-00166:003917.1804:05572
05573:+00012:+00095:-00188:003917.1804:05573
05574:-00041:+00100:-00222:003917.1804:05574
05575:+00014:+00113:-00044:003917.1804:05575
05576:-00011:+00088:-00041:003917.1804:05576
05577:-00032:+00109:-00003:003951.5922:05577
05578:-00013:+00086:-00028:003951.5922:05578
05579:-00054:+00111:-00032:003951.5922:05579
05580:-00051:+00069:+00055:003951.5922:05580
05581:-00063:+00016:+00154:003951.5922:05581
05582:-00089:-00009:+00099:003957.9731:05582
05583:-00080:+00004:-00219:003957.9731:05583
05584:-00064:-00009:-00216:003957.9731:05584
05585:-00018:-00049:-00177:003957.9731:05585
05586:-00022:-00061:-00047:003957.9731:05586
05587:+00024:-00036:+00234:003991.3513:05587
05588:+00090:-00017:+00279:003991.3513:05588
05589:+00137:+00053:+00239:003991.3513:05589
05590:+00160:+00063:+00227:003991.3513:05590
05591:+00173:+00097:+00165:003991.3513:05591
05592:+00163:+00101:+00081:004002.5830:05592
05593:+00120:+00111:+00034:004002.5830:05593
05594:+00050:+00144:+00019:004002.5830:05594
05595:+00039:+00145:+00190:004002.5830:05595
05596:+00003:+00108:+00130:004002.5830:05596
05597:+00010:+00122:-00022:003983.2365:05597
05598:-00039:+00101:+00130:003983.2365:05598
05599:-00043:+00119:+00040:003983.2365:05599
05600:-00135:+00097:+00029:003983.2365:05600
05601:-00074:+00089:+00057:003983.2365:05601
05602:-00171:+00038:-00143:003991.2854:05602
05603:-00168:+00012:+00255:003991.2854:05603
05604:-00198:-00057:+00401:003991.2854:05604
05605:-00296:-00103:+00056:003991.2854:05605
05606:-00310:-00152:-00339:003991.2854:05606
05607:-00199:-00197:-00213:003976.8955:05607
05608:-00198:-00243:+00040:003976.8955:05608
05609:-00184:-00309:+00103:003976.8955:05609
05610:-00163:-00349:+00099:003976.8955:05610
05611:-00094:-00337:-00011:003976.8955:05611
05612:+00005:-00339:-00049:003957.8796:05612
05613:-00040:-00323:+00070:003957.8796:05613
05614:-00035:-00301:+00002:003957.8796:05614
05615:+00006:-00251:+00022:003957.8796:05615
05616:+00078:-00200:-00016:003957.8796:05616
05617:+00091:-00149:+00133:003953.7612:05617
05618:+00094:-00104:+00188:003953.7612:05618
05619:+00086:-00062:+00094:003953.7612:05619
05620:+00106:-00047:+00007:003953.7612:05620
05621:+00084:+00010:-00162:003953.7612:05621
05622:+00103:+00054:-00076:003939.1259:05622
05623:+00094:+00061:-00007:003939.1259:05623
05624:+00077:+00099:+00066:003939.1259:05624
05625:+00067:+00105:+00120:003939.1259:05625
05626:+00038:+00154:+00044:003939.1259:05626
05627:-00044:+00208:+00043:003908.5598:05627
05628:-00048:+00233:-00085:003908.5598:05628
05629:-00113:+00215:-00261:003908.5598:05629
05630:-00131:+00211:-00108:003908.5598:05630
05631:-00116:+00227:-00057:003908.5598:05631
05632:-00135:+00218:+00043:003905.0559:05632
05633:-00096:+00181:+00141:003905.0559:05633
05634:-00067:+00173:+00155:003905.0559:05634
05635:-00046:+00138:+00038:003905.0559:05635
05636:-00053:+00126:-00217:003905.0559:05636
05637:-00053:+00074:+00084:003905.0559:05637
05638:+00010:+00024:+00193:003877.6674:05638
05639:-00047:-00031:+00075:003877.6674:05639
05640:-00074:-00053:-00048:003877.6674:05640
05641:-00056:-00088:-00013:003877.6674:05641
05642:-00092:-00069:-00051:003877.6674:05642
05643:-00062:-00155:+00002:003860.2226:05643
05644:-00048:-00140:+00090:003860.2226:05644
05645:-00037:-00134:+00040:003860.2226:05645
05646:-00005:-00161:+00013:003860.2226:05646
05647:+00015:-00135:+00117:003860.2226:05647
05648:+00034:-00175:+00135:003845.7504:05648
05649:+00002:-00146:+00107:003845.7504:05649
05650:+00056:-00144:+00152:003845.7504:05650
05651:+00041:-00145:-00050:003845.7504:05651
05652:+00025:-00137:-00071:003845.7504:05652
05653:+00025:-00120:-00057:003853.6340:05653
05654:+00004:-00084:-00092:003853.6340:05654
05655:+00029:-00068:+00050:003853.6340:05655
05656:+00085:-00042:+00169:003853.6340:05656
05657:+00055:-00030:+00126:003853.6340:05657
05658:+00027:-00007:+00034:003848.3642:05658
05659:+00055:-00003:-00050:003848.3642:05659
05660:+00033:+00028:-00126:003848.3642:05660
05661:+00000:+00053:-00126:003848.3642:05661
05662:-00015:+00055:-00007:003848.3642:05662
05663:-00010:+00054:+00036:003848.3642:05663
05664:-00025:+00082:-00013:003857.4128:05664
05665:-00034:+00081:-00050:003857.4128:05665
05666:-00055:+00055:-00001:003857.4128:05666
05667:-00063:+00038:-00091:003857.4128:05667
05668:-00064:+00054:-00074:003857.4128:05668
05669:-00008:+00025:-00067:003889.8198:05669
05670:+00001:+00041:-00080:003889.8198:05670
05671:+00010:+00033:-00038:003889.8198:05671
05672:+00025:+00052:-00011:003889.8198:05672
05673:+00008:+00058:-00093:003889.8198:05673
05674:+00009:+00056:-00157:003896.3576:05674
05675:-00016:+00074:-00157:003896.3576:05675
05676:-00039:+00109:-00154:003896.3576:05676
05677:-00043:+00102:-00172:003896.3576:05677
05678:-00025:+00156:-00113:003896.3576:05678
05679:-00013:+00168:-00127:003929.2802:05679
05680:-00003:+00176:-00155:003929.2802:05680
05681:-00025:+00168:-00163:003929.2802:05681
05682:+00014:+00167:-00165:003929.2802:05682
05683:-00031:+00149:-00204:003929.2802:05683
05684:-00048:+00133:-00142:003964.0996:05684
05685:-00055:+00146:-00036:003964.0996:05685
05686:-00037:+00091:+00161:003964.0996:05686
05687:-00036:+00039:+00129:003964.0996:05687
05688:-00059:+00038:+00022:003964.0996:05688
05689:-00052:+00015:-00336:003957.9543:05689
05690:-00065:+00024:-00287:003957.9543:05690
05691:-00003:-00015:-00208:003957.9543:05691
05692:-00028:-00017:+00059:003957.9543:05692
05693:+00004:-00019:+00234:003957.9543:05693
05694:+00021:+00004:+00255:004003.9145:05694
05695:+00032:+00042:-00030:004003.9145:05695
05696:+00092:+00044:+00154:004003.9145:05696
05697:+00219:+00078:+00279:004003.9145:05697
05698:+00154:+00133:+00161:004003.9145:05698
05699:+00189:+00165:+00113:004002.3906:05699
05700:+00147:+00166:+00081:004002.3906:05700
05701:+00216:+00180:-00053:004002.3906:05701
05702:+00102:+00154:-00092:004002.3906:05702
05703:+00045:+00178:-00002:004002.3906:05703
05704:-00017:+00175:+00058:004008.7285:05704
05705:-00049:+00164:-00088:004008.7285:05705
05706:-00111:+00175:+00143:004008.7285:05706
05707:-00119:+00127:+00057:004008.7285:05707
05708:-00218:+00067:+00052:004008.7285:05708
05709:-00140:+00030:+00302:004016.6330:05709
05710:-00268:-00109:+00139:004016.6330:05710
05711:-00278:-00129:-00309:004016.6330:05711
05712:-00254:-00178:-00079:004016.6330:05712
05713:-00222:-00228:+00068:004016.6330:05713
05714:-00235:-00285:+00063:004015.4350:05714
05715:-00200:-00322:+00019:004015.4350:05715
05716:-00122:-00357:-00002:004015.4350:05716
05717:-00105:-00388:-00010:004015.4350:05717
05718:-00061:-00367:-00021:004015.4350:05718
05719:-00075:-00364:-00065:004008.7861:05719
05720:-00040:-00338:+00114:004008.7861:05720
05721:+00048:-00275:+00135:004008.7861:05721
05722:+00075:-00213:+00117:004008.7861:05722
05723:+00111:-00169:+00142:004008.7861:05723
05724:+00101:-00102:+00073:003991.2949:05724
05725:+00084:-00063:+00001:003991.2949:05725
05726:+00083:-00023:-00010:003991.2949:05726
05727:+00108:+00029:+00037:003991.2949:05727
05728:+00117:+00044:+00019:003991.2949:05728
05729:+00088:+00126:-00030:003989.5358:05729
05730:+00070:+00166:+00034:003989.5358:05730
05731:+00085:+00185:+00044:003989.5358:05731
05732:+00046:+00262:+00038:003989.5358:05732
05733:-00013:+00273:-00194:003989.5358:05733
05734:-00061:+00304:-00158:003970.5175:05734
05735:-00017:+00325:-00021:003970.5175:05735
05736:-00070:+00312:+00080:003970.5175:05736
05737:-00082:+00297:+00102:003970.5175:05737
05738:-00081:+00260:+00214:003970.5175:05738
05739:-00062:+00264:+00101:003966.3762:05739
05740:-00046:+00197:+00005:003966.3762:05740
05741:-00046:+00141:-00007:003966.3762:05741
05742:-00035:+00104:-00205:003966.3762:05742
05743:-00055:+00031:+00156:003966.3762:05743
05744:+00005:-00056:+00170:003964.1093:05744
05745:-00080:-00078:+00073:003964.1093:05745
05746:-00065:-00099:-00051:003964.1093:05746
05747:-00088:-00150:-00070:003964.1093:05747
05748:-00141:-00157:+00007:003964.1093:05748
05749:-00068:-00185:+00116:003933.0463:05749
05750:-00046:-00191:+00145:003933.0463:05750
05751:-00034:-00199:+00129:003933.0463:05751
05752:+00024:-00202:-00017:003933.0463:05752
05753:+00016:-00175:-00037:003933.0463:05753
05754:+00063:-00177:+00112:003917.0534:05754
05755:+00094:-00168:+00204:003917.0534:05755
05756:+00080:-00149:+00126:003917.0534:05756
05757:+00104:-00145:+00014:003917.0534:05757
05758:+00099:-00148:-00101:003917.0534:05758
05759:+00073:-00159:-00085:003901.9482:05759
05760:+00052:-00112:-00062:003901.9482:05760
05761:+00073:-00093:+00000:003901.9482:05761
05762:+00041:-00060:+00153:003901.9482:05762
05763:+00063:+00020:+00251:003901.9482:05763
05764:+00034:-00035:+00162:003901.9482:05764
05765:+00045:+00062:+00012:003896.3212:05765
05766:+00007:+00019:-00029:003896.3212:05766
05767:-00033:+00101:-00141:003896.3212:05767
05768:-00068:+00046:-00084:003896.3212:05768
05769:-00031:+00114:+00078:003896.3212:05769
05770:-00068:+00094:+00028:003904.9836:05770
05771:-00050:+00099:-00042:003904.9836:05771
05772:-00066:+00086:-00038:003904.9836:05772
05773:-00052:+00075:-00057:003904.9836:05773
05774:-00052:+00089:-00120:003904.9836:05774
05775:-00036:+00097:-00051:003914.2167:05775
05776:-00030:+00070:-00068:003914.2167:05776
05777:-00030:+00061:-00034:003914.2167:05777
05778:-00004:+00043:-00050:003914.2167:05778
05779:+00013:+00057:-00032:003914.2167:05779
05780:+00006:+00100:-00049:003933.0373:05780
05781:+00030:+00103:-00119:003933.0373:05781
05782:+00021:+00095:-00173:003933.0373:05782
05783:+00058:+00100:-00168:003933.0373:05783
05784:+00062:+00081:-00110:003933.0373:05784
05785:+00041:+00078:-00028:003941.5104:05785
05786:+00002:+00029:-00025:003941.5104:05786
05787:-00029:+00009:+00033:003941.5104:05787
05788:-00054:-00036:+00078:003941.5104:05788
05789:-00036:-00025:+00145:003941.5104:05789
05790:-00086:-00097:-00052:003964.0996:05790
05791:-00099:-00096:-00176:003964.0996:05791
05792:-00115:-00085:-00211:003964.0996:05792
05793:-00102:-00108:-00088:003964.0996:05793
05794:-00078:-00115:+00080:003964.0996:05794
05795:-00059:-00089:+00287:003970.5080:05795
05796:-00034:-00083:+00090:003970.5080:05796
05797:+00010:+00008:-00047:003970.5080:05797
05798:+00140:+00068:+00058:003970.5080:05798
05799:+00201:+00060:+00177:003970.5080:05799
05800:+00192:+00091:+00117:003966.0979:05800
05801:+00208:+00144:+00034:003966.0979:05801
05802:+00242:+00153:+00130:003966.0979:05802
05803:+00204:+00175:+00046:003966.0979:05803
05804:+00169:+00169:-00110:003966.0979:05804
05805:+00072:+00191:-00096:003976.6777:05805
05806:-00005:+00221:-00074:003976.6777:05806
05807:-00031:+00182:-00087:003976.6777:05807
05808:-00136:+00207:-00163:003976.6777:05808
05809:-00142:+00122:+00189:003976.6777:05809
05810:-00199:+00115:+00209:003970.4799:05810
05811:-00285:-00006:+00078:003970.4799:05811
05812:-00348:-00076:-00111:003970.4799:05812
05813:-00260:-00088:+00156:003970.4799:05813
05814:-00334:-00184:+00166:003970.4799:05814
05815:-00306:-00207:-00283:003953.8444:05815
05816:-00260:-00223:-00234:003953.8444:05816
05817:-00223:-00262:-00204:003953.8444:05817
05818:-00176:-00238:-00133:003953.8444:05818
05819:-00090:-00254:-00094:003953.8444:05819
05820:-00060:-00224:-00029:003964.1469:05820
05821:+00075:-00226:+00130:003964.1469:05821
05822:+00159:-00189:+00115:003964.1469:05822
05823:+00130:-00183:+00031:003964.1469:05823
05824:+00146:-00117:+00122:003964.1469:05824
05825:+00185:-00080:+00097:003920.7646:05825
05826:+00140:-00067:+00103:003920.7646:05826
05827:+00137:-00061:+00081:003920.7646:05827
05828:+00103:-00023:-00033:003920.7646:05828
05829:+00046:-00029:-00052:003920.7646:05829
05830:+00028:+00023:+00034:003929.2436:05830
05831:+00009:+00097:-00070:003929.2436:05831
05832:-00032:+00097:-00038:003929.2436:05832
05833:-00037:+00149:-00147:003929.2436:05833
05834:-00086:+00195:+00004:003929.2436:05834
05835:-00044:+00226:+00032:003929.2436:05835
05836:-00091:+00297:+00067:003901.9660:05836
05837:-00072:+00324:+00079:003901.9660:05837
05838:-00084:+00294:+00159:003901.9660:05838
05839:-00118:+00299:+00106:003901.9660:05839
05840:-00119:+00271:-00017:003901.9660:05840
05841:-00117:+00221:-00053:003872.1628:05841
05842:-00124:+00184:-00046:003872.1628:05842
05843:-00115:+00126:+00044:003872.1628:05843
05844:-00131:+00017:+00149:003872.1628:05844
05845:-00118:+00002:+00183:003872.1628:05845
05846:-00099:-00091:-00004:003869.1545:05846
05847:-00125:-00130:-00025:003869.1545:05847
05848:-00105:-00195:-00011:003869.1545:05848
05849:-00091:-00196:+00031:003869.1545:05849
05850:-00066:-00265:+00043:003869.1545:05850
05851:-00047:-00261:+00175:003841.7770:05851
05852:-00019:-00255:+00185:003841.7770:05852
05853:-00044:-00282:+00090:003841.7770:05853
05854:-00011:-00244:+00254:003841.7770:05854
05855:+00027:-00218:+00012:003841.7770:05855
05856:+00015:-00193:-00034:003824.8298:05856
05857:+00061:-00215:+00047:003824.8298:05857
05858:+00063:-00140:-00004:003824.8298:05858
05859:+00116:-00154:-00048:003824.8298:05859
05860:+00129:-00074:+00046:003824.8298:05860
05861:+00131:-00078:-00110:003824.8298:05861
05862:+00096:-00012:+00204:003822.3437:05862
05863:+00131:-00008:+00102:003822.3437:05863
05864:+00054:+00006:+00083:003822.3437:05864
05865:+00075:+00029:-00138:003822.3437:05865
05866:+00021:+00068:-00083:003822.3437:05866
05867:+00024:+00084:-00135:003841.6887:05867
05868:-00006:+00101:-00029:003841.6887:05868
05869:-00023:+00115:+00065:003841.6887:05869
05870:-00055:+00093:+00051:003841.6887:05870
05871:-00073:+00106:-00001:003841.6887:05871
05872:-00089:+00107:-00058:003836.5083:05872
05873:-00133:+00111:-00107:003836.5083:05873
05874:-00131:+00105:-00128:003836.5083:05874
05875:-00115:+00114:-00120:003836.5083:05875
05876:-00076:+00104:-00087:003836.5083:05876
05877:-00063:+00104:-00076:003869.1191:05877
05878:-00019:+00107:-00098:003869.1191:05878
05879:-00018:+00103:-00053:003869.1191:05879
05880:+00007:+00113:-00120:003869.1191:05880
05881:+00003:+00112:-00113:003869.1191:05881
05882:+00041:+00093:-00130:003902.0026:05882
05883:+00055:+00087:-00106:003902.0026:05883
05884:+00061:+00104:-00141:003902.0026:05884
05885:+00033:+00122:-00125:003902.0026:05885
05886:+00059:+00127:-00101:003902.0026:05886
05887:+00043:+00124:-00135:003908.4135:05887
05888:+00045:+00144:-00168:003908.4135:05888
05889:+00028:+00105:-00099:003908.4135:05889
05890:+00027:+00088:+00091:003908.4135:05890
05891:+00024:+00062:+00295:003908.4135:05891
05892:+00013:+00028:+00280:003941.5195:05892
05893:-00042:+00049:-00157:003941.5195:05893
05894:-00064:+00064:-00387:003941.5195:05894
05895:-00074:+00047:-00302:003941.5195:05895
05896:-00113:-00009:-00031:003941.5195:05896
05897:-00044:-00002:-00012:003941.5195:05897
05898:-00057:+00000:+00384:003964.0712:05898
05899:+00066:+00022:+00361:003964.0712:05899
05900:-00078:+00008:+00131:003964.0712:05900
05901:+00078:+00026:+00092:003964.0712:05901
05902:+00135:-00002:+00284:003964.0712:05902
05903:+00125:+00054:+00133:003970.4045:05903
05904:+00103:+00059:+00018:003970.4045:05904
05905:+00141:+00100:+00043:003970.4045:05905
05906:+00104:+00031:+00196:003970.4045:05906
05907:+00148:+00078:-00202:003970.4045:05907
05908:+00041:+00013:+00138:003991.2006:05908
05909:+00009:+00005:+00200:003991.2006:05909
05910:-00114:-00011:+00077:003991.2006:05910
05911:-00067:+00049:-00011:003991.2006:05911
05912:-00147:+00038:-00249:003991.2006:05912
05913:-00171:+00011:-00210:003989.3828:05913
05914:-00050:+00003:+00409:003989.3828:05914
05915:-00108:-00121:+00185:003989.3828:05915
05916:-00216:-00082:-00090:003989.3828:05916
05917:-00121:-00162:-00187:003989.3828:05917
05918:-00162:-00162:-00075:003995.8562:05918
05919:-00157:-00226:+00118:003995.8562:05919
05920:-00182:-00256:-00051:003995.8562:05920
05921:-00142:-00266:-00231:003995.8562:05921
05922:+00018:-00263:-00030:003995.8562:05922
05923:+00034:-00283:+00162:003978.6611:05923
05924:-00002:-00253:-00045:003978.6611:05924
05925:+00020:-00237:-00071:003978.6611:05925
05926:+00116:-00193:+00143:003978.6611:05926
05927:+00107:-00172:+00070:003978.6611:05927
05928:+00114:-00095:+00188:003989.5737:05928
05929:+00102:-00096:+00169:003989.5737:05929
05930:+00051:-00045:+00021:003989.5737:05930
05931:+00065:-00002:-00091:003989.5737:05931
05932:+00033:+00025:-00119:003989.5737:05932
05933:-00007:+00035:-00089:003970.5080:05933
05934:-00015:+00099:-00138:003970.5080:05934
05935:-00027:+00112:-00126:003970.5080:05935
05936:+00005:+00156:-00031:003970.5080:05936
05937:-00018:+00153:+00134:003970.5080:05937
05938:-00026:+00234:+00147:003953.7702:05938
05939:-00031:+00250:+00075:003953.7702:05939
05940:-00032:+00274:-00165:003953.7702:05940
05941:-00069:+00304:-00152:003953.7702:05941
05942:-00049:+00279:+00048:003953.7702:05942
05943:-00099:+00288:-00017:003939.1164:05943
05944:-00078:+00266:-00093:003939.1164:05944
05945:-00049:+00265:+00049:003939.1164:05945
05946:-00031:+00183:+00038:003939.1164:05946
05947:-00047:+00139:-00161:003939.1164:05947
05948:-00059:+00099:-00099:003920.7370:05948
05949:-00031:+00043:+00273:003920.7370:05949
05950:+00031:-00025:+00110:003920.7370:05950
05951:-00103:-00028:-00007:003920.7370:05951
05952:-00006:-00076:+00007:003920.7370:05952
05953:-00041:-00084:+00095:003905.1186:05953
05954:-00087:-00099:+00066:003905.1186:05954
05955:-00047:-00144:+00069:003905.1186:05955
05956:-00057:-00136:+00035:003905.1186:05956
05957:-00073:-00156:-00007:003905.1186:05957
05958:-00039:-00184:-00024:003902.0485:05958
05959:-00017:-00187:+00020:003902.0485:05959
05960:-00016:-00185:+00006:003902.0485:05960
05961:+00001:-00177:+00097:003902.0485:05961
05962:-00009:-00185:+00132:003902.0485:05962
05963:+00020:-00188:+00009:003860.1955:05963
05964:+00039:-00161:-00001:003860.1955:05964
05965:+00021:-00153:-00079:003860.1955:05965
05966:+00057:-00089:-00006:003860.1955:05966
05967:+00062:-00108:+00007:003860.1955:05967
05968:+00044:-00063:+00036:003860.1955:05968
05969:+00129:-00020:+00116:003880.9946:05969
05970:+00072:-00036:+00131:003880.9946:05970
05971:+00067:+00035:+00029:003880.9946:05971
05972:+00086:-00030:-00036:003880.9946:05972
05973:+00008:+00012:-00080:003880.9946:05973
05974:+00044:+00006:-00107:003877.6853:05974
05975:+00022:+00052:+00008:003877.6853:05975
05976:+00022:+00014:-00025:003877.6853:05976
05977:+00005:+00063:-00029:003877.6853:05977
05978:+00054:+00063:-00068:003877.6853:05978
05979:+00005:+00082:-00054:003896.2944:05979
05980:+00017:+00079:-00079:003896.2944:05980
05981:+00030:+00075:-00050:003896.2944:05981
05982:+00003:+00095:-00115:003896.2944:05982
05983:-00008:+00111:-00068:003896.2944:05983
05984:+00011:+00101:-00059:003905.0107:05984
05985:+00010:+00155:+00018:003905.0107:05985
05986:-00010:+00156:+00004:003905.0107:05986
05987:-00008:+00191:-00104:003905.0107:05987
05988:-00010:+00171:-00225:003905.0107:05988
05989:-00018:+00152:-00238:003926.5529:05989
05990:-00037:+00139:-00206:003926.5529:05990
05991:-00046:+00146:-00205:003926.5529:05991
05992:-00079:+00106:-00246:003926.5529:05992
05993:-00050:+00134:-00015:003926.5529:05993
05994:-00085:+00097:-00038:003945.4609:05994
05995:-00154:+00101:+00047:003945.4609:05995
05996:-00117:+00033:+00053:003945.4609:05996
05997:-00093:+00032:+00038:003945.4609:05997
05998:-00078:-00023:-00201:003945.4609:05998
05999:-00078:-00006:-00175:003966.1445:05999
06000:-00050:-00038:-00129:003966.1445:06000
06001:-00053:-00058:-00075:003966.1445:06001
06002:-00015:-00057:+00169:003966.1445:06002
06003:+00065:-00020:+00238:003966.1445:06003
06004:+00096:+00026:-00018:003976.8007:06004
06005:+00169:+00062:+00080:003976.8007:06005
06006:+00273:+00111:+00211:003976.8007:06006
06007:+00236:+00137:+00180:003976.8007:06007
06008:+00226:+00161:+00076:003976.8007:06008
06009:+00226:+00172:+00089:003983.1037:06009
06010:+00206:+00171:+00128:003983.1037:06010
06011:+00138:+00150:+00066:003983.1037:06011
06012:+00009:+00172:-00081:003983.1037:06012
06013:-00037:+00154:-00010:003983.1037:06013
06014:-00076:+00173:-00044:003991.2387:06014
06015:-00120:+00165:-00215:003991.2387:06015
06016:-00175:+00131:+00107:003991.2387:06016
06017:-00073:+00115:+00233:003991.2387:06017
06018:-00239:+00018:+00077:003991.2387:06018
06019:-00167:+00013:+00287:003976.7248:06019
06020:-00304:-00157:+00240:003976.7248:06020
06021:-00282:-00110:-00286:003976.7248:06021
06022:-00268:-00231:-00220:003976.7248:06022
06023:-00217:-00241:-00024:003976.7248:06023
06024:-00285:-00298:-00020:003970.4611:06024
06025:-00208:-00325:-00023:003970.4611:06025
06026:-00181:-00337:+00056:003970.4611:06026
06027:-00076:-00327:+00007:003970.4611:06027
06028:+00012:-00354:-00024:003970.4611:06028
06029:+00011:-00339:-00050:003966.2182:06029
06030:+00073:-00342:-00018:003966.2182:06030
06031:+00098:-00249:+00091:003966.2182:06031
06032:+00126:-00234:+00151:003966.2182:06032
06033:+00160:-00187:+00233:003966.2182:06033
06034:+00141:-00131:+00124:003951.4887:06034
06035:+00165:-00102:+00017:003951.4887:06035
06036:+00120:-00077:-00030:003951.4887:06036
06037:+00068:-00019:+00044:003951.4887:06037
06038:+00065:+00010:-00065:003951.4887:06038
06039:+00058:+00082:-00012:003920.6914:06039
06040:+00052:+00111:-00044:003920.6914:06040
06041:+00011:+00170:-00171:003920.6914:06041
06042:+00015:+00215:-00041:003920.6914:06042
06043:+00008:+00253:+00061:003920.6914:06043
06044:-00060:+00280:+00038:003920.6914:06044
06045:-00058:+00284:+00121:003905.0019:06045
06046:-00052:+00246:+00138:003905.0019:06046
06047:-00116:+00243:+00047:003905.0019:06047
06048:-00148:+00222:-00076:003905.0019:06048
06049:-00124:+00193:+00082:003905.0019:06049
06050:-00139:+00159:+00142:003877.7578:06050
06051:-00157:+00145:+00028:003877.7578:06051
06052:-00138:+00071:-00005:003877.7578:06052
06053:-00142:+00052:+00071:003877.7578:06053
06054:-00096:+00016:+00000:003877.7578:06054
06055:-00100:-00029:+00007:003860.3115:06055
06056:-00072:-00073:+00160:003860.3115:06056
06057:+00010:-00069:+00080:003860.3115:06057
06058:-00004:-00098:+00018:003860.3115:06058
06059:+00033:-00124:+00094:003860.3115:06059
06060:+00025:-00157:+00058:003834.0546:06060
06061:+00032:-00150:-00046:003834.0546:06061
06062:+00060:-00164:+00094:003834.0546:06062
06063:+00019:-00155:+00051:003834.0546:06063
06064:+00003:-00166:-00076:003834.0546:06064
06065:-00024:-00164:-00013:003830.0546:06065
06066:+00023:-00167:-00007:003830.0546:06066
06067:+00003:-00143:-00079:003830.0546:06067
06068:+00007:-00129:-00073:003830.0546:06068
06069:+00054:-00056:+00148:003830.0546:06069
06070:+00104:-00062:+00133:003830.0546:06070
06071:+00058:-00014:+00026:003813.2136:06071
06072:+00055:+00006:-00047:003813.2136:06072
06073:+00055:+00018:-00139:003813.2136:06073
06074:-00014:+00031:-00117:003813.2136:06074
06075:+00005:+00043:-00020:003813.2136:06075
06076:-00013:+00038:+00009:003834.0634:06076
06077:-00017:+00065:-00065:003834.0634:06077
06078:-00041:+00022:+00002:003834.0634:06078
06079:-00041:+00068:-00018:003834.0634:06079
06080:-00068:+00029:-00106:003834.0634:06080
06081:-00047:+00039:-00109:003853.7229:06081
06082:-00037:+00036:-00025:003853.7229:06082
06083:-00034:+00030:-00109:003853.7229:06083
06084:-00055:+00025:-00073:003853.7229:06084
06085:-00006:+00039:-00051:003853.7229:06085
06086:-00020:+00037:-00040:003860.3022:06086
06087:-00005:+00035:-00060:003860.3022:06087
06088:-00025:+00025:-00126:003860.3022:06088
06089:-00010:+00048:-00169:003860.3022:06089
06090:-00013:+00045:-00172:003860.3022:06090
06091:+00031:+00073:-00196:003893.0681:06091
06092:+00034:+00089:-00141:003893.0681:06092
06093:+00055:+00118:-00140:003893.0681:06093
06094:+00020:+00120:-00070:003893.0681:06094
06095:+00016:+00142:-00062:003893.0681:06095
06096:+00024:+00142:-00066:003914.3266:06096
06097:+00009:+00131:-00013:003914.3266:06097
06098:-00008:+00125:+00091:003914.3266:06098
06099:-00017:+00080:+00286:003914.3266:06099
06100:-00044:+00038:+00165:003914.3266:06100
06101:-00081:+00028:-00171:003933.1850:06101
06102:-00119:+00040:-00340:003933.1850:06102
06103:-00097:+00014:-00275:003933.1850:06103
06104:-00101:-00013:-00134:003933.1850:06104
06105:-00099:+00003:-00028:003933.1850:06105
06106:+00010:-00017:+00261:003933.1850:06106
06107:+00024:+00007:+00328:003953.8627:06107
06108:-00012:+00037:+00189:003953.8627:06108
06109:+00083:+00067:+00239:003953.8627:06109
06110:+00136:+00147:+00270:003953.8627:06110
06111:+00145:+00160:+00112:003953.8627:06111
06112:+00139:+00183:+00043:003976.8007:06112
06113:+00173:+00134:-00017:003976.8007:06113
06114:+00086:+00150:+00019:003976.8007:06114
06115:+00052:+00140:-00111:003976.8007:06115
06116:-00032:+00146:-00120:003976.8007:06116
06117:-00056:+00119:-00180:003983.2932:06117
06118:-00064:+00175:+00025:003983.2932:06118
06119:-00085:+00128:-00031:003983.2932:06119
06120:-00095:+00105:+00021:003983.2932:06120
06121:-00129:+00023:-00181:003983.2932:06121
06122:-00149:+00039:+00142:003991.2478:06122
06123:-00121:-00092:+00287:003991.2478:06123
06124:-00168:-00120:+00010:003991.2478:06124
06125:-00158:-00181:-00171:003991.2478:06125
06126:-00165:-00217:-00167:003991.2478:06126
06127:-00145:-00237:-00063:003989.5546:06127
06128:-00170:-00304:-00114:003989.5546:06128
06129:-00129:-00343:-00213:003989.5546:06129
06130:-00047:-00314:-00154:003989.5546:06130
06131:-00009:-00321:-00098:003989.5546:06131
06132:+00009:-00267:+00093:003983.1513:06132
06133:+00044:-00243:+00121:003983.1513:06133
06134:+00095:-00183:+00130:003983.1513:06134
06135:+00112:-00131:+00096:003983.1513:06135
06136:+00134:-00107:+00119:003983.1513:06136
06137:+00102:-00062:+00172:003966.2460:06137
06138:+00137:-00036:-00048:003966.2460:06138
06139:+00119:+00025:-00141:003966.2460:06139
06140:+00088:+00089:-00190:003966.2460:06140
06141:+00088:+00110:-00153:003966.2460:06141
06142:+00075:+00161:-00014:003964.1560:06142
06143:+00057:+00180:+00026:003964.1560:06143
06144:+00033:+00229:+00041:003964.1560:06144
06145:+00015:+00264:-00052:003964.1560:06145
06146:-00003:+00275:-00078:003964.1560:06146
06147:-00097:+00294:-00023:003933.0834:06147
06148:-00119:+00268:+00078:003933.0834:06148
06149:-00149:+00242:+00128:003933.0834:06149
06150:-00143:+00227:+00179:003933.0834:06150
06151:-00176:+00189:+00150:003933.0834:06151
06152:-00183:+00154:+00125:003929.3256:06152
06153:-00181:+00108:+00048:003929.3256:06153
06154:-00178:+00077:+00038:003929.3256:06154
06155:-00094:+00025:+00009:003929.3256:06155
06156:-00079:-00013:+00123:003929.3256:06156
06157:-00059:-00044:+00114:003914.3083:06157
06158:-00035:-00087:+00071:003914.3083:06158
06159:+00024:-00138:+00028:003914.3083:06159
06160:+00013:-00148:+00005:003914.3083:06160
06161:+00010:-00185:+00067:003914.3083:06161
06162:+00040:-00229:+00087:003908.5871:06162
06163:+00041:-00207:+00141:003908.5871:06163
06164:+00087:-00251:+00087:003908.5871:06164
06165:+00047:-00206:+00083:003908.5871:06165
06166:+00033:-00165:+00013:003908.5871:06166
06167:+00027:-00189:-00185:003893.2119:06167
06168:+00014:-00141:-00147:003893.2119:06168
06169:+00041:-00103:-00014:003893.2119:06169
06170:+00043:-00115:-00075:003893.2119:06170
06171:+00002:-00081:+00184:003893.2119:06171
06172:+00083:-00091:+00069:003889.8015:06172
06173:+00020:-00049:-00016:003889.8015:06173
06174:+00078:-00009:-00019:003889.8015:06174
06175:+00020:+00038:+00080:003889.8015:06175
06176:+00004:+00051:+00007:003889.8015:06176
06177:-00009:+00083:-00005:003889.8015:06177
06178:-00011:+00055:-00039:003884.1682:06178
06179:-00059:+00094:-00104:003884.1682:06179
06180:-00033:+00091:-00086:003884.1682:06180
06181:-00046:+00099:-00093:003884.1682:06181
06182:-00071:+00087:-00147:003884.1682:06182
06183:-00056:+00110:-00110:003881.0390:06183
06184:-00019:+00099:-00067:003881.0390:06184
06185:-00024:+00076:-00061:003881.0390:06185
06186:+00045:+00088:-00033:003881.0390:06186
06187:+00044:+00077:-00049:003881.0390:06187
06188:+00047:+00102:-00043:003914.2624:06188
06189:+00071:+00103:-00064:003914.2624:06189
06190:+00033:+00102:-00039:003914.2624:06190
06191:+00042:+00086:-00081:003914.2624:06191
06192:+00036:+00114:-00084:003914.2624:06192
06193:+00032:+00125:-00119:003933.1018:06193
06194:+00033:+00145:-00089:003933.1018:06194
06195:+00047:+00121:-00105:003933.1018:06195
06196:+00062:+00158:-00169:003933.1018:06196
06197:+00023:+00140:-00145:003933.1018:06197
06198:+00050:+00125:-00076:003941.6843:06198
06199:+00018:+00055:-00004:003941.6843:06199
06200:-00012:+00051:+00300:003941.6843:06200
06201:-00024:-00027:+00336:003941.6843:06201
06202:-00095:-00041:+00085:003941.6843:06202
06203:-00143:-00063:-00227:003976.8576:06203
06204:-00109:-00061:-00255:003976.8576:06204
06205:-00131:-00097:-00097:003976.8576:06205
06206:-00116:-00125:-00140:003976.8576:06206
06207:-00090:-00169:+00130:003976.8576:06207
06208:-00006:-00152:+00346:003970.6301:06208
06209:-00024:-00135:+00330:003970.6301:06209
06210:+00018:-00092:+00164:003970.6301:06210
06211:+00063:-00078:+00144:003970.6301:06211
06212:+00125:+00010:+00142:003970.6301:06212
06213:+00167:+00016:+00088:003991.3417:06213
06214:+00161:+00058:+00084:003991.3417:06214
06215:+00139:+00059:+00098:003991.3417:06215
06216:+00109:+00073:+00007:003991.3417:06216
06217:+00098:+00098:-00003:003991.3417:06217
06218:+00017:+00130:-00040:004002.3715:06218
06219:-00034:+00110:+00061:004002.3715:06219
06220:-00008:+00117:+00010:004002.3715:06220
06221:-00094:+00111:-00213:004002.3715:06221
06222:-00058:+00103:-00149:004002.3715:06222
06223:-00124:+00066:-00111:003983.1132:06223
06224:-00099:+00010:-00031:003983.1132:06224
06225:-00197:-00038:-00037:003983.1132:06225
06226:-00108:-00062:+00291:003983.1132:06226
06227:-00157:-00150:+00178:003983.1132:06227
06228:-00188:-00155:-00123:003991.2478:06228
06229:-00097:-00201:-00234:003991.2478:06229
06230:-00095:-00189:-00158:003991.2478:06230
06231:-00106:-00228:-00195:003991.2478:06231
06232:-00067:-00233:-00148:003991.2478:06232
06233:-00045:-00232:-00202:003976.8388:06233
06234:-00024:-00183:+00024:003976.8388:06234
06235:+00047:-00146:+00217:003976.8388:06235
06236:+00043:-00155:+00168:003976.8388:06236
06237:+00048:-00079:+00040:003976.8388:06237
06238:+00097:-00059:+00210:003958.0476:06238
06239:+00151:+00006:+00206:003958.0476:06239
06240:+00074:+00024:+00107:003958.0476:06240
06241:+00077:+00038:+00006:003958.0476:06241
06242:-00041:+00047:-00296:003958.0476:06242
06243:-00005:+00040:-00278:003941.5837:06243
06244:-00026:+00079:-00233:003941.5837:06244
06245:-00065:+00095:+00039:003941.5837:06245
06246:-00063:+00144:+00187:003941.5837:06246
06247:-00058:+00133:+00241:003941.5837:06247
06248:-00006:+00181:+00173:003926.5900:06248
06249:-00035:+00188:+00119:003926.5900:06249
06250:-00046:+00205:+00157:003926.5900:06250
06251:-00072:+00164:+00176:003926.5900:06251
06252:-00049:+00175:+00105:003926.5900:06252
06253:-00103:+00160:-00009:003896.3300:06253
06254:-00077:+00111:+00205:003896.3300:06254
06255:-00061:+00095:+00115:003896.3300:06255
06256:-00095:+00037:-00002:003896.3300:06256
06257:-00070:+00010:+00005:003896.3300:06257
06258:-00057:-00035:-00073:003896.3300:06258
06259:-00083:-00052:+00002:003881.1547:06259
06260:-00020:-00070:+00121:003881.1547:06260
06261:-00037:-00140:+00253:003881.1547:06261
06262:-00048:-00167:+00104:003881.1547:06262
06263:-00068:-00170:+00031:003881.1547:06263
06264:-00093:-00184:-00077:003853.6870:06264
06265:-00116:-00199:-00049:003853.6870:06265
06266:-00094:-00167:+00001:003853.6870:06266
06267:-00066:-00181:-00025:003853.6870:06267
06268:-00083:-00183:-00007:003853.6870:06268
06269:+00006:-00162:-00047:003836.5522:06269
06270:+00007:-00155:-00070:003836.5522:06270
06271:+00055:-00134:-00099:003836.5522:06271
06272:+00064:-00126:-00091:003836.5522:06272
06273:+00078:-00092:+00089:003836.5522:06273
06274:+00137:-00080:+00108:003834.0546:06274
06275:+00117:-00048:+00080:003834.0546:06275
06276:+00092:-00018:+00039:003834.0546:06276
06277:+00058:+00022:-00059:003834.0546:06277
06278:-00001:+00070:-00129:003834.0546:06278
06279:-00027:+00056:-00088:003818.2460:06279
06280:+00014:+00087:-00039:003818.2460:06280
06281:-00003:+00087:-00096:003818.2460:06281
06282:+00018:+00103:-00071:003818.2460:06282
06283:+00055:+00106:-00016:003818.2460:06283
06284:+00083:+00117:-00070:003818.2460:06284
06285:+00074:+00106:-00080:003836.5522:06285
06286:+00075:+00102:-00004:003836.5522:06286
06287:+00057:+00091:+00004:003836.5522:06287
06288:+00013:+00110:+00012:003836.5522:06288
06289:-00040:+00094:-00064:003836.5522:06289
06290:-00016:+00092:-00039:003845.6721:06290
06291:-00020:+00087:-00112:003845.6721:06291
06292:-00045:+00094:-00054:003845.6721:06292
06293:-00016:+00072:-00069:003845.6721:06293
06294:-00029:+00099:-00096:003845.6721:06294
06295:+00000:+00072:-00078:003877.6044:06295
06296:-00041:+00095:-00067:003877.6044:06296
06297:-00052:+00086:-00105:003877.6044:06297
06298:-00069:+00110:-00079:003877.6044:06298
06299:-00049:+00105:-00113:003877.6044:06299
06300:-00058:+00130:-00132:003896.2944:06300
06301:-00077:+00102:-00069:003896.2944:06301
06302:-00081:+00105:-00074:003896.2944:06302
06303:-00117:+00086:-00109:003896.2944:06303
06304:-00087:+00073:-00052:003896.2944:06304
06305:-00066:+00070:-00011:003917.0449:06305
06306:-00087:+00034:+00097:003917.0449:06306
06307:-00056:-00013:+00175:003917.0449:06307
06308:-00050:-00061:+00080:003917.0449:06308
06309:-00059:-00044:-00102:003917.0449:06309
06310:-00038:-00064:-00252:003964.0622:06310
06311:-00041:-00077:-00206:003964.0622:06311
06312:-00004:-00069:-00187:003964.0622:06312
06313:+00020:-00041:+00075:003964.0622:06313
06314:+00064:-00047:+00346:003964.0622:06314
06315:+00063:-00030:+00304:003957.8984:06315
06316:+00114:+00003:+00287:003957.8984:06316
06317:+00108:+00022:+00160:003957.8984:06317
06318:+00084:+00053:+00066:003957.8984:06318
06319:+00118:+00046:+00040:003957.8984:06319
06320:+00067:+00095:+00057:003991.2194:06320
06321:+00022:+00109:-00052:003991.2194:06321
06322:+00019:+00111:-00048:003991.2194:06322
06323:+00027:+00126:-00020:003991.2194:06323
06324:-00003:+00117:+00064:003991.2194:06324
06325:-00039:+00141:+00080:004002.3522:06325
06326:-00038:+00149:+00027:004002.3522:06326
06327:-00058:+00146:+00072:004002.3522:06327
06328:-00022:+00144:+00070:004002.3522:06328
06329:-00093:+00145:-00098:004002.3522:06329
06330:-00072:+00102:-00031:003995.8652:06330
06331:-00065:+00093:+00197:003995.8652:06331
06332:-00092:+00001:+00035:003995.8652:06332
06333:-00180:+00023:-00236:003995.8652:06333
06334:-00103:-00060:-00285:003995.8652:06334
06335:-00076:-00084:-00023:004003.7727:06335
06336:-00087:-00114:+00052:004003.7727:06336
06337:-00081:-00167:+00002:004003.7727:06337
06338:-00087:-00193:-00078:004003.7727:06338
06339:-00025:-00186:+00005:004003.7727:06339
06340:-00063:-00246:+00056:003989.4594:06340
06341:-00084:-00230:+00115:003989.4594:06341
06342:-00068:-00235:+00108:003989.4594:06342
06343:-00052:-00205:+00071:003989.4594:06343
06344:-00069:-00193:-00060:003989.4594:06344
06345:-00041:-00165:-00089:003970.4611:06345
06346:-00043:-00148:+00069:003970.4611:06346
06347:+00023:-00115:+00026:003970.4611:06347
06348:+00074:-00070:+00022:003970.4611:06348
06349:+00093:-00053:+00119:003970.4611:06349
06350:+00117:-00022:+00145:003970.4611:06350
06351:+00095:+00046:+00109:003966.1721:06351
06352:+00095:+00056:+00104:003966.1721:06352
06353:+00065:+00116:+00193:003966.1721:06353
06354:+00002:+00147:+00053:003966.1721:06354
06355:-00014:+00171:-00095:003966.1721:06355
06356:-00068:+00203:-00022:003951.3771:06356
06357:-00084:+00219:+00092:003951.3771:06357
06358:-00091:+00208:-00037:003951.3771:06358
06359:-00100:+00190:+00179:003951.3771:06359
06360:-00053:+00181:+00161:003951.3771:06360
06361:-00121:+00146:+00068:003908.4865:06361
06362:-00103:+00102:+00068:003908.4865:06362
06363:-00082:+00071:+00085:003908.4865:06363
06364:-00114:+00045:+00050:003908.4865:06364
06365:-00108:+00023:+00079:003908.4865:06365
06366:-00071:+00002:+00014:003917.1079:06366
06367:-00051:-00010:+00002:003917.1079:06367
06368:-00037:-00023:+00041:003917.1079:06368
06369:-00007:-00066:+00066:003917.1079:06369
06370:+00016:-00087:+00141:003917.1079:06370
06371:+00027:-00086:+00120:003889.7199:06371
06372:-00006:-00109:+00013:003889.7199:06372
06373:-00011:-00113:-00017:003889.7199:06373
06374:-00021:-00126:-00010:003889.7199:06374
06375:-00031:-00118:-00109:003889.7199:06375
06376:-00017:-00128:-00035:003848.3024:06376
06377:-00019:-00117:+00029:003848.3024:06377
06378:-00045:-00115:-00019:003848.3024:06378
06379:-00007:-00110:-00059:003848.3024:06379
06380:+00013:-00080:+00002:003848.3024:06380
06381:+00070:-00048:+00059:003857.3076:06381
06382:+00074:-00030:+00092:003857.3076:06382
06383:+00054:+00009:+00051:003857.3076:06383
06384:+00071:+00034:-00048:003857.3076:06384
06385:+00086:+00016:-00096:003857.3076:06385
06386:+00022:+00052:-00075:003853.6428:06386
06387:+00058:+00036:-00057:003853.6428:06387
06388:+00027:+00016:-00026:003853.6428:06388
06389:+00017:+00029:-00041:003853.6428:06389
06390:+00003:+00012:-00017:003853.6428:06390
06391:+00001:+00045:-00060:003853.6428:06391
06392:+00003:+00043:-00054:003848.3198:06392
06393:+00012:+00064:-00009:003848.3198:06393
06394:+00007:+00067:-00011:003848.3198:06394
06395:-00010:+00075:-00022:003848.3198:06395
06396:-00024:+00072:-00028:003848.3198:06396
06397:-00020:+00086:-00127:003869.1279:06397
06398:-00022:+00076:-00117:003869.1279:06398
06399:-00038:+00078:-00115:003869.1279:06399
06400:-00048:+00076:-00115:003869.1279:06400
06401:-00052:+00078:-00122:003869.1279:06401
06402:-00043:+00073:-00055:003889.7016:06402
06403:-00034:+00089:-00055:003889.7016:06403
06404:-00022:+00097:-00071:003889.7016:06404
06405:-00023:+00107:-00097:003889.7016:06405
06406:-00024:+00095:-00073:003889.7016:06406
06407:+00001:+00101:-00106:003908.3684:06407
06408:+00026:+00061:-00050:003908.3684:06408
06409:+00007:+00064:-00051:003908.3684:06409
06410:-00013:+00016:-00063:003908.3684:06410
06411:-00042:-00012:+00019:003908.3684:06411
06412:-00044:-00030:+00041:003929.1801:06412
06413:-00074:-00075:-00084:003929.1801:06413
06414:-00075:-00090:-00219:003929.1801:06414
06415:-00077:-00097:-00161:003929.1801:06415
06416:-00033:-00108:-00020:003929.1801:06416
06417:-00040:-00090:+00119:003963.9775:06417
06418:-00011:-00076:+00252:003963.9775:06418
06419:+00041:-00048:+00299:003963.9775:06419
06420:+00044:-00014:+00180:003963.9775:06420
06421:+00095:+00034:-00005:003963.9775:06421
06422:+00138:+00098:+00039:003983.1513:06422
06423:+00154:+00092:+00062:003983.1513:06423
06424:+00120:+00119:-00053:003983.1513:06424
06425:+00106:+00132:-00004:003983.1513:06425
06426:+00100:+00159:+00015:003983.1513:06426
06427:+00044:+00158:-00052:003978.5957:06427
06428:+00006:+00157:-00074:003978.5957:06428
06429:-00015:+00151:-00040:003978.5957:06429
06430:-00025:+00150:-00065:003978.5957:06430
06431:-00050:+00161:-00049:003978.5957:06431
06432:-00109:+00090:+00095:004002.2753:06432
06433:-00121:+00075:-00122:004002.2753:06433
06434:-00181:+00041:-00052:004002.2753:06434
06435:-00173:-00009:+00264:004002.2753:06435
06436:-00108:-00049:-00094:004002.2753:06436
06437:-00276:-00081:-00340:003983.1413:06437
06438:-00161:-00171:-00283:003983.1413:06438
06439:-00183:-00162:-00195:003983.1413:06439
06440:-00166:-00228:-00109:003983.1413:06440
06441:-00135:-00248:+00018:003983.1413:06441
06442:-00069:-00261:+00048:003978.6704:06442
06443:-00013:-00209:+00010:003978.6704:06443
06444:-00015:-00232:+00114:003978.6704:06444
06445:+00027:-00182:+00100:003978.6704:06445
06446:+00046:-00168:+00132:003978.6704:06446
06447:+00057:-00125:+00100:003964.0434:06447
06448:+00049:-00107:+00131:003964.0434:06448
06449:+00027:-00112:+00100:003964.0434:06449
06450:+00004:-00089:+00067:003964.0434:06450
06451:+00018:-00082:-00067:003964.0434:06451
06452:+00033:-00028:-00168:003945.3588:06452
06453:+00040:-00031:-00080:003945.3588:06453
06454:+00053:+00015:+00072:003945.3588:06454
06455:+00066:+00046:+00074:003945.3588:06455
06456:+00064:+00131:+00122:003945.3588:06456
06457:+00085:+00179:+00124:003945.3588:06457
06458:+00060:+00195:+00094:003929.1801:06458
06459:+00015:+00213:+00100:003929.1801:06459
06460:-00019:+00215:+00024:003929.1801:06460
06461:-00050:+00230:+00139:003929.1801:06461
06462:-00078:+00186:+00169:003929.1801:06462
06463:-00127:+00188:+00130:003926.5900:06463
06464:-00150:+00150:+00041:003926.5900:06464
06465:-00134:+00129:+00038:003926.5900:06465
06466:-00113:+00082:-00037:003926.5900:06466
06467:-00115:+00026:-00033:003926.5900:06467
06468:-00083:-00034:+00187:003884.2226:06468
06469:-00020:-00047:+00165:003884.2226:06469
06470:-00048:-00116:+00050:003884.2226:06470
06471:-00029:-00120:-00018:003884.2226:06471
06472:-00014:-00187:-00074:003884.2226:06472
06473:-00008:-00147:-00012:003869.1279:06473
06474:+00046:-00191:+00117:003869.1279:06474
06475:-00014:-00164:+00161:003869.1279:06475
06476:+00010:-00211:+00215:003869.1279:06476
06477:-00031:-00179:+00137:003869.1279:06477
06478:+00000:-00186:+00039:003841.7856:06478
06479:+00009:-00146:-00093:003841.7856:06479
06480:+00007:-00156:-00151:003841.7856:06480
06481:+00005:-00122:-00167:003841.7856:06481
06482:+00023:-00108:+00022:003841.7856:06482
06483:+00066:-00093:+00032:003824.9697:06483
06484:+00074:-00039:-00010:003824.9697:06484
06485:+00090:-00009:-00081:003824.9697:06485
06486:+00067:+00021:-00055:003824.9697:06486
06487:+00089:+00029:+00011:003824.9697:06487
06488:+00101:+00070:+00048:003824.9697:06488
06489:+00052:+00111:+00056:003822.4558:06489
06490:+00055:+00112:-00018:003822.4558:06490
06491:+00008:+00101:-00033:003822.4558:06491
06492:-00035:+00105:-00046:003822.4558:06492
06493:-00033:+00108:-00086:003822.4558:06493
06494:-00083:+00113:-00076:003830.0017:06494
06495:-00116:+00065:-00048:003830.0017:06495
06496:-00113:+00079:-00017:003830.0017:06496
06497:-00104:+00032:+00010:003830.0017:06497
06498:-00117:+00042:-00022:003830.0017:06498
06499:-00055:+00045:-00042:003824.8386:06499
06500:-00034:+00078:-00050:003824.8386:06500
06501:-00015:+00059:-00062:003824.8386:06501
06502:+00006:+00075:-00054:003824.8386:06502
06503:+00032:+00094:-00042:003824.8386:06503
06504:+00035:+00099:-00059:003869.2163:06504
06505:+00041:+00090:-00070:003869.2163:06505
06506:+00011:+00111:-00082:003869.2163:06506
06507:-00025:+00111:-00098:003869.2163:06507
06508:-00039:+00109:-00088:003869.2163:06508
06509:-00018:+00109:-00106:003889.8742:06509
06510:-00026:+00106:-00102:003889.8742:06510
06511:-00016:+00115:-00081:003889.8742:06511
06512:-00011:+00111:+00019:003889.8742:06512
06513:-00012:+00097:+00113:003889.8742:06513
06514:-00013:+00060:-00030:003908.5688:06514
06515:-00041:+00060:+00034:003908.5688:06515
06516:-00036:+00012:+00128:003908.5688:06516
06517:-00051:-00034:+00059:003908.5688:06517
06518:-00068:-00045:+00010:003908.5688:06518
06519:-00067:-00045:-00202:003908.5688:06519
06520:-00068:-00061:-00243:003953.7983:06520
06521:-00047:-00081:-00218:003953.7983:06521
06522:-00039:-00094:+00020:003953.7983:06522
06523:-00005:-00095:+00060:003953.7983:06523
06524:+00028:-00073:+00299:003953.7983:06524
06525:+00035:-00097:+00325:003964.1843:06525
06526:+00016:-00082:+00188:003964.1843:06526
06527:+00030:-00017:+00053:003964.1843:06527
06528:+00069:-00004:+00111:003964.1843:06528
06529:+00070:+00021:+00048:003964.1843:06529
06530:+00032:+00030:-00188:003983.1984:06530
06531:+00045:+00042:-00065:003983.1984:06531
06532:+00065:+00045:-00021:003983.1984:06532
06533:+00054:+00078:-00002:003983.1984:06533
06534:+00104:+00094:+00037:003983.1984:06534
06535:+00059:+00106:+00050:003991.3041:06535
06536:+00056:+00144:-00065:003991.3041:06536
06537:+00043:+00139:+00187:003991.3041:06537
06538:+00020:+00140:+00074:003991.3041:06538
06539:-00049:+00091:-00101:003991.3041:06539
06540:-00055:+00086:+00002:003989.5930:06540
06541:-00085:+00012:+00095:003989.5930:06541
06542:-00176:+00009:-00107:003989.5930:06542
06543:-00173:-00023:-00189:003989.5930:06543
06544:-00223:-00059:-00054:003989.5930:06544
06545:-00216:-00081:-00055:003983.2648:06545
06546:-00193:-00114:-00087:003983.2648:06546
06547:-00187:-00174:-00060:003983.2648:06547
06548:-00115:-00149:+00044:003983.2648:06548
06549:-00098:-00166:+00002:003983.2648:06549
06550:-00090:-00159:+00040:003966.3950:06550
06551:-00069:-00152:+00015:003966.3950:06551
06552:-00029:-00123:+00163:003966.3950:06552
06553:-00021:-00098:+00091:003966.3950:06553
06554:-00021:-00093:-00025:003966.3950:06554
06555:-00019:-00099:-00076:003964.3161:06555
06556:-00019:-00107:-00023:003964.3161:06556
06557:+00003:-00074:+00036:003964.3161:06557
06558:+00004:-00057:+00007:003964.3161:06558
06559:+00048:-00021:-00004:003964.3161:06559
06560:+00091:+00036:+00004:003933.1943:06560
06561:+00090:+00043:+00034:003933.1943:06561
06562:+00077:+00099:+00035:003933.1943:06562
06563:+00055:+00123:+00040:003933.1943:06563
06564:+00060:+00140:+00087:003933.1943:06564
06565:+00025:+00176:-00018:003929.3439:06565
06566:-00011:+00198:+00094:003929.3439:06566
06567:-00028:+00191:+00163:003929.3439:06567
06568:-00053:+00187:+00072:003929.3439:06568
06569:-00069:+00175:+00069:003929.3439:06569
06570:-00063:+00145:-00014:003902.0759:06570
06571:-00101:+00116:+00005:003902.0759:06571
06572:-00089:+00097:+00050:003902.0759:06572
06573:-00063:+00046:+00097:003902.0759:06573
06574:-00073:+00005:+00096:003902.0759:06574
06575:-00022:-00006:+00087:003884.3220:06575
06576:-00074:-00051:+00069:003884.3220:06576
06577:-00021:-00043:-00044:003884.3220:06577
06578:-00020:-00083:+00019:003884.3220:06578
06579:+00006:-00091:+00029:003884.3220:06579
06580:+00005:-00086:+00029:003869.3220:06580
06581:+00008:-00110:+00060:003869.3220:06581
06582:+00015:-00122:+00074:003869.3220:06582
06583:+00014:-00119:+00071:003869.3220:06583
06584:-00010:-00118:+00059:003869.3220:06584
06585:-00002:-00135:+00066:003869.3220:06585
06586:-00029:-00137:+00027:003853.7856:06586
06587:-00019:-00102:-00037:003853.7856:06587
06588:-00017:-00103:-00052:003853.7856:06588
06589:-00002:-00091:+00003:003853.7856:06589
06590:+00010:-00044:+00064:003853.7856:06590
06591:+00013:-00023:+00046:003836.5786:06591
06592:+00043:-00006:+00033:003836.5786:06592
06593:+00035:+00022:-00052:003836.5786:06593
06594:+00017:+00013:-00058:003836.5786:06594
06595:+00032:+00032:-00078:003836.5786:06595
06596:+00044:+00053:-00046:003845.6374:06596
06597:+00037:+00026:-00053:003845.6374:06597
06598:+00041:+00049:+00014:003845.6374:06598
06599:+00044:+00052:+00036:003845.6374:06599
06600:-00008:+00051:-00040:003845.6374:06600
06601:-00014:+00026:-00010:003853.9458:06601
06602:+00009:+00044:-00016:003853.9458:06602
06603:+00005:+00042:-00037:003853.9458:06603
06604:+00028:+00067:-00007:003853.9458:06604
06605:+00025:+00082:+00019:003853.9458:06605
06606:+00017:+00100:-00056:003860.4624:06606
06607:+00024:+00099:-00081:003860.4624:06607
06608:+00018:+00092:-00076:003860.4624:06608
06609:+00027:+00107:-00099:003860.4624:06609
06610:-00001:+00127:-00113:003860.4624:06610
06611:-00011:+00131:-00091:003860.4624:06611
06612:-00005:+00117:-00175:003905.1547:06612
06613:-00016:+00123:-00203:003905.1547:06613
06614:-00001:+00146:-00100:003905.1547:06614
06615:-00002:+00130:-00063:003905.1547:06615
06616:-00019:+00110:-00052:003905.1547:06616
06617:-00042:+00063:+00181:003926.7192:06617
06618:-00004:+00064:+00228:003926.7192:06618
06619:-00071:-00013:+00189:003926.7192:06619
06620:-00069:-00024:-00160:003926.7192:06620
06621:-00081:-00018:-00260:003926.7192:06621
06622:-00031:-00044:-00243:003958.0476:06622
06623:-00034:-00070:-00201:003958.0476:06623
06624:-00002:-00108:-00159:003958.0476:06624
06625:+00076:-00121:+00218:003958.0476:06625
06626:+00063:-00083:+00262:003958.0476:06626
06627:+00075:-00039:+00253:003966.3669:06627
06628:+00089:-00008:+00136:003966.3669:06628
06629:+00129:+00028:+00144:003966.3669:06629
06630:+00155:+00063:+00124:003966.3669:06630
06631:+00160:+00072:+00070:003966.3669:06631
06632:+00183:+00104:-00011:003989.6689:06632
06633:+00170:+00120:-00022:003989.6689:06633
06634:+00166:+00103:-00030:003989.6689:06634
06635:+00060:+00123:-00027:003989.6689:06635
06636:-00011:+00137:-00041:003989.6689:06636
06637:-00026:+00134:-00072:003970.6772:06637
06638:-00005:+00143:+00022:003970.6772:06638
06639:-00090:+00112:+00174:003970.6772:06639
06640:-00021:+00116:+00009:003970.6772:06640
06641:-00125:+00012:-00213:003970.6772:06641
06642:-00118:-00020:+00106:003978.8576:06642
06643:-00181:-00097:+00328:003978.8576:06643
06644:-00335:-00205:+00023:003978.8576:06644
06645:-00331:-00184:-00047:003978.8576:06645
06646:-00247:-00276:-00274:003978.8576:06646
06647:-00301:-00236:-00070:003964.2507:06647
06648:-00238:-00323:-00038:003964.2507:06648
06649:-00163:-00291:-00004:003964.2507:06649
06650:-00132:-00311:-00103:003964.2507:06650
06651:+00025:-00225:-00039:003964.2507:06651
06652:+00046:-00266:+00049:003958.1411:06652
06653:+00040:-00213:+00147:003958.1411:06653
06654:+00104:-00175:+00117:003958.1411:06654
06655:+00134:-00083:+00188:003958.1411:06655
06656:+00134:-00095:+00126:003958.1411:06656
06657:+00128:+00006:+00143:003929.3256:06657
06658:+00096:-00021:-00076:003929.3256:06658
06659:+00052:+00039:-00069:003929.3256:06659
06660:+00036:+00045:-00169:003929.3256:06660
06661:+00055:+00059:-00102:003929.3256:06661
06662:-00006:+00101:-00046:003926.7470:06662
06663:+00025:+00187:-00067:003926.7470:06663
06664:+00021:+00162:+00024:003926.7470:06664
06665:-00007:+00195:+00116:003926.7470:06665
06666:-00045:+00229:+00100:003926.7470:06666
06667:-00021:+00240:+00193:003884.4025:06667
06668:-00072:+00195:+00190:003884.4025:06668
06669:-00080:+00239:+00019:003884.4025:06669
06670:-00083:+00206:+00099:003884.4025:06670
06671:-00111:+00136:+00114:003884.4025:06671
06672:-00182:+00140:+00020:003869.3842:06672
06673:-00091:+00112:-00136:003869.3842:06673
06674:-00092:+00071:-00023:003869.3842:06674
06675:-00063:+00059:+00013:003869.3842:06675
06676:-00084:-00005:+00096:003869.3842:06676
06677:-00078:-00069:+00171:003869.3842:06677
06678:-00053:-00094:+00132:003853.8029:06678
06679:-00050:-00095:+00040:003853.8029:06679
06680:-00042:-00121:-00053:003853.8029:06680
06681:-00091:-00141:-00018:003853.8029:06681
06682:-00022:-00149:-00027:003853.8029:06682
06683:-00040:-00172:+00039:003836.6577:06683
06684:+00002:-00152:+00096:003836.6577:06684
06685:+00002:-00176:-00014:003836.6577:06685
06686:+00007:-00146:+00025:003836.6577:06686
06687:+00031:-00177:+00068:003836.6577:06687
06688:+00040:-00145:-00136:003811.0722:06688
06689:+00073:-00174:-00002:003811.0722:06689
06690:+00106:-00147:+00146:003811.0722:06690
06691:+00074:-00133:+00110:003811.0722:06691
06692:+00049:-00106:+00027:003811.0722:06692
06693:+00048:-00051:+00025:003806.7014:06693
06694:+00043:-00022:-00082:003806.7014:06694
06695:-00024:-00003:-00096:003806.7014:06695
06696:-00014:+00010:-00008:003806.7014:06696
06697:-00016:+00035:-00013:003806.7014:06697
06698:+00021:+00062:-00065:003801.7114:06698
06699:+00016:+00058:-00065:003801.7114:06699
06700:+00005:+00088:-00062:003801.7114:06700
06701:+00018:+00108:-00024:003801.7114:06701
06702:+00005:+00125:-00004:003801.7114:06702
06703:+00006:+00118:+00002:003801.7114:06703
06704:+00003:+00131:-00032:003822.5417:06704
06705:-00025:+00142:-00023:003822.5417:06705
06706:-00046:+00092:-00072:003822.5417:06706
06707:-00050:+00087:-00092:003822.5417:06707
06708:-00001:+00124:-00108:003822.5417:06708
06709:-00043:+00101:-00115:003853.7673:06709
06710:-00027:+00115:-00114:003853.7673:06710
06711:-00019:+00097:-00089:003853.7673:06711
06712:-00021:+00074:-00124:003853.7673:06712
06713:+00015:+00076:-00138:003853.7673:06713
06714:-00023:+00088:-00185:003872.2883:06714
06715:-00028:+00075:-00176:003872.2883:06715
06716:-00057:+00065:-00182:003872.2883:06716
06717:-00018:+00059:-00183:003872.2883:06717
06718:-00021:+00030:-00039:003872.2883:06718
06719:+00011:+00029:-00032:003905.1003:06719
06720:-00045:+00035:+00169:003905.1003:06720
06721:-00032:-00018:+00239:003905.1003:06721
06722:-00057:-00040:+00201:003905.1003:06722
06723:-00035:-00046:-00273:003905.1003:06723
06724:-00050:-00032:-00373:003939.1630:06724
06725:-00024:-00035:-00242:003939.1630:06725
06726:+00011:-00029:-00212:003939.1630:06726
06727:-00016:-00010:-00253:003939.1630:06727
06728:+00097:+00036:+00296:003939.1630:06728
06729:+00083:+00015:+00470:003958.0568:06729
06730:+00119:+00089:+00280:003958.0568:06730
06731:+00097:+00112:+00073:003958.0568:06731
06732:+00199:+00138:+00187:003958.0568:06732
06733:+00150:+00143:+00157:003958.0568:06733
06734:+00150:+00199:+00110:003966.3112:06734
06735:+00108:+00190:+00111:003966.3112:06735
06736:+00083:+00206:-00029:003966.3112:06736
06737:+00052:+00202:-00102:003966.3112:06737
06738:+00007:+00185:-00097:003966.3112:06738
06739:-00086:+00133:-00089:003989.7744:06739
06740:-00100:+00174:+00183:003989.7744:06740
06741:-00119:+00150:+00115:003989.7744:06741
06742:-00124:+00119:+00082:003989.7744:06742
06743:-00136:+00105:+00051:003989.7744:06743
06744:-00207:+00044:-00013:003983.2365:06744
06745:-00180:+00067:+00382:003983.2365:06745
06746:-00142:-00072:+00252:003983.2365:06746
06747:-00213:-00085:-00322:003983.2365:06747
06748:-00149:-00134:-00415:003983.2365:06748
06749:-00164:-00202:+00000:003966.3300:06749
06750:-00154:-00270:+00110:003966.3300:06750
06751:-00155:-00287:+00090:003966.3300:06751
06752:-00066:-00338:-00020:003966.3300:06752
06753:-00021:-00302:-00058:003966.3300:06753
06754:-00057:-00331:-00022:003976.9716:06754
06755:-00034:-00341:+00071:003976.9716:06755
06756:-00060:-00352:+00041:003976.9716:06756
06757:+00091:-00268:+00044:003976.9716:06757
06758:+00051:-00260:+00105:003976.9716:06758
06759:+00078:-00232:+00196:003976.9716:06759
06760:+00038:-00180:+00090:003945.6467:06760
06761:+00049:-00106:-00176:003945.6467:06761
06762:+00147:-00052:-00129:003945.6467:06762
06763:+00108:-00004:-00046:003945.6467:06763
06764:+00066:+00019:-00047:003945.6467:06764
06765:+00066:+00127:+00019:003929.4260:06765
06766:+00069:+00177:+00069:003929.4260:06766
06767:+00074:+00224:-00004:003929.4260:06767
06768:+00002:+00276:-00063:003929.4260:06768
06769:-00002:+00276:-00031:003929.4260:06769
06770:-00084:+00290:-00017:003914.4277:06770
06771:-00031:+00340:+00053:003914.4277:06771
06772:-00037:+00288:+00086:003914.4277:06772
06773:-00109:+00299:+00106:003914.4277:06773
06774:-00123:+00248:+00001:003914.4277:06774
06775:-00134:+00198:-00161:003896.3483:06775
06776:-00098:+00148:+00036:003896.3483:06776
06777:-00052:+00111:+00046:003896.3483:06777
06778:-00121:+00054:+00056:003896.3483:06778
06779:-00068:+00008:+00068:003896.3483:06779
06780:-00050:-00023:+00071:003857.5529:06780
06781:-00051:-00038:-00009:003857.5529:06781
06782:-00085:-00125:+00001:003857.5529:06782
06783:-00063:-00097:+00101:003857.5529:06783
06784:-00016:-00135:+00061:003857.5529:06784
06785:-00010:-00136:+00097:003853.8474:06785
06786:+00016:-00119:+00061:003853.8474:06786
06787:+00014:-00136:+00199:003853.8474:06787
06788:+00022:-00184:+00124:003853.8474:06788
06789:-00013:-00169:+00048:003853.8474:06789
06790:+00027:-00134:-00172:003813.3437:06790
06791:+00028:-00166:-00028:003813.3437:06791
06792:+00007:-00158:+00001:003813.3437:06792
06793:+00025:-00119:+00023:003813.3437:06793
06794:+00023:-00118:+00196:003813.3437:06794
06795:+00048:-00073:+00205:003813.3437:06795
06796:-00010:-00092:+00017:003811.0466:06796
06797:-00024:-00045:-00026:003811.0466:06797
06798:+00020:-00023:-00024:003811.0466:06798
06799:+00003:+00029:+00022:003811.0466:06799
06800:+00018:+00009:+00017:003811.0466:06800
06801:+00005:+00065:+00061:003818.3947:06801
06802:+00021:+00052:+00020:003818.3947:06802
06803:+00000:+00083:-00088:003818.3947:06803
06804:-00009:+00085:-00101:003818.3947:06804
06805:-00003:+00074:-00107:003818.3947:06805
06806:-00019:+00056:-00101:003825.0134:06806
06807:-00018:+00073:-00064:003825.0134:06807
06808:-00013:+00080:-00029:003825.0134:06808
06809:-00002:+00061:-00051:003825.0134:06809
06810:-00016:+00081:-00059:003825.0134:06810
06811:-00029:+00064:+00018:003845.8291:06811
06812:-00021:+00079:+00019:003845.8291:06812
06813:-00041:+00082:-00012:003845.8291:06813
06814:-00056:+00079:-00061:003845.8291:06814
06815:-00068:+00061:-00116:003845.8291:06815
06816:-00068:+00096:-00177:003845.8291:06816
06817:-00054:+00109:-00171:003889.9287:06817
06818:-00030:+00105:-00153:003889.9287:06818
06819:-00014:+00122:-00082:003889.9287:06819
06820:+00001:+00105:-00109:003889.9287:06820
06821:+00004:+00118:-00179:003889.9287:06821
06822:+00018:+00107:-00228:003896.5205:06822
06823:+00007:+00116:-00158:003896.5205:06823
06824:+00028:+00108:-00100:003896.5205:06824
06825:+00027:+00095:-00037:003896.5205:06825
06826:+00011:+00066:+00142:003896.5205:06826
06827:-00044:+00026:+00167:003929.4711:06827
06828:-00076:-00076:+00139:003929.4711:06828
06829:-00108:-00053:-00221:003929.4711:06829
06830:-00115:-00049:-00355:003929.4711:06830
06831:-00069:-00043:-00163:003929.4711:06831
06832:-00047:-00085:-00166:003964.3354:06832
06833:-00034:-00078:-00124:003964.3354:06833
06834:+00013:-00077:+00228:003964.3354:06834
06835:+00089:-00047:+00394:003964.3354:06835
06836:+00111:-00010:+00134:003964.3354:06836
06837:+00109:+00009:+00066:003983.3024:06837
06838:+00204:+00079:+00173:003983.3024:06838
06839:+00212:+00112:+00096:003983.3024:06839
06840:+00180:+00128:-00051:003983.3024:06840
06841:+00157:+00175:+00047:003983.3024:06841
06842:+00107:+00159:+00035:003991.4543:06842
06843:+00073:+00155:-00036:003991.4543:06843
06844:-00032:+00111:+00028:003991.4543:06844
06845:+00017:+00147:+00098:003991.4543:06845
06846:-00143:+00071:-00019:003991.4543:06846
06847:-00115:+00095:-00019:004002.5156:06847
06848:-00213:+00025:+00022:004002.5156:06848
06849:-00160:+00049:+00226:004002.5156:06849
06850:-00246:-00070:+00276:004002.5156:06850
06851:-00232:-00041:+00078:004002.5156:06851
06852:-00251:-00106:-00239:003983.3500:06852
06853:-00209:-00083:+00004:003983.3500:06853
06854:-00239:-00162:+00039:003983.3500:06854
06855:-00177:-00165:-00046:003983.3500:06855
06856:-00159:-00211:-00202:003983.3500:06856
06857:+00010:-00151:-00129:004004.0468:06857
06858:-00023:-00247:-00023:004004.0468:06858
06859:+00013:-00196:+00070:004004.0468:06859
06860:-00028:-00234:+00130:004004.0468:06860
06861:+00038:-00135:+00153:004004.0468:06861
06862:+00052:-00149:+00106:003989.7646:06862
06863:+00060:-00102:+00097:003989.7646:06863
06864:+00016:-00116:+00075:003989.7646:06864
06865:+00041:-00082:+00066:003989.7646:06865
06866:+00055:-00054:-00019:003989.7646:06866
06867:+00057:-00047:+00033:003958.1877:06867
06868:+00043:-00012:-00020:003958.1877:06868
06869:+00035:+00063:-00129:003958.1877:06869
06870:+00050:+00061:-00109:003958.1877:06870
06871:+00068:+00108:-00077:003958.1877:06871
06872:+00071:+00177:-00077:003953.9365:06872
06873:+00061:+00202:-00030:003953.9365:06873
06874:+00025:+00200:+00041:003953.9365:06874
06875:+00003:+00238:+00082:003953.9365:06875
06876:-00038:+00237:+00065:003953.9365:06876
06877:-00047:+00235:+00159:003951.7514:06877
06878:-00084:+00217:+00087:003951.7514:06878
06879:-00101:+00203:-00094:003951.7514:06879
06880:-00102:+00156:+00036:003951.7514:06880
06881:-00083:+00108:+00023:003951.7514:06881
06882:-00091:+00069:-00040:003896.5026:06882
06883:-00052:+00031:+00022:003896.5026:06883
06884:-00041:-00010:-00024:003896.5026:06884
06885:-00031:-00049:-00037:003896.5026:06885
06886:-00010:-00059:+00101:003896.5026:06886
06887:+00062:-00117:+00137:003905.1635:06887
06888:+00010:-00119:+00170:003905.1635:06888
06889:+00066:-00144:+00130:003905.1635:06889
06890:-00011:-00145:+00053:003905.1635:06890
06891:+00024:-00181:-00082:003905.1635:06891
06892:+00026:-00205:+00127:003877.8566:06892
06893:+00047:-00179:+00077:003877.8566:06893
06894:+00040:-00219:+00062:003877.8566:06894
06895:+00040:-00189:+00059:003877.8566:06895
06896:+00013:-00160:-00021:003877.8566:06896
06897:+00026:-00136:-00025:003877.8566:06897
06898:+00045:-00155:+00091:003860.4094:06898
06899:+00041:-00081:-00078:003860.4094:06899
06900:+00038:-00060:+00086:003860.4094:06900
06901:+00110:-00010:+00073:003860.4094:06901
06902:+00035:+00007:+00048:003860.4094:06902
06903:+00062:+00064:+00040:003857.4916:06903
06904:+00012:+00066:+00041:003857.4916:06904
06905:-00024:+00111:-00020:003857.4916:06905
06906:-00026:+00070:-00040:003857.4916:06906
06907:-00049:+00085:+00038:003857.4916:06907
06908:-00068:+00082:+00002:003877.7668:06908
06909:-00067:+00056:-00046:003877.7668:06909
06910:-00059:+00070:+00008:003877.7668:06910
06911:-00077:+00056:+00019:003877.7668:06911
06912:-00086:+00048:+00065:003877.7668:06912
06913:-00064:+00054:-00011:003872.3510:06913
06914:-00044:+00038:-00069:003872.3510:06914
06915:-00048:+00037:-00067:003872.3510:06915
06916:-00090:+00014:-00078:003872.3510:06916
06917:-00061:+00014:-00050:003872.3510:06917
06918:-00054:+00018:-00048:003893.2119:06918
06919:-00045:+00032:-00046:003893.2119:06919
06920:-00005:+00013:-00143:003893.2119:06920
06921:+00012:+00010:-00177:003893.2119:06921
06922:+00028:+00038:-00179:003893.2119:06922
06923:+00043:+00030:-00118:003926.8212:06923
06924:+00047:+00048:-00148:003926.8212:06924
06925:+00092:+00040:+00021:003926.8212:06925
06926:+00084:+00047:+00017:003926.8212:06926
06927:+00018:+00064:+00099:003926.8212:06927
06928:-00011:+00036:-00023:003933.1389:06928
06929:-00051:+00037:-00008:003933.1389:06929
06930:-00013:-00002:+00081:003933.1389:06930
06931:-00029:-00007:-00007:003933.1389:06931
06932:-00026:-00036:-00107:003933.1389:06932
06933:-00041:-00032:-00217:003933.1389:06933
06934:-00019:-00026:-00177:003966.3950:06934
06935:-00021:-00041:-00150:003966.3950:06935
06936:-00003:-00026:+00135:003966.3950:06936
06937:+00016:+00002:+00358:003966.3950:06937
06938:+00027:-00002:+00327:003966.3950:06938
06939:+00044:+00060:+00141:003976.9716:06939
06940:+00071:+00075:+00063:003976.9716:06940
06941:+00106:+00130:+00034:003976.9716:06941
06942:+00095:+00160:-00096:003976.9716:06942
06943:+00106:+00170:-00100:003976.9716:06943
06944:+00098:+00190:-00027:003958.1411:06944
06945:+00089:+00162:+00036:003958.1411:06945
06946:+00068:+00167:+00019:003958.1411:06946
06947:+00040:+00155:-00047:003958.1411:06947
06948:+00031:+00156:+00014:003958.1411:06948
06949:+00014:+00141:+00109:003966.3852:06949
06950:-00071:+00071:+00079:003966.3852:06950
06951:-00110:+00065:+00063:003966.3852:06951
06952:-00108:+00024:+00056:003966.3852:06952
06953:-00223:-00053:+00132:003966.3852:06953
06954:-00159:-00082:+00050:003951.6672:06954
06955:-00293:-00160:-00128:003951.6672:06955
06956:-00263:-00209:-00106:003951.6672:06956
06957:-00303:-00243:-00032:003951.6672:06957
06958:-00187:-00295:-00106:003951.6672:06958
06959:-00190:-00309:-00144:003920.8562:06959
06960:-00111:-00321:-00061:003920.8562:06960
06961:-00098:-00286:-00044:003920.8562:06961
06962:-00060:-00294:-00002:003920.8562:06962
06963:+00001:-00257:+00086:003920.8562:06963
06964:-00026:-00178:+00257:003917.2617:06964
06965:+00083:-00168:+00219:003917.2617:06965
06966:+00072:-00117:+00001:003917.2617:06966
06967:+00068:-00110:+00080:003917.2617:06967
06968:+00088:-00073:+00083:003917.2617:06968
06969:-00008:-00042:-00076:003877.8566:06969
06970:+00024:-00024:-00118:003877.8566:06970
06971:+00031:+00024:-00145:003877.8566:06971
06972:+00016:+00087:-00161:003877.8566:06972
06973:+00002:+00144:-00093:003877.8566:06973
06974:-00014:+00148:+00050:003848.5056:06974
06975:-00029:+00200:+00078:003848.5056:06975
06976:-00013:+00243:+00082:003848.5056:06976
06977:-00054:+00313:+00043:003848.5056:06977
06978:-00085:+00290:+00028:003848.5056:06978
06979:-00116:+00288:+00057:003848.5056:06979
06980:-00126:+00277:+00052:003834.2021:06980
06981:-00145:+00265:+00055:003834.2021:06981
06982:-00144:+00233:+00053:003834.2021:06982
06983:-00181:+00175:+00001:003834.2021:06983
06984:-00158:+00150:-00012:003834.2021:06984
06985:-00143:+00100:+00032:003818.3859:06985
06986:-00129:+00078:+00025:003818.3859:06986
06987:-00131:+00008:+00076:003818.3859:06987
06988:-00084:-00040:+00067:003818.3859:06988
06989:-00062:-00094:-00037:003818.3859:06989
06990:-00068:-00105:-00027:003790.1662:06990
06991:-00033:-00178:+00068:003790.1662:06991
06992:-00072:-00184:+00056:003790.1662:06992
06993:-00001:-00229:-00002:003790.1662:06993
06994:-00006:-00231:+00106:003790.1662:06994
06995:+00028:-00231:+00004:003799.6372:06995
06996:+00007:-00196:-00048:003799.6372:06996
06997:+00022:-00218:+00004:003799.6372:06997
06998:+00041:-00197:+00028:003799.6372:06998
06999:+00086:-00176:+00033:003799.6372:06999
07000:+00080:-00150:+00059:003799.6372:07000
07001:+00107:-00119:+00078:003806.7358:07001
07002:+00103:-00084:+00000:003806.7358:07002
07003:+00104:-00030:-00089:003806.7358:07003
07004:+00083:-00027:-00059:003806.7358:07004
07005:+00098:-00018:-00006:003806.7358:07005
07006:+00068:+00026:+00056:003801.6506:07006
07007:+00071:+00066:+00001:003801.6506:07007
07008:+00023:+00084:-00002:003801.6506:07008
07009:+00026:+00110:-00091:003801.6506:07009
07010:-00023:+00114:-00087:003801.6506:07010
07011:-00015:+00119:-00068:003822.4816:07011
07012:-00069:+00129:-00079:003822.4816:07012
07013:-00047:+00119:-00059:003822.4816:07013
07014:-00058:+00134:-00090:003822.4816:07014
07015:-00055:+00120:-00056:003822.4816:07015
07016:-00053:+00141:-00046:003853.8564:07016
07017:-00055:+00106:-00012:003853.8564:07017
07018:-00039:+00108:-00068:003853.8564:07018
07019:-00045:+00115:-00053:003853.8564:07019
07020:-00030:+00112:-00065:003853.8564:07020
07021:-00007:+00114:-00091:003872.3510:07021
07022:-00028:+00100:-00087:003872.3510:07022
07023:-00010:+00111:-00082:003872.3510:07023
07024:-00001:+00114:-00158:003872.3510:07024
07025:-00004:+00114:-00115:003872.3510:07025
07026:-00011:+00128:-00127:003872.3510:07026
07027:-00012:+00128:-00120:003917.3066:07027
07028:-00011:+00147:-00156:003917.3066:07028
07029:-00021:+00135:-00142:003917.3066:07029
07030:-00008:+00149:-00130:003917.3066:07030
07031:-00015:+00154:-00147:003917.3066:07031
07032:-00041:+00161:-00171:003951.6389:07032
07033:-00042:+00156:-00133:003951.6389:07033
07034:-00043:+00139:-00128:003951.6389:07034
07035:-00035:+00117:+00033:003951.6389:07035
07036:-00007:+00097:+00196:003951.6389:07036
07037:-00027:+00022:+00290:003983.3688:07037
07038:-00135:-00008:+00106:003983.3688:07038
07039:-00007:+00013:-00291:003983.3688:07039
07040:-00103:+00021:-00301:003983.3688:07040
07041:-00004:-00025:-00251:003983.3688:07041
07042:-00083:-00048:-00188:003991.3889:07042
07043:+00011:-00049:+00225:003991.3889:07043
07044:+00076:-00036:+00419:003991.3889:07044
07045:-00087:-00052:+00222:003991.3889:07045
07046:+00062:-00025:+00120:003991.3889:07046
07047:+00101:+00035:+00308:004028.4484:07047
07048:+00126:+00065:+00258:004028.4484:07048
07049:+00108:+00094:+00164:004028.4484:07049
07050:+00149:+00152:+00020:004028.4484:07050
07051:+00151:+00121:+00153:004028.4484:07051
07052:+00156:+00106:-00001:004008.8625:07052
07053:+00103:+00136:-00042:004008.8625:07053
07054:+00117:+00162:-00114:004008.8625:07054
07055:+00059:+00134:+00249:004008.8625:07055
07056:-00052:+00162:-00088:004042.3823:07056
07057:-00098:+00193:+00137:004042.3823:07057
07058:-00012:+00112:+00214:004042.3823:07058
07059:-00136:+00117:-00120:004042.3823:07059
07060:-00082:+00048:-00263:004042.3823:07060
07061:-00076:+00034:+00006:004041.5166:07061
07062:-00126:-00061:+00039:004041.5166:07062
07063:-00137:-00106:+00050:004041.5166:07063
07064:-00186:-00261:+00059:004041.5166:07064
07065:-00162:-00226:+00032:004041.5166:07065
07066:-00189:-00313:-00108:004034.7529:07066
07067:-00181:-00302:+00014:004034.7529:07067
07068:-00137:-00372:+00032:004034.7529:07068
07069:-00095:-00338:-00082:004034.7529:07069
07070:-00097:-00328:-00020:004034.7529:07070
07071:-00005:-00287:+00065:004055.3957:07071
07072:-00027:-00275:+00028:004055.3957:07072
07073:-00013:-00245:+00054:004055.3957:07073
07074:+00076:-00213:+00130:004055.3957:07074
07075:+00051:-00149:+00055:004055.3957:07075
07076:+00058:-00136:+00009:004028.6040:07076
07077:+00078:-00076:-00042:004028.6040:07077
07078:+00089:-00011:-00019:004028.6040:07078
07079:+00116:+00014:+00041:004028.6040:07079
07080:+00126:+00097:+00048:004028.6040:07080
07081:+00141:+00124:+00022:004021.9350:07081
07082:+00162:+00174:-00065:004021.9350:07082
07083:+00147:+00252:-00092:004021.9350:07083
07084:+00139:+00261:-00076:004021.9350:07084
07085:+00050:+00277:-00009:004021.9350:07085
07086:+00046:+00309:-00022:004004.2263:07086
07087:+00020:+00310:-00091:004004.2263:07087
07088:-00029:+00288:+00000:004004.2263:07088
07089:-00017:+00283:+00092:004004.2263:07089
07090:-00055:+00257:+00136:004004.2263:07090
07091:-00035:+00199:+00080:004002.5830:07091
07092:-00035:+00220:+00075:004002.5830:07092
07093:-00070:+00157:+00067:004002.5830:07093
07094:-00102:+00075:-00048:004002.5830:07094
07095:-00119:+00030:+00216:004002.5830:07095
07096:-00107:-00038:+00134:003970.6489:07096
07097:-00211:-00093:+00031:003970.6489:07097
07098:-00107:-00106:+00028:003970.6489:07098
07099:-00164:-00103:-00003:003970.6489:07099
07100:-00134:-00126:+00070:003970.6489:07100
07101:-00071:-00133:+00143:003953.9826:07101
07102:-00045:-00150:+00101:003953.9826:07102
07103:-00041:-00157:+00058:003953.9826:07103
07104:+00017:-00146:+00130:003953.9826:07104
07105:+00021:-00173:+00128:003953.9826:07105
07106:+00012:-00194:+00127:003939.1904:07106
07107:+00020:-00192:+00099:003939.1904:07107
07108:+00045:-00192:-00118:003939.1904:07108
07109:+00056:-00208:-00145:003939.1904:07109
07110:+00033:-00196:-00115:003939.1904:07110
07111:+00034:-00214:-00055:003939.1904:07111
07112:+00066:-00197:-00089:003908.8056:07112
07113:+00074:-00184:+00296:003908.8056:07113
07114:+00125:-00157:+00302:003908.8056:07114
07115:+00038:-00136:+00083:003908.8056:07115
07116:+00051:-00118:-00042:003908.8056:07116
07117:+00048:-00105:-00053:003905.2175:07117
07118:+00053:-00068:-00187:003905.2175:07118
07119:+00047:-00043:-00106:003905.2175:07119
07120:+00103:-00021:+00070:003905.2175:07120
07121:+00093:+00027:-00037:003905.2175:07121
07122:+00053:+00031:-00041:003914.3723:07122
07123:+00051:+00069:+00031:003914.3723:07123
07124:+00018:+00085:-00091:003914.3723:07124
07125:+00010:+00087:-00073:003914.3723:07125
07126:+00025:+00127:+00001:003914.3723:07126
07127:-00007:+00157:+00018:003908.7143:07127
07128:-00043:+00150:-00050:003908.7143:07128
07129:-00070:+00176:-00103:003908.7143:07129
07130:-00065:+00166:-00164:003908.7143:07130
07131:-00112:+00166:-00229:003908.7143:07131
07132:-00133:+00149:-00163:003917.3159:07132
07133:-00122:+00149:-00174:003917.3159:07133
07134:-00124:+00124:-00115:003917.3159:07134
07135:-00122:+00131:-00123:003917.3159:07135
07136:-00110:+00077:-00126:003917.3159:07136
07137:-00100:+00038:-00037:003951.7885:07137
07138:-00091:+00039:-00051:003951.7885:07138
07139:-00103:+00024:+00085:003951.7885:07139
07140:-00087:-00044:+00076:003951.7885:07140
07141:-00079:-00050:-00008:003951.7885:07141
07142:-00066:-00095:-00219:003945.8234:07142
07143:-00050:-00073:-00239:003945.8234:07143
07144:+00006:-00098:-00130:003945.8234:07144
07145:+00092:-00087:+00047:003945.8234:07145
07146:+00090:-00086:+00263:003945.8234:07146
07147:+00143:-00077:+00318:003966.4504:07147
07148:+00156:+00006:+00105:003966.4504:07148
07149:+00169:+00027:+00088:003966.4504:07149
07150:+00216:+00084:+00021:003966.4504:07150
07151:+00202:+00117:-00003:003966.4504:07151
07152:+00206:+00145:-00038:003977.0090:07152
07153:+00175:+00169:+00026:003977.0090:07153
07154:+00174:+00181:+00013:003977.0090:07154
07155:+00088:+00192:-00031:003977.0090:07155
07156:+00027:+00169:-00192:003977.0090:07156
07157:-00056:+00203:-00147:003958.1877:07157
07158:-00048:+00179:-00110:003958.1877:07158
07159:-00103:+00148:-00017:003958.1877:07159
07160:-00173:+00131:+00128:003958.1877:07160
07161:-00248:+00060:+00194:003958.1877:07161
07162:-00251:+00041:-00187:003954.0654:07162
07163:-00395:-00046:-00090:003954.0654:07163
07164:-00280:-00080:+00140:003954.0654:07164
07165:-00297:-00169:-00139:003954.0654:07165
07166:-00330:-00144:-00313:003954.0654:07166
07167:-00231:-00184:-00163:003951.7141:07167
07168:-00177:-00165:-00072:003951.7141:07168
07169:-00151:-00223:-00049:003951.7141:07169
07170:-00053:-00246:-00064:003951.7141:07170
07171:+00002:-00222:-00007:003951.7141:07171
07172:+00065:-00190:+00015:003920.9938:07172
07173:+00069:-00210:+00253:003920.9938:07173
07174:+00097:-00200:+00252:003920.9938:07174
07175:+00118:-00174:+00091:003920.9938:07175
07176:+00116:-00154:+00087:003920.9938:07176
07177:+00118:-00160:+00046:003920.9938:07177
07178:+00069:-00146:+00006:003893.2648:07178
07179:+00031:-00116:-00026:003893.2648:07179
07180:+00056:-00070:-00031:003893.2648:07180
07181:+00037:-00038:-00024:003893.2648:07181
07182:+00059:+00017:-00055:003893.2648:07182
07183:+00074:+00070:+00083:003877.8117:07183
07184:+00056:+00109:+00145:003877.8117:07184
07185:+00060:+00153:+00012:003877.8117:07185
07186:-00007:+00211:-00064:003877.8117:07186
07187:-00003:+00224:-00026:003877.8117:07187
07188:-00066:+00244:+00082:003860.4179:07188
07189:-00096:+00239:+00186:003860.4179:07189
07190:-00117:+00209:+00238:003860.4179:07190
07191:-00140:+00180:+00048:003860.4179:07191
07192:-00182:+00153:-00030:003860.4179:07192
07193:-00210:+00104:-00028:003834.2194:07193
07194:-00186:+00059:+00000:003834.2194:07194
07195:-00182:+00029:+00083:003834.2194:07195
07196:-00130:-00018:+00133:003834.2194:07196
07197:-00133:-00095:+00081:003834.2194:07197
07198:-00093:-00083:+00087:003830.1250:07198
07199:-00105:-00136:-00011:003830.1250:07199
07200:-00100:-00164:+00003:003830.1250:07200
07201:-00062:-00214:+00101:003830.1250:07201
07202:-00070:-00192:+00047:003830.1250:07202
07203:-00059:-00231:+00019:003830.1250:07203
07204:-00012:-00206:+00045:003801.7199:07204
07205:+00031:-00216:+00001:003801.7199:07205
07206:+00061:-00205:-00049:003801.7199:07206
07207:+00102:-00164:+00040:003801.7199:07207
07208:+00119:-00152:+00031:003801.7199:07208
07209:+00112:-00116:-00043:003799.7221:07209
07210:+00151:-00057:-00036:003799.7221:07210
07211:+00147:-00050:-00029:003799.7221:07211
07212:+00138:-00016:-00096:003799.7221:07212
07213:+00106:+00028:-00078:003799.7221:07213
07214:+00119:+00055:+00007:003806.7792:07214
07215:+00058:+00061:+00012:003806.7792:07215
07216:+00023:+00115:-00037:003806.7792:07216
07217:+00014:+00130:-00002:003806.7792:07217
07218:-00034:+00122:-00042:003806.7792:07218
07219:-00049:+00140:-00122:003825.0046:07219
07220:-00083:+00155:-00061:003825.0046:07220
07221:-00103:+00137:-00083:003825.0046:07221
07222:-00095:+00120:-00102:003825.0046:07222
07223:-00113:+00137:-00138:003825.0046:07223
07224:-00115:+00146:-00022:003825.0046:07224
07225:-00049:+00139:-00076:003845.8986:07225
07226:-00068:+00144:-00049:003845.8986:07226
07227:-00018:+00118:-00010:003845.8986:07227
07228:-00007:+00106:-00016:003845.8986:07228
07229:-00009:+00127:-00063:003845.8986:07229
07230:+00012:+00105:-00023:003877.8928:07230
07231:-00010:+00102:-00067:003877.8928:07231
07232:-00039:+00091:-00070:003877.8928:07232
07233:-00029:+00098:-00062:003877.8928:07233
07234:-00034:+00087:-00072:003877.8928:07234
07235:-00032:+00109:-00101:003896.5297:07235
07236:-00015:+00115:-00071:003896.5297:07236
07237:-00021:+00091:-00100:003896.5297:07237
07238:-00020:+00109:-00132:003896.5297:07238
07239:-00006:+00078:-00122:003896.5297:07239
07240:-00024:+00065:-00129:003941.8034:07240
07241:-00029:+00037:-00118:003941.8034:07241
07242:-00023:-00004:+00052:003941.8034:07242
07243:+00009:-00044:+00264:003941.8034:07243
07244:-00014:-00098:+00214:003941.8034:07244
07245:+00042:-00129:+00143:003964.3825:07245
07246:-00053:-00140:-00229:003964.3825:07246
07247:-00053:-00137:-00278:003964.3825:07247
07248:-00032:-00175:-00152:003964.3825:07248
07249:-00036:-00176:-00152:003964.3825:07249
07250:+00026:-00153:+00098:003996.1701:07250
07251:+00076:-00157:+00423:003996.1701:07251
07252:+00095:-00123:+00396:003996.1701:07252
07253:+00048:-00108:+00079:003996.1701:07253
07254:+00093:-00015:+00260:003996.1701:07254
07255:+00106:-00020:+00259:003991.4638:07255
07256:+00091:+00055:-00004:003991.4638:07256
07257:+00078:+00073:-00078:003991.4638:07257
07258:+00078:+00122:+00009:003991.4638:07258
07259:+00070:+00111:+00010:003991.4638:07259
07260:+00021:+00089:+00023:004028.5258:07260
07261:-00013:+00131:+00035:004028.5258:07261
07262:-00043:+00144:-00057:004028.5258:07262
07263:-00071:+00133:-00162:004028.5258:07263
07264:-00037:+00219:+00141:004028.5258:07264
07265:+00005:+00207:+00228:004008.9299:07265
07266:-00093:+00112:+00019:004008.9299:07266
07267:-00029:+00139:-00176:004008.9299:07267
07268:+00034:+00081:-00062:004008.9299:07268
07269:-00038:+00036:-00035:004008.9299:07269
07270:-00052:-00042:-00103:004016.6330:07270
07271:-00071:-00080:-00138:004016.6330:07271
07272:-00063:-00098:-00072:004016.6330:07272
07273:-00069:-00170:-00026:004016.6330:07273
07274:-00065:-00176:-00030:004016.6330:07274
07275:-00066:-00213:-00049:004002.4580:07275
07276:-00028:-00211:-00057:004002.4580:07276
07277:-00078:-00192:-00008:004002.4580:07277
07278:-00069:-00213:+00054:004002.4580:07278
07279:-00070:-00180:+00136:004002.4580:07279
07280:-00061:-00156:+00082:003983.2365:07280
07281:-00083:-00117:+00041:003983.2365:07281
07282:-00033:-00116:+00049:003983.2365:07282
07283:-00021:-00103:-00009:003983.2365:07283
07284:-00011:-00088:-00010:003983.2365:07284
07285:+00026:-00063:-00019:003966.3112:07285
07286:+00038:-00014:+00028:003966.3112:07286
07287:+00037:+00010:+00102:003966.3112:07287
07288:+00059:+00045:+00044:003966.3112:07288
07289:+00064:+00124:+00064:003966.3112:07289
07290:+00055:+00146:-00025:003951.5546:07290
07291:+00011:+00196:-00111:003951.5546:07291
07292:+00011:+00212:+00024:003951.5546:07292
07293:-00007:+00231:+00098:003951.5546:07293
07294:-00064:+00226:+00075:003951.5546:07294
07295:-00087:+00229:+00115:003920.7924:07295
07296:-00099:+00208:+00121:003920.7924:07296
07297:-00092:+00186:+00073:003920.7924:07297
07298:-00090:+00154:+00032:003920.7924:07298
07299:-00076:+00111:+00055:003920.7924:07299
07300:-00076:+00036:+00045:003905.0468:07300
07301:-00062:+00039:+00022:003905.0468:07301
07302:-00079:-00031:-00004:003905.0468:07302
07303:-00072:-00044:+00073:003905.0468:07303
07304:-00087:-00084:+00094:003905.0468:07304
07305:-00055:-00117:+00108:003901.9482:07305
07306:-00037:-00168:+00136:003901.9482:07306
07307:-00041:-00151:+00145:003901.9482:07307
07308:-00041:-00201:+00053:003901.9482:07308
07309:-00045:-00160:+00123:003901.9482:07309
07310:+00016:-00180:-00046:003901.9482:07310
07311:-00010:-00127:-00099:003872.1271:07311
07312:+00033:-00150:-00061:003872.1271:07312
07313:+00034:-00120:-00012:003872.1271:07313
07314:+00074:-00145:-00028:003872.1271:07314
07315:+00101:-00114:-00077:003872.1271:07315
07316:+00149:-00074:+00087:003857.3862:07316
07317:+00141:-00082:+00044:003857.3862:07317
07318:+00104:-00023:+00075:003857.3862:07318
07319:+00125:-00032:+00071:003857.3862:07319
07320:+00110:+00016:+00035:003857.3862:07320
07321:+00096:+00063:-00061:003853.5983:07321
07322:+00104:+00041:-00017:003853.5983:07322
07323:+00043:+00079:+00007:003853.5983:07323
07324:+00033:+00097:-00035:003853.5983:07324
07325:+00019:+00096:-00088:003853.5983:07325
07326:+00013:+00089:-00093:003860.1870:07326
07327:-00003:+00093:-00127:003860.1870:07327
07328:-00021:+00095:-00129:003860.1870:07328
07329:-00024:+00076:-00087:003860.1870:07329
07330:-00005:+00071:-00005:003860.1870:07330
07331:-00029:+00057:+00018:003893.0148:07331
07332:-00016:+00070:-00033:003893.0148:07332
07333:-00044:+00084:-00020:003893.0148:07333
07334:-00060:+00081:-00058:003893.0148:07334
07335:-00050:+00077:-00088:003893.0148:07335
07336:-00068:+00074:-00087:003914.2441:07336
07337:-00102:+00100:-00094:003914.2441:07337
07338:-00087:+00090:-00118:003914.2441:07338
07339:-00073:+00131:-00119:003914.2441:07339
07340:-00036:+00107:-00122:003914.2441:07340
07341:-00031:+00120:-00112:003933.0556:07341
07342:-00018:+00127:-00097:003933.0556:07342
07343:+00013:+00107:-00008:003933.0556:07343
07344:+00030:+00110:-00027:003933.0556:07344
07345:-00024:+00111:-00065:003933.0556:07345
07346:-00034:+00015:+00168:003933.0556:07346
07347:+00015:+00006:+00182:003966.2370:07347
07348:-00013:-00030:-00037:003966.2370:07348
07349:+00009:-00021:-00243:003966.2370:07349
07350:-00014:-00011:-00164:003966.2370:07350
07351:+00031:-00092:-00095:003989.6311:07351
07352:-00009:-00083:+00167:003989.6311:07352
07353:+00078:-00081:+00323:003989.6311:07353
07354:+00051:-00064:+00331:003989.6311:07354
07355:+00058:-00012:+00177:003989.6311:07355
07356:+00063:+00012:+00023:003995.9226:07356
07357:+00120:+00066:+00106:003995.9226:07357
07358:+00109:+00071:+00095:003995.9226:07358
07359:+00102:+00101:+00024:003995.9226:07359
07360:+00079:+00103:+00134:003995.9226:07360
07361:+00023:+00112:+00121:003995.9226:07361
07362:-00023:+00121:+00002:004003.9050:07362
07363:-00038:+00144:-00030:004003.9050:07363
07364:-00036:+00153:-00035:004003.9050:07364
07365:-00065:+00164:-00103:004003.9050:07365
07366:-00101:+00163:-00112:004002.3906:07366
07367:-00109:+00131:-00070:004002.3906:07367
07368:-00147:+00112:-00081:004002.3906:07368
07369:-00140:+00069:-00037:004002.3906:07369
07370:-00141:+00028:+00083:004002.3906:07370
07371:-00176:-00003:-00007:004002.3906:07371
07372:-00142:-00038:-00129:003970.5642:07372
07373:-00031:-00114:+00125:003970.5642:07373
07374:-00102:-00152:+00069:003970.5642:07374
07375:-00091:-00210:-00067:003970.5642:07375
07376:-00068:-00278:-00225:003970.5642:07376
07377:-00148:-00244:-00299:003966.3020:07377
07378:-00034:-00280:-00107:003966.3020:07378
07379:-00045:-00283:+00083:003966.3020:07379
07380:-00007:-00268:+00118:003966.3020:07380
07381:+00033:-00238:+00242:003966.3020:07381
07382:+00082:-00217:+00203:003939.0793:07382
07383:+00086:-00173:+00101:003939.0793:07383
07384:+00107:-00117:+00048:003939.0793:07384
07385:+00103:-00110:+00054:003939.0793:07385
07386:+00074:-00088:-00074:003939.0793:07386
07387:+00039:-00084:-00019:003908.5048:07387
07388:+00093:-00029:+00024:003908.5048:07388
07389:+00070:+00011:+00032:003908.5048:07389
07390:+00049:+00029:+00089:003908.5048:07390
07391:+00013:+00106:+00137:003908.5048:07391
07392:-00014:+00141:+00172:003881.1369:07392
07393:-00031:+00176:+00082:003881.1369:07393
07394:-00085:+00205:+00031:003881.1369:07394
07395:-00088:+00213:+00076:003881.1369:07395
07396:-00115:+00217:+00080:003881.1369:07396
07397:-00139:+00218:-00007:003865.6086:07397
07398:-00147:+00189:+00133:003865.6086:07398
07399:-00135:+00154:+00174:003865.6086:07399
07400:-00142:+00126:+00032:003865.6086:07400
07401:-00112:+00092:+00013:003865.6086:07401
07402:-00112:+00030:+00038:003824.7077:07402
07403:-00107:-00024:+00088:003824.7077:07403
07404:-00064:-00050:+00036:003824.7077:07404
07405:-00062:-00091:+00074:003824.7077:07405
07406:-00031:-00111:+00049:003824.7077:07406
07407:-00051:-00158:-00027:003824.7077:07407
07408:-00057:-00199:-00056:003810.9267:07408
07409:-00019:-00195:+00060:003810.9267:07409
07410:-00068:-00197:+00035:003810.9267:07410
07411:-00025:-00220:-00032:003810.9267:07411
07412:-00039:-00175:+00078:003810.9267:07412
07413:+00045:-00164:+00083:003806.5537:07413
07414:+00029:-00147:-00020:003806.5537:07414
07415:+00050:-00131:+00016:003806.5537:07415
07416:+00073:-00100:-00036:003806.5537:07416
07417:+00039:-00082:-00108:003806.5537:07417
07418:+00067:-00060:-00135:003790.0891:07418
07419:+00061:+00008:-00010:003790.0891:07419
07420:+00053:+00019:-00013:003790.0891:07420
07421:+00016:+00055:-00014:003790.0891:07421
07422:+00024:+00083:-00033:003790.0891:07422
07423:+00041:+00103:+00006:003788.1098:07423
07424:+00007:+00128:-00081:003788.1098:07424
07425:-00013:+00123:-00059:003788.1098:07425
07426:-00011:+00129:-00040:003788.1098:07426
07427:-00025:+00123:-00044:003788.1098:07427
07428:-00019:+00124:-00059:003788.1098:07428
07429:-00011:+00124:-00024:003806.5537:07429
07430:-00034:+00088:-00064:003806.5537:07430
07431:-00037:+00087:-00067:003806.5537:07431
07432:-00047:+00061:-00031:003806.5537:07432
07433:-00045:+00064:-00069:003806.5537:07433
07434:-00034:+00030:-00096:003824.8212:07434
07435:-00025:+00048:-00062:003824.8212:07435
07436:-00001:+00025:-00041:003824.8212:07436
07437:+00013:+00034:-00065:003824.8212:07437
07438:+00011:+00038:-00023:003824.8212:07438
07439:+00017:+00048:-00009:003857.4301:07439
07440:+00000:+00043:-00045:003857.4301:07440
07441:-00005:+00046:-00040:003857.4301:07441
07442:-00018:+00058:-00024:003857.4301:07442
07443:-00034:+00083:-00098:003857.4301:07443
07444:-00066:+00080:-00108:003902.0302:07444
07445:-00037:+00098:-00140:003902.0302:07445
07446:-00051:+00092:-00171:003902.0302:07446
07447:-00046:+00110:-00154:003902.0302:07447
07448:-00017:+00112:-00072:003902.0302:07448
07449:+00006:+00078:-00060:003920.7741:07449
07450:-00014:+00079:-00028:003920.7741:07450
07451:+00008:+00067:+00124:003920.7741:07451
07452:+00025:-00018:+00180:003920.7741:07452
07453:-00001:-00039:+00204:003920.7741:07453
07454:-00007:-00033:-00028:003966.3020:07454
07455:-00003:-00012:-00271:003966.3020:07455
07456:-00056:-00039:-00236:003966.3020:07456
07457:-00035:-00092:-00182:003966.3020:07457
07458:-00072:-00071:-00118:003966.3020:07458
07459:+00039:-00095:+00273:003989.5642:07459
07460:+00006:-00111:+00308:003989.5642:07460
07461:-00017:-00081:+00312:003989.5642:07461
07462:-00019:-00025:-00019:003989.5642:07462
07463:-00043:-00006:+00244:003989.5642:07463
07464:+00106:+00043:+00227:003995.9038:07464
07465:+00013:+00131:-00027:003995.9038:07465
07466:+00046:+00141:-00167:003995.9038:07466
07467:+00051:+00126:+00006:003995.9038:07467
07468:+00062:+00083:-00096:003995.9038:07468
07469:-00007:+00092:-00118:004029.3754:07469
07470:-00013:+00128:-00154:004029.3754:07470
07471:-00012:+00150:-00118:004029.3754:07471
07472:-00004:+00146:-00421:004029.3754:07472
07473:+00088:+00196:+00297:004029.3754:07473
07474:+00045:+00129:+00040:004028.2539:07474
07475:-00042:+00204:-00126:004028.2539:07475
07476:+00036:+00098:-00025:004028.2539:07476
07477:+00039:+00110:+00126:004028.2539:07477
07478:-00087:+00008:-00037:004028.2539:07478
07479:-00091:-00028:-00218:004034.6269:07479
07480:-00076:-00104:-00200:004034.6269:07480
07481:-00094:-00074:-00145:004034.6269:07481
07482:-00081:-00156:-00110:004034.6269:07482
07483:-00122:-00164:-00078:004034.6269:07483
07484:-00062:-00193:-00021:004016.6711:07484
07485:-00043:-00170:+00073:004016.6711:07485
07486:-00084:-00190:+00158:004016.6711:07486
07487:-00071:-00175:+00270:004016.6711:07487
07488:-00058:-00173:+00204:004016.6711:07488
07489:-00067:-00143:-00127:004015.3093:07489
07490:-00075:-00131:-00184:004015.3093:07490
07491:-00032:-00138:-00053:004015.3093:07491
07492:-00035:-00116:+00049:004015.3093:07492
07493:-00019:-00098:+00126:004015.3093:07493
07494:+00061:-00052:+00141:003995.8940:07494
07495:+00082:+00018:+00107:003995.8940:07495
07496:+00078:+00051:+00104:003995.8940:07496
07497:+00080:+00093:+00131:003995.8940:07497
07498:+00099:+00143:+00061:003995.8940:07498
07499:+00094:+00176:+00056:003991.2387:07499
07500:+00058:+00220:-00033:003991.2387:07500
07501:+00014:+00181:-00017:003991.2387:07501
07502:-00067:+00205:+00108:003991.2387:07502
07503:-00064:+00190:+00182:003991.2387:07503
07504:-00102:+00178:+00116:003976.7629:07504
07505:-00098:+00159:+00171:003976.7629:07505
07506:-00078:+00129:+00154:003976.7629:07506
07507:-00117:+00055:+00096:003976.7629:07507
07508:-00049:+00040:+00008:003976.7629:07508
07509:-00054:+00003:+00033:003958.0385:07509
07510:-00045:-00035:+00053:003958.0385:07510
07511:-00034:-00101:+00138:003958.0385:07511
07512:+00000:-00098:+00053:003958.0385:07512
07513:-00055:-00176:+00049:003958.0385:07513
07514:-00017:-00181:+00005:003953.8349:07514
07515:-00021:-00216:-00028:003953.8349:07515
07516:-00001:-00180:+00063:003953.8349:07516
07517:+00037:-00199:+00050:003953.8349:07517
07518:+00007:-00165:-00011:003953.8349:07518
07519:+00036:-00188:+00073:003939.0512:07519
07520:+00052:-00157:+00189:003939.0512:07520
07521:-00007:-00152:+00081:003939.0512:07521
07522:-00016:-00131:-00064:003939.0512:07522
07523:-00039:-00125:-00071:003939.0512:07523
07524:-00010:-00095:-00127:003939.0512:07524
07525:-00001:-00023:-00093:003920.7370:07525
07526:+00013:-00017:-00019:003920.7370:07526
07527:+00064:+00033:+00126:003920.7370:07527
07528:+00111:+00052:+00147:003920.7370:07528
07529:+00107:+00076:+00085:003920.7370:07529
07530:+00145:+00141:-00010:003905.0197:07530
07531:+00130:+00131:-00118:003905.0197:07531
07532:+00066:+00174:-00143:003905.0197:07532
07533:+00058:+00119:-00107:003905.0197:07533
07534:-00011:+00144:-00072:003905.0197:07534
07535:-00014:+00117:+00010:003926.5529:07535
07536:-00009:+00131:-00072:003926.5529:07536
07537:-00042:+00105:-00068:003926.5529:07537
07538:+00010:+00104:-00045:003926.5529:07538
07539:+00009:+00073:-00066:003926.5529:07539
07540:+00000:+00115:-00053:003920.7834:07540
07541:-00024:+00057:-00004:003920.7834:07541
07542:-00011:+00072:+00034:003920.7834:07542
07543:-00048:+00051:+00019:003920.7834:07543
07544:-00074:+00047:-00027:003920.7834:07544
07545:-00090:+00049:-00087:003941.4555:07545
07546:-00065:+00043:-00184:003941.4555:07546
07547:-00047:+00046:-00180:003941.4555:07547
07548:-00056:+00047:-00042:003941.4555:07548
07549:-00003:+00031:-00013:003941.4555:07549
07550:-00017:+00013:+00001:003964.1469:07550
07551:+00013:-00021:+00048:003964.1469:07551
07552:-00020:-00030:+00053:003964.1469:07552
07553:-00040:-00038:+00084:003964.1469:07553
07554:+00014:-00090:+00084:003964.1469:07554
07555:-00023:-00137:+00004:003983.1701:07555
07556:-00006:-00147:-00060:003983.1701:07556
07557:-00025:-00149:-00152:003983.1701:07557
07558:-00012:-00184:-00133:003983.1701:07558
07559:-00014:-00199:-00081:003983.1701:07559
07560:+00042:-00187:+00137:003991.0317:07560
07561:+00074:-00148:+00206:003991.0317:07561
07562:+00094:-00100:+00221:003991.0317:07562
07563:+00112:-00044:+00237:003991.0317:07563
07564:+00156:-00009:+00202:003991.0317:07564
07565:+00126:+00026:+00058:004015.2036:07565
07566:+00109:+00065:-00092:004015.2036:07566
07567:+00117:+00094:-00080:004015.2036:07567
07568:+00087:+00108:-00126:004015.2036:07568
07569:+00054:+00126:-00120:004015.2036:07569
07570:+00016:+00144:-00002:004008.7380:07570
07571:+00011:+00138:-00018:004008.7380:07571
07572:-00034:+00171:-00125:004008.7380:07572
07573:-00045:+00171:-00046:004008.7380:07573
07574:-00054:+00166:-00067:004008.7380:07574
07575:-00079:+00138:+00070:003991.2949:07575
07576:-00099:+00109:+00116:003991.2949:07576
07577:-00144:+00056:-00047:003991.2949:07577
07578:-00206:+00033:-00099:003991.2949:07578
07579:-00278:-00044:-00103:003991.2949:07579
07580:-00321:-00058:-00149:003989.5546:07580
07581:-00350:-00130:-00084:003989.5546:07581
07582:-00318:-00193:-00032:003989.5546:07582
07583:-00300:-00215:-00058:003989.5546:07583
07584:-00227:-00196:-00027:003989.5546:07584
07585:-00182:-00198:+00057:003945.4519:07585
07586:-00118:-00189:+00095:003945.4519:07586
07587:+00014:-00155:+00162:003945.4519:07587
07588:+00060:-00102:+00156:003945.4519:07588
07589:+00080:-00074:+00175:003945.4519:07589
07590:+00117:-00056:-00031:003929.2707:07590
07591:+00130:-00040:-00022:003929.2707:07591
07592:+00133:-00031:-00054:003929.2707:07592
07593:+00150:-00021:+00034:003929.2707:07593
07594:+00134:-00019:+00013:003929.2707:07594
07595:+00170:+00010:+00096:003914.2534:07595
07596:+00166:+00017:+00027:003914.2534:07596
07597:+00109:+00041:-00006:003914.2534:07597
07598:+00096:+00076:+00082:003914.2534:07598
07599:+00051:+00103:-00004:003914.2534:07599
07600:+00013:+00118:+00037:003884.2141:07600
07601:-00003:+00140:+00133:003884.2141:07601
07602:-00049:+00145:+00317:003884.2141:07602
07603:-00136:+00155:+00196:003884.2141:07603
07604:-00192:+00149:-00006:003884.2141:07604
07605:-00169:+00161:+00002:003884.2141:07605
07606:-00203:+00116:-00100:003869.1372:07606
07607:-00199:+00128:-00098:003869.1372:07607
07608:-00222:+00078:-00021:003869.1372:07608
07609:-00222:-00001:-00016:003869.1372:07609
07610:-00173:-00011:+00021:003869.1372:07610
07611:-00123:-00065:-00061:003841.8122:07611
07612:-00165:-00073:+00047:003841.8122:07612
07613:-00106:-00115:+00013:003841.8122:07613
07614:-00117:-00156:+00067:003841.8122:07614
07615:-00090:-00153:+00061:003841.8122:07615
07616:-00052:-00193:+00041:003813.0749:07616
07617:-00021:-00193:+00048:003813.0749:07617
07618:-00029:-00203:-00007:003813.0749:07618
07619:+00044:-00164:+00005:003813.0749:07619
07620:+00050:-00187:-00057:003813.0749:07620
07621:+00054:-00150:-00021:003799.5180:07621
07622:+00122:-00157:+00010:003799.5180:07622
07623:+00128:-00127:-00003:003799.5180:07623
07624:+00164:-00093:+00022:003799.5180:07624
07625:+00140:-00051:-00005:003799.5180:07625
07626:+00148:-00037:+00004:003799.5180:07626
07627:+00129:+00034:-00002:003783.3479:07627
07628:+00115:+00045:-00032:003783.3479:07628
07629:+00085:+00080:+00000:003783.3479:07629
07630:+00055:+00091:+00017:003783.3479:07630
07631:+00006:+00115:-00062:003783.3479:07631
07632:-00018:+00122:-00038:003801.5561:07632
07633:-00033:+00119:-00051:003801.5561:07633
07634:-00090:+00110:-00094:003801.5561:07634
07635:-00081:+00104:-00055:003801.5561:07635
07636:-00106:+00088:+00063:003801.5561:07636
07637:-00078:+00089:+00040:003810.9099:07637
07638:-00080:+00098:-00018:003810.9099:07638
07639:-00087:+00086:-00045:003810.9099:07639
07640:-00061:+00081:-00080:003810.9099:07640
07641:-00073:+00074:-00099:003810.9099:07641
07642:-00053:+00047:-00029:003841.7683:07642
07643:-00036:+00054:-00037:003841.7683:07643
07644:-00037:+00051:-00058:003841.7683:07644
07645:-00022:+00042:-00062:003841.7683:07645
07646:-00019:+00042:-00032:003841.7683:07646
07647:-00017:+00056:-00076:003860.1777:07647
07648:-00026:+00080:-00060:003860.1777:07648
07649:+00010:+00075:-00034:003860.1777:07649
07650:-00024:+00076:-00069:003860.1777:07650
07651:-00013:+00102:-00086:003860.1777:07651
07652:+00011:+00119:-00072:003860.1777:07652
07653:+00009:+00141:-00116:003904.9836:07653
07654:-00019:+00135:-00120:003904.9836:07654
07655:-00020:+00130:-00023:003904.9836:07655
07656:-00015:+00108:-00043:003904.9836:07656
07657:-00005:+00109:+00005:003904.9836:07657
07658:-00009:+00079:+00174:003951.5639:07658
07659:+00008:+00049:+00154:003951.5639:07659
07660:-00040:+00007:+00040:003951.5639:07660
07661:-00022:-00006:-00122:003951.5639:07661
07662:-00057:+00002:-00257:003951.5639:07662
07663:-00105:-00037:-00328:003957.9638:07663
07664:-00089:-00055:-00207:003957.9638:07664
07665:-00055:-00054:+00008:003957.9638:07665
07666:-00071:-00061:+00271:003957.9638:07666
07667:+00010:-00045:+00366:003957.9638:07667
07668:-00016:-00029:+00263:003991.2478:07668
07669:-00014:-00018:+00095:003991.2478:07669
07670:+00053:-00021:+00157:003991.2478:07670
07671:+00154:+00009:+00137:003991.2478:07671
07672:+00078:+00049:+00032:003991.2478:07672
07673:+00058:+00056:-00182:004015.3000:07673
07674:+00048:+00060:-00047:004015.3000:07674
07675:+00124:+00076:+00024:004015.3000:07675
07676:+00029:+00078:-00030:004015.3000:07676
07677:+00025:+00073:+00047:004015.3000:07677
07678:+00006:+00079:+00135:004021.5778:07678
07679:+00021:+00090:+00052:004021.5778:07679
07680:+00015:+00115:+00181:004021.5778:07680
07681:+00052:+00105:+00125:004021.5778:07681
07682:-00024:+00092:-00196:004021.5778:07682
07683:+00011:+00097:-00050:004016.5952:07683
07684:-00038:+00084:+00024:004016.5952:07684
07685:-00126:+00015:-00228:004016.5952:07685
07686:-00081:+00019:-00203:004016.5952:07686
07687:-00111:-00061:-00026:004016.5952:07687
07688:-00147:-00049:-00118:004028.2346:07688
07689:-00153:-00116:-00136:004028.2346:07689
07690:-00118:-00187:-00010:004028.2346:07690
07691:-00096:-00187:+00049:004028.2346:07691
07692:-00100:-00203:+00020:004028.2346:07692
07693:-00113:-00194:+00082:003995.8652:07693
07694:-00119:-00211:+00104:003995.8652:07694
07695:-00086:-00199:+00117:003995.8652:07695
07696:-00102:-00194:-00017:003995.8652:07696
07697:-00072:-00201:-00027:003995.8652:07697
07698:-00053:-00161:-00051:003991.2099:07698
07699:-00038:-00169:-00071:003991.2099:07699
07700:+00014:-00106:-00034:003991.2099:07700
07701:+00046:-00043:+00065:003991.2099:07701
07702:+00040:-00032:+00082:003991.2099:07702
07703:+00085:+00003:+00122:003989.6406:07703
07704:+00099:+00055:+00177:003989.6406:07704
07705:+00101:+00094:+00135:003989.6406:07705
07706:+00048:+00107:+00038:003989.6406:07706
07707:+00059:+00136:+00001:003989.6406:07707
07708:+00031:+00147:+00003:003970.5080:07708
07709:-00049:+00165:-00050:003970.5080:07709
07710:-00031:+00197:-00025:003970.5080:07710
07711:-00011:+00185:+00107:003970.5080:07711
07712:-00006:+00201:+00043:003970.5080:07712
07713:-00020:+00183:+00013:003941.5378:07713
07714:-00010:+00177:-00007:003941.5378:07714
07715:-00005:+00134:-00024:003941.5378:07715
07716:-00002:+00088:-00037:003941.5378:07716
07717:-00022:+00064:+00138:003941.5378:07717
07718:-00006:+00010:+00183:003939.0046:07718
07719:-00058:-00013:+00102:003939.0046:07719
07720:-00099:-00031:+00054:003939.0046:07720
07721:-00093:-00048:+00002:003939.0046:07721
07722:-00119:-00053:-00018:003939.0046:07722
07723:-00065:-00081:-00019:003908.4687:07723
07724:-00072:-00068:+00043:003908.4687:07724
07725:-00005:-00082:-00008:003908.4687:07725
07726:-00014:-00070:-00053:003908.4687:07726
07727:+00030:-00075:+00056:003908.4687:07727
07728:+00045:-00095:+00021:003892.9792:07728
07729:+00026:-00090:+00008:003892.9792:07729
07730:+00035:-00090:+00006:003892.9792:07730
07731:+00055:-00096:-00017:003892.9792:07731
07732:+00044:-00092:-00068:003892.9792:07732
07733:+00031:-00080:+00005:003889.8105:07733
07734:+00023:-00078:+00112:003889.8105:07734
07735:+00027:-00050:+00014:003889.8105:07735
07736:+00007:-00051:+00029:003889.8105:07736
07737:+00057:-00022:-00001:003889.8105:07737
07738:-00007:-00030:-00024:003872.1721:07738
07739:-00008:-00023:-00082:003872.1721:07739
07740:+00011:-00046:-00059:003872.1721:07740
07741:+00043:-00004:-00087:003872.1721:07741
07742:+00028:-00035:-00106:003872.1721:07742
07743:+00017:+00000:-00049:003872.1721:07743
07744:+00043:+00010:-00040:003881.0036:07744
07745:+00031:+00035:-00075:003881.0036:07745
07746:+00020:+00052:-00067:003881.0036:07746
07747:-00014:+00029:-00050:003881.0036:07747
07748:-00006:+00040:-00071:003881.0036:07748
07749:-00021:+00067:-00067:003902.0209:07749
07750:-00032:+00062:-00026:003902.0209:07750
07751:-00036:+00074:-00111:003902.0209:07751
07752:-00075:+00109:-00089:003902.0209:07752
07753:-00037:+00107:-00055:003902.0209:07753
07754:-00016:+00133:-00123:003908.4045:07754
07755:+00005:+00186:-00125:003908.4045:07755
07756:+00030:+00165:-00113:003908.4045:07756
07757:+00026:+00180:-00135:003908.4045:07757
07758:-00010:+00153:-00132:003908.4045:07758
07759:-00013:+00162:-00099:003941.5283:07759
07760:-00009:+00137:+00021:003941.5283:07760
07761:-00030:+00093:+00011:003941.5283:07761
07762:-00052:+00094:+00046:003941.5283:07762
07763:-00023:+00013:+00076:003941.5283:07763
07764:-00060:-00033:-00082:003964.0905:07764
07765:-00059:-00047:-00175:003964.0905:07765
07766:-00071:-00078:-00211:003964.0905:07766
07767:-00059:-00058:-00138:003964.0905:07767
07768:-00006:-00116:-00018:003964.0905:07768
07769:-00001:-00079:+00217:003970.5454:07769
07770:+00072:-00055:+00202:003970.5454:07770
07771:+00078:-00012:+00069:003970.5454:07771
07772:+00134:-00015:+00048:003970.5454:07772
07773:+00145:+00028:+00085:003970.5454:07773
07774:+00144:+00072:+00111:004003.8295:07774
07775:+00164:+00109:+00089:004003.8295:07775
07776:+00165:+00111:+00048:004003.8295:07776
07777:+00147:+00121:+00038:004003.8295:07777
07778:+00100:+00123:+00024:004003.8295:07778
07779:+00025:+00143:-00051:003989.5261:07779
07780:-00007:+00131:-00144:003989.5261:07780
07781:-00036:+00120:-00120:003989.5261:07781
07782:-00067:+00127:-00027:003989.5261:07782
07783:-00134:+00094:-00113:003989.5261:07783
07784:-00187:+00037:-00188:003995.8652:07784
07785:-00198:-00004:+00415:003995.8652:07785
07786:-00195:-00079:+00348:003995.8652:07786
07787:-00308:-00090:-00170:003995.8652:07787
07788:-00236:-00137:-00258:003995.8652:07788
07789:-00255:-00151:-00054:003991.2290:07789
07790:-00129:-00162:-00053:003991.2290:07790
07791:-00196:-00259:-00105:003991.2290:07791
07792:-00031:-00193:-00078:003991.2290:07792
07793:-00088:-00250:-00066:003991.2290:07793
07794:-00014:-00204:+00010:003989.4594:07794
07795:-00106:-00212:+00001:003989.4594:07795
07796:-00065:-00148:+00158:003989.4594:07796
07797:+00033:-00135:+00080:003989.4594:07797
07798:+00079:-00079:+00112:003989.4594:07798
07799:+00066:-00109:+00271:003957.8796:07799
07800:+00101:-00046:+00252:003957.8796:07800
07801:+00060:-00072:+00028:003957.8796:07801
07802:+00104:-00019:-00011:003957.8796:07802
07803:+00001:-00027:-00200:003957.8796:07803
07804:+00016:+00040:-00060:003953.7795:07804
07805:-00022:+00014:+00019:003953.7795:07805
07806:+00025:+00123:+00156:003953.7795:07806
07807:+00015:+00176:+00114:003953.7795:07807
07808:+00039:+00204:+00099:003953.7795:07808
07809:+00009:+00210:+00097:003951.4614:07809
07810:+00011:+00211:+00059:003951.4614:07810
07811:+00010:+00235:+00070:003951.4614:07811
07812:-00013:+00237:+00118:003951.4614:07812
07813:-00024:+00231:+00122:003951.4614:07813
07814:-00090:+00181:+00101:003920.6088:07814
07815:-00087:+00144:-00078:003920.6088:07815
07816:-00077:+00123:+00126:003920.6088:07816
07817:-00048:+00081:+00050:003920.6088:07817
07818:-00098:+00025:-00015:003920.6088:07818
07819:-00060:-00023:-00003:003904.8847:07819
07820:-00055:-00081:-00076:003904.8847:07820
07821:-00052:-00109:-00003:003904.8847:07821
07822:+00016:-00145:+00073:003904.8847:07822
07823:-00007:-00189:+00071:003904.8847:07823
07824:-00074:-00193:+00107:003904.8847:07824
07825:-00032:-00246:+00118:003901.9208:07825
07826:-00062:-00192:+00040:003901.9208:07826
07827:-00036:-00260:+00036:003901.9208:07827
07828:-00056:-00226:+00168:003901.9208:07828
07829:-00004:-00236:+00051:003901.9208:07829
07830:+00012:-00248:+00042:003872.1186:07830
07831:+00042:-00193:-00052:003872.1186:07831
07832:+00045:-00206:-00139:003872.1186:07832
07833:+00053:-00153:-00176:003872.1186:07833
07834:+00065:-00090:-00048:003872.1186:07834
07835:+00104:-00064:-00140:003857.3688:07835
07836:+00148:-00015:+00094:003857.3688:07836
07837:+00172:+00013:+00111:003857.3688:07837
07838:+00098:+00055:+00058:003857.3688:07838
07839:+00106:+00087:-00021:003857.3688:07839
07840:+00066:+00111:-00018:003853.7229:07840
07841:+00055:+00120:-00089:003853.7229:07841
07842:+00003:+00147:-00008:003853.7229:07842
07843:-00021:+00139:+00000:003853.7229:07843
07844:-00070:+00156:-00073:003853.7229:07844
07845:-00050:+00145:-00091:003860.2404:07845
07846:-00050:+00128:-00035:003860.2404:07846
07847:-00073:+00102:+00030:003860.2404:07847
07848:-00065:+00090:+00050:003860.2404:07848
07849:-00052:+00059:+00034:003860.2404:07849
07850:-00059:+00061:-00022:003869.1105:07850
07851:-00057:+00070:-00094:003869.1105:07851
07852:-00067:+00063:-00095:003869.1105:07852
07853:-00046:+00024:-00043:003869.1105:07853
07854:-00056:+00025:-00071:003869.1105:07854
07855:-00055:+00036:-00043:003869.1105:07855
07856:-00035:+00036:-00060:003901.9116:07856
07857:-00050:+00020:-00062:003901.9116:07857
07858:-00061:+00012:-00120:003901.9116:07858
07859:-00044:+00032:-00127:003901.9116:07859
07860:-00008:+00015:-00113:003901.9116:07860
07861:+00000:+00038:-00068:003920.5815:07861
07862:+00022:+00048:-00010:003920.5815:07862
07863:+00074:+00036:+00067:003920.5815:07863
07864:+00060:+00028:+00101:003920.5815:07864
07865:+00022:-00001:+00137:003920.5815:07865
07866:+00040:-00016:+00150:003953.6691:07866
07867:+00014:-00024:+00030:003953.6691:07867
07868:-00003:-00032:-00244:003953.6691:07868
07869:-00041:-00011:-00261:003953.6691:07869
07870:-00018:-00013:-00209:003953.6691:07870
07871:-00028:-00062:-00088:003976.6777:07871
07872:+00014:-00019:+00169:003976.6777:07872
07873:+00072:-00035:+00242:003976.6777:07873
07874:+00057:+00033:+00357:003976.6777:07874
07875:+00073:+00028:+00130:003976.6777:07875
07876:+00063:+00077:+00111:003995.7797:07876
07877:+00121:+00127:+00129:003995.7797:07877
07878:+00084:+00127:+00087:003995.7797:07878
07879:+00034:+00138:-00210:003995.7797:07879
07880:-00017:+00127:-00023:003995.7797:07880
07881:+00118:+00156:+00026:003991.1818:07881
07882:-00072:+00087:-00047:003991.1818:07882
07883:-00014:+00108:-00136:003991.1818:07883
07884:-00088:+00086:-00153:003991.1818:07884
07885:+00018:+00120:-00096:003991.1818:07885
07886:-00089:+00060:-00338:004002.2946:07886
07887:-00002:+00125:+00149:004002.2946:07887
07888:-00013:+00051:+00459:004002.2946:07888
07889:-00130:+00040:+00117:004002.2946:07889
07890:-00148:-00015:-00255:004002.2946:07890
07891:-00091:-00085:-00147:003983.1132:07891
07892:-00224:-00143:-00165:003983.1132:07892
07893:-00242:-00176:-00211:003983.1132:07893
07894:-00194:-00227:-00155:003983.1132:07894
07895:-00180:-00245:-00052:003983.1132:07895
07896:-00066:-00292:-00004:003991.1630:07896
07897:-00070:-00273:+00116:003991.1630:07897
07898:-00047:-00269:+00050:003991.1630:07898
07899:-00041:-00193:-00004:003991.1630:07899
07900:+00004:-00190:-00014:003991.1630:07900
07901:+00038:-00149:+00136:003989.4594:07901
07902:+00044:-00141:+00077:003989.4594:07902
07903:+00055:-00057:+00040:003989.4594:07903
07904:+00019:-00062:-00084:003989.4594:07904
07905:+00068:-00024:-00081:003989.4594:07905
07906:+00030:-00035:-00101:003957.9257:07906
07907:+00043:+00015:-00009:003957.9257:07907
07908:+00092:+00036:+00019:003957.9257:07908
07909:+00118:+00103:+00166:003957.9257:07909
07910:+00084:+00090:+00165:003957.9257:07910
07911:+00058:+00179:+00092:003953.8164:07911
07912:+00039:+00221:+00015:003953.8164:07912
07913:+00008:+00267:-00122:003953.8164:07913
07914:-00099:+00274:-00119:003953.8164:07914
07915:-00135:+00270:+00053:003953.8164:07915
07916:-00156:+00256:+00029:003939.0141:07916
07917:-00182:+00271:-00031:003939.0141:07917
07918:-00156:+00195:-00033:003939.0141:07918
07919:-00141:+00202:+00409:003939.0141:07919
07920:-00108:+00105:+00109:003939.0141:07920
07921:-00139:+00114:-00121:003920.6914:07921
07922:-00134:+00064:-00004:003920.6914:07922
07923:-00086:-00014:+00119:003920.6914:07923
07924:-00096:-00049:+00017:003920.6914:07924
07925:-00104:-00070:+00180:003920.6914:07925
07926:-00099:-00149:+00056:003917.0173:07926
07927:-00115:-00138:-00063:003917.0173:07927
07928:-00030:-00202:-00119:003917.0173:07928
07929:-00022:-00191:+00007:003917.0173:07929
07930:-00044:-00220:-00035:003917.0173:07930
07931:+00029:-00182:+00029:003901.9116:07931
07932:+00059:-00187:+00278:003901.9116:07932
07933:+00134:-00205:+00314:003901.9116:07933
07934:+00066:-00183:+00223:003901.9116:07934
07935:+00062:-00167:+00101:003901.9116:07935
07936:+00052:-00158:-00113:003872.1186:07936
07937:+00056:-00111:-00151:003872.1186:07937
07938:+00005:-00096:-00104:003872.1186:07938
07939:+00006:-00057:-00292:003872.1186:07939
07940:+00023:-00050:+00117:003872.1186:07940
07941:+00135:-00007:+00173:003872.1186:07941
07942:+00046:+00045:-00007:003892.9521:07942
07943:+00087:+00042:-00104:003892.9521:07943
07944:+00062:+00059:+00038:003892.9521:07944
07945:+00045:+00057:-00056:003892.9521:07945
07946:+00024:+00087:-00097:003892.9521:07946
07947:+00025:+00109:-00047:003889.7475:07947
07948:-00026:+00115:-00034:003889.7475:07948
07949:-00040:+00124:-00083:003889.7475:07949
07950:-00032:+00142:-00024:003889.7475:07950
07951:-00038:+00139:-00052:003889.7475:07951
07952:-00003:+00128:-00095:003908.3408:07952
07953:+00015:+00127:-00055:003908.3408:07953
07954:+00024:+00114:-00041:003908.3408:07954
07955:+00040:+00091:-00066:003908.3408:07955
07956:+00044:+00112:-00090:003908.3408:07956
07957:+00062:+00115:-00071:003916.8911:07957
07958:+00041:+00085:-00073:003916.8911:07958
07959:+00041:+00111:-00073:003916.8911:07959
07960:-00013:+00076:-00067:003916.8911:07960
07961:-00018:+00084:-00102:003916.8911:07961
07962:-00043:+00096:-00151:003951.4797:07962
07963:-00033:+00086:-00175:003951.4797:07963
07964:-00050:+00061:-00154:003951.4797:07964
07965:-00020:+00062:-00111:003951.4797:07965
07966:+00010:+00040:-00010:003951.4797:07966
07967:+00010:+00047:+00162:003970.4135:07967
07968:-00011:-00008:+00280:003970.4135:07968
07969:-00007:-00061:+00182:003970.4135:07969
07970:-00034:-00060:-00150:003970.4135:07970
07971:-00042:-00064:-00265:003970.4135:07971
07972:-00001:-00049:-00170:003978.5866:07972
07973:+00026:-00075:-00140:003978.5866:07973
07974:+00000:-00076:-00181:003978.5866:07974
07975:+00046:-00059:+00299:003978.5866:07975
07976:+00138:-00053:+00347:003978.5866:07976
07977:+00028:-00021:+00184:004002.3041:07977
07978:+00069:+00021:+00144:004002.3041:07978
07979:+00119:+00045:+00264:004002.3041:07979
07980:+00132:+00071:+00109:004002.3041:07980
07981:+00115:+00089:+00073:004002.3041:07981
07982:+00168:+00130:+00087:004008.6323:07982
07983:+00141:+00161:+00050:004008.6323:07983
07984:+00127:+00158:-00134:004008.6323:07984
07985:-00025:+00138:+00038:004008.6323:07985
07986:+00043:+00152:+00049:004008.6323:07986
07987:-00065:+00147:+00115:004003.8010:07987
07988:-00089:+00093:+00058:004003.8010:07988
07989:-00143:+00056:-00003:004003.8010:07989
07990:-00102:+00024:-00148:004003.8010:07990
07991:-00167:-00014:+00257:004003.8010:07991
07992:-00055:-00049:+00405:004015.1455:07992
07993:-00303:-00169:-00017:004015.1455:07993
07994:-00190:-00229:-00222:004015.1455:07994
07995:-00189:-00264:-00086:004015.1455:07995
07996:-00173:-00270:+00073:004015.1455:07996
07997:-00198:-00347:-00011:003983.0471:07997
07998:-00164:-00320:+00007:003983.0471:07998
07999:-00038:-00325:-00024:003983.0471:07999
08000:-00019:-00286:+00007:003983.0471:08000
08001:-00016:-00306:-00057:003983.0471:08001
08002:-00048:-00252:+00091:003991.1069:08002
08003:+00012:-00226:+00143:003991.1069:08003
08004:+00045:-00171:+00209:003991.1069:08004
08005:+00070:-00152:+00055:003991.1069:08005
08006:+00068:-00060:+00018:003991.1069:08006
08007:+00105:-00036:-00093:003976.6679:08007
08008:+00099:+00020:-00057:003976.6679:08008
08009:+00133:+00039:-00053:003976.6679:08009
08010:+00117:+00045:-00050:003976.6679:08010
08011:+00081:+00060:-00067:003976.6679:08011
08012:+00020:+00106:-00216:003957.9257:08012
08013:-00014:+00144:-00171:003957.9257:08013
08014:+00000:+00183:+00034:003957.9257:08014
08015:-00034:+00217:+00048:003957.9257:08015
08016:-00075:+00234:+00030:003957.9257:08016
08017:-00087:+00244:+00055:003941.4006:08017
08018:-00082:+00260:-00038:003941.4006:08018
08019:-00118:+00252:+00081:003941.4006:08019
08020:-00113:+00216:+00050:003941.4006:08020
08021:-00147:+00182:+00048:003941.4006:08021
08022:-00087:+00187:+00111:003926.4885:08022
08023:-00058:+00129:+00021:003926.4885:08023
08024:-00043:+00114:-00064:003926.4885:08024
08025:-00034:+00079:-00211:003926.4885:08025
08026:+00021:+00032:+00129:003926.4885:08026
08027:+00052:-00002:+00074:003908.4045:08027
08028:-00018:-00062:+00048:003908.4045:08028
08029:-00026:-00099:+00129:003908.4045:08029
08030:-00042:-00114:+00175:003908.4045:08030
08031:-00079:-00150:-00047:003908.4045:08031
08032:-00116:-00142:+00086:003908.4045:08032
08033:-00086:-00178:+00042:003880.9592:08033
08034:-00104:-00145:+00002:003880.9592:08034
08035:-00035:-00184:-00049:003880.9592:08035
08036:-00012:-00159:+00020:003880.9592:08036
08037:+00029:-00198:+00051:003880.9592:08037
08038:+00035:-00168:+00012:003877.6044:08038
08039:+00060:-00174:+00084:003877.6044:08039
08040:+00053:-00152:+00029:003877.6044:08040
08041:+00045:-00154:+00020:003877.6044:08041
08042:+00068:-00127:+00088:003877.6044:08042
08043:+00035:-00127:+00064:003872.2612:08043
08044:+00028:-00058:-00012:003872.2612:08044
08045:+00006:-00043:-00080:003872.2612:08045
08046:+00008:-00017:-00023:003872.2612:08046
08047:+00001:+00005:-00023:003872.2612:08047
08048:+00025:+00021:+00000:003857.4389:08048
08049:+00039:+00048:+00025:003857.4389:08049
08050:+00005:+00047:-00003:003857.4389:08050
08051:+00005:+00054:+00022:003857.4389:08051
08052:+00001:+00066:-00001:003857.4389:08052
08053:-00002:+00054:-00034:003865.6625:08053
08054:-00006:+00063:-00062:003865.6625:08054
08055:-00016:+00052:-00042:003865.6625:08055
08056:-00017:+00026:-00058:003865.6625:08056
08057:-00017:+00054:-00068:003865.6625:08057
08058:-00025:+00048:-00108:003884.0605:08058
08059:-00021:+00030:-00103:003884.0605:08059
08060:-00041:+00047:-00112:003884.0605:08060
08061:-00039:+00050:-00133:003884.0605:08061
08062:-00032:+00053:-00171:003884.0605:08062
08063:-00044:+00058:-00134:003884.0605:08063
08064:-00019:+00084:-00128:003916.9990:08064
08065:-00045:+00076:-00104:003916.9990:08065
08066:-00037:+00110:-00087:003916.9990:08066
08067:-00033:+00131:-00126:003916.9990:08067
08068:-00020:+00146:-00148:003916.9990:08068
08069:-00035:+00139:-00143:003926.5346:08069
08070:-00017:+00154:-00121:003926.5346:08070
08071:-00041:+00160:-00126:003926.5346:08071
08072:-00011:+00154:-00052:003926.5346:08072
08073:+00029:+00173:+00062:003926.5346:08073
08074:+00018:+00146:+00137:003945.3776:08074
08075:+00001:+00074:+00176:003945.3776:08075
08076:-00008:+00080:+00029:003945.3776:08076
08077:-00059:+00100:-00328:003945.3776:08077
08078:-00088:+00087:-00284:003945.3776:08078
08079:-00073:+00057:-00216:003978.5769:08079
08080:-00099:+00068:-00020:003978.5769:08080
08081:-00084:+00042:+00212:003978.5769:08081
08082:+00009:+00039:+00171:003978.5769:08082
08083:+00026:+00088:+00053:003978.5769:08083
08084:+00016:+00070:+00085:003989.4497:08084
08085:+00115:+00142:+00269:003989.4497:08085
08086:+00124:+00158:+00205:003989.4497:08086
08087:+00111:+00152:+00152:003989.4497:08087
08088:+00129:+00165:+00040:003989.4497:08088
08089:+00076:+00131:+00083:003995.7797:08089
08090:+00085:+00123:+00052:003995.7797:08090
08091:+00004:+00107:-00049:003995.7797:08091
08092:+00004:+00086:+00089:003995.7797:08092
08093:-00036:+00115:+00121:003995.7797:08093
08094:-00102:+00057:+00093:004016.4238:08094
08095:-00135:+00052:+00122:004016.4238:08095
08096:-00128:-00005:-00026:004016.4238:08096
08097:-00156:-00016:+00040:004016.4238:08097
08098:-00142:-00058:+00249:004016.4238:08098
08099:-00205:-00128:+00278:004015.1743:08099
08100:-00271:-00152:-00107:004015.1743:08100
08101:-00196:-00196:-00191:004015.1743:08101
08102:-00210:-00213:-00105:004015.1743:08102
08103:-00197:-00266:-00037:004015.1743:08103
08104:-00212:-00285:-00040:003995.8181:08104
08105:-00085:-00284:+00055:003995.8181:08105
08106:-00006:-00270:+00068:003995.8181:08106
08107:-00039:-00300:-00050:003995.8181:08107
08108:-00022:-00283:+00111:003995.8181:08108
08109:+00041:-00290:+00144:004003.6398:08109
08110:+00061:-00214:+00074:004003.6398:08110
08111:+00051:-00176:+00010:004003.6398:08111
08112:+00081:-00168:+00072:004003.6398:08112
08113:+00031:-00108:+00015:004003.6398:08113
08114:+00030:-00079:-00041:003989.5261:08114
08115:+00025:-00013:-00056:003989.5261:08115
08116:+00013:+00039:+00022:003989.5261:08116
08117:-00025:+00040:+00008:003989.5261:08117
08118:+00002:+00116:+00008:003989.5261:08118
08119:+00012:+00118:+00015:003970.4704:08119
08120:+00057:+00163:-00029:003970.4704:08120
08121:+00050:+00216:-00091:003970.4704:08121
08122:+00054:+00223:-00032:003970.4704:08122
08123:+00026:+00224:+00023:003970.4704:08123
08124:+00000:+00282:-00001:003978.6333:08124
08125:-00012:+00258:+00048:003978.6333:08125
08126:-00057:+00252:+00044:003978.6333:08126
08127:-00101:+00239:-00019:003978.6333:08127
08128:-00086:+00222:+00026:003978.6333:08128
08129:-00068:+00192:-00030:003951.5080:08129
08130:-00082:+00176:-00084:003951.5080:08130
08131:-00037:+00144:-00062:003951.5080:08131
08132:-00058:+00075:+00101:003951.5080:08132
08133:-00023:+00084:+00068:003951.5080:08133
08134:-00027:+00031:+00067:003933.0097:08134
08135:-00011:+00019:+00045:003933.0097:08135
08136:-00038:-00031:+00047:003933.0097:08136
08137:+00011:-00046:-00028:003933.0097:08137
08138:-00020:-00044:+00035:003933.0097:08138
08139:+00008:-00071:-00018:003904.9204:08139
08140:-00014:-00096:-00049:003904.9204:08140
08141:-00012:-00089:+00020:003904.9204:08141
08142:+00007:-00107:+00026:003904.9204:08142
08143:+00004:-00133:+00042:003904.9204:08143
08144:+00003:-00139:+00075:003901.9570:08144
08145:+00015:-00154:+00074:003901.9570:08145
08146:+00000:-00154:+00041:003901.9570:08146
08147:-00044:-00145:+00006:003901.9570:08147
08148:-00045:-00121:+00040:003901.9570:08148
08149:-00045:-00102:+00032:003884.1596:08149
08150:-00055:-00088:+00036:003884.1596:08150
08151:-00059:-00078:+00032:003884.1596:08151
08152:-00048:-00078:+00006:003884.1596:08152
08153:-00047:-00044:-00055:003884.1596:08153
08154:-00056:-00023:+00003:003884.1596:08154
08155:-00015:-00024:+00036:003880.9858:08155
08156:-00043:-00011:-00030:003880.9858:08156
08157:-00018:-00024:+00039:003880.9858:08157
08158:-00007:+00004:+00041:003880.9858:08158
08159:-00022:+00006:-00060:003880.9858:08159
08160:-00017:-00005:-00024:003889.7382:08160
08161:+00013:+00010:-00001:003889.7382:08161
08162:-00014:+00027:-00061:003889.7382:08162
08163:+00022:+00052:-00024:003889.7382:08163
08164:+00039:+00054:-00014:003889.7382:08164
08165:+00039:+00031:-00055:003896.2312:08165
08166:+00041:+00056:-00055:003896.2312:08166
08167:+00068:+00091:-00051:003896.2312:08167
08168:+00084:+00092:-00099:003896.2312:08168
08169:+00107:+00125:-00126:003896.2312:08169
08170:+00106:+00125:-00125:003929.1435:08170
08171:+00083:+00109:-00128:003929.1435:08171
08172:+00057:+00092:-00139:003929.1435:08172
08173:+00038:+00109:-00038:003929.1435:08173
08174:+00007:+00096:-00048:003929.1435:08174
08175:-00057:+00056:+00045:003951.4328:08175
08176:-00057:+00055:+00083:003951.4328:08176
08177:-00076:+00016:+00048:003951.4328:08177
08178:-00091:-00028:-00008:003951.4328:08178
08179:-00096:-00050:-00107:003951.4328:08179
08180:-00133:-00045:-00282:003945.3588:08180
08181:-00150:-00059:-00183:003945.3588:08181
08182:-00114:-00076:-00010:003945.3588:08182
08183:-00069:-00049:+00162:003945.3588:08183
08184:-00035:-00033:+00214:003945.3588:08184
08185:+00009:+00017:+00113:003978.5769:08185
08186:+00053:+00078:-00015:003978.5769:08186
08187:+00114:+00101:+00077:003978.5769:08187
08188:+00208:+00112:+00119:003978.5769:08188
08189:+00201:+00121:+00067:003978.5769:08189
08190:+00191:+00133:+00025:003989.4208:08190
08191:+00199:+00139:+00057:003989.4208:08191
08192:+00173:+00160:-00015:003989.4208:08192
08193:+00091:+00138:-00094:003989.4208:08193
08194:+00001:+00156:-00052:003989.4208:08194
08195:+00000:+00142:-00057:003983.1606:08195
08196:-00077:+00105:-00185:003983.1606:08196
08197:-00112:+00069:+00011:003983.1606:08197
08198:-00151:+00031:+00086:003983.1606:08198
08199:-00246:-00036:+00003:003983.1606:08199
08200:-00259:-00088:-00114:003978.6516:08200
08201:-00272:-00122:-00118:003978.6516:08201
08202:-00217:-00149:+00276:003978.6516:08202
08203:-00222:-00202:+00067:003978.6516:08203
08204:-00258:-00212:-00139:003978.6516:08204
08205:-00105:-00207:-00297:003989.4208:08205
08206:-00133:-00210:-00251:003989.4208:08206
08207:-00029:-00194:+00056:003989.4208:08207
08208:-00017:-00231:+00143:003989.4208:08208
08209:+00001:-00184:+00015:003989.4208:08209
08210:+00046:-00174:-00085:003970.4233:08210
08211:+00091:-00136:+00097:003970.4233:08211
08212:+00048:-00130:+00187:003970.4233:08212
08213:+00075:-00095:+00161:003970.4233:08213
08214:+00093:-00060:+00051:003970.4233:08214
08215:+00120:-00004:-00040:003966.1628:08215
08216:+00069:+00001:+00040:003966.1628:08216
08217:+00061:+00036:+00056:003966.1628:08217
08218:-00029:+00016:-00095:003966.1628:08218
08219:+00009:+00062:+00002:003966.1628:08219
08220:-00042:+00073:-00011:003951.3395:08220
08221:-00083:+00121:-00050:003951.3395:08221
08222:-00114:+00145:-00033:003951.3395:08222
08223:-00062:+00177:+00070:003951.3395:08223
08224:-00076:+00192:-00096:003951.3395:08224
08225:-00066:+00222:-00050:003920.6730:08225
08226:-00052:+00203:+00221:003920.6730:08226
08227:-00074:+00180:+00158:003920.6730:08227
08228:-00079:+00173:+00025:003920.6730:08228
08229:-00002:+00187:+00190:003920.6730:08229
08230:+00002:+00140:+00074:003917.0173:08230
08231:-00047:+00097:+00021:003917.0173:08231
08232:+00001:-00002:-00022:003917.0173:08232
08233:+00018:+00022:+00007:003917.0173:08233
08234:+00036:-00045:-00052:003917.0173:08234
08235:+00001:-00083:+00014:003917.0173:08235
08236:-00021:-00103:+00164:003889.7475:08236
08237:-00039:-00173:-00014:003889.7475:08237
08238:-00061:-00200:+00049:003889.7475:08238
08239:-00021:-00178:+00105:003889.7475:08239
08240:-00101:-00199:+00113:003889.7475:08240
08241:-00067:-00196:+00041:003884.1147:08241
08242:-00033:-00190:+00146:003884.1147:08242
08243:+00004:-00151:+00004:003884.1147:08243
08244:+00015:-00181:+00012:003884.1147:08244
08245:+00012:-00132:+00056:003884.1147:08245
08246:-00023:-00146:-00005:003857.2810:08246
08247:+00039:-00118:-00074:003857.2810:08247
08248:+00054:-00090:-00049:003857.2810:08248
08249:+00049:-00096:+00090:003857.2810:08249
08250:+00090:-00053:+00061:003857.2810:08250
08251:+00065:+00001:+00014:003865.6086:08251
08252:+00105:+00020:-00059:003865.6086:08252
08253:+00104:+00039:-00059:003865.6086:08253
08254:+00055:+00043:-00029:003865.6086:08254
08255:+00071:+00083:+00013:003865.6086:08255
08256:+00033:+00081:-00064:003860.1071:08256
08257:+00006:+00103:+00004:003860.1071:08257
08258:+00000:+00092:+00020:003860.1071:08258
08259:-00068:+00108:+00020:003860.1071:08259
08260:-00074:+00085:-00028:003860.1071:08260
08261:-00072:+00114:-00050:003881.0302:08261
08262:-00080:+00086:-00113:003881.0302:08262
08263:-00079:+00075:-00118:003881.0302:08263
08264:-00089:+00094:-00027:003881.0302:08264
08265:-00061:+00097:-00082:003881.0302:08265
08266:-00072:+00074:-00113:003881.0302:08266
08267:-00019:+00091:-00076:003901.8476:08267
08268:-00020:+00062:-00125:003901.8476:08268
08269:-00003:+00095:-00116:003901.8476:08269
08270:+00030:+00078:-00112:003901.8476:08270
08271:+00047:+00093:-00198:003901.8476:08271
08272:+00064:+00112:-00190:003920.5449:08272
08273:+00062:+00108:-00142:003920.5449:08273
08274:+00053:+00115:-00102:003920.5449:08274
08275:+00040:+00098:-00138:003920.5449:08275
08276:+00041:+00116:-00070:003920.5449:08276
08277:+00023:+00076:-00062:003941.2719:08277
08278:-00032:+00045:+00039:003941.2719:08278
08279:-00022:+00029:+00215:003941.2719:08279
08280:-00044:+00013:+00176:003941.2719:08280
08281:-00062:+00002:-00121:003941.2719:08281
08282:-00104:+00022:-00223:003976.6108:08282
08283:-00061:+00010:-00194:003976.6108:08283
08284:-00068:-00008:-00183:003976.6108:08284
08285:-00077:-00019:-00198:003976.6108:08285
08286:+00010:-00003:+00183:003976.6108:08286
08287:+00017:+00002:+00482:003970.3952:08287
08288:+00013:+00022:+00449:003970.3952:08288
08289:+00038:+00024:+00075:003970.3952:08289
08290:+00050:+00096:+00097:003970.3952:08290
08291:+00169:+00099:+00125:003970.3952:08291
08292:+00205:+00107:+00096:003991.1257:08292
08293:+00143:+00109:-00042:003991.1257:08293
08294:+00157:+00101:+00023:003991.1257:08294
08295:+00181:+00079:-00021:003991.1257:08295
08296:+00060:+00061:+00080:003991.1257:08296
08297:-00049:+00027:+00148:004002.2753:08297
08298:-00078:+00040:+00173:004002.2753:08298
08299:-00135:+00048:+00104:004002.2753:08299
08300:-00068:+00073:+00087:004002.2753:08300
08301:-00098:-00004:-00008:004002.2753:08301
08302:-00157:-00004:-00074:003983.0378:08302
08303:-00186:-00103:-00090:003983.0378:08303
08304:-00162:-00077:+00164:003983.0378:08304
08305:-00212:-00191:+00089:003983.0378:08305
08306:-00289:-00186:-00059:003983.0378:08306
08307:-00181:-00242:-00098:003991.0039:08307
08308:-00179:-00221:-00062:003991.0039:08308
08309:-00142:-00266:+00086:003991.0039:08309
08310:-00140:-00296:+00051:003991.0039:08310
08311:-00074:-00296:-00109:003991.0039:08311
08312:-00014:-00265:-00009:003989.4401:08312
08313:+00072:-00257:+00138:003989.4401:08313
08314:+00034:-00191:+00060:003989.4401:08314
08315:+00043:-00184:-00019:003989.4401:08315
08316:+00133:-00099:+00062:003989.4401:08316
08317:+00120:-00093:+00067:003970.3857:08317
08318:+00096:-00045:+00058:003970.3857:08318
08319:+00084:-00012:-00137:003970.3857:08319
08320:+00090:-00007:-00201:003970.3857:08320
08321:+00111:+00055:-00138:003970.3857:08321
08322:+00094:+00092:-00074:003966.0795:08322
08323:+00038:+00107:-00008:003966.0795:08323
08324:+00053:+00170:+00041:003966.0795:08324
08325:+00037:+00191:+00058:003966.0795:08325
08326:+00024:+00235:+00021:003966.0795:08326
08327:-00059:+00283:-00037:003951.4421:08327
08328:-00064:+00297:+00078:003951.4421:08328
08329:-00071:+00292:-00013:003951.4421:08329
08330:-00120:+00308:+00038:003951.4421:08330
08331:-00100:+00313:-00009:003951.4421:08331
08332:-00104:+00239:-00005:003920.6638:08332
08333:-00104:+00185:-00024:003920.6638:08333
08334:-00113:+00165:-00181:003920.6638:08334
08335:-00076:+00102:+00055:003920.6638:08335
08336:-00069:+00096:+00001:003920.6638:08336
08337:-00139:+00010:-00011:003916.9902:08337
08338:-00099:-00024:-00046:003916.9902:08338
08339:-00104:-00042:+00064:003916.9902:08339
08340:-00081:-00087:-00066:003916.9902:08340
08341:-00108:-00120:+00105:003916.9902:08341
08342:-00059:-00160:+00179:003901.8933:08342
08343:-00060:-00172:+00061:003901.8933:08343
08344:-00043:-00196:+00017:003901.8933:08344
08345:-00023:-00207:+00091:003901.8933:08345
08346:-00045:-00247:+00034:003901.8933:08346
08347:-00023:-00248:+00162:003872.1005:08347
08348:+00017:-00248:+00170:003872.1005:08348
08349:+00003:-00219:+00044:003872.1005:08349
08350:+00022:-00219:-00006:003872.1005:08350
08351:+00022:-00198:-00018:003872.1005:08351
08352:+00044:-00146:-00081:003872.1005:08352
08353:+00047:-00114:-00118:003880.9057:08353
08354:+00053:-00070:-00037:003880.9057:08354
08355:+00082:-00058:+00181:003880.9057:08355
08356:+00105:-00044:+00143:003880.9057:08356
08357:+00062:+00011:+00039:003880.9057:08357
08358:+00084:+00020:-00004:003877.5864:08358
08359:+00023:+00070:-00003:003877.5864:08359
08360:-00003:+00044:-00109:003877.5864:08360
08361:-00027:+00077:+00008:003877.5864:08361
08362:-00026:+00079:-00016:003877.5864:08362
08363:-00037:+00094:-00090:003884.0244:08363
08364:-00055:+00075:-00098:003884.0244:08364
08365:-00050:+00109:-00045:003884.0244:08365
08366:-00056:+00100:-00128:003884.0244:08366
08367:-00029:+00104:-00071:003884.0244:08367
08368:+00016:+00091:-00063:003904.8491:08368
08369:+00028:+00104:-00053:003904.8491:08369
08370:+00039:+00101:-00098:003904.8491:08370
08371:+00035:+00129:-00071:003904.8491:08371
08372:+00027:+00110:-00099:003904.8491:08372
08373:+00001:+00116:-00113:003926.4975:08373
08374:+00016:+00114:-00101:003926.4975:08374
08375:+00027:+00119:-00054:003926.4975:08375
08376:+00031:+00145:-00185:003926.4975:08376
08377:+00019:+00118:-00198:003926.4975:08377
08378:+00029:+00109:-00195:003932.9265:08378
08379:+00012:+00072:-00173:003932.9265:08379
08380:+00000:+00064:-00110:003932.9265:08380
08381:-00048:+00046:+00070:003932.9265:08381
08382:-00065:+00034:+00149:003932.9265:08382
08383:-00100:-00008:+00237:003953.6777:08383
08384:-00106:-00035:-00041:003953.6777:08384
08385:-00106:-00035:-00311:003953.6777:08385
08386:-00076:+00018:-00236:003953.6777:08386
08387:-00002:-00001:-00135:003953.6777:08387
08388:-00010:-00010:-00067:003976.6208:08388
08389:+00070:+00011:-00009:003976.6208:08389
08390:+00104:+00069:+00318:003976.6208:08390
08391:+00114:+00043:+00332:003976.6208:08391
08392:+00124:+00143:+00169:003976.6208:08392
08393:+00188:+00137:+00281:003983.0947:08393
08394:+00201:+00221:+00188:003983.0947:08394
08395:+00174:+00195:-00079:003983.0947:08395
08396:+00172:+00241:-00086:003983.0947:08396
08397:+00169:+00216:-00089:003983.0947:08397
08398:+00120:+00212:-00039:003991.0971:08398
08399:+00046:+00168:-00265:003991.0971:08399
08400:-00018:+00164:+00234:003991.0971:08400
08401:-00015:+00121:+00254:003991.0971:08401
08402:-00141:+00139:+00220:003991.0971:08402
08403:-00189:-00001:-00013:004002.2182:08403
08404:-00199:-00016:-00039:004002.2182:08404
08405:-00229:-00094:+00223:004002.2182:08405
08406:-00256:-00165:+00092:004002.2182:08406
08407:-00347:-00212:-00056:004002.2182:08407
08408:-00156:-00234:-00096:003982.9902:08408
08409:-00201:-00286:-00170:003982.9902:08409
08410:-00189:-00265:+00038:003982.9902:08410
08411:-00183:-00366:+00100:003982.9902:08411
08412:-00142:-00369:-00072:003982.9902:08412
08413:-00052:-00359:-00131:003991.1540:08413
08414:+00074:-00346:+00052:003991.1540:08414
08415:+00032:-00354:+00079:003991.1540:08415
08416:+00032:-00287:-00011:003991.1540:08416
08417:+00082:-00216:+00075:003991.1540:08417
08418:+00124:-00161:+00137:003989.4306:08418
08419:+00140:-00101:+00236:003989.4306:08419
08420:+00113:-00083:+00162:003989.4306:08420
08421:+00114:-00049:+00048:003989.4306:08421
08422:+00103:+00024:-00092:003989.4306:08422
08423:+00082:+00048:-00134:003970.4423:08423
08424:+00058:+00076:-00106:003970.4423:08424
08425:+00026:+00146:-00143:003970.4423:08425
08426:+00024:+00172:-00152:003970.4423:08426
08427:+00002:+00223:-00121:003970.4423:08427
08428:-00014:+00297:+00144:003970.4423:08428
08429:+00010:+00295:+00130:003966.1166:08429
08430:-00066:+00301:+00130:003966.1166:08430
08431:-00052:+00339:+00082:003966.1166:08431
08432:-00102:+00289:+00069:003966.1166:08432
08433:-00151:+00263:+00077:003966.1166:08433
08434:-00164:+00265:+00014:003951.4511:08434
08435:-00162:+00185:-00017:003951.4511:08435
08436:-00148:+00163:+00083:003951.4511:08436
08437:-00107:+00106:+00066:003951.4511:08437
08438:-00102:+00081:+00132:003951.4511:08438
08439:-00046:+00047:+00207:003920.6088:08439
08440:-00070:-00032:+00123:003920.6088:08440
08441:-00030:-00044:+00003:003920.6088:08441
08442:+00014:-00115:-00030:003920.6088:08442
08443:-00030:-00121:-00013:003920.6088:08443
08444:-00007:-00160:-00048:003917.0173:08444
08445:-00023:-00155:+00024:003917.0173:08445
08446:+00025:-00175:+00076:003917.0173:08446
08447:+00042:-00204:-00034:003917.0173:08447
08448:+00018:-00183:+00094:003917.0173:08448
08449:+00062:-00175:+00077:003901.8842:08449
08450:+00060:-00179:-00048:003901.8842:08450
08451:+00057:-00149:+00017:003901.8842:08451
08452:+00050:-00155:-00015:003901.8842:08452
08453:+00045:-00158:+00048:003901.8842:08453
08454:+00021:-00129:-00046:003884.1147:08454
08455:+00012:-00108:+00077:003884.1147:08455
08456:+00030:-00086:+00028:003884.1147:08456
08457:-00029:-00057:-00069:003884.1147:08457
08458:+00010:-00075:-00030:003884.1147:08458
08459:+00015:-00033:-00063:003869.0927:08459
08460:+00021:-00006:-00010:003869.0927:08460
08461:+00017:+00020:+00015:003869.0927:08461
08462:-00014:+00036:+00047:003869.0927:08462
08463:-00007:+00070:-00060:003869.0927:08463
08464:-00018:+00067:-00055:003889.6384:08464
08465:+00010:+00061:-00038:003889.6384:08465
08466:-00025:+00072:-00097:003889.6384:08466
08467:+00012:+00058:-00093:003889.6384:08467
08468:-00010:+00058:-00035:003889.6384:08468
08469:+00013:+00060:-00061:003884.0065:08469
08470:-00012:+00061:-00100:003884.0065:08470
08471:+00015:+00042:-00053:003884.0065:08471
08472:+00046:+00058:-00049:003884.0065:08472
08473:+00007:+00047:-00087:003884.0065:08473
08474:+00042:+00067:-00094:003884.0065:08474
08475:+00046:+00060:-00080:003916.8635:08475
08476:+00008:+00080:-00106:003916.8635:08476
08477:+00003:+00083:-00136:003916.8635:08477
08478:+00003:+00092:-00112:003916.8635:08478
08479:+00000:+00109:-00174:003916.8635:08479
08480:-00024:+00111:-00150:003938.8559:08480
08481:-00011:+00091:-00085:003938.8559:08481
08482:-00025:+00096:-00065:003938.8559:08482
08483:+00000:+00072:-00060:003938.8559:08483
08484:-00006:+00063:-00016:003938.8559:08484
08485:-00038:+00044:+00134:003945.3127:08485
08486:-00033:+00011:+00199:003945.3127:08486
08487:-00058:-00006:+00126:003945.3127:08487
08488:-00069:+00003:-00204:003945.3127:08488
08489:-00090:+00020:-00245:003945.3127:08489
08490:-00071:-00002:-00129:003966.0419:08490
08491:-00064:+00002:-00081:003966.0419:08491
08492:-00071:-00033:+00062:003966.0419:08492
08493:-00016:-00007:+00188:003966.0419:08493
08494:-00026:-00021:+00029:003966.0419:08494
08495:+00019:+00052:+00022:004002.2368:08495
08496:+00069:+00052:+00181:004002.2368:08496
08497:+00083:+00091:+00177:004002.2368:08497
08498:+00102:+00129:+00144:004002.2368:08498
08499:+00109:+00158:+00139:004002.2368:08499
08500:+00108:+00140:+00152:003970.3762:08500
08501:+00087:+00155:-00016:003970.3762:08501
08502:+00004:+00135:-00005:003970.3762:08502
08503:+00057:+00105:+00118:003970.3762:08503
08504:-00038:+00094:-00061:003970.3762:08504
08505:-00061:+00144:-00035:004003.7443:08505
08506:-00077:+00084:-00096:004003.7443:08506
08507:-00146:+00047:-00102:004003.7443:08507
08508:-00098:+00045:-00298:004003.7443:08508
08509:-00165:+00037:+00062:004003.7443:08509
08510:-00101:+00005:+00233:003989.2685:08510
08511:-00176:-00077:+00202:003989.2685:08511
08512:-00168:-00123:-00200:003989.2685:08512
08513:-00131:-00147:-00140:003989.2685:08513
08514:-00135:-00189:-00051:003989.2685:08514
08515:-00121:-00212:+00073:003983.0283:08515
08516:-00141:-00289:-00053:003983.0283:08516
08517:-00056:-00209:-00083:003983.0283:08517
08518:-00021:-00227:-00110:003983.0283:08518
08519:-00044:-00263:-00078:003983.0283:08519
08520:-00047:-00264:-00039:003978.5209:08520
08521:+00000:-00212:-00034:003978.5209:08521
08522:+00046:-00164:+00112:003978.5209:08522
08523:+00060:-00146:+00147:003978.5209:08523
08524:+00065:-00118:+00146:003978.5209:08524
08525:+00052:-00081:+00093:003963.9963:08525
08526:+00072:-00041:+00071:003963.9963:08526
08527:+00075:+00001:-00105:003963.9963:08527
08528:+00035:+00040:-00130:003963.9963:08528
08529:+00073:+00080:-00064:003963.9963:08529
08530:+00055:+00086:+00080:003932.9448:08530
08531:+00017:+00106:+00117:003932.9448:08531
08532:+00019:+00187:+00103:003932.9448:08532
08533:-00014:+00216:+00056:003932.9448:08533
08534:-00044:+00220:+00025:003932.9448:08534
08535:-00103:+00231:-00095:003916.9990:08535
08536:-00101:+00251:+00064:003916.9990:08536
08537:-00102:+00209:+00082:003916.9990:08537
08538:-00118:+00212:+00025:003916.9990:08538
08539:-00092:+00188:+00217:003916.9990:08539
08540:-00059:+00154:+00202:003914.1708:08540
08541:-00130:+00089:+00106:003914.1708:08541
08542:-00116:+00081:+00015:003914.1708:08542
08543:-00096:+00012:-00007:003914.1708:08543
08544:-00103:-00018:+00041:003914.1708:08544
08545:-00052:-00058:+00052:003872.1271:08545
08546:-00091:-00110:+00130:003872.1271:08546
08547:-00073:-00131:-00041:003872.1271:08547
08548:-00085:-00173:-00093:003872.1271:08548
08549:-00049:-00184:-00025:003872.1271:08549
08550:-00048:-00197:+00087:003872.1271:08550
08551:-00050:-00181:+00106:003880.9592:08551
08552:-00020:-00163:+00285:003880.9592:08552
08553:-00008:-00184:+00256:003880.9592:08553
08554:-00007:-00160:+00101:003880.9592:08554
08555:-00044:-00134:-00027:003880.9592:08555
08556:+00012:-00153:-00169:003865.5280:08556
08557:-00056:-00089:-00226:003865.5280:08557
08558:-00016:-00079:-00247:003865.5280:08558
08559:+00025:-00060:-00009:003865.5280:08559
08560:+00100:-00018:+00155:003865.5280:08560
08561:+00084:-00035:+00151:003860.1425:08561
08562:+00098:+00029:+00085:003860.1425:08562
08563:+00101:+00079:-00043:003860.1425:08563
08564:+00057:+00087:-00105:003860.1425:08564
08565:+00053:+00086:-00117:003860.1425:08565
08566:+00076:+00090:+00004:003869.0222:08566
08567:+00064:+00124:-00007:003869.0222:08567
08568:+00005:+00113:-00002:003869.0222:08568
08569:+00042:+00104:+00033:003869.0222:08569
08570:-00025:+00105:-00030:003869.0222:08570
08571:-00041:+00104:-00109:003889.6838:08571
08572:-00015:+00107:-00055:003889.6838:08572
08573:-00024:+00103:-00096:003889.6838:08573
08574:-00004:+00114:-00068:003889.6838:08574
08575:+00024:+00124:-00040:003889.6838:08575
08576:+00012:+00111:-00065:003896.1672:08576
08577:+00012:+00112:-00081:003896.1672:08577
08578:+00000:+00112:-00064:003896.1672:08578
08579:-00038:+00092:-00093:003896.1672:08579
08580:-00058:+00074:-00117:003896.1672:08580
08581:-00050:+00071:-00099:003941.4189:08581
08582:-00052:+00062:-00160:003941.4189:08582
08583:-00086:+00070:-00192:003941.4189:08583
08584:-00062:+00015:-00114:003941.4189:08584
08585:-00035:+00018:-00027:003941.4189:08585
08586:-00027:-00009:-00018:003951.3955:08586
08587:+00012:-00011:+00180:003951.3955:08587
08588:+00021:-00047:+00316:003951.3955:08588
08589:+00011:-00125:+00201:003951.3955:08589
08590:-00015:-00090:-00143:003951.3955:08590
08591:-00028:-00068:-00300:003970.4135:08591
08592:-00028:-00071:-00189:003970.4135:08592
08593:-00028:-00129:-00170:003970.4135:08593
08594:-00068:-00127:+00012:003970.4135:08594
08595:+00056:-00081:+00261:003970.4135:08595
08596:+00001:-00088:+00227:003970.4135:08596
08597:+00051:-00009:+00079:003978.5678:08597
08598:+00138:+00047:+00253:003978.5678:08598
08599:+00171:+00087:+00265:003978.5678:08599
08600:+00142:+00128:+00124:003978.5678:08600
08601:+00114:+00186:+00024:003978.5678:08601
08602:+00094:+00169:+00041:004002.1989:08602
08603:+00053:+00190:-00016:004002.1989:08603
08604:+00023:+00207:-00082:004002.1989:08604
08605:-00081:+00175:-00084:004002.1989:08605
08606:-00091:+00197:+00091:004002.1989:08606
08607:-00108:+00163:+00060:003983.0283:08607
08608:-00163:+00140:-00022:003983.0283:08608
08609:-00142:+00086:-00130:003983.0283:08609
08610:-00109:+00090:-00164:003983.0283:08610
08611:-00148:+00029:-00197:003983.0283:08611
08612:-00096:-00008:-00043:004003.6115:08612
08613:-00104:-00033:+00276:004003.6115:08613
08614:-00144:-00115:+00193:004003.6115:08614
08615:-00122:-00137:-00126:004003.6115:08615
08616:-00053:-00190:-00103:004003.6115:08616
08617:-00101:-00215:-00170:004002.1889:08617
08618:-00092:-00266:-00167:004002.1889:08618
08619:-00087:-00276:-00199:004002.1889:08619
08620:-00020:-00276:-00170:004002.1889:08620
08621:+00020:-00253:-00004:004002.1889:08621
08622:+00038:-00257:+00146:003970.3669:08622
08623:+00014:-00205:+00114:003970.3669:08623
08624:+00063:-00204:+00117:003970.3669:08624
08625:+00110:-00127:+00239:003970.3669:08625
08626:+00125:-00085:+00187:003970.3669:08626
08627:+00134:-00060:+00135:003953.6691:08627
08628:+00075:-00029:-00107:003953.6691:08628
08629:+00033:-00021:-00234:003953.6691:08629
08630:+00003:+00011:-00294:003953.6691:08630
08631:-00016:+00079:-00115:003953.6691:08631
08632:-00069:+00078:-00036:003951.4045:08632
08633:-00050:+00133:+00129:003951.4045:08633
08634:-00073:+00170:+00167:003951.4045:08634
08635:-00022:+00193:+00093:003951.4045:08635
08636:-00065:+00233:+00059:003951.4045:08636
08637:-00057:+00253:+00177:003908.3867:08637
08638:-00068:+00228:+00170:003908.3867:08638
08639:-00047:+00270:+00100:003908.3867:08639
08640:-00051:+00260:+00152:003908.3867:08640
08641:-00085:+00198:+00059:003908.3867:08641
08642:-00113:+00153:+00128:003904.8847:08642
08643:-00051:+00119:+00099:003904.8847:08643
08644:-00149:+00030:+00019:003904.8847:08644
08645:-00119:+00027:-00058:003904.8847:08645
08646:-00100:-00081:-00011:003904.8847:08646
08647:-00050:-00104:+00097:003889.7832:08647
08648:-00037:-00167:+00114:003889.7832:08648
08649:-00070:-00176:+00211:003889.7832:08649
08650:-00057:-00229:+00162:003889.7832:08650
08651:-00080:-00210:+00162:003889.7832:08651
08652:-00048:-00222:-00051:003860.0808:08652
08653:-00098:-00239:-00043:003860.0808:08653
08654:-00047:-00230:-00079:003860.0808:08654
08655:-00059:-00192:+00118:003860.0808:08655
08656:-00002:-00202:+00071:003860.0808:08656
08657:+00022:-00178:+00051:003845.4804:08657
08658:+00087:-00145:-00095:003845.4804:08658
08659:+00091:-00131:-00083:003845.4804:08659
08660:+00104:-00108:-00080:003845.4804:08660
08661:+00095:-00042:-00094:003845.4804:08661
08662:+00123:-00051:-00147:003845.4804:08662
08663:+00114:-00004:+00210:003853.5625:08663
08664:+00171:+00050:+00115:003853.5625:08664
08665:+00027:+00068:+00039:003853.5625:08665
08666:+00058:+00088:-00105:003853.5625:08666
08667:+00002:+00111:-00123:003853.5625:08667
08668:-00028:+00133:-00210:003848.1789:08668
08669:-00038:+00157:-00136:003848.1789:08669
08670:-00009:+00159:-00059:003848.1789:08670
08671:+00002:+00157:-00093:003848.1789:08671
08672:+00009:+00143:-00030:003848.1789:08672
08673:+00044:+00146:-00018:003869.0043:08673
08674:-00013:+00128:-00067:003869.0043:08674
08675:+00010:+00143:-00059:003869.0043:08675
08676:-00002:+00114:-00066:003869.0043:08676
08677:-00004:+00109:-00057:003869.0043:08677
08678:-00021:+00114:-00082:003877.5595:08678
08679:-00025:+00112:-00027:003877.5595:08679
08680:-00015:+00098:+00005:003877.5595:08680
08681:-00032:+00089:-00111:003877.5595:08681
08682:-00040:+00090:-00169:003877.5595:08682
08683:-00005:+00110:-00157:003896.1855:08683
08684:-00049:+00097:-00087:003896.1855:08684
08685:-00049:+00098:-00095:003896.1855:08685
08686:-00050:+00104:-00099:003896.1855:08686
08687:-00042:+00103:-00006:003896.1855:08687
08688:-00020:+00089:-00009:003941.3640:08688
08689:-00066:+00111:-00024:003941.3640:08689
08690:-00060:+00059:+00024:003941.3640:08690
08691:-00059:+00042:-00034:003941.3640:08691
08692:-00075:+00051:+00030:003941.3640:08692
08693:-00074:-00039:+00165:003964.0434:08693
08694:-00063:-00066:+00143:003964.0434:08694
08695:-00051:-00096:-00086:003964.0434:08695
08696:-00002:-00057:-00240:003964.0434:08696
08697:-00009:-00096:-00212:003964.0434:08697
08698:+00037:-00112:-00070:003970.3762:08698
08699:+00049:-00110:+00201:003970.3762:08699
08700:+00108:-00093:+00332:003970.3762:08700
08701:+00113:-00048:+00283:003970.3762:08701
08702:+00110:-00032:+00241:003970.3762:08702
08703:+00134:+00021:+00207:003970.3762:08703
08704:+00105:+00044:+00128:003991.0788:08704
08705:+00081:+00089:+00030:003991.0788:08705
08706:+00042:+00076:-00114:003991.0788:08706
08707:+00038:+00107:-00043:003991.0788:08707
08708:-00009:+00099:-00084:004015.1743:08708
08709:-00038:+00125:+00109:004015.1743:08709
08710:-00085:+00102:+00078:004015.1743:08710
08711:-00081:+00135:+00133:004015.1743:08711
08712:-00067:+00155:+00012:004015.1743:08712
08713:-00083:+00180:+00147:004008.5078:08713
08714:-00068:+00150:+00006:004008.5078:08714
08715:-00110:+00178:-00171:004008.5078:08715
08716:-00059:+00121:-00360:004008.5078:08716
08717:-00087:+00110:+00310:004008.5078:08717
08718:-00047:-00063:+00009:004003.6972:08718
08719:-00220:-00021:-00141:004003.6972:08719
08720:-00128:-00144:-00346:004003.6972:08720
08721:-00160:-00127:-00142:004003.6972:08721
08722:-00123:-00202:-00151:004003.6972:08722
08723:-00100:-00166:-00016:004015.1743:08723
08724:-00054:-00211:+00020:004015.1743:08724
08725:+00030:-00171:+00037:004015.1743:08725
08726:+00005:-00232:+00031:004015.1743:08726
08727:+00002:-00180:+00103:004015.1743:08727
08728:+00030:-00232:+00123:003983.0566:08728
08729:+00035:-00186:+00155:003983.0566:08729
08730:+00009:-00187:+00090:003983.0566:08730
08731:-00015:-00174:+00006:003983.0566:08731
08732:-00015:-00160:-00015:003983.0566:08732
08733:-00013:-00137:-00114:003991.1916:08733
08734:+00003:-00095:-00144:003991.1916:08734
08735:+00056:-00039:-00067:003991.1916:08735
08736:+00104:+00000:+00128:003991.1916:08736
08737:+00101:+00057:+00188:003991.1916:08737
08738:+00111:+00093:+00177:003991.1916:08738
08739:+00126:+00151:+00161:003963.9963:08739
08740:+00100:+00189:+00133:003963.9963:08740
08741:+00038:+00220:+00127:003963.9963:08741
08742:-00043:+00227:-00041:003963.9963:08742
08743:-00053:+00250:-00029:003963.9963:08743
08744:-00094:+00225:+00017:003945.4147:08744
08745:-00119:+00220:+00007:003945.4147:08745
08746:-00152:+00205:-00026:003945.4147:08746
08747:-00101:+00190:+00201:003945.4147:08747
08748:-00094:+00144:+00159:003945.4147:08748
08749:-00129:+00104:+00091:003929.1252:08749
08750:-00098:+00039:+00102:003929.1252:08750
08751:-00116:+00000:+00081:003929.1252:08751
08752:-00078:-00032:+00038:003929.1252:08752
08753:-00084:-00071:+00116:003929.1252:08753
08754:-00045:-00122:+00099:003914.1242:08754
08755:-00047:-00155:+00059:003914.1242:08755
08756:-00042:-00186:+00020:003914.1242:08756
08757:-00076:-00196:+00049:003914.1242:08757
08758:-00050:-00225:-00038:003914.1242:08758
08759:-00090:-00250:-00021:003884.0969:08759
08760:-00035:-00244:-00007:003884.0969:08760
08761:-00027:-00226:+00147:003884.0969:08761
08762:-00024:-00232:+00127:003884.0969:08762
08763:-00012:-00192:-00014:003884.0969:08763
08764:+00027:-00129:-00067:003880.9501:08764
08765:+00031:-00125:-00098:003880.9501:08765
08766:+00007:-00060:-00165:003880.9501:08766
08767:+00061:-00038:+00101:003880.9501:08767
08768:+00110:+00017:+00100:003880.9501:08768
08769:+00105:+00073:-00005:003889.6748:08769
08770:+00131:+00092:-00006:003889.6748:08770
08771:+00107:+00127:-00058:003889.6748:08771
08772:+00085:+00147:-00113:003889.6748:08772
08773:+00106:+00138:-00064:003889.6748:08773
08774:+00078:+00171:-00037:003872.0288:08774
08775:+00061:+00155:-00011:003872.0288:08775
08776:+00037:+00151:+00013:003872.0288:08776
08777:-00006:+00142:-00062:003872.0288:08777
08778:-00030:+00120:-00084:003872.0288:08778
08779:-00059:+00088:-00081:003872.0288:08779
08780:-00050:+00075:-00066:003892.8720:08780
08781:-00072:+00079:-00106:003892.8720:08781
08782:-00035:+00082:-00020:003892.8720:08782
08783:-00044:+00056:-00016:003892.8720:08783
08784:-00020:+00070:-00043:003892.8720:08784
08785:-00039:+00047:-00074:003926.5158:08785
08786:-00028:+00044:-00089:003926.5158:08786
08787:-00038:+00052:-00136:003926.5158:08787
08788:-00059:+00051:-00092:003926.5158:08788
08789:-00041:+00052:-00102:003926.5158:08789
08790:-00044:+00082:-00101:003920.6547:08790
08791:-00039:+00094:-00123:003920.6547:08791
08792:-00027:+00074:-00100:003920.6547:08792
08793:+00004:+00083:-00141:003920.6547:08793
08794:+00016:+00041:-00050:003920.6547:08794
08795:+00022:+00034:+00003:003953.6965:08795
08796:-00024:-00018:-00003:003953.6965:08796
08797:-00033:-00012:+00089:003953.6965:08797
08798:-00010:-00073:+00179:003953.6965:08798
08799:-00045:-00085:+00035:003953.6965:08799
08800:-00059:-00103:-00154:003989.4594:08800
08801:-00053:-00086:-00265:003989.4594:08801
08802:-00058:-00133:-00103:003989.4594:08802
08803:+00016:-00135:-00057:003989.4594:08803
08804:+00006:-00131:+00250:003989.4594:08804
08805:+00066:-00071:+00394:003983.0283:08805
08806:+00033:-00076:+00298:003983.0283:08806
08807:+00077:+00051:+00037:003983.0283:08807
08808:+00097:+00066:-00008:003983.0283:08808
08809:+00113:+00137:+00036:003983.0283:08809
08810:+00094:+00149:-00056:004003.7443:08810
08811:+00052:+00182:-00008:004003.7443:08811
08812:+00059:+00195:-00003:004003.7443:08812
08813:+00004:+00205:+00020:004003.7443:08813
08814:+00003:+00193:+00053:004003.7443:08814
08815:-00052:+00205:-00080:004028.1276:08815
08816:-00071:+00205:-00031:004028.1276:08816
08817:-00022:+00206:-00097:004028.1276:08817
08818:-00050:+00168:-00112:004028.1276:08818
08819:-00057:+00155:-00091:004028.1276:08819
08820:-00062:+00088:-00074:004008.5654:08820
08821:-00068:+00033:-00061:004008.5654:08821
08822:-00070:+00014:+00142:004008.5654:08822
08823:-00123:-00098:+00043:004008.5654:08823
08824:-00139:-00112:-00199:004008.5654:08824
08825:-00115:-00200:-00211:004016.4902:08825
08826:-00110:-00195:-00096:004016.4902:08826
08827:-00139:-00260:-00069:004016.4902:08827
08828:-00104:-00247:-00139:004016.4902:08828
08829:-00103:-00276:-00126:004016.4902:08829
08830:-00014:-00221:+00039:004002.2753:08830
08831:-00002:-00226:+00177:004002.2753:08831
08832:-00045:-00208:+00089:004002.2753:08832
08833:+00009:-00166:+00074:004002.2753:08833
08834:+00019:-00123:+00041:004002.2753:08834
08835:+00001:-00122:+00088:003983.0378:08835
08836:+00010:-00095:+00138:003983.0378:08836
08837:-00014:-00070:-00094:003983.0378:08837
08838:+00016:-00045:-00184:003983.0378:08838
08839:+00034:-00033:-00118:003983.0378:08839
08840:+00022:+00048:+00012:003978.5581:08840
08841:+00005:+00042:+00123:003978.5581:08841
08842:+00048:+00116:+00108:003978.5581:08842
08843:+00040:+00158:+00048:003978.5581:08843
08844:+00037:+00180:+00079:003978.5581:08844
08845:-00029:+00232:+00103:003964.0151:08845
08846:-00040:+00224:+00111:003964.0151:08846
08847:-00074:+00232:+00102:003964.0151:08847
08848:-00070:+00215:+00102:003964.0151:08848
08849:-00082:+00207:-00030:003964.0151:08849
08850:-00081:+00176:+00175:003932.9448:08850
08851:-00080:+00133:+00136:003932.9448:08851
08852:-00121:+00113:+00023:003932.9448:08852
08853:-00101:+00052:+00001:003932.9448:08853
08854:-00085:+00033:+00025:003932.9448:08854
08855:-00094:-00012:+00071:003929.1252:08855
08856:-00030:-00059:+00078:003929.1252:08856
08857:-00047:-00110:+00047:003929.1252:08857
08858:-00035:-00087:+00109:003929.1252:08858
08859:-00029:-00118:+00043:003929.1252:08859
08860:-00005:-00122:+00053:003914.1613:08860
08861:+00027:-00169:-00066:003914.1613:08861
08862:+00023:-00115:+00196:003914.1613:08862
08863:+00036:-00175:+00011:003914.1613:08863
08864:+00003:-00137:-00077:003914.1613:08864
08865:+00054:-00124:+00053:003884.1416:08865
08866:+00053:-00153:+00002:003884.1416:08866
08867:+00026:-00117:-00063:003884.1416:08867
08868:+00049:-00099:+00052:003884.1416:08868
08869:+00043:-00090:-00061:003884.1416:08869
08870:+00013:-00094:+00069:003892.9079:08870
08871:+00089:-00043:+00007:003892.9079:08871
08872:+00028:+00000:+00025:003892.9079:08872
08873:+00056:-00006:-00050:003892.9079:08873
08874:+00036:+00046:-00061:003892.9079:08874
08875:+00033:+00085:-00125:003892.9079:08875
08876:+00056:+00071:-00110:003901.8750:08876
08877:+00056:+00112:-00009:003901.8750:08877
08878:+00021:+00124:-00045:003901.8750:08878
08879:+00022:+00127:+00000:003901.8750:08879
08880:+00010:+00121:-00065:003901.8750:08880
08881:-00017:+00122:-00093:003884.0515:08881
08882:-00030:+00091:-00024:003884.0515:08882
08883:-00063:+00086:-00038:003884.0515:08883
08884:-00050:+00079:-00071:003884.0515:08884
08885:-00049:+00058:-00060:003884.0515:08885
08886:-00056:+00055:-00052:003904.8669:08886
08887:-00040:+00065:-00076:003904.8669:08887
08888:-00001:+00052:-00113:003904.8669:08888
[truncated: 50,041 more chars]
