# Supplementary material for: Suboptimal Omnidirectional Wheel Design and Implementation
Source: Sensors (Basel). 2021 Jan 28;21(3):865. doi: 10.3390/s21030865 (PMC7865864; doi:10.3390/s21030865)
Supplement: Supplementary file 1 [file sensors-21-00865-s001.zip › 4.-Data 30 Files With Suspension/ACDATA29.TXT]

00001:-00059:+00076:-00017:003606.4619:00001
00002:-00059:+00091:-00057:003606.4619:00002
00003:-00022:+00109:-00095:003627.4660:00003
00004:-00005:+00111:-00028:003627.4660:00004
00005:+00030:+00106:-00027:003627.4660:00005
00006:+00038:+00117:-00108:003627.4660:00006
00007:+00060:+00107:-00116:003627.4660:00007
00008:+00050:+00131:-00127:003663.2705:00008
00009:+00040:+00112:-00116:003663.2705:00009
00010:+00016:+00106:-00143:003663.2705:00010
00011:+00030:+00116:-00102:003663.2705:00011
00012:-00015:+00126:-00098:003663.2705:00012
00013:-00029:+00116:-00148:003663.2705:00013
00014:-00019:+00103:-00131:003670.1804:00014
00015:-00022:+00089:-00146:003670.1804:00015
00016:-00033:+00088:-00194:003670.1804:00016
00017:-00061:+00073:-00158:003670.1804:00017
00018:-00038:+00059:-00053:003670.1804:00018
00019:-00040:+00052:-00076:003712.7470:00019
00020:-00015:-00001:-00048:003712.7470:00020
00021:-00026:-00040:+00146:003712.7470:00021
00022:-00039:-00055:+00113:003712.7470:00022
00023:-00030:-00106:-00028:003712.7470:00023
00024:-00001:-00107:-00212:003740.3647:00024
00025:-00025:-00085:-00296:003740.3647:00025
00026:-00044:-00086:-00214:003740.3647:00026
00027:-00022:-00101:-00137:003740.3647:00027
00028:-00048:-00107:+00046:003740.3647:00028
00029:-00021:-00055:+00296:003740.3647:00029
00030:-00025:-00039:+00365:003758.2897:00030
00031:-00018:+00010:+00179:003758.2897:00031
00032:-00026:+00034:-00051:003758.2897:00032
00033:+00053:+00131:-00032:003758.2897:00033
00034:+00080:+00118:+00028:003758.2897:00034
00035:+00051:+00162:-00004:003779.1098:00035
00036:+00075:+00155:+00012:003779.1098:00036
00037:+00096:+00170:+00145:003779.1098:00037
00038:+00105:+00157:+00113:003779.1098:00038
00039:+00036:+00164:+00000:003779.1098:00039
00040:+00021:+00176:+00113:003785.7604:00040
00041:+00030:+00173:+00134:003785.7604:00041
00042:-00008:+00160:+00063:003785.7604:00042
00043:-00005:+00135:+00135:003785.7604:00043
00044:-00042:+00101:+00175:003785.7604:00044
00045:-00117:+00052:+00101:003785.7604:00045
00046:-00149:+00033:-00003:003769.7170:00046
00047:-00212:-00022:+00022:003769.7170:00047
00048:-00195:-00041:+00166:003769.7170:00048
00049:-00225:-00128:+00038:003769.7170:00049
00050:-00177:-00158:-00030:003769.7170:00050
00051:-00180:-00205:-00240:003790.5488:00051
00052:-00225:-00202:-00184:003790.5488:00052
00053:-00174:-00240:+00013:003790.5488:00053
00054:-00185:-00223:+00065:003790.5488:00054
00055:-00034:-00210:+00017:003790.5488:00055
00056:-00040:-00178:+00091:003785.8637:00056
00057:-00029:-00202:+00067:003785.8637:00057
00058:+00000:-00200:+00106:003785.8637:00058
00059:+00020:-00193:+00062:003785.8637:00059
00060:+00039:-00186:+00146:003785.8637:00060
00061:+00070:-00147:+00085:003769.6579:00061
00062:+00089:-00118:+00074:003769.6579:00062
00063:+00076:-00083:+00057:003769.6579:00063
00064:+00104:-00022:-00050:003769.6579:00064
00065:+00107:+00014:-00136:003769.6579:00065
00066:+00052:+00068:-00130:003769.6579:00066
00067:+00087:+00110:-00061:003756.8212:00067
00068:+00065:+00140:-00028:003756.8212:00068
00069:+00095:+00165:+00071:003756.8212:00069
00070:+00102:+00208:+00043:003756.8212:00070
00071:+00086:+00200:+00018:003756.8212:00071
00072:+00037:+00238:+00091:003751.7126:00072
00073:+00038:+00233:+00060:003751.7126:00073
00074:+00033:+00216:+00130:003751.7126:00074
00075:+00003:+00168:+00080:003751.7126:00075
00076:-00036:+00174:-00061:003751.7126:00076
00077:-00042:+00108:+00015:003751.7126:00077
00078:-00043:+00069:-00058:003713.7907:00078
00079:-00066:+00030:+00036:003713.7907:00079
00080:-00004:-00015:+00036:003713.7907:00080
00081:-00042:-00013:+00089:003713.7907:00081
00082:-00023:-00038:+00043:003713.7907:00082
00083:-00013:-00093:+00112:003691.1354:00083
00084:-00011:-00080:+00111:003691.1354:00084
00085:+00006:-00110:+00177:003691.1354:00085
00086:+00001:-00123:+00109:003691.1354:00086
00087:+00010:-00118:+00098:003691.1354:00087
00088:-00055:-00188:+00045:003663.3671:00088
00089:-00075:-00182:+00025:003663.3671:00089
00090:-00045:-00216:-00012:003663.3671:00090
00091:-00035:-00220:+00091:003663.3671:00091
00092:-00025:-00215:+00122:003663.3671:00092
00093:-00027:-00195:+00074:003663.3671:00093
00094:-00019:-00180:+00073:003627.6689:00094
00095:+00013:-00189:+00055:003627.6689:00095
00096:-00023:-00143:-00057:003627.6689:00096
00097:-00010:-00118:-00043:003627.6689:00097
00098:-00019:-00083:+00032:003627.6689:00098
00099:+00014:-00079:+00119:003627.6689:00099
00100:-00002:-00043:+00158:003617.3134:00100
00101:+00013:-00035:+00131:003617.3134:00101
00102:-00036:+00020:-00016:003617.3134:00102
00103:-00036:+00032:-00083:003617.3134:00103
00104:-00018:+00027:-00080:003617.3134:00104
00105:-00016:+00040:+00051:003610.2636:00105
00106:-00024:+00066:+00041:003610.2636:00106
00107:-00022:+00059:+00026:003610.2636:00107
00108:-00022:+00057:+00006:003610.2636:00108
00109:-00054:+00097:-00026:003610.2636:00109
00110:-00055:+00090:-00111:003610.2636:00110
00111:-00046:+00089:-00097:003606.5705:00111
00112:-00070:+00112:-00027:003606.5705:00112
00113:-00071:+00101:-00031:003606.5705:00113
00114:-00036:+00108:-00034:003606.5705:00114
00115:-00020:+00110:-00035:003606.5705:00115
00116:-00039:+00100:-00106:003627.6525:00116
00117:-00003:+00096:-00110:003627.6525:00117
00118:-00023:+00083:-00075:003627.6525:00118
00119:-00018:+00083:-00088:003627.6525:00119
00120:-00031:+00084:-00102:003627.6525:00120
00121:-00032:+00081:-00118:003627.6525:00121
00122:-00041:+00083:-00117:003652.5227:00122
00123:-00045:+00061:-00182:003652.5227:00123
00124:-00033:+00043:-00154:003652.5227:00124
00125:-00057:+00044:-00155:003652.5227:00125
00126:-00049:+00049:-00183:003652.5227:00126
00127:-00035:+00042:-00144:003670.1721:00127
00128:-00037:+00046:-00109:003670.1721:00128
00129:-00029:+00043:-00099:003670.1721:00129
00130:-00013:+00050:-00082:003670.1721:00130
00131:+00009:+00048:-00053:003670.1721:00131
00132:-00001:+00026:-00059:003712.7712:00132
00133:+00026:+00021:-00029:003712.7712:00133
00134:+00006:+00007:-00061:003712.7712:00134
00135:+00018:-00007:-00127:003712.7712:00135
00136:+00057:+00017:-00070:003712.7712:00136
00137:+00057:-00012:-00118:003712.7712:00137
00138:+00022:-00017:-00107:003740.3056:00138
00139:+00019:-00016:-00046:003740.3056:00139
00140:+00026:-00021:+00151:003740.3056:00140
00141:+00013:-00011:+00220:003740.3056:00141
00142:-00023:+00033:+00065:003740.3056:00142
00143:-00041:+00070:-00046:003746.9814:00143
00144:-00006:+00075:-00028:003746.9814:00144
00145:-00024:+00093:-00010:003746.9814:00145
00146:-00011:+00130:+00050:003746.9814:00146
00147:+00024:+00122:+00090:003746.9814:00147
00148:+00043:+00118:+00090:003756.7380:00148
00149:+00043:+00128:+00112:003756.7380:00149
00150:+00057:+00125:+00118:003756.7380:00150
00151:+00027:+00108:+00065:003756.7380:00151
00152:+00029:+00107:+00044:003756.7380:00152
00153:-00001:+00087:+00075:003756.7380:00153
00154:-00044:+00093:+00111:003774.3769:00154
00155:-00101:+00064:+00087:003774.3769:00155
00156:-00151:+00017:+00048:003774.3769:00156
00157:-00176:+00001:+00019:003774.3769:00157
00158:-00213:-00065:-00021:003774.3769:00158
00159:-00220:-00106:+00035:003747.0317:00159
00160:-00220:-00121:+00059:003747.0317:00160
00161:-00205:-00146:+00039:003747.0317:00161
00162:-00206:-00201:+00045:003747.0317:00162
00163:-00170:-00191:+00027:003747.0317:00163
00164:-00167:-00216:-00004:003756.8959:00164
00165:-00094:-00181:-00015:003756.8959:00165
00166:-00031:-00200:+00048:003756.8959:00166
00167:-00047:-00187:+00004:003756.8959:00167
00168:-00026:-00156:+00015:003756.8959:00168
00169:-00026:-00134:+00141:003756.8959:00169
00170:+00031:-00093:+00093:003740.3564:00170
00171:+00040:-00089:-00001:003740.3564:00171
00172:+00083:-00050:-00053:003740.3564:00172
00173:+00037:-00055:+00054:003740.3564:00173
00174:+00082:+00007:+00004:003740.3564:00174
00175:+00052:+00026:+00024:003713.7250:00175
00176:+00080:+00069:-00059:003713.7250:00176
00177:+00083:+00115:-00043:003713.7250:00177
00178:+00053:+00140:-00052:003713.7250:00178
00179:+00042:+00135:-00012:003713.7250:00179
00180:+00040:+00170:-00045:003713.7250:00180
00181:+00027:+00204:-00004:003701.9177:00181
00182:+00046:+00187:+00066:003701.9177:00182
00183:+00006:+00202:+00102:003701.9177:00183
00184:+00020:+00201:+00051:003701.9177:00184
00185:-00002:+00173:+00033:003701.9177:00185
00186:-00045:+00119:+00060:003674.1870:00186
00187:-00038:+00140:+00065:003674.1870:00187
00188:-00061:+00060:+00069:003674.1870:00188
00189:-00083:+00056:+00095:003674.1870:00189
00190:-00046:+00043:+00098:003674.1870:00190
00191:-00077:+00004:-00021:003648.8166:00191
00192:-00086:-00006:+00002:003648.8166:00192
00193:-00051:-00096:+00011:003648.8166:00193
00194:-00017:-00069:-00002:003648.8166:00194
00195:-00038:-00119:+00023:003648.8166:00195
00196:+00008:-00102:+00061:003648.8166:00196
00197:-00009:-00158:+00048:003627.7302:00197
00198:+00008:-00146:+00083:003627.7302:00198
00199:-00012:-00170:+00066:003627.7302:00199
00200:+00013:-00147:+00041:003627.7302:00200
00201:+00013:-00178:+00082:003627.7302:00201
00202:+00007:-00147:+00054:003610.2792:00202
00203:+00004:-00162:+00059:003610.2792:00203
00204:+00033:-00134:+00083:003610.2792:00204
00205:-00013:-00144:+00050:003610.2792:00205
00206:+00003:-00106:+00027:003610.2792:00206
00207:-00013:-00109:-00026:003610.2792:00207
00208:-00003:-00068:+00014:003596.3486:00208
00209:+00014:-00049:+00037:003596.3486:00209
00210:+00013:-00018:+00022:003596.3486:00210
00211:+00009:-00006:-00023:003596.3486:00211
00212:+00025:+00016:+00022:003596.3486:00212
00213:+00002:+00047:+00059:003596.3486:00213
00214:+00012:+00029:+00036:003596.6887:00214
00215:-00001:+00064:+00084:003596.6887:00215
00216:-00016:+00064:+00029:003596.6887:00216
00217:-00036:+00084:-00059:003596.6887:00217
00218:-00038:+00060:-00055:003596.6887:00218
00219:-00027:+00060:-00077:003620.7954:00219
00220:-00023:+00084:-00054:003620.7954:00220
00221:-00012:+00094:-00047:003620.7954:00221
00222:-00001:+00096:+00011:003620.7954:00222
00223:-00014:+00097:+00013:003620.7954:00223
00224:-00008:+00119:-00038:003620.7954:00224
00225:+00013:+00142:-00040:003638.1801:00225
00226:-00001:+00161:-00054:003638.1801:00226
00227:-00001:+00162:-00091:003638.1801:00227
00228:+00012:+00176:-00080:003638.1801:00228
00229:-00002:+00133:-00124:003638.1801:00229
00230:-00016:+00136:-00148:003669.8457:00230
00231:-00033:+00110:-00167:003669.8457:00231
00232:-00087:+00071:-00143:003669.8457:00232
00233:-00099:+00046:-00173:003669.8457:00233
00234:-00063:+00013:-00136:003669.8457:00234
00235:-00051:-00034:+00092:003696.0527:00235
00236:-00038:-00061:+00235:003696.0527:00236
00237:-00056:-00117:+00252:003696.0527:00237
00238:-00059:-00132:-00063:003696.0527:00238
00239:-00046:-00156:-00182:003696.0527:00239
00240:-00002:-00159:-00342:003696.0527:00240
00241:+00005:-00156:-00194:003724.7912:00241
00242:+00033:-00170:-00148:003724.7912:00242
00243:+00106:-00115:-00041:003724.7912:00243
00244:+00141:-00124:+00018:003724.7912:00244
00245:+00186:-00055:+00363:003724.7912:00245
00246:+00215:-00017:+00353:003745.6674:00246
00247:+00211:+00053:+00210:003745.6674:00247
00248:+00227:+00096:-00023:003745.6674:00248
00249:+00229:+00139:-00059:003745.6674:00249
00250:+00181:+00135:-00070:003745.6674:00250
00251:+00064:+00188:-00105:003745.6674:00251
00252:+00088:+00168:-00026:003751.6367:00252
00253:+00040:+00169:-00007:003751.6367:00253
00254:+00011:+00165:+00018:003751.6367:00254
00255:-00033:+00177:+00027:003751.6367:00255
00256:-00077:+00172:+00063:003751.6367:00256
00257:-00091:+00124:-00051:003747.1574:00257
00258:-00136:+00102:-00020:003747.1574:00258
00259:-00177:+00045:+00095:003747.1574:00259
00260:-00191:+00034:+00146:003747.1574:00260
00261:-00255:-00044:+00148:003747.1574:00261
00262:-00260:-00069:-00001:003756.7878:00262
00263:-00279:-00117:-00060:003756.7878:00263
00264:-00275:-00151:-00105:003756.7878:00264
00265:-00260:-00204:-00101:003756.7878:00265
00266:-00197:-00218:-00084:003756.7878:00266
00267:-00092:-00215:-00077:003756.7878:00267
00268:-00050:-00212:-00061:003740.4233:00268
00269:+00040:-00215:+00014:003740.4233:00269
00270:+00105:-00201:+00066:003740.4233:00270
00271:+00123:-00189:+00121:003740.4233:00271
00272:+00127:-00139:+00148:003740.4233:00272
00273:+00121:-00099:+00190:003713.7495:00273
00274:+00090:-00101:+00139:003713.7495:00274
00275:+00033:-00075:+00049:003713.7495:00275
00276:+00039:-00079:-00067:003713.7495:00276
00277:+00011:-00029:-00111:003713.7495:00277
00278:-00027:+00018:-00174:003701.9257:00278
00279:-00016:+00052:-00078:003701.9257:00279
00280:-00019:+00041:+00020:003701.9257:00280
00281:+00042:+00114:+00011:003701.9257:00281
00282:+00039:+00121:+00004:003701.9257:00282
00283:+00025:+00177:+00010:003701.9257:00283
00284:+00004:+00192:-00015:003674.2114:00284
00285:-00035:+00222:+00087:003674.2114:00285
00286:-00031:+00200:+00044:003674.2114:00286
00287:-00073:+00222:+00023:003674.2114:00287
00288:-00097:+00193:+00019:003674.2114:00288
00289:-00137:+00194:+00008:003638.2434:00289
00290:-00165:+00160:-00048:003638.2434:00290
00291:-00139:+00117:+00010:003638.2434:00291
00292:-00134:+00043:+00016:003638.2434:00292
00293:-00129:+00044:+00102:003638.2434:00293
00294:-00088:-00010:+00056:003638.2434:00294
00295:-00078:-00009:+00011:003596.7573:00295
00296:-00054:-00065:+00084:003596.7573:00296
00297:-00044:-00059:+00152:003596.7573:00297
00298:-00020:-00102:+00129:003596.7573:00298
00299:+00004:-00123:+00086:003596.7573:00299
00300:+00042:-00142:+00016:003579.1325:00300
00301:+00042:-00133:+00039:003579.1325:00301
00302:+00036:-00185:-00060:003579.1325:00302
00303:+00060:-00174:+00022:003579.1325:00303
00304:+00037:-00176:+00002:003579.1325:00304
00305:+00063:-00165:+00050:003579.1325:00305
00306:+00088:-00166:+00092:003545.4951:00306
00307:+00070:-00186:+00144:003545.4951:00307
00308:+00035:-00134:+00081:003545.4951:00308
00309:+00042:-00126:+00022:003545.4951:00309
00310:+00024:-00070:-00030:003545.4951:00310
00311:-00013:-00030:+00010:003545.4951:00311
00312:-00012:-00030:+00007:003536.4531:00312
00313:-00004:+00005:+00047:003536.4531:00313
00314:-00038:-00003:+00080:003536.4531:00314
00315:-00006:+00015:+00036:003536.4531:00315
00316:-00045:+00030:-00008:003536.4531:00316
00317:-00032:+00025:-00038:003528.4782:00317
00318:-00022:+00029:-00080:003528.4782:00318
00319:-00016:+00061:-00139:003528.4782:00319
00320:-00021:+00044:-00070:003528.4782:00320
00321:-00041:+00067:-00023:003528.4782:00321
00322:-00038:+00057:-00032:003528.4782:00322
00323:-00018:+00079:-00010:003545.4577:00323
00324:-00017:+00040:+00039:003545.4577:00324
00325:-00002:+00046:-00052:003545.4577:00325
00326:-00010:+00056:-00096:003545.4577:00326
00327:+00008:+00066:-00053:003545.4577:00327
00328:+00013:+00055:-00057:003545.4577:00328
00329:+00015:+00071:-00032:003566.4291:00329
00330:+00005:+00086:-00040:003566.4291:00330
00331:+00018:+00089:-00065:003566.4291:00331
00332:+00028:+00110:-00139:003566.4291:00332
00333:+00025:+00111:-00106:003566.4291:00333
00334:+00026:+00125:-00122:003589.4367:00334
00335:+00001:+00140:-00150:003589.4367:00335
00336:+00012:+00130:-00175:003589.4367:00336
00337:-00016:+00118:-00185:003589.4367:00337
00338:-00060:+00102:-00171:003589.4367:00338
00339:-00053:+00103:-00165:003589.4367:00339
00340:-00050:+00100:-00083:003627.6059:00340
00341:-00072:+00096:-00060:003627.6059:00341
00342:-00090:+00075:-00046:003627.6059:00342
00343:-00099:+00095:-00052:003627.6059:00343
00344:-00095:+00072:-00107:003627.6059:00344
00345:-00093:+00087:-00172:003669.7341:00345
00346:-00100:+00115:-00146:003669.7341:00346
00347:-00066:+00115:-00122:003669.7341:00347
00348:-00080:+00115:-00138:003669.7341:00348
00349:-00046:+00130:-00087:003669.7341:00349
00350:-00029:+00146:-00056:003669.7341:00350
00351:-00026:+00160:-00085:003695.9873:00351
00352:-00031:+00138:-00126:003695.9873:00352
00353:-00028:+00152:-00066:003695.9873:00353
00354:+00012:+00152:-00066:003695.9873:00354
00355:+00024:+00158:-00050:003695.9873:00355
00356:+00020:+00126:+00080:003735.9326:00356
00357:+00005:+00069:+00131:003735.9326:00357
00358:-00065:+00039:+00033:003735.9326:00358
00359:+00010:+00012:-00043:003735.9326:00359
00360:-00036:-00048:-00145:003735.9326:00360
00361:-00087:-00027:-00099:003745.6674:00361
00362:-00134:-00122:-00030:003745.6674:00362
00363:-00075:-00100:+00252:003745.6674:00363
00364:-00052:-00117:+00268:003745.6674:00364
00365:-00033:-00108:+00134:003745.6674:00365
00366:+00039:-00092:+00161:003745.6674:00366
00367:+00048:-00056:+00088:003774.4196:00367
00368:+00111:-00016:+00186:003774.4196:00368
00369:+00090:+00010:+00207:003774.4196:00369
00370:+00155:+00022:+00193:003774.4196:00370
00371:+00180:+00047:+00206:003774.4196:00371
00372:+00200:+00065:+00112:003781.1035:00372
00373:+00159:+00061:+00189:003781.1035:00373
00374:+00127:+00047:+00105:003781.1035:00374
00375:+00110:+00095:+00249:003781.1035:00375
00376:+00120:+00096:+00150:003781.1035:00376
00377:+00004:+00116:+00092:003801.9890:00377
00378:-00080:+00109:-00030:003801.9890:00378
00379:-00161:+00125:-00030:003801.9890:00379
00380:-00213:+00096:-00044:003801.9890:00380
00381:-00246:+00070:-00186:003801.9890:00381
00382:-00287:+00040:+00010:003797.4033:00382
00383:-00237:+00052:+00160:003797.4033:00383
00384:-00259:-00032:+00068:003797.4033:00384
00385:-00240:-00019:-00017:003797.4033:00385
00386:-00177:-00087:-00202:003797.4033:00386
00387:-00091:-00094:+00027:003797.4033:00387
00388:-00117:-00175:+00075:003804.0405:00388
00389:-00068:-00153:+00072:003804.0405:00389
00390:-00068:-00196:-00028:003804.0405:00390
00391:+00046:-00193:-00121:003804.0405:00391
00392:+00017:-00230:-00150:003804.0405:00392
00393:+00056:-00207:-00135:003790.5571:00393
00394:+00087:-00214:-00009:003790.5571:00394
00395:+00095:-00184:+00043:003790.5571:00395
00396:+00160:-00169:+00048:003790.5571:00396
00397:+00184:-00101:+00102:003790.5571:00397
00398:+00161:-00110:+00050:003785.8720:00398
00399:+00196:-00025:+00006:003785.8720:00399
00400:+00184:+00007:-00031:003785.8720:00400
00401:+00193:+00031:+00033:003785.8720:00401
00402:+00156:+00077:+00073:003785.8720:00402
00403:+00173:+00121:+00109:003758.3740:00403
00404:+00156:+00137:+00102:003758.3740:00404
00405:+00169:+00219:+00014:003758.3740:00405
00406:+00128:+00252:-00027:003758.3740:00406
00407:+00063:+00255:-00034:003758.3740:00407
00408:+00007:+00240:+00018:003758.3740:00408
00409:+00001:+00246:+00020:003734.6787:00409
00410:-00064:+00228:+00048:003734.6787:00410
00411:-00098:+00191:+00170:003734.6787:00411
00412:-00094:+00163:+00121:003734.6787:00412
00413:-00131:+00124:+00076:003734.6787:00413
00414:-00125:+00043:+00091:003718.0561:00414
00415:-00142:+00022:+00090:003718.0561:00415
00416:-00158:-00097:-00004:003718.0561:00416
00417:-00170:-00124:+00077:003718.0561:00417
00418:-00161:-00178:+00072:003718.0561:00418
00419:-00120:-00228:+00018:003718.0561:00419
00420:-00100:-00270:+00112:003670.3088:00420
00421:-00031:-00289:+00180:003670.3088:00421
00422:-00021:-00310:+00064:003670.3088:00422
00423:+00009:-00301:+00105:003670.3088:00423
00424:+00022:-00313:+00223:003670.3088:00424
00425:+00029:-00314:+00207:003659.0832:00425
00426:+00030:-00357:+00180:003659.0832:00426
00427:+00019:-00300:+00210:003659.0832:00427
00428:+00041:-00285:-00008:003659.0832:00428
00429:+00010:-00245:-00061:003659.0832:00429
00430:+00044:-00184:-00007:003659.0832:00430
00431:+00040:-00171:-00011:003631.3098:00431
00432:+00033:-00107:-00095:003631.3098:00432
00433:+00061:-00068:+00034:003631.3098:00433
00434:+00051:-00035:+00148:003631.3098:00434
00435:+00073:-00002:+00113:003631.3098:00435
00436:+00037:+00015:+00039:003617.1396:00436
00437:+00070:+00084:+00082:003617.1396:00437
00438:+00061:+00099:-00080:003617.1396:00438
00439:+00053:+00102:-00113:003617.1396:00439
00440:+00059:+00128:-00078:003617.1396:00440
00441:+00027:+00129:-00005:003617.1396:00441
00442:-00039:+00087:-00027:003617.3601:00442
00443:-00058:+00094:-00084:003617.3601:00443
00444:-00068:+00062:-00081:003617.3601:00444
00445:-00096:+00070:-00096:003617.3601:00445
00446:-00109:+00058:-00081:003617.3601:00446
00447:-00114:+00061:-00051:003631.3098:00447
00448:-00095:+00058:-00099:003631.3098:00448
00449:-00096:+00083:-00097:003631.3098:00449
00450:-00111:+00069:-00087:003631.3098:00450
00451:-00094:+00058:-00100:003631.3098:00451
00452:-00094:+00055:-00147:003631.3098:00452
00453:-00100:+00077:-00135:003638.2829:00453
00454:-00074:+00099:-00086:003638.2829:00454
00455:-00033:+00092:-00171:003638.2829:00455
00456:-00011:+00129:-00129:003638.2829:00456
00457:+00060:+00120:-00162:003638.2829:00457
00458:+00077:+00121:-00201:003669.8137:00458
00459:+00094:+00124:-00250:003669.8137:00459
00460:+00109:+00101:-00192:003669.8137:00460
00461:+00115:+00087:-00200:003669.8137:00461
00462:+00113:+00056:-00140:003669.8137:00462
00463:+00110:+00038:+00043:003669.8137:00463
00464:+00122:+00006:+00015:003707.0751:00464
00465:+00071:-00012:+00058:003707.0751:00465
00466:+00075:-00043:+00017:003707.0751:00466
00467:-00014:-00094:-00063:003707.0751:00467
00468:-00046:-00088:-00307:003707.0751:00468
00469:-00071:-00097:-00253:003713.8566:00469
00470:-00105:-00104:-00104:003713.8566:00470
00471:-00115:-00070:-00009:003713.8566:00471
00472:-00051:-00069:+00091:003713.8566:00472
00473:-00046:-00053:+00380:003713.8566:00473
00474:-00045:-00013:+00091:003734.7446:00474
00475:-00050:+00067:-00008:003734.7446:00475
00476:+00056:+00092:+00026:003734.7446:00476
00477:+00074:+00129:+00055:003734.7446:00477
00478:+00032:+00189:-00022:003734.7446:00478
00479:+00061:+00202:+00087:003734.7446:00479
00480:+00075:+00184:+00087:003751.7888:00480
00481:+00019:+00206:-00106:003751.7888:00481
00482:+00029:+00193:-00091:003751.7888:00482
00483:+00030:+00177:-00009:003751.7888:00483
00484:-00019:+00152:-00021:003751.7888:00484
00485:-00057:+00123:+00033:003747.2243:00485
00486:-00076:+00110:+00147:003747.2243:00486
00487:-00129:+00074:+00149:003747.2243:00487
00488:-00146:+00028:+00169:003747.2243:00488
00489:-00147:-00015:+00143:003747.2243:00489
00490:-00166:-00033:-00050:003757.0795:00490
00491:-00139:-00060:+00036:003757.0795:00491
00492:-00154:-00105:-00048:003757.0795:00492
00493:-00172:-00116:-00183:003757.0795:00493
00494:-00137:-00152:-00040:003757.0795:00494
00495:-00116:-00148:-00022:003757.0795:00495
00496:-00134:-00163:-00059:003740.4985:00496
00497:-00086:-00170:-00093:003740.4985:00497
00498:-00075:-00166:+00023:003740.4985:00498
00499:-00039:-00156:+00014:003740.4985:00499
00500:+00015:-00144:+00169:003740.4985:00500
00501:+00074:-00126:+00218:003702.8464:00501
00502:+00052:-00137:+00220:003702.8464:00502
00503:+00079:-00128:-00020:003702.8464:00503
00504:+00058:-00107:+00091:003702.8464:00504
00505:+00059:-00108:+00032:003702.8464:00505
00506:+00068:-00027:-00052:003691.1516:00506
00507:+00055:-00024:-00119:003691.1516:00507
00508:+00118:+00045:-00018:003691.1516:00508
00509:+00078:+00059:-00067:003691.1516:00509
00510:+00063:+00134:-00067:003691.1516:00510
00511:+00034:+00145:+00002:003691.1516:00511
00512:+00074:+00183:+00050:003663.4396:00512
00513:+00042:+00180:+00061:003663.4396:00513
00514:+00058:+00201:+00151:003663.4396:00514
00515:+00030:+00165:+00212:003663.4396:00515
00516:-00021:+00189:+00200:003663.4396:00516
00517:-00049:+00128:+00096:003627.6528:00517
00518:-00120:+00131:+00160:003627.6528:00518
00519:-00156:+00057:+00042:003627.6528:00519
00520:-00194:+00068:-00012:003627.6528:00520
00521:-00170:+00001:+00000:003627.6528:00521
00522:-00124:-00021:+00051:003627.6528:00522
00523:-00135:-00045:-00059:003607.0712:00523
00524:-00087:-00074:+00003:003607.0712:00524
00525:-00044:-00119:+00048:003607.0712:00525
00526:-00017:-00119:+00137:003607.0712:00526
00527:+00005:-00219:+00047:003607.0712:00527
00528:+00003:-00219:+00170:003607.0712:00528
00529:+00046:-00247:+00132:003579.2558:00529
00530:+00043:-00237:+00127:003579.2558:00530
00531:+00030:-00253:+00049:003579.2558:00531
00532:+00045:-00245:+00044:003579.2558:00532
00533:+00055:-00246:+00028:003579.2558:00533
00534:+00075:-00216:+00062:003565.6250:00534
00535:+00048:-00169:-00008:003565.6250:00535
00536:+00049:-00087:-00094:003565.6250:00536
00537:+00071:-00081:-00099:003565.6250:00537
00538:+00053:+00006:-00020:003565.6250:00538
00539:+00086:+00055:+00029:003565.6250:00539
00540:+00108:+00073:+00048:003556.4133:00540
00541:+00071:+00129:+00142:003556.4133:00541
00542:+00070:+00145:+00087:003556.4133:00542
00543:+00027:+00148:-00032:003556.4133:00543
00544:-00034:+00165:-00066:003556.4133:00544
00545:-00053:+00154:-00061:003569.0092:00545
00546:-00096:+00150:-00099:003569.0092:00546
00547:-00105:+00159:-00104:003569.0092:00547
00548:-00081:+00159:-00065:003569.0092:00548
00549:-00099:+00118:+00059:003569.0092:00549
00550:-00068:+00131:-00013:003569.0092:00550
00551:-00080:+00093:-00020:003575.8330:00551
00552:-00088:+00082:-00078:003575.8330:00552
00553:-00067:+00083:-00092:003575.8330:00553
00554:-00074:+00082:-00089:003575.8330:00554
00555:-00084:+00068:-00030:003575.8330:00555
00556:-00058:+00051:-00034:003575.8330:00556
00557:-00045:+00055:+00010:003607.0559:00557
00558:-00042:+00036:+00020:003607.0559:00558
00559:-00051:+00010:+00030:003607.0559:00559
00560:-00050:+00008:-00028:003607.0559:00560
00561:-00048:-00006:-00056:003607.0559:00561
00562:-00022:+00016:-00155:003631.3886:00562
00563:-00009:+00018:-00160:003631.3886:00563
00564:+00028:+00005:-00135:003631.3886:00564
00565:+00043:+00034:-00029:003631.3886:00565
00566:+00044:-00005:-00074:003631.3886:00566
00567:+00039:+00025:-00099:003659.5229:00567
00568:+00014:+00032:-00011:003659.5229:00568
00569:-00010:+00031:-00071:003659.5229:00569
00570:-00018:+00015:-00101:003659.5229:00570
00571:+00009:+00043:-00065:003659.5229:00571
00572:-00006:-00002:-00047:003659.5229:00572
00573:-00030:+00034:-00065:003680.4638:00573
00574:-00007:-00014:-00014:003680.4638:00574
00575:-00021:-00013:+00055:003680.4638:00575
00576:-00028:-00042:+00075:003680.4638:00576
00577:-00002:-00080:+00078:003680.4638:00577
00578:-00015:-00112:+00063:003729.2434:00578
00579:-00031:-00074:-00085:003729.2434:00579
00580:-00059:-00093:-00190:003729.2434:00580
00581:-00039:-00071:-00161:003729.2434:00581
00582:-00026:-00067:+00021:003729.2434:00582
00583:+00009:-00057:+00118:003729.2434:00583
00584:+00012:-00050:+00200:003735.9658:00584
00585:+00025:-00020:+00131:003735.9658:00585
00586:+00020:+00013:-00015:003735.9658:00586
00587:+00050:+00046:-00046:003735.9658:00587
00588:+00091:+00056:+00018:003735.9658:00588
00589:+00064:+00094:+00023:003756.9047:00589
00590:+00078:+00091:-00015:003756.9047:00590
00591:+00105:+00086:-00002:003756.9047:00591
00592:+00094:+00101:+00009:003756.9047:00592
00593:+00068:+00115:+00000:003756.9047:00593
00594:+00048:+00129:-00001:003774.4965:00594
00595:+00040:+00155:+00056:003774.4965:00595
00596:+00043:+00157:+00028:003774.4965:00596
00597:-00027:+00124:+00015:003774.4965:00597
00598:-00038:+00141:-00014:003774.4965:00598
00599:-00070:+00107:-00091:003774.4965:00599
00600:-00112:+00083:-00104:003758.3403:00600
00601:-00162:+00022:-00104:003758.3403:00601
00602:-00158:+00017:-00089:003758.3403:00602
00603:-00207:-00054:-00074:003758.3403:00603
00604:-00200:-00108:-00033:003758.3403:00604
00605:-00229:-00104:-00080:003757.0043:00605
00606:-00222:-00120:-00019:003757.0043:00606
00607:-00188:-00138:-00063:003757.0043:00607
00608:-00170:-00115:-00075:003757.0043:00608
00609:-00126:-00114:-00027:003757.0043:00609
00610:-00115:-00098:-00007:003751.7041:00610
00611:-00073:-00084:+00016:003751.7041:00611
00612:-00030:-00063:+00049:003751.7041:00612
00613:+00022:-00050:+00077:003751.7041:00613
00614:+00033:-00049:+00201:003751.7041:00614
00615:+00129:+00003:+00021:003751.7041:00615
00616:+00064:+00023:+00032:003713.8237:00616
00617:+00151:+00068:-00036:003713.8237:00617
00618:+00089:+00043:+00011:003713.8237:00618
00619:+00142:+00113:-00055:003713.8237:00619
00620:+00113:+00117:+00123:003713.8237:00620
00621:+00138:+00160:+00033:003701.9257:00621
00622:+00039:+00164:+00029:003701.9257:00622
00623:+00011:+00147:+00032:003701.9257:00623
00624:-00037:+00170:+00044:003701.9257:00624
00625:-00114:+00136:-00059:003701.9257:00625
00626:-00116:+00122:+00087:003674.1303:00626
00627:-00093:+00117:+00140:003674.1303:00627
00628:-00114:+00090:+00112:003674.1303:00628
00629:-00116:+00061:+00104:003674.1303:00629
00630:-00133:+00037:+00143:003674.1303:00630
00631:-00130:-00049:+00131:003674.1303:00631
00632:-00119:-00056:+00099:003627.6921:00632
00633:-00101:-00129:+00144:003627.6921:00633
00634:-00087:-00159:+00080:003627.6921:00634
00635:-00049:-00203:+00035:003627.6921:00635
00636:-00038:-00216:+00065:003627.6921:00636
00637:-00015:-00225:-00046:003627.6921:00637
00638:+00013:-00225:-00032:003627.6835:00638
00639:+00056:-00208:+00113:003627.6835:00639
00640:+00066:-00231:+00117:003627.6835:00640
00641:+00048:-00197:+00113:003627.6835:00641
00642:+00093:-00184:+00096:003627.6835:00642
00643:+00091:-00186:+00143:003610.3181:00643
00644:+00087:-00175:+00131:003610.3181:00644
00645:+00067:-00152:+00075:003610.3181:00645
00646:+00052:-00143:+00067:003610.3181:00646
00647:+00059:-00104:-00065:003610.3181:00647
00648:+00043:-00111:-00141:003610.3181:00648
00649:+00044:-00038:-00102:003575.6882:00649
00650:+00039:-00013:+00005:003575.6882:00650
00651:+00036:+00018:+00043:003575.6882:00651
00652:+00091:+00049:+00085:003575.6882:00652
00653:+00067:+00083:+00082:003575.6882:00653
00654:+00072:+00087:-00020:003586.5783:00654
00655:+00026:+00126:-00095:003586.5783:00655
00656:+00030:+00146:-00096:003586.5783:00656
00657:-00011:+00134:-00053:003586.5783:00657
00658:-00011:+00152:-00023:003586.5783:00658
00659:-00003:+00173:-00025:003586.5783:00659
00660:-00021:+00176:-00007:003599.9479:00660
00661:-00055:+00157:-00095:003599.9479:00661
00662:-00035:+00136:-00052:003599.9479:00662
00663:-00040:+00156:+00023:003599.9479:00663
00664:-00030:+00146:-00035:003599.9479:00664
00665:-00001:+00140:-00066:003606.8269:00665
00666:-00004:+00126:-00012:003606.8269:00666
00667:-00006:+00111:-00053:003606.8269:00667
00668:-00021:+00114:-00097:003606.8269:00668
00669:-00029:+00116:-00088:003606.8269:00669
00670:-00018:+00109:-00059:003606.8269:00670
00671:-00037:+00075:+00004:003638.1914:00671
00672:-00055:+00077:-00002:003638.1914:00672
00673:-00054:+00097:-00010:003638.1914:00673
00674:-00049:+00085:-00112:003638.1914:00674
00675:-00055:+00085:-00136:003638.1914:00675
00676:-00058:+00078:-00152:003674.3168:00676
00677:-00051:+00043:-00161:003674.3168:00677
00678:-00047:+00037:-00168:003674.3168:00678
00679:-00037:+00020:-00090:003674.3168:00679
00680:-00033:-00034:-00061:003674.3168:00680
00681:-00032:-00051:-00022:003674.3168:00681
00682:-00001:-00086:+00187:003702.9282:00682
00683:+00013:-00130:+00192:003702.9282:00683
00684:+00010:-00150:+00088:003702.9282:00684
00685:+00016:-00144:-00175:003702.9282:00685
00686:+00020:-00151:-00235:003702.9282:00686
00687:+00038:-00154:-00231:003734.7607:00687
00688:+00062:-00129:-00069:003734.7607:00688
00689:+00075:-00123:-00036:003734.7607:00689
00690:+00120:-00064:+00274:003734.7607:00690
00691:+00163:-00031:+00340:003734.7607:00691
00692:+00107:+00025:+00360:003763.0954:00692
00693:+00110:+00084:+00130:003763.0954:00693
00694:+00120:+00131:-00080:003763.0954:00694
00695:+00139:+00163:-00103:003763.0954:00695
00696:+00048:+00203:-00098:003763.0954:00696
00697:+00029:+00194:-00075:003763.0954:00697
00698:-00004:+00222:-00032:003758.4582:00698
00699:-00043:+00170:-00009:003758.4582:00699
00700:-00073:+00191:-00008:003758.4582:00700
00701:-00081:+00177:+00118:003758.4582:00701
00702:-00085:+00141:+00027:003758.4582:00702
00703:-00094:+00131:-00051:003779.4047:00703
00704:-00102:+00095:-00084:003779.4047:00704
00705:-00109:+00051:+00048:003779.4047:00705
00706:-00146:-00050:+00091:003779.4047:00706
00707:-00158:-00096:+00110:003779.4047:00707
00708:-00161:-00126:+00052:003774.4794:00708
00709:-00173:-00144:-00080:003774.4794:00709
00710:-00177:-00165:-00114:003774.4794:00710
00711:-00145:-00182:-00096:003774.4794:00711
00712:-00079:-00192:-00076:003774.4794:00712
00713:-00036:-00202:-00056:003774.4794:00713
00714:+00021:-00200:+00021:003747.2075:00714
00715:+00040:-00178:+00056:003747.2075:00715
00716:+00061:-00188:+00047:003747.2075:00716
00717:+00070:-00152:+00066:003747.2075:00717
00718:+00092:-00105:+00086:003747.2075:00718
00719:+00070:-00103:+00086:003745.8081:00719
00720:+00071:-00092:+00104:003745.8081:00720
00721:+00061:-00069:+00108:003745.8081:00721
00722:+00007:-00057:-00014:003745.8081:00722
00723:-00019:-00010:-00124:003745.8081:00723
00724:+00027:+00002:-00068:003718.0810:00724
00725:-00030:+00039:-00188:003718.0810:00725
00726:+00012:+00089:-00062:003718.0810:00726
00727:+00001:+00091:-00006:003718.0810:00727
00728:+00012:+00146:+00091:003718.0810:00728
00729:+00027:+00144:+00092:003718.0810:00729
00730:-00003:+00186:+00170:003681.0773:00730
00731:-00087:+00172:+00135:003681.0773:00731
00732:-00100:+00207:+00076:003681.0773:00732
00733:-00097:+00176:+00153:003681.0773:00733
00734:-00139:+00165:+00145:003681.0773:00734
00735:-00164:+00120:+00115:003648.5642:00735
00736:-00110:+00142:-00017:003648.5642:00736
00737:-00118:+00082:-00102:003648.5642:00737
00738:-00079:+00046:-00088:003648.5642:00738
00739:-00045:+00002:+00024:003648.5642:00739
00740:-00006:-00036:+00126:003648.5642:00740
00741:-00011:-00049:+00116:003620.8427:00741
00742:+00008:-00055:+00084:003620.8427:00742
00743:+00043:-00073:+00132:003620.8427:00743
00744:+00013:-00117:+00035:003620.8427:00744
00745:+00002:-00133:+00089:003620.8427:00745
00746:+00040:-00158:+00055:003586.0922:00746
00747:-00029:-00171:+00025:003586.0922:00747
00748:-00003:-00177:-00019:003586.0922:00748
00749:-00044:-00169:+00002:003586.0922:00749
00750:-00025:-00192:+00036:003586.0922:00750
00751:-00003:-00173:+00086:003586.0922:00751
00752:+00027:-00175:+00095:003556.3757:00752
00753:+00030:-00153:+00041:003556.3757:00753
00754:+00013:-00156:+00020:003556.3757:00754
00755:+00061:-00115:-00097:003556.3757:00755
00756:+00031:-00070:-00091:003556.3757:00756
00757:+00039:-00065:-00027:003556.3757:00757
00758:+00008:-00052:+00046:003548.7001:00758
00759:+00027:-00012:-00023:003548.7001:00759
00760:-00007:-00014:+00019:003548.7001:00760
00761:+00024:+00021:+00039:003548.7001:00761
00762:-00013:-00002:-00037:003548.7001:00762
00763:-00003:+00047:-00058:003525.5026:00763
00764:-00025:+00043:+00013:003525.5026:00764
00765:-00034:+00056:+00013:003525.5026:00765
00766:-00021:+00071:-00027:003525.5026:00766
00767:-00044:+00071:+00023:003525.5026:00767
00768:-00028:+00077:-00005:003525.5026:00768
00769:-00017:+00078:-00066:003546.3566:00769
00770:-00016:+00058:-00048:003546.3566:00770
00771:-00027:+00027:+00001:003546.3566:00771
00772:-00028:+00031:-00019:003546.3566:00772
00773:-00029:+00031:-00030:003546.3566:00773
00774:+00014:+00046:+00019:003546.3566:00774
00775:-00008:+00051:-00040:003558.6091:00775
00776:-00024:+00055:-00087:003558.6091:00776
00777:-00004:+00059:-00069:003558.6091:00777
00778:-00026:+00071:-00049:003558.6091:00778
00779:-00037:+00062:-00059:003558.6091:00779
00780:-00053:+00089:+00005:003586.1076:00780
00781:-00074:+00110:-00075:003586.1076:00781
00782:-00103:+00127:-00126:003586.1076:00782
00783:-00119:+00104:-00118:003586.1076:00783
00784:-00099:+00122:-00083:003586.1076:00784
00785:-00119:+00106:-00110:003586.1076:00785
00786:-00093:+00129:-00103:003607.0256:00786
00787:-00077:+00101:-00042:003607.0256:00787
00788:-00097:+00108:-00075:003607.0256:00788
00789:-00105:+00113:-00128:003607.0256:00789
00790:-00079:+00093:-00097:003607.0256:00790
00791:-00088:+00093:-00155:003652.6503:00791
00792:-00067:+00095:-00166:003652.6503:00792
00793:-00073:+00073:-00221:003652.6503:00793
00794:-00069:+00068:-00156:003652.6503:00794
00795:-00049:+00054:-00173:003652.6503:00795
00796:-00004:+00051:-00114:003652.6503:00796
00797:+00015:+00006:+00107:003681.0046:00797
00798:+00036:-00018:+00195:003681.0046:00798
00799:+00045:-00028:+00061:003681.0046:00799
00800:+00020:-00044:-00035:003681.0046:00800
00801:+00005:-00050:-00171:003681.0046:00801
00802:-00001:-00021:-00307:003723.7048:00802
00803:-00009:-00020:-00228:003723.7048:00803
00804:+00003:-00028:-00063:003723.7048:00804
00805:+00002:-00013:+00189:003723.7048:00805
00806:+00077:+00014:+00160:003723.7048:00806
00807:+00010:+00033:+00170:003751.7294:00807
00808:-00004:+00053:+00099:003751.7294:00808
00809:+00118:+00055:+00198:003751.7294:00809
00810:+00063:+00077:+00056:003751.7294:00810
00811:+00102:+00110:+00075:003751.7294:00811
00812:+00084:+00137:-00002:003751.7294:00812
00813:+00192:+00178:+00127:003758.4074:00813
00814:+00133:+00137:+00073:003758.4074:00814
00815:+00112:+00186:+00026:003758.4074:00815
00816:+00059:+00123:+00062:003758.4074:00816
00817:+00039:+00160:-00028:003758.4074:00817
00818:-00051:+00126:-00025:003767.9995:00818
00819:-00044:+00136:-00003:003767.9995:00819
00820:-00089:+00111:+00008:003767.9995:00820
00821:-00092:+00069:+00058:003767.9995:00821
00822:-00119:+00023:+00131:003767.9995:00822
00823:-00176:-00024:+00053:003774.4282:00823
00824:-00189:-00067:-00143:003774.4282:00824
00825:-00171:-00123:-00093:003774.4282:00825
00826:-00242:-00168:+00076:003774.4282:00826
00827:-00239:-00188:-00041:003774.4282:00827
00828:-00183:-00182:-00145:003769.6748:00828
00829:-00099:-00219:-00057:003769.6748:00829
00830:-00034:-00248:-00046:003769.6748:00830
00831:-00099:-00245:-00049:003769.6748:00831
00832:-00018:-00247:+00089:003769.6748:00832
00833:-00001:-00263:+00191:003769.6748:00833
00834:+00020:-00247:+00154:003756.9128:00834
00835:-00011:-00227:+00130:003756.9128:00835
00836:-00022:-00227:+00103:003756.9128:00836
00837:-00059:-00210:-00008:003756.9128:00837
00838:-00022:-00181:-00083:003756.9128:00838
00839:-00013:-00141:-00019:003740.4150:00839
00840:+00020:-00068:+00051:003740.4150:00840
00841:+00033:-00027:+00058:003740.4150:00841
00842:+00107:+00027:+00073:003740.4150:00842
00843:+00094:+00101:+00005:003740.4150:00843
00844:+00164:+00154:+00039:003740.4150:00844
00845:+00166:+00179:+00083:003702.8054:00845
00846:+00122:+00221:+00108:003702.8054:00846
00847:+00137:+00257:+00090:003702.8054:00847
00848:+00036:+00274:+00104:003702.8054:00848
00849:+00025:+00301:+00114:003702.8054:00849
00850:+00024:+00298:+00123:003691.1271:00850
00851:-00028:+00276:+00056:003691.1271:00851
00852:-00018:+00269:+00091:003691.1271:00852
00853:-00021:+00203:+00077:003691.1271:00853
00854:-00016:+00137:+00008:003691.1271:00854
00855:-00068:+00076:+00043:003652.6745:00855
00856:-00053:-00005:+00051:003652.6745:00856
00857:-00086:-00060:+00102:003652.6745:00857
00858:-00066:-00125:+00132:003652.6745:00858
00859:-00095:-00166:+00163:003652.6745:00859
00860:-00077:-00188:+00088:003652.6745:00860
00861:-00075:-00232:+00010:003627.6689:00861
00862:-00079:-00249:+00022:003627.6689:00862
00863:-00069:-00265:-00054:003627.6689:00863
00864:-00043:-00259:+00103:003627.6689:00864
00865:+00011:-00275:+00140:003627.6689:00865
00866:+00013:-00239:+00041:003627.6689:00866
00867:+00026:-00266:+00106:003627.6450:00867
00868:+00041:-00245:+00057:003627.6450:00868
00869:+00018:-00211:+00084:003627.6450:00869
00870:+00041:-00175:+00024:003627.6450:00870
00871:+00028:-00163:+00004:003627.6450:00871
00872:+00004:-00132:-00065:003599.8940:00872
00873:+00003:-00096:-00174:003599.8940:00873
00874:+00029:-00055:-00146:003599.8940:00874
00875:+00048:-00049:+00051:003599.8940:00875
00876:+00067:-00013:+00110:003599.8940:00876
00877:+00106:+00020:+00105:003599.8940:00877
00878:+00094:+00042:+00083:003575.8178:00878
00879:+00107:+00069:+00010:003575.8178:00879
00880:+00046:+00078:-00141:003575.8178:00880
00881:+00044:+00094:-00111:003575.8178:00881
00882:+00000:+00077:-00087:003575.8178:00882
00883:-00026:+00102:-00080:003586.6010:00883
00884:-00023:+00087:-00089:003586.6010:00884
00885:-00060:+00091:-00032:003586.6010:00885
00886:-00049:+00073:-00037:003586.6010:00886
00887:-00068:+00105:-00024:003586.6010:00887
00888:-00068:+00113:-00020:003586.6010:00888
00889:-00018:+00132:-00002:003610.3105:00889
00890:-00020:+00120:-00009:003610.3105:00890
00891:-00003:+00122:-00103:003610.3105:00891
00892:-00041:+00103:-00121:003610.3105:00892
00893:-00036:+00093:-00172:003610.3105:00893
00894:-00095:+00072:-00156:003617.1472:00894
00895:-00095:+00075:+00004:003617.1472:00895
00896:-00117:+00081:-00022:003617.1472:00896
00897:-00096:+00073:-00106:003617.1472:00897
00898:-00083:+00081:-00084:003617.1472:00898
00899:-00060:+00059:-00109:003617.1472:00899
00900:-00042:+00015:-00217:003648.4936:00900
00901:+00009:+00024:-00199:003648.4936:00901
00902:+00029:-00005:-00038:003648.4936:00902
00903:+00027:-00031:-00044:003648.4936:00903
00904:+00046:-00040:+00012:003648.4936:00904
00905:+00074:-00078:+00074:003685.0224:00905
00906:+00062:-00063:+00026:003685.0224:00906
00907:+00060:-00100:+00019:003685.0224:00907
00908:+00039:-00135:+00001:003685.0224:00908
00909:+00032:-00140:-00079:003685.0224:00909
00910:+00004:-00120:-00255:003685.0224:00910
00911:+00025:-00088:-00114:003702.8054:00911
00912:+00002:-00108:-00054:003702.8054:00912
00913:+00013:-00073:-00005:003702.8054:00913
00914:+00018:-00064:+00289:003702.8054:00914
00915:+00056:-00033:+00368:003702.8054:00915
00916:+00002:+00028:+00175:003734.6704:00916
00917:+00006:+00066:+00036:003734.6704:00917
00918:+00058:+00093:-00094:003734.6704:00918
00919:+00033:+00124:-00133:003734.6704:00919
00920:-00009:+00132:-00123:003734.6704:00920
00921:+00024:+00151:+00004:003762.9851:00921
00922:+00005:+00149:-00034:003762.9851:00922
00923:+00027:+00147:+00022:003762.9851:00923
00924:+00012:+00160:+00011:003762.9851:00924
00925:-00026:+00134:-00110:003762.9851:00925
00926:-00035:+00156:-00012:003762.9851:00926
00927:-00036:+00146:-00043:003747.0820:00927
00928:-00047:+00145:-00006:003747.0820:00928
00929:-00081:+00093:+00130:003747.0820:00929
00930:-00097:+00083:+00072:003747.0820:00930
00931:-00147:+00066:+00038:003747.0820:00931
00932:-00173:+00030:-00086:003756.7629:00932
00933:-00202:-00006:-00053:003756.7629:00933
00934:-00194:-00029:+00011:003756.7629:00934
00935:-00161:-00066:+00013:003756.7629:00935
00936:-00132:-00082:-00055:003756.7629:00936
00937:-00087:-00072:-00198:003751.6616:00937
00938:-00039:-00071:-00136:003751.6616:00938
00939:-00015:-00112:-00023:003751.6616:00939
00940:+00003:-00086:+00143:003751.6616:00940
00941:+00022:-00088:+00107:003751.6616:00941
00942:+00032:-00092:+00117:003751.6616:00942
00943:+00042:-00074:+00094:003713.7412:00943
00944:+00028:-00091:-00004:003713.7412:00944
00945:-00011:-00067:-00057:003713.7412:00945
00946:-00056:-00038:-00088:003713.7412:00946
00947:-00030:-00061:-00007:003713.7412:00947
00948:-00010:-00042:-00017:003701.8771:00948
00949:-00026:+00021:+00128:003701.8771:00949
00950:+00103:+00022:+00139:003701.8771:00950
00951:+00087:+00042:+00188:003701.8771:00951
00952:+00114:+00094:+00122:003701.8771:00952
00953:+00050:+00100:+00141:003685.0385:00953
00954:+00026:+00108:+00000:003685.0385:00954
00955:+00007:+00124:+00041:003685.0385:00955
00956:-00029:+00142:+00010:003685.0385:00956
00957:-00034:+00168:+00068:003685.0385:00957
00958:-00084:+00155:+00004:003685.0385:00958
00959:-00072:+00137:+00064:003648.8244:00959
00960:-00068:+00074:+00109:003648.8244:00960
00961:-00047:+00077:+00133:003648.8244:00961
00962:-00055:+00063:+00091:003648.8244:00962
00963:-00040:+00028:+00129:003648.8244:00963
00964:+00011:-00018:+00066:003638.0979:00964
00965:-00018:-00042:-00010:003638.0979:00965
00966:-00008:-00058:+00046:003638.0979:00966
00967:+00002:-00141:+00085:003638.0979:00967
00968:-00014:-00150:-00001:003638.0979:00968
00969:-00028:-00172:+00081:003638.0979:00969
00970:-00007:-00198:+00054:003599.8862:00970
00971:-00040:-00199:+00034:003599.8862:00971
00972:+00001:-00205:+00049:003599.8862:00972
00973:+00001:-00171:+00031:003599.8862:00973
00974:+00011:-00145:-00029:003599.8862:00974
00975:+00057:-00151:+00010:003599.8862:00975
00976:+00056:-00100:+00136:003565.7238:00976
00977:+00070:-00091:+00082:003565.7238:00977
00978:+00045:-00076:+00038:003565.7238:00978
00979:+00023:-00045:-00002:003565.7238:00979
00980:+00029:-00028:-00028:003565.7238:00980
00981:+00012:+00006:-00052:003556.3383:00981
00982:+00020:+00032:-00011:003556.3383:00982
00983:-00010:+00029:-00014:003556.3383:00983
00984:+00016:+00071:-00028:003556.3383:00984
00985:-00007:+00088:-00026:003556.3383:00985
00986:+00009:+00100:+00022:003556.3383:00986
00987:-00015:+00103:-00010:003558.5715:00987
00988:-00016:+00110:+00007:003558.5715:00988
00989:-00039:+00097:+00037:003558.5715:00989
00990:-00072:+00080:+00083:003558.5715:00990
00991:-00043:+00071:+00046:003558.5715:00991
00992:-00072:+00064:+00056:003555.3320:00992
00993:-00071:+00065:+00027:003555.3320:00993
00994:-00061:+00063:-00080:003555.3320:00994
00995:-00052:+00063:-00099:003555.3320:00995
00996:-00056:+00053:-00126:003555.3320:00996
00997:-00035:+00049:-00035:003555.3320:00997
00998:-00001:+00048:-00013:003586.5478:00998
00999:+00014:+00040:+00012:003586.5478:00999
01000:+00016:+00055:+00035:003586.5478:01000
01001:+00018:+00084:-00011:003586.5478:01001
01002:+00015:+00086:-00014:003586.5478:01002
01003:+00011:+00119:-00001:003586.5478:01003
01004:-00013:+00104:-00029:003620.7089:01004
01005:-00019:+00142:-00074:003620.7089:01005
01006:-00055:+00104:-00112:003620.7089:01006
01007:-00087:+00131:-00089:003620.7089:01007
01008:-00093:+00075:-00156:003620.7089:01008
01009:-00091:+00076:-00125:003638.0144:01009
01010:-00068:+00079:-00137:003638.0144:01010
01011:-00061:+00059:-00147:003638.0144:01011
01012:-00049:+00040:-00122:003638.0144:01012
01013:-00054:+00028:-00036:003638.0144:01013
01014:-00036:-00006:-00052:003638.0144:01014
01015:-00034:-00007:-00043:003680.2082:01015
01016:-00015:-00024:+00021:003680.2082:01016
01017:-00039:-00054:+00084:003680.2082:01017
01018:-00035:-00083:+00058:003680.2082:01018
01019:-00031:-00113:-00032:003680.2082:01019
01020:-00039:-00117:-00187:003706.9516:01020
01021:-00007:-00128:-00224:003706.9516:01021
01022:+00026:-00120:-00174:003706.9516:01022
01023:+00041:-00120:-00112:003706.9516:01023
01024:+00060:-00116:+00096:003706.9516:01024
01025:+00078:-00074:+00216:003735.7744:01025
01026:+00082:-00062:+00242:003735.7744:01026
01027:+00088:+00018:+00117:003735.7744:01027
01028:+00081:+00053:-00011:003735.7744:01028
01029:+00109:+00091:-00013:003735.7744:01029
01030:+00123:+00131:+00012:003735.7744:01030
01031:+00104:+00118:-00031:003745.6015:01031
01032:+00079:+00149:-00084:003745.6015:01032
01033:+00079:+00139:+00005:003745.6015:01033
01034:+00091:+00156:-00030:003745.6015:01034
01035:+00032:+00120:+00007:003745.6015:01035
01036:+00024:+00131:+00128:003751.4760:01036
01037:+00029:+00091:+00126:003751.4760:01037
01038:-00016:+00102:+00064:003751.4760:01038
01039:-00056:+00087:+00085:003751.4760:01039
01040:-00049:+00059:+00013:003751.4760:01040
01041:-00139:+00049:-00011:003758.2138:01041
01042:-00144:+00035:-00050:003758.2138:01042
01043:-00203:-00001:-00054:003758.2138:01043
01044:-00205:-00026:-00054:003758.2138:01044
01045:-00243:-00047:-00058:003758.2138:01045
01046:-00201:-00106:-00065:003758.2138:01046
01047:-00223:-00099:-00071:003745.4855:01047
01048:-00193:-00170:-00061:003745.4855:01048
01049:-00142:-00175:-00009:003745.4855:01049
01050:-00136:-00194:-00035:003745.4855:01050
01051:-00084:-00201:-00011:003745.4855:01051
01052:-00072:-00199:+00072:003718.0390:01052
01053:-00041:-00188:+00012:003718.0390:01053
01054:+00005:-00152:+00127:003718.0390:01054
01055:+00029:-00130:+00136:003718.0390:01055
01056:+00021:-00127:+00110:003718.0390:01056
01057:+00056:-00071:+00103:003691.6413:01057
01058:+00073:-00038:-00076:003691.6413:01058
01059:+00042:-00050:-00067:003691.6413:01059
01060:+00163:+00063:-00110:003691.6413:01060
01061:+00073:+00010:-00148:003691.6413:01061
01062:+00094:+00083:+00013:003691.6413:01062
01063:+00062:+00099:+00041:003669.6787:01063
01064:+00094:+00147:+00025:003669.6787:01064
01065:-00042:+00131:+00100:003669.6787:01065
01066:+00033:+00164:+00047:003669.6787:01066
01067:-00084:+00177:+00014:003669.6787:01067
01068:-00017:+00194:+00065:003631.3017:01068
01069:-00071:+00147:+00100:003631.3017:01069
01070:-00037:+00197:+00043:003631.3017:01070
01071:-00093:+00131:+00117:003631.3017:01071
01072:-00037:+00119:+00088:003631.3017:01072
01073:-00094:+00024:+00073:003631.3017:01073
01074:-00072:+00051:+00110:003606.7412:01074
01075:-00126:-00043:+00115:003606.7412:01075
01076:-00100:-00110:+00048:003606.7412:01076
01077:-00096:-00124:-00044:003606.7412:01077
01078:-00089:-00129:+00024:003606.7412:01078
01079:-00019:-00159:-00006:003586.5097:01079
01080:-00023:-00173:+00054:003586.5097:01080
01081:+00006:-00184:+00101:003586.5097:01081
01082:+00061:-00166:+00116:003586.5097:01082
01083:+00092:-00173:+00105:003586.5097:01083
01084:+00100:-00184:+00144:003586.5097:01084
01085:+00103:-00191:+00090:003548.6547:01085
01086:+00059:-00175:+00112:003548.6547:01086
01087:+00054:-00197:+00053:003548.6547:01087
01088:+00055:-00199:+00055:003548.6547:01088
01089:+00042:-00186:-00048:003548.6547:01089
01090:+00016:-00135:-00046:003548.6547:01090
01091:+00002:-00120:-00012:003525.3916:01091
01092:+00013:-00107:-00008:003525.3916:01092
01093:+00015:-00073:+00027:003525.3916:01093
01094:+00017:-00052:+00054:003525.3916:01094
01095:+00014:-00017:+00131:003525.3916:01095
01096:+00012:+00018:-00029:003516.8032:01096
01097:-00028:+00051:-00026:003516.8032:01097
01098:-00043:+00058:-00007:003516.8032:01098
01099:-00051:+00077:-00024:003516.8032:01099
01100:-00067:+00087:-00030:003516.8032:01100
01101:-00066:+00090:-00058:003516.8032:01101
01102:-00106:+00087:-00098:003518.3872:01102
01103:-00062:+00092:-00136:003518.3872:01103
01104:-00070:+00077:-00047:003518.3872:01104
01105:-00053:+00093:+00011:003518.3872:01105
01106:-00030:+00100:+00006:003518.3872:01106
01107:-00012:+00112:+00000:003518.3872:01107
01108:+00013:+00086:+00004:003535.3032:01108
01109:-00005:+00089:-00048:003535.3032:01109
01110:-00011:+00090:-00087:003535.3032:01110
01111:-00001:+00107:-00082:003535.3032:01111
01112:-00011:+00111:-00087:003535.3032:01112
01113:-00019:+00112:-00093:003566.1967:01113
01114:+00013:+00101:-00052:003566.1967:01114
01115:+00013:+00086:-00037:003566.1967:01115
01116:+00013:+00086:-00079:003566.1967:01116
01117:+00014:+00077:-00103:003566.1967:01117
01118:+00002:+00085:-00113:003566.1967:01118
01119:-00001:+00077:-00072:003610.1464:01119
01120:-00004:+00085:-00113:003610.1464:01120
01121:-00021:+00086:-00116:003610.1464:01121
01122:-00045:+00091:-00105:003610.1464:01122
01123:-00053:+00090:-00113:003610.1464:01123
01124:-00074:+00092:-00106:003638.0776:01124
01125:-00069:+00082:-00155:003638.0776:01125
01126:-00073:+00057:-00151:003638.0776:01126
01127:-00054:+00041:-00182:003638.0776:01127
01128:-00071:+00034:-00142:003638.0776:01128
01129:-00022:+00016:-00098:003638.0776:01129
01130:-00012:+00006:-00061:003680.3439:01130
01131:+00008:-00006:+00015:003680.3439:01131
01132:-00012:-00049:+00178:003680.3439:01132
01133:+00043:-00045:+00157:003680.3439:01133
01134:-00011:-00081:-00104:003680.3439:01134
01135:-00024:-00057:-00305:003706.9104:01135
01136:-00031:-00050:-00249:003706.9104:01136
01137:-00008:-00062:-00176:003706.9104:01137
01138:-00043:-00077:-00130:003706.9104:01138
01139:-00007:-00058:+00274:003706.9104:01139
01140:+00074:-00026:+00262:003706.9104:01140
01141:-00023:-00005:+00098:003747.0063:01141
01142:+00017:+00039:+00041:003747.0063:01142
01143:+00086:+00069:+00162:003747.0063:01143
01144:+00102:+00125:+00096:003747.0063:01144
01145:+00103:+00139:+00133:003747.0063:01145
01146:+00152:+00178:+00222:003756.7463:01146
01147:+00137:+00213:+00141:003756.7463:01147
01148:+00127:+00222:+00052:003756.7463:01148
01149:+00097:+00251:+00001:003756.7463:01149
01150:+00088:+00234:-00107:003756.7463:01150
01151:+00013:+00233:-00091:003774.2570:01151
01152:+00010:+00202:+00074:003774.2570:01152
01153:-00025:+00179:+00147:003774.2570:01153
01154:-00074:+00148:+00114:003774.2570:01154
01155:-00091:+00089:+00133:003774.2570:01155
01156:-00108:+00067:+00053:003774.2570:01156
01157:-00219:-00008:-00071:003780.9758:01157
01158:-00099:-00094:+00120:003780.9758:01158
01159:-00256:-00168:+00047:003780.9758:01159
01160:-00187:-00184:+00005:003780.9758:01160
01161:-00246:-00249:-00152:003780.9758:01161
01162:-00182:-00194:-00169:003790.4555:01162
01163:-00164:-00278:-00174:003790.4555:01163
01164:-00154:-00259:-00155:003790.4555:01164
01165:-00105:-00259:-00081:003790.4555:01165
01166:-00084:-00281:+00081:003790.4555:01166
01167:-00009:-00264:+00072:003785.7519:01167
01168:-00007:-00226:+00120:003785.7519:01168
01169:+00005:-00228:+00176:003785.7519:01169
01170:+00022:-00190:+00251:003785.7519:01170
01171:+00045:-00182:+00048:003785.7519:01171
01172:+00044:-00134:+00031:003758.2644:01172
01173:+00037:-00104:-00021:003758.2644:01173
01174:+00057:-00027:-00144:003758.2644:01174
01175:+00088:+00000:-00151:003758.2644:01175
01176:+00118:+00083:-00060:003758.2644:01176
01177:+00122:+00155:-00037:003758.2644:01177
01178:+00140:+00199:+00027:003756.7297:01178
01179:+00189:+00267:+00091:003756.7297:01179
01180:+00197:+00296:+00032:003756.7297:01180
01181:+00199:+00345:+00053:003756.7297:01181
01182:+00162:+00361:+00112:003756.7297:01182
01183:+00123:+00333:+00147:003740.2893:01183
01184:+00038:+00341:+00143:003740.2893:01184
01185:+00029:+00298:+00062:003740.2893:01185
01186:-00063:+00246:+00026:003740.2893:01186
01187:-00101:+00200:+00021:003740.2893:01187
01188:-00110:+00124:-00003:003691.7468:01188
01189:-00136:+00098:+00067:003691.7468:01189
01190:-00147:+00009:+00104:003691.7468:01190
01191:-00129:+00004:+00128:003691.7468:01191
01192:-00091:-00107:+00123:003691.7468:01192
01193:-00081:-00129:+00145:003691.7468:01193
01194:-00066:-00162:+00085:003691.0712:01194
01195:-00065:-00233:+00016:003691.0712:01195
01196:-00070:-00238:+00044:003691.0712:01196
01197:-00038:-00250:-00032:003691.0712:01197
01198:-00032:-00268:+00066:003691.0712:01198
01199:-00022:-00287:+00140:003674.1384:01199
01200:+00002:-00300:+00123:003674.1384:01200
01201:+00002:-00328:+00135:003674.1384:01201
01202:+00042:-00302:+00136:003674.1384:01202
01203:+00026:-00309:+00111:003674.1384:01203
01204:+00039:-00265:-00079:003674.1384:01204
01205:+00029:-00266:-00093:003638.1013:01205
01206:+00058:-00203:+00041:003638.1013:01206
01207:+00074:-00147:-00007:003638.1013:01207
01208:+00058:-00117:+00046:003638.1013:01208
01209:+00090:-00068:+00089:003638.1013:01209
01210:+00086:-00041:+00060:003606.9333:01210
01211:+00066:+00008:+00018:003606.9333:01211
01212:+00084:+00050:+00011:003606.9333:01212
01213:+00065:+00062:+00019:003606.9333:01213
01214:+00037:+00098:-00102:003606.9333:01214
01215:+00042:+00114:-00045:003606.9333:01215
01216:-00009:+00116:-00016:003599.7851:01216
01217:-00020:+00121:-00005:003599.7851:01217
01218:-00073:+00146:+00029:003599.7851:01218
01219:-00099:+00122:+00027:003599.7851:01219
01220:-00110:+00122:-00060:003599.7851:01220
01221:-00136:+00120:-00074:003599.7851:01221
01222:-00134:+00123:-00080:003575.7722:01222
01223:-00145:+00102:-00056:003575.7722:01223
01224:-00146:+00156:-00100:003575.7722:01224
01225:-00080:+00123:-00028:003575.7722:01225
01226:-00063:+00155:-00035:003575.7722:01226
01227:-00088:+00131:-00078:003606.8947:01227
01228:-00056:+00118:-00097:003606.8947:01228
01229:-00068:+00093:-00126:003606.8947:01229
01230:-00053:+00114:-00215:003606.8947:01230
01231:-00031:+00086:-00201:003606.8947:01231
01232:-00006:+00108:-00147:003606.8947:01232
01233:-00032:+00093:-00120:003620.6853:01233
01234:-00005:+00063:-00117:003620.6853:01234
01235:-00003:+00045:-00107:003620.6853:01235
01236:-00004:+00020:-00082:003620.6853:01236
01237:-00020:-00015:-00122:003620.6853:01237
01238:-00029:-00035:-00030:003648.6894:01238
01239:-00022:-00076:+00119:003648.6894:01239
01240:-00029:-00102:+00051:003648.6894:01240
01241:-00054:-00095:+00043:003648.6894:01241
01242:-00022:-00125:-00028:003648.6894:01242
01243:-00054:-00140:-00042:003648.6894:01243
01244:-00017:-00111:-00283:003669.6311:01244
01245:-00003:-00065:-00274:003669.6311:01245
01246:+00005:-00076:-00146:003669.6311:01246
01247:+00061:-00012:-00003:003669.6311:01247
01248:+00073:-00027:+00234:003669.6311:01248
01249:+00103:+00026:+00286:003706.9187:01249
01250:+00084:+00082:+00087:003706.9187:01250
01251:+00101:+00091:+00004:003706.9187:01251
01252:+00092:+00145:-00016:003706.9187:01252
01253:+00090:+00190:+00049:003706.9187:01253
01254:+00046:+00200:+00033:003713.6835:01254
01255:+00034:+00252:+00071:003713.6835:01255
01256:+00040:+00250:+00002:003713.6835:01256
01257:+00030:+00248:-00046:003713.6835:01257
01258:-00001:+00235:-00055:003713.6835:01258
01259:-00007:+00194:-00021:003713.6835:01259
01260:-00040:+00181:-00126:003723.6147:01260
01261:-00036:+00135:+00018:003723.6147:01261
01262:-00044:+00145:+00133:003723.6147:01262
01263:-00077:+00087:+00117:003723.6147:01263
01264:-00094:+00009:+00144:003723.6147:01264
01265:-00124:-00007:+00121:003717.9814:01265
01266:-00158:-00047:-00050:003717.9814:01266
01267:-00198:-00072:+00007:003717.9814:01267
01268:-00189:-00133:+00020:003717.9814:01268
01269:-00225:-00173:-00058:003717.9814:01269
01270:-00206:-00189:-00020:003713.6342:01270
01271:-00175:-00222:-00092:003713.6342:01271
01272:-00163:-00241:-00150:003713.6342:01272
01273:-00136:-00239:-00131:003713.6342:01273
01274:-00059:-00259:+00022:003713.6342:01274
01275:-00024:-00250:+00079:003713.6342:01275
01276:+00027:-00204:+00061:003712.6164:01276
01277:+00040:-00170:+00167:003712.6164:01277
01278:+00043:-00157:+00236:003712.6164:01278
01279:+00044:-00105:+00057:003712.6164:01279
01280:+00008:-00080:+00004:003712.6164:01280
01281:+00028:-00039:-00066:003685.0141:01281
01282:-00029:+00002:-00057:003685.0141:01282
01283:+00016:+00052:-00098:003685.0141:01283
01284:+00068:+00064:+00102:003685.0141:01284
01285:+00048:+00101:-00027:003685.0141:01285
01286:+00057:+00135:+00001:003685.0141:01286
01287:+00048:+00173:+00006:003680.9160:01287
01288:+00073:+00220:-00003:003680.9160:01288
01289:+00027:+00216:-00084:003680.9160:01289
01290:+00034:+00251:+00083:003680.9160:01290
01291:-00013:+00218:+00125:003680.9160:01291
01292:-00048:+00251:+00107:003658.9882:01292
01293:-00085:+00196:+00085:003658.9882:01293
01294:-00089:+00219:+00055:003658.9882:01294
01295:-00138:+00132:+00001:003658.9882:01295
01296:-00123:+00114:+00055:003658.9882:01296
01297:-00112:+00055:+00106:003658.9882:01297
01298:-00095:+00023:+00067:003641.8295:01298
01299:-00028:-00030:+00043:003641.8295:01299
01300:-00045:-00042:+00009:003641.8295:01300
01301:+00008:-00044:+00001:003641.8295:01301
01302:+00029:-00089:+00067:003641.8295:01302
01303:+00074:-00113:+00057:003616.9912:01303
01304:+00067:-00121:+00173:003616.9912:01304
01305:+00080:-00123:+00107:003616.9912:01305
01306:+00068:-00146:+00099:003616.9912:01306
01307:+00071:-00166:+00044:003616.9912:01307
01308:+00071:-00162:-00002:003616.9912:01308
01309:+00036:-00170:-00019:003596.6508:01309
01310:+00036:-00191:+00101:003596.6508:01310
01311:+00039:-00178:+00144:003596.6508:01311
01312:+00027:-00161:+00049:003596.6508:01312
01313:+00011:-00170:+00048:003596.6508:01313
01314:-00011:-00152:+00058:003579.1174:01314
01315:-00015:-00113:+00040:003579.1174:01315
01316:-00010:-00091:+00013:003579.1174:01316
01317:-00018:-00092:+00047:003579.1174:01317
01318:-00025:-00035:-00032:003579.1174:01318
01319:-00040:-00046:-00062:003579.1174:01319
01320:-00005:-00003:-00088:003565.4353:01320
01321:-00040:+00004:-00016:003565.4353:01321
01322:-00014:+00013:+00010:003565.4353:01322
01323:-00047:+00035:+00021:003565.4353:01323
01324:-00057:+00027:-00048:003565.4353:01324
01325:-00072:+00014:-00089:003565.4353:01325
01326:-00059:+00043:-00101:003576.1845:01326
01327:-00033:+00066:-00081:003576.1845:01327
01328:-00026:+00060:-00013:003576.1845:01328
01329:-00010:+00084:+00027:003576.1845:01329
01330:+00027:+00074:+00028:003576.1845:01330
01331:+00004:+00074:+00001:003599.7153:01331
01332:+00013:+00085:-00041:003599.7153:01332
01333:+00031:+00081:-00066:003599.7153:01333
01334:+00017:+00077:-00079:003599.7153:01334
01335:+00046:+00074:-00086:003599.7153:01335
01336:+00036:+00097:-00058:003599.7153:01336
01337:+00044:+00099:-00050:003606.6403:01337
01338:+00019:+00113:-00026:003606.6403:01338
01339:+00014:+00111:-00093:003606.6403:01339
01340:+00014:+00118:-00124:003606.6403:01340
01341:+00009:+00134:-00102:003606.6403:01341
01342:-00028:+00135:-00099:003637.9887:01342
01343:-00023:+00132:-00081:003637.9887:01343
01344:-00034:+00140:-00076:003637.9887:01344
01345:-00061:+00122:-00169:003637.9887:01345
01346:-00086:+00132:-00189:003637.9887:01346
01347:-00094:+00129:-00134:003637.9887:01347
01348:-00109:+00103:-00126:003674.1062:01348
01349:-00121:+00087:-00068:003674.1062:01349
01350:-00081:+00080:-00017:003674.1062:01350
01351:-00099:+00044:+00066:003674.1062:01351
01352:-00059:+00016:+00087:003674.1062:01352
01353:-00015:-00026:+00157:003702.6499:01353
01354:-00006:-00066:+00042:003702.6499:01354
01355:-00032:-00083:-00175:003702.6499:01355
01356:-00016:-00100:-00239:003702.6499:01356
01357:-00044:-00156:-00228:003702.6499:01357
01358:-00008:-00189:-00066:003723.6477:01358
01359:+00005:-00176:+00221:003723.6477:01359
01360:+00054:-00175:+00340:003723.6477:01360
01361:+00075:-00140:+00188:003723.6477:01361
01362:+00064:-00106:-00003:003723.6477:01362
01363:+00097:-00041:+00013:003723.6477:01363
01364:+00142:+00007:+00101:003762.8833:01364
01365:+00181:+00034:+00065:003762.8833:01365
01366:+00185:+00062:+00076:003762.8833:01366
01367:+00189:+00094:+00060:003762.8833:01367
01368:+00175:+00112:+00044:003762.8833:01368
01369:+00162:+00107:+00052:003758.2138:01369
01370:+00136:+00156:-00014:003758.2138:01370
01371:+00050:+00165:-00047:003758.2138:01371
01372:+00038:+00175:+00085:003758.2138:01372
01373:+00010:+00161:+00010:003758.2138:01373
01374:-00076:+00159:+00160:003767.9829:01374
01375:-00149:+00087:+00162:003767.9829:01375
01376:-00257:+00095:+00127:003767.9829:01376
01377:-00234:+00029:-00027:003767.9829:01377
01378:-00250:+00017:-00086:003767.9829:01378
01379:-00272:-00015:-00015:003767.9829:01379
01380:-00262:-00098:-00015:003774.2570:01380
01381:-00247:-00101:-00185:003774.2570:01381
01382:-00193:-00153:-00184:003774.2570:01382
01383:-00124:-00187:-00156:003774.2570:01383
01384:-00119:-00151:-00119:003774.2570:01384
01385:-00076:-00209:+00021:003746.9396:01385
01386:-00035:-00204:+00110:003746.9396:01386
01387:-00021:-00196:+00103:003746.9396:01387
01388:+00003:-00184:+00172:003746.9396:01388
01389:-00016:-00192:+00086:003746.9396:01389
01390:-00010:-00163:+00099:003745.6262:01390
01391:+00017:-00154:+00086:003745.6262:01391
01392:+00030:-00116:-00048:003745.6262:01392
01393:+00028:-00109:-00046:003745.6262:01393
01394:+00061:-00051:-00061:003745.6262:01394
01395:+00061:-00051:-00063:003745.6262:01395
01396:+00096:+00049:-00140:003740.2304:01396
01397:+00096:+00098:-00005:003740.2304:01397
01398:+00167:+00143:+00053:003740.2304:01398
01399:+00109:+00169:+00028:003740.2304:01399
01400:+00112:+00238:-00044:003740.2304:01400
01401:+00115:+00241:+00020:003713.6179:01401
01402:+00063:+00303:-00021:003713.6179:01402
01403:+00035:+00308:+00035:003713.6179:01403
01404:-00011:+00309:+00192:003713.6179:01404
01405:-00046:+00254:+00210:003713.6179:01405
01406:-00075:+00229:+00135:003701.8286:01406
01407:-00108:+00190:+00082:003701.8286:01407
01408:-00150:+00149:-00010:003701.8286:01408
01409:-00156:+00088:-00032:003701.8286:01409
01410:-00154:+00028:-00051:003701.8286:01410
01411:-00164:+00012:+00098:003701.8286:01411
01412:-00110:-00037:+00141:003674.1870:01412
01413:-00091:-00080:+00100:003674.1870:01413
01414:-00108:-00096:+00058:003674.1870:01414
01415:-00066:-00156:+00051:003674.1870:01415
01416:-00084:-00185:+00025:003674.1870:01416
01417:-00045:-00213:+00046:003638.1091:01417
01418:-00039:-00224:+00175:003638.1091:01418
01419:-00038:-00244:+00103:003638.1091:01419
01420:+00027:-00243:+00064:003638.1091:01420
01421:+00022:-00263:-00003:003638.1091:01421
01422:+00034:-00243:+00011:003638.1091:01422
01423:+00055:-00241:+00066:003627.6911:01423
01424:+00076:-00238:+00124:003627.6911:01424
01425:+00100:-00223:+00200:003627.6911:01425
01426:+00125:-00175:+00144:003627.6911:01426
01427:+00111:-00184:+00045:003627.6911:01427
01428:+00134:-00118:+00022:003599.7072:01428
01429:+00115:-00072:-00058:003599.7072:01429
01430:+00098:-00055:-00007:003599.7072:01430
01431:+00070:-00025:+00041:003599.7072:01431
01432:+00048:+00002:+00119:003599.7072:01432
01433:+00031:+00000:+00077:003599.7072:01433
01434:-00001:+00031:-00014:003575.7189:01434
01435:-00035:+00046:-00046:003575.7189:01435
01436:-00079:+00056:-00069:003575.7189:01436
01437:-00136:+00069:-00110:003575.7189:01437
01438:-00107:+00069:-00048:003575.7189:01438
01439:-00138:+00066:-00025:003575.7189:01439
01440:-00123:+00068:-00024:003596.6201:01440
01441:-00133:+00067:-00031:003596.6201:01441
01442:-00116:+00080:-00048:003596.6201:01442
01443:-00097:+00074:-00082:003596.6201:01443
01444:-00073:+00095:-00070:003596.6201:01444
01445:-00036:+00077:-00066:003599.8161:01445
01446:-00033:+00096:-00095:003599.8161:01446
01447:-00003:+00100:-00118:003599.8161:01447
01448:+00010:+00127:-00100:003599.8161:01448
01449:+00025:+00142:-00125:003599.8161:01449
01450:+00058:+00175:-00087:003599.8161:01450
01451:+00085:+00167:-00110:003617.1003:01451
01452:+00092:+00186:-00106:003617.1003:01452
01453:+00075:+00170:-00145:003617.1003:01453
01454:+00059:+00135:-00136:003617.1003:01454
01455:-00012:+00146:-00116:003617.1003:01455
01456:-00054:+00143:-00155:003638.0197:01456
01457:-00070:+00131:-00113:003638.0197:01457
01458:-00091:+00126:-00110:003638.0197:01458
01459:-00118:+00115:-00143:003638.0197:01459
01460:-00093:+00113:-00135:003638.0197:01460
01461:-00114:+00074:-00130:003638.0197:01461
01462:-00096:+00066:-00123:003674.1223:01462
01463:-00105:+00037:-00067:003674.1223:01463
01464:-00059:+00011:+00027:003674.1223:01464
01465:-00044:-00031:+00157:003674.1223:01465
01466:+00004:-00036:+00058:003674.1223:01466
01467:-00011:-00043:-00176:003702.6665:01467
01468:-00013:-00051:-00282:003702.6665:01468
01469:+00002:-00058:-00187:003702.6665:01469
01470:+00010:-00093:-00106:003702.6665:01470
01471:+00000:-00077:+00027:003702.6665:01471
01472:+00022:-00059:+00272:003723.5905:01472
01473:+00014:-00027:+00175:003723.5905:01473
01474:+00028:-00050:+00083:003723.5905:01474
01475:+00064:+00037:+00026:003723.5905:01475
01476:+00108:+00041:+00109:003723.5905:01476
01477:+00117:+00075:+00057:003723.5905:01477
01478:+00113:+00127:+00033:003740.2641:01478
01479:+00154:+00134:+00094:003740.2641:01479
01480:+00138:+00119:+00145:003740.2641:01480
01481:+00102:+00142:+00046:003740.2641:01481
01482:+00032:+00121:+00050:003740.2641:01482
01483:-00007:+00147:+00088:003735.7827:01483
01484:-00021:+00127:+00094:003735.7827:01484
01485:-00049:+00087:+00091:003735.7827:01485
01486:-00084:+00082:+00147:003735.7827:01486
01487:-00090:+00073:+00061:003735.7827:01487
01488:-00127:+00028:-00023:003756.7211:01488
01489:-00170:-00028:-00050:003756.7211:01489
01490:-00204:-00066:+00004:003756.7211:01490
01491:-00230:-00099:+00028:003756.7211:01491
01492:-00169:-00136:+00052:003756.7211:01492
01493:-00201:-00179:-00019:003756.7211:01493
01494:-00143:-00204:+00023:003740.2641:01494
01495:-00152:-00234:-00035:003740.2641:01495
01496:-00119:-00191:-00049:003740.2641:01496
01497:-00076:-00232:+00002:003740.2641:01497
01498:-00035:-00204:+00013:003740.2641:01498
01499:-00072:-00217:-00043:003735.8330:01499
01500:-00039:-00185:+00034:003735.8330:01500
01501:-00009:-00189:+00065:003735.8330:01501
01502:+00071:-00126:+00126:003735.8330:01502
01503:+00071:-00130:+00173:003735.8330:01503
01504:+00089:-00059:+00159:003735.8330:01504
01505:+00105:-00034:-00025:003712.6164:01505
01506:+00101:+00019:-00073:003712.6164:01506
01507:+00092:+00047:-00094:003712.6164:01507
01508:+00076:+00111:-00076:003712.6164:01508
01509:+00062:+00115:-00118:003712.6164:01509
01510:+00050:+00159:+00028:003717.9897:01510
01511:+00074:+00204:-00010:003717.9897:01511
01512:+00021:+00220:-00026:003717.9897:01512
01513:+00027:+00200:+00024:003717.9897:01513
01514:+00029:+00221:-00006:003717.9897:01514
01515:-00012:+00226:-00014:003670.0358:01515
01516:-00025:+00234:+00079:003670.0358:01516
01517:-00032:+00195:+00072:003670.0358:01517
01518:-00056:+00202:+00053:003670.0358:01518
01519:-00083:+00146:-00002:003670.0358:01519
01520:-00080:+00138:-00027:003670.0358:01520
01521:-00078:+00098:-00029:003658.9565:01521
01522:-00066:+00070:+00070:003658.9565:01522
01523:-00078:+00021:+00063:003658.9565:01523
01524:-00101:-00036:+00026:003658.9565:01524
01525:-00073:-00039:-00020:003658.9565:01525
01526:-00084:-00095:+00000:003631.1911:01526
01527:-00036:-00101:+00055:003631.1911:01527
01528:-00020:-00121:+00097:003631.1911:01528
01529:-00040:-00139:+00215:003631.1911:01529
01530:+00002:-00157:+00139:003631.1911:01530
01531:+00014:-00157:+00133:003631.1911:01531
01532:+00016:-00151:+00082:003596.3098:01532
01533:+00057:-00184:+00082:003596.3098:01533
01534:+00040:-00161:+00050:003596.3098:01534
01535:+00077:-00185:+00000:003596.3098:01535
01536:+00053:-00192:+00026:003596.3098:01536
01537:+00074:-00180:+00057:003586.4189:01537
01538:+00059:-00166:+00025:003586.4189:01538
01539:+00055:-00188:+00063:003586.4189:01539
01540:+00021:-00145:+00028:003586.4189:01540
01541:+00002:-00155:+00042:003586.4189:01541
01542:+00009:-00104:+00076:003586.4189:01542
01543:-00024:-00068:+00093:003579.0556:01543
01544:-00015:-00076:+00065:003579.0556:01544
01545:-00073:-00051:+00037:003579.0556:01545
01546:-00056:-00010:+00019:003579.0556:01546
01547:-00050:-00016:-00035:003579.0556:01547
01548:-00057:+00009:-00077:003579.0556:01548
01549:-00033:+00035:-00030:003565.5039:01549
01550:-00033:+00053:-00062:003565.5039:01550
01551:-00041:+00027:-00015:003565.5039:01551
01552:-00026:+00064:+00011:003565.5039:01552
01553:-00024:+00063:+00034:003565.5039:01553
01554:-00004:+00079:-00012:003586.4492:01554
01555:-00027:+00082:-00033:003586.4492:01555
01556:-00029:+00081:-00010:003586.4492:01556
01557:-00042:+00075:-00069:003586.4492:01557
01558:+00012:+00089:-00069:003586.4492:01558
01559:+00006:+00093:-00052:003586.4492:01559
01560:+00002:+00101:-00053:003599.8083:01560
01561:+00040:+00127:-00083:003599.8083:01561
01562:+00039:+00105:-00129:003599.8083:01562
01563:+00056:+00108:-00152:003599.8083:01563
01564:+00014:+00093:-00186:003599.8083:01564
01565:-00023:+00102:-00135:003638.1408:01565
01566:-00016:+00106:-00100:003638.1408:01566
01567:-00036:+00129:-00139:003638.1408:01567
01568:-00049:+00118:-00140:003638.1408:01568
01569:-00074:+00119:-00069:003638.1408:01569
01570:-00077:+00113:-00131:003638.1408:01570
01571:-00082:+00114:-00240:003659.1066:01571
01572:-00079:+00100:-00195:003659.1066:01572
01573:-00081:+00089:-00195:003659.1066:01573
01574:-00105:+00072:-00188:003659.1066:01574
01575:-00056:+00089:-00159:003659.1066:01575
01576:-00046:+00063:-00042:003695.8317:01576
01577:-00025:+00060:-00042:003695.8317:01577
01578:-00010:+00035:+00011:003695.8317:01578
01579:+00004:+00008:+00060:003695.8317:01579
01580:+00028:-00010:+00033:003695.8317:01580
01581:+00041:-00004:-00247:003695.8317:01581
01582:+00007:+00004:-00193:003713.5766:01582
01583:+00028:-00017:-00137:003713.5766:01583
01584:+00012:-00022:-00063:003713.5766:01584
01585:+00028:+00007:+00097:003713.5766:01585
01586:+00042:+00005:+00170:003713.5766:01586
01587:+00001:+00026:-00063:003745.5351:01587
01588:+00026:+00058:-00028:003745.5351:01588
01589:+00062:+00084:+00099:003745.5351:01589
01590:+00037:+00089:+00068:003745.5351:01590
01591:+00086:+00146:+00118:003745.5351:01591
01592:+00084:+00158:+00230:003774.3256:01592
01593:+00091:+00155:+00190:003774.3256:01593
01594:+00044:+00136:+00052:003774.3256:01594
01595:+00042:+00139:+00092:003774.3256:01595
01596:-00040:+00137:+00027:003774.3256:01596
01597:-00034:+00119:+00052:003769.5729:01597
01598:-00038:+00099:+00071:003769.5729:01598
01599:-00064:+00084:+00099:003769.5729:01599
01600:-00065:+00049:+00070:003769.5729:01600
01601:-00080:+00013:+00046:003769.5729:01601
01602:-00096:-00035:+00054:003769.5729:01602
01603:-00157:-00043:+00018:003779.2197:01603
01604:-00191:-00074:+00039:003779.2197:01604
01605:-00192:-00153:+00103:003779.2197:01605
01606:-00195:-00176:-00029:003779.2197:01606
01607:-00185:-00176:-00041:003779.2197:01607
01608:-00178:-00212:-00063:003785.7861:01608
01609:-00130:-00210:+00001:003785.7861:01609
01610:-00054:-00207:+00044:003785.7861:01610
01611:-00049:-00220:+00098:003785.7861:01611
01612:-00044:-00204:+00109:003785.7861:01612
01613:-00017:-00200:-00015:003780.9670:01613
01614:-00003:-00169:+00138:003780.9670:01614
01615:+00034:-00174:+00078:003780.9670:01615
01616:+00042:-00116:+00007:003780.9670:01616
01617:+00038:-00104:+00011:003780.9670:01617
01618:+00056:-00081:+00044:003780.9670:01618
01619:+00021:-00051:-00081:003779.1098:01619
01620:+00021:+00021:-00100:003779.1098:01620
01621:+00058:+00038:-00062:003779.1098:01621
01622:+00106:+00114:+00019:003779.1098:01622
01623:+00094:+00106:+00002:003779.1098:01623
01624:+00122:+00175:+00061:003762.8833:01624
01625:+00135:+00217:-00021:003762.8833:01625
01626:+00153:+00224:-00010:003762.8833:01626
01627:+00118:+00216:-00013:003762.8833:01627
01628:+00105:+00237:+00023:003762.8833:01628
01629:+00084:+00254:+00043:003758.2304:01629
01630:+00022:+00239:+00088:003758.2304:01630
01631:+00012:+00216:+00087:003758.2304:01631
01632:-00026:+00218:-00010:003758.2304:01632
01633:-00057:+00149:-00073:003758.2304:01633
01634:-00077:+00143:-00020:003758.2304:01634
01635:-00105:+00082:+00059:003734.5881:01635
01636:-00081:+00046:+00112:003734.5881:01636
01637:-00117:-00015:+00123:003734.5881:01637
01638:-00074:-00051:+00079:003734.5881:01638
01639:-00079:-00097:+00090:003734.5881:01639
01640:-00048:-00121:+00157:003717.9731:01640
01641:-00059:-00171:+00026:003717.9731:01641
01642:-00035:-00173:+00034:003717.9731:01642
01643:+00011:-00220:+00044:003717.9731:01643
01644:+00000:-00202:-00077:003717.9731:01644
01645:-00009:-00232:-00020:003691.7551:01645
01646:+00045:-00250:-00011:003691.7551:01646
01647:+00012:-00253:-00009:003691.7551:01647
01648:+00052:-00244:+00082:003691.7551:01648
01649:+00058:-00249:+00160:003691.7551:01649
01650:+00056:-00206:+00254:003691.7551:01650
01651:+00085:-00183:+00124:003680.2319:01651
01652:+00033:-00128:+00077:003680.2319:01652
01653:+00056:-00114:+00086:003680.2319:01653
01654:+00023:-00057:+00055:003680.2319:01654
01655:+00040:-00059:+00009:003680.2319:01655
01656:+00000:-00013:+00013:003663.2705:01656
01657:-00001:-00017:-00003:003663.2705:01657
01658:-00039:+00020:-00020:003663.2705:01658
01659:-00001:+00029:+00001:003663.2705:01659
01660:+00015:+00083:+00016:003663.2705:01660
01661:+00012:+00076:-00031:003663.2705:01661
01662:+00011:+00098:+00003:003648.6813:01662
01663:-00005:+00091:+00056:003648.6813:01663
01664:-00036:+00113:+00025:003648.6813:01664
01665:-00071:+00100:+00019:003648.6813:01665
01666:-00070:+00090:+00012:003648.6813:01666
01667:-00102:+00098:-00012:003648.4150:01667
01668:-00115:+00061:-00071:003648.4150:01668
01669:-00114:+00083:-00057:003648.4150:01669
01670:-00079:+00083:-00085:003648.4150:01670
01671:-00089:+00063:-00122:003648.4150:01671
01672:-00036:+00052:-00080:003648.4150:01672
01673:-00010:+00049:-00006:003684.9978:01673
01674:-00008:+00015:-00110:003684.9978:01674
01675:+00028:+00030:-00075:003684.9978:01675
01676:+00039:+00051:-00040:003684.9978:01676
01677:+00043:+00067:-00162:003684.9978:01677
01678:+00023:+00063:-00183:003670.1882:01678
01679:+00001:+00030:-00132:003670.1882:01679
01680:+00015:+00047:-00172:003670.1882:01680
01681:-00017:-00018:-00141:003670.1882:01681
01682:-00029:+00007:+00003:003670.1882:01682
01683:-00037:-00029:+00065:003670.1882:01683
01684:-00044:-00034:+00052:003712.7546:01684
01685:-00026:-00044:+00071:003712.7546:01685
01686:+00012:-00065:+00082:003712.7546:01686
01687:+00025:-00044:-00114:003712.7546:01687
01688:+00019:-00060:-00172:003712.7546:01688
01689:+00045:-00042:-00227:003718.0310:01689
01690:+00044:-00023:-00145:003718.0310:01690
01691:+00080:-00029:-00096:003718.0310:01691
01692:+00066:-00020:+00045:003718.0310:01692
01693:+00083:+00001:+00252:003718.0310:01693
01694:+00105:+00025:+00206:003735.9741:01694
01695:+00069:+00070:-00033:003735.9741:01695
01696:+00084:+00098:-00035:003735.9741:01696
01697:+00058:+00127:-00019:003735.9741:01697
01698:-00025:+00147:-00021:003735.9741:01698
01699:-00018:+00150:+00021:003735.9741:01699
01700:-00019:+00118:+00055:003734.6621:01700
01701:-00046:+00139:+00002:003734.6621:01701
01702:-00048:+00141:+00074:003734.6621:01702
01703:-00072:+00107:+00129:003734.6621:01703
01704:-00069:+00090:+00081:003734.6621:01704
01705:-00068:+00086:+00041:003740.4318:01705
01706:-00099:+00079:+00019:003740.4318:01706
01707:-00094:+00065:+00052:003740.4318:01707
01708:-00120:+00040:+00031:003740.4318:01708
01709:-00140:+00038:-00108:003740.4318:01709
01710:-00136:+00002:+00101:003735.9245:01710
01711:-00132:-00014:+00021:003735.9245:01711
01712:-00165:-00079:-00125:003735.9245:01712
01713:-00107:-00093:+00015:003735.9245:01713
01714:-00114:-00121:-00003:003735.9245:01714
01715:-00092:-00130:-00076:003735.9245:01715
01716:-00067:-00156:-00069:003723.7214:01716
01717:-00038:-00178:+00031:003723.7214:01717
01718:-00053:-00204:+00101:003723.7214:01718
01719:-00023:-00185:+00095:003723.7214:01719
01720:-00012:-00167:+00072:003723.7214:01720
01721:-00038:-00151:+00032:003718.0893:01721
01722:-00030:-00120:-00012:003718.0893:01722
01723:-00020:-00112:-00022:003718.0893:01723
01724:-00054:-00091:-00057:003718.0893:01724
01725:-00020:-00051:-00053:003718.0893:01725
01726:-00013:-00010:-00019:003681.0207:01726
01727:+00026:+00019:+00009:003681.0207:01727
01728:+00037:+00028:-00074:003681.0207:01728
01729:+00067:+00061:-00017:003681.0207:01729
01730:+00076:+00110:+00060:003681.0207:01730
01731:+00021:+00075:+00108:003681.0207:01731
01732:+00040:+00145:+00098:003680.3520:01732
01733:-00023:+00150:+00076:003680.3520:01733
01734:+00006:+00175:+00072:003680.3520:01734
01735:-00081:+00156:-00006:003680.3520:01735
01736:-00077:+00166:-00036:003680.3520:01736
01737:-00130:+00135:+00021:003641.9726:01737
01738:-00073:+00121:+00003:003641.9726:01738
01739:-00086:+00097:+00025:003641.9726:01739
01740:-00075:+00084:+00061:003641.9726:01740
01741:-00056:+00067:+00059:003641.9726:01741
01742:-00038:+00038:+00018:003641.9726:01742
01743:-00013:+00022:+00098:003617.1240:01743
01744:-00031:-00019:+00116:003617.1240:01744
01745:-00028:-00033:+00205:003617.1240:01745
01746:+00014:-00077:+00103:003617.1240:01746
01747:-00030:-00081:+00091:003617.1240:01747
01748:-00059:-00121:+00130:003617.1240:01748
01749:-00055:-00131:+00008:003596.8186:01749
01750:-00068:-00184:+00002:003596.8186:01750
01751:-00031:-00185:-00034:003596.8186:01751
01752:-00069:-00164:+00079:003596.8186:01752
01753:-00037:-00198:+00054:003596.8186:01753
01754:-00067:-00180:+00074:003568.9482:01754
01755:-00049:-00184:+00069:003568.9482:01755
01756:-00063:-00165:+00011:003568.9482:01756
01757:-00044:-00132:+00075:003568.9482:01757
01758:-00003:-00113:+00026:003568.9482:01758
01759:-00011:-00070:-00005:003568.9482:01759
01760:+00016:-00056:+00001:003555.5583:01760
01761:+00056:-00046:+00036:003555.5583:01761
01762:+00048:-00032:+00021:003555.5583:01762
01763:+00057:+00008:+00009:003555.5583:01763
01764:+00032:+00021:+00020:003555.5583:01764
01765:+00055:+00039:-00024:003576.4638:01765
01766:+00032:+00046:-00099:003576.4638:01766
01767:+00039:+00056:-00082:003576.4638:01767
01768:+00019:+00060:-00080:003576.4638:01768
01769:+00004:+00070:-00040:003576.4638:01769
01770:+00004:+00082:-00008:003576.4638:01770
01771:+00003:+00074:+00030:003579.2558:01771
01772:+00001:+00077:+00019:003579.2558:01772
01773:-00013:+00097:-00010:003579.2558:01773
01774:-00009:+00115:-00055:003579.2558:01774
01775:+00000:+00103:-00111:003579.2558:01775
01776:+00013:+00126:-00124:003596.3715:01776
01777:+00010:+00103:-00100:003596.3715:01777
01778:+00000:+00104:-00102:003596.3715:01778
01779:-00009:+00099:-00058:003596.3715:01779
01780:+00010:+00110:-00056:003596.3715:01780
01781:-00003:+00100:-00072:003596.3715:01781
01782:+00012:+00087:-00085:003627.7224:01782
01783:+00008:+00089:-00091:003627.7224:01783
01784:-00006:+00110:-00086:003627.7224:01784
01785:-00021:+00061:-00139:003627.7224:01785
01786:-00046:+00076:-00122:003627.7224:01786
01787:-00062:+00056:-00174:003652.7382:01787
01788:-00089:+00061:-00186:003652.7382:01788
01789:-00071:+00075:-00165:003652.7382:01789
01790:-00071:+00095:-00113:003652.7382:01790
01791:-00048:+00077:-00101:003652.7382:01791
01792:-00057:+00071:-00045:003652.7382:01792
01793:-00039:+00069:+00034:003670.2685:01793
01794:-00048:+00040:+00047:003670.2685:01794
01795:-00039:+00001:+00146:003670.2685:01795
01796:-00042:-00032:+00177:003670.2685:01796
01797:-00071:-00025:+00023:003670.2685:01797
01798:-00055:+00001:-00282:003701.9094:01798
01799:-00056:+00006:-00178:003701.9094:01799
01800:-00004:-00028:-00185:003701.9094:01800
01801:-00017:-00045:+00072:003701.9094:01801
01802:+00060:-00033:+00198:003701.9094:01802
01803:+00042:-00063:+00357:003701.9094:01803
01804:+00025:-00031:+00129:003729.2351:01804
01805:+00032:-00021:+00051:003729.2351:01805
01806:+00108:+00026:+00072:003729.2351:01806
01807:+00104:+00009:+00124:003729.2351:01807
01808:+00144:+00060:+00091:003729.2351:01808
01809:+00118:+00074:+00099:003735.9494:01809
01810:+00110:+00080:+00121:003735.9494:01810
01811:+00068:+00060:+00145:003735.9494:01811
01812:+00053:+00043:-00028:003735.9494:01812
01813:-00019:+00047:+00113:003735.9494:01813
01814:-00012:+00076:+00163:003756.9294:01814
01815:-00036:+00125:+00019:003756.9294:01815
01816:-00021:+00087:-00016:003756.9294:01816
01817:-00016:+00071:+00050:003756.9294:01817
01818:-00046:+00084:-00119:003756.9294:01818
01819:-00082:+00032:-00044:003756.9294:01819
01820:-00124:-00050:+00194:003774.3940:01820
01821:-00179:-00079:+00061:003774.3940:01821
01822:-00210:-00113:-00082:003774.3940:01822
01823:-00173:-00162:-00126:003774.3940:01823
01824:-00225:-00169:-00153:003774.3940:01824
01825:-00177:-00195:-00022:003758.4074:01825
01826:-00159:-00215:+00055:003758.4074:01826
01827:-00050:-00215:+00023:003758.4074:01827
01828:+00014:-00185:+00002:003758.4074:01828
01829:+00030:-00186:+00028:003758.4074:01829
01830:+00013:-00135:+00019:003768.1921:01830
01831:+00007:-00132:+00029:003768.1921:01831
01832:+00081:-00120:+00043:003768.1921:01832
01833:+00088:-00090:+00085:003768.1921:01833
01834:+00091:-00055:+00023:003768.1921:01834
01835:+00032:-00045:+00005:003768.1921:01835
01836:+00037:-00036:-00089:003751.7800:01836
01837:+00033:-00001:-00118:003751.7800:01837
01838:+00072:+00052:-00105:003751.7800:01838
01839:+00068:+00096:+00041:003751.7800:01839
01840:+00080:+00130:+00032:003751.7800:01840
01841:+00091:+00148:+00036:003724.8989:01841
01842:+00080:+00222:-00012:003724.8989:01842
01843:+00073:+00210:-00058:003724.8989:01843
01844:+00044:+00241:-00018:003724.8989:01844
01845:+00027:+00265:+00078:003724.8989:01845
01846:+00008:+00241:+00076:003723.6887:01846
01847:-00016:+00214:+00066:003723.6887:01847
01848:-00056:+00216:+00034:003723.6887:01848
01849:-00090:+00167:-00011:003723.6887:01849
01850:-00117:+00133:+00026:003723.6887:01850
01851:-00076:+00108:+00015:003723.6887:01851
01852:-00097:+00040:+00065:003696.0197:01852
01853:-00096:+00012:+00035:003696.0197:01853
01854:-00111:-00035:+00026:003696.0197:01854
01855:-00119:-00072:+00148:003696.0197:01855
01856:-00116:-00109:+00114:003696.0197:01856
01857:-00093:-00116:+00140:003659.4750:01857
01858:-00079:-00188:+00133:003659.4750:01858
01859:-00086:-00184:+00100:003659.4750:01859
01860:-00034:-00216:+00075:003659.4750:01860
01861:-00044:-00205:+00133:003659.4750:01861
01862:-00011:-00198:+00120:003659.4750:01862
01863:+00015:-00207:+00036:003627.6911:01863
01864:+00046:-00178:+00061:003627.6911:01864
01865:+00072:-00209:+00100:003627.6911:01865
01866:+00080:-00170:+00113:003627.6911:01866
01867:+00119:-00188:+00137:003627.6911:01867
01868:+00128:-00131:+00098:003610.2243:01868
01869:+00097:-00101:+00031:003610.2243:01869
01870:+00120:-00083:-00013:003610.2243:01870
01871:+00067:-00076:+00022:003610.2243:01871
01872:+00079:-00062:+00022:003610.2243:01872
01873:+00071:-00025:+00003:003610.2243:01873
01874:+00034:-00018:+00088:003586.1152:01874
01875:+00030:+00003:+00056:003586.1152:01875
01876:-00014:+00037:-00015:003586.1152:01876
01877:-00003:+00049:-00017:003586.1152:01877
01878:-00033:+00052:-00006:003586.1152:01878
01879:-00068:+00064:-00045:003586.6770:01879
01880:-00072:+00085:-00036:003586.6770:01880
01881:-00065:+00055:-00032:003586.6770:01881
01882:-00088:+00062:-00038:003586.6770:01882
01883:-00102:+00055:-00068:003586.6770:01883
01884:-00084:+00072:-00064:003586.6770:01884
01885:-00087:+00069:-00068:003599.9404:01885
01886:-00071:+00058:-00076:003599.9404:01886
01887:-00042:+00059:-00091:003599.9404:01887
01888:-00038:+00060:-00026:003599.9404:01888
01889:-00017:+00078:-00065:003599.9404:01889
01890:+00009:+00110:-00121:003599.9404:01890
01891:+00027:+00114:-00130:003606.7023:01891
01892:+00019:+00102:-00121:003606.7023:01892
01893:+00036:+00115:-00099:003606.7023:01893
01894:+00034:+00126:-00089:003606.7023:01894
01895:+00039:+00104:-00085:003606.7023:01895
01896:+00000:+00130:-00129:003627.6757:01896
01897:-00043:+00117:-00172:003627.6757:01897
01898:-00068:+00131:-00148:003627.6757:01898
01899:-00088:+00118:-00185:003627.6757:01899
01900:-00076:+00124:-00208:003627.6757:01900
01901:-00070:+00127:-00195:003627.6757:01901
01902:-00048:+00126:-00160:003652.6823:01902
01903:-00070:+00089:-00149:003652.6823:01903
01904:-00071:+00100:-00171:003652.6823:01904
01905:-00073:+00075:-00090:003652.6823:01905
01906:-00071:+00073:-00111:003652.6823:01906
01907:-00067:+00056:+00011:003681.0129:01907
01908:-00048:+00069:+00128:003681.0129:01908
01909:-00047:+00036:+00073:003681.0129:01909
01910:-00047:+00020:-00170:003681.0129:01910
01911:-00035:+00012:-00223:003681.0129:01911
01912:-00001:+00038:-00274:003712.8605:01912
01913:-00024:+00000:-00171:003712.8605:01913
01914:-00011:+00019:-00082:003712.8605:01914
01915:+00038:+00023:+00294:003712.8605:01915
01916:+00070:+00024:+00263:003712.8605:01916
01917:+00006:+00044:+00101:003712.8605:01917
01918:+00060:+00045:+00049:003740.3898:01918
01919:+00087:+00070:+00058:003740.3898:01919
01920:+00091:+00100:+00059:003740.3898:01920
01921:+00062:+00103:+00103:003740.3898:01921
01922:+00057:+00130:+00171:003740.3898:01922
01923:+00055:+00112:+00161:003735.9907:01923
01924:+00018:+00092:+00134:003735.9907:01924
01925:+00014:+00115:+00073:003735.9907:01925
01926:-00030:+00071:+00088:003735.9907:01926
01927:-00060:+00093:+00097:003735.9907:01927
01928:-00102:+00047:+00062:003756.8544:01928
01929:-00091:+00048:+00078:003756.8544:01929
01930:-00082:+00015:+00085:003756.8544:01930
01931:-00114:-00001:+00056:003756.8544:01931
01932:-00106:+00002:+00065:003756.8544:01932
01933:-00140:-00063:+00071:003756.8544:01933
01934:-00171:-00090:+00084:003774.4536:01934
01935:-00157:-00100:+00045:003774.4536:01935
01936:-00180:-00156:+00036:003774.4536:01936
01937:-00155:-00189:-00027:003774.4536:01937
01938:-00127:-00179:-00081:003774.4536:01938
01939:-00104:-00220:-00108:003758.3232:01939
01940:-00079:-00208:+00007:003758.3232:01940
01941:-00022:-00216:+00086:003758.3232:01941
01942:-00041:-00234:+00023:003758.3232:01942
01943:-00003:-00213:+00010:003758.3232:01943
01944:+00005:-00197:-00063:003756.9707:01944
01945:+00033:-00184:-00007:003756.9707:01945
01946:+00044:-00187:+00035:003756.9707:01946
01947:+00038:-00136:+00088:003756.9707:01947
01948:+00057:-00111:+00072:003756.9707:01948
01949:+00089:-00069:+00060:003756.9707:01949
01950:+00106:-00018:+00036:003740.4821:01950
01951:+00122:+00028:+00005:003740.4821:01951
01952:+00122:+00058:-00034:003740.4821:01952
01953:+00120:+00131:+00022:003740.4821:01953
01954:+00110:+00147:-00101:003740.4821:01954
01955:+00105:+00183:-00175:003713.8237:01955
01956:+00108:+00220:-00046:003713.8237:01956
01957:+00085:+00237:+00030:003713.8237:01957
01958:+00072:+00250:+00105:003713.8237:01958
01959:+00050:+00244:+00211:003713.8237:01959
01960:+00022:+00240:+00209:003713.8237:01960
01961:-00004:+00250:+00083:003701.9335:01961
01962:-00025:+00233:+00094:003701.9335:01962
01963:-00074:+00194:+00068:003701.9335:01963
01964:-00080:+00173:-00028:003701.9335:01964
01965:-00104:+00142:+00018:003701.9335:01965
01966:-00097:+00073:+00086:003674.2355:01966
01967:-00099:+00054:+00146:003674.2355:01967
01968:-00066:+00002:+00154:003674.2355:01968
01969:-00049:-00040:+00152:003674.2355:01969
01970:-00053:-00097:+00092:003674.2355:01970
01971:-00056:-00117:+00099:003648.8166:01971
01972:-00041:-00179:+00059:003648.8166:01972
01973:-00071:-00191:+00116:003648.8166:01973
01974:-00035:-00239:+00047:003648.8166:01974
01975:-00068:-00280:+00057:003648.8166:01975
01976:-00073:-00270:+00008:003648.8166:01976
01977:-00083:-00284:-00054:003638.2460:01977
01978:-00088:-00306:+00011:003638.2460:01978
01979:-00034:-00299:+00039:003638.2460:01979
01980:-00013:-00292:+00119:003638.2460:01980
01981:+00028:-00261:+00150:003638.2460:01981
01982:+00059:-00229:+00067:003631.4362:01982
01983:+00041:-00165:-00007:003631.4362:01983
01984:+00102:-00154:-00054:003631.4362:01984
01985:+00091:-00089:+00009:003631.4362:01985
01986:+00098:-00055:+00053:003631.4362:01986
01987:+00081:-00036:+00053:003631.4362:01987
01988:+00065:-00003:+00062:003606.7023:01988
01989:+00048:+00020:+00040:003606.7023:01989
01990:+00035:+00057:-00061:003606.7023:01990
01991:+00001:+00109:-00131:003606.7023:01991
01992:-00026:+00107:-00128:003606.7023:01992
01993:-00010:+00118:-00072:003606.7023:01993
01994:+00011:+00134:-00015:003617.3601:01994
01995:-00011:+00145:+00040:003617.3601:01995
01996:-00038:+00118:+00072:003617.3601:01996
01997:-00058:+00131:-00011:003617.3601:01997
01998:-00090:+00128:-00039:003617.3601:01998
01999:-00082:+00133:-00074:003631.3173:01999
02000:-00067:+00134:-00093:003631.3173:02000
02001:-00066:+00120:-00087:003631.3173:02001
02002:-00062:+00104:-00088:003631.3173:02002
02003:-00056:+00090:-00107:003631.3173:02003
02004:-00058:+00059:-00149:003648.8005:02004
02005:-00075:+00061:-00074:003648.8005:02005
02006:-00050:+00064:-00056:003648.8005:02006
02007:-00050:+00062:-00068:003648.8005:02007
02008:-00059:+00056:-00079:003648.8005:02008
02009:-00055:+00093:-00057:003648.8005:02009
02010:-00034:+00083:-00150:003680.4235:02010
02011:-00052:+00082:-00210:003680.4235:02011
02012:-00039:+00066:-00169:003680.4235:02012
02013:-00044:+00029:-00119:003680.4235:02013
02014:-00016:-00001:-00115:003680.4235:02014
02015:-00011:-00024:-00001:003718.0893:02015
02016:-00012:-00039:+00189:003718.0893:02016
02017:+00040:-00099:+00126:003718.0893:02017
02018:+00016:-00168:+00080:003718.0893:02018
02019:+00020:-00157:-00057:003718.0893:02019
02020:+00023:-00123:-00380:003718.0893:02020
02021:+00047:-00147:-00204:003713.7988:02021
02022:+00065:-00134:-00118:003713.7988:02022
02023:+00067:-00136:+00044:003713.7988:02023
02024:+00131:-00072:+00392:003713.7988:02024
02025:+00124:-00054:+00446:003713.7988:02025
02026:+00099:+00018:+00096:003734.6538:02026
02027:+00123:+00054:-00034:003734.6538:02027
02028:+00165:+00132:+00044:003734.6538:02028
02029:+00114:+00158:-00097:003734.6538:02029
02030:+00037:+00189:-00112:003734.6538:02030
02031:+00043:+00188:+00036:003763.0783:02031
02032:+00000:+00183:+00006:003763.0783:02032
02033:-00097:+00169:-00065:003763.0783:02033
02034:-00151:+00169:-00035:003763.0783:02034
02035:-00137:+00154:+00044:003763.0783:02035
02036:-00126:+00153:-00058:003763.0783:02036
02037:-00152:+00117:-00108:003747.1909:02037
02038:-00128:+00147:+00000:003747.1909:02038
02039:-00138:+00079:-00021:003747.1909:02039
02040:-00164:+00038:+00106:003747.1909:02040
02041:-00131:+00005:+00121:003747.1909:02041
02042:-00140:-00031:-00050:003756.9211:02042
02043:-00151:-00077:-00167:003756.9211:02043
02044:-00118:-00109:-00168:003756.9211:02044
02045:-00064:-00116:-00270:003756.9211:02045
02046:-00060:-00138:-00182:003756.9211:02046
02047:-00013:-00145:-00227:003751.7460:02047
02048:+00000:-00155:-00008:003751.7460:02048
02049:+00065:-00161:+00047:003751.7460:02049
02050:+00045:-00156:+00132:003751.7460:02050
02051:+00062:-00131:+00093:003751.7460:02051
02052:+00072:-00139:+00123:003751.7460:02052
02053:+00044:-00091:+00102:003735.9741:02053
02054:+00005:-00070:+00038:003735.9741:02054
02055:-00059:-00054:+00032:003735.9741:02055
02056:+00025:+00019:+00052:003735.9741:02056
02057:-00020:-00032:-00139:003735.9741:02057
02058:-00026:+00048:-00076:003712.7546:02058
02059:-00011:+00036:-00069:003712.7546:02059
02060:+00039:+00072:-00116:003712.7546:02060
02061:+00051:+00108:-00025:003712.7546:02061
02062:+00133:+00174:+00027:003712.7546:02062
02063:+00038:+00177:+00109:003695.9216:02063
02064:+00039:+00204:+00178:003695.9216:02064
02065:+00034:+00188:+00231:003695.9216:02065
02066:-00017:+00201:+00228:003695.9216:02066
02067:-00054:+00173:+00144:003695.9216:02067
02068:-00099:+00158:+00122:003695.9216:02068
02069:-00143:+00106:-00006:003659.5310:02069
02070:-00179:+00083:+00024:003659.5310:02070
02071:-00177:+00063:+00008:003659.5310:02071
02072:-00128:+00005:+00113:003659.5310:02072
02073:-00126:-00010:+00146:003659.5310:02073
02074:-00151:-00059:+00109:003638.1289:02074
02075:-00076:-00089:+00142:003638.1289:02075
02076:-00065:-00114:+00113:003638.1289:02076
02077:-00063:-00131:+00053:003638.1289:02077
02078:-00058:-00198:+00061:003638.1289:02078
02079:+00005:-00196:+00045:003638.1289:02079
02080:+00028:-00235:+00119:003620.8110:02080
02081:+00048:-00231:+00148:003620.8110:02081
02082:+00033:-00232:+00129:003620.8110:02082
02083:+00035:-00242:+00084:003620.8110:02083
02084:+00047:-00195:-00048:003620.8110:02084
02085:+00072:-00216:+00039:003620.8110:02085
02086:+00068:-00180:-00024:003586.0078:02086
02087:+00056:-00162:+00038:003586.0078:02087
02088:+00102:-00121:+00036:003586.0078:02088
02089:+00074:-00122:-00019:003586.0078:02089
02090:+00049:-00027:+00004:003586.0078:02090
02091:+00036:+00007:-00082:003576.5771:02091
02092:+00008:+00033:-00113:003576.5771:02092
02093:+00026:+00064:-00041:003576.5771:02093
02094:+00028:+00075:-00007:003576.5771:02094
02095:+00002:+00099:+00016:003576.5771:02095
02096:+00030:+00116:+00044:003576.5771:02096
02097:+00003:+00155:-00030:003579.2016:02097
02098:-00026:+00158:-00126:003579.2016:02098
02099:-00034:+00150:-00107:003579.2016:02099
02100:-00054:+00153:-00079:003579.2016:02100
02101:-00053:+00154:-00103:003579.2016:02101
02102:-00035:+00142:-00100:003575.8789:02102
02103:-00031:+00132:-00098:003575.8789:02103
02104:-00041:+00114:-00094:003575.8789:02104
02105:-00027:+00102:+00024:003575.8789:02105
02106:+00001:+00091:+00096:003575.8789:02106
02107:+00046:+00130:+00046:003575.8789:02107
02108:+00016:+00115:-00030:003596.8032:02108
02109:+00034:+00103:-00006:003596.8032:02109
02110:+00025:+00087:-00065:003596.8032:02110
02111:+00029:+00105:-00121:003596.8032:02111
02112:+00014:+00087:-00118:003596.8032:02112
02113:-00008:+00093:-00095:003642.0839:02113
02114:-00044:+00083:-00082:003642.0839:02114
02115:-00044:+00072:-00053:003642.0839:02115
02116:-00033:+00058:-00036:003642.0839:02116
02117:-00075:+00069:-00049:003642.0839:02117
02118:-00081:+00045:-00107:003642.0839:02118
02119:-00085:+00045:-00079:003648.8879:02119
02120:-00104:+00034:-00069:003648.8879:02120
02121:-00098:+00036:-00139:003648.8879:02121
02122:-00082:+00023:-00107:003648.8879:02122
02123:-00118:-00011:-00013:003648.8879:02123
02124:-00095:-00040:+00005:003680.4714:02124
02125:-00067:-00060:+00021:003680.4714:02125
02126:-00029:-00099:+00099:003680.4714:02126
02127:-00026:-00136:+00097:003680.4714:02127
02128:-00008:-00148:+00144:003680.4714:02128
02129:+00014:-00176:-00007:003680.4714:02129
02130:-00009:-00164:-00097:003729.2604:02130
02131:+00057:-00117:-00225:003729.2604:02131
02132:+00055:-00104:-00079:003729.2604:02132
02133:+00064:-00116:+00003:003729.2604:02133
02134:+00089:-00060:+00130:003729.2604:02134
02135:+00084:-00026:+00259:003724.9902:02135
02136:+00086:-00017:+00297:003724.9902:02136
02137:+00064:+00053:+00122:003724.9902:02137
02138:+00052:+00088:+00020:003724.9902:02138
02139:+00083:+00140:-00064:003724.9902:02139
02140:+00062:+00164:-00067:003756.9128:02140
02141:+00059:+00172:-00073:003756.9128:02141
02142:+00012:+00152:-00045:003756.9128:02142
02143:-00010:+00147:-00012:003756.9128:02143
02144:-00026:+00160:+00037:003756.9128:02144
02145:-00053:+00122:+00178:003756.9128:02145
02146:-00051:+00145:+00174:003786.0185:02146
02147:-00067:+00146:+00105:003786.0185:02147
02148:-00032:+00146:-00059:003786.0185:02148
02149:-00020:+00143:-00061:003786.0185:02149
02150:-00034:+00092:-00060:003786.0185:02150
02151:-00074:+00030:-00027:003769.7084:02151
02152:-00077:+00019:+00012:003769.7084:02152
02153:-00101:-00032:+00050:003769.7084:02153
02154:-00118:-00057:-00053:003769.7084:02154
02155:-00127:-00095:-00094:003769.7084:02155
02156:-00146:-00140:-00103:003779.3881:02156
02157:-00137:-00148:-00040:003779.3881:02157
02158:-00099:-00185:-00062:003779.3881:02158
02159:-00060:-00164:-00095:003779.3881:02159
02160:-00037:-00164:-00042:003779.3881:02160
02161:-00046:-00175:+00011:003779.3881:02161
02162:-00035:-00144:-00001:003774.4709:02162
02163:-00016:-00139:+00062:003774.4709:02163
02164:+00030:-00117:+00062:003774.4709:02164
02165:+00025:-00103:+00006:003774.4709:02165
02166:-00010:-00093:+00080:003774.4709:02166
02167:+00097:-00039:+00063:003758.4582:02167
02168:+00019:-00076:-00090:003758.4582:02168
02169:+00083:+00001:-00083:003758.4582:02169
02170:+00043:+00022:+00019:003758.4582:02170
02171:+00102:+00072:-00021:003758.4582:02171
02172:+00050:+00082:+00007:003734.8105:02172
02173:+00083:+00141:+00016:003734.8105:02173
02174:+00004:+00144:+00049:003734.8105:02174
02175:-00001:+00177:-00002:003734.8105:02175
02176:-00044:+00169:+00102:003734.8105:02176
02177:-00051:+00193:+00146:003734.8105:02177
02178:-00065:+00194:+00129:003718.2961:02178
02179:-00088:+00202:+00135:003718.2961:02179
02180:-00077:+00161:+00113:003718.2961:02180
02181:-00089:+00129:+00030:003718.2961:02181
02182:-00092:+00110:+00016:003718.2961:02182
02183:-00078:+00058:+00058:003702.8300:02183
02184:-00086:+00037:+00055:003702.8300:02184
02185:-00061:-00013:-00018:003702.8300:02185
02186:-00022:-00054:+00067:003702.8300:02186
02187:-00015:-00082:+00114:003702.8300:02187
02188:-00042:-00126:+00102:003669.8137:02188
02189:-00002:-00137:+00141:003669.8137:02189
02190:+00007:-00132:+00193:003669.8137:02190
02191:+00018:-00138:+00142:003669.8137:02191
02192:+00003:-00135:+00070:003669.8137:02192
02193:+00026:-00141:+00061:003669.8137:02193
02194:+00034:-00140:-00013:003642.0520:02194
02195:+00020:-00138:+00059:003642.0520:02195
02196:+00061:-00129:+00106:003642.0520:02196
02197:+00031:-00136:+00126:003642.0520:02197
02198:+00020:-00156:+00062:003642.0520:02198
02199:+00018:-00141:-00067:003617.2722:02199
02200:+00005:-00120:-00096:003617.2722:02200
02201:+00029:-00119:-00058:003617.2722:02201
02202:+00004:-00103:+00020:003617.2722:02202
02203:+00020:-00112:+00119:003617.2722:02203
02204:+00029:-00077:+00133:003617.2722:02204
02205:-00007:-00046:+00024:003596.8872:02205
02206:-00011:-00027:-00013:003596.8872:02206
02207:-00024:-00016:-00038:003596.8872:02207
02208:-00030:+00022:-00134:003596.8872:02208
02209:-00007:+00035:-00125:003596.8872:02209
02210:+00010:+00040:-00081:003596.8872:02210
02211:-00002:+00050:-00036:003610.3417:02211
02212:+00028:+00083:-00033:003610.3417:02212
02213:+00006:+00097:-00013:003610.3417:02213
02214:+00010:+00076:-00047:003610.3417:02214
02215:+00013:+00098:-00079:003610.3417:02215
02216:-00013:+00100:-00020:003586.0537:02216
02217:-00005:+00091:-00017:003586.0537:02217
02218:-00045:+00130:-00076:003586.0537:02218
02219:-00017:+00122:-00055:003586.0537:02219
02220:-00032:+00122:-00022:003586.0537:02220
02221:-00072:+00141:-00091:003586.0537:02221
02222:-00072:+00132:-00127:003617.3674:02222
02223:-00046:+00143:-00096:003617.3674:02223
02224:-00061:+00108:-00127:003617.3674:02224
02225:-00037:+00108:-00125:003617.3674:02225
02226:-00026:+00129:-00076:003617.3674:02226
02227:-00023:+00123:-00095:003631.4594:02227
02228:-00023:+00117:-00114:003631.4594:02228
02229:-00026:+00119:-00121:003631.4594:02229
02230:-00027:+00101:-00099:003631.4594:02230
02231:-00058:+00114:-00137:003631.4594:02231
02232:-00033:+00107:-00165:003631.4594:02232
02233:-00054:+00099:-00140:003648.8403:02233
02234:-00064:+00085:-00115:003648.8403:02234
02235:-00063:+00063:-00058:003648.8403:02235
02236:-00060:+00028:-00025:003648.8403:02236
02237:-00050:+00005:+00058:003648.8403:02237
02238:-00031:-00050:+00149:003680.4394:02238
02239:-00025:-00080:+00126:003680.4394:02239
02240:-00042:-00111:-00098:003680.4394:02240
02241:-00034:-00097:-00310:003680.4394:02241
02242:-00038:-00088:-00203:003680.4394:02242
02243:-00020:-00096:-00133:003718.1137:02243
02244:-00036:-00084:-00098:003718.1137:02244
02245:+00030:-00040:+00152:003718.1137:02245
02246:+00043:-00018:+00313:003718.1137:02246
02247:+00008:-00019:+00248:003718.1137:02247
02248:+00033:+00050:+00094:003718.1137:02248
02249:+00048:+00083:-00022:003724.8247:02249
02250:+00088:+00106:-00042:003724.8247:02250
02251:+00096:+00121:+00024:003724.8247:02251
02252:+00079:+00157:+00062:003724.8247:02252
02253:+00073:+00155:+00055:003724.8247:02253
02254:+00071:+00160:+00068:003745.7668:02254
02255:+00047:+00137:+00065:003745.7668:02255
02256:-00024:+00158:-00074:003745.7668:02256
02257:-00039:+00139:-00005:003745.7668:02257
02258:-00015:+00135:+00041:003745.7668:02258
02259:-00017:+00124:-00010:003763.0615:02259
02260:-00004:+00117:+00046:003763.0615:02260
02261:-00033:+00094:+00083:003763.0615:02261
02262:-00098:+00032:+00060:003763.0615:02262
02263:-00126:+00018:+00084:003763.0615:02263
02264:-00127:-00027:-00067:003763.0615:02264
02265:-00175:-00113:+00009:003747.2326:02265
02266:-00154:-00134:+00033:003747.2326:02266
02267:-00221:-00176:-00121:003747.2326:02267
02268:-00194:-00234:-00124:003747.2326:02268
02269:-00145:-00207:-00182:003747.2326:02269
02270:-00118:-00213:-00151:003745.6674:02270
02271:-00093:-00212:-00026:003745.6674:02271
02272:-00089:-00225:+00159:003745.6674:02272
02273:-00069:-00247:+00205:003745.6674:02273
02274:-00044:-00224:+00165:003745.6674:02274
02275:+00010:-00201:+00118:003740.4484:02275
02276:+00002:-00147:+00090:003740.4484:02276
02277:+00016:-00173:+00049:003740.4484:02277
02278:+00007:-00111:+00054:003740.4484:02278
02279:+00044:-00107:-00065:003740.4484:02279
02280:+00032:-00038:-00092:003740.4484:02280
02281:+00072:+00018:-00063:003713.8813:02281
02282:+00064:+00052:-00019:003713.8813:02282
02283:+00052:+00100:-00054:003713.8813:02283
02284:+00079:+00163:+00091:003713.8813:02284
02285:+00122:+00189:+00154:003713.8813:02285
02286:+00072:+00239:+00150:003712.8361:02286
02287:+00056:+00231:+00104:003712.8361:02287
02288:+00053:+00258:+00124:003712.8361:02288
02289:+00017:+00277:+00097:003712.8361:02289
02290:+00011:+00284:+00035:003712.8361:02290
02291:-00056:+00256:+00077:003712.8361:02291
02292:-00083:+00233:+00037:003685.1201:02292
02293:-00106:+00205:+00025:003685.1201:02293
02294:-00104:+00155:-00031:003685.1201:02294
02295:-00108:+00096:+00004:003685.1201:02295
02296:-00092:+00080:-00017:003685.1201:02296
02297:-00067:+00003:+00055:003670.3327:02297
02298:-00035:-00037:+00095:003670.3327:02298
02299:-00051:-00060:+00164:003670.3327:02299
02300:-00010:-00137:+00203:003670.3327:02300
02301:-00038:-00150:+00256:003670.3327:02301
02302:-00018:-00161:+00101:003670.3327:02302
02303:-00016:-00222:-00002:003638.1447:02303
02304:-00047:-00250:-00049:003638.1447:02304
02305:-00064:-00228:-00147:003638.1447:02305
02306:-00087:-00243:-00043:003638.1447:02306
02307:-00008:-00254:-00083:003638.1447:02307
02308:+00005:-00256:+00107:003631.4123:02308
02309:+00072:-00262:+00129:003631.4123:02309
02310:+00035:-00223:-00020:003631.4123:02310
02311:+00087:-00198:-00031:003631.4123:02311
02312:+00068:-00186:-00073:003631.4123:02312
02313:+00070:-00115:-00052:003631.4123:02313
02314:+00085:-00106:+00109:003606.7646:02314
02315:+00080:-00082:+00147:003606.7646:02315
02316:+00066:-00020:+00089:003606.7646:02316
02317:+00067:+00002:+00028:003606.7646:02317
02318:+00039:+00051:+00001:003606.7646:02318
02319:-00010:+00058:-00127:003596.8339:02319
02320:-00011:+00061:-00113:003596.8339:02320
02321:+00012:+00084:-00090:003596.8339:02321
02322:+00002:+00113:-00111:003596.8339:02322
02323:+00021:+00130:-00052:003596.8339:02323
02324:+00025:+00129:-00004:003596.8339:02324
02325:+00009:+00123:+00043:003610.3493:02325
02326:-00002:+00143:+00048:003610.3493:02326
02327:-00051:+00122:+00026:003610.3493:02327
02328:-00088:+00114:+00026:003610.3493:02328
02329:-00107:+00106:+00022:003610.3493:02329
02330:-00123:+00092:-00020:003627.6921:02330
02331:-00135:+00087:-00047:003627.6921:02331
02332:-00116:+00090:-00052:003627.6921:02332
02333:-00105:+00126:-00122:003627.6921:02333
02334:-00063:+00106:-00101:003627.6921:02334
02335:-00024:+00104:-00092:003627.6921:02335
02336:-00002:+00111:-00126:003638.1059:02336
02337:+00003:+00097:-00103:003638.1059:02337
02338:+00020:+00088:-00051:003638.1059:02338
02339:+00041:+00087:-00045:003638.1059:02339
02340:+00005:+00113:-00078:003638.1059:02340
02341:-00014:+00091:-00095:003685.1201:02341
02342:-00035:+00111:-00100:003685.1201:02342
02343:-00064:+00055:-00162:003685.1201:02343
02344:-00067:+00040:-00099:003685.1201:02344
02345:-00051:+00032:-00065:003685.1201:02345
02346:-00047:+00008:-00089:003685.1201:02346
02347:-00066:-00032:-00078:003691.9260:02347
02348:-00065:-00060:-00081:003691.9260:02348
02349:-00079:-00073:+00040:003691.9260:02349
02350:-00015:-00101:-00022:003691.9260:02350
02351:-00032:-00153:+00092:003691.9260:02351
02352:-00023:-00157:-00115:003723.6640:02352
02353:-00041:-00158:-00238:003723.6640:02353
02354:-00027:-00129:-00196:003723.6640:02354
02355:-00004:-00116:-00142:003723.6640:02355
02356:-00004:-00098:-00067:003723.6640:02356
02357:+00052:-00066:+00233:003751.6196:02357
02358:+00081:-00044:+00325:003751.6196:02358
02359:+00078:+00021:+00122:003751.6196:02359
02360:+00081:+00060:-00028:003751.6196:02360
02361:+00163:+00104:+00010:003751.6196:02361
02362:+00170:+00135:+00022:003751.6196:02362
02363:+00157:+00187:-00005:003758.4328:02363
02364:+00146:+00207:+00028:003758.4328:02364
02365:+00145:+00219:+00086:003758.4328:02365
02366:+00131:+00200:+00051:003758.4328:02366
02367:+00035:+00214:-00018:003758.4328:02367
02368:-00009:+00223:-00015:003768.0917:02368
02369:-00021:+00211:-00030:003768.0917:02369
02370:-00053:+00200:-00034:003768.0917:02370
02371:-00053:+00207:+00161:003768.0917:02371
02372:-00093:+00139:+00135:003768.0917:02372
02373:-00141:+00109:+00076:003774.4196:02373
02374:-00161:+00062:-00068:003774.4196:02374
02375:-00225:-00005:-00128:003774.4196:02375
02376:-00204:-00091:-00039:003774.4196:02376
02377:-00226:-00126:+00037:003774.4196:02377
02378:-00222:-00187:+00025:003774.4196:02378
02379:-00202:-00218:+00015:003769.7597:02379
02380:-00172:-00223:-00002:003769.7597:02380
02381:-00165:-00246:-00046:003769.7597:02381
02382:-00114:-00263:-00056:003769.7597:02382
02383:-00077:-00249:-00062:003769.7597:02383
02384:-00057:-00238:-00045:003745.7915:02384
02385:-00044:-00234:+00066:003745.7915:02385
02386:-00007:-00231:+00193:003745.7915:02386
02387:+00029:-00201:+00147:003745.7915:02387
02388:+00043:-00204:+00085:003745.7915:02388
02389:+00060:-00157:+00011:003751.7460:02389
02390:+00059:-00135:-00064:003751.7460:02390
02391:+00067:-00065:-00048:003751.7460:02391
02392:+00103:-00018:-00008:003751.7460:02392
02393:+00080:+00020:-00094:003751.7460:02393
02394:+00081:+00095:+00019:003751.7460:02394
02395:+00104:+00172:+00100:003713.7907:02395
02396:+00052:+00164:+00034:003713.7907:02396
02397:+00091:+00233:-00005:003713.7907:02397
02398:+00052:+00243:+00050:003713.7907:02398
02399:+00026:+00251:+00080:003713.7907:02399
02400:+00042:+00259:+00145:003691.0791:02400
02401:+00025:+00264:+00207:003691.0791:02401
02402:-00045:+00250:+00125:003691.0791:02402
02403:-00066:+00226:+00062:003691.0791:02403
02404:-00101:+00223:+00002:003691.0791:02404
02405:-00125:+00161:-00124:003674.1625:02405
02406:-00144:+00100:-00056:003674.1625:02406
02407:-00135:+00061:+00007:003674.1625:02407
02408:-00135:+00000:+00053:003674.1625:02408
02409:-00123:-00007:+00109:003674.1625:02409
02410:-00068:-00045:+00094:003674.1625:02410
02411:-00072:-00083:+00155:003648.8562:02411
02412:-00056:-00121:+00138:003648.8562:02412
02413:-00026:-00129:+00092:003648.8562:02413
02414:-00014:-00148:+00136:003648.8562:02414
02415:+00036:-00177:+00084:003648.8562:02415
02416:+00057:-00166:+00058:003648.8562:02416
02417:+00075:-00195:-00051:003638.1369:02417
02418:+00047:-00219:-00008:003638.1369:02418
02419:+00049:-00231:+00075:003638.1369:02419
02420:+00102:-00209:+00127:003638.1369:02420
02421:+00077:-00211:+00123:003638.1369:02421
02422:+00091:-00199:+00101:003610.4199:02422
02423:+00065:-00189:+00013:003610.4199:02423
02424:+00042:-00119:-00074:003610.4199:02424
02425:+00045:-00086:-00064:003610.4199:02425
02426:+00022:-00053:+00008:003610.4199:02426
02427:+00019:-00023:+00013:003610.4199:02427
02428:+00015:-00015:+00084:003596.4333:02428
02429:-00008:+00003:+00097:003596.4333:02429
02430:-00043:+00037:-00056:003596.4333:02430
02431:-00041:+00047:-00063:003596.4333:02431
02432:-00056:+00059:-00007:003596.4333:02432
02433:-00073:+00099:-00096:003596.7727:02433
02434:-00055:+00096:-00090:003596.7727:02434
02435:-00036:+00111:-00059:003596.7727:02435
02436:-00061:+00094:-00050:003596.7727:02436
02437:-00048:+00109:-00036:003596.7727:02437
02438:-00054:+00075:+00038:003596.7727:02438
02439:-00058:+00096:-00030:003610.3808:02439
02440:-00052:+00071:-00060:003610.3808:02440
02441:-00058:+00072:-00042:003610.3808:02441
02442:-00046:+00079:-00062:003610.3808:02442
02443:-00042:+00098:-00121:003610.3808:02443
02444:-00030:+00114:-00107:003617.2099:02444
02445:+00001:+00108:-00079:003617.2099:02445
02446:+00025:+00108:-00075:003617.2099:02446
02447:+00029:+00108:-00090:003617.2099:02447
02448:+00019:+00113:-00076:003617.2099:02448
02449:+00009:+00101:-00156:003617.2099:02449
02450:-00002:+00113:-00150:003659.1621:02450
02451:-00017:+00124:-00168:003659.1621:02451
02452:-00033:+00091:-00156:003659.1621:02452
02453:-00032:+00093:-00188:003659.1621:02453
02454:-00054:+00084:-00115:003659.1621:02454
02455:-00018:+00062:-00044:003684.9736:02455
02456:-00029:+00054:-00013:003684.9736:02456
02457:-00010:-00001:+00173:003684.9736:02457
02458:-00002:-00046:+00249:003684.9736:02458
02459:-00019:-00081:+00210:003684.9736:02459
02460:-00042:-00060:-00209:003702.8547:02460
02461:-00038:-00073:-00344:003702.8547:02461
02462:-00022:-00108:-00329:003702.8547:02462
02463:-00007:-00113:-00239:003702.8547:02463
02464:-00019:-00137:-00203:003702.8547:02464
02465:+00054:-00107:+00286:003702.8547:02465
02466:+00067:-00123:+00304:003745.8166:02466
02467:+00022:-00052:+00257:003745.8166:02467
02468:+00063:-00020:+00082:003745.8166:02468
02469:+00102:+00046:+00027:003745.8166:02469
02470:+00147:+00110:+00036:003745.8166:02470
02471:+00134:+00145:+00056:003751.7460:02471
02472:+00092:+00136:-00004:003751.7460:02472
02473:+00057:+00172:+00041:003751.7460:02473
02474:+00074:+00134:+00031:003751.7460:02474
02475:+00030:+00151:+00009:003751.7460:02475
02476:+00008:+00159:-00035:003747.1069:02476
02477:-00009:+00149:-00015:003747.1069:02477
02478:+00004:+00137:+00067:003747.1069:02478
02479:+00019:+00145:+00065:003747.1069:02479
02480:-00016:+00111:+00098:003747.1069:02480
02481:-00062:+00080:+00103:003747.1069:02481
02482:-00097:+00007:-00006:003756.9963:02482
02483:-00196:-00014:-00091:003756.9963:02483
02484:-00244:-00108:-00074:003756.9963:02484
02485:-00254:-00099:+00001:003756.9963:02485
02486:-00286:-00199:+00007:003756.9963:02486
02487:-00246:-00218:+00015:003763.0529:02487
02488:-00154:-00233:-00019:003763.0529:02488
02489:-00128:-00235:-00081:003763.0529:02489
02490:-00117:-00227:-00045:003763.0529:02490
02491:-00033:-00234:+00044:003763.0529:02491
02492:+00033:-00181:+00113:003736.0327:02492
02493:+00022:-00183:+00205:003736.0327:02493
02494:+00066:-00158:+00186:003736.0327:02494
02495:+00075:-00113:+00163:003736.0327:02495
02496:+00022:-00114:+00003:003736.0327:02496
02497:+00020:-00060:-00038:003736.0327:02497
02498:+00057:-00014:-00179:003734.7529:02498
02499:+00055:+00008:-00186:003734.7529:02499
02500:+00061:+00050:-00100:003734.7529:02500
02501:+00087:+00099:+00021:003734.7529:02501
02502:+00098:+00120:+00032:003734.7529:02502
02503:+00099:+00162:+00097:003707.0834:02503
02504:+00095:+00185:-00006:003707.0834:02504
02505:+00053:+00212:+00064:003707.0834:02505
02506:+00005:+00193:+00040:003707.0834:02506
02507:+00015:+00227:+00063:003707.0834:02507
02508:-00037:+00221:+00067:003707.0834:02508
02509:-00049:+00204:+00056:003681.0773:02509
02510:-00110:+00176:-00072:003681.0773:02510
02511:-00060:+00149:+00098:003681.0773:02511
02512:-00046:+00107:+00147:003681.0773:02512
02513:-00107:+00077:+00106:003681.0773:02513
02514:-00121:-00021:+00007:003669.6706:02514
02515:-00115:+00005:-00044:003669.6706:02515
02516:-00121:-00056:-00002:003669.6706:02516
02517:-00058:-00061:+00042:003669.6706:02517
02518:-00076:-00086:+00014:003669.6706:02518
02519:-00039:-00069:+00117:003669.6706:02519
02520:+00005:-00125:-00049:003642.0603:02520
02521:-00041:-00106:+00103:003642.0603:02521
02522:+00035:-00159:+00120:003642.0603:02522
02523:+00046:-00156:+00020:003642.0603:02523
02524:+00088:-00115:+00028:003642.0603:02524
02525:+00115:-00129:+00070:003617.2021:02525
02526:+00091:-00134:+00054:003617.2021:02526
02527:+00114:-00132:+00079:003617.2021:02527
02528:+00098:-00133:+00058:003617.2021:02528
02529:+00052:-00118:+00075:003617.2021:02529
02530:+00034:-00128:-00034:003617.2021:02530
02531:+00005:-00102:-00036:003607.0332:02531
02532:-00001:-00086:-00036:003607.0332:02532
02533:-00015:-00054:+00082:003607.0332:02533
02534:-00039:-00064:+00014:003607.0332:02534
02535:-00058:-00023:+00001:003607.0332:02535
02536:-00040:-00009:+00048:003610.3259:02536
02537:-00048:+00007:+00010:003610.3259:02537
02538:-00051:+00000:-00049:003610.3259:02538
02539:-00034:+00022:-00007:003610.3259:02539
02540:-00084:+00012:-00022:003610.3259:02540
02541:-00050:+00037:-00056:003610.3259:02541
02542:-00057:+00024:-00036:003596.4487:02542
02543:-00049:+00030:-00037:003596.4487:02543
02544:-00006:+00065:-00060:003596.4487:02544
02545:+00012:+00055:-00013:003596.4487:02545
02546:+00029:+00059:+00028:003596.4487:02546
02547:+00027:+00072:+00005:003617.3134:02547
02548:+00032:+00071:-00007:003617.3134:02548
02549:+00046:+00060:-00047:003617.3134:02549
02550:+00043:+00082:-00078:003617.3134:02550
02551:+00044:+00093:-00099:003617.3134:02551
02552:+00033:+00125:-00089:003617.3134:02552
02553:+00035:+00124:-00091:003641.9804:02553
02554:+00018:+00152:-00062:003641.9804:02554
02555:+00043:+00163:-00094:003641.9804:02555
02556:+00013:+00154:-00085:003641.9804:02556
02557:-00030:+00154:-00141:003641.9804:02557
02558:-00032:+00159:-00129:003659.4912:02558
02559:-00068:+00146:-00113:003659.4912:02559
02560:-00105:+00155:-00117:003659.4912:02560
02561:-00103:+00139:-00112:003659.4912:02561
02562:-00124:+00121:-00087:003659.4912:02562
02563:-00127:+00102:-00139:003659.4912:02563
02564:-00131:+00087:-00163:003691.1596:02564
02565:-00091:+00081:-00174:003691.1596:02565
02566:-00105:+00035:-00129:003691.1596:02566
02567:-00070:+00018:-00049:003691.1596:02567
02568:-00014:-00026:+00054:003691.1596:02568
02569:+00013:-00061:+00083:003729.2351:02569
02570:+00063:-00082:+00046:003729.2351:02570
02571:+00087:-00107:-00013:003729.2351:02571
02572:+00066:-00126:-00061:003729.2351:02572
02573:+00065:-00108:-00208:003729.2351:02573
02574:+00077:-00090:-00199:003735.9824:02574
02575:+00061:-00086:-00130:003735.9824:02575
02576:+00022:-00072:+00041:003735.9824:02576
02577:+00018:-00064:+00265:003735.9824:02577
02578:-00012:-00042:+00301:003735.9824:02578
02579:-00042:+00003:+00091:003735.9824:02579
02580:-00025:+00035:-00064:003756.9128:02580
02581:+00009:+00096:-00009:003756.9128:02581
02582:+00015:+00109:-00002:003756.9128:02582
02583:+00004:+00146:-00034:003756.9128:02583
02584:+00054:+00133:+00056:003756.9128:02584
02585:+00051:+00136:+00071:003785.9497:02585
02586:+00055:+00157:+00060:003785.9497:02586
02587:+00057:+00136:+00145:003785.9497:02587
02588:+00043:+00135:+00166:003785.9497:02588
02589:+00039:+00140:+00165:003785.9497:02589
02590:+00040:+00146:+00078:003781.1633:02590
02591:-00011:+00119:+00095:003781.1633:02591
02592:-00025:+00078:+00033:003781.1633:02592
02593:-00086:+00042:+00024:003781.1633:02593
02594:-00091:+00015:-00017:003781.1633:02594
02595:-00146:-00016:+00018:003781.1633:02595
02596:-00167:-00056:+00002:003790.6674:02596
02597:-00189:-00090:+00047:003790.6674:02597
02598:-00208:-00137:+00040:003790.6674:02598
02599:-00202:-00142:-00024:003790.6674:02599
02600:-00211:-00170:-00059:003790.6674:02600
02601:-00169:-00166:-00052:003785.9411:02601
02602:-00147:-00169:+00023:003785.9411:02602
02603:-00050:-00187:+00174:003785.9411:02603
02604:-00064:-00165:+00016:003785.9411:02604
02605:-00042:-00170:-00021:003785.9411:02605
02606:-00010:-00170:+00066:003769.7514:02606
02607:-00002:-00162:+00002:003769.7514:02607
02608:-00004:-00171:+00008:003769.7514:02608
02609:+00045:-00149:-00015:003769.7514:02609
02610:+00041:-00133:+00046:003769.7514:02610
02611:+00037:-00106:-00035:003769.7514:02611
02612:+00092:-00039:-00041:003768.0585:02612
02613:+00077:-00041:-00016:003768.0585:02613
02614:+00096:+00013:+00018:003768.0585:02614
02615:+00086:+00057:+00016:003768.0585:02615
02616:+00091:+00094:+00047:003768.0585:02616
02617:+00074:+00109:+00041:003740.4064:02617
02618:+00089:+00122:-00023:003740.4064:02618
02619:+00058:+00177:+00008:003740.4064:02619
02620:+00031:+00206:+00042:003740.4064:02620
02621:+00032:+00194:+00042:003740.4064:02621
02622:+00041:+00231:+00024:003724.7998:02622
02623:+00029:+00208:+00026:003724.7998:02623
02624:-00008:+00188:+00070:003724.7998:02624
02625:-00010:+00168:+00050:003724.7998:02625
02626:-00021:+00137:+00053:003724.7998:02626
02627:-00025:+00125:+00040:003724.7998:02627
02628:-00031:+00083:+00023:003691.1516:02628
02629:-00035:+00070:-00033:003691.1516:02629
02630:-00068:+00012:+00006:003691.1516:02630
02631:-00070:-00030:+00014:003691.1516:02631
02632:-00037:-00061:+00078:003691.1516:02632
02633:-00056:-00070:+00109:003674.2275:02633
02634:-00058:-00073:+00013:003674.2275:02634
02635:-00033:-00128:+00023:003674.2275:02635
02636:-00044:-00143:+00059:003674.2275:02636
02637:-00041:-00165:+00013:003674.2275:02637
02638:-00033:-00151:+00079:003674.2275:02638
02639:+00011:-00218:+00137:003638.1645:02639
02640:-00005:-00216:+00129:003638.1645:02640
02641:-00027:-00210:+00049:003638.1645:02641
02642:-00018:-00227:+00013:003638.1645:02642
02643:-00035:-00249:+00045:003638.1645:02643
02644:-00004:-00207:-00076:003606.9409:02644
02645:-00016:-00208:+00042:003606.9409:02645
02646:+00012:-00186:+00078:003606.9409:02646
02647:+00002:-00153:+00059:003606.9409:02647
02648:+00027:-00099:+00068:003606.9409:02648
02649:+00020:-00080:+00089:003606.9409:02649
02650:+00034:-00017:+00030:003610.3417:02650
02651:+00022:+00008:-00021:003610.3417:02651
02652:+00032:+00065:-00008:003610.3417:02652
02653:+00036:+00096:+00013:003610.3417:02653
02654:+00029:+00086:+00010:003610.3417:02654
02655:+00040:+00105:-00010:003606.7490:02655
02656:+00027:+00101:-00001:003606.7490:02656
02657:-00024:+00104:-00016:003606.7490:02657
02658:-00006:+00123:-00025:003606.7490:02658
02659:-00024:+00140:-00026:003606.7490:02659
02660:-00044:+00121:-00070:003606.7490:02660
02661:-00053:+00115:-00099:003617.2978:02661
02662:-00055:+00102:-00074:003617.2978:02662
02663:-00051:+00100:-00084:003617.2978:02663
02664:-00068:+00077:-00091:003617.2978:02664
02665:-00064:+00065:-00079:003617.2978:02665
02666:-00089:+00027:-00060:003642.0043:02666
02667:-00086:+00038:-00120:003642.0043:02667
02668:-00076:+00020:-00119:003642.0043:02668
02669:-00070:+00036:-00121:003642.0043:02669
02670:-00067:+00009:-00104:003642.0043:02670
02671:-00034:+00021:-00137:003642.0043:02671
02672:-00022:+00014:-00110:003648.8005:02672
02673:-00020:-00006:-00114:003648.8005:02673
02674:-00040:+00034:-00199:003648.8005:02674
02675:-00017:+00023:-00163:003648.8005:02675
02676:-00020:+00029:-00139:003648.8005:02676
02677:-00026:+00027:-00130:003691.1354:02677
02678:-00003:+00053:-00095:003691.1354:02678
02679:+00008:+00029:+00049:003691.1354:02679
02680:-00005:+00030:+00074:003691.1354:02680
02681:-00011:+00030:+00055:003691.1354:02681
02682:-00002:+00030:-00097:003718.0725:02682
02683:-00006:+00042:-00353:003718.0725:02683
02684:+00029:+00071:-00308:003718.0725:02684
02685:+00052:+00067:-00091:003718.0725:02685
02686:+00040:+00051:-00038:003718.0725:02686
02687:+00064:+00066:+00111:003718.0725:02687
02688:+00106:+00078:+00275:003735.9326:02688
02689:+00065:+00088:+00261:003735.9326:02689
02690:+00072:+00102:+00003:003735.9326:02690
02691:+00047:+00171:-00036:003735.9326:02691
02692:+00076:+00161:-00037:003735.9326:02692
02693:+00042:+00154:-00023:003756.7548:02693
02694:+00026:+00149:+00068:003756.7548:02694
02695:+00011:+00142:+00135:003756.7548:02695
02696:-00025:+00076:+00107:003756.7548:02696
02697:-00037:+00088:+00107:003756.7548:02697
02698:-00036:+00084:+00103:003774.3684:02698
02699:-00073:+00058:+00098:003774.3684:02699
02700:-00077:+00044:+00041:003774.3684:02700
02701:-00078:+00053:+00050:003774.3684:02701
02702:-00091:+00033:+00047:003774.3684:02702
02703:-00139:-00015:+00035:003774.3684:02703
02704:-00170:-00032:+00070:003758.3825:02704
02705:-00192:-00062:+00063:003758.3825:02705
02706:-00205:-00087:+00055:003758.3825:02706
02707:-00211:-00119:+00057:003758.3825:02707
02708:-00185:-00159:+00061:003758.3825:02708
02709:-00143:-00183:-00029:003768.0498:02709
02710:-00146:-00203:-00071:003768.0498:02710
02711:-00064:-00181:-00059:003768.0498:02711
02712:-00039:-00214:+00001:003768.0498:02712
02713:-00012:-00197:+00033:003768.0498:02713
02714:+00020:-00179:+00105:003740.3647:02714
02715:+00041:-00144:+00040:003740.3647:02715
02716:+00042:-00170:+00095:003740.3647:02716
02717:+00036:-00143:+00025:003740.3647:02717
02718:+00010:-00106:+00018:003740.3647:02718
02719:+00032:-00110:-00030:003740.3647:02719
02720:+00055:-00058:-00016:003724.8247:02720
02721:+00047:-00057:+00007:003724.8247:02721
02722:+00041:+00002:+00006:003724.8247:02722
02723:+00029:+00021:+00017:003724.8247:02723
02724:+00045:+00039:+00083:003724.8247:02724
02725:+00018:+00081:+00003:003712.7712:02725
02726:+00012:+00132:-00069:003712.7712:02726
02727:-00001:+00133:-00080:003712.7712:02727
02728:-00027:+00165:-00051:003712.7712:02728
02729:-00028:+00192:-00063:003712.7712:02729
02730:-00017:+00206:+00047:003712.7712:02730
02731:-00021:+00179:+00042:003696.0280:02731
02732:-00016:+00207:+00029:003696.0280:02732
02733:-00005:+00168:+00074:003696.0280:02733
02734:-00050:+00147:-00038:003696.0280:02734
02735:-00031:+00132:-00015:003696.0280:02735
02736:-00043:+00110:+00013:003659.5393:02736
02737:-00054:+00059:+00031:003659.5393:02737
02738:-00053:+00063:+00051:003659.5393:02738
02739:+00029:+00051:+00024:003659.5393:02739
02740:-00016:-00001:+00086:003659.5393:02740
02741:+00031:-00021:+00043:003659.5393:02741
02742:-00014:-00024:+00085:003638.0666:02742
02743:+00028:-00047:+00145:003638.0666:02743
02744:-00023:-00110:+00069:003638.0666:02744
02745:+00016:-00090:+00124:003638.0666:02745
02746:-00008:-00135:+00052:003638.0666:02746
02747:-00034:-00168:+00010:003610.3493:02747
02748:-00060:-00178:-00002:003610.3493:02748
02749:-00020:-00179:+00043:003610.3493:02749
02750:-00058:-00208:+00129:003610.3493:02750
02751:-00001:-00174:+00083:003610.3493:02751
02752:+00010:-00166:+00048:003610.3493:02752
02753:+00011:-00143:+00128:003596.3330:02753
02754:-00009:-00146:+00114:003596.3330:02754
02755:+00026:-00097:+00025:003596.3330:02755
02756:-00011:-00089:-00002:003596.3330:02756
02757:-00009:-00074:+00042:003596.3330:02757
02758:-00017:-00055:+00009:003586.6086:02758
02759:-00028:-00007:-00054:003586.6086:02759
02760:+00000:-00026:-00025:003586.6086:02760
02761:-00010:+00024:+00015:003586.6086:02761
02762:-00014:+00000:+00011:003586.6086:02762
02763:-00013:+00027:+00059:003586.6086:02763
02764:-00024:+00049:+00039:003599.9328:02764
02765:-00007:+00063:-00016:003599.9328:02765
02766:-00040:+00079:-00046:003599.9328:02766
02767:-00041:+00075:-00020:003599.9328:02767
02768:-00033:+00100:-00054:003599.9328:02768
02769:-00022:+00099:-00038:003606.7412:02769
02770:-00042:+00076:-00022:003606.7412:02770
02771:-00026:+00096:-00019:003606.7412:02771
02772:-00004:+00081:-00079:003606.7412:02772
02773:-00014:+00097:-00057:003606.7412:02773
02774:+00003:+00114:-00079:003606.7412:02774
02775:+00021:+00106:-00097:003638.0979:02775
02776:+00041:+00114:-00082:003638.0979:02776
02777:+00019:+00111:-00041:003638.0979:02777
02778:+00013:+00093:-00129:003638.0979:02778
02779:-00042:+00095:-00182:003638.0979:02779
02780:-00055:+00095:-00217:003674.2436:02780
02781:-00065:+00072:-00192:003674.2436:02781
02782:-00072:+00079:-00218:003674.2436:02782
02783:-00046:+00065:-00092:003674.2436:02783
02784:-00033:+00068:+00005:003674.2436:02784
02785:-00046:+00022:+00133:003674.2436:02785
02786:-00061:-00047:+00246:003702.7893:02786
02787:-00038:-00063:+00206:003702.7893:02787
02788:-00045:-00055:-00162:003702.7893:02788
02789:-00027:-00053:-00292:003702.7893:02789
02790:+00046:-00072:-00229:003702.7893:02790
02791:+00028:-00084:-00166:003712.7956:02791
02792:+00036:-00107:-00159:003712.7956:02792
02793:+00095:-00077:+00162:003712.7956:02793
02794:+00185:-00049:+00305:003712.7956:02794
02795:+00134:-00031:+00240:003712.7956:02795
02796:+00133:+00042:+00009:003740.4399:02796
02797:+00150:+00098:+00026:003740.4399:02797
02798:+00163:+00109:-00035:003740.4399:02798
02799:+00136:+00138:-00032:003740.4399:02799
02800:+00126:+00151:+00057:003740.4399:02800
02801:+00106:+00162:+00029:003740.4399:02801
02802:+00039:+00141:+00000:003747.1406:02802
02803:+00008:+00161:-00004:003747.1406:02803
02804:-00087:+00145:+00000:003747.1406:02804
02805:-00088:+00131:+00062:003747.1406:02805
02806:-00092:+00114:+00046:003747.1406:02806
02807:-00091:+00087:-00024:003768.0415:02807
02808:-00120:+00082:+00057:003768.0415:02808
02809:-00134:-00001:+00073:003768.0415:02809
02810:-00170:-00026:+00045:003768.0415:02810
02811:-00183:-00062:+00012:003768.0415:02811
02812:-00201:-00081:+00012:003751.7460:02812
02813:-00228:-00120:-00043:003751.7460:02813
02814:-00221:-00167:-00089:003751.7460:02814
02815:-00193:-00192:-00109:003751.7460:02815
02816:-00167:-00217:-00182:003751.7460:02816
02817:-00107:-00230:-00153:003751.7460:02817
02818:-00016:-00208:+00028:003735.9162:02818
02819:-00005:-00235:+00108:003735.9162:02819
02820:+00022:-00176:+00073:003735.9162:02820
02821:+00038:-00166:+00188:003735.9162:02821
02822:+00052:-00153:+00208:003735.9162:02822
02823:+00008:-00130:+00069:003734.6538:02823
02824:+00016:-00074:+00086:003734.6538:02824
02825:+00004:-00074:+00086:003734.6538:02825
02826:-00055:-00027:-00035:003734.6538:02826
02827:+00018:-00036:-00094:003734.6538:02827
02828:-00004:+00005:-00105:003734.6538:02828
02829:+00060:+00079:-00073:003707.0917:02829
02830:+00021:+00057:-00122:003707.0917:02830
02831:+00074:+00127:+00007:003707.0917:02831
02832:+00066:+00146:+00080:003707.0917:02832
02833:+00058:+00174:-00007:003707.0917:02833
02834:+00035:+00200:+00077:003670.2924:02834
02835:+00003:+00216:+00146:003670.2924:02835
02836:-00026:+00214:+00073:003670.2924:02836
02837:-00049:+00233:+00166:003670.2924:02837
02838:-00048:+00203:+00038:003670.2924:02838
02839:-00127:+00169:-00041:003638.1369:02839
02840:-00120:+00106:-00036:003638.1369:02840
02841:-00134:+00091:-00005:003638.1369:02841
02842:-00151:+00036:-00013:003638.1369:02842
02843:-00099:+00039:-00029:003638.1369:02843
02844:-00111:+00021:+00003:003638.1369:02844
02845:-00061:-00043:+00097:003620.8427:02845
02846:-00056:-00076:+00119:003620.8427:02846
02847:-00036:-00097:+00162:003620.8427:02847
02848:-00005:-00137:+00088:003620.8427:02848
02849:-00028:-00105:+00114:003620.8427:02849
02850:+00014:-00133:-00020:003620.8427:02850
02851:-00009:-00166:+00021:003586.1535:02851
02852:-00029:-00171:-00031:003586.1535:02852
02853:-00029:-00198:-00090:003586.1535:02853
02854:-00017:-00205:-00093:003586.1535:02854
02855:+00009:-00182:+00020:003586.1535:02855
02856:+00044:-00160:+00094:003556.4133:02856
02857:+00035:-00146:+00099:003556.4133:02857
02858:+00057:-00117:+00111:003556.4133:02858
02859:+00078:-00073:+00042:003556.4133:02859
02860:+00076:-00066:-00023:003556.4133:02860
02861:+00087:-00021:-00029:003556.4133:02861
02862:+00086:+00034:-00003:003558.7841:02862
02863:+00077:+00054:-00025:003558.7841:02863
02864:+00063:+00050:+00041:003558.7841:02864
02865:+00073:+00057:+00038:003558.7841:02865
02866:+00019:+00056:-00031:003558.7841:02866
02867:+00025:+00084:-00063:003545.4504:02867
02868:+00004:+00075:-00009:003545.4504:02868
02869:-00018:+00059:+00001:003545.4504:02869
02870:-00032:+00100:-00062:003545.4504:02870
02871:-00050:+00071:-00007:003545.4504:02871
02872:-00068:+00078:+00003:003545.4504:02872
02873:-00081:+00060:-00041:003566.3088:02873
02874:-00076:+00079:-00049:003566.3088:02874
02875:-00064:+00046:-00012:003566.3088:02875
02876:-00061:+00057:-00045:003566.3088:02876
02877:-00060:+00041:-00027:003566.3088:02877
02878:-00043:+00046:-00041:003566.3088:02878
02879:-00019:+00053:-00075:003579.1174:02879
02880:+00012:+00066:-00135:003579.1174:02880
02881:+00001:+00065:-00106:003579.1174:02881
02882:+00021:+00059:-00091:003579.1174:02882
02883:+00030:+00070:-00086:003579.1174:02883
02884:+00036:+00085:-00078:003617.1003:02884
02885:+00007:+00084:-00078:003617.1003:02885
02886:-00003:+00087:-00122:003617.1003:02886
02887:-00019:+00082:-00115:003617.1003:02887
02888:-00040:+00082:-00082:003617.1003:02888
02889:-00074:+00062:-00113:003617.1003:02889
02890:-00074:+00079:-00119:003648.5405:02890
02891:-00068:+00084:-00042:003648.5405:02891
02892:-00053:+00061:-00065:003648.5405:02892
02893:-00051:+00100:-00111:003648.5405:02893
02894:-00075:+00095:-00111:003648.5405:02894
02895:-00068:+00109:-00150:003695.9711:02895
02896:-00102:+00092:-00179:003695.9711:02896
02897:-00061:+00127:-00178:003695.9711:02897
02898:-00087:+00130:-00184:003695.9711:02898
02899:-00022:+00155:-00154:003695.9711:02899
02900:-00025:+00158:-00087:003713.6591:02900
02901:+00011:+00161:-00012:003713.6591:02901
02902:+00017:+00147:-00019:003713.6591:02902
02903:+00036:+00124:+00049:003713.6591:02903
02904:+00033:+00068:+00130:003713.6591:02904
02905:+00001:+00031:-00001:003713.6591:02905
02906:-00029:+00040:-00100:003745.7336:02906
02907:-00026:+00019:-00170:003745.7336:02907
02908:-00046:-00018:-00206:003745.7336:02908
02909:-00100:+00002:-00178:003745.7336:02909
02910:-00071:-00030:+00029:003745.7336:02910
02911:-00072:-00049:+00303:003774.4196:02911
02912:-00030:-00050:+00247:003774.4196:02912
02913:-00048:+00002:+00111:003774.4196:02913
02914:-00045:-00015:+00118:003774.4196:02914
02915:+00037:-00006:+00123:003774.4196:02915
02916:+00072:+00042:+00098:003781.1120:02916
02917:+00079:+00057:+00186:003781.1120:02917
02918:+00100:+00059:+00134:003781.1120:02918
02919:+00089:+00090:+00096:003781.1120:02919
02920:+00125:+00071:+00076:003781.1120:02920
02921:+00129:+00099:+00159:003781.1120:02921
02922:+00096:+00077:+00067:003801.9121:02922
02923:+00078:+00126:+00070:003801.9121:02923
02924:+00063:+00100:+00156:003801.9121:02924
02925:+00089:+00143:+00073:003801.9121:02925
02926:-00063:+00073:+00046:003801.9121:02926
02927:-00088:+00056:+00106:003809.0131:02927
02928:-00139:+00014:+00059:003809.0131:02928
02929:-00232:+00023:-00046:003809.0131:02929
02930:-00272:-00051:+00002:003809.0131:02930
02931:-00285:-00069:+00099:003809.0131:02931
02932:-00245:-00114:+00059:003815.7312:02932
02933:-00268:-00137:-00121:003815.7312:02933
02934:-00195:-00174:-00188:003815.7312:02934
02935:-00133:-00187:-00203:003815.7312:02935
02936:-00091:-00199:-00078:003815.7312:02936
02937:-00046:-00215:+00119:003813.4809:02937
02938:-00021:-00213:+00054:003813.4809:02938
02939:+00044:-00200:+00025:003813.4809:02939
02940:+00072:-00190:-00001:003813.4809:02940
02941:+00069:-00149:+00069:003813.4809:02941
02942:+00085:-00165:+00104:003813.4809:02942
02943:+00133:-00122:+00081:003820.7995:02943
02944:+00150:-00106:+00034:003820.7995:02944
02945:+00164:-00022:-00020:003820.7995:02945
02946:+00132:+00000:-00093:003820.7995:02946
02947:+00150:+00052:-00080:003820.7995:02947
02948:+00183:+00072:+00010:003792.5930:02948
02949:+00197:+00091:+00050:003792.5930:02949
02950:+00174:+00157:+00025:003792.5930:02950
02951:+00169:+00177:+00008:003792.5930:02951
02952:+00130:+00188:+00038:003792.5930:02952
02953:+00165:+00233:+00021:003790.6674:02953
02954:+00086:+00249:-00048:003790.6674:02954
02955:+00075:+00230:+00032:003790.6674:02955
02956:+00019:+00224:+00045:003790.6674:02956
02957:-00008:+00195:+00066:003790.6674:02957
02958:-00044:+00177:+00108:003774.4877:02958
02959:-00048:+00144:+00094:003774.4877:02959
02960:-00066:+00107:-00022:003774.4877:02960
02961:-00100:+00063:+00054:003774.4877:02961
02962:-00100:-00034:+00111:003774.4877:02962
02963:-00101:-00065:+00081:003774.4877:02963
02964:-00100:-00102:+00094:003747.2495:02964
02965:-00104:-00159:+00153:003747.2495:02965
02966:-00097:-00176:+00131:003747.2495:02966
02967:-00087:-00219:+00008:003747.2495:02967
02968:-00102:-00236:+00081:003747.2495:02968
02969:-00033:-00259:+00074:003745.8166:02969
02970:-00021:-00237:+00022:003745.8166:02970
02971:-00016:-00242:+00096:003745.8166:02971
02972:+00019:-00265:+00151:003745.8166:02972
02973:+00031:-00254:+00165:003745.8166:02973
02974:+00028:-00292:+00198:003745.8166:02974
02975:+00034:-00239:+00152:003718.1386:02975
02976:+00021:-00247:+00050:003718.1386:02976
02977:+00012:-00219:-00026:003718.1386:02977
02978:-00012:-00174:-00076:003718.1386:02978
02979:+00021:-00141:-00043:003718.1386:02979
02980:+00036:-00068:+00001:003703.0097:02980
02981:+00068:-00053:+00174:003703.0097:02981
02982:+00078:-00013:+00126:003703.0097:02982
02983:+00052:+00033:+00032:003703.0097:02983
02984:+00061:+00044:-00011:003703.0097:02984
02985:+00048:+00078:-00038:003702.0874:02985
02986:+00043:+00093:-00057:003702.0874:02986
02987:+00029:+00129:-00023:003702.0874:02987
02988:+00027:+00117:-00033:003702.0874:02988
02989:+00026:+00134:-00063:003702.0874:02989
02990:-00008:+00118:-00077:003702.0874:02990
02991:-00025:+00130:-00042:003707.1660:02991
02992:-00061:+00112:-00057:003707.1660:02992
02993:-00100:+00101:-00060:003707.1660:02993
02994:-00093:+00082:-00037:003707.1660:02994
02995:-00115:+00074:-00064:003707.1660:02995
02996:-00081:+00060:-00060:003702.8137:02996
02997:-00087:+00071:-00034:003702.8137:02997
02998:-00077:+00079:-00107:003702.8137:02998
02999:-00100:+00068:-00116:003702.8137:02999
03000:-00104:+00030:-00114:003702.8137:03000
03001:-00090:+00043:-00145:003702.8137:03001
03002:-00068:+00051:-00157:003723.7214:03002
03003:-00038:+00027:-00128:003723.7214:03003
03004:-00002:+00049:-00104:003723.7214:03004
03005:+00044:+00047:-00176:003723.7214:03005
03006:+00042:+00050:-00157:003723.7214:03006
03007:+00097:+00059:-00142:003751.6616:03007
03008:+00104:+00051:-00111:003751.6616:03008
03009:+00132:+00013:-00101:003751.6616:03009
03010:+00124:-00019:+00031:003751.6616:03010
03011:+00132:-00041:+00172:003751.6616:03011
03012:+00124:-00069:+00108:003747.1909:03012
03013:+00091:-00122:-00095:003747.1909:03013
03014:+00075:-00091:-00355:003747.1909:03014
03015:+00043:-00091:-00272:003747.1909:03015
03016:+00022:-00125:-00132:003747.1909:03016
03017:-00015:-00099:-00065:003779.1940:03017
03018:+00023:-00080:+00027:003779.1940:03018
03019:+00033:-00027:+00304:003779.1940:03019
03020:+00006:-00019:+00214:003779.1940:03020
03021:-00044:+00062:+00012:003779.1940:03021
03022:-00014:+00100:+00013:003779.1940:03022
03023:-00042:+00135:+00028:003785.9152:03023
03024:-00071:+00175:+00003:003785.9152:03024
03025:-00068:+00190:+00101:003785.9152:03025
03026:-00052:+00188:+00078:003785.9152:03026
03027:-00088:+00196:+00018:003785.9152:03027
03028:-00059:+00185:-00016:003781.0866:03028
03029:-00084:+00186:-00032:003781.0866:03029
03030:-00068:+00136:-00094:003781.0866:03030
03031:-00080:+00132:-00084:003781.0866:03031
03032:-00088:+00073:+00068:003781.0866:03032
03033:-00082:+00049:+00080:003779.2614:03033
03034:-00128:+00011:+00039:003779.2614:03034
03035:-00147:-00037:+00024:003779.2614:03035
03036:-00151:-00044:-00007:003779.2614:03036
03037:-00128:-00085:-00063:003779.2614:03037
03038:-00096:-00119:+00037:003779.2614:03038
03039:-00082:-00130:-00095:003774.4621:03039
03040:-00075:-00133:-00052:003774.4621:03040
03041:-00029:-00147:-00032:003774.4621:03041
03042:-00023:-00144:-00010:003774.4621:03042
03043:+00006:-00148:+00026:003774.4621:03043
03044:+00044:-00159:+00085:003736.0493:03044
03045:+00061:-00120:+00076:003736.0493:03045
03046:+00052:-00107:+00045:003736.0493:03046
03047:+00052:-00093:+00098:003736.0493:03047
03048:+00023:-00061:+00112:003736.0493:03048
03049:+00024:-00062:-00031:003723.7214:03049
03050:-00004:-00038:-00073:003723.7214:03050
03051:-00017:+00006:-00088:003723.7214:03051
03052:-00019:+00021:-00070:003723.7214:03052
03053:-00040:+00067:-00085:003723.7214:03053
03054:-00050:+00070:+00060:003723.7214:03054
03055:+00108:+00126:+00157:003696.0280:03055
03056:-00025:+00109:+00065:003696.0280:03056
03057:+00063:+00168:+00029:003696.0280:03057
03058:-00055:+00126:+00007:003696.0280:03058
03059:+00048:+00205:+00020:003696.0280:03059
03060:-00036:+00116:+00035:003670.1804:03060
03061:-00041:+00186:-00034:003670.1804:03061
03062:-00104:+00100:+00049:003670.1804:03062
03063:-00086:+00125:+00028:003670.1804:03063
03064:-00181:+00025:+00073:003670.1804:03064
03065:-00194:+00009:+00059:003670.1804:03065
03066:-00194:-00011:+00028:003638.0742:03066
03067:-00165:-00022:+00047:003638.0742:03067
03068:-00145:-00081:+00107:003638.0742:03068
03069:-00065:-00067:+00104:003638.0742:03069
03070:-00020:-00094:+00085:003638.0742:03070
03071:-00017:-00112:+00166:003599.9641:03071
03072:+00047:-00148:+00062:003599.9641:03072
03073:+00024:-00165:+00067:003599.9641:03073
03074:+00070:-00175:+00092:003599.9641:03074
03075:+00070:-00209:+00049:003599.9641:03075
03076:+00072:-00202:+00085:003599.9641:03076
03077:+00082:-00194:+00091:003575.8637:03077
03078:+00041:-00162:+00070:003575.8637:03078
03079:+00057:-00115:+00037:003575.8637:03079
03080:+00050:-00139:+00031:003575.8637:03080
03081:+00023:-00077:+00148:003575.8637:03081
03082:+00075:-00060:+00008:003556.4428:03082
03083:+00017:-00028:+00030:003556.4428:03083
03084:+00029:-00020:+00036:003556.4428:03084
03085:-00022:-00012:-00002:003556.4428:03085
03086:-00051:+00021:-00074:003556.4428:03086
03087:-00073:+00051:-00135:003556.4428:03087
03088:-00078:+00043:-00124:003568.9868:03088
03089:-00087:+00065:-00141:003568.9868:03089
03090:-00088:+00064:+00002:003568.9868:03090
03091:-00055:+00046:+00076:003568.9868:03091
03092:-00074:+00054:+00013:003568.9868:03092
03093:-00068:+00067:-00050:003568.9868:03093
03094:-00061:+00053:-00065:003555.5583:03094
03095:-00035:+00065:-00044:003555.5583:03095
03096:-00042:+00047:-00039:003555.5583:03096
03097:-00027:+00043:-00039:003555.5583:03097
03098:-00012:+00025:+00003:003555.5583:03098
03099:+00000:+00068:-00039:003576.4792:03099
03100:+00004:+00058:-00073:003576.4792:03100
03101:+00006:+00083:-00035:003576.4792:03101
03102:+00059:+00079:+00053:003576.4792:03102
03103:+00058:+00091:+00007:003576.4792:03103
03104:+00049:+00102:+00004:003576.4792:03104
03105:+00050:+00126:-00011:003620.8266:03105
03106:+00023:+00119:-00076:003620.8266:03106
03107:+00028:+00142:-00095:003620.8266:03107
03108:-00008:+00161:-00050:003620.8266:03108
03109:-00023:+00138:-00095:003620.8266:03109
03110:-00069:+00134:-00103:003638.2197:03110
03111:-00105:+00123:-00054:003638.2197:03111
03112:-00116:+00119:-00122:003638.2197:03112
03113:-00127:+00113:-00165:003638.2197:03113
03114:-00118:+00076:-00132:003638.2197:03114
03115:-00109:+00081:-00102:003638.2197:03115
03116:-00093:+00055:-00141:003669.7502:03116
03117:-00104:+00023:-00054:003669.7502:03117
03118:-00068:-00002:-00027:003669.7502:03118
03119:-00036:-00027:+00081:003669.7502:03119
03120:-00041:-00044:+00148:003669.7502:03120
03121:-00018:-00110:+00142:003707.0505:03121
03122:-00005:-00111:+00040:003707.0505:03122
03123:-00001:-00126:-00075:003707.0505:03123
03124:-00030:-00128:-00225:003707.0505:03124
03125:-00029:-00106:-00172:003707.0505:03125
03126:+00007:-00113:-00137:003736.0410:03126
03127:+00019:-00105:+00064:003736.0410:03127
03128:+00062:-00107:+00326:003736.0410:03128
03129:+00050:-00108:+00332:003736.0410:03129
03130:+00044:-00061:+00131:003736.0410:03130
03131:+00046:-00049:+00050:003736.0410:03131
03132:+00068:+00023:+00049:003756.8627:03132
03133:+00074:+00064:+00040:003756.8627:03133
03134:+00055:+00075:-00033:003756.8627:03134
03135:+00070:+00114:-00076:003756.8627:03135
03136:+00103:+00115:-00005:003756.8627:03136
03137:+00079:+00105:+00001:003774.4536:03137
03138:+00037:+00115:+00014:003774.4536:03138
03139:+00041:+00113:-00007:003774.4536:03139
03140:-00010:+00144:+00065:003774.4536:03140
03141:+00056:+00150:+00131:003774.4536:03141
03142:+00015:+00135:+00104:003792.6706:03142
03143:-00030:+00153:-00034:003792.6706:03143
03144:-00061:+00104:-00074:003792.6706:03144
03145:-00035:+00108:-00076:003792.6706:03145
03146:-00116:+00063:-00123:003792.6706:03146
03147:-00136:+00038:-00095:003792.6706:03147
03148:-00178:-00019:-00078:003779.3208:03148
03149:-00176:-00061:-00080:003779.3208:03149
03150:-00153:-00078:+00017:003779.3208:03150
03151:-00178:-00139:+00023:003779.3208:03151
03152:-00127:-00148:+00011:003779.3208:03152
03153:-00134:-00186:-00037:003797.4462:03153
03154:-00080:-00184:-00069:003797.4462:03154
03155:-00092:-00181:+00024:003797.4462:03155
03156:-00097:-00186:+00045:003797.4462:03156
03157:-00061:-00186:+00085:003797.4462:03157
03158:-00026:-00156:+00032:003769.7851:03158
03159:-00004:-00136:+00065:003769.7851:03159
03160:+00016:-00104:-00004:003769.7851:03160
03161:+00030:-00101:-00011:003769.7851:03161
03162:+00086:-00053:-00017:003769.7851:03162
03163:+00034:-00010:+00029:003769.7851:03163
03164:+00104:+00014:+00035:003756.8793:03164
03165:+00075:+00060:+00058:003756.8793:03165
03166:+00103:+00114:+00097:003756.8793:03166
03167:+00063:+00146:+00065:003756.8793:03167
03168:+00041:+00176:-00027:003756.8793:03168
03169:+00017:+00204:+00006:003740.5744:03169
03170:-00002:+00214:+00011:003740.5744:03170
03171:-00019:+00253:+00060:003740.5744:03171
03172:-00047:+00231:+00148:003740.5744:03172
03173:-00069:+00251:+00140:003740.5744:03173
03174:-00050:+00234:+00086:003713.8647:03174
03175:-00051:+00198:+00030:003713.8647:03175
03176:-00068:+00162:+00065:003713.8647:03176
03177:-00091:+00131:+00066:003713.8647:03177
03178:-00064:+00069:+00079:003713.8647:03178
03179:-00089:-00007:+00074:003713.8647:03179
03180:-00082:-00050:+00052:003691.1516:03180
03181:-00101:-00106:+00037:003691.1516:03181
03182:-00094:-00148:+00052:003691.1516:03182
03183:-00097:-00181:+00041:003691.1516:03183
03184:-00099:-00220:+00055:003691.1516:03184
03185:-00096:-00250:+00144:003674.2033:03185
03186:-00085:-00244:+00090:003674.2033:03186
03187:-00073:-00222:+00081:003674.2033:03187
03188:-00049:-00223:+00037:003674.2033:03188
03189:-00015:-00245:-00021:003674.2033:03189
03190:+00005:-00220:+00062:003674.2033:03190
03191:+00034:-00234:+00092:003638.1882:03191
03192:+00077:-00215:+00089:003638.1882:03192
03193:+00080:-00190:-00023:003638.1882:03193
03194:+00137:-00168:-00060:003638.1882:03194
03195:+00126:-00139:-00050:003638.1882:03195
03196:+00164:-00127:-00029:003627.6369:03196
03197:+00145:-00045:+00027:003627.6369:03197
03198:+00161:-00023:+00059:003627.6369:03198
03199:+00146:+00017:+00016:003627.6369:03199
03200:+00150:+00051:-00012:003627.6369:03200
03201:+00096:+00085:-00012:003627.6369:03201
03202:+00050:+00109:-00007:003620.8500:03202
03203:+00062:+00127:-00044:003620.8500:03203
03204:+00001:+00142:+00002:003620.8500:03204
03205:+00022:+00165:+00016:003620.8500:03205
03206:-00007:+00202:-00014:003620.8500:03206
03207:+00012:+00200:-00088:003617.1862:03207
03208:-00019:+00183:-00047:003617.1862:03208
03209:-00049:+00203:-00036:003617.1862:03209
03210:-00083:+00187:-00052:003617.1862:03210
03211:-00086:+00164:-00052:003617.1862:03211
03212:-00116:+00157:-00114:003617.1862:03212
03213:-00118:+00136:-00130:003627.6757:03213
03214:-00114:+00107:-00065:003627.6757:03214
03215:-00089:+00129:-00036:003627.6757:03215
03216:-00081:+00111:-00040:003627.6757:03216
03217:-00049:+00099:+00008:003627.6757:03217
03218:-00058:+00076:-00008:003663.4797:03218
03219:-00037:+00079:-00102:003663.4797:03219
03220:-00032:+00045:-00153:003663.4797:03220
03221:-00040:+00041:-00103:003663.4797:03221
03222:-00060:+00001:-00133:003663.4797:03222
03223:-00037:-00004:-00159:003663.4797:03223
03224:-00035:-00025:-00139:003681.0610:03224
03225:-00020:-00065:-00064:003681.0610:03225
03226:-00028:-00073:-00096:003681.0610:03226
03227:+00010:-00093:-00046:003681.0610:03227
03228:+00015:-00106:+00086:003681.0610:03228
03229:-00008:-00088:+00095:003701.9660:03229
03230:+00027:-00127:+00050:003701.9660:03230
03231:+00019:-00125:-00026:003701.9660:03231
03232:+00024:-00103:-00101:003701.9660:03232
03233:+00006:-00081:-00203:003701.9660:03233
03234:+00004:-00092:-00087:003740.4655:03234
03235:-00008:-00040:-00043:003740.4655:03235
03236:+00062:+00007:+00002:003740.4655:03236
03237:+00091:+00012:+00188:003740.4655:03237
03238:+00119:+00064:+00389:003740.4655:03238
03239:+00101:+00109:+00119:003740.4655:03239
03240:+00089:+00135:-00029:003747.1740:03240
03241:+00093:+00191:-00114:003747.1740:03241
03242:+00093:+00199:-00124:003747.1740:03242
03243:+00060:+00218:-00038:003747.1740:03243
03244:+00021:+00204:+00058:003747.1740:03244
03245:+00025:+00187:+00014:003756.8793:03245
03246:-00002:+00180:-00001:003756.8793:03246
03247:-00056:+00168:+00044:003756.8793:03247
03248:-00093:+00160:+00016:003756.8793:03248
03249:-00096:+00122:-00083:003756.8793:03249
03250:-00114:+00096:-00055:003774.4108:03250
03251:-00132:+00066:-00002:003774.4108:03251
03252:-00154:+00005:+00093:003774.4108:03252
03253:-00182:-00035:+00184:003774.4108:03253
03254:-00166:-00062:+00216:003774.4108:03254
03255:-00168:-00084:+00021:003774.4108:03255
03256:-00182:-00088:-00094:003747.1235:03256
03257:-00127:-00153:-00138:003747.1235:03257
03258:-00136:-00160:-00107:003747.1235:03258
03259:-00117:-00164:-00102:003747.1235:03259
03260:-00052:-00200:-00061:003747.1235:03260
03261:-00041:-00205:+00052:003745.8081:03261
03262:-00017:-00193:+00065:003745.8081:03262
03263:+00001:-00181:+00102:003745.8081:03263
03264:+00030:-00198:+00092:003745.8081:03264
03265:+00046:-00174:-00016:003745.8081:03265
03266:-00009:-00141:+00130:003718.1223:03266
03267:+00038:-00139:+00075:003718.1223:03267
03268:+00029:-00108:+00042:003718.1223:03268
03269:+00023:-00086:+00096:003718.1223:03269
03270:+00074:-00043:+00127:003718.1223:03270
03271:+00043:-00016:-00035:003718.1223:03271
03272:+00085:+00054:+00024:003702.8872:03272
03273:+00078:+00055:+00035:003702.8872:03273
03274:+00078:+00133:-00013:003702.8872:03274
03275:+00077:+00171:+00013:003702.8872:03275
03276:+00041:+00201:+00118:003702.8872:03276
03277:-00008:+00199:+00092:003669.7900:03277
03278:-00041:+00226:+00043:003669.7900:03278
03279:-00082:+00218:+00064:003669.7900:03279
03280:-00116:+00209:+00058:003669.7900:03280
03281:-00121:+00192:+00058:003669.7900:03281
03282:-00121:+00160:+00097:003669.7900:03282
03283:-00131:+00139:+00114:003652.7143:03283
03284:-00097:+00111:+00038:003652.7143:03284
03285:-00077:+00036:+00071:003652.7143:03285
03286:-00065:+00021:+00049:003652.7143:03286
03287:-00058:-00052:-00005:003652.7143:03287
03288:-00035:-00094:-00039:003606.7875:03288
03289:-00041:-00123:+00028:003606.7875:03289
03290:+00003:-00160:+00005:003606.7875:03290
03291:-00015:-00185:+00112:003606.7875:03291
03292:+00031:-00215:+00118:003606.7875:03292
03293:-00026:-00209:+00013:003606.7875:03293
03294:+00010:-00180:-00011:003596.7041:03294
03295:-00004:-00211:-00023:003596.7041:03295
03296:+00000:-00196:+00186:003596.7041:03296
03297:+00049:-00197:+00123:003596.7041:03297
03298:+00028:-00174:+00024:003596.7041:03298
03299:+00048:-00156:+00020:003579.1093:03299
03300:+00036:-00138:-00010:003579.1093:03300
03301:+00058:-00100:-00113:003579.1093:03301
03302:+00050:-00092:-00087:003579.1093:03302
03303:+00050:-00061:-00003:003579.1093:03303
03304:+00076:-00025:-00027:003579.1093:03304
03305:+00056:+00003:-00026:003555.5432:03305
03306:+00070:+00020:+00040:003555.5432:03306
03307:+00040:+00061:-00031:003555.5432:03307
03308:+00011:+00070:-00030:003555.5432:03308
03309:-00018:+00080:+00040:003555.5432:03309
03310:-00058:+00087:+00001:003555.5432:03310
03311:-00057:+00089:-00009:003556.3383:03311
03312:-00050:+00106:-00048:003556.3383:03312
03313:-00085:+00111:-00026:003556.3383:03313
03314:-00055:+00102:-00023:003556.3383:03314
03315:-00053:+00101:-00029:003556.3383:03315
03316:-00051:+00092:+00003:003579.2402:03316
03317:-00075:+00064:-00040:003579.2402:03317
03318:-00068:+00080:-00013:003579.2402:03318
03319:-00055:+00047:+00043:003579.2402:03319
03320:-00022:+00055:+00014:003579.2402:03320
03321:-00042:+00067:-00013:003579.2402:03321
03322:+00002:+00072:+00003:003575.8789:03322
03323:-00010:+00085:+00026:003575.8789:03323
03324:-00015:+00076:-00012:003575.8789:03324
03325:-00019:+00084:-00012:003575.8789:03325
03326:-00032:+00075:-00044:003575.8789:03326
03327:-00061:+00093:-00100:003617.3210:03327
03328:-00053:+00071:-00124:003617.3210:03328
03329:-00050:+00097:-00078:003617.3210:03329
03330:-00073:+00081:-00073:003617.3210:03330
03331:-00073:+00095:-00094:003617.3210:03331
03332:-00060:+00112:-00094:003617.3210:03332
03333:-00058:+00099:-00081:003652.7543:03333
03334:-00032:+00114:-00121:003652.7543:03334
03335:-00054:+00114:-00090:003652.7543:03335
03336:-00030:+00116:-00067:003652.7543:03336
03337:-00058:+00088:-00171:003652.7543:03337
03338:-00043:+00089:-00158:003670.2365:03338
03339:-00048:+00064:-00122:003670.2365:03339
03340:-00061:+00037:-00123:003670.2365:03340
03341:-00064:-00016:-00136:003670.2365:03341
03342:-00053:-00043:-00067:003670.2365:03342
03343:-00063:-00065:-00051:003670.2365:03343
03344:-00031:-00093:+00032:003712.8278:03344
03345:-00053:-00103:+00040:003712.8278:03345
03346:-00044:-00128:+00007:003712.8278:03346
03347:-00047:-00113:-00081:003712.8278:03347
03348:-00057:-00101:-00145:003712.8278:03348
03349:-00060:-00100:-00213:003740.4655:03349
03350:-00011:-00064:-00113:003740.4655:03350
03351:+00030:-00058:-00026:003740.4655:03351
03352:+00019:-00040:+00197:003740.4655:03352
03353:+00032:+00003:+00124:003740.4655:03353
03354:+00026:-00005:+00084:003758.4074:03354
03355:+00135:+00050:+00056:003758.4074:03355
03356:+00094:+00013:+00005:003758.4074:03356
03357:+00158:+00091:-00013:003758.4074:03357
03358:+00115:+00107:-00015:003758.4074:03358
03359:+00175:+00143:+00022:003758.4074:03359
03360:+00147:+00143:+00078:003768.0664:03360
03361:+00176:+00154:+00084:003768.0664:03361
03362:+00083:+00171:+00060:003768.0664:03362
03363:+00062:+00185:+00039:003768.0664:03363
03364:+00039:+00203:-00067:003768.0664:03364
03365:-00016:+00169:+00000:003785.8034:03365
03366:-00033:+00174:+00004:003785.8034:03366
03367:-00087:+00132:+00045:003785.8034:03367
03368:-00116:+00124:-00023:003785.8034:03368
03369:-00182:+00058:+00022:003785.8034:03369
03370:-00181:+00050:+00104:003781.0783:03370
03371:-00229:-00046:+00104:003781.0783:03371
03372:-00263:-00089:-00188:003781.0783:03372
03373:-00237:-00104:-00169:003781.0783:03373
03374:-00232:-00156:-00059:003781.0783:03374
03375:-00254:-00161:-00118:003781.0783:03375
03376:-00196:-00181:-00097:003768.0834:03376
03377:-00082:-00176:+00095:003768.0834:03377
03378:-00079:-00217:+00122:003768.0834:03378
03379:-00047:-00199:+00020:003768.0834:03379
03380:-00032:-00218:+00094:003768.0834:03380
03381:+00009:-00215:+00190:003763.0529:03381
03382:-00012:-00200:+00072:003763.0529:03382
03383:+00004:-00162:-00026:003763.0529:03383
03384:+00058:-00171:+00016:003763.0529:03384
03385:+00066:-00114:-00049:003763.0529:03385
03386:+00086:-00106:-00050:003735.9162:03386
03387:+00118:-00025:+00002:003735.9162:03387
03388:+00126:+00025:+00042:003735.9162:03388
03389:+00151:+00079:+00066:003735.9162:03389
03390:+00141:+00110:+00162:003735.9162:03390
03391:+00163:+00159:+00133:003735.9162:03391
03392:+00112:+00176:+00104:003723.7460:03392
03393:+00094:+00183:+00122:003723.7460:03393
03394:+00047:+00191:+00105:003723.7460:03394
03395:+00043:+00209:+00061:003723.7460:03395
03396:-00044:+00182:+00108:003723.7460:03396
03397:-00036:+00193:+00080:003707.1411:03397
03398:-00079:+00173:+00097:003707.1411:03398
03399:-00116:+00125:+00081:003707.1411:03399
03400:-00131:+00113:+00063:003707.1411:03400
03401:-00095:+00053:+00059:003707.1411:03401
03402:-00105:-00005:+00130:003670.1882:03402
03403:-00055:-00048:+00138:003670.1882:03403
03404:-00043:-00077:+00101:003670.1882:03404
03405:-00013:-00087:+00087:003670.1882:03405
03406:+00026:-00135:+00121:003670.1882:03406
03407:+00022:-00177:+00031:003670.1882:03407
03408:+00025:-00161:+00027:003669.7900:03408
03409:+00028:-00231:+00067:003669.7900:03409
03410:-00013:-00223:+00049:003669.7900:03410
03411:-00010:-00249:+00038:003669.7900:03411
03412:-00013:-00239:+00059:003669.7900:03412
03413:-00002:-00260:+00098:003641.9885:03413
03414:+00011:-00231:+00060:003641.9885:03414
03415:+00045:-00198:+00045:003641.9885:03415
03416:+00023:-00177:+00036:003641.9885:03416
03417:+00023:-00143:-00061:003641.9885:03417
03418:+00043:-00086:-00136:003641.9885:03418
03419:+00044:-00071:-00082:003627.7158:03419
03420:+00050:-00051:+00102:003627.7158:03420
03421:+00072:+00008:+00056:003627.7158:03421
03422:+00051:+00009:-00013:003627.7158:03422
03423:+00055:+00042:-00062:003627.7158:03423
03424:+00032:+00055:-00154:003627.7145:03424
03425:-00011:+00082:-00153:003627.7145:03425
03426:-00016:+00055:-00083:003627.7145:03426
03427:-00038:+00060:-00062:003627.7145:03427
03428:-00028:+00075:-00043:003627.7145:03428
03429:-00040:+00115:-00043:003627.7145:03429
03430:-00005:+00110:-00057:003631.3886:03430
03431:-00028:+00140:-00080:003631.3886:03431
03432:-00029:+00129:-00059:003631.3886:03432
03433:-00024:+00126:-00037:003631.3886:03433
03434:-00004:+00135:-00064:003631.3886:03434
03435:+00001:+00152:-00044:003648.8481:03435
03436:-00010:+00165:-00012:003648.8481:03436
03437:+00020:+00165:-00052:003648.8481:03437
03438:+00023:+00173:-00081:003648.8481:03438
03439:+00003:+00159:-00106:003648.8481:03439
03440:-00003:+00132:-00078:003648.8481:03440
03441:-00016:+00118:-00056:003669.7578:03441
03442:-00019:+00116:-00089:003669.7578:03442
03443:-00030:+00113:-00046:003669.7578:03443
03444:-00060:+00061:-00050:003669.7578:03444
03445:-00049:+00042:-00088:003669.7578:03445
03446:-00060:+00027:-00125:003696.0444:03446
03447:-00060:+00002:-00170:003696.0444:03447
03448:-00074:-00024:-00112:003696.0444:03448
03449:-00055:-00064:-00055:003696.0444:03449
03450:-00041:-00087:-00026:003696.0444:03450
03451:-00011:-00108:+00046:003696.0444:03451
03452:+00007:-00144:+00183:003713.8071:03452
03453:+00020:-00182:+00241:003713.8071:03453
03454:+00018:-00186:-00203:003713.8071:03454
03455:+00035:-00130:-00269:003713.8071:03455
03456:+00086:-00116:-00115:003713.8071:03456
03457:+00065:-00157:-00110:003756.8710:03457
03458:+00052:-00141:-00030:003756.8710:03458
03459:+00086:-00091:+00266:003756.8710:03459
03460:+00121:-00078:+00372:003756.8710:03460
03461:+00086:-00050:+00155:003756.8710:03461
03462:+00076:+00003:-00047:003763.0444:03462
03463:+00088:+00030:-00066:003763.0444:03463
03464:+00032:+00094:-00124:003763.0444:03464
03465:+00045:+00113:-00103:003763.0444:03465
03466:+00017:+00161:+00050:003763.0444:03466
03467:+00001:+00154:+00103:003763.0444:03467
03468:-00024:+00186:+00138:003781.1206:03468
03469:-00035:+00172:+00086:003781.1206:03469
03470:-00065:+00157:-00068:003781.1206:03470
03471:-00090:+00137:-00119:003781.1206:03471
03472:-00097:+00119:-00146:003781.1206:03472
03473:-00100:+00130:-00103:003790.6250:03473
03474:-00096:+00083:+00054:003790.6250:03474
03475:-00103:+00051:+00143:003790.6250:03475
03476:-00109:-00001:+00073:003790.6250:03476
03477:-00108:-00009:+00017:003790.6250:03477
03478:-00130:-00056:-00066:003785.9838:03478
03479:-00140:-00113:+00014:003785.9838:03479
03480:-00122:-00126:-00049:003785.9838:03480
03481:-00120:-00121:-00159:003785.9838:03481
03482:-00050:-00107:-00218:003785.9838:03482
03483:-00004:-00088:-00098:003769.6918:03483
03484:+00028:-00097:+00017:003769.6918:03484
03485:+00057:-00091:+00103:003769.6918:03485
03486:+00070:-00079:+00059:003769.6918:03486
03487:+00070:-00060:+00110:003769.6918:03487
03488:+00028:-00082:+00109:003769.6918:03488
03489:+00009:-00065:+00115:003756.8627:03489
03490:-00013:-00038:+00083:003756.8627:03490
03491:-00074:-00028:-00096:003756.8627:03491
03492:-00064:-00036:-00186:003756.8627:03492
03493:-00072:+00004:-00049:003756.8627:03493
03494:-00052:+00039:-00023:003740.4150:03494
03495:-00022:+00043:-00030:003740.4150:03495
03496:+00042:+00091:+00089:003740.4150:03496
03497:+00036:+00140:+00145:003740.4150:03497
03498:+00052:+00132:+00221:003740.4150:03498
03499:+00089:+00178:+00072:003713.7741:03499
03500:+00050:+00178:-00013:003713.7741:03500
03501:+00079:+00177:+00086:003713.7741:03501
03502:-00036:+00139:+00008:003713.7741:03502
03503:-00041:+00158:+00023:003713.7741:03503
03504:-00073:+00112:+00130:003713.7741:03504
03505:-00093:+00110:+00177:003701.9335:03505
03506:-00071:+00110:+00144:003701.9335:03506
03507:-00098:+00065:+00106:003701.9335:03507
03508:-00069:+00046:-00031:003701.9335:03508
03509:-00067:-00002:-00024:003701.9335:03509
03510:-00058:-00053:-00054:003674.2033:03510
03511:-00033:-00069:-00011:003674.2033:03511
03512:-00033:-00128:-00060:003674.2033:03512
03513:-00029:-00154:+00068:003674.2033:03513
03514:+00009:-00184:+00032:003674.2033:03514
03515:+00045:-00189:+00076:003674.2033:03515
03516:+00040:-00217:+00134:003627.6528:03516
03517:+00007:-00220:+00165:003627.6528:03517
03518:+00048:-00178:+00114:003627.6528:03518
03519:+00003:-00195:+00126:003627.6528:03519
03520:+00037:-00192:+00072:003627.6528:03520
03521:+00042:-00162:+00005:003606.9946:03521
03522:+00046:-00157:-00066:003606.9946:03522
03523:-00014:-00159:-00041:003606.9946:03523
03524:-00005:-00132:+00009:003606.9946:03524
03525:+00013:-00099:-00024:003606.9946:03525
03526:-00042:-00095:+00000:003606.9946:03526
03527:-00007:-00059:+00036:003589.5141:03527
03528:-00028:-00052:+00001:003589.5141:03528
03529:-00010:+00000:+00012:003589.5141:03529
03530:-00014:-00006:+00051:003589.5141:03530
03531:+00013:+00031:-00004:003589.5141:03531
03532:-00007:+00031:-00004:003589.5141:03532
03533:-00008:+00041:+00016:003575.8100:03533
03534:-00045:+00063:+00063:003575.8100:03534
03535:-00043:+00065:-00005:003575.8100:03535
03536:-00045:+00067:+00004:003575.8100:03536
03537:-00054:+00061:-00035:003575.8100:03537
03538:-00040:+00057:-00028:003586.4565:03538
03539:-00011:+00070:-00009:003586.4565:03539
03540:-00026:+00081:-00063:003586.4565:03540
03541:-00007:+00072:-00046:003586.4565:03541
03542:-00005:+00091:-00052:003586.4565:03542
03543:+00009:+00108:-00011:003586.4565:03543
03544:+00015:+00129:+00025:003610.2949:03544
03545:+00013:+00123:-00036:003610.2949:03545
03546:-00003:+00136:-00018:003610.2949:03546
03547:-00016:+00155:+00051:003610.2949:03547
03548:-00047:+00149:-00054:003610.2949:03548
03549:-00061:+00148:-00090:003617.1943:03549
03550:-00076:+00159:-00153:003617.1943:03550
03551:-00102:+00119:-00188:003617.1943:03551
03552:-00075:+00117:-00214:003617.1943:03552
03553:-00076:+00111:-00136:003617.1943:03553
03554:-00068:+00089:-00094:003617.1943:03554
03555:-00068:+00061:-00093:003648.6743:03555
03556:-00050:+00045:-00038:003648.6743:03556
03557:-00053:+00048:-00010:003648.6743:03557
03558:-00057:+00014:-00055:003648.6743:03558
03559:-00044:-00002:+00004:003648.6743:03559
03560:-00005:-00019:-00002:003685.1364:03560
03561:-00002:-00047:+00023:003685.1364:03561
03562:+00015:-00054:-00042:003685.1364:03562
03563:-00009:-00058:-00073:003685.1364:03563
03564:+00008:-00073:-00090:003685.1364:03564
03565:-00011:-00072:-00154:003713.7658:03565
03566:+00009:-00071:-00127:003713.7658:03566
03567:+00026:-00060:+00044:003713.7658:03567
03568:+00043:-00079:+00106:003713.7658:03568
03569:+00030:-00042:+00194:003713.7658:03569
03570:-00008:-00026:+00195:003713.7658:03570
03571:+00011:+00002:+00100:003745.7751:03571
03572:+00031:+00054:-00011:003745.7751:03572
03573:+00059:+00072:+00051:003745.7751:03573
03574:+00047:+00089:+00025:003745.7751:03574
03575:+00036:+00090:-00079:003745.7751:03575
03576:+00054:+00109:-00019:003763.0700:03576
03577:+00074:+00101:+00007:003763.0700:03577
03578:+00048:+00095:+00035:003763.0700:03578
03579:+00060:+00099:+00070:003763.0700:03579
03580:+00042:+00095:+00159:003763.0700:03580
03581:+00073:+00100:+00103:003769.7341:03581
03582:+00011:+00093:+00093:003769.7341:03582
03583:-00025:+00076:+00060:003769.7341:03583
03584:-00055:+00070:-00005:003769.7341:03584
03585:-00096:+00061:-00026:003769.7341:03585
03586:-00059:+00028:-00012:003769.7341:03586
03587:-00147:+00023:-00119:003768.0498:03587
03588:-00163:-00023:-00037:003768.0498:03588
03589:-00183:-00101:-00063:003768.0498:03589
03590:-00183:-00122:-00041:003768.0498:03590
03591:-00185:-00156:-00090:003768.0498:03591
03592:-00145:-00142:-00020:003774.4282:03592
03593:-00134:-00175:-00020:003774.4282:03593
03594:-00068:-00145:+00050:003774.4282:03594
03595:-00071:-00184:+00103:003774.4282:03595
03596:-00026:-00147:+00059:003774.4282:03596
03597:-00060:-00175:+00032:003747.0737:03597
03598:-00041:-00149:+00103:003747.0737:03598
03599:-00034:-00173:+00019:003747.0737:03599
03600:-00029:-00125:+00009:003747.0737:03600
03601:-00013:-00122:+00011:003747.0737:03601
03602:+00014:-00054:+00053:003747.0737:03602
03603:+00017:-00060:-00111:003734.6787:03603
03604:+00043:-00015:-00057:003734.6787:03604
03605:+00077:+00038:+00027:003734.6787:03605
03606:+00090:+00065:+00013:003734.6787:03606
03607:+00051:+00099:+00049:003734.6787:03607
03608:+00071:+00140:+00145:003729.2019:03608
03609:+00053:+00134:+00087:003729.2019:03609
03610:-00010:+00190:+00042:003729.2019:03610
03611:-00008:+00181:+00096:003729.2019:03611
03612:-00016:+00203:+00085:003729.2019:03612
03613:-00039:+00193:+00025:003729.2019:03613
03614:-00025:+00194:-00036:003702.8137:03614
03615:-00045:+00173:+00012:003702.8137:03615
03616:-00001:+00154:+00037:003702.8137:03616
03617:-00023:+00123:+00072:003702.8137:03617
03618:-00017:+00096:+00091:003702.8137:03618
03619:-00029:+00056:+00079:003680.3835:03619
03620:-00024:+00050:+00086:003680.3835:03620
03621:-00052:-00005:+00111:003680.3835:03621
03622:-00056:+00008:+00003:003680.3835:03622
03623:-00056:-00051:+00036:003680.3835:03623
03624:-00059:-00071:+00080:003652.7702:03624
03625:-00033:-00105:+00078:003652.7702:03625
03626:-00040:-00117:+00049:003652.7702:03626
03627:-00021:-00172:+00048:003652.7702:03627
03628:-00028:-00161:+00071:003652.7702:03628
03629:-00018:-00181:-00009:003652.7702:03629
03630:-00001:-00201:+00029:003617.3344:03630
03631:-00027:-00206:+00107:003617.3344:03631
03632:+00025:-00230:+00030:003617.3344:03632
03633:+00008:-00196:+00024:003617.3344:03633
03634:+00042:-00201:-00007:003617.3344:03634
03635:+00029:-00151:-00067:003617.3344:03635
03636:+00030:-00133:-00105:003596.7424:03636
03637:+00055:-00102:-00032:003596.7424:03637
03638:+00046:-00071:+00064:003596.7424:03638
03639:+00059:-00042:+00068:003596.7424:03639
03640:+00041:-00012:+00032:003596.7424:03640
03641:+00055:+00003:-00002:003568.9560:03641
03642:+00010:+00033:-00031:003568.9560:03642
03643:-00023:+00052:-00091:003568.9560:03643
03644:-00039:+00047:-00061:003568.9560:03644
03645:-00057:+00062:-00053:003568.9560:03645
03646:-00069:+00092:-00067:003568.9560:03646
03647:-00046:+00087:-00065:003575.8713:03647
03648:-00056:+00100:-00006:003575.8713:03648
03649:-00035:+00112:-00087:003575.8713:03649
03650:-00058:+00111:-00081:003575.8713:03650
03651:-00018:+00113:+00008:003575.8713:03651
03652:-00032:+00090:-00018:003576.4262:03652
03653:-00021:+00126:-00031:003576.4262:03653
03654:-00021:+00103:-00023:003576.4262:03654
03655:-00021:+00124:-00052:003576.4262:03655
03656:-00018:+00124:-00087:003576.4262:03656
03657:-00002:+00138:-00042:003576.4262:03657
03658:+00003:+00133:-00026:003599.9018:03658
03659:+00022:+00144:-00057:003599.9018:03659
03660:+00020:+00122:-00066:003599.9018:03660
03661:+00005:+00126:-00062:003599.9018:03661
03662:-00025:+00089:-00116:003599.9018:03662
03663:-00019:+00087:-00142:003638.0776:03663
03664:-00045:+00101:-00126:003638.0776:03664
03665:-00050:+00072:-00116:003638.0776:03665
03666:-00068:+00084:-00118:003638.0776:03666
03667:-00046:+00082:-00089:003638.0776:03667
03668:-00053:+00040:-00138:003638.0776:03668
03669:-00046:+00025:-00169:003659.2092:03669
03670:-00052:-00006:-00099:003659.2092:03670
03671:-00073:-00009:-00090:003659.2092:03671
03672:-00064:-00043:-00088:003659.2092:03672
03673:-00070:-00088:+00035:003659.2092:03673
03674:-00058:-00110:+00038:003696.0693:03674
03675:-00050:-00126:+00081:003696.0693:03675
03676:-00041:-00129:-00008:003696.0693:03676
03677:-00030:-00140:-00011:003696.0693:03677
03678:-00026:-00086:-00244:003696.0693:03678
03679:+00000:-00056:-00191:003696.0693:03679
03680:+00005:-00080:-00114:003724.8906:03680
03681:+00005:-00044:+00126:003724.8906:03681
03682:+00075:-00012:+00175:003724.8906:03682
03683:+00050:+00009:+00285:003724.8906:03683
03684:+00033:+00063:+00081:003724.8906:03684
03685:+00050:+00081:-00022:003745.7500:03685
03686:+00079:+00155:-00060:003745.7500:03686
03687:+00084:+00156:+00002:003745.7500:03687
03688:+00062:+00203:+00022:003745.7500:03688
03689:+00082:+00185:+00060:003745.7500:03689
03690:+00081:+00202:+00135:003774.4282:03690
03691:+00047:+00181:+00122:003774.4282:03691
03692:-00008:+00193:+00081:003774.4282:03692
03693:-00017:+00164:+00068:003774.4282:03693
03694:-00060:+00173:-00028:003774.4282:03694
03695:-00046:+00149:+00020:003774.4282:03695
03696:-00070:+00160:+00082:003769.6918:03696
03697:-00132:+00098:+00109:003769.6918:03697
03698:-00125:+00085:+00032:003769.6918:03698
03699:-00161:+00031:-00013:003769.6918:03699
03700:-00192:+00008:-00074:003769.6918:03700
03701:-00177:-00034:+00030:003779.3374:03701
03702:-00159:-00123:+00102:003779.3374:03702
03703:-00189:-00133:-00110:003779.3374:03703
03704:-00142:-00169:-00198:003779.3374:03704
03705:-00097:-00164:-00109:003779.3374:03705
03706:-00100:-00191:-00009:003797.5068:03706
03707:-00019:-00215:-00002:003797.5068:03707
03708:-00027:-00222:-00005:003797.5068:03708
03709:+00027:-00230:+00086:003797.5068:03709
03710:-00003:-00242:+00109:003797.5068:03710
03711:+00024:-00209:+00059:003769.7597:03711
03712:-00021:-00243:+00142:003769.7597:03712
03713:+00027:-00202:+00119:003769.7597:03713
03714:-00024:-00160:+00016:003769.7597:03714
03715:-00009:-00155:+00055:003769.7597:03715
03716:+00025:-00104:+00025:003769.7597:03716
03717:+00017:-00077:-00094:003768.1083:03717
03718:+00048:+00007:-00061:003768.1083:03718
03719:+00064:+00064:+00022:003768.1083:03719
03720:+00065:+00074:-00015:003768.1083:03720
03721:+00095:+00135:+00044:003768.1083:03721
03722:+00084:+00199:+00090:003762.9765:03722
03723:+00091:+00235:+00041:003762.9765:03723
03724:+00062:+00268:-00047:003762.9765:03724
03725:+00031:+00246:+00078:003762.9765:03725
03726:+00035:+00258:+00086:003762.9765:03726
03727:-00001:+00269:+00130:003735.9824:03727
03728:+00012:+00226:+00133:003735.9824:03728
03729:-00021:+00204:+00053:003735.9824:03729
03730:-00034:+00152:-00038:003735.9824:03730
03731:-00072:+00156:+00043:003735.9824:03731
03732:-00017:+00058:+00105:003735.9824:03732
03733:-00037:+00016:+00159:003723.7214:03733
03734:+00002:-00022:+00131:003723.7214:03734
03735:-00004:-00069:+00116:003723.7214:03735
03736:-00012:-00076:+00010:003723.7214:03736
03737:+00001:-00159:-00052:003723.7214:03737
03738:+00014:-00200:+00060:003696.0444:03738
03739:+00010:-00201:+00066:003696.0444:03739
03740:-00006:-00240:+00055:003696.0444:03740
03741:-00043:-00296:+00189:003696.0444:03741
03742:-00004:-00271:+00138:003696.0444:03742
03743:-00070:-00258:+00002:003696.0444:03743
03744:-00064:-00257:+00103:003670.2124:03744
03745:-00023:-00262:+00108:003670.2124:03745
03746:-00024:-00249:+00001:003670.2124:03746
03747:+00002:-00230:-00020:003670.2124:03747
03748:+00028:-00193:+00115:003670.2124:03748
03749:+00017:-00160:-00001:003638.0979:03749
03750:+00001:-00116:-00076:003638.0979:03750
03751:+00020:-00094:+00012:003638.0979:03751
03752:+00055:-00024:-00036:003638.0979:03752
03753:+00039:-00019:-00032:003638.0979:03753
03754:+00071:+00033:+00080:003638.0979:03754
03755:+00059:+00051:+00017:003642.0043:03755
03756:+00045:+00083:+00011:003642.0043:03756
03757:+00001:+00108:+00018:003642.0043:03757
03758:-00014:+00124:+00018:003642.0043:03758
03759:-00039:+00145:-00023:003642.0043:03759
03760:-00043:+00137:-00017:003606.7565:03760
03761:-00079:+00121:+00015:003606.7565:03761
03762:-00101:+00106:-00037:003606.7565:03762
03763:-00091:+00088:-00086:003606.7565:03763
03764:-00092:+00099:-00052:003606.7565:03764
03765:-00094:+00079:-00070:003606.7565:03765
03766:-00097:+00070:-00090:003617.2900:03766
03767:-00076:+00065:-00107:003617.2900:03767
03768:-00088:+00051:-00122:003617.2900:03768
03769:-00063:+00054:-00126:003617.2900:03769
03770:-00034:+00046:-00023:003617.2900:03770
03771:-00016:+00066:-00019:003631.3569:03771
03772:+00001:+00061:-00025:003631.3569:03772
03773:+00046:+00091:-00082:003631.3569:03773
03774:+00044:+00101:-00083:003631.3569:03774
03775:+00039:+00076:-00184:003631.3569:03775
03776:+00005:+00095:-00187:003631.3569:03776
03777:+00019:+00090:-00169:003659.4514:03777
03778:+00000:+00092:-00160:003659.4514:03778
03779:+00000:+00091:-00161:003659.4514:03779
03780:-00039:+00099:-00120:003659.4514:03780
03781:-00043:+00081:-00035:003659.4514:03781
03782:-00048:+00068:+00079:003669.6550:03782
03783:-00016:+00038:-00002:003669.6550:03783
03784:-00051:+00017:+00079:003669.6550:03784
03785:-00034:+00011:-00011:003669.6550:03785
03786:-00037:-00012:-00011:003669.6550:03786
03787:-00055:-00079:-00089:003669.6550:03787
03788:-00040:-00062:-00248:003706.9929:03788
03789:-00042:-00069:-00203:003706.9929:03789
03790:+00000:-00086:-00090:003706.9929:03790
03791:-00002:-00108:-00010:003706.9929:03791
03792:+00032:-00098:+00163:003706.9929:03792
03793:+00055:-00068:+00222:003724.8496:03793
03794:+00062:-00044:+00174:003724.8496:03794
03795:+00072:-00006:+00015:003724.8496:03795
03796:+00085:+00011:+00019:003724.8496:03796
03797:+00095:+00030:+00028:003724.8496:03797
03798:+00085:+00073:-00001:003734.6457:03798
03799:+00062:+00089:+00027:003734.6457:03799
03800:+00070:+00055:+00031:003734.6457:03800
03801:+00055:+00075:-00028:003734.6457:03801
03802:+00039:+00097:-00015:003734.6457:03802
03803:+00022:+00098:+00033:003734.6457:03803
03804:+00026:+00077:-00045:003729.1352:03804
03805:+00028:+00102:+00071:003729.1352:03805
03806:+00055:+00100:+00160:003729.1352:03806
03807:-00055:+00088:+00075:003729.1352:03807
03808:-00078:+00059:+00062:003729.1352:03808
03809:-00133:+00053:+00067:003724.8496:03809
03810:-00189:+00048:-00024:003724.8496:03810
03811:-00254:+00020:+00000:003724.8496:03811
03812:-00254:-00006:+00026:003724.8496:03812
03813:-00266:-00060:-00070:003724.8496:03813
03814:-00260:-00090:-00127:003723.6804:03814
03815:-00201:-00094:-00164:003723.6804:03815
03816:-00189:-00143:-00098:003723.6804:03816
03817:-00166:-00143:+00028:003723.6804:03817
03818:-00093:-00153:+00146:003723.6804:03818
03819:-00065:-00130:+00116:003723.6804:03819
03820:-00066:-00155:+00008:003707.0175:03820
03821:-00052:-00102:+00024:003707.0175:03821
03822:-00041:-00083:+00065:003707.0175:03822
03823:-00020:-00081:-00015:003707.0175:03823
03824:+00012:-00050:+00024:003707.0175:03824
03825:+00029:-00013:+00009:003691.8444:03825
03826:+00033:+00008:-00018:003691.8444:03826
03827:+00074:+00032:+00030:003691.8444:03827
03828:+00089:+00046:-00018:003691.8444:03828
03829:+00113:+00096:-00026:003691.8444:03829
03830:+00137:+00121:-00003:003691.8444:03830
03831:+00162:+00134:+00028:003669.7578:03831
03832:+00057:+00135:+00105:003669.7578:03832
03833:+00075:+00191:+00082:003669.7578:03833
03834:-00011:+00191:-00003:003669.7578:03834
03835:+00014:+00196:+00046:003669.7578:03835
03836:-00030:+00169:+00044:003652.6665:03836
03837:-00077:+00192:+00023:003652.6665:03837
03838:-00135:+00145:+00021:003652.6665:03838
03839:-00135:+00119:+00042:003652.6665:03839
03840:-00134:+00086:+00025:003652.6665:03840
03841:-00082:+00053:+00056:003652.6665:03841
03842:-00097:+00009:+00107:003617.0615:03842
03843:-00067:-00034:+00163:003617.0615:03843
03844:-00117:-00080:+00018:003617.0615:03844
03845:-00084:-00069:+00043:003617.0615:03845
03846:-00071:-00130:+00097:003617.0615:03846
03847:-00019:-00142:+00011:003596.6655:03847
03848:-00046:-00166:+00082:003596.6655:03848
03849:+00004:-00219:+00116:003596.6655:03849
03850:-00009:-00209:+00032:003596.6655:03850
03851:+00005:-00205:+00011:003596.6655:03851
03852:+00027:-00205:+00051:003596.6655:03852
03853:+00001:-00205:+00092:003579.2478:03853
03854:+00071:-00165:+00078:003579.2478:03854
03855:+00072:-00172:+00162:003579.2478:03855
03856:+00077:-00152:+00123:003579.2478:03856
03857:+00072:-00105:+00045:003579.2478:03857
03858:+00066:-00108:+00022:003565.5798:03858
03859:+00082:-00066:-00022:003565.5798:03859
03860:+00083:-00009:-00044:003565.5798:03860
03861:+00097:+00016:-00034:003565.5798:03861
03862:+00067:+00032:+00035:003565.5798:03862
03863:+00068:+00051:+00007:003565.5798:03863
03864:+00035:+00064:-00029:003576.2905:03864
03865:+00029:+00084:-00006:003576.2905:03865
03866:-00027:+00081:-00036:003576.2905:03866
03867:-00047:+00090:-00081:003576.2905:03867
03868:-00032:+00112:-00064:003576.2905:03868
03869:-00049:+00111:+00003:003576.2905:03869
03870:-00049:+00102:+00012:003579.1174:03870
03871:-00075:+00086:+00035:003579.1174:03871
03872:-00062:+00099:-00004:003579.1174:03872
03873:-00047:+00090:-00086:003579.1174:03873
03874:-00052:+00088:-00135:003579.1174:03874
03875:-00036:+00074:-00103:003596.3022:03875
03876:-00058:+00065:-00069:003596.3022:03876
03877:-00015:+00046:-00096:003596.3022:03877
03878:-00016:+00050:-00079:003596.3022:03878
03879:+00000:+00051:-00066:003596.3022:03879
03880:-00013:+00053:-00073:003596.3022:03880
03881:+00000:+00050:-00087:003627.6450:03881
03882:+00014:+00065:-00108:003627.6450:03882
03883:+00009:+00064:-00108:003627.6450:03883
03884:-00012:+00061:-00099:003627.6450:03884
03885:-00026:+00062:-00073:003627.6450:03885
03886:-00005:+00073:-00089:003652.6345:03886
03887:+00001:+00109:-00130:003652.6345:03887
03888:-00023:+00099:-00169:003652.6345:03888
03889:-00008:+00116:-00151:003652.6345:03889
03890:+00001:+00120:-00198:003652.6345:03890
03891:-00014:+00121:-00215:003652.6345:03891
03892:+00028:+00125:-00115:003680.9482:03892
03893:+00013:+00092:-00089:003680.9482:03893
03894:-00011:+00096:+00011:003680.9482:03894
03895:+00027:+00045:+00230:003680.9482:03895
03896:+00025:+00015:+00149:003680.9482:03896
03897:+00004:-00005:-00058:003701.8852:03897
03898:-00026:+00017:-00291:003701.8852:03898
03899:-00005:+00000:-00240:003701.8852:03899
03900:-00004:-00066:-00138:003701.8852:03900
03901:-00042:-00059:+00178:003701.8852:03901
03902:+00007:-00060:+00265:003751.6367:03902
03903:+00000:-00063:+00159:003751.6367:03903
03904:-00006:-00013:-00002:003751.6367:03904
03905:+00085:-00034:+00068:003751.6367:03905
03906:+00086:+00033:+00046:003751.6367:03906
03907:+00081:+00039:+00015:003751.6367:03907
03908:+00137:+00093:+00138:003747.0820:03908
03909:+00144:+00112:+00186:003747.0820:03909
03910:+00128:+00119:+00135:003747.0820:03910
03911:+00139:+00132:+00122:003747.0820:03911
03912:+00133:+00147:+00110:003747.0820:03912
03913:+00092:+00132:+00013:003779.1689:03913
03914:+00028:+00120:-00086:003779.1689:03914
03915:+00017:+00107:+00067:003779.1689:03915
03916:-00029:+00076:+00076:003779.1689:03916
03917:-00106:+00064:-00023:003779.1689:03917
03918:-00103:+00012:-00050:003774.4365:03918
03919:-00109:-00037:+00102:003774.4365:03919
03920:-00122:-00108:+00122:003774.4365:03920
03921:-00171:-00118:+00047:003774.4365:03921
03922:-00175:-00188:-00133:003774.4365:03922
03923:-00224:-00216:-00209:003769.6918:03923
03924:-00237:-00236:-00183:003769.6918:03924
03925:-00202:-00258:+00020:003769.6918:03925
03926:-00197:-00270:+00059:003769.6918:03926
03927:-00113:-00293:+00055:003769.6918:03927
03928:-00077:-00279:+00041:003769.6918:03928
03929:-00081:-00276:-00007:003767.9663:03929
03930:-00062:-00244:-00077:003767.9663:03930
03931:-00053:-00207:+00045:003767.9663:03931
03932:+00010:-00201:+00084:003767.9663:03932
03933:+00042:-00158:+00062:003767.9663:03933
03934:+00059:-00141:+00109:003774.3339:03934
03935:+00049:-00096:+00010:003774.3339:03935
03936:+00059:-00050:-00080:003774.3339:03936
03937:+00085:+00011:-00018:003774.3339:03937
03938:+00078:+00044:-00077:003774.3339:03938
03939:+00109:+00135:-00053:003747.0568:03939
03940:+00165:+00187:-00026:003747.0568:03940
03941:+00154:+00267:-00048:003747.0568:03941
03942:+00135:+00300:-00016:003747.0568:03942
03943:+00136:+00356:+00019:003747.0568:03943
03944:+00084:+00359:-00023:003747.0568:03944
03945:+00068:+00363:+00018:003734.6374:03945
03946:+00039:+00373:+00087:003734.6374:03946
03947:-00008:+00342:+00064:003734.6374:03947
03948:-00049:+00314:+00006:003734.6374:03948
03949:-00051:+00280:-00029:003734.6374:03949
03950:-00121:+00185:+00003:003729.2185:03950
03951:-00132:+00150:+00032:003729.2185:03951
03952:-00146:+00043:+00026:003729.2185:03952
03953:-00124:+00040:+00101:003729.2185:03953
03954:-00142:-00060:+00133:003729.2185:03954
03955:-00104:-00099:+00046:003729.2185:03955
03956:-00117:-00155:+00058:003680.9643:03956
03957:-00070:-00187:+00035:003680.9643:03957
03958:-00049:-00236:-00028:003680.9643:03958
03959:-00042:-00192:+00008:003680.9643:03959
03960:-00010:-00259:+00087:003680.9643:03960
03961:-00004:-00244:+00166:003669.6625:03961
03962:+00044:-00282:+00119:003669.6625:03962
03963:+00029:-00274:+00130:003669.6625:03963
03964:+00042:-00290:+00092:003669.6625:03964
03965:+00059:-00278:+00077:003669.6625:03965
03966:+00036:-00294:+00127:003669.6625:03966
03967:+00056:-00256:+00078:003631.3254:03967
03968:+00048:-00219:+00007:003631.3254:03968
03969:+00077:-00187:-00029:003631.3254:03969
03970:+00049:-00173:-00015:003631.3254:03970
03971:+00106:-00125:-00032:003631.3254:03971
03972:+00082:-00100:-00002:003596.3178:03972
03973:+00101:-00075:+00058:003596.3178:03973
03974:+00065:-00041:+00057:003596.3178:03974
03975:+00051:-00046:+00102:003596.3178:03975
03976:+00057:-00010:+00070:003596.3178:03976
03977:+00040:+00020:+00036:003596.3178:03977
03978:+00006:+00032:-00027:003586.5708:03978
03979:-00045:+00038:-00030:003586.5708:03979
03980:-00069:+00027:-00016:003586.5708:03980
03981:-00104:+00028:-00024:003586.5708:03981
03982:-00119:+00067:-00067:003586.5708:03982
03983:-00131:+00067:-00038:003589.4758:03983
03984:-00124:+00059:-00022:003589.4758:03984
03985:-00147:+00062:-00076:003589.4758:03985
03986:-00134:+00081:-00033:003589.4758:03986
03987:-00104:+00085:-00020:003589.4758:03987
03988:-00102:+00075:-00077:003589.4758:03988
03989:-00054:+00111:-00094:003585.9387:03989
03990:-00010:+00141:-00047:003585.9387:03990
03991:+00016:+00123:-00084:003585.9387:03991
03992:+00020:+00149:-00096:003585.9387:03992
03993:+00042:+00159:-00101:003585.9387:03993
03994:+00018:+00152:-00116:003606.9487:03994
03995:+00022:+00150:-00149:003606.9487:03995
03996:+00019:+00147:-00153:003606.9487:03996
03997:-00003:+00139:-00144:003606.9487:03997
03998:-00042:+00160:-00133:003606.9487:03998
03999:-00035:+00148:-00130:003606.9487:03999
04000:-00071:+00160:-00117:003631.3173:04000
04001:-00064:+00142:-00145:003631.3173:04001
04002:-00072:+00134:-00134:003631.3173:04002
04003:-00091:+00108:-00129:003631.3173:04003
04004:-00117:+00076:-00157:003631.3173:04004
04005:-00094:+00059:-00119:003648.7529:04005
04006:-00061:+00058:-00100:003648.7529:04006
04007:-00049:+00049:-00011:003648.7529:04007
04008:+00010:+00010:+00029:003648.7529:04008
04009:-00028:-00060:+00173:003648.7529:04009
04010:-00026:-00084:+00067:003648.7529:04010
04011:-00041:-00097:-00281:003691.1032:04011
04012:-00039:-00106:-00254:003691.1032:04012
04013:-00043:-00124:-00207:003691.1032:04013
04014:-00038:-00121:-00010:003691.1032:04014
04015:+00015:-00058:+00207:003691.1032:04015
04016:+00041:-00057:+00293:003706.9433:04016
04017:+00061:-00009:+00168:003706.9433:04017
04018:+00062:+00001:+00022:003706.9433:04018
04019:+00127:+00095:+00062:003706.9433:04019
04020:+00179:+00103:+00252:003706.9433:04020
04021:+00184:+00135:+00108:003706.9433:04021
04022:+00150:+00165:+00027:003713.6591:04022
04023:+00198:+00188:+00102:003713.6591:04023
04024:+00180:+00180:+00065:003713.6591:04024
04025:+00083:+00165:-00082:003713.6591:04025
04026:+00051:+00187:-00039:003713.6591:04026
04027:+00031:+00222:-00053:003734.5551:04027
04028:-00007:+00160:+00276:003734.5551:04028
04029:+00008:+00147:+00292:003734.5551:04029
04030:-00165:+00129:+00203:003734.5551:04030
04031:-00094:+00034:+00022:003734.5551:04031
04032:-00270:-00018:-00032:003740.2893:04032
04033:-00210:-00045:-00163:003740.2893:04033
04034:-00285:-00088:+00041:003740.2893:04034
04035:-00218:-00156:+00037:003740.2893:04035
04036:-00248:-00202:+00156:003740.2893:04036
04037:-00191:-00201:+00020:003740.2893:04037
04038:-00243:-00281:+00013:003724.7253:04038
04039:-00185:-00284:-00127:003724.7253:04039
04040:-00156:-00291:-00154:003724.7253:04040
04041:-00102:-00308:-00099:003724.7253:04041
04042:-00100:-00253:+00001:003724.7253:04042
04043:+00029:-00225:+00083:003723.6640:04043
04044:+00067:-00220:+00235:003723.6640:04044
04045:+00079:-00203:+00206:003723.6640:04045
04046:+00112:-00169:+00149:003723.6640:04046
04047:+00115:-00137:+00049:003723.6640:04047
04048:+00100:-00088:+00064:003729.1186:04048
04049:+00108:-00052:-00066:003729.1186:04049
04050:+00078:+00030:-00136:003729.1186:04050
04051:+00062:+00066:-00015:003729.1186:04051
04052:+00057:+00103:+00004:003729.1186:04052
04053:+00058:+00187:-00105:003729.1186:04053
04054:+00076:+00220:-00088:003691.7712:04054
04055:+00072:+00264:-00037:003691.7712:04055
04056:+00077:+00298:+00006:003691.7712:04056
04057:+00085:+00302:+00031:003691.7712:04057
04058:+00045:+00325:+00070:003691.7712:04058
04059:+00053:+00340:+00076:003680.3439:04059
04060:+00045:+00312:+00106:003680.3439:04060
04061:-00011:+00276:-00013:003680.3439:04061
04062:-00055:+00243:-00016:003680.3439:04062
04063:-00053:+00195:-00003:003680.3439:04063
04064:-00099:+00151:-00091:003680.3439:04064
04065:-00124:+00074:+00111:003652.6188:04065
04066:-00121:+00018:+00107:003652.6188:04066
04067:-00173:-00011:+00012:003652.6188:04067
04068:-00157:-00054:-00029:003652.6188:04068
04069:-00138:-00129:-00006:003652.6188:04069
04070:-00149:-00124:+00035:003638.1328:04070
04071:-00078:-00190:+00161:003638.1328:04071
04072:-00062:-00201:+00017:003638.1328:04072
04073:-00017:-00180:+00018:003638.1328:04073
04074:+00039:-00249:+00048:003638.1328:04074
04075:+00040:-00263:+00091:003638.1328:04075
04076:+00046:-00243:+00054:003606.9636:04076
04077:+00074:-00266:+00041:003606.9636:04077
04078:+00073:-00254:+00030:003606.9636:04078
04079:+00119:-00276:-00035:003606.9636:04079
04080:+00078:-00276:+00056:003606.9636:04080
04081:+00120:-00238:+00198:003599.7929:04081
04082:+00114:-00203:+00134:003599.7929:04082
04083:+00094:-00166:+00073:003599.7929:04083
04084:+00113:-00107:+00082:003599.7929:04084
04085:+00074:-00042:+00018:003599.7929:04085
04086:+00059:-00034:+00006:003599.7929:04086
04087:+00004:+00006:+00014:003586.0000:04087
04088:-00026:+00024:+00010:003586.0000:04088
04089:-00057:+00045:-00046:003586.0000:04089
04090:-00033:+00059:+00049:003586.0000:04090
04091:-00060:+00100:+00098:003586.0000:04091
04092:-00066:+00108:+00012:003586.5478:04092
04093:-00100:+00102:-00054:003586.5478:04093
04094:-00100:+00120:-00055:003586.5478:04094
04095:-00096:+00108:-00027:003586.5478:04095
04096:-00073:+00140:-00060:003586.5478:04096
04097:-00074:+00124:-00048:003586.5478:04097
04098:-00063:+00103:-00026:003610.2478:04098
04099:-00064:+00089:-00066:003610.2478:04099
04100:-00088:+00097:-00070:003610.2478:04100
04101:-00085:+00096:-00078:003610.2478:04101
04102:-00068:+00072:-00116:003610.2478:04102
04103:-00029:+00081:-00134:003617.0771:04103
04104:+00046:+00055:-00054:003617.0771:04104
04105:+00044:+00046:-00097:003617.0771:04105
04106:+00037:+00042:-00100:003617.0771:04106
04107:+00060:+00064:-00141:003617.0771:04107
04108:+00058:+00045:-00136:003617.0771:04108
04109:+00004:+00064:-00242:003648.5012:04109
04110:-00010:+00044:-00144:003648.5012:04110
04111:-00045:+00031:-00170:003648.5012:04111
04112:-00050:+00026:-00172:003648.5012:04112
04113:-00055:+00032:-00151:003648.5012:04113
04114:-00084:+00014:-00107:003685.0141:04114
04115:-00068:+00010:-00108:003685.0141:04115
04116:-00069:+00011:-00121:003685.0141:04116
04117:-00027:+00020:-00043:003685.0141:04117
04118:-00038:+00019:+00176:003685.0141:04118
04119:+00014:+00008:+00199:003685.0141:04119
04120:+00017:-00012:+00072:003702.7397:04120
04121:+00028:+00006:-00341:003702.7397:04121
04122:+00052:+00030:-00444:003702.7397:04122
04123:+00081:+00034:-00189:003702.7397:04123
04124:+00071:+00022:-00203:003702.7397:04124
04125:+00056:+00015:-00085:003723.6721:04125
04126:+00145:+00053:+00298:003723.6721:04126
04127:+00072:+00031:+00361:003723.6721:04127
04128:+00046:+00084:+00058:003723.6721:04128
04129:+00040:+00125:+00071:003723.6721:04129
04130:+00056:+00146:+00063:003723.6721:04130
04131:+00015:+00147:-00008:003740.3981:04131
04132:-00009:+00199:+00068:003740.3981:04132
04133:+00021:+00172:+00120:003740.3981:04133
04134:+00003:+00168:+00121:003740.3981:04134
04135:+00026:+00176:+00063:003740.3981:04135
04136:-00026:+00156:+00113:003758.3232:04136
04137:-00004:+00131:+00094:003758.3232:04137
04138:-00059:+00121:+00045:003758.3232:04138
04139:-00068:+00072:-00012:003758.3232:04139
04140:-00075:+00066:+00129:003758.3232:04140
04141:-00064:+00028:+00095:003756.7714:04141
04142:-00144:-00008:+00019:003756.7714:04142
04143:-00143:-00052:+00051:003756.7714:04143
04144:-00188:-00085:+00083:003756.7714:04144
04145:-00200:-00147:+00023:003756.7714:04145
04146:-00215:-00186:+00063:003774.3684:04146
04147:-00168:-00219:+00025:003774.3684:04147
04148:-00155:-00193:-00027:003774.3684:04148
04149:-00079:-00246:-00061:003774.3684:04149
04150:-00043:-00230:-00084:003774.3684:04150
04151:-00012:-00235:+00013:003774.3684:04151
04152:+00031:-00219:-00004:003758.3825:04152
04153:+00009:-00197:+00134:003758.3825:04153
04154:+00023:-00174:+00077:003758.3825:04154
04155:-00013:-00150:+00049:003758.3825:04155
04156:+00013:-00103:+00053:003758.3825:04156
04157:+00001:-00083:+00055:003745.6428:04157
04158:-00007:-00051:+00040:003745.6428:04158
04159:-00001:-00035:+00028:003745.6428:04159
04160:+00030:+00012:-00038:003745.6428:04160
04161:+00021:+00071:-00011:003745.6428:04161
04162:+00049:+00096:+00014:003751.6196:04162
04163:+00051:+00124:-00005:003751.6196:04163
04164:+00081:+00151:-00132:003751.6196:04164
04165:+00089:+00168:-00118:003751.6196:04165
04166:+00069:+00184:-00043:003751.6196:04166
04167:+00089:+00215:-00032:003751.6196:04167
04168:+00090:+00214:+00002:003724.7253:04168
04169:+00043:+00232:+00038:003724.7253:04169
04170:+00032:+00227:+00050:003724.7253:04170
04171:+00005:+00199:+00060:003724.7253:04171
04172:+00015:+00185:+00034:003724.7253:04172
04173:-00025:+00162:+00100:003691.0549:04173
04174:-00014:+00157:+00036:003691.0549:04174
04175:-00056:+00116:+00021:003691.0549:04175
04176:-00052:+00075:-00023:003691.0549:04176
04177:-00066:+00035:-00039:003691.0549:04177
04178:-00105:-00017:+00061:003691.0549:04178
04179:-00070:-00047:+00045:003685.0710:04179
04180:-00086:-00069:+00036:003685.0710:04180
04181:-00049:-00087:+00022:003685.0710:04181
04182:-00051:-00154:+00075:003685.0710:04182
04183:-00025:-00168:+00077:003685.0710:04183
04184:-00038:-00179:+00056:003648.7451:04184
04185:-00002:-00205:+00133:003648.7451:04185
04186:-00039:-00228:+00084:003648.7451:04186
04187:-00043:-00238:-00015:003648.7451:04187
04188:-00015:-00254:+00001:003648.7451:04188
04189:-00002:-00248:-00044:003648.7451:04189
04190:+00027:-00192:-00064:003638.0903:04190
04191:+00027:-00193:+00118:003638.0903:04191
04192:+00055:-00157:+00158:003638.0903:04192
04193:+00058:-00141:+00128:003638.0903:04193
04194:+00070:-00087:+00099:003638.0903:04194
04195:+00035:-00080:+00100:003631.2939:04195
04196:+00033:-00028:-00004:003631.2939:04196
04197:+00026:-00010:+00009:003631.2939:04197
04198:+00033:+00014:+00050:003631.2939:04198
04199:-00011:+00040:-00003:003631.2939:04199
04200:-00011:+00068:-00007:003631.2939:04200
04201:-00033:+00082:+00001:003617.0615:04201
04202:-00059:+00095:-00002:003617.0615:04202
04203:-00053:+00078:-00089:003617.0615:04203
04204:-00044:+00086:+00001:003617.0615:04204
04205:-00018:+00077:+00081:003617.0615:04205
04206:-00048:+00079:+00045:003627.4970:04206
04207:-00043:+00095:-00031:003627.4970:04207
04208:-00031:+00094:-00043:003627.4970:04208
04209:-00032:+00082:-00080:003627.4970:04209
04210:-00020:+00071:-00059:003627.4970:04210
04211:-00015:+00064:-00021:003627.4970:04211
04212:-00025:+00079:-00062:003641.8613:04212
04213:-00023:+00082:-00080:003641.8613:04213
04214:+00003:+00091:-00077:003641.8613:04214
04215:+00025:+00080:-00090:003641.8613:04215
04216:+00020:+00078:-00109:003641.8613:04216
04217:+00055:+00072:-00095:003648.6337:04217
04218:+00033:+00100:-00092:003648.6337:04218
04219:+00030:+00097:-00104:003648.6337:04219
04220:-00013:+00090:-00144:003648.6337:04220
04221:-00016:+00097:-00151:003648.6337:04221
04222:-00048:+00077:-00155:003648.6337:04222
04223:-00090:+00055:-00150:003680.2641:04223
04224:-00104:+00048:-00127:003680.2641:04224
04225:-00094:+00035:-00103:003680.2641:04225
04226:-00120:-00006:-00052:003680.2641:04226
04227:-00108:-00018:+00108:003680.2641:04227
04228:-00120:-00063:+00134:003706.9187:04228
04229:-00086:-00059:+00086:003706.9187:04229
04230:-00046:-00068:-00010:003706.9187:04230
04231:-00033:-00073:-00313:003706.9187:04231
04232:-00019:-00061:-00200:003706.9187:04232
04233:+00086:-00070:-00126:003713.6096:04233
04234:+00070:-00083:-00062:003713.6096:04234
04235:+00094:-00066:+00240:003713.6096:04235
04236:+00196:-00018:+00253:003713.6096:04236
04237:+00107:+00001:+00241:003713.6096:04237
04238:+00136:+00054:+00068:003713.6096:04238
04239:+00136:+00093:+00008:003723.6147:04239
04240:+00138:+00137:+00057:003723.6147:04240
04241:+00115:+00146:+00025:003723.6147:04241
04242:+00088:+00218:+00064:003723.6147:04242
04243:+00084:+00189:+00153:003723.6147:04243
04244:+00060:+00200:+00074:003740.2807:04244
04245:+00009:+00219:-00033:003740.2807:04245
04246:-00016:+00208:+00062:003740.2807:04246
04247:-00074:+00194:+00093:003740.2807:04247
04248:-00110:+00173:+00047:003740.2807:04248
04249:-00131:+00121:+00034:003740.2807:04249
04250:-00197:+00079:+00078:003713.6508:04250
04251:-00205:+00000:-00003:003713.6508:04251
04252:-00246:-00020:-00019:003713.6508:04252
04253:-00275:-00098:+00010:003713.6508:04253
04254:-00274:-00139:+00036:003713.6508:04254
04255:-00251:-00200:+00007:003734.5058:04255
04256:-00239:-00234:+00043:003734.5058:04256
04257:-00210:-00237:+00078:003734.5058:04257
04258:-00177:-00273:+00004:003734.5058:04258
04259:-00137:-00290:-00103:003734.5058:04259
04260:-00048:-00274:-00087:003706.8774:04260
04261:+00011:-00277:-00034:003706.8774:04261
04262:+00020:-00278:+00080:003706.8774:04262
04263:+00074:-00225:+00122:003706.8774:04263
04264:+00125:-00187:+00259:003706.8774:04264
04265:+00143:-00131:+00178:003706.8774:04265
04266:+00129:-00097:+00104:003691.7224:04266
04267:+00109:-00044:+00032:003691.7224:04267
04268:+00108:-00033:-00038:003691.7224:04268
04269:+00079:+00015:-00134:003691.7224:04269
04270:+00077:+00060:-00193:003691.7224:04270
04271:+00007:+00092:-00217:003669.6469:04271
04272:+00027:+00146:-00005:003669.6469:04272
04273:-00024:+00142:+00035:003669.6469:04273
04274:-00004:+00177:+00050:003669.6469:04274
04275:-00049:+00178:-00011:003669.6469:04275
04276:-00043:+00210:-00025:003669.6469:04276
04277:-00065:+00178:+00077:003641.8771:04277
04278:-00073:+00203:+00154:003641.8771:04278
04279:-00009:+00193:+00216:003641.8771:04279
04280:-00074:+00166:+00102:003641.8771:04280
04281:-00064:+00162:-00011:003641.8771:04281
04282:-00097:+00112:+00038:003606.4772:04282
04283:-00052:+00072:-00065:003606.4772:04283
04284:-00119:+00034:+00073:003606.4772:04284
04285:-00050:+00008:+00097:003606.4772:04285
04286:-00114:-00009:+00094:003606.4772:04286
04287:-00088:-00031:+00011:003606.4772:04287
04288:-00070:-00069:-00068:003586.4492:04288
04289:-00069:-00087:+00005:003586.4492:04289
04290:-00048:-00104:+00083:003586.4492:04290
04291:-00045:-00135:+00202:003586.4492:04291
04292:-00017:-00151:+00180:003586.4492:04292
04293:+00013:-00203:+00182:003558.6701:04293
04294:+00012:-00193:+00029:003558.6701:04294
04295:-00003:-00229:+00043:003558.6701:04295
04296:-00029:-00218:-00041:003558.6701:04296
04297:-00047:-00211:-00022:003558.6701:04297
04298:-00003:-00192:+00000:003558.6701:04298
04299:-00028:-00205:+00103:003525.4138:04299
04300:-00003:-00193:+00115:003525.4138:04300
04301:-00004:-00172:+00056:003525.4138:04301
04302:-00004:-00155:-00064:003525.4138:04302
04303:-00023:-00117:-00020:003525.4138:04303
04304:+00008:-00097:+00002:003525.4138:04304
04305:+00003:-00061:+00033:003536.3940:04305
04306:-00010:-00040:+00095:003536.3940:04306
04307:+00030:-00017:+00062:003536.3940:04307
04308:+00000:+00031:-00039:003536.3940:04308
04309:+00014:+00040:-00109:003536.3940:04309
04310:-00030:+00062:-00075:003548.4733:04310
04311:+00000:+00087:-00084:003548.4733:04311
04312:-00006:+00091:-00054:003548.4733:04312
04313:+00004:+00092:-00009:003548.4733:04313
04314:+00001:+00113:-00015:003548.4733:04314
04315:+00029:+00126:-00036:003548.4733:04315
04316:+00026:+00110:-00024:003555.3393:04316
04317:+00040:+00101:-00009:003555.3393:04317
04318:+00059:+00105:-00049:003555.3393:04318
04319:+00060:+00092:-00047:003555.3393:04319
04320:+00037:+00116:-00038:003555.3393:04320
04321:+00022:+00109:-00045:003555.3393:04321
04322:+00029:+00102:-00074:003586.4189:04322
04323:+00005:+00124:-00081:003586.4189:04323
04324:-00004:+00103:-00113:003586.4189:04324
04325:-00044:+00112:-00130:003586.4189:04325
04326:-00035:+00111:-00133:003586.4189:04326
04327:-00071:+00100:-00129:003610.2243:04327
04328:-00101:+00094:-00157:003610.2243:04328
04329:-00114:+00077:-00164:003610.2243:04329
04330:-00116:+00095:-00143:003610.2243:04330
04331:-00125:+00085:-00133:003610.2243:04331
04332:-00130:+00072:-00129:003610.2243:04332
04333:-00110:+00077:-00144:003638.1567:04333
04334:-00105:+00044:-00160:003638.1567:04334
04335:-00102:+00052:-00150:003638.1567:04335
04336:-00074:+00027:-00112:003638.1567:04336
04337:-00034:+00017:-00058:003638.1567:04337
04338:-00034:+00007:+00079:003659.0041:04338
04339:-00006:-00049:+00117:003659.0041:04339
04340:-00020:-00069:+00157:003659.0041:04340
04341:-00024:-00085:+00011:003659.0041:04341
04342:+00036:-00042:-00325:003659.0041:04342
04343:+00076:-00039:-00297:003706.9104:04343
04344:+00079:-00029:-00221:003706.9104:04344
04345:+00078:-00062:-00095:003706.9104:04345
04346:+00117:-00035:+00265:003706.9104:04346
04347:+00141:-00007:+00367:003706.9104:04347
04348:+00104:+00043:+00306:003706.9104:04348
04349:+00083:+00061:+00087:003702.7238:04349
04350:+00119:+00133:+00178:003702.7238:04350
04351:+00182:+00181:+00124:003702.7238:04351
04352:+00104:+00197:+00047:003702.7238:04352
04353:+00123:+00243:-00002:003702.7238:04353
04354:+00071:+00216:+00053:003734.5800:04354
04355:+00063:+00216:+00056:003734.5800:04355
04356:-00061:+00193:-00090:003734.5800:04356
04357:-00070:+00218:+00094:003734.5800:04357
04358:-00051:+00180:+00280:003734.5800:04358
04359:-00049:+00189:+00126:003734.5800:04359
04360:-00119:+00171:+00095:003751.9233:04360
04361:-00058:+00103:+00120:003751.9233:04361
04362:-00075:+00064:-00042:003751.9233:04362
04363:-00167:+00012:-00084:003751.9233:04363
04364:-00113:-00063:+00129:003751.9233:04364
04365:-00153:-00157:+00052:003747.3415:04365
04366:-00174:-00160:-00068:003747.3415:04366
04367:-00155:-00247:+00013:003747.3415:04367
04368:-00159:-00239:-00039:003747.3415:04368
04369:-00196:-00283:-00078:003747.3415:04369
04370:-00111:-00288:+00028:003756.9128:04370
04371:-00095:-00327:-00017:003756.9128:04371
04372:-00086:-00294:-00213:003756.9128:04372
04373:-00070:-00293:-00048:003756.9128:04373
04374:+00002:-00252:+00043:003756.9128:04374
04375:+00026:-00238:+00016:003763.1210:04375
04376:+00042:-00235:+00067:003763.1210:04376
04377:+00092:-00185:+00151:003763.1210:04377
04378:+00091:-00143:+00183:003763.1210:04378
04379:+00088:-00122:+00204:003763.1210:04379
04380:+00064:-00064:+00054:003763.1210:04380
04381:+00083:+00010:-00049:003735.9575:04381
04382:+00106:+00030:-00111:003735.9575:04382
04383:+00107:+00103:-00166:003735.9575:04383
04384:+00094:+00150:-00068:003735.9575:04384
04385:+00107:+00193:-00119:003735.9575:04385
04386:+00134:+00245:-00054:003734.7529:04386
04387:+00114:+00279:+00018:003734.7529:04387
04388:+00080:+00306:+00059:003734.7529:04388
04389:+00064:+00331:+00104:003734.7529:04389
04390:+00066:+00355:+00089:003734.7529:04390
04391:+00021:+00343:+00076:003734.7529:04391
04392:+00026:+00300:+00078:003718.0144:04392
04393:-00002:+00297:+00042:003718.0144:04393
04394:-00047:+00226:+00071:003718.0144:04394
04395:-00047:+00200:+00063:003718.0144:04395
04396:-00082:+00146:+00068:003718.0144:04396
04397:-00116:+00078:+00049:003691.9338:04397
04398:-00095:+00025:+00062:003691.9338:04398
04399:-00116:-00033:+00045:003691.9338:04399
04400:-00110:-00080:+00053:003691.9338:04400
04401:-00080:-00090:+00077:003691.9338:04401
04402:-00085:-00145:+00082:003669.8054:04402
04403:-00068:-00151:+00074:003669.8054:04403
04404:-00019:-00195:+00140:003669.8054:04404
04405:-00030:-00236:+00166:003669.8054:04405
04406:-00012:-00236:+00085:003669.8054:04406
04407:-00017:-00269:+00089:003669.8054:04407
04408:-00001:-00280:+00126:003642.0920:04408
04409:-00005:-00310:+00076:003642.0920:04409
04410:-00040:-00272:-00001:003642.0920:04410
04411:-00014:-00281:+00053:003642.0920:04411
04412:+00002:-00282:+00044:003642.0920:04412
04413:+00041:-00226:+00064:003617.1003:04413
04414:+00055:-00249:+00044:003617.1003:04414
04415:+00033:-00175:+00031:003617.1003:04415
04416:+00070:-00159:-00112:003617.1003:04416
04417:+00063:-00122:-00088:003617.1003:04417
04418:+00077:-00090:+00081:003617.1003:04418
04419:+00074:-00061:+00176:003596.7651:04419
04420:+00076:-00028:+00163:003596.7651:04420
04421:+00073:+00038:+00060:003596.7651:04421
04422:+00046:+00047:-00050:003596.7651:04422
04423:+00033:+00087:-00068:003596.7651:04423
04424:-00010:+00103:-00038:003596.7651:04424
04425:-00014:+00119:-00063:003599.8395:04425
04426:-00026:+00120:-00052:003599.8395:04426
04427:-00028:+00173:-00046:003599.8395:04427
04428:-00020:+00171:-00021:003599.8395:04428
04429:+00001:+00189:-00080:003599.8395:04429
04430:-00026:+00182:-00057:003596.2407:04430
04431:-00026:+00182:-00060:003596.2407:04431
04432:-00058:+00188:-00043:003596.2407:04432
04433:-00038:+00193:-00059:003596.2407:04433
04434:-00036:+00152:-00054:003596.2407:04434
04435:-00048:+00146:-00157:003596.2407:04435
04436:-00046:+00146:-00200:003617.2285:04436
04437:-00036:+00116:-00143:003617.2285:04437
04438:-00072:+00071:-00129:003617.2285:04438
04439:-00074:+00061:-00135:003617.2285:04439
04440:-00082:+00027:-00104:003617.2285:04440
04441:-00092:+00039:-00110:003652.6108:04441
04442:-00116:-00006:-00119:003652.6108:04442
04443:-00090:-00010:-00188:003652.6108:04443
04444:-00083:-00023:-00171:003652.6108:04444
04445:-00083:-00011:-00154:003652.6108:04445
04446:-00065:-00015:-00169:003652.6108:04446
04447:-00079:-00002:-00101:003648.7292:04447
04448:-00073:+00012:-00079:003648.7292:04448
04449:-00054:+00053:-00122:003648.7292:04449
04450:-00006:+00046:-00064:003648.7292:04450
04451:+00031:+00049:-00019:003648.7292:04451
04452:+00037:+00040:-00043:003680.3356:04452
04453:+00038:+00069:+00001:003680.3356:04453
04454:+00090:+00038:+00065:003680.3356:04454
04455:+00070:+00038:+00030:003680.3356:04455
04456:+00032:+00053:-00281:003680.3356:04456
04457:+00007:+00054:-00264:003706.9599:04457
04458:-00014:+00052:-00135:003706.9599:04458
04459:+00013:+00045:-00110:003706.9599:04459
04460:-00007:+00026:+00261:003706.9599:04460
04461:+00041:+00079:+00307:003706.9599:04461
04462:-00011:+00098:+00061:003706.9599:04462
04463:-00013:+00116:+00000:003724.7416:04463
04464:+00020:+00103:+00090:003724.7416:04464
04465:-00007:+00125:+00005:003724.7416:04465
04466:-00004:+00131:+00019:003724.7416:04466
04467:+00027:+00094:+00105:003724.7416:04467
04468:-00010:+00074:+00110:003734.5881:04468
04469:-00028:+00056:+00082:003734.5881:04469
04470:-00060:+00057:+00189:003734.5881:04470
04471:-00071:+00063:+00088:003734.5881:04471
04472:-00101:+00069:+00080:003734.5881:04472
04473:-00049:+00045:+00049:003734.5881:04473
04474:-00060:+00049:+00059:003751.6706:04474
04475:-00050:+00053:-00023:003751.6706:04475
04476:-00066:+00017:+00030:003751.6706:04476
04477:-00100:-00015:+00068:003751.6706:04477
04478:-00124:-00050:+00006:003751.6706:04478
04479:-00127:-00054:+00067:003735.8908:04479
04480:-00138:-00104:+00117:003735.8908:04480
04481:-00139:-00129:+00055:003735.8908:04481
04482:-00139:-00169:-00071:003735.8908:04482
04483:-00128:-00183:-00137:003735.8908:04483
04484:-00115:-00162:-00155:003745.7172:04484
04485:-00076:-00185:-00105:003745.7172:04485
04486:-00028:-00177:+00028:003745.7172:04486
04487:+00001:-00171:+00043:003745.7172:04487
04488:+00040:-00174:+00006:003745.7172:04488
04489:+00041:-00172:+00013:003745.7172:04489
04490:+00034:-00145:+00021:003729.0937:04490
04491:-00025:-00119:+00059:003729.0937:04491
04492:+00086:-00091:+00099:003729.0937:04492
04493:+00028:-00094:+00055:003729.0937:04493
04494:+00056:+00003:-00004:003729.0937:04494
04495:+00027:+00038:+00042:003691.8120:04495
04496:+00083:+00081:-00031:003691.8120:04496
04497:+00063:+00102:-00023:003691.8120:04497
04498:+00107:+00135:-00104:003691.8120:04498
04499:+00077:+00168:-00039:003691.8120:04499
04500:+00100:+00184:-00041:003680.2641:04500
04501:+00102:+00195:+00069:003680.2641:04501
04502:+00076:+00232:+00137:003680.2641:04502
04503:+00058:+00229:+00202:003680.2641:04503
04504:+00041:+00225:+00189:003680.2641:04504
04505:-00040:+00206:+00098:003680.2641:04505
04506:-00032:+00164:+00090:003652.5866:04506
04507:-00071:+00170:+00051:003652.5866:04507
04508:-00066:+00120:+00034:003652.5866:04508
04509:-00062:+00091:+00132:003652.5866:04509
04510:-00070:+00070:+00103:003652.5866:04510
04511:-00063:+00017:+00111:003627.5510:04511
04512:-00063:-00015:+00150:003627.5510:04512
04513:-00054:-00066:+00051:003627.5510:04513
04514:-00065:-00096:+00015:003627.5510:04514
04515:-00031:-00130:+00032:003627.5510:04515
04516:-00020:-00184:+00070:003627.5510:04516
04517:-00059:-00177:+00031:003606.8947:04517
04518:-00019:-00224:+00028:003606.8947:04518
04519:-00074:-00261:+00094:003606.8947:04519
04520:-00067:-00240:+00080:003606.8947:04520
04521:-00037:-00252:+00077:003606.8947:04521
04522:-00072:-00265:+00184:003606.8947:04522
04523:-00027:-00248:+00172:003599.8005:04523
04524:-00059:-00248:+00071:003599.8005:04524
04525:-00045:-00180:-00051:003599.8005:04525
04526:+00000:-00192:-00105:003599.8005:04526
04527:+00046:-00139:-00117:003599.8005:04527
04528:+00074:-00120:-00062:003575.7951:04528
04529:+00073:-00060:+00016:003575.7951:04529
04530:+00094:-00042:-00018:003575.7951:04530
04531:+00102:-00021:+00025:003575.7951:04531
04532:+00100:+00018:+00108:003575.7951:04532
04533:+00053:+00062:+00043:003575.7951:04533
04534:+00072:+00073:+00011:003576.3435:04534
04535:+00055:+00143:-00070:003576.3435:04535
04536:+00042:+00135:-00069:003576.3435:04536
04537:+00045:+00189:-00081:003576.3435:04537
04538:+00025:+00168:+00050:003576.3435:04538
04539:+00003:+00175:+00053:003599.7929:04539
04540:-00044:+00171:-00017:003599.7929:04540
04541:-00047:+00160:-00051:003599.7929:04541
04542:-00083:+00146:-00091:003599.7929:04542
04543:-00062:+00144:-00072:003599.7929:04543
04544:-00051:+00107:-00060:003599.7929:04544
04545:-00054:+00130:-00006:003606.7102:04545
04546:-00069:+00104:+00019:003606.7102:04546
04547:-00058:+00101:-00074:003606.7102:04547
04548:-00064:+00073:-00097:003606.7102:04548
04549:-00080:+00047:-00086:003606.7102:04549
04550:-00092:+00031:-00120:003638.0275:04550
04551:-00110:-00004:-00126:003638.0275:04551
04552:-00115:+00008:-00087:003638.0275:04552
04553:-00091:-00006:-00086:003638.0275:04553
04554:-00099:-00018:-00166:003638.0275:04554
04555:-00091:-00032:-00098:003638.0275:04555
04556:-00048:-00021:-00089:003674.1223:04556
04557:-00018:-00013:-00068:003674.1223:04557
04558:-00008:-00029:-00018:003674.1223:04558
04559:+00024:-00066:+00201:003674.1223:04559
04560:+00037:-00119:+00181:003674.1223:04560
04561:+00019:-00135:+00085:003691.7795:04561
04562:+00022:-00144:-00138:003691.7795:04562
04563:+00032:-00142:-00313:003691.7795:04563
04564:+00046:-00159:-00295:003691.7795:04564
04565:+00061:-00129:-00230:003691.7795:04565
04566:+00078:-00140:+00127:003691.7795:04566
04567:+00165:-00068:+00240:003723.6721:04567
04568:+00109:-00023:+00399:003723.6721:04568
04569:+00128:+00009:+00267:003723.6721:04569
04570:+00082:+00075:+00003:003723.6721:04570
04571:+00128:+00122:-00005:003723.6721:04571
04572:+00132:+00146:+00012:003729.1855:04572
04573:+00047:+00194:-00079:003729.1855:04573
04574:+00039:+00183:-00003:003729.1855:04574
04575:+00042:+00184:-00018:003729.1855:04575
04576:-00020:+00221:-00081:003729.1855:04576
04577:-00047:+00192:-00028:003747.0234:04577
04578:-00063:+00201:-00015:003747.0234:04578
04579:-00073:+00167:-00069:003747.0234:04579
04580:-00085:+00174:-00067:003747.0234:04580
04581:-00108:+00117:+00056:003747.0234:04581
04582:-00125:+00079:+00193:003747.0234:04582
04583:-00160:+00038:+00192:003745.6760:04583
04584:-00173:-00017:+00019:003745.6760:04584
04585:-00177:-00024:-00181:003745.6760:04585
04586:-00189:-00076:-00246:003745.6760:04586
04587:-00148:-00129:-00135:003745.6760:04587
04588:-00109:-00131:-00133:003751.5014:04588
04589:-00069:-00150:-00146:003751.5014:04589
04590:-00022:-00191:-00066:003751.5014:04590
04591:+00025:-00199:-00006:003751.5014:04591
04592:+00021:-00196:+00070:003751.5014:04592
04593:+00021:-00218:+00073:003735.8662:04593
04594:+00034:-00181:+00127:003735.8662:04594
04595:+00046:-00171:+00098:003735.8662:04595
04596:+00034:-00133:+00209:003735.8662:04596
04597:-00010:-00101:+00157:003735.8662:04597
04598:-00029:-00083:+00054:003735.8662:04598
04599:-00027:-00077:-00008:003712.6738:04599
04600:-00044:-00048:-00058:003712.6738:04600
04601:-00020:+00003:-00202:003712.6738:04601
04602:-00019:+00023:-00185:003712.6738:04602
04603:+00110:+00087:-00140:003712.6738:04603
04604:+00052:+00093:+00172:003695.8237:04604
04605:+00169:+00162:+00147:003695.8237:04605
04606:+00020:+00178:+00185:003695.8237:04606
04607:+00106:+00225:+00240:003695.8237:04607
04608:-00058:+00211:+00066:003695.8237:04608
04609:-00025:+00259:+00089:003695.8237:04609
04610:-00105:+00218:+00146:003659.3071:04610
04611:-00120:+00234:+00134:003659.3071:04611
04612:-00167:+00175:+00070:003659.3071:04612
04613:-00161:+00148:+00084:003659.3071:04613
04614:-00202:+00052:+00091:003659.3071:04614
04615:-00193:+00042:+00067:003627.4970:04615
04616:-00178:-00046:+00010:003627.4970:04616
04617:-00139:-00044:+00157:003627.4970:04617
04618:-00117:-00110:+00071:003627.4970:04618
04619:-00102:-00086:+00136:003627.4970:04619
04620:-00081:-00163:+00109:003627.4970:04620
04621:-00038:-00175:+00137:003610.1621:04621
04622:-00055:-00217:+00007:003610.1621:04622
04623:-00017:-00218:+00057:003610.1621:04623
04624:+00018:-00238:-00002:003610.1621:04624
04625:+00017:-00226:-00063:003610.1621:04625
04626:+00088:-00239:-00024:003575.6423:04626
04627:+00073:-00211:-00039:003575.6423:04627
04628:+00081:-00203:-00013:003575.6423:04628
04629:+00111:-00165:-00019:003575.6423:04629
04630:+00114:-00134:+00172:003575.6423:04630
04631:+00152:-00127:+00093:003575.6423:04631
04632:+00113:-00078:+00083:003556.2192:04632
04633:+00083:-00046:-00049:003556.2192:04633
04634:+00076:-00009:-00045:003556.2192:04634
04635:+00038:+00033:-00108:003556.2192:04635
04636:+00023:+00079:-00080:003556.2192:04636
04637:+00019:+00079:-00031:003548.4130:04637
04638:-00003:+00109:-00016:003548.4130:04638
04639:-00003:+00097:-00070:003548.4130:04639
04640:-00025:+00106:-00062:003548.4130:04640
04641:-00042:+00123:-00098:003548.4130:04641
04642:-00057:+00118:-00091:003548.4130:04642
04643:-00069:+00131:-00054:003545.2780:04643
04644:-00090:+00116:-00007:003545.2780:04644
04645:-00087:+00117:-00079:003545.2780:04645
04646:-00082:+00110:-00011:003545.2780:04646
04647:-00087:+00094:-00042:003545.2780:04647
04648:-00083:+00086:-00097:003545.2780:04648
04649:-00045:+00072:-00073:003556.2192:04649
04650:-00023:+00079:-00037:003556.2192:04650
04651:+00010:+00069:+00054:003556.2192:04651
04652:+00071:+00058:-00019:003556.2192:04652
04653:+00044:+00043:-00009:003556.2192:04653
04654:+00071:+00078:-00029:003579.0710:04654
04655:+00036:+00061:-00057:003579.0710:04655
04656:+00061:+00096:-00093:003579.0710:04656
04657:+00031:+00079:-00017:003579.0710:04657
04658:+00002:+00087:-00074:003579.0710:04658
04659:-00012:+00078:-00066:003579.0710:04659
04660:-00003:+00087:-00059:003606.6171:04660
04661:-00029:+00098:-00060:003606.6171:04661
04662:-00068:+00083:-00079:003606.6171:04662
04663:-00086:+00083:-00040:003606.6171:04663
04664:-00079:+00079:-00039:003606.6171:04664
04665:-00110:+00068:-00069:003648.3837:04665
04666:-00107:+00041:-00121:003648.3837:04666
04667:-00112:+00065:-00108:003648.3837:04667
04668:-00110:+00028:-00127:003648.3837:04668
04669:-00118:+00036:-00076:003648.3837:04669
04670:-00062:+00021:+00002:003648.3837:04670
04671:-00053:+00001:+00096:003674.0737:04671
04672:-00018:-00026:+00048:003674.0737:04672
04673:-00028:-00058:+00111:003674.0737:04673
04674:-00007:-00088:+00050:003674.0737:04674
04675:-00028:-00121:+00010:003674.0737:04675
04676:+00003:-00114:-00094:003691.7304:04676
04677:+00002:-00110:-00149:003691.7304:04677
04678:+00028:-00128:-00169:003691.7304:04678
04679:+00031:-00079:-00090:003691.7304:04679
04680:+00067:-00080:+00080:003691.7304:04680
04681:+00078:-00022:+00141:003691.7304:04681
04682:+00094:-00006:+00227:003734.5388:04682
04683:+00097:+00028:+00261:003734.5388:04683
04684:+00067:+00063:+00183:003734.5388:04684
04685:+00074:+00109:-00012:003734.5388:04685
04686:+00064:+00107:-00032:003734.5388:04686
04687:+00041:+00091:-00047:003740.2807:04687
04688:+00001:+00110:-00139:003740.2807:04688
04689:+00004:+00112:-00127:003740.2807:04689
04690:+00018:+00106:+00012:003740.2807:04690
04691:+00008:+00089:+00054:003740.2807:04691
04692:+00014:+00112:+00086:003758.1635:04692
04693:+00043:+00126:+00206:003758.1635:04693
04694:+00017:+00133:+00140:003758.1635:04694
04695:+00003:+00137:+00026:003758.1635:04695
04696:+00002:+00124:-00020:003758.1635:04696
04697:-00056:+00102:-00075:003758.1635:04697
04698:-00048:+00060:-00019:003756.6301:04698
04699:-00096:+00042:-00134:003756.6301:04699
04700:-00170:+00016:-00082:003756.6301:04700
04701:-00246:-00042:-00102:003756.6301:04701
04702:-00231:-00059:-00050:003756.6301:04702
04703:-00183:-00108:-00012:003762.9172:04703
04704:-00180:-00111:-00142:003762.9172:04704
04705:-00081:-00122:-00121:003762.9172:04705
04706:-00071:-00157:+00118:003762.9172:04706
04707:-00018:-00158:+00144:003762.9172:04707
04708:-00002:-00156:+00075:003747.0146:04708
04709:+00001:-00151:+00039:003747.0146:04709
04710:+00014:-00187:+00080:003747.0146:04710
04711:-00041:-00185:-00015:003747.0146:04711
04712:-00032:-00164:+00017:003747.0146:04712
04713:-00017:-00161:+00021:003747.0146:04713
04714:+00018:-00118:-00032:003723.4924:04714
04715:+00073:-00091:+00006:003723.4924:04715
04716:+00050:-00076:+00025:003723.4924:04716
04717:+00135:-00019:+00056:003723.4924:04717
04718:+00141:+00034:+00074:003723.4924:04718
04719:+00140:+00057:+00110:003706.7785:04719
04720:+00111:+00101:+00130:003706.7785:04720
04721:+00105:+00129:+00096:003706.7785:04721
04722:+00051:+00154:+00065:003706.7785:04722
04723:+00029:+00183:+00002:003706.7785:04723
04724:-00020:+00223:+00018:003691.6330:04724
04725:-00068:+00204:+00067:003691.6330:04725
04726:-00086:+00205:+00032:003691.6330:04726
04727:-00075:+00181:+00031:003691.6330:04727
04728:-00065:+00159:+00033:003691.6330:04728
04729:-00064:+00120:+00030:003691.6330:04729
04730:-00066:+00093:+00054:003658.9016:04730
04731:-00071:+00037:+00126:003658.9016:04731
04732:-00062:-00006:+00156:003658.9016:04732
04733:-00052:-00046:+00127:003658.9016:04733
04734:-00080:-00054:+00126:003658.9016:04734
04735:-00057:-00093:+00162:003631.1596:04735
04736:-00049:-00138:-00029:003631.1596:04736
04737:-00074:-00114:-00021:003631.1596:04737
04738:-00023:-00165:+00053:003631.1596:04738
04739:-00019:-00177:-00020:003631.1596:04739
04740:+00015:-00191:-00025:003631.1596:04740
04741:+00045:-00180:+00060:003606.5393:04741
04742:-00011:-00220:+00219:003606.5393:04742
04743:+00044:-00209:+00167:003606.5393:04743
04744:+00004:-00214:+00082:003606.5393:04744
04745:+00004:-00191:-00032:003606.5393:04745
04746:-00012:-00162:-00112:003586.3657:04746
04747:+00026:-00129:-00065:003586.3657:04747
04748:+00016:-00140:+00022:003586.3657:04748
04749:+00032:-00080:+00051:003586.3657:04749
04750:+00047:-00040:-00013:003586.3657:04750
04751:+00032:-00012:-00002:003586.3657:04751
04752:+00050:+00004:+00017:003589.3906:04752
04753:+00055:+00050:-00010:003589.3906:04753
04754:+00074:+00050:-00048:003589.3906:04754
04755:+00062:+00073:-00023:003589.3906:04755
04756:+00032:+00098:-00033:003589.3906:04756
04757:+00029:+00129:-00041:003589.3906:04757
04758:-00008:+00130:-00045:003575.6652:04758
04759:-00013:+00160:-00039:003575.6652:04759
04760:-00061:+00118:-00096:003575.6652:04760
04761:-00069:+00106:-00059:003575.6652:04761
04762:-00088:+00108:-00051:003575.6652:04762
04763:-00085:+00103:-00070:003596.5363:04763
04764:-00089:+00102:-00071:003596.5363:04764
04765:-00066:+00126:-00059:003596.5363:04765
04766:-00065:+00130:-00041:003596.5363:04766
04767:-00067:+00117:-00085:003596.5363:04767
04768:-00058:+00128:-00074:003596.5363:04768
04769:-00055:+00124:-00076:003610.1311:04769
04770:-00060:+00124:-00079:003610.1311:04770
04771:-00022:+00103:-00097:003610.1311:04771
04772:-00039:+00112:-00082:003610.1311:04772
04773:-00042:+00109:-00132:003610.1311:04773
04774:-00029:+00087:-00155:003627.4411:04774
04775:-00028:+00089:-00100:003627.4411:04775
04776:-00029:+00075:-00111:003627.4411:04776
04777:-00007:+00080:-00135:003627.4411:04777
04778:+00000:+00080:-00152:003627.4411:04778
04779:-00015:+00048:-00135:003627.4411:04779
04780:-00029:-00001:-00134:003669.4960:04780
04781:+00000:-00003:-00107:003669.4960:04781
04782:+00014:-00038:-00005:003669.4960:04782
04783:-00013:-00043:-00017:003669.4960:04783
04784:-00045:-00043:+00016:003669.4960:04784
04785:-00032:-00106:+00176:003684.9245:04785
04786:-00057:-00113:+00078:003684.9245:04786
04787:-00038:-00092:-00187:003684.9245:04787
04788:-00029:-00057:-00309:003684.9245:04788
04789:-00020:-00042:-00279:003684.9245:04789
04790:-00008:-00052:-00153:003702.5927:04790
04791:+00014:-00030:+00000:003702.5927:04791
04792:+00020:+00001:+00298:003702.5927:04792
04793:+00073:+00037:+00326:003702.5927:04793
04794:+00041:+00065:+00130:003702.5927:04794
04795:+00061:+00115:-00029:003702.5927:04795
04796:+00074:+00153:-00013:003734.4892:04796
04797:+00088:+00164:-00044:003734.4892:04797
04798:+00022:+00182:-00009:003734.4892:04798
04799:+00018:+00178:+00032:003734.4892:04799
04800:+00018:+00195:+00065:003734.4892:04800
04801:+00008:+00163:+00018:003762.7983:04801
04802:+00010:+00190:-00007:003762.7983:04802
04803:-00004:+00154:-00001:003762.7983:04803
04804:+00003:+00157:+00126:003762.7983:04804
04805:+00015:+00125:+00062:003762.7983:04805
04806:-00023:+00120:+00004:003762.7983:04806
04807:-00039:+00065:+00084:003746.9477:04807
04808:-00093:+00014:+00087:003746.9477:04808
04809:-00124:-00010:+00039:003746.9477:04809
04810:-00161:-00063:-00029:003746.9477:04810
04811:-00184:-00106:-00043:003746.9477:04811
04812:-00204:-00136:+00038:003745.6923:04812
04813:-00201:-00185:+00067:003745.6923:04813
04814:-00137:-00179:-00026:003745.6923:04814
04815:-00120:-00207:-00163:003745.6923:04815
04816:-00031:-00198:-00100:003745.6923:04816
04817:-00065:-00248:+00048:003751.5014:04817
04818:-00001:-00209:+00032:003751.5014:04818
04819:-00004:-00231:+00081:003751.5014:04819
04820:+00073:-00180:+00121:003751.5014:04820
04821:+00008:-00229:+00161:003751.5014:04821
04822:+00020:-00170:+00098:003751.5014:04822
04823:+00001:-00153:+00085:003713.5520:04823
04824:-00003:-00114:+00070:003713.5520:04824
04825:-00025:-00071:-00082:003713.5520:04825
04826:-00029:-00049:-00071:003713.5520:04826
04827:+00024:-00019:-00077:003713.5520:04827
04828:+00073:+00061:-00016:003712.5842:04828
04829:+00090:+00130:+00039:003712.5842:04829
04830:+00078:+00148:+00121:003712.5842:04830
04831:+00100:+00185:+00153:003712.5842:04831
04832:+00104:+00219:+00027:003712.5842:04832
04833:+00086:+00249:+00001:003695.9216:04833
04834:+00067:+00260:+00083:003695.9216:04834
04835:+00059:+00241:+00026:003695.9216:04835
04836:-00002:+00255:+00058:003695.9216:04836
04837:-00017:+00197:+00129:003695.9216:04837
04838:-00060:+00219:+00114:003695.9216:04838
04839:-00084:+00123:+00027:003659.2595:04839
04840:-00068:+00126:+00063:003659.2595:04840
04841:-00087:+00051:+00078:003659.2595:04841
04842:-00076:-00019:+00097:003659.2595:04842
04843:-00089:-00050:+00150:003659.2595:04843
04844:-00036:-00079:+00118:003658.9016:04844
04845:-00072:-00117:+00043:003658.9016:04845
04846:-00068:-00138:+00054:003658.9016:04846
04847:-00057:-00176:-00014:003658.9016:04847
04848:-00054:-00161:-00009:003658.9016:04848
04849:+00000:-00218:-00006:003658.9016:04849
04850:+00009:-00216:+00074:003631.1435:04850
04851:+00026:-00200:+00096:003631.1435:04851
04852:+00057:-00231:+00105:003631.1435:04852
04853:+00061:-00214:+00154:003631.1435:04853
04854:+00065:-00202:+00109:003631.1435:04854
04855:+00038:-00200:+00049:003606.5314:04855
04856:+00018:-00159:+00076:003606.5314:04856
04857:+00022:-00148:+00007:003606.5314:04857
04858:+00008:-00096:-00094:003606.5314:04858
04859:+00029:-00097:-00070:003606.5314:04859
04860:+00015:-00041:-00030:003606.5314:04860
04861:+00006:-00014:-00090:003596.5593:04861
04862:+00025:+00001:-00022:003596.5593:04862
04863:+00058:+00036:+00093:003596.5593:04863
04864:+00040:+00043:+00012:003596.5593:04864
04865:+00002:+00055:-00036:003596.5593:04865
04866:+00004:+00073:-00011:003589.4445:04866
04867:-00024:+00095:-00036:003589.4445:04867
04868:+00000:+00127:-00047:003589.4445:04868
04869:-00021:+00116:+00078:003589.4445:04869
04870:-00060:+00104:-00007:003589.4445:04870
04871:-00099:+00124:-00087:003589.4445:04871
04872:-00072:+00075:-00053:003596.2097:04872
04873:-00078:+00080:+00022:003596.2097:04873
04874:-00086:+00063:+00008:003596.2097:04874
04875:-00077:+00049:+00002:003596.2097:04875
04876:-00053:+00031:-00005:003596.2097:04876
04877:-00026:+00045:-00099:003596.2097:04877
04878:-00002:+00070:-00121:003617.1284:04878
04879:-00015:+00057:-00027:003617.1284:04879
04880:-00014:+00056:-00033:003617.1284:04880
04881:+00015:+00097:-00095:003617.1284:04881
04882:-00013:+00056:-00085:003617.1284:04882
04883:-00014:+00043:-00036:003631.2307:04883
04884:-00059:+00053:-00041:003631.2307:04884
04885:-00033:+00049:-00123:003631.2307:04885
04886:-00032:+00030:-00053:003631.2307:04886
04887:-00021:+00065:-00091:003631.2307:04887
04888:-00058:+00064:-00092:003631.2307:04888
04889:-00020:+00041:-00071:003648.5942:04889
04890:-00039:+00049:-00088:003648.5942:04890
04891:-00023:+00026:-00186:003648.5942:04891
04892:-00038:+00035:-00145:003648.5942:04892
04893:-00040:-00004:-00011:003648.5942:04893
04894:-00018:-00018:-00068:003690.9265:04894
04895:-00034:-00030:-00022:003690.9265:04895
04896:-00028:-00051:+00049:003690.9265:04896
04897:-00045:-00076:-00010:003690.9265:04897
04898:-00051:-00076:-00071:003690.9265:04898
04899:-00045:-00061:-00175:003717.7990:04899
04900:-00036:-00043:-00171:003717.7990:04900
04901:-00016:-00050:-00139:003717.7990:04901
04902:-00004:-00051:+00082:003717.7990:04902
04903:+00003:-00020:+00225:003717.7990:04903
04904:+00061:+00007:+00208:003717.7990:04904
04905:+00034:+00016:+00087:003724.5429:04905
04906:+00074:+00054:+00025:003724.5429:04906
04907:+00074:+00077:-00024:003724.5429:04907
04908:+00087:+00093:-00027:003724.5429:04908
04909:+00066:+00133:-00010:003724.5429:04909
04910:+00079:+00158:+00001:003756.6464:04910
04911:+00085:+00149:+00024:003756.6464:04911
04912:+00070:+00152:+00058:003756.6464:04912
04913:+00052:+00186:+00014:003756.6464:04913
04914:+00055:+00192:-00001:003756.6464:04914
04915:+00024:+00187:+00010:003751.5014:04915
04916:+00014:+00174:+00052:003751.5014:04916
04917:-00039:+00155:+00078:003751.5014:04917
04918:-00098:+00089:+00048:003751.5014:04918
04919:-00132:+00078:+00050:003751.5014:04919
04920:-00184:+00016:-00040:003751.5014:04920
04921:-00224:-00032:-00107:003746.9313:04921
04922:-00239:-00061:-00117:003746.9313:04922
04923:-00242:-00114:-00089:003746.9313:04923
04924:-00226:-00136:-00040:003746.9313:04924
04925:-00196:-00195:-00025:003746.9313:04925
04926:-00158:-00220:-00078:003734.5471:04926
04927:-00143:-00223:-00070:003734.5471:04927
04928:-00096:-00214:+00005:003734.5471:04928
04929:-00085:-00214:+00031:003734.5471:04929
04930:-00017:-00193:+00085:003734.5471:04930
04931:-00008:-00175:+00122:003740.1884:04931
04932:+00003:-00160:+00158:003740.1884:04932
04933:+00017:-00162:+00112:003740.1884:04933
04934:+00032:-00128:+00056:003740.1884:04934
04935:+00006:-00105:-00014:003740.1884:04935
04936:+00125:-00062:-00020:003740.1884:04936
04937:+00020:-00061:-00073:003702.6665:04937
04938:+00116:+00013:-00032:003702.6665:04938
04939:+00083:+00014:-00010:003702.6665:04939
04940:+00157:+00132:+00058:003702.6665:04940
04941:+00129:+00143:+00053:003702.6665:04941
04942:+00115:+00225:+00049:003680.2319:04942
04943:+00061:+00222:+00085:003680.2319:04943
04944:+00033:+00256:+00101:003680.2319:04944
04945:-00017:+00266:+00041:003680.2319:04945
04946:-00015:+00277:+00130:003680.2319:04946
04947:-00102:+00227:+00092:003680.2319:04947
04948:-00114:+00225:+00075:003674.0415:04948
04949:-00162:+00186:+00083:003674.0415:04949
04950:-00178:+00134:+00110:003674.0415:04950
04951:-00213:+00067:-00007:003674.0415:04951
04952:-00186:+00047:-00028:003674.0415:04952
04953:-00168:-00033:+00007:003638.0219:04953
04954:-00138:-00026:+00070:003638.0219:04954
04955:-00130:-00084:+00072:003638.0219:04955
04956:-00019:-00117:+00132:003638.0219:04956
04957:+00009:-00169:+00140:003638.0219:04957
04958:-00014:-00185:+00090:003638.0219:04958
04959:+00044:-00197:+00007:003617.1127:04959
04960:+00056:-00190:+00056:003617.1127:04960
04961:+00091:-00260:+00036:003617.1127:04961
04962:+00054:-00231:+00146:003617.1127:04962
04963:+00103:-00235:+00069:003617.1127:04963
04964:+00064:-00210:+00030:003610.1311:04964
04965:+00077:-00195:+00077:003610.1311:04965
04966:+00097:-00204:+00146:003610.1311:04966
04967:+00091:-00170:+00140:003610.1311:04967
04968:+00063:-00129:+00089:003610.1311:04968
04969:+00072:-00109:-00075:003610.1311:04969
04970:+00061:-00043:-00041:003575.7338:04970
04971:+00037:-00061:-00051:003575.7338:04971
04972:+00047:+00022:-00035:003575.7338:04972
04973:+00053:+00015:-00017:003575.7338:04973
04974:+00046:+00042:+00041:003575.7338:04974
04975:+00024:+00081:+00071:003575.7338:04975
04976:-00014:+00093:+00020:003576.2529:04976
04977:-00068:+00100:+00012:003576.2529:04977
04978:-00075:+00109:-00086:003576.2529:04978
04979:-00123:+00099:-00077:003576.2529:04979
04980:-00121:+00096:-00047:003576.2529:04980
04981:-00123:+00093:-00055:003568.7575:04981
04982:-00078:+00109:-00061:003568.7575:04982
04983:-00061:+00097:-00066:003568.7575:04983
04984:-00048:+00098:-00026:003568.7575:04984
04985:-00028:+00092:+00041:003568.7575:04985
04986:-00029:+00097:+00022:003568.7575:04986
04987:-00022:+00094:+00004:003585.9235:04987
04988:-00023:+00068:-00061:003585.9235:04988
04989:-00016:+00076:-00172:003585.9235:04989
04990:-00006:+00079:-00178:003585.9235:04990
04991:+00007:+00074:-00134:003585.9235:04991
04992:+00008:+00072:-00099:003606.8488:04992
04993:+00018:+00073:-00102:003606.8488:04993
04994:+00039:+00071:-00033:003606.8488:04994
04995:+00031:+00084:-00037:003606.8488:04995
04996:+00013:+00080:-00124:003606.8488:04996
04997:-00008:+00072:-00108:003606.8488:04997
04998:-00015:+00096:-00123:003641.7900:04998
04999:-00022:+00073:-00122:003641.7900:04999
05000:-00023:+00073:-00058:003641.7900:05000
05001:-00024:+00080:-00004:003641.7900:05001
05002:-00001:+00029:+00147:003641.7900:05002
05003:-00001:+00006:+00132:003669.9956:05003
05004:-00041:-00029:+00130:003669.9956:05004
05005:-00056:-00045:-00177:003669.9956:05005
05006:-00031:-00049:-00311:003669.9956:05006
05007:-00032:-00066:-00258:003669.9956:05007
05008:-00013:-00082:-00131:003669.9956:05008
05009:+00004:-00070:-00064:003701.7719:05009
05010:+00028:-00089:+00202:003701.7719:05010
05011:+00033:-00084:+00251:003701.7719:05011
05012:+00005:-00062:+00215:003701.7719:05012
05013:+00022:-00014:+00104:003701.7719:05013
05014:+00018:-00004:+00057:003729.0021:05014
05015:+00072:+00057:-00015:003729.0021:05015
05016:+00092:+00077:+00028:003729.0021:05016
05017:+00101:+00100:-00016:003729.0021:05017
05018:+00081:+00086:-00095:003729.0021:05018
05019:+00095:+00114:+00038:003735.7495:05019
05020:+00048:+00094:+00034:003735.7495:05020
05021:+00022:+00089:-00021:003735.7495:05021
05022:+00044:+00103:-00043:003735.7495:05022
05023:+00033:+00088:+00125:003735.7495:05023
05024:+00047:+00090:+00071:003735.7495:05024
05025:-00019:+00109:+00055:003745.5351:05025
05026:-00054:+00064:+00048:003745.5351:05026
05027:-00078:+00020:-00001:003745.5351:05027
05028:-00164:+00003:-00046:003745.5351:05028
05029:-00210:-00064:+00022:003745.5351:05029
05030:-00205:-00069:-00025:003740.1550:05030
05031:-00216:-00116:-00041:003740.1550:05031
05032:-00181:-00158:-00098:003740.1550:05032
05033:-00177:-00162:-00110:003740.1550:05033
05034:-00097:-00201:-00067:003740.1550:05034
05035:-00075:-00178:-00017:003724.6176:05035
05036:-00043:-00189:+00057:003724.6176:05036
05037:-00009:-00187:+00130:003724.6176:05037
05038:+00001:-00172:+00137:003724.6176:05038
05039:-00014:-00143:+00134:003724.6176:05039
05040:+00008:-00100:+00086:003724.6176:05040
05041:-00003:-00084:+00086:003712.6247:05041
05042:-00011:-00055:-00032:003712.6247:05042
05043:-00001:-00048:-00115:003712.6247:05043
05044:+00030:-00020:-00058:003712.6247:05044
05045:+00023:+00023:-00119:003712.6247:05045
05046:+00017:+00015:-00071:003717.9069:05046
05047:+00084:+00071:-00006:003717.9069:05047
05048:+00127:+00142:+00065:003717.9069:05048
05049:+00098:+00173:+00080:003717.9069:05049
05050:+00099:+00204:+00096:003717.9069:05050
05051:+00021:+00198:+00041:003717.9069:05051
05052:+00016:+00229:+00048:003670.0195:05052
05053:-00016:+00218:+00080:003670.0195:05053
05054:-00029:+00237:+00059:003670.0195:05054
05055:-00066:+00198:+00065:003670.0195:05055
05056:-00076:+00173:+00047:003670.0195:05056
05057:-00102:+00133:+00043:003648.4624:05057
05058:-00091:+00104:+00013:003648.4624:05058
05059:-00132:+00046:+00049:003648.4624:05059
05060:-00118:+00048:+00017:003648.4624:05060
05061:-00111:-00016:-00069:003648.4624:05061
05062:-00109:-00049:-00004:003648.4624:05062
05063:-00131:-00069:+00069:003631.2307:05063
05064:-00061:-00072:+00060:003631.2307:05064
05065:-00100:-00126:+00119:003631.2307:05065
05066:-00027:-00140:+00175:003631.2307:05066
05067:-00030:-00159:+00104:003631.2307:05067
05068:+00024:-00170:+00096:003596.1401:05068
05069:+00016:-00164:+00081:003596.1401:05069
05070:+00075:-00156:-00045:003596.1401:05070
05071:+00054:-00173:-00027:003596.1401:05071
05072:+00063:-00175:+00069:003596.1401:05072
05073:+00088:-00165:+00007:003596.1401:05073
05074:+00068:-00150:-00001:003586.3430:05074
05075:+00116:-00159:+00116:003586.3430:05075
05076:+00116:-00157:+00172:003586.3430:05076
05077:+00070:-00106:+00080:003586.3430:05077
05078:+00051:-00064:+00004:003586.3430:05078
05079:+00060:-00049:-00019:003558.5029:05079
05080:+00018:-00037:-00011:003558.5029:05080
05081:-00007:+00006:+00020:003558.5029:05081
05082:+00003:+00032:+00062:003558.5029:05082
05083:-00025:+00021:+00043:003558.5029:05083
05084:-00022:+00026:-00009:003558.5029:05084
05085:-00069:+00049:-00027:003545.1955:05085
05086:-00068:+00051:-00055:003545.1955:05086
05087:-00076:+00051:-00108:003545.1955:05087
05088:-00082:+00046:-00143:003545.1955:05088
05089:-00080:+00031:-00059:003545.1955:05089
05090:-00116:+00053:-00046:003545.1955:05090
05091:-00062:+00044:-00004:003556.0849:05091
05092:-00057:+00064:+00040:003556.0849:05092
05093:-00016:+00031:+00015:003556.0849:05093
05094:-00002:+00058:-00025:003556.0849:05094
05095:-00010:+00081:-00052:003556.0849:05095
05096:-00012:+00060:-00071:003578.9558:05096
05097:+00017:+00085:-00088:003578.9558:05097
05098:+00039:+00096:-00119:003578.9558:05098
05099:+00039:+00090:-00088:003578.9558:05099
05100:+00022:+00113:-00051:003578.9558:05100
05101:+00019:+00120:-00057:003578.9558:05101
05102:+00045:+00146:-00112:003596.1169:05102
05103:+00033:+00136:-00121:003596.1169:05103
05104:+00021:+00150:-00123:003596.1169:05104
05105:-00013:+00150:-00121:003596.1169:05105
05106:-00002:+00160:-00127:003596.1169:05106
05107:-00045:+00151:-00137:003627.4274:05107
05108:-00052:+00137:-00102:003627.4274:05108
05109:-00078:+00143:-00098:003627.4274:05109
05110:-00091:+00145:-00125:003627.4274:05110
05111:-00115:+00119:-00163:003627.4274:05111
05112:-00116:+00105:-00164:003627.4274:05112
05113:-00095:+00089:-00144:003663.3024:05113
05114:-00100:+00095:-00170:003663.3024:05114
05115:-00033:+00071:-00171:003663.3024:05115
05116:-00005:+00056:-00050:003663.3024:05116
05117:+00006:+00063:-00016:003663.3024:05117
05118:+00028:-00006:+00079:003691.7468:05118
05119:+00030:-00034:+00170:003691.7468:05119
05120:+00007:-00044:+00081:003691.7468:05120
05121:-00007:-00039:-00247:003691.7468:05121
05122:-00026:-00038:-00273:003691.7468:05122
05123:-00028:-00078:-00232:003723.5659:05123
05124:-00032:-00088:-00092:003723.5659:05124
05125:-00056:-00074:+00083:003723.5659:05125
05126:+00000:-00076:+00358:003723.5659:05126
05127:-00044:-00044:+00245:003723.5659:05127
05128:-00033:-00028:+00088:003723.5659:05128
05129:-00009:+00024:+00056:003740.2722:05129
05130:+00061:+00024:+00130:003740.2722:05130
05131:+00081:+00031:+00127:003740.2722:05131
05132:+00081:+00104:+00054:003740.2722:05132
05133:+00107:+00091:+00122:003740.2722:05133
05134:+00134:+00125:+00137:003747.0400:05134
05135:+00107:+00102:+00092:003747.0400:05135
05136:+00090:+00130:+00067:003747.0400:05136
05137:+00070:+00119:+00025:003747.0400:05137
05138:+00061:+00122:+00147:003747.0400:05138
05139:+00050:+00159:+00094:003747.0400:05139
05140:-00041:+00123:+00128:003756.7297:05140
05141:-00042:+00132:+00042:003756.7297:05141
05142:-00116:+00072:+00143:003756.7297:05142
05143:-00110:+00059:-00019:003756.7297:05143
05144:-00205:-00006:-00026:003756.7297:05144
05145:-00185:-00036:+00037:003762.8833:05145
05146:-00297:-00084:+00096:003762.8833:05146
05147:-00229:-00108:+00058:003762.8833:05147
05148:-00272:-00163:-00005:003762.8833:05148
05149:-00187:-00168:-00161:003762.8833:05149
05150:-00153:-00218:-00104:003735.8159:05150
05151:-00122:-00225:-00064:003735.8159:05151
05152:-00132:-00248:+00077:003735.8159:05152
05153:-00045:-00265:+00092:003735.8159:05153
05154:-00005:-00225:+00088:003735.8159:05154
05155:-00028:-00221:+00158:003735.8159:05155
05156:+00044:-00210:+00105:003734.5058:05156
05157:+00040:-00201:+00035:003734.5058:05157
05158:+00053:-00179:-00004:003734.5058:05158
05159:+00062:-00139:+00031:003734.5058:05159
05160:+00103:-00098:+00011:003734.5058:05160
05161:+00105:-00042:-00052:003717.9150:05161
05162:+00127:+00019:-00047:003717.9150:05162
05163:+00170:+00054:+00001:003717.9150:05163
05164:+00138:+00096:-00015:003717.9150:05164
05165:+00098:+00132:-00035:003717.9150:05165
05166:+00134:+00167:-00041:003691.7385:05166
05167:+00118:+00221:-00043:003691.7385:05167
05168:+00102:+00222:+00031:003691.7385:05168
05169:+00091:+00269:+00099:003691.7385:05169
05170:+00034:+00269:+00103:003691.7385:05170
05171:+00030:+00255:+00039:003691.7385:05171
05172:-00023:+00237:+00064:003669.5041:05172
05173:-00055:+00208:+00022:003669.5041:05173
05174:-00082:+00167:-00002:003669.5041:05174
05175:-00101:+00145:+00008:003669.5041:05175
05176:-00080:+00079:+00107:003669.5041:05176
05177:-00119:+00047:+00058:003641.8613:05177
05178:-00147:-00002:+00021:003641.8613:05178
05179:-00107:-00010:+00074:003641.8613:05179
05180:-00063:-00068:+00101:003641.8613:05180
05181:-00084:-00087:+00113:003641.8613:05181
05182:-00035:-00117:+00107:003641.8613:05182
05183:-00070:-00139:+00117:003596.2709:05183
05184:-00046:-00182:+00004:003596.2709:05184
05185:-00037:-00214:-00029:003596.2709:05185
05186:-00016:-00211:+00083:003596.2709:05186
05187:-00014:-00268:+00096:003596.2709:05187
05188:-00019:-00255:+00126:003576.4335:05188
05189:+00029:-00279:+00071:003576.4335:05189
05190:+00016:-00256:+00099:003576.4335:05190
05191:+00013:-00254:+00060:003576.4335:05191
05192:+00004:-00221:-00028:003576.4335:05192
05193:+00026:-00196:-00015:003576.4335:05193
05194:+00028:-00171:+00013:003548.5190:05194
05195:+00005:-00117:+00078:003548.5190:05195
05196:+00039:-00086:+00098:003548.5190:05196
05197:+00040:-00067:+00144:003548.5190:05197
05198:+00036:-00048:+00074:003548.5190:05198
05199:+00018:+00003:+00083:003548.5190:05199
05200:+00045:+00027:+00066:003555.4223:05200
05201:+00044:+00024:+00040:003555.4223:05201
05202:+00024:+00057:-00012:003555.4223:05202
05203:+00007:+00076:-00024:003555.4223:05203
05204:-00032:+00077:-00065:003555.4223:05204
05205:-00033:+00116:-00057:003566.2336:05205
05206:-00051:+00129:-00033:003566.2336:05206
05207:-00052:+00107:-00006:003566.2336:05207
05208:-00064:+00112:-00042:003566.2336:05208
05209:-00062:+00124:-00061:003566.2336:05209
05210:-00084:+00102:-00079:003566.2336:05210
05211:-00086:+00111:-00025:003589.3132:05211
05212:-00053:+00090:-00049:003589.3132:05212
05213:-00072:+00097:-00045:003589.3132:05213
05214:-00069:+00073:-00109:003589.3132:05214
05215:-00072:+00062:-00116:003589.3132:05215
05216:-00056:+00060:-00183:003606.5393:05216
05217:-00071:+00029:-00232:003606.5393:05217
05218:-00063:+00011:-00225:003606.5393:05218
05219:-00039:+00013:-00186:003606.5393:05219
05220:-00042:+00000:-00159:003606.5393:05220
05221:-00001:+00009:-00126:003606.5393:05221
05222:-00002:+00038:-00167:003648.3994:05222
05223:-00012:+00052:-00150:003648.3994:05223
05224:+00029:+00047:-00176:003648.3994:05224
05225:+00041:+00060:-00175:003648.3994:05225
05226:+00071:+00083:-00175:003648.3994:05226
05227:+00053:+00078:-00110:003684.8920:05227
05228:+00067:+00067:-00099:003684.8920:05228
05229:+00060:+00063:-00028:003684.8920:05229
05230:+00032:+00022:+00133:003684.8920:05230
05231:+00033:+00035:+00142:003684.8920:05231
05232:+00056:+00012:-00113:003684.8920:05232
05233:+00039:+00044:-00388:003702.6171:05233
05234:+00034:+00045:-00339:003702.6171:05234
05235:+00055:+00046:-00166:003702.6171:05235
05236:+00022:+00052:+00011:003702.6171:05236
05237:+00046:+00069:+00292:003702.6171:05237
05238:+00058:+00078:+00343:003734.6374:05238
05239:-00002:+00073:+00107:003734.6374:05239
05240:-00023:+00146:-00064:003734.6374:05240
05241:+00001:+00154:+00061:003734.6374:05241
05242:-00020:+00176:+00025:003734.6374:05242
05243:-00035:+00198:+00008:003762.8322:05243
05244:-00020:+00188:+00138:003762.8322:05244
05245:-00013:+00175:+00120:003762.8322:05245
05246:-00041:+00141:+00004:003762.8322:05246
05247:-00017:+00136:+00066:003762.8322:05247
05248:-00033:+00102:+00028:003762.8322:05248
05249:-00034:+00076:+00041:003746.9145:05249
05250:-00022:+00062:+00087:003746.9145:05250
05251:-00059:+00069:+00114:003746.9145:05251
05252:-00062:+00018:+00106:003746.9145:05252
05253:-00091:-00011:+00125:003746.9145:05253
05254:-00133:-00078:+00047:003779.0764:05254
05255:-00179:-00086:+00071:003779.0764:05255
05256:-00177:-00159:+00098:003779.0764:05256
05257:-00166:-00177:+00068:003779.0764:05257
05258:-00149:-00216:+00048:003779.0764:05258
05259:-00163:-00247:+00054:003762.7641:05259
05260:-00032:-00225:-00027:003762.7641:05260
05261:-00122:-00275:-00142:003762.7641:05261
05262:-00027:-00244:+00052:003762.7641:05262
05263:-00055:-00243:+00084:003762.7641:05263
05264:-00004:-00217:+00045:003762.7641:05264
05265:-00019:-00216:+00065:003758.1381:05265
05266:+00026:-00146:+00073:003758.1381:05266
05267:+00011:-00140:+00053:003758.1381:05267
05268:+00060:-00078:+00013:003758.1381:05268
05269:+00043:-00055:-00027:003758.1381:05269
05270:+00067:+00016:-00062:003734.5141:05270
05271:+00053:+00043:+00026:003734.5141:05271
05272:+00075:+00075:+00025:003734.5141:05272
05273:+00067:+00102:-00018:003734.5141:05273
05274:+00085:+00149:-00011:003734.5141:05274
05275:+00093:+00169:-00026:003740.1130:05275
05276:+00082:+00233:-00057:003740.1130:05276
05277:+00091:+00229:-00065:003740.1130:05277
05278:+00047:+00226:-00015:003740.1130:05278
05279:+00039:+00229:+00044:003740.1130:05279
05280:+00047:+00226:+00022:003740.1130:05280
05281:+00023:+00234:+00077:003702.5847:05281
05282:+00026:+00172:+00068:003702.5847:05282
05283:-00014:+00154:+00023:003702.5847:05283
05284:-00055:+00145:+00069:003702.5847:05284
05285:-00060:+00111:+00043:003702.5847:05285
05286:-00103:+00045:-00082:003690.9184:05286
05287:-00049:+00040:+00017:003690.9184:05287
05288:-00059:+00019:+00019:003690.9184:05288
05289:-00058:-00012:-00003:003690.9184:05289
05290:-00032:-00113:+00016:003690.9184:05290
05291:-00038:-00084:+00098:003690.9184:05291
05292:-00041:-00167:+00052:003674.0168:05292
05293:-00027:-00157:-00020:003674.0168:05293
05294:+00036:-00162:+00029:003674.0168:05294
05295:+00043:-00194:+00105:003674.0168:05295
05296:+00033:-00199:+00107:003674.0168:05296
05297:+00026:-00209:+00085:003627.4487:05297
05298:+00040:-00247:+00017:003627.4487:05298
05299:+00017:-00237:-00032:003627.4487:05299
05300:+00030:-00190:-00010:003627.4487:05300
05301:+00006:-00180:+00072:003627.4487:05301
05302:+00001:-00157:+00126:003627.4487:05302
05303:-00009:-00119:+00098:003617.0510:05303
05304:+00028:-00110:+00015:003617.0510:05304
05305:-00029:-00070:+00071:003617.0510:05305
05306:+00001:-00008:+00016:003617.0510:05306
05307:+00014:+00003:+00013:003617.0510:05307
05308:-00008:+00043:+00002:003620.6147:05308
05309:+00001:+00061:+00041:003620.6147:05309
05310:-00007:+00073:+00082:003620.6147:05310
05311:-00001:+00097:+00017:003620.6147:05311
05312:-00025:+00100:+00006:003620.6147:05312
05313:-00024:+00106:-00045:003620.6147:05313
05314:-00037:+00116:-00050:003616.9836:05314
05315:-00058:+00110:+00017:003616.9836:05315
05316:-00046:+00124:-00040:003616.9836:05316
05317:-00072:+00129:+00007:003616.9836:05317
05318:-00037:+00104:+00019:003616.9836:05318
05319:-00045:+00119:+00004:003627.4274:05319
05320:-00031:+00070:-00018:003627.4274:05320
05321:-00056:+00074:+00006:003627.4274:05321
05322:-00056:+00089:-00036:003627.4274:05322
05323:-00056:+00109:-00103:003627.4274:05323
05324:-00039:+00096:-00102:003627.4274:05324
05325:-00031:+00056:-00057:003663.1337:05325
05326:-00003:+00056:-00093:003663.1337:05326
05327:-00003:+00027:-00110:003663.1337:05327
05328:-00001:+00017:-00120:003663.1337:05328
05329:+00000:+00018:-00117:003663.1337:05329
05330:-00023:+00001:-00141:003680.7543:05330
05331:-00016:-00032:-00005:003680.7543:05331
05332:+00016:-00029:+00023:003680.7543:05332
05333:+00006:-00085:+00111:003680.7543:05333
05334:+00004:-00128:+00159:003680.7543:05334
05335:+00010:-00134:+00029:003680.7543:05335
05336:-00015:-00137:-00173:003712.3728:05336
05337:+00002:-00139:-00198:003712.3728:05337
05338:+00001:-00143:-00192:003712.3728:05338
05339:+00021:-00111:-00135:003712.3728:05339
05340:+00088:-00126:-00059:003712.3728:05340
05341:+00095:-00076:+00136:003740.1047:05341
05342:+00123:-00065:+00194:003740.1047:05342
05343:+00119:-00002:+00201:003740.1047:05343
05344:+00105:+00069:+00115:003740.1047:05344
05345:+00107:+00115:-00022:003740.1047:05345
05346:+00080:+00176:-00053:003735.6494:05346
05347:+00086:+00169:-00034:003735.6494:05347
05348:+00018:+00205:-00082:003735.6494:05348
05349:+00011:+00204:-00111:003735.6494:05349
05350:+00013:+00189:-00002:003735.6494:05350
05351:-00045:+00165:+00016:003735.6494:05351
05352:-00048:+00150:-00002:003756.6044:05352
05353:-00046:+00142:+00144:003756.6044:05353
05354:-00046:+00126:+00113:003756.6044:05354
05355:-00068:+00089:+00006:003756.6044:05355
05356:-00094:+00081:-00004:003756.6044:05356
05357:-00143:-00001:+00099:003751.4594:05357
05358:-00180:-00008:-00003:003751.4594:05358
05359:-00184:-00048:-00074:003751.4594:05359
05360:-00188:-00109:+00000:003751.4594:05360
05361:-00195:-00109:-00011:003751.4594:05361
05362:-00171:-00144:-00112:003735.6574:05362
05363:-00116:-00173:-00043:003735.6574:05363
05364:-00075:-00171:-00019:003735.6574:05364
05365:-00054:-00178:-00014:003735.6574:05365
05366:-00026:-00204:+00076:003735.6574:05366
05367:-00009:-00180:+00088:003735.6574:05367
05368:+00042:-00172:+00074:003723.4516:05368
05369:+00028:-00151:+00036:003723.4516:05369
05370:+00046:-00117:+00079:003723.4516:05370
05371:+00024:-00125:+00116:003723.4516:05371
05372:-00008:-00110:+00080:003723.4516:05372
05373:-00025:-00076:+00083:003706.7705:05373
05374:-00003:-00034:+00012:003706.7705:05374
05375:-00030:-00020:-00084:003706.7705:05375
05376:-00011:+00049:-00152:003706.7705:05376
05377:+00003:+00046:-00073:003706.7705:05377
05378:-00013:+00062:-00014:003669.9553:05378
05379:+00021:+00092:+00091:003669.9553:05379
05380:+00018:+00125:+00056:003669.9553:05380
05381:-00003:+00135:-00001:003669.9553:05381
05382:-00046:+00160:+00036:003669.9553:05382
05383:-00087:+00158:+00031:003669.9553:05383
05384:-00134:+00171:+00064:003637.8562:05384
05385:-00111:+00148:+00073:003637.8562:05385
05386:-00112:+00133:+00113:003637.8562:05386
05387:-00111:+00116:+00071:003637.8562:05387
05388:-00131:+00102:+00049:003637.8562:05388
05389:-00108:+00048:+00030:003620.6147:05389
05390:-00091:+00026:-00037:003620.6147:05390
05391:-00105:+00004:-00013:003620.6147:05391
05392:-00030:-00015:+00048:003620.6147:05392
05393:-00018:-00042:+00075:003620.6147:05393
05394:-00002:-00065:+00080:003620.6147:05394
05395:+00028:-00072:+00060:003575.6499:05395
05396:+00029:-00103:+00043:003575.6499:05396
05397:+00058:-00136:-00069:003575.6499:05397
05398:+00039:-00098:+00072:003575.6499:05398
05399:+00065:-00134:+00095:003575.6499:05399
05400:+00038:-00158:+00068:003575.6499:05400
05401:+00057:-00145:-00046:003556.1223:05401
05402:+00037:-00154:-00022:003556.1223:05402
05403:-00002:-00142:+00041:003556.1223:05403
05404:-00003:-00132:+00024:003556.1223:05404
05405:-00029:-00107:+00025:003556.1223:05405
05406:-00040:-00098:+00102:003528.2846:05406
05407:-00037:-00067:+00018:003528.2846:05407
05408:-00039:-00043:+00055:003528.2846:05408
05409:-00019:-00049:+00043:003528.2846:05409
05410:-00027:-00012:+00036:003528.2846:05410
05411:-00028:+00022:-00004:003528.2846:05411
05412:-00022:+00022:+00007:003525.2580:05412
05413:-00021:+00036:-00016:003525.2580:05413
05414:-00028:+00049:-00079:003525.2580:05414
05415:-00003:+00042:-00052:003525.2580:05415
05416:-00029:+00027:-00066:003525.2580:05416
05417:-00026:+00045:-00063:003525.2580:05417
05418:-00004:+00064:-00042:003536.2465:05418
05419:-00011:+00064:-00038:003536.2465:05419
05420:-00009:+00052:+00010:003536.2465:05420
05421:+00013:+00046:-00017:003536.2465:05421
05422:+00013:+00040:-00013:003536.2465:05422
05423:+00003:+00057:+00002:003558.5332:05423
05424:+00031:+00062:-00025:003558.5332:05424
05425:+00030:+00072:-00076:003558.5332:05425
05426:+00011:+00073:-00058:003558.5332:05426
05427:+00006:+00072:-00052:003558.5332:05427
05428:+00014:+00091:-00117:003558.5332:05428
05429:+00005:+00091:-00112:003565.4130:05429
05430:+00009:+00088:-00102:003565.4130:05430
05431:+00010:+00124:-00125:003565.4130:05431
05432:+00014:+00092:-00117:003565.4130:05432
05433:+00004:+00123:-00095:003565.4130:05433
05434:-00005:+00107:-00137:003617.0974:05434
05435:-00029:+00121:-00129:003617.0974:05435
05436:-00030:+00116:-00080:003617.0974:05436
05437:-00061:+00117:-00101:003617.0974:05437
05438:-00086:+00106:-00128:003617.0974:05438
05439:-00081:+00107:-00073:003617.0974:05439
05440:-00098:+00104:-00094:003652.4426:05440
05441:-00106:+00103:-00131:003652.4426:05441
05442:-00119:+00103:-00101:003652.4426:05442
05443:-00109:+00105:-00073:003652.4426:05443
05444:-00108:+00112:-00142:003652.4426:05444
05445:-00121:+00111:-00120:003680.7622:05445
05446:-00100:+00126:-00073:003680.7622:05446
05447:-00065:+00126:-00134:003680.7622:05447
05448:-00047:+00118:-00134:003680.7622:05448
05449:-00010:+00145:-00098:003680.7622:05449
05450:-00006:+00129:-00096:003680.7622:05450
05451:-00010:+00092:-00065:003723.4597:05451
05452:+00026:+00067:+00089:003723.4597:05452
05453:+00021:+00034:+00107:003723.4597:05453
05454:+00000:-00032:+00083:003723.4597:05454
05455:-00006:-00044:-00016:003723.4597:05455
05456:-00022:-00057:-00218:003751.5100:05456
05457:-00071:-00074:-00221:003751.5100:05457
05458:-00035:-00101:-00127:003751.5100:05458
05459:-00058:-00106:+00000:003751.5100:05459
05460:-00007:-00097:+00254:003751.5100:05460
05461:+00006:-00069:+00321:003758.0957:05461
05462:+00001:-00064:+00230:003758.0957:05462
05463:+00015:-00062:+00125:003758.0957:05463
05464:+00131:+00017:+00132:003758.0957:05464
05465:+00095:+00038:+00104:003758.0957:05465
05466:+00185:+00126:+00112:003758.0957:05466
05467:+00134:+00090:+00065:003790.3540:05467
05468:+00159:+00137:+00106:003790.3540:05468
05469:+00108:+00102:+00122:003790.3540:05469
05470:+00101:+00132:+00063:003790.3540:05470
05471:+00039:+00150:+00205:003790.3540:05471
05472:+00057:+00163:+00154:003808.7871:05472
05473:+00012:+00158:+00073:003808.7871:05473
05474:-00094:+00170:+00053:003808.7871:05474
05475:-00106:+00133:+00073:003808.7871:05475
05476:-00185:+00118:+00039:003808.7871:05476
05477:-00238:+00067:-00026:003792.3530:05477
05478:-00236:+00064:+00047:003792.3530:05478
05479:-00249:-00021:-00001:003792.3530:05479
05480:-00249:-00078:+00078:003792.3530:05480
05481:-00219:-00100:+00080:003792.3530:05481
05482:-00215:-00141:-00101:003813.2150:05482
05483:-00159:-00166:-00204:003813.2150:05483
05484:-00109:-00178:-00133:003813.2150:05484
05485:-00073:-00230:+00025:003813.2150:05485
05486:-00045:-00228:+00078:003813.2150:05486
05487:-00005:-00257:-00034:003813.2150:05487
05488:+00012:-00223:-00011:003808.7001:05488
05489:+00077:-00225:+00061:003808.7001:05489
05490:+00101:-00214:-00028:003808.7001:05490
05491:+00101:-00211:+00105:003808.7001:05491
05492:+00197:-00148:+00135:003808.7001:05492
05493:+00144:-00109:+00100:003792.3359:05493
05494:+00165:-00055:+00023:003792.3359:05494
05495:+00177:-00009:+00050:003792.3359:05495
05496:+00182:+00043:-00008:003792.3359:05496
05497:+00154:+00069:-00038:003792.3359:05497
05498:+00169:+00103:-00005:003790.2944:05498
05499:+00153:+00151:+00008:003790.2944:05499
05500:+00135:+00166:-00024:003790.2944:05500
05501:+00073:+00202:-00070:003790.2944:05501
05502:+00075:+00210:-00068:003790.2944:05502
05503:+00003:+00224:-00013:003762.7221:05503
05504:+00011:+00227:+00103:003762.7221:05504
05505:-00023:+00236:+00137:003762.7221:05505
05506:-00038:+00209:+00091:003762.7221:05506
05507:-00052:+00186:+00080:003762.7221:05507
05508:-00085:+00163:+00045:003762.7221:05508
05509:-00114:+00111:+00041:003735.7243:05509
05510:-00108:+00082:+00091:003735.7243:05510
05511:-00132:-00008:+00118:003735.7243:05511
05512:-00107:-00074:+00127:003735.7243:05512
05513:-00147:-00120:+00042:003735.7243:05513
05514:-00107:-00148:+00032:003701.7719:05514
05515:-00086:-00190:+00058:003701.7719:05515
05516:-00050:-00206:+00062:003701.7719:05516
05517:-00015:-00226:+00150:003701.7719:05517
05518:-00011:-00265:+00174:003701.7719:05518
05519:+00029:-00261:+00115:003701.7719:05519
05520:+00050:-00273:+00105:003684.7863:05520
05521:+00054:-00266:+00136:003684.7863:05521
05522:+00052:-00256:+00139:003684.7863:05522
05523:+00039:-00273:+00166:003684.7863:05523
05524:+00058:-00250:+00123:003684.7863:05524
05525:+00041:-00228:+00029:003648.5146:05525
05526:+00026:-00201:-00009:003648.5146:05526
05527:+00044:-00186:-00051:003648.5146:05527
05528:+00043:-00119:-00058:003648.5146:05528
05529:+00041:-00125:+00141:003648.5146:05529
05530:+00042:-00093:+00206:003648.5146:05530
05531:+00018:-00047:+00119:003627.4428:05531
05532:+00027:-00015:+00053:003627.4428:05532
05533:-00011:+00013:+00007:003627.4428:05533
05534:-00001:+00083:-00062:003627.4428:05534
05535:-00029:+00084:-00081:003627.4428:05535
05536:-00007:+00075:-00068:003631.0886:05536
05537:-00023:+00077:-00077:003631.0886:05537
05538:-00018:+00090:-00062:003631.0886:05538
05539:-00045:+00084:-00027:003631.0886:05539
05540:-00020:+00094:-00055:003631.0886:05540
05541:-00048:+00074:-00075:003631.0886:05541
05542:-00064:+00080:-00059:003616.9755:05542
05543:-00073:+00055:-00049:003616.9755:05543
05544:-00091:+00067:-00072:003616.9755:05544
05545:-00092:+00044:-00084:003616.9755:05545
05546:-00107:+00042:-00095:003616.9755:05546
05547:-00106:+00082:-00132:003637.8562:05547
05548:-00120:+00045:-00119:003637.8562:05548
05549:-00095:+00059:-00100:003637.8562:05549
05550:-00062:+00060:-00140:003637.8562:05550
05551:-00055:+00079:-00135:003637.8562:05551
05552:-00016:+00074:-00146:003637.8562:05552
05553:+00006:+00099:-00140:003652.4265:05553
05554:+00014:+00088:-00180:003652.4265:05554
05555:+00035:+00129:-00185:003652.4265:05555
05556:+00036:+00117:-00186:003652.4265:05556
05557:+00044:+00125:-00217:003652.4265:05557
05558:+00057:+00114:-00218:003669.9230:05558
05559:+00048:+00114:-00135:003669.9230:05559
05560:+00075:+00087:-00171:003669.9230:05560
05561:+00069:+00050:-00112:003669.9230:05561
05562:+00076:+00042:-00078:003669.9230:05562
05563:+00002:-00005:+00066:003669.9230:05563
05564:+00026:-00014:-00028:003712.5026:05564
05565:-00006:-00032:-00074:003712.5026:05565
05566:-00005:-00041:-00177:003712.5026:05566
05567:-00060:-00046:-00150:003712.5026:05567
05568:-00044:-00037:-00074:003712.5026:05568
05569:-00047:-00046:-00023:003729.0354:05569
05570:-00047:-00013:+00107:003729.0354:05570
05571:+00015:+00010:+00206:003729.0354:05571
05572:-00040:+00047:+00050:003729.0354:05572
05573:-00004:+00096:-00049:003729.0354:05573
05574:+00061:+00108:+00111:003746.9313:05574
05575:+00053:+00158:+00070:003746.9313:05575
05576:+00019:+00150:+00071:003746.9313:05576
05577:+00048:+00166:+00070:003746.9313:05577
05578:+00028:+00176:-00027:003746.9313:05578
05579:-00027:+00159:-00110:003746.9313:05579
05580:-00060:+00145:+00055:003756.6381:05580
05581:-00056:+00130:+00087:003756.6381:05581
05582:-00082:+00098:+00111:003756.6381:05582
05583:-00077:+00084:+00078:003756.6381:05583
05584:-00100:+00059:+00040:003756.6381:05584
05585:-00115:+00035:+00063:003762.7048:05585
05586:-00092:+00016:+00139:003762.7048:05586
05587:-00116:-00050:+00081:003762.7048:05587
05588:-00114:-00067:+00117:003762.7048:05588
05589:-00095:-00092:-00044:003762.7048:05589
05590:-00109:-00133:+00027:003746.8559:05590
05591:-00133:-00195:-00073:003746.8559:05591
05592:-00154:-00202:-00119:003746.8559:05592
05593:-00144:-00229:-00129:003746.8559:05593
05594:-00143:-00249:-00042:003746.8559:05594
05595:-00127:-00251:+00033:003746.8559:05595
05596:-00067:-00238:+00100:003745.4360:05596
05597:-00068:-00249:+00120:003745.4360:05597
05598:+00007:-00181:+00122:003745.4360:05598
05599:+00018:-00165:+00237:003745.4360:05599
05600:+00106:-00116:+00214:003745.4360:05600
05601:-00003:-00158:-00074:003728.8349:05601
05602:+00061:-00078:-00064:003728.8349:05602
05603:+00056:-00064:-00005:003728.8349:05603
05604:+00038:+00019:-00088:003728.8349:05604
05605:+00044:+00025:-00036:003728.8349:05605
05606:+00154:+00128:-00050:003691.5107:05606
05607:+00178:+00201:-00040:003691.5107:05607
05608:+00146:+00238:-00093:003691.5107:05608
05609:+00155:+00242:+00020:003691.5107:05609
05610:+00125:+00268:+00139:003691.5107:05610
05611:+00124:+00256:+00133:003691.5107:05611
05612:+00119:+00285:+00140:003669.4406:05612
05613:+00050:+00256:+00110:003669.4406:05613
05614:-00018:+00208:+00086:003669.4406:05614
05615:-00077:+00194:+00044:003669.4406:05615
05616:-00136:+00173:+00027:003669.4406:05616
05617:-00179:+00107:-00003:003641.7260:05617
05618:-00191:+00051:+00065:003641.7260:05618
05619:-00169:+00020:+00051:003641.7260:05619
05620:-00156:-00075:+00142:003641.7260:05620
05621:-00146:-00109:+00077:003641.7260:05621
05622:-00107:-00141:+00039:003641.7260:05622
05623:-00094:-00177:+00056:003596.0551:05623
05624:-00086:-00191:+00078:003596.0551:05624
05625:-00071:-00239:+00097:003596.0551:05625
05626:-00022:-00282:-00034:003596.0551:05626
05627:-00045:-00273:+00061:003596.0551:05627
05628:-00029:-00270:-00015:003566.1440:05628
05629:-00017:-00238:+00056:003566.1440:05629
05630:+00018:-00237:+00116:003566.1440:05630
05631:+00041:-00207:+00200:003566.1440:05631
05632:+00075:-00181:+00148:003566.1440:05632
05633:+00085:-00164:+00093:003566.1440:05633
05634:+00104:-00119:+00079:003558.4653:05634
05635:+00081:-00084:+00015:003558.4653:05635
05636:+00103:-00066:-00047:003558.4653:05636
05637:+00073:+00018:-00053:003558.4653:05637
05638:+00055:+00027:-00063:003558.4653:05638
05639:+00037:+00060:-00090:003558.4653:05639
05640:+00017:+00085:-00072:003555.3020:05640
05641:-00005:+00092:-00028:003555.3020:05641
05642:-00023:+00091:+00022:003555.3020:05642
05643:-00018:+00113:+00010:003555.3020:05643
05644:-00032:+00143:+00021:003555.3020:05644
05645:-00030:+00161:+00040:003556.1223:05645
05646:-00020:+00154:+00070:003556.1223:05646
05647:-00047:+00133:+00081:003556.1223:05647
05648:-00072:+00145:+00002:003556.1223:05648
05649:-00101:+00145:-00095:003556.1223:05649
05650:-00094:+00101:-00087:003556.1223:05650
05651:-00106:+00100:-00046:003578.9404:05651
05652:-00104:+00072:-00057:003578.9404:05652
05653:-00100:+00051:-00014:003578.9404:05653
05654:-00068:+00042:-00010:003578.9404:05654
05655:-00050:+00029:-00050:003578.9404:05655
05656:-00022:+00039:-00016:003596.1633:05656
05657:-00029:+00009:+00002:003596.1633:05657
05658:-00018:+00016:-00007:003596.1633:05658
05659:-00030:+00023:-00051:003596.1633:05659
05660:-00042:+00019:-00078:003596.1633:05660
05661:-00046:+00002:-00111:003596.1633:05661
05662:-00033:-00005:-00158:003637.8715:05662
05663:-00056:+00021:-00135:003637.8715:05663
05664:-00023:+00036:-00089:003637.8715:05664
05665:-00011:+00014:-00134:003637.8715:05665
05666:+00003:+00015:-00170:003637.8715:05666
05667:+00001:-00009:-00123:003673.9523:05667
05668:+00027:+00002:-00107:003673.9523:05668
05669:+00021:-00045:-00138:003673.9523:05669
05670:+00023:-00048:-00037:003673.9523:05670
05671:+00043:-00042:-00004:003673.9523:05671
05672:+00007:-00052:+00141:003673.9523:05672
05673:+00002:-00069:+00147:003691.6572:05673
05674:+00005:-00069:+00109:003691.6572:05674
05675:-00014:-00061:-00125:003691.6572:05675
05676:-00017:-00051:-00300:003691.6572:05676
05677:-00046:-00063:-00320:003691.6572:05677
05678:-00030:-00063:-00177:003734.4074:05678
05679:-00016:-00067:-00069:003734.4074:05679
05680:+00018:-00014:+00235:003734.4074:05680
05681:+00057:-00012:+00271:003734.4074:05681
05682:+00018:+00053:+00114:003734.4074:05682
05683:+00021:+00097:-00036:003762.7561:05683
05684:+00065:+00127:+00038:003762.7561:05684
05685:+00084:+00149:+00073:003762.7561:05685
05686:+00065:+00203:+00034:003762.7561:05686
05687:+00084:+00200:+00012:003762.7561:05687
05688:+00108:+00191:-00019:003762.7561:05688
05689:+00091:+00188:-00071:003758.1635:05689
05690:+00073:+00166:-00023:003758.1635:05690
05691:+00060:+00152:-00030:003758.1635:05691
05692:+00056:+00133:+00004:003758.1635:05692
05693:+00038:+00131:-00017:003758.1635:05693
05694:+00039:+00112:+00146:003779.0092:05694
05695:+00000:+00082:+00160:003779.0092:05695
05696:-00070:+00028:+00130:003779.0092:05696
05697:-00099:+00024:-00078:003779.0092:05697
05698:-00137:-00032:-00057:003779.0092:05698
05699:-00195:-00058:-00038:003785.7519:05699
05700:-00206:-00089:-00087:003785.7519:05700
05701:-00234:-00144:-00102:003785.7519:05701
05702:-00254:-00166:-00102:003785.7519:05702
05703:-00236:-00185:-00077:003785.7519:05703
05704:-00187:-00207:-00110:003785.7519:05704
05705:-00178:-00211:-00026:003780.8393:05705
05706:-00117:-00217:-00009:003780.8393:05706
05707:-00071:-00180:+00015:003780.8393:05707
05708:-00020:-00184:+00089:003780.8393:05708
05709:-00008:-00135:+00111:003780.8393:05709
05710:+00039:-00094:+00029:003756.6213:05710
05711:-00014:-00087:+00077:003756.6213:05711
05712:+00128:-00023:+00044:003756.6213:05712
05713:+00058:-00007:-00026:003756.6213:05713
05714:+00107:+00021:-00106:003756.6213:05714
05715:+00041:+00041:-00126:003751.4677:05715
05716:+00105:+00110:+00037:003751.4677:05716
05717:+00111:+00086:+00040:003751.4677:05717
05718:+00090:+00161:+00030:003751.4677:05718
05719:+00100:+00177:+00007:003751.4677:05719
05720:+00050:+00179:+00036:003751.4677:05720
05721:+00028:+00201:+00049:003724.4936:05721
05722:-00008:+00216:+00086:003724.4936:05722
05723:-00030:+00222:+00029:003724.4936:05723
05724:-00039:+00212:+00146:003724.4936:05724
05725:-00049:+00180:+00124:003724.4936:05725
05726:-00074:+00183:+00080:003701.6755:05726
05727:-00082:+00151:+00075:003701.6755:05727
05728:-00077:+00109:+00138:003701.6755:05728
05729:-00129:+00030:+00044:003701.6755:05729
05730:-00119:+00009:+00055:003701.6755:05730
05731:-00099:-00048:+00109:003701.6755:05731
05732:-00097:-00106:+00059:003684.8188:05732
05733:-00098:-00121:+00070:003684.8188:05733
05734:-00069:-00186:+00145:003684.8188:05734
05735:-00068:-00221:+00073:003684.8188:05735
05736:-00032:-00211:+00065:003684.8188:05736
05737:+00010:-00249:+00042:003637.9667:05737
05738:+00010:-00228:+00100:003637.9667:05738
05739:+00038:-00246:+00038:003637.9667:05739
05740:+00085:-00208:-00003:003637.9667:05740
05741:+00102:-00209:-00005:003637.9667:05741
05742:+00100:-00175:-00009:003637.9667:05742
05743:+00118:-00201:+00097:003637.9184:05743
05744:+00129:-00160:+00104:003637.9184:05744
05745:+00112:-00156:+00074:003637.9184:05745
05746:+00134:-00123:-00040:003637.9184:05746
05747:+00078:-00097:-00038:003637.9184:05747
05748:+00068:-00051:-00024:003620.5280:05748
05749:+00076:-00024:-00059:003620.5280:05749
05750:+00054:+00037:+00041:003620.5280:05750
05751:+00051:+00041:+00042:003620.5280:05751
05752:+00030:+00079:+00051:003620.5280:05752
05753:+00043:+00102:-00022:003620.5280:05753
05754:+00029:+00124:-00088:003616.9443:05754
05755:-00001:+00134:-00103:003616.9443:05755
05756:-00018:+00156:-00094:003616.9443:05756
05757:-00042:+00159:-00043:003616.9443:05757
05758:-00056:+00135:-00028:003616.9443:05758
05759:-00021:+00191:-00074:003617.0588:05759
05760:-00042:+00150:-00032:003617.0588:05760
05761:-00046:+00162:-00022:003617.0588:05761
05762:-00055:+00145:-00037:003617.0588:05762
05763:-00022:+00136:-00038:003617.0588:05763
05764:-00018:+00118:-00036:003617.0588:05764
05765:-00003:+00128:-00055:003641.6943:05765
05766:-00029:+00104:-00096:003641.6943:05766
05767:-00023:+00086:-00048:003641.6943:05767
05768:-00015:+00087:-00022:003641.6943:05768
05769:-00004:+00115:-00075:003641.6943:05769
05770:-00004:+00089:-00053:003669.9792:05770
05771:-00007:+00089:-00023:003669.9792:05771
05772:-00004:+00081:-00075:003669.9792:05772
05773:-00028:+00055:-00111:003669.9792:05773
05774:-00041:+00030:-00056:003669.9792:05774
05775:-00035:-00006:-00041:003690.8862:05775
05776:-00035:-00017:-00070:003690.8862:05776
05777:-00042:-00038:-00020:003690.8862:05777
05778:-00014:-00070:+00144:003690.8862:05778
05779:-00017:-00106:+00150:003690.8862:05779
05780:-00016:-00132:+00069:003690.8862:05780
05781:-00015:-00150:-00091:003728.9436:05781
05782:-00025:-00130:-00223:003728.9436:05782
05783:-00002:-00156:-00162:003728.9436:05783
05784:+00014:-00150:-00026:003728.9436:05784
05785:-00011:-00143:+00024:003728.9436:05785
05786:+00068:-00083:+00212:003735.6911:05786
05787:+00089:-00039:+00271:003735.6911:05787
05788:+00090:-00002:+00204:003735.6911:05788
05789:+00096:+00044:+00096:003735.6911:05789
05790:+00103:+00096:+00049:003735.6911:05790
05791:+00098:+00141:-00126:003735.6911:05791
05792:+00091:+00155:-00069:003767.7988:05792
05793:+00067:+00150:-00050:003767.7988:05793
05794:+00029:+00159:-00001:003767.7988:05794
05795:+00005:+00155:+00016:003767.7988:05795
05796:-00040:+00137:+00074:003767.7988:05796
05797:-00054:+00123:+00049:003774.2231:05797
05798:-00065:+00130:-00012:003774.2231:05798
05799:-00067:+00088:-00065:003774.2231:05799
05800:-00086:+00069:-00047:003774.2231:05800
05801:-00129:+00028:-00053:003774.2231:05801
05802:-00149:-00022:+00017:003758.1635:05802
05803:-00155:-00023:+00012:003758.1635:05803
05804:-00159:-00058:-00017:003758.1635:05804
05805:-00155:-00088:-00064:003758.1635:05805
05806:-00147:-00084:-00095:003758.1635:05806
05807:-00114:-00105:-00088:003756.6879:05807
05808:-00094:-00113:-00055:003756.6879:05808
05809:-00058:-00099:-00010:003756.6879:05809
05810:+00003:-00122:-00044:003756.6879:05810
05811:+00042:-00104:-00029:003756.6879:05811
05812:+00074:-00101:+00026:003756.6879:05812
05813:+00069:-00093:-00029:003740.1801:05813
05814:+00081:-00093:-00034:003740.1801:05814
05815:+00107:-00057:+00059:003740.1801:05815
05816:+00073:-00053:+00078:003740.1801:05816
05817:+00026:-00061:+00065:003740.1801:05817
05818:+00024:-00042:+00027:003713.5683:05818
05819:-00009:-00028:-00112:003713.5683:05819
05820:-00049:-00008:-00143:003713.5683:05820
05821:-00040:+00025:-00111:003713.5683:05821
05822:-00067:+00036:+00071:003713.5683:05822
05823:+00041:+00083:+00079:003713.5683:05823
05824:-00003:+00099:+00142:003680.2241:05824
05825:+00040:+00106:+00147:003680.2241:05825
05826:-00086:+00103:+00126:003680.2241:05826
05827:-00037:+00117:+00087:003680.2241:05827
05828:-00076:+00130:+00111:003680.2241:05828
05829:-00098:+00118:+00059:003663.2463:05829
05830:-00097:+00106:+00096:003663.2463:05830
05831:-00091:+00109:+00081:003663.2463:05831
05832:-00131:+00073:+00086:003663.2463:05832
05833:-00119:+00064:+00089:003663.2463:05833
05834:-00098:+00025:+00001:003663.2463:05834
05835:-00081:+00002:+00059:003616.9992:05835
05836:-00053:-00046:+00021:003616.9992:05836
05837:-00048:-00044:+00019:003616.9992:05837
05838:-00049:-00106:+00113:003616.9992:05838
05839:-00004:-00114:+00100:003616.9992:05839
05840:-00057:-00122:+00053:003596.5820:05840
05841:-00016:-00119:+00085:003596.5820:05841
05842:-00017:-00173:+00023:003596.5820:05842
05843:+00013:-00136:+00046:003596.5820:05843
05844:+00029:-00156:-00012:003596.5820:05844
05845:+00009:-00140:+00019:003596.5820:05845
05846:+00025:-00150:+00045:003558.4423:05846
05847:+00034:-00141:+00073:003558.4423:05847
05848:+00030:-00118:+00055:003558.4423:05848
05849:+00035:-00108:-00026:003558.4423:05849
05850:+00001:-00090:-00018:003558.4423:05850
05851:+00011:-00074:-00067:003545.2631:05851
05852:+00013:-00079:-00086:003545.2631:05852
05853:+00006:-00035:+00025:003545.2631:05853
05854:+00029:-00033:+00004:003545.2631:05854
05855:+00027:+00002:+00027:003545.2631:05855
05856:+00027:+00018:-00014:003545.2631:05856
05857:+00019:+00033:-00065:003536.3056:05857
05858:+00042:+00048:-00051:003536.3056:05858
05859:+00030:+00066:-00010:003536.3056:05859
05860:+00005:+00065:-00011:003536.3056:05860
05861:-00025:+00079:+00005:003536.3056:05861
05862:+00010:+00078:-00011:003536.3056:05862
05863:-00002:+00085:+00001:003538.2978:05863
05864:-00003:+00076:-00044:003538.2978:05864
05865:-00006:+00067:+00017:003538.2978:05865
05866:-00045:+00047:+00040:003538.2978:05866
05867:-00022:+00049:-00034:003538.2978:05867
05868:-00015:+00025:-00015:003545.2329:05868
05869:-00019:+00034:-00004:003545.2329:05869
05870:-00016:+00035:-00048:003545.2329:05870
05871:-00004:+00030:-00068:003545.2329:05871
05872:-00001:+00064:-00055:003545.2329:05872
05873:-00002:+00084:-00081:003545.2329:05873
05874:-00019:+00076:-00076:003576.2226:05874
05875:-00041:+00096:-00013:003576.2226:05875
05876:-00057:+00094:+00003:003576.2226:05876
05877:-00052:+00088:-00023:003576.2226:05877
05878:-00073:+00129:-00032:003576.2226:05878
05879:-00081:+00114:-00054:003610.1230:05879
05880:-00106:+00115:-00073:003610.1230:05880
05881:-00091:+00103:-00129:003610.1230:05881
05882:-00092:+00115:-00153:003610.1230:05882
05883:-00117:+00091:-00184:003610.1230:05883
05884:-00107:+00094:-00126:003610.1230:05884
05885:-00092:+00056:-00112:003637.9987:05885
05886:-00097:+00053:-00100:003637.9987:05886
05887:-00078:+00050:-00130:003637.9987:05887
05888:-00078:+00024:-00109:003637.9987:05888
05889:-00073:+00000:-00037:003637.9987:05889
05890:-00046:+00006:-00051:003680.1838:05890
05891:-00040:-00022:-00024:003680.1838:05891
05892:-00017:-00008:+00013:003680.1838:05892
05893:+00010:-00014:+00016:003680.1838:05893
05894:+00029:-00042:-00023:003680.1838:05894
05895:+00028:-00029:-00060:003680.1838:05895
05896:+00059:-00024:-00089:003717.9399:05896
05897:+00041:-00009:-00157:003717.9399:05897
05898:+00044:-00036:-00132:003717.9399:05898
05899:+00048:-00017:-00002:003717.9399:05899
05900:+00057:+00004:+00180:003717.9399:05900
05901:+00040:+00009:+00225:003735.7578:05901
05902:+00018:+00070:+00009:003735.7578:05902
05903:-00029:+00087:+00058:003735.7578:05903
05904:+00084:+00113:+00093:003735.7578:05904
05905:+00036:+00103:+00071:003735.7578:05905
05906:+00083:+00158:-00093:003735.7578:05906
05907:+00071:+00118:+00005:003756.6630:05907
05908:+00079:+00129:+00067:003756.6630:05908
05909:+00061:+00126:+00045:003756.6630:05909
05910:+00027:+00107:+00029:003756.6630:05910
05911:+00008:+00123:+00061:003756.6630:05911
05912:+00007:+00129:+00018:003774.2570:05912
05913:+00020:+00145:+00096:003774.2570:05913
05914:-00013:+00107:+00117:003774.2570:05914
05915:-00012:+00096:+00107:003774.2570:05915
05916:-00023:+00040:-00070:003774.2570:05916
05917:-00037:+00048:-00034:003769.6240:05917
05918:-00100:-00016:+00064:003769.6240:05918
05919:-00153:-00048:-00083:003769.6240:05919
05920:-00161:-00085:-00168:003769.6240:05920
05921:-00183:-00122:-00038:003769.6240:05921
05922:-00162:-00162:-00043:003779.2026:05922
05923:-00188:-00179:-00116:003779.2026:05923
05924:-00111:-00210:-00054:003779.2026:05924
05925:-00066:-00196:+00129:003779.2026:05925
05926:-00080:-00249:+00081:003779.2026:05926
05927:-00106:-00251:+00090:003779.2026:05927
05928:-00085:-00256:+00119:003762.8154:05928
05929:-00057:-00266:+00105:003762.8154:05929
05930:-00050:-00236:+00024:003762.8154:05930
05931:-00044:-00209:+00022:003762.8154:05931
05932:-00040:-00217:-00024:003762.8154:05932
05933:-00030:-00188:-00008:003735.7243:05933
05934:+00008:-00114:+00032:003735.7243:05934
05935:+00033:-00060:-00002:003735.7243:05935
05936:+00036:-00047:+00011:003735.7243:05936
05937:+00104:+00040:+00091:003735.7243:05937
05938:+00085:+00097:+00037:003723.4436:05938
05939:+00112:+00139:+00036:003723.4436:05939
05940:+00113:+00191:+00070:003723.4436:05940
05941:+00121:+00220:+00040:003723.4436:05941
05942:+00064:+00248:+00059:003723.4436:05942
05943:+00065:+00255:+00145:003723.4436:05943
05944:+00057:+00268:+00116:003706.8115:05944
05945:+00028:+00258:+00081:003706.8115:05945
05946:-00014:+00258:+00040:003706.8115:05946
05947:-00024:+00251:+00025:003706.8115:05947
05948:-00038:+00182:-00066:003706.8115:05948
05949:-00019:+00130:+00042:003670.0278:05949
05950:-00033:+00075:+00120:003670.0278:05950
05951:-00035:+00010:+00145:003670.0278:05951
05952:-00072:-00037:+00128:003670.0278:05952
05953:-00072:-00078:+00158:003670.0278:05953
05954:-00108:-00154:+00076:003670.0278:05954
05955:-00109:-00157:+00062:003648.3994:05955
05956:-00098:-00196:-00001:003648.3994:05956
05957:-00116:-00213:+00085:003648.3994:05957
05958:-00057:-00224:+00024:003648.3994:05958
05959:-00060:-00210:+00019:003648.3994:05959
05960:-00022:-00227:+00044:003641.8376:05960
05961:-00030:-00251:+00006:003641.8376:05961
05962:+00001:-00224:+00037:003641.8376:05962
05963:+00042:-00223:+00147:003641.8376:05963
05964:+00038:-00196:+00176:003641.8376:05964
05965:+00033:-00182:+00069:003641.8376:05965
05966:+00023:-00145:-00018:003606.5471:05966
05967:+00006:-00141:-00052:003606.5471:05967
05968:+00042:-00075:-00115:003606.5471:05968
05969:+00020:-00057:-00087:003606.5471:05969
05970:+00089:-00038:+00053:003606.5471:05970
05971:+00101:-00024:+00066:003596.5668:05971
05972:+00096:-00004:+00088:003596.5668:05972
05973:+00081:+00029:-00003:003596.5668:05973
05974:+00076:+00046:-00020:003596.5668:05974
05975:+00056:+00077:-00136:003596.5668:05975
05976:+00002:+00092:-00116:003596.5668:05976
05977:-00012:+00118:-00072:003610.1386:05977
05978:-00054:+00102:-00074:003610.1386:05978
05979:-00057:+00131:-00040:003610.1386:05979
05980:-00073:+00102:-00032:003610.1386:05980
05981:-00074:+00127:-00022:003610.1386:05981
05982:-00067:+00104:-00053:003617.0458:05982
05983:-00067:+00120:-00023:003617.0458:05983
05984:-00052:+00133:-00077:003617.0458:05984
05985:-00054:+00138:-00080:003617.0458:05985
05986:-00001:+00145:-00117:003617.0458:05986
05987:-00025:+00128:-00073:003617.0458:05987
05988:-00002:+00116:-00111:003637.9414:05988
05989:-00043:+00088:-00103:003637.9414:05989
05990:-00032:+00099:-00104:003637.9414:05990
05991:-00050:+00083:-00111:003637.9414:05991
05992:-00075:+00085:-00083:003637.9414:05992
05993:-00053:+00094:-00078:003652.4506:05993
05994:-00054:+00056:-00110:003652.4506:05994
05995:-00053:+00064:-00143:003652.4506:05995
05996:-00028:+00043:-00155:003652.4506:05996
05997:-00010:+00022:-00106:003652.4506:05997
05998:-00013:-00004:-00107:003652.4506:05998
05999:+00019:+00003:-00111:003680.8188:05999
06000:+00035:-00023:-00019:003680.8188:06000
06001:+00070:-00027:-00066:003680.8188:06001
06002:+00062:-00029:-00084:003680.8188:06002
06003:+00044:-00075:+00069:003680.8188:06003
06004:+00005:-00093:+00078:003723.6147:06004
06005:-00027:-00097:-00003:003723.6147:06005
06006:-00041:-00069:-00205:003723.6147:06006
06007:-00058:-00067:-00199:003723.6147:06007
06008:-00035:-00044:-00104:003723.6147:06008
06009:-00035:-00055:-00053:003723.6147:06009
06010:-00056:-00012:+00074:003740.3813:06010
06011:+00013:-00004:+00224:003740.3813:06011
06012:-00019:+00015:+00203:003740.3813:06012
06013:-00011:+00066:+00055:003740.3813:06013
06014:+00002:+00077:-00018:003740.3813:06014
06015:+00033:+00112:-00006:003758.2390:06015
06016:+00044:+00132:+00009:003758.2390:06016
06017:+00032:+00134:+00055:003758.2390:06017
06018:+00051:+00155:+00081:003758.2390:06018
06019:+00017:+00138:+00059:003758.2390:06019
06020:+00002:+00145:+00015:003767.7651:06020
06021:-00023:+00116:+00037:003767.7651:06021
06022:-00055:+00126:+00019:003767.7651:06022
06023:-00073:+00093:-00045:003767.7651:06023
06024:-00084:+00109:-00031:003767.7651:06024
06025:-00066:+00100:+00064:003785.6833:06025
06026:-00078:+00083:+00000:003785.6833:06026
06027:-00119:+00041:+00035:003785.6833:06027
06028:-00081:+00064:+00076:003785.6833:06028
06029:-00121:+00018:+00006:003785.6833:06029
06030:-00114:-00024:-00032:003785.6833:06030
06031:-00105:-00035:-00061:003769.4204:06031
06032:-00113:-00072:-00006:003769.4204:06032
06033:-00107:-00087:-00090:003769.4204:06033
06034:-00093:-00127:-00121:003769.4204:06034
06035:-00085:-00139:-00046:003769.4204:06035
06036:-00089:-00158:+00003:003756.6130:06036
06037:-00059:-00132:+00012:003756.6130:06037
06038:-00032:-00136:+00100:003756.6130:06038
06039:-00039:-00154:+00081:003756.6130:06039
06040:-00060:-00154:+00012:003756.6130:06040
06041:-00022:-00143:+00116:003751.4848:06041
06042:-00034:-00117:+00058:003751.4848:06042
06043:-00036:-00071:-00022:003751.4848:06043
06044:-00002:-00066:+00133:003751.4848:06044
06045:+00044:-00063:+00018:003751.4848:06045
06046:+00038:+00005:+00014:003751.4848:06046
06047:+00085:+00015:+00118:003713.6179:06047
06048:+00076:+00069:+00122:003713.6179:06048
06049:+00059:+00101:+00059:003713.6179:06049
06050:+00095:+00135:+00082:003713.6179:06050
06051:+00038:+00160:+00083:003713.6179:06051
06052:+00073:+00196:+00035:003701.6672:06052
06053:+00058:+00167:+00069:003701.6672:06053
06054:+00049:+00210:+00063:003701.6672:06054
06055:+00022:+00188:+00075:003701.6672:06055
06056:+00038:+00182:+00119:003701.6672:06056
06057:+00016:+00157:+00062:003701.6672:06057
06058:+00006:+00141:+00096:003674.0334:06058
06059:+00007:+00093:+00100:003674.0334:06059
06060:-00009:+00055:+00060:003674.0334:06060
06061:-00004:+00012:+00058:003674.0334:06061
06062:-00031:-00013:-00023:003674.0334:06062
06063:-00053:-00054:+00034:003638.0302:06063
06064:-00002:-00096:+00013:003638.0302:06064
06065:-00035:-00120:+00045:003638.0302:06065
06066:-00028:-00121:+00169:003638.0302:06066
06067:-00026:-00202:+00187:003638.0302:06067
06068:-00035:-00203:+00151:003638.0302:06068
06069:-00042:-00193:+00062:003617.1049:06069
06070:-00085:-00202:+00159:003617.1049:06070
06071:-00082:-00214:+00020:003617.1049:06071
06072:-00091:-00213:+00005:003617.1049:06072
06073:-00070:-00203:-00021:003617.1049:06073
06074:-00068:-00215:+00000:003579.0178:06074
06075:-00051:-00164:-00004:003579.0178:06075
06076:-00026:-00154:-00038:003579.0178:06076
06077:-00006:-00120:-00025:003579.0178:06077
06078:+00024:-00089:-00076:003579.0178:06078
06079:+00044:-00067:-00092:003579.0178:06079
06080:+00048:-00050:+00001:003555.3544:06080
06081:+00101:-00017:+00104:003555.3544:06081
06082:+00089:+00053:+00079:003555.3544:06082
06083:+00105:+00069:+00084:003555.3544:06083
06084:+00059:+00076:+00053:003555.3544:06084
06085:+00034:+00088:-00042:003555.3544:06085
06086:+00002:+00116:-00091:003556.1965:06086
06087:-00001:+00091:-00091:003556.1965:06087
06088:-00037:+00098:-00042:003556.1965:06088
06089:-00060:+00089:-00039:003556.1965:06089
06090:-00071:+00089:-00033:003556.1965:06090
06091:-00047:+00111:-00002:003568.8034:06091
06092:-00057:+00091:+00024:003568.8034:06092
06093:-00068:+00089:+00066:003568.8034:06093
06094:-00030:+00093:+00075:003568.8034:06094
06095:-00032:+00115:+00001:003568.8034:06095
06096:-00053:+00126:-00080:003568.8034:06096
06097:-00033:+00124:-00008:003565.4431:06097
06098:-00077:+00103:-00056:003565.4431:06098
06099:-00076:+00119:-00125:003565.4431:06099
06100:-00075:+00116:-00128:003565.4431:06100
06101:-00073:+00094:-00021:003565.4431:06101
06102:-00065:+00095:-00098:003617.1745:06102
06103:-00061:+00076:-00096:003617.1745:06103
06104:-00059:+00073:-00061:003617.1745:06104
06105:-00044:+00061:-00053:003617.1745:06105
06106:-00016:+00073:-00129:003617.1745:06106
06107:-00020:+00066:-00090:003617.1745:06107
06108:-00038:+00057:-00091:003631.2067:06108
06109:-00056:+00053:-00099:003631.2067:06109
06110:-00054:+00054:-00071:003631.2067:06110
06111:-00042:+00021:-00013:003631.2067:06111
06112:-00023:-00020:-00109:003631.2067:06112
06113:-00010:-00027:-00153:003670.0114:06113
06114:-00013:-00056:+00005:003670.0114:06114
06115:-00010:-00086:-00050:003670.0114:06115
06116:-00018:-00116:-00064:003670.0114:06116
06117:+00015:-00174:-00051:003670.0114:06117
06118:+00000:-00150:-00077:003670.0114:06118
06119:-00044:-00140:-00167:003701.7153:06119
06120:-00038:-00118:+00003:003701.7153:06120
06121:-00030:-00101:+00119:003701.7153:06121
06122:-00007:-00073:+00232:003701.7153:06122
06123:+00014:-00066:+00223:003701.7153:06123
06124:+00023:+00001:+00048:003728.9436:06124
06125:+00070:+00058:-00175:003728.9436:06125
06126:+00095:+00078:-00171:003728.9436:06126
06127:+00132:+00105:-00039:003728.9436:06127
06128:+00100:+00141:-00088:003728.9436:06128
06129:+00112:+00173:-00071:003735.6911:06129
06130:+00147:+00154:+00093:003735.6911:06130
06131:+00137:+00149:-00002:003735.6911:06131
06132:+00075:+00161:-00055:003735.6911:06132
06133:+00056:+00149:-00003:003735.6911:06133
06134:+00042:+00175:-00046:003735.6911:06134
06135:-00028:+00176:-00002:003745.5769:06135
06136:-00046:+00136:+00132:003745.5769:06136
06137:-00079:+00104:+00133:003745.5769:06137
06138:-00135:+00098:-00026:003745.5769:06138
06139:-00141:+00029:-00106:003745.5769:06139
06140:-00201:+00000:-00140:003751.4594:06140
06141:-00270:-00028:-00168:003751.4594:06141
06142:-00265:-00068:-00095:003751.4594:06142
06143:-00256:-00111:+00008:003751.4594:06143
06144:-00218:-00174:+00052:003751.4594:06144
06145:-00225:-00173:+00042:003735.6494:06145
06146:-00224:-00182:+00039:003735.6494:06146
06147:-00155:-00187:-00030:003735.6494:06147
06148:-00134:-00190:-00040:003735.6494:06148
06149:-00041:-00135:+00085:003735.6494:06149
06150:-00045:-00172:+00096:003735.6494:06150
06151:+00042:-00125:+00055:003712.6164:06151
06152:+00043:-00120:+00052:003712.6164:06152
06153:+00066:-00100:-00018:003712.6164:06153
06154:+00088:-00074:-00071:003712.6164:06154
06155:+00116:-00039:-00008:003712.6164:06155
06156:+00142:-00032:+00005:003706.8283:06156
06157:+00130:+00026:+00104:003706.8283:06157
06158:+00183:+00062:+00179:003706.8283:06158
06159:+00133:+00073:+00155:003706.8283:06159
06160:+00117:+00160:-00109:003706.8283:06160
06161:+00077:+00173:-00127:003706.8283:06161
06162:+00011:+00179:-00033:003680.8027:06162
06163:-00028:+00190:+00127:003680.8027:06163
06164:-00047:+00181:+00123:003680.8027:06164
06165:-00062:+00163:+00205:003680.8027:06165
06166:-00118:+00140:+00099:003680.8027:06166
06167:-00133:+00120:+00013:003658.9172:06167
06168:-00159:+00074:+00029:003658.9172:06168
06169:-00158:+00041:+00060:003658.9172:06169
06170:-00179:-00005:+00064:003658.9172:06170
06171:-00102:-00026:+00108:003658.9172:06171
06172:-00101:-00077:+00122:003658.9172:06172
06173:-00048:-00098:+00071:003641.8056:06173
06174:-00007:-00125:+00037:003641.8056:06174
06175:-00002:-00159:+00016:003641.8056:06175
06176:+00036:-00190:+00039:003641.8056:06176
06177:+00051:-00162:-00040:003641.8056:06177
06178:+00081:-00184:-00009:003616.9755:06178
06179:+00097:-00202:+00071:003616.9755:06179
06180:+00119:-00177:+00081:003616.9755:06180
06181:+00144:-00173:+00148:003616.9755:06181
06182:+00111:-00174:+00191:003616.9755:06182
06183:+00119:-00157:+00104:003616.9755:06183
06184:+00109:-00131:+00102:003596.5893:06184
06185:+00091:-00089:-00007:003596.5893:06185
06186:+00030:-00093:-00053:003596.5893:06186
06187:+00026:-00072:-00103:003596.5893:06187
06188:+00010:-00077:-00046:003596.5893:06188
06189:-00003:-00042:-00013:003589.2976:06189
06190:-00025:+00004:-00034:003589.2976:06190
06191:-00017:-00007:-00049:003589.2976:06191
06192:-00041:+00023:+00025:003589.2976:06192
06193:-00020:+00040:-00015:003589.2976:06193
06194:-00061:+00040:+00007:003589.2976:06194
06195:-00074:+00070:-00005:003565.4431:06195
06196:-00093:+00097:-00070:003565.4431:06196
06197:-00097:+00098:-00109:003565.4431:06197
06198:-00082:+00101:-00068:003565.4431:06198
06199:-00082:+00087:-00012:003565.4431:06199
06200:-00069:+00098:-00065:003596.5363:06200
06201:-00045:+00078:-00021:003596.5363:06201
06202:-00015:+00094:-00007:003596.5363:06202
06203:+00014:+00083:-00014:003596.5363:06203
06204:+00001:+00095:-00006:003596.5363:06204
06205:+00037:+00094:+00010:003596.5363:06205
06206:+00070:+00091:-00037:003610.1230:06206
06207:+00071:+00092:-00115:003610.1230:06207
06208:+00076:+00105:-00052:003610.1230:06208
06209:+00058:+00106:-00060:003610.1230:06209
06210:+00035:+00133:-00080:003610.1230:06210
06211:+00072:+00176:-00058:003627.4252:06211
06212:+00045:+00163:-00018:003627.4252:06212
06213:+00026:+00149:-00027:003627.4252:06213
06214:-00010:+00133:-00068:003627.4252:06214
06215:-00025:+00114:-00106:003627.4252:06215
06216:-00070:+00099:-00086:003627.4252:06216
06217:-00080:+00067:-00097:003669.5278:06217
06218:-00094:+00063:-00093:003669.5278:06218
06219:-00120:+00012:-00085:003669.5278:06219
06220:-00120:+00004:-00152:003669.5278:06220
06221:-00094:-00010:-00135:003669.5278:06221
06222:-00100:-00050:-00125:003695.8398:06222
06223:-00087:-00078:-00105:003695.8398:06223
06224:-00046:-00092:+00007:003695.8398:06224
06225:-00025:-00136:+00120:003695.8398:06225
06226:-00022:-00171:+00092:003695.8398:06226
06227:-00020:-00171:+00054:003695.8398:06227
06228:-00003:-00157:-00161:003713.5437:06228
06229:-00011:-00116:-00259:003713.5437:06229
06230:+00037:-00109:-00131:003713.5437:06230
06231:+00071:-00106:-00076:003713.5437:06231
06232:+00103:-00073:+00165:003713.5437:06232
06233:+00203:-00045:+00296:003756.6464:06233
06234:+00159:-00033:+00183:003756.6464:06234
06235:+00163:+00049:+00056:003756.6464:06235
06236:+00130:+00096:-00037:003756.6464:06236
06237:+00129:+00107:-00073:003756.6464:06237
06238:+00134:+00133:-00018:003774.2570:06238
06239:+00123:+00186:-00012:003774.2570:06239
06240:+00078:+00190:+00004:003774.2570:06240
06241:+00075:+00165:+00129:003774.2570:06241
06242:+00039:+00206:+00061:003774.2570:06242
06243:-00037:+00162:+00021:003774.2570:06243
06244:-00030:+00158:+00074:003780.7792:06244
06245:-00068:+00120:+00111:003780.7792:06245
06246:-00081:+00103:+00011:003780.7792:06246
06247:-00145:+00046:+00049:003780.7792:06247
06248:-00130:+00052:+00048:003780.7792:06248
06249:-00162:+00018:-00029:003779.0341:06249
06250:-00176:-00031:-00020:003779.0341:06250
06251:-00155:-00045:+00064:003779.0341:06251
06252:-00157:-00088:-00014:003779.0341:06252
06253:-00168:-00128:-00035:003779.0341:06253
06254:-00142:-00153:-00041:003797.1352:06254
06255:-00167:-00199:-00156:003797.1352:06255
06256:-00146:-00164:-00088:003797.1352:06256
06257:-00077:-00197:-00027:003797.1352:06257
06258:-00061:-00201:+00044:003797.1352:06258
06259:-00002:-00194:-00059:003780.9157:06259
06260:+00030:-00169:+00063:003780.9157:06260
06261:+00040:-00164:+00027:003780.9157:06261
06262:+00004:-00140:+00094:003780.9157:06262
06263:+00021:-00105:+00150:003780.9157:06263
06264:+00005:-00090:+00141:003780.9157:06264
06265:+00007:-00041:+00039:003779.0507:06265
06266:-00003:-00015:-00040:003779.0507:06266
06267:-00007:-00006:-00053:003779.0507:06267
06268:-00005:+00044:-00139:003779.0507:06268
06269:+00011:+00100:-00128:003779.0507:06269
06270:+00004:+00116:-00013:003762.7814:06270
06271:+00091:+00150:+00000:003762.7814:06271
06272:+00023:+00136:+00063:003762.7814:06272
06273:+00117:+00218:+00096:003762.7814:06273
06274:+00038:+00229:+00056:003762.7814:06274
06275:+00034:+00242:+00052:003735.6662:06275
06276:+00051:+00240:+00151:003735.6662:06276
06277:+00026:+00217:+00068:003735.6662:06277
06278:-00011:+00224:+00019:003735.6662:06278
06279:-00030:+00191:+00077:003735.6662:06279
06280:-00040:+00155:-00028:003735.6662:06280
06281:-00082:+00118:-00092:003712.5925:06281
06282:-00036:+00083:+00110:003712.5925:06282
06283:-00043:+00045:+00195:003712.5925:06283
06284:-00041:-00017:+00094:003712.5925:06284
06285:-00016:-00045:+00124:003712.5925:06285
06286:+00000:-00082:+00094:003695.8723:06286
06287:-00004:-00139:-00001:003695.8723:06287
06288:-00033:-00159:+00046:003695.8723:06288
06289:-00009:-00214:+00133:003695.8723:06289
06290:-00022:-00232:+00097:003695.8723:06290
06291:-00055:-00242:+00034:003695.8723:06291
06292:-00017:-00282:+00034:003659.3474:06292
06293:-00057:-00287:+00001:003659.3474:06293
06294:-00020:-00297:-00066:003659.3474:06294
06295:-00022:-00273:+00060:003659.3474:06295
06296:+00011:-00280:+00198:003659.3474:06296
06297:+00019:-00239:+00147:003637.8093:06297
06298:+00022:-00211:+00103:003637.8093:06298
06299:+00061:-00186:+00004:003637.8093:06299
06300:+00016:-00149:-00028:003637.8093:06300
06301:+00032:-00118:-00039:003637.8093:06301
06302:+00036:-00099:+00055:003637.8093:06302
06303:+00076:-00038:+00057:003610.0524:06303
06304:+00056:+00008:-00019:003610.0524:06304
06305:+00056:+00012:+00017:003610.0524:06305
06306:+00061:+00069:+00002:003610.0524:06306
06307:+00019:+00088:-00082:003610.0524:06307
06308:+00044:+00110:-00068:003596.1633:06308
06309:-00013:+00101:+00003:003596.1633:06309
06310:-00039:+00113:-00026:003596.1633:06310
06311:-00050:+00101:-00054:003596.1633:06311
06312:-00070:+00102:-00022:003596.1633:06312
06313:-00076:+00101:-00050:003596.1633:06313
06314:-00116:+00099:-00063:003586.4189:06314
06315:-00118:+00085:-00046:003586.4189:06315
06316:-00095:+00074:-00052:003586.4189:06316
06317:-00115:+00059:-00053:003586.4189:06317
06318:-00099:+00071:-00059:003586.4189:06318
06319:-00068:+00093:-00051:003599.6142:06319
06320:-00021:+00088:-00121:003599.6142:06320
06321:-00021:+00098:-00037:003599.6142:06321
06322:+00028:+00107:-00010:003599.6142:06322
06323:-00012:+00140:-00057:003599.6142:06323
06324:+00003:+00133:-00100:003599.6142:06324
06325:+00024:+00173:-00091:003606.5937:06325
06326:+00039:+00163:-00103:003606.5937:06326
06327:+00029:+00174:-00169:003606.5937:06327
06328:+00028:+00172:-00140:003606.5937:06328
06329:+00004:+00151:-00154:003606.5937:06329
06330:-00054:+00158:-00183:003637.9414:06330
06331:-00086:+00133:-00163:003637.9414:06331
06332:-00077:+00142:-00120:003637.9414:06332
06333:-00133:+00109:-00108:003637.9414:06333
06334:-00124:+00073:-00018:003637.9414:06334
06335:-00098:+00043:+00122:003637.9414:06335
06336:-00118:-00018:+00246:003684.8920:06336
06337:-00109:-00043:+00051:003684.8920:06337
06338:-00080:-00080:-00083:003684.8920:06338
06339:-00046:-00038:-00351:003684.8920:06339
06340:-00043:-00076:-00234:003684.8920:06340
06341:+00026:-00095:-00093:003691.6330:06341
06342:+00044:-00114:-00137:003691.6330:06342
06343:+00073:-00106:+00214:003691.6330:06343
06344:+00182:-00124:+00266:003691.6330:06344
06345:+00089:-00058:+00142:003691.6330:06345
06346:+00085:-00068:-00015:003691.6330:06346
06347:+00106:-00005:+00116:003723.4924:06347
06348:+00115:+00035:+00054:003723.4924:06348
06349:+00082:+00080:+00082:003723.4924:06349
06350:+00120:+00085:+00070:003723.4924:06350
06351:+00094:+00106:+00156:003723.4924:06351
06352:+00137:+00101:+00078:003728.9851:06352
06353:+00033:+00159:+00059:003728.9851:06353
06354:+00049:+00140:+00081:003728.9851:06354
06355:+00004:+00181:+00064:003728.9851:06355
06356:-00034:+00177:-00071:003728.9851:06356
06357:-00055:+00183:-00020:003735.7744:06357
06358:-00076:+00124:-00018:003735.7744:06358
06359:-00112:+00118:-00086:003735.7744:06359
06360:-00177:+00095:-00004:003735.7744:06360
06361:-00202:+00041:+00035:003735.7744:06361
06362:-00223:+00003:+00100:003735.7744:06362
06363:-00204:-00033:-00006:003734.5632:06363
06364:-00236:-00111:+00029:003734.5632:06364
06365:-00231:-00119:+00081:003734.5632:06365
06366:-00224:-00145:-00187:003734.5632:06366
06367:-00165:-00167:-00090:003734.5632:06367
06368:-00139:-00218:-00172:003729.0686:06368
06369:-00099:-00216:+00051:003729.0686:06369
06370:-00049:-00220:+00059:003729.0686:06370
06371:-00059:-00213:-00004:003729.0686:06371
06372:-00031:-00212:-00046:003729.0686:06372
06373:-00024:-00203:-00007:003713.7167:06373
06374:+00057:-00204:+00147:003713.7167:06374
06375:+00027:-00174:+00135:003713.7167:06375
06376:+00066:-00132:+00127:003713.7167:06376
06377:+00061:-00110:+00093:003713.7167:06377
06378:+00078:-00075:-00061:003713.7167:06378
06379:+00055:-00010:-00038:003712.7143:06379
06380:+00060:+00018:-00057:003712.7143:06380
06381:+00061:+00040:-00040:003712.7143:06381
06382:+00048:+00110:+00013:003712.7143:06382
06383:+00053:+00168:+00127:003712.7143:06383
06384:+00072:+00193:+00113:003684.8920:06384
06385:+00053:+00247:+00058:003684.8920:06385
06386:+00089:+00259:-00001:003684.8920:06386
06387:+00030:+00270:+00039:003684.8920:06387
06388:+00027:+00274:+00102:003684.8920:06388
06389:+00014:+00296:+00085:003684.8920:06389
06390:+00000:+00296:+00044:003669.9633:06390
06391:-00070:+00244:-00021:003669.9633:06391
06392:-00083:+00231:-00011:003669.9633:06392
06393:-00096:+00179:+00019:003669.9633:06393
06394:-00125:+00108:+00095:003669.9633:06394
06395:-00153:+00088:+00099:003637.8715:06395
06396:-00175:+00018:-00003:003637.8715:06396
06397:-00153:-00007:+00000:003637.8715:06397
06398:-00167:-00070:+00044:003637.8715:06398
06399:-00115:-00121:+00044:003637.8715:06399
06400:-00117:-00147:+00062:003637.8715:06400
06401:-00049:-00165:+00209:003631.1435:06401
06402:-00041:-00208:+00105:003631.1435:06402
06403:-00046:-00208:+00070:003631.1435:06403
06404:-00013:-00240:+00043:003631.1435:06404
06405:-00004:-00265:+00053:003631.1435:06405
06406:+00030:-00253:-00035:003585.8388:06406
06407:+00077:-00252:+00015:003585.8388:06407
06408:+00085:-00242:+00016:003585.8388:06408
06409:+00122:-00238:-00062:003585.8388:06409
06410:+00120:-00232:-00044:003585.8388:06410
06411:+00142:-00199:-00033:003585.8388:06411
06412:+00108:-00171:+00000:003586.3579:06412
06413:+00108:-00113:+00128:003586.3579:06413
06414:+00100:-00093:+00169:003586.3579:06414
06415:+00068:-00010:+00080:003586.3579:06415
06416:+00047:+00003:-00046:003586.3579:06416
06417:+00041:+00044:-00027:003578.9711:06417
06418:+00014:+00085:-00089:003578.9711:06418
06419:-00003:+00094:-00149:003578.9711:06419
06420:+00009:+00105:-00048:003578.9711:06420
06421:-00002:+00126:-00018:003578.9711:06421
06422:-00024:+00140:-00037:003578.9711:06422
06423:-00004:+00126:-00004:003575.7036:06423
06424:-00029:+00126:-00017:003575.7036:06424
06425:-00030:+00103:-00037:003575.7036:06425
06426:-00046:+00115:-00097:003575.7036:06426
06427:-00053:+00109:-00051:003575.7036:06427
06428:-00102:+00096:-00066:003575.7036:06428
06429:-00079:+00073:-00088:003596.5134:06429
06430:-00066:+00083:-00107:003596.5134:06430
06431:-00072:+00059:-00081:003596.5134:06431
06432:-00061:+00084:-00084:003596.5134:06432
06433:-00017:+00094:-00041:003596.5134:06433
06434:+00014:+00065:-00048:003641.7736:06434
06435:-00013:+00069:-00125:003641.7736:06435
06436:+00015:+00067:-00133:003641.7736:06436
06437:+00000:+00069:-00094:003641.7736:06437
06438:-00029:+00043:-00121:003641.7736:06438
06439:-00022:+00085:-00166:003641.7736:06439
06440:-00039:+00070:-00141:003637.9667:06440
06441:-00044:+00100:-00148:003637.9667:06441
06442:-00057:+00056:-00191:003637.9667:06442
06443:-00043:+00050:-00123:003637.9667:06443
06444:-00044:+00021:-00069:003637.9667:06444
06445:-00027:+00014:-00093:003680.2241:06445
06446:-00021:-00003:+00091:003680.2241:06446
06447:-00024:-00012:+00172:003680.2241:06447
06448:-00043:-00082:+00157:003680.2241:06448
06449:+00009:-00062:-00015:003680.2241:06449
06450:-00025:-00080:-00239:003717.7990:06450
06451:-00003:-00066:-00249:003717.7990:06451
06452:+00009:-00081:-00196:003717.7990:06452
06453:-00014:-00078:-00150:003717.7990:06453
06454:+00011:-00054:+00295:003717.7990:06454
06455:+00119:+00002:+00318:003717.7990:06455
06456:+00053:+00059:+00090:003735.7243:06456
06457:+00103:+00099:+00017:003735.7243:06457
06458:+00115:+00143:+00076:003735.7243:06458
06459:+00099:+00154:-00017:003735.7243:06459
06460:+00079:+00183:-00031:003735.7243:06460
06461:+00084:+00202:+00065:003756.6879:06461
06462:+00079:+00205:+00087:003756.6879:06462
06463:+00052:+00191:+00054:003756.6879:06463
06464:+00015:+00193:+00085:003756.6879:06464
06465:-00012:+00162:+00071:003756.6879:06465
06466:-00040:+00150:+00051:003774.2658:06466
06467:-00037:+00120:+00038:003774.2658:06467
06468:-00031:+00101:+00071:003774.2658:06468
06469:-00079:+00059:+00130:003774.2658:06469
06470:-00116:+00022:-00028:003774.2658:06470
06471:-00133:-00007:-00041:003774.2658:06471
06472:-00151:-00045:+00180:003769.4458:06472
06473:-00164:-00116:+00054:003769.4458:06473
06474:-00202:-00141:-00070:003769.4458:06474
06475:-00162:-00181:-00169:003769.4458:06475
06476:-00192:-00194:-00026:003769.4458:06476
06477:-00093:-00225:-00102:003779.0595:06477
06478:-00143:-00276:-00059:003779.0595:06478
06479:-00046:-00238:+00052:003779.0595:06479
06480:-00074:-00258:+00097:003779.0595:06480
06481:-00019:-00250:+00037:003779.0595:06481
06482:-00041:-00247:+00069:003774.1889:06482
06483:-00021:-00229:+00029:003774.1889:06483
06484:+00024:-00217:+00052:003774.1889:06484
06485:+00026:-00178:+00101:003774.1889:06485
06486:+00019:-00132:+00096:003774.1889:06486
06487:-00014:-00145:-00001:003774.1889:06487
06488:+00047:-00076:-00002:003758.1970:06488
06489:+00077:-00012:-00016:003758.1970:06489
06490:+00055:+00009:-00151:003758.1970:06490
06491:+00068:+00072:-00039:003758.1970:06491
06492:+00067:+00122:-00040:003758.1970:06492
06493:+00067:+00155:-00060:003756.6213:06493
06494:+00096:+00223:+00061:003756.6213:06494
06495:+00099:+00210:+00105:003756.6213:06495
06496:+00072:+00258:+00112:003756.6213:06496
06497:+00023:+00279:+00004:003756.6213:06497
06498:+00031:+00270:+00036:003740.1718:06498
06499:+00002:+00268:+00040:003740.1718:06499
06500:-00025:+00257:+00027:003740.1718:06500
06501:-00017:+00236:+00069:003740.1718:06501
06502:-00034:+00178:+00083:003740.1718:06502
06503:-00045:+00171:+00046:003740.1718:06503
06504:-00051:+00090:+00066:003724.5512:06504
06505:-00072:+00040:+00101:003724.5512:06505
06506:-00035:+00014:+00083:003724.5512:06506
06507:-00070:-00034:+00054:003724.5512:06507
06508:-00025:-00081:+00123:003724.5512:06508
06509:-00022:-00111:+00061:003701.6672:06509
06510:-00026:-00120:+00078:003701.6672:06510
06511:-00007:-00185:+00063:003701.6672:06511
06512:-00027:-00188:+00047:003701.6672:06512
06513:-00013:-00212:+00040:003701.6672:06513
06514:+00028:-00212:+00130:003684.8271:06514
06515:-00028:-00223:+00163:003684.8271:06515
06516:-00005:-00226:+00028:003684.8271:06516
06517:-00026:-00231:+00010:003684.8271:06517
06518:+00028:-00215:+00070:003684.8271:06518
06519:+00005:-00205:+00075:003684.8271:06519
06520:+00006:-00186:+00152:003659.2355:06520
06521:+00017:-00158:+00118:003659.2355:06521
06522:-00010:-00133:-00019:003659.2355:06522
06523:+00002:-00101:-00091:003659.2355:06523
06524:-00007:-00074:-00025:003659.2355:06524
06525:+00006:-00056:-00065:003637.8637:06525
06526:+00024:-00035:-00039:003637.8637:06526
06527:+00033:-00018:+00069:003637.8637:06527
06528:+00060:+00000:+00034:003637.8637:06528
06529:+00032:+00051:+00000:003637.8637:06529
06530:+00037:+00040:+00083:003637.8637:06530
06531:-00013:+00047:+00070:003631.1120:06531
06532:-00026:+00058:-00025:003631.1120:06532
06533:-00020:+00066:-00047:003631.1120:06533
06534:-00085:+00061:-00036:003631.1120:06534
06535:-00114:+00065:-00073:003631.1120:06535
06536:-00099:+00055:-00071:003627.3859:06536
06537:-00081:+00052:-00062:003627.3859:06537
06538:-00092:+00044:-00053:003627.3859:06538
06539:-00065:+00063:-00047:003627.3859:06539
06540:-00032:+00057:-00023:003627.3859:06540
06541:-00043:+00063:-00037:003627.3859:06541
06542:+00007:+00109:-00054:003627.4428:06542
06543:+00032:+00127:-00021:003627.4428:06543
06544:+00055:+00141:-00050:003627.4428:06544
06545:+00053:+00135:-00047:003627.4428:06545
06546:+00048:+00153:-00086:003627.4428:06546
06547:+00044:+00149:-00134:003652.3945:06547
06548:+00011:+00159:-00147:003652.3945:06548
06549:-00016:+00132:-00163:003652.3945:06549
06550:-00071:+00136:-00158:003652.3945:06550
06551:-00065:+00156:-00188:003652.3945:06551
06552:-00086:+00135:-00189:003652.3945:06552
06553:-00066:+00119:-00130:003669.9792:06553
06554:-00076:+00110:-00075:003669.9792:06554
06555:-00068:+00113:-00103:003669.9792:06555
06556:-00066:+00070:-00092:003669.9792:06556
06557:-00068:+00064:+00011:003669.9792:06557
06558:-00054:+00050:+00032:003701.6831:06558
06559:-00069:-00033:+00132:003701.6831:06559
06560:-00037:-00062:+00115:003701.6831:06560
06561:-00046:-00119:+00019:003701.6831:06561
06562:-00069:-00137:-00314:003701.6831:06562
06563:-00069:-00141:-00371:003701.6831:06563
06564:-00021:-00155:-00170:003717.8239:06564
06565:-00011:-00143:-00022:003717.8239:06565
06566:+00005:-00130:+00106:003717.8239:06566
06567:+00057:-00109:+00294:003717.8239:06567
06568:+00049:-00066:+00085:003717.8239:06568
06569:+00037:-00029:+00018:003724.5678:06569
06570:+00135:+00036:+00048:003724.5678:06570
06571:+00109:+00042:+00125:003724.5678:06571
06572:+00136:+00114:+00032:003724.5678:06572
06573:+00116:+00132:+00064:003724.5678:06573
06574:+00150:+00152:+00064:003745.4609:06574
06575:+00119:+00149:-00002:003745.4609:06575
06576:+00093:+00162:+00027:003745.4609:06576
06577:+00065:+00190:+00057:003745.4609:06577
06578:+00018:+00193:-00041:003745.4609:06578
06579:+00039:+00180:+00092:003745.4609:06579
06580:-00026:+00172:+00179:003751.3244:06580
06581:-00093:+00139:+00070:003751.3244:06581
06582:-00146:+00103:+00041:003751.3244:06582
06583:-00191:+00081:+00054:003751.3244:06583
06584:-00241:+00020:-00028:003751.3244:06584
06585:-00276:-00032:-00016:003735.5996:06585
06586:-00292:-00089:+00098:003735.5996:06586
06587:-00297:-00102:-00012:003735.5996:06587
06588:-00278:-00162:-00030:003735.5996:06588
06589:-00270:-00207:-00028:003735.5996:06589
06590:-00241:-00230:-00140:003745.4194:06590
06591:-00175:-00224:-00098:003745.4194:06591
06592:-00077:-00227:-00011:003745.4194:06592
06593:-00036:-00226:+00058:003745.4194:06593
06594:+00010:-00215:+00020:003745.4194:06594
06595:+00007:-00160:+00160:003745.4194:06595
06596:+00068:-00161:+00208:003728.8684:06596
06597:+00104:-00129:+00130:003728.8684:06597
06598:+00106:-00099:+00044:003728.8684:06598
06599:+00117:-00058:+00040:003728.8684:06599
06600:+00072:-00026:-00105:003728.8684:06600
06601:+00160:+00012:+00036:003713.4943:06601
06602:+00076:+00022:-00159:003713.4943:06602
06603:+00088:+00116:-00021:003713.4943:06603
06604:+00084:+00094:-00015:003713.4943:06604
06605:+00117:+00179:-00051:003713.4943:06605
06606:+00031:+00172:+00027:003713.4943:06606
06607:+00090:+00228:+00000:003701.6672:06607
06608:-00018:+00210:+00051:003701.6672:06608
06609:+00000:+00267:+00026:003701.6672:06609
06610:-00053:+00227:+00081:003701.6672:06610
06611:-00081:+00216:+00067:003701.6672:06611
06612:-00066:+00204:+00040:003684.7944:06612
06613:-00105:+00168:+00038:003684.7944:06613
06614:-00114:+00127:+00029:003684.7944:06614
06615:-00091:+00099:+00107:003684.7944:06615
06616:-00090:+00037:+00075:003684.7944:06616
06617:-00089:-00006:+00073:003648.5781:06617
06618:-00061:-00033:+00061:003648.5781:06618
06619:-00052:-00038:-00015:003648.5781:06619
06620:-00061:-00078:-00057:003648.5781:06620
06621:-00025:-00128:+00015:003648.5781:06621
06622:-00008:-00148:+00075:003648.5781:06622
06623:-00008:-00184:+00065:003648.3837:06623
06624:+00040:-00188:+00062:003648.3837:06624
06625:+00030:-00193:+00092:003648.3837:06625
06626:+00050:-00209:+00068:003648.3837:06626
06627:+00034:-00216:+00097:003648.3837:06627
06628:+00056:-00208:+00090:003631.1120:06628
06629:+00054:-00200:+00089:003631.1120:06629
06630:+00039:-00192:+00065:003631.1120:06630
06631:+00043:-00177:+00059:003631.1120:06631
06632:+00003:-00150:+00057:003631.1120:06632
06633:+00016:-00140:-00047:003631.1120:06633
06634:-00009:-00115:-00035:003616.9677:06634
06635:+00024:-00100:+00031:003616.9677:06635
06636:+00005:-00098:-00035:003616.9677:06636
06637:+00003:-00063:-00003:003616.9677:06637
06638:+00003:-00039:+00081:003616.9677:06638
06639:+00003:-00006:+00069:003616.9677:06639
06640:+00006:+00038:-00029:003606.8720:06640
06641:-00011:+00058:+00011:003606.8720:06641
06642:+00002:+00083:+00014:003606.8720:06642
06643:-00032:+00112:-00019:003606.8720:06643
06644:-00054:+00110:-00006:003606.8720:06644
06645:-00074:+00087:-00007:003620.6223:06645
06646:-00053:+00102:-00055:003620.6223:06646
06647:-00072:+00089:-00095:003620.6223:06647
06648:-00064:+00112:-00039:003620.6223:06648
06649:-00031:+00077:-00045:003620.6223:06649
06650:-00020:+00088:-00062:003620.6223:06650
06651:+00007:+00093:-00053:003648.6022:06651
06652:+00016:+00101:-00055:003648.6022:06652
06653:+00033:+00110:-00042:003648.6022:06653
06654:+00056:+00123:-00057:003648.6022:06654
06655:+00086:+00136:-00099:003648.6022:06655
06656:+00074:+00118:-00140:003658.8540:06656
06657:+00034:+00103:-00129:003658.8540:06657
06658:+00022:+00114:-00127:003658.8540:06658
06659:+00009:+00104:-00124:003658.8540:06659
06660:-00003:+00103:-00139:003658.8540:06660
06661:-00019:+00128:-00074:003695.7414:06661
06662:-00072:+00125:-00116:003695.7414:06662
06663:-00085:+00106:-00216:003695.7414:06663
06664:-00082:+00115:-00176:003695.7414:06664
06665:-00089:+00097:-00180:003695.7414:06665
06666:-00082:+00064:-00202:003695.7414:06666
06667:-00077:+00041:-00108:003713.5273:06667
06668:-00078:+00032:+00033:003713.5273:06668
06669:-00086:+00019:+00085:003713.5273:06669
06670:-00030:-00065:+00114:003713.5273:06670
06671:-00025:-00094:+00027:003713.5273:06671
06672:+00009:-00088:-00136:003734.4404:06672
06673:+00032:-00091:-00317:003734.4404:06673
06674:+00063:-00106:-00202:003734.4404:06674
06675:+00087:-00112:-00174:003734.4404:06675
06676:+00104:-00093:+00149:003734.4404:06676
06677:+00147:-00056:+00297:003734.4404:06677
06678:+00103:-00050:+00197:003762.7900:06678
06679:+00083:+00009:-00050:003762.7900:06679
06680:+00127:+00039:-00004:003762.7900:06680
06681:+00126:+00071:+00060:003762.7900:06681
06682:+00120:+00110:+00036:003762.7900:06682
06683:+00115:+00155:+00127:003769.3952:06683
06684:+00083:+00173:+00163:003769.3952:06684
06685:+00047:+00162:+00112:003769.3952:06685
06686:+00019:+00171:+00088:003769.3952:06686
06687:+00011:+00166:+00071:003769.3952:06687
06688:-00049:+00153:+00018:003790.3288:06688
06689:-00083:+00161:+00048:003790.3288:06689
06690:-00107:+00119:+00095:003790.3288:06690
06691:-00142:+00108:+00113:003790.3288:06691
06692:-00182:+00082:+00022:003790.3288:06692
06693:-00191:+00045:+00004:003797.2043:06693
06694:-00197:-00016:-00031:003797.2043:06694
06695:-00201:-00077:+00014:003797.2043:06695
06696:-00171:-00085:+00053:003797.2043:06696
06697:-00159:-00132:+00038:003797.2043:06697
06698:-00165:-00189:+00017:003797.2043:06698
06699:-00128:-00194:+00065:003792.2846:06699
06700:-00094:-00223:-00016:003792.2846:06700
06701:-00098:-00244:-00042:003792.2846:06701
06702:-00048:-00246:-00026:003792.2846:06702
06703:-00027:-00227:-00023:003792.2846:06703
06704:-00005:-00223:-00015:003790.3620:06704
06705:+00006:-00194:+00030:003790.3620:06705
06706:+00027:-00175:+00114:003790.3620:06706
06707:+00022:-00130:+00108:003790.3620:06707
06708:+00056:-00083:+00059:003790.3620:06708
06709:+00033:-00076:-00011:003808.8481:06709
06710:+00041:-00024:-00007:003808.8481:06710
06711:+00027:+00000:-00067:003808.8481:06711
06712:+00042:+00045:-00068:003808.8481:06712
06713:+00044:+00077:-00091:003808.8481:06713
06714:+00061:+00152:-00083:003769.4204:06714
06715:+00059:+00186:-00043:003769.4204:06715
06716:+00056:+00200:+00022:003769.4204:06716
06717:+00046:+00235:+00000:003769.4204:06717
06718:+00037:+00225:+00013:003769.4204:06718
06719:+00040:+00253:+00021:003769.4204:06719
06720:+00019:+00252:+00056:003779.0004:06720
06721:+00026:+00211:+00087:003779.0004:06721
06722:-00019:+00216:+00067:003779.0004:06722
06723:-00039:+00184:+00026:003779.0004:06723
06724:-00020:+00159:+00014:003779.0004:06724
06725:-00051:+00119:-00008:003751.5014:06725
06726:-00033:+00126:-00075:003751.5014:06726
06727:-00006:+00043:+00000:003751.5014:06727
06728:-00014:+00003:-00008:003751.5014:06728
06729:-00071:-00018:+00046:003751.5014:06729
06730:-00018:-00055:+00032:003724.6591:06730
06731:-00043:-00057:+00071:003724.6591:06731
06732:+00023:-00111:+00078:003724.6591:06732
06733:+00008:-00124:+00108:003724.6591:06733
06734:+00016:-00138:+00080:003724.6591:06734
06735:+00038:-00175:+00160:003724.6591:06735
06736:+00036:-00186:+00111:003712.5354:06736
06737:+00039:-00163:+00039:003712.5354:06737
06738:+00003:-00202:+00003:003712.5354:06738
06739:-00011:-00203:+00064:003712.5354:06739
06740:+00041:-00222:+00054:003712.5354:06740
06741:-00011:-00195:+00113:003695.7827:06741
06742:+00015:-00209:+00067:003695.7827:06742
06743:-00038:-00195:+00023:003695.7827:06743
06744:-00019:-00165:-00015:003695.7827:06744
06745:-00031:-00166:-00040:003695.7827:06745
06746:-00023:-00124:+00007:003695.7827:06746
06747:-00002:-00103:+00104:003659.1796:06747
06748:-00027:-00097:+00137:003659.1796:06748
06749:-00020:-00066:+00107:003659.1796:06749
06750:-00031:-00061:+00048:003659.1796:06750
06751:-00061:-00033:+00024:003659.1796:06751
06752:-00070:-00003:-00081:003648.3208:06752
06753:-00032:+00023:-00051:003648.3208:06753
06754:-00033:+00015:-00009:003648.3208:06754
06755:-00053:+00053:+00024:003648.3208:06755
06756:-00026:+00055:+00025:003648.3208:06756
06757:-00027:+00068:-00022:003648.3208:06757
06758:-00027:+00082:-00017:003641.6625:06758
06759:-00004:+00074:-00006:003641.6625:06759
06760:-00013:+00089:+00023:003641.6625:06760
06761:-00008:+00113:+00011:003641.6625:06761
06762:+00007:+00141:-00019:003641.6625:06762
06763:+00005:+00156:-00032:003648.5385:06763
06764:+00017:+00158:-00053:003648.5385:06764
06765:+00001:+00160:-00075:003648.5385:06765
06766:-00009:+00160:-00110:003648.5385:06766
06767:-00023:+00149:-00091:003648.5385:06767
06768:-00043:+00162:-00111:003648.5385:06768
06769:-00022:+00148:-00175:003669.4645:06769
06770:-00039:+00145:-00227:003669.4645:06770
06771:-00047:+00141:-00256:003669.4645:06771
06772:-00056:+00106:-00275:003669.4645:06772
06773:-00085:+00074:-00178:003669.4645:06773
06774:-00090:+00033:-00046:003684.7702:06774
06775:-00062:+00028:+00012:003684.7702:06775
06776:-00061:-00035:+00241:003684.7702:06776
06777:-00077:-00051:+00297:003684.7702:06777
06778:-00064:-00096:+00190:003684.7702:06778
06779:-00062:-00083:-00265:003702.5270:06779
06780:-00064:-00082:-00376:003702.5270:06780
06781:-00001:-00085:-00298:003702.5270:06781
06782:+00004:-00129:-00209:003702.5270:06782
06783:-00014:-00125:-00221:003702.5270:06783
06784:+00064:-00088:+00028:003702.5270:06784
06785:+00122:-00044:+00295:003712.5437:06785
06786:+00087:-00056:+00244:003712.5437:06786
06787:+00082:+00025:+00091:003712.5437:06787
06788:+00154:+00028:+00156:003712.5437:06788
06789:+00144:+00125:+00077:003712.5437:06789
06790:+00110:+00154:+00004:003740.1633:06790
06791:+00121:+00223:+00057:003740.1633:06791
06792:+00080:+00208:+00073:003740.1633:06792
06793:+00063:+00194:-00018:003740.1633:06793
06794:+00052:+00195:-00112:003740.1633:06794
06795:-00005:+00221:+00024:003740.1633:06795
06796:+00011:+00207:+00047:003724.4770:06796
06797:-00049:+00196:+00084:003724.4770:06797
06798:-00072:+00160:-00043:003724.4770:06798
06799:-00103:+00132:-00009:003724.4770:06799
06800:-00121:+00083:+00119:003724.4770:06800
06801:-00154:+00038:+00118:003734.4404:06801
06802:-00190:-00020:+00068:003734.4404:06802
06803:-00230:-00042:+00113:003734.4404:06803
06804:-00233:-00125:+00048:003734.4404:06804
06805:-00258:-00167:+00054:003734.4404:06805
06806:-00211:-00200:-00047:003740.1718:06806
06807:-00158:-00208:-00082:003740.1718:06807
06808:-00120:-00244:-00029:003740.1718:06808
06809:-00078:-00276:-00091:003740.1718:06809
06810:-00090:-00271:+00029:003740.1718:06810
06811:-00018:-00269:+00061:003740.1718:06811
06812:-00084:-00280:+00127:003713.5109:06812
06813:+00025:-00250:+00150:003713.5109:06813
06814:-00042:-00243:+00220:003713.5109:06814
06815:+00022:-00190:+00104:003713.5109:06815
06816:-00057:-00191:+00134:003713.5109:06816
06817:-00014:-00116:+00036:003723.4436:06817
06818:-00010:-00110:-00013:003723.4436:06818
06819:+00059:-00026:-00150:003723.4436:06819
06820:+00034:+00057:-00205:003723.4436:06820
06821:+00091:+00094:-00171:003723.4436:06821
06822:+00136:+00141:-00070:003695.7172:06822
06823:+00120:+00190:+00097:003695.7172:06823
06824:+00140:+00194:+00158:003695.7172:06824
06825:+00075:+00250:+00148:003695.7172:06825
06826:+00071:+00258:+00080:003695.7172:06826
06827:+00032:+00277:+00059:003695.7172:06827
06828:-00052:+00277:+00061:003669.9956:06828
06829:-00066:+00261:+00078:003669.9956:06829
06830:-00108:+00215:+00051:003669.9956:06830
06831:-00135:+00181:-00009:003669.9956:06831
06832:-00122:+00153:+00022:003669.9956:06832
06833:-00137:+00116:-00025:003648.3129:06833
06834:-00109:+00074:-00028:003648.3129:06834
06835:-00126:-00003:+00068:003648.3129:06835
06836:-00118:-00017:+00039:003648.3129:06836
06837:-00110:-00027:+00045:003648.3129:06837
06838:-00048:-00082:+00085:003648.3129:06838
06839:-00051:-00088:+00096:003631.0485:06839
06840:-00104:-00099:+00028:003631.0485:06840
06841:-00045:-00145:+00158:003631.0485:06841
06842:-00032:-00150:+00009:003631.0485:06842
06843:-00006:-00205:+00030:003631.0485:06843
06844:+00042:-00181:+00036:003606.5009:06844
06845:+00042:-00211:+00021:003606.5009:06845
06846:+00048:-00230:-00016:003606.5009:06846
06847:+00106:-00220:+00158:003606.5009:06847
06848:+00096:-00212:+00149:003606.5009:06848
06849:+00038:-00202:+00128:003606.5009:06849
06850:+00073:-00180:+00012:003586.3049:06850
06851:+00048:-00147:-00005:003586.3049:06851
06852:+00018:-00130:-00060:003586.3049:06852
06853:+00021:-00128:-00005:003586.3049:06853
06854:+00010:-00074:-00002:003586.3049:06854
06855:+00013:-00053:+00009:003586.3049:06855
06856:-00025:-00050:+00008:003589.2976:06856
06857:-00001:+00002:-00080:003589.2976:06857
06858:-00045:+00012:+00010:003589.2976:06858
06859:-00024:+00049:+00002:003589.2976:06859
06860:-00039:+00072:+00035:003589.2976:06860
06861:-00027:+00089:+00033:003585.8002:06861
06862:-00053:+00094:+00006:003585.8002:06862
06863:-00062:+00108:-00083:003585.8002:06863
06864:-00069:+00105:-00102:003585.8002:06864
06865:-00077:+00115:-00120:003585.8002:06865
06866:-00064:+00101:-00111:003585.8002:06866
06867:-00030:+00101:-00082:003606.7182:06867
06868:-00017:+00107:-00094:003606.7182:06868
06869:-00008:+00102:-00070:003606.7182:06869
06870:+00058:+00120:-00067:003606.7182:06870
06871:+00047:+00104:-00083:003606.7182:06871
06872:+00054:+00125:-00075:003641.7341:06872
06873:+00050:+00117:-00041:003641.7341:06873
06874:+00046:+00121:-00125:003641.7341:06874
06875:+00021:+00122:-00094:003641.7341:06875
06876:+00019:+00121:-00109:003641.7341:06876
06877:+00010:+00123:-00179:003641.7341:06877
06878:-00040:+00127:-00187:003638.1091:06878
06879:-00037:+00101:-00112:003638.1091:06879
06880:-00060:+00111:-00153:003638.1091:06880
06881:-00067:+00107:-00138:003638.1091:06881
06882:-00061:+00126:-00107:003638.1091:06882
06883:-00106:+00115:-00142:003669.4243:06883
06884:-00068:+00108:-00143:003669.4243:06884
06885:-00070:+00085:-00093:003669.4243:06885
06886:-00035:+00073:-00020:003669.4243:06886
06887:-00021:+00035:+00074:003669.4243:06887
06888:-00034:-00049:+00194:003669.4243:06888
06889:-00060:-00056:+00141:003706.7541:06889
06890:-00087:-00082:-00249:003706.7541:06890
06891:-00053:-00075:-00305:003706.7541:06891
06892:-00020:-00109:-00203:003706.7541:06892
06893:+00046:-00117:-00091:003706.7541:06893
06894:+00037:-00116:+00019:003713.4450:06894
06895:+00107:-00103:+00326:003713.4450:06895
06896:+00096:-00113:+00258:003713.4450:06896
06897:+00047:-00082:+00129:003713.4450:06897
06898:+00087:-00022:+00080:003713.4450:06898
06899:+00121:+00030:+00168:003734.4074:06899
06900:+00133:+00049:+00110:003734.4074:06900
06901:+00122:+00087:-00004:003734.4074:06901
06902:+00122:+00097:+00063:003734.4074:06902
06903:+00093:+00086:+00054:003734.4074:06903
06904:+00042:+00092:+00013:003734.4074:06904
06905:+00008:+00112:+00063:003751.3330:06905
06906:-00034:+00092:+00076:003751.3330:06906
06907:-00070:+00129:+00035:003751.3330:06907
06908:-00061:+00120:+00197:003751.3330:06908
06909:-00083:+00101:+00154:003751.3330:06909
06910:-00132:+00110:+00054:003758.0957:06910
06911:-00122:+00059:+00021:003758.0957:06911
06912:-00140:+00018:-00067:003758.0957:06912
06913:-00196:-00006:-00152:003758.0957:06913
06914:-00194:-00057:+00057:003758.0957:06914
06915:-00171:-00124:-00046:003767.7153:06915
06916:-00177:-00113:-00086:003767.7153:06916
06917:-00096:-00156:-00154:003767.7153:06917
06918:-00115:-00149:-00028:003767.7153:06918
06919:-00037:-00169:-00045:003767.7153:06919
06920:-00028:-00158:+00128:003767.7153:06920
06921:+00002:-00170:+00051:003762.6965:06921
06922:+00026:-00157:+00043:003762.6965:06922
06923:-00015:-00146:-00040:003762.6965:06923
06924:-00027:-00129:+00005:003762.6965:06924
06925:+00014:-00117:+00016:003762.6965:06925
06926:+00040:-00067:+00093:003746.8225:06926
06927:+00027:-00057:+00086:003746.8225:06927
06928:+00059:-00030:+00016:003746.8225:06928
06929:+00034:-00020:-00044:003746.8225:06929
06930:+00083:+00043:-00038:003746.8225:06930
06931:+00103:+00095:-00149:003745.3859:06931
06932:+00105:+00113:-00154:003745.3859:06932
06933:+00108:+00136:-00043:003745.3859:06933
06934:+00103:+00202:-00022:003745.3859:06934
06935:+00084:+00202:+00004:003745.3859:06935
06936:+00053:+00223:-00015:003745.3859:06936
06937:+00039:+00223:+00013:003728.9018:06937
06938:+00046:+00234:+00046:003728.9018:06938
06939:-00012:+00223:+00032:003728.9018:06939
06940:-00030:+00219:+00102:003728.9018:06940
06941:-00012:+00223:+00087:003728.9018:06941
06942:-00059:+00147:+00088:003713.4038:06942
06943:-00090:+00135:+00058:003713.4038:06943
06944:-00076:+00109:-00025:003713.4038:06944
06945:-00096:+00034:-00050:003713.4038:06945
06946:-00149:-00001:+00054:003713.4038:06946
06947:-00155:-00070:+00047:003690.6938:06947
06948:-00139:-00098:+00061:003690.6938:06948
06949:-00147:-00143:+00156:003690.6938:06949
06950:-00071:-00167:+00088:003690.6938:06950
06951:-00100:-00186:+00048:003690.6938:06951
06952:-00012:-00167:+00058:003690.6938:06952
06953:+00011:-00224:+00077:003673.8876:06953
06954:+00011:-00214:+00077:003673.8876:06954
06955:+00053:-00234:+00156:003673.8876:06955
06956:+00062:-00236:+00047:003673.8876:06956
06957:+00054:-00230:-00036:003673.8876:06957
06958:+00104:-00217:+00099:003648.4909:06958
06959:+00087:-00212:+00154:003648.4909:06959
06960:+00104:-00177:+00144:003648.4909:06960
06961:+00116:-00173:+00079:003648.4909:06961
06962:+00108:-00137:+00117:003648.4909:06962
06963:+00103:-00098:+00029:003648.4909:06963
06964:+00089:-00042:-00016:003637.7937:06964
06965:+00073:-00044:-00029:003637.7937:06965
06966:+00059:-00002:+00030:003637.7937:06966
06967:+00048:+00017:+00000:003637.7937:06967
06968:-00012:+00050:+00034:003637.7937:06968
06969:-00007:+00069:+00062:003641.6308:06969
06970:-00038:+00078:+00047:003641.6308:06970
06971:-00036:+00096:-00102:003641.6308:06971
06972:-00046:+00114:-00076:003641.6308:06972
06973:-00074:+00112:-00029:003641.6308:06973
06974:-00052:+00114:-00017:003641.6308:06974
06975:-00049:+00090:-00061:003627.3388:06975
06976:-00049:+00096:-00061:003627.3388:06976
06977:-00062:+00096:-00085:003627.3388:06977
06978:-00061:+00093:-00127:003627.3388:06978
06979:-00052:+00073:-00068:003627.3388:06979
06980:-00055:+00095:-00071:003658.8464:06980
06981:-00053:+00073:-00077:003658.8464:06981
06982:-00027:+00088:-00007:003658.8464:06982
06983:-00009:+00099:-00126:003658.8464:06983
06984:-00009:+00095:-00167:003658.8464:06984
06985:+00009:+00072:-00112:003658.8464:06985
06986:+00028:+00085:-00148:003663.2382:06986
06987:-00012:+00073:-00143:003663.2382:06987
06988:+00024:+00076:-00127:003663.2382:06988
06989:-00001:+00082:-00068:003663.2382:06989
06990:-00038:+00097:-00122:003663.2382:06990
06991:-00053:+00099:-00109:003680.7294:06991
06992:-00018:+00091:-00077:003680.7294:06992
06993:-00022:+00086:-00167:003680.7294:06993
06994:-00041:+00086:-00162:003680.7294:06994
06995:-00017:+00094:-00120:003680.7294:06995
06996:-00041:+00071:-00142:003680.7294:06996
06997:-00035:+00085:-00183:003701.5861:06997
06998:-00042:+00058:-00099:003701.5861:06998
06999:-00018:+00063:-00062:003701.5861:06999
07000:-00034:+00043:-00074:003701.5861:07000
07001:-00032:+00019:-00007:003701.5861:07001
07002:-00037:-00011:+00062:003740.1047:07002
07003:-00048:-00022:-00077:003740.1047:07003
07004:-00046:-00023:-00145:003740.1047:07004
07005:-00034:-00022:-00109:003740.1047:07005
07006:-00042:-00031:-00076:003740.1047:07006
07007:-00029:-00028:+00002:003735.5996:07007
07008:-00002:-00021:+00178:003735.5996:07008
07009:+00022:-00017:+00256:003735.5996:07009
07010:-00008:+00016:+00045:003735.5996:07010
07011:+00040:+00029:+00039:003735.5996:07011
07012:+00048:+00066:+00034:003735.5996:07012
07013:+00050:+00078:+00020:003756.5549:07013
07014:+00060:+00089:+00086:003756.5549:07014
07015:+00065:+00130:+00131:003756.5549:07015
07016:+00059:+00091:+00077:003756.5549:07016
07017:+00038:+00127:+00094:003756.5549:07017
07018:+00003:+00105:+00131:003774.1206:07018
07019:-00006:+00123:+00127:003774.1206:07019
07020:-00038:+00094:+00099:003774.1206:07020
07021:-00069:+00084:+00129:003774.1206:07021
07022:-00061:+00063:+00071:003774.1206:07022
07023:-00098:+00049:+00006:003758.1125:07023
07024:-00120:+00023:+00015:003758.1125:07024
07025:-00166:-00016:+00007:003758.1125:07025
07026:-00195:-00077:-00051:003758.1125:07026
07027:-00169:-00075:-00017:003758.1125:07027
07028:-00171:-00168:+00027:003758.1125:07028
07029:-00195:-00200:+00009:003767.6899:07029
07030:-00167:-00212:-00012:003767.6899:07030
07031:-00113:-00213:-00063:003767.6899:07031
07032:-00130:-00223:-00072:003767.6899:07032
07033:-00055:-00191:-00023:003767.6899:07033
07034:+00008:-00182:+00087:003762.7048:07034
07035:+00038:-00178:+00055:003762.7048:07035
07036:+00050:-00152:-00021:003762.7048:07036
07037:+00070:-00126:+00041:003762.7048:07037
07038:+00087:-00115:+00037:003762.7048:07038
07039:+00074:-00072:+00084:003735.6748:07039
07040:+00087:-00047:+00050:003735.6748:07040
07041:+00065:+00005:-00023:003735.6748:07041
07042:+00095:+00027:+00003:003735.6748:07042
07043:+00144:+00077:-00054:003735.6748:07043
07044:+00032:+00096:-00005:003735.6748:07044
07045:+00063:+00120:-00102:003712.5109:07045
07046:-00007:+00160:-00194:003712.5109:07046
07047:+00097:+00201:+00077:003712.5109:07047
07048:+00072:+00196:+00078:003712.5109:07048
07049:+00030:+00224:-00001:003712.5109:07049
07050:-00003:+00231:+00001:003706.6635:07050
07051:+00002:+00250:+00085:003706.6635:07051
07052:-00055:+00182:+00088:003706.6635:07052
07053:-00099:+00187:+00092:003706.6635:07053
07054:-00094:+00142:+00108:003706.6635:07054
07055:-00104:+00140:+00016:003669.8508:07055
07056:-00134:+00074:+00049:003669.8508:07056
07057:-00131:+00062:+00081:003669.8508:07057
07058:-00145:-00004:+00113:003669.8508:07058
07059:-00105:-00035:+00137:003669.8508:07059
07060:-00100:-00061:+00120:003669.8508:07060
07061:-00034:-00069:+00062:003658.8146:07061
07062:-00069:-00106:+00114:003658.8146:07062
07063:-00004:-00129:+00091:003658.8146:07063
07064:+00013:-00170:-00001:003658.8146:07064
07065:+00006:-00150:+00017:003658.8146:07065
07066:+00046:-00219:+00041:003652.3627:07066
07067:+00017:-00221:+00055:003652.3627:07067
07068:+00026:-00229:+00044:003652.3627:07068
07069:+00045:-00228:+00109:003652.3627:07069
07070:+00008:-00246:+00083:003652.3627:07070
07071:+00042:-00198:+00077:003652.3627:07071
07072:+00002:-00214:+00097:003627.3547:07072
07073:+00008:-00164:+00129:003627.3547:07073
07074:+00056:-00144:-00013:003627.3547:07074
07075:+00018:-00101:-00047:003627.3547:07075
07076:+00041:-00104:-00053:003627.3547:07076
07077:+00040:-00059:-00016:003617.0588:07077
07078:+00052:-00061:-00068:003617.0588:07078
07079:+00060:-00017:-00006:003617.0588:07079
07080:+00050:+00020:+00126:003617.0588:07080
07081:+00044:+00022:+00066:003617.0588:07081
07082:+00021:+00025:+00038:003617.0588:07082
07083:+00007:+00099:-00074:003631.1359:07083
07084:-00014:+00088:-00117:003631.1359:07084
07085:-00014:+00110:-00075:003631.1359:07085
07086:-00025:+00105:-00029:003631.1359:07086
07087:-00032:+00112:-00038:003631.1359:07087
07088:-00056:+00090:-00027:003627.3466:07088
07089:-00060:+00072:-00005:003627.3466:07089
07090:-00075:+00082:-00062:003627.3466:07090
07091:-00069:+00080:-00083:003627.3466:07091
07092:-00058:+00072:-00042:003627.3466:07092
07093:-00029:+00095:-00044:003627.3466:07093
07094:-00029:+00090:-00074:003658.8383:07094
07095:+00012:+00089:-00092:003658.8383:07095
07096:+00012:+00111:-00124:003658.8383:07096
07097:-00027:+00094:-00125:003658.8383:07097
07098:-00027:+00100:-00087:003658.8383:07098
07099:-00017:+00093:-00073:003684.8024:07099
07100:-00020:+00108:-00091:003684.8024:07100
07101:-00032:+00131:-00120:003684.8024:07101
07102:-00033:+00144:-00114:003684.8024:07102
07103:-00059:+00131:-00130:003684.8024:07103
07104:-00046:+00125:-00195:003684.8024:07104
07105:-00048:+00114:-00134:003702.5439:07105
07106:-00060:+00062:-00107:003702.5439:07106
07107:-00057:+00052:-00003:003702.5439:07107
07108:-00028:+00011:+00212:003702.5439:07108
07109:-00005:-00062:+00224:003702.5439:07109
07110:-00022:-00088:+00102:003723.4023:07110
07111:-00001:-00097:-00091:003723.4023:07111
07112:-00013:-00084:-00325:003723.4023:07112
07113:-00013:-00153:-00228:003723.4023:07113
07114:+00020:-00154:-00168:003723.4023:07114
07115:+00051:-00116:+00094:003751.4089:07115
07116:+00113:-00106:+00360:003751.4089:07116
07117:+00133:-00069:+00328:003751.4089:07117
07118:+00138:+00006:+00022:003751.4089:07118
07119:+00150:+00001:-00031:003751.4089:07119
07120:+00174:+00089:+00083:003751.4089:07120
07121:+00115:+00129:+00004:003746.8891:07121
07122:+00083:+00138:+00001:003746.8891:07122
07123:+00052:+00149:+00044:003746.8891:07123
07124:+00027:+00147:+00019:003746.8891:07124
07125:-00020:+00154:-00061:003746.8891:07125
07126:-00100:+00166:-00034:003779.0092:07126
07127:-00085:+00172:+00050:003779.0092:07127
07128:-00146:+00161:+00050:003779.0092:07128
07129:-00149:+00113:-00031:003779.0092:07129
07130:-00139:+00102:-00020:003779.0092:07130
07131:-00139:+00044:-00061:003774.0781:07131
07132:-00164:+00004:-00089:003774.0781:07132
07133:-00162:-00021:-00058:003774.0781:07133
07134:-00149:-00094:-00035:003774.0781:07134
07135:-00111:-00117:-00031:003774.0781:07135
07136:-00081:-00175:-00056:003774.0781:07136
07137:-00055:-00194:-00061:003780.7624:07137
07138:-00053:-00220:-00068:003780.7624:07138
07139:-00015:-00233:-00105:003780.7624:07139
07140:-00023:-00228:-00074:003780.7624:07140
07141:-00015:-00229:-00111:003780.7624:07141
07142:-00013:-00204:+00007:003767.7153:07142
07143:+00028:-00174:+00120:003767.7153:07143
07144:+00017:-00149:+00144:003767.7153:07144
07145:+00020:-00111:+00108:003767.7153:07145
07146:+00017:-00093:+00030:003767.7153:07146
07147:+00026:-00043:-00033:003762.7304:07147
07148:+00025:+00004:+00005:003762.7304:07148
07149:+00045:+00014:-00036:003762.7304:07149
07150:+00063:+00057:-00008:003762.7304:07150
07151:+00108:+00128:-00158:003762.7304:07151
07152:+00047:+00162:-00006:003762.7304:07152
07153:+00055:+00167:+00051:003735.6574:07153
07154:+00011:+00212:+00020:003735.6574:07154
07155:+00017:+00244:+00031:003735.6574:07155
07156:+00047:+00291:+00062:003735.6574:07156
07157:-00010:+00254:+00027:003735.6574:07157
07158:-00023:+00299:+00110:003723.3535:07158
07159:-00090:+00239:+00200:003723.3535:07159
07160:-00022:+00231:+00229:003723.3535:07160
07161:-00139:+00165:+00095:003723.3535:07161
07162:-00108:+00173:+00137:003723.3535:07162
07163:-00156:+00073:+00138:003706.6469:07163
07164:-00128:+00055:+00051:003706.6469:07164
07165:-00143:-00001:+00039:003706.6469:07165
07166:-00113:-00040:+00064:003706.6469:07166
07167:-00108:-00105:+00097:003706.6469:07167
07168:-00080:-00137:+00080:003706.6469:07168
07169:-00100:-00178:+00062:003680.6975:07169
07170:-00073:-00217:+00068:003680.6975:07170
07171:-00038:-00223:-00001:003680.6975:07171
07172:-00006:-00211:+00089:003680.6975:07172
07173:+00025:-00260:+00228:003680.6975:07173
07174:+00030:-00228:+00108:003658.7675:07174
07175:+00023:-00244:+00091:003658.7675:07175
07176:+00050:-00223:+00032:003658.7675:07176
07177:+00041:-00224:-00001:003658.7675:07177
07178:+00057:-00222:-00019:003658.7675:07178
07179:+00034:-00221:+00017:003658.7675:07179
07180:+00047:-00181:+00002:003652.2985:07180
07181:+00049:-00180:-00093:003652.2985:07181
07182:+00068:-00141:-00055:003652.2985:07182
07183:+00082:-00104:-00087:003652.2985:07183
07184:+00104:-00095:+00047:003652.2985:07184
07185:+00134:-00048:+00130:003616.8742:07185
07186:+00122:+00020:+00133:003616.8742:07186
07187:+00123:+00028:+00067:003616.8742:07187
07188:+00073:+00080:-00020:003616.8742:07188
07189:+00050:+00095:-00079:003616.8742:07189
07190:-00014:+00093:-00125:003616.8742:07190
07191:-00020:+00141:-00108:003606.7260:07191
07192:-00022:+00144:-00038:003606.7260:07192
07193:-00088:+00136:-00070:003606.7260:07193
07194:-00069:+00158:-00114:003606.7260:07194
07195:-00055:+00162:-00084:003606.7260:07195
07196:-00040:+00133:+00006:003620.4655:07196
07197:-00026:+00146:+00045:003620.4655:07197
07198:-00014:+00144:+00066:003620.4655:07198
07199:+00014:+00145:+00004:003620.4655:07199
07200:-00023:+00128:-00075:003620.4655:07200
07201:-00023:+00160:-00107:003620.4655:07201
07202:-00021:+00145:-00098:003627.3388:07202
07203:-00030:+00145:-00108:003627.3388:07203
07204:-00053:+00122:-00153:003627.3388:07204
07205:-00035:+00114:-00085:003627.3388:07205
07206:-00073:+00096:-00053:003627.3388:07206
07207:-00046:+00077:-00052:003658.7912:07207
07208:-00052:+00080:-00104:003658.7912:07208
07209:-00070:+00073:-00104:003658.7912:07209
07210:-00059:+00064:-00110:003658.7912:07210
07211:-00032:+00065:-00087:003658.7912:07211
07212:-00049:+00049:-00097:003658.7912:07212
07213:-00061:+00000:-00050:003673.7824:07213
07214:-00083:+00014:-00058:003673.7824:07214
07215:-00086:-00031:-00025:003673.7824:07215
07216:-00072:-00064:+00131:003673.7824:07216
07217:-00045:-00059:+00110:003673.7824:07217
07218:-00025:-00069:-00024:003691.5434:07218
07219:-00029:-00087:-00013:003691.5434:07219
07220:+00028:-00109:-00057:003691.5434:07220
07221:+00005:-00127:-00175:003691.5434:07221
07222:+00030:-00110:-00200:003691.5434:07222
07223:+00007:-00100:-00050:003691.5434:07223
07224:+00022:-00096:+00068:003723.4023:07224
07225:+00025:-00068:+00083:003723.4023:07225
07226:+00010:-00024:+00267:003723.4023:07226
07227:+00015:+00032:+00183:003723.4023:07227
07228:-00016:+00064:+00109:003723.4023:07228
07229:+00009:+00099:+00015:003751.4001:07229
07230:+00014:+00091:-00105:003751.4001:07230
07231:+00002:+00122:-00145:003751.4001:07231
07232:+00012:+00102:-00099:003751.4001:07232
07233:+00005:+00112:-00068:003751.4001:07233
07234:-00003:+00086:+00017:003758.1464:07234
07235:-00025:+00073:+00166:003758.1464:07235
07236:-00045:+00056:+00239:003758.1464:07236
07237:-00027:+00080:+00176:003758.1464:07237
07238:-00020:+00057:+00072:003758.1464:07238
07239:-00021:+00072:+00065:003758.1464:07239
07240:-00030:+00061:+00001:003767.7739:07240
07241:-00034:+00055:+00021:003767.7739:07241
07242:-00036:+00047:-00010:003767.7739:07242
07243:-00037:+00013:-00054:003767.7739:07243
07244:-00083:-00006:-00128:003767.7739:07244
07245:-00101:-00054:-00092:003774.0354:07245
07246:-00089:-00077:-00124:003774.0354:07246
07247:-00094:-00112:-00172:003774.0354:07247
07248:-00050:-00143:+00011:003774.0354:07248
07249:-00046:-00141:+00098:003774.0354:07249
07250:-00038:-00152:+00051:003769.3356:07250
07251:-00018:-00133:+00083:003769.3356:07251
07252:-00019:-00114:+00053:003769.3356:07252
07253:-00052:-00142:-00033:003769.3356:07253
07254:-00075:-00121:-00023:003769.3356:07254
07255:-00095:-00110:-00009:003769.3356:07255
07256:+00005:-00092:-00024:003756.6301:07256
07257:-00061:-00107:-00093:003756.6301:07257
07258:+00015:-00066:+00018:003756.6301:07258
07259:-00037:-00096:+00000:003756.6301:07259
07260:+00045:-00025:+00011:003756.6301:07260
07261:+00013:-00037:+00034:003751.3413:07261
07262:+00073:+00041:-00011:003751.3413:07262
07263:+00018:+00054:-00011:003751.3413:07263
07264:+00052:+00092:+00106:003751.3413:07264
07265:+00005:+00121:+00108:003751.3413:07265
07266:+00002:+00160:+00040:003724.5019:07266
07267:+00013:+00134:+00037:003724.5019:07267
07268:-00001:+00166:+00061:003724.5019:07268
07269:-00030:+00142:+00052:003724.5019:07269
07270:-00041:+00135:+00109:003724.5019:07270
07271:-00056:+00145:+00158:003724.5019:07271
07272:-00016:+00136:+00078:003712.5273:07272
07273:-00018:+00130:+00059:003712.5273:07273
07274:-00059:+00116:+00105:003712.5273:07274
07275:-00050:+00098:+00071:003712.5273:07275
07276:-00074:+00079:+00068:003712.5273:07276
07277:-00052:+00038:+00068:003695.6926:07277
07278:-00087:+00018:+00086:003695.6926:07278
07279:-00061:-00016:+00092:003695.6926:07279
07280:-00033:-00026:+00179:003695.6926:07280
07281:-00044:-00042:+00058:003695.6926:07281
07282:-00033:-00043:+00022:003659.1477:07282
07283:+00001:-00059:+00020:003659.1477:07283
07284:+00030:-00078:-00024:003659.1477:07284
07285:+00007:-00053:-00025:003659.1477:07285
07286:+00021:-00124:+00157:003659.1477:07286
07287:+00029:-00137:+00148:003659.1477:07287
07288:-00012:-00135:+00037:003648.2346:07288
07289:-00028:-00152:-00017:003648.2346:07289
07290:-00031:-00160:+00020:003648.2346:07290
07291:-00051:-00170:-00061:003648.2346:07291
07292:-00060:-00145:-00027:003648.2346:07292
07293:-00038:-00143:-00002:003631.0410:07293
07294:-00006:-00153:+00002:003631.0410:07294
07295:+00001:-00124:-00038:003631.0410:07295
07296:+00018:-00105:+00034:003631.0410:07296
07297:+00058:-00069:+00008:003631.0410:07297
07298:+00037:-00078:-00050:003631.0410:07298
07299:+00066:-00032:-00033:003606.4619:07299
07300:+00075:-00021:+00016:003606.4619:07300
07301:+00075:+00017:+00020:003606.4619:07301
07302:+00052:+00036:+00007:003606.4619:07302
07303:+00038:+00052:-00021:003606.4619:07303
07304:+00029:+00067:-00040:003606.4619:07304
07305:+00025:+00078:-00067:003627.3886:07305
07306:+00025:+00071:+00007:003627.3886:07306
07307:+00007:+00077:+00019:003627.3886:07307
07308:+00011:+00140:-00024:003627.3886:07308
07309:-00010:+00140:-00009:003627.3886:07309
07310:-00017:+00150:-00023:003620.4494:07310
07311:-00030:+00173:-00057:003620.4494:07311
07312:-00051:+00168:-00109:003620.4494:07312
07313:-00069:+00174:-00059:003620.4494:07313
07314:-00065:+00176:-00067:003620.4494:07314
07315:-00086:+00168:-00080:003620.4494:07315
07316:-00051:+00148:-00059:003637.8881:07316
07317:-00068:+00157:-00058:003637.8881:07317
07318:-00068:+00143:-00097:003637.8881:07318
07319:-00076:+00109:-00086:003637.8881:07319
07320:-00089:+00102:-00116:003637.8881:07320
07321:-00081:+00085:-00154:003669.3930:07321
07322:-00090:+00072:-00099:003669.3930:07322
07323:-00078:+00067:-00105:003669.3930:07323
07324:-00049:+00051:-00168:003669.3930:07324
07325:-00050:+00026:-00100:003669.3930:07325
07326:-00022:+00023:-00057:003684.7702:07326
07327:-00023:-00019:-00050:003684.7702:07327
07328:-00008:-00009:+00007:003684.7702:07328
07329:+00020:-00076:+00152:003684.7702:07329
07330:+00017:-00102:+00077:003684.7702:07330
07331:+00010:-00085:-00039:003684.7702:07331
07332:-00001:-00108:-00265:003713.4367:07332
07333:-00014:-00073:-00147:003713.4367:07333
07334:+00010:-00089:-00182:003713.4367:07334
07335:+00030:-00070:+00013:003713.4367:07335
07336:+00047:-00060:+00171:003713.4367:07336
07337:+00061:-00028:+00267:003723.3698:07337
07338:+00044:+00017:+00047:003723.3698:07338
07339:+00058:+00030:+00036:003723.3698:07339
07340:+00085:+00094:+00015:003723.3698:07340
07341:+00102:+00103:+00008:003723.3698:07341
07342:+00087:+00155:+00025:003762.6623:07342
07343:+00068:+00167:+00099:003762.6623:07343
07344:+00052:+00170:+00013:003762.6623:07344
07345:+00012:+00153:+00040:003762.6623:07345
07346:-00023:+00162:+00059:003762.6623:07346
07347:-00045:+00150:-00003:003762.6623:07347
07348:-00069:+00129:-00059:003746.8056:07348
07349:-00032:+00131:+00103:003746.8056:07349
07350:-00055:+00112:+00128:003746.8056:07350
07351:-00080:+00068:+00058:003746.8056:07351
07352:-00075:+00040:+00073:003746.8056:07352
07353:-00109:+00017:-00008:003767.6899:07353
07354:-00196:-00026:-00087:003767.6899:07354
07355:-00191:-00069:-00052:003767.6899:07355
07356:-00206:-00127:-00052:003767.6899:07356
07357:-00190:-00185:-00070:003767.6899:07357
07358:-00176:-00205:-00054:003762.7221:07358
07359:-00133:-00211:-00060:003762.7221:07359
07360:-00120:-00247:-00026:003762.7221:07360
07361:-00074:-00244:+00042:003762.7221:07361
07362:-00017:-00252:+00118:003762.7221:07362
07363:-00039:-00222:+00070:003762.7221:07363
07364:+00003:-00191:+00064:003735.6162:07364
07365:+00051:-00180:+00148:003735.6162:07365
07366:+00022:-00185:+00069:003735.6162:07366
07367:+00055:-00118:-00013:003735.6162:07367
07368:+00038:-00122:+00010:003735.6162:07368
07369:+00040:-00084:-00024:003734.3498:07369
07370:+00056:-00034:-00091:003734.3498:07370
07371:+00056:-00010:+00006:003734.3498:07371
07372:+00071:+00070:-00006:003734.3498:07372
07373:+00076:+00104:+00021:003734.3498:07373
07374:+00067:+00155:+00068:003734.3498:07374
07375:+00059:+00167:+00076:003717.7741:07375
07376:+00055:+00199:+00085:003717.7741:07376
07377:+00009:+00213:+00072:003717.7741:07377
07378:+00011:+00248:+00126:003717.7741:07378
07379:-00019:+00229:+00160:003717.7741:07379
07380:-00038:+00229:+00112:003691.6086:07380
07381:-00090:+00199:+00057:003691.6086:07381
07382:-00066:+00220:-00035:003691.6086:07382
07383:-00087:+00168:-00008:003691.6086:07383
07384:-00105:+00127:+00039:003691.6086:07384
07385:-00081:+00094:+00034:003669.4086:07385
07386:-00086:+00053:+00074:003669.4086:07386
07387:-00087:-00019:+00122:003669.4086:07387
07388:-00065:-00051:+00151:003669.4086:07388
07389:-00020:-00091:+00097:003669.4086:07389
07390:-00055:-00094:+00110:003669.4086:07390
07391:-00025:-00117:+00093:003652.3144:07391
07392:-00028:-00136:+00035:003652.3144:07392
07393:+00005:-00155:+00003:003652.3144:07393
07394:+00029:-00176:+00010:003652.3144:07394
07395:+00004:-00180:-00036:003652.3144:07395
07396:+00036:-00180:-00035:003616.8117:07396
07397:+00035:-00210:+00060:003616.8117:07397
07398:+00072:-00202:+00190:003616.8117:07398
07399:+00062:-00220:+00153:003616.8117:07399
07400:+00051:-00183:+00061:003616.8117:07400
07401:+00032:-00185:+00050:003616.8117:07401
07402:+00005:-00141:-00071:003606.6264:07402
07403:+00012:-00099:-00092:003606.6264:07403
07404:+00016:-00085:-00074:003606.6264:07404
07405:+00041:-00050:+00008:003606.6264:07405
07406:+00034:-00019:+00013:003606.6264:07406
07407:+00043:-00015:+00053:003606.6264:07407
07408:+00038:+00031:-00020:003599.4975:07408
07409:+00018:+00048:-00035:003599.4975:07409
07410:+00020:+00061:-00066:003599.4975:07410
07411:-00030:+00085:-00065:003599.4975:07411
07412:-00038:+00077:-00094:003599.4975:07412
07413:-00068:+00070:-00062:003585.7929:07413
07414:-00079:+00083:-00002:003585.7929:07414
07415:-00081:+00089:-00033:003585.7929:07415
07416:-00103:+00077:+00000:003585.7929:07416
07417:-00103:+00094:+00023:003585.7929:07417
07418:-00100:+00062:+00018:003585.7929:07418
07419:-00073:+00070:-00067:003596.4750:07419
07420:-00052:+00081:-00080:003596.4750:07420
07421:-00043:+00084:-00057:003596.4750:07421
07422:-00022:+00071:-00105:003596.4750:07422
07423:+00025:+00086:-00097:003596.4750:07423
07424:+00039:+00113:-00011:003631.0961:07424
07425:+00034:+00108:-00009:003631.0961:07425
07426:+00037:+00130:-00023:003631.0961:07426
07427:+00036:+00121:-00090:003631.0961:07427
07428:+00022:+00130:-00129:003631.0961:07428
07429:+00013:+00106:-00119:003631.0961:07429
07430:-00038:+00106:-00074:003627.3547:07430
07431:-00044:+00115:-00066:003627.3547:07431
07432:-00066:+00114:-00118:003627.3547:07432
07433:-00068:+00105:-00084:003627.3547:07433
07434:-00079:+00093:-00121:003627.3547:07434
07435:-00081:+00085:-00129:003680.0803:07435
07436:-00067:+00081:-00107:003680.0803:07436
07437:-00063:+00051:-00069:003680.0803:07437
07438:-00057:+00001:-00040:003680.0803:07438
07439:-00038:+00007:-00006:003680.0803:07439
07440:-00043:-00042:+00065:003680.0803:07440
07441:-00032:-00068:+00052:003695.6677:07441
07442:-00038:-00098:+00078:003695.6677:07442
07443:-00045:-00143:-00038:003695.6677:07443
07444:-00060:-00147:-00227:003695.6677:07444
07445:-00053:-00136:-00242:003695.6677:07445
07446:-00022:-00117:-00131:003724.4936:07446
07447:-00027:-00114:+00031:003724.4936:07447
07448:+00023:-00073:+00145:003724.4936:07448
07449:+00086:-00062:+00304:003724.4936:07449
07450:+00082:-00033:+00301:003724.4936:07450
07451:+00096:+00012:+00020:003745.4111:07451
07452:+00098:+00077:-00011:003745.4111:07452
07453:+00114:+00094:-00013:003745.4111:07453
07454:+00075:+00103:-00058:003745.4111:07454
07455:+00075:+00120:-00049:003745.4111:07455
07456:+00067:+00139:+00040:003745.4111:07456
07457:+00059:+00130:+00043:003762.6879:07457
07458:+00023:+00141:+00071:003762.6879:07458
07459:+00014:+00119:+00173:003762.6879:07459
07460:+00010:+00158:+00131:003762.6879:07460
07461:-00029:+00156:-00005:003762.6879:07461
07462:-00018:+00158:+00022:003746.8139:07462
07463:-00035:+00123:+00042:003746.8139:07463
07464:-00079:+00113:-00012:003746.8139:07464
07465:-00133:+00065:-00024:003746.8139:07465
07466:-00140:+00014:-00049:003746.8139:07466
07467:-00210:-00014:-00076:003767.7065:07467
07468:-00214:-00058:-00029:003767.7065:07468
07469:-00213:-00085:-00035:003767.7065:07469
07470:-00179:-00136:-00025:003767.7065:07470
07471:-00122:-00168:-00073:003767.7065:07471
07472:-00136:-00166:+00036:003762.6623:07472
07473:-00088:-00184:+00070:003762.6623:07473
07474:-00082:-00183:+00056:003762.6623:07474
07475:+00013:-00154:+00014:003762.6623:07475
07476:-00023:-00132:+00031:003762.6623:07476
07477:+00025:-00121:-00032:003762.6623:07477
07478:-00012:-00144:-00003:003735.6748:07478
07479:+00007:-00150:+00079:003735.6748:07479
07480:+00020:-00127:+00059:003735.6748:07480
07481:+00030:-00109:+00018:003735.6748:07481
07482:+00042:-00079:+00077:003735.6748:07482
07483:+00063:-00040:+00012:003734.3579:07483
07484:+00093:+00020:-00009:003734.3579:07484
07485:+00083:+00032:+00018:003734.3579:07485
07486:+00108:+00056:+00060:003734.3579:07486
07487:+00076:+00088:+00084:003734.3579:07487
07488:+00058:+00127:+00084:003734.3579:07488
07489:+00020:+00156:+00083:003695.6762:07489
07490:-00013:+00192:+00006:003695.6762:07490
07491:-00023:+00170:-00017:003695.6762:07491
07492:-00035:+00206:+00091:003695.6762:07492
07493:-00016:+00204:+00067:003695.6762:07493
07494:-00037:+00203:+00065:003691.5354:07494
07495:-00044:+00174:+00101:003691.5354:07495
07496:-00044:+00161:+00060:003691.5354:07496
07497:-00061:+00115:+00043:003691.5354:07497
07498:-00066:+00070:+00076:003691.5354:07498
07499:-00072:+00038:+00076:003691.5354:07499
07500:-00086:-00022:+00028:003658.7912:07500
07501:-00094:-00062:+00093:003658.7912:07501
07502:-00052:-00086:+00132:003658.7912:07502
07503:-00073:-00126:+00040:003658.7912:07503
07504:-00038:-00138:-00031:003658.7912:07504
07505:-00005:-00162:+00030:003652.3464:07505
07506:+00007:-00164:+00022:003652.3464:07506
07507:+00031:-00201:+00001:003652.3464:07507
07508:+00056:-00189:+00105:003652.3464:07508
07509:+00060:-00204:+00116:003652.3464:07509
07510:+00058:-00197:+00133:003616.8659:07510
07511:+00036:-00201:+00131:003616.8659:07511
07512:+00076:-00202:-00030:003616.8659:07512
07513:+00023:-00174:-00054:003616.8659:07513
07514:+00041:-00140:-00052:003616.8659:07514
07515:+00028:-00122:+00003:003616.8659:07515
07516:+00041:-00081:+00009:003606.6569:07516
07517:+00024:-00045:+00004:003606.6569:07517
07518:+00050:-00011:+00061:003606.6569:07518
07519:+00059:+00019:-00028:003606.6569:07519
07520:+00043:+00037:-00030:003606.6569:07520
07521:+00072:+00060:+00024:003606.6569:07521
07522:+00038:+00099:-00017:003599.6455:07522
07523:+00045:+00109:-00035:003599.6455:07523
07524:+00020:+00107:+00041:003599.6455:07524
07525:-00023:+00106:+00027:003599.6455:07525
07526:-00019:+00107:-00025:003599.6455:07526
07527:-00053:+00090:-00053:003596.0786:07527
07528:-00088:+00078:-00046:003596.0786:07528
07529:-00097:+00055:-00094:003596.0786:07529
07530:-00091:+00055:-00079:003596.0786:07530
07531:-00090:+00041:-00060:003596.0786:07531
07532:-00106:+00040:-00064:003596.0786:07532
07533:-00099:+00048:-00084:003616.9895:07533
07534:-00085:+00031:-00074:003616.9895:07534
07535:-00059:+00063:-00064:003616.9895:07535
07536:-00050:+00061:-00068:003616.9895:07536
07537:-00004:+00058:-00048:003616.9895:07537
07538:-00015:+00056:-00071:003641.5273:07538
07539:-00004:+00064:-00112:003641.5273:07539
07540:+00004:+00078:-00133:003641.5273:07540
07541:+00016:+00099:-00117:003641.5273:07541
07542:+00012:+00101:-00173:003641.5273:07542
07543:-00010:+00102:-00176:003641.5273:07543
07544:+00012:+00113:-00157:003648.4433:07544
07545:-00026:+00086:-00157:003648.4433:07545
07546:-00011:+00055:-00155:003648.4433:07546
07547:-00014:+00025:+00009:003648.4433:07547
07548:-00006:+00022:+00059:003648.4433:07548
07549:-00045:-00044:+00251:003701.5375:07549
07550:-00054:-00080:+00149:003701.5375:07550
07551:-00074:-00097:-00013:003701.5375:07551
07552:-00070:-00074:-00378:003701.5375:07552
07553:-00056:-00045:-00369:003701.5375:07553
07554:-00024:-00100:-00211:003717.6831:07554
07555:-00053:-00081:-00205:003717.6831:07555
07556:+00053:-00081:+00174:003717.6831:07556
07557:+00128:-00049:+00355:003717.6831:07557
07558:+00090:-00037:+00326:003717.6831:07558
07559:+00148:+00044:+00141:003717.6831:07559
07560:+00166:+00144:+00035:003735.5583:07560
07561:+00196:+00160:-00005:003735.5583:07561
07562:+00162:+00164:-00012:003735.5583:07562
07563:+00093:+00187:-00006:003735.5583:07563
07564:+00039:+00167:-00003:003735.5583:07564
07565:+00033:+00151:+00040:003745.2954:07565
07566:+00005:+00163:-00032:003745.2954:07566
07567:-00075:+00154:-00027:003745.2954:07567
07568:-00081:+00160:-00002:003745.2954:07568
07569:-00062:+00155:+00053:003745.2954:07569
07570:-00070:+00108:+00011:003740.0373:07570
07571:-00117:+00070:+00074:003740.0373:07571
07572:-00093:+00051:+00059:003740.0373:07572
07573:-00178:-00041:-00002:003740.0373:07573
07574:-00159:-00069:-00015:003740.0373:07574
07575:-00180:-00085:-00019:003740.0373:07575
07576:-00169:-00156:+00007:003746.7973:07576
07577:-00192:-00187:+00089:003746.7973:07577
07578:-00151:-00213:+00028:003746.7973:07578
07579:-00112:-00225:-00125:003746.7973:07579
07580:-00091:-00246:-00182:003746.7973:07580
07581:-00050:-00227:-00103:003734.3498:07581
07582:-00043:-00206:+00023:003734.3498:07582
07583:+00014:-00213:+00051:003734.3498:07583
07584:+00061:-00188:+00158:003734.3498:07584
07585:+00069:-00144:+00170:003734.3498:07585
07586:+00048:-00135:+00130:003734.3498:07586
07587:+00029:-00124:+00090:003728.8603:07587
07588:+00068:-00069:-00006:003728.8603:07588
07589:+00020:-00060:-00049:003728.8603:07589
07590:+00021:-00006:-00024:003728.8603:07590
07591:+00031:+00024:-00032:003728.8603:07591
07592:+00021:+00074:-00113:003691.5600:07592
07593:+00026:+00135:-00049:003691.5600:07593
07594:+00052:+00139:+00007:003691.5600:07594
07595:+00047:+00195:-00022:003691.5600:07595
07596:+00048:+00194:+00041:003691.5600:07596
07597:+00039:+00197:+00051:003690.7739:07597
07598:+00026:+00232:+00060:003690.7739:07598
07599:+00013:+00193:+00098:003690.7739:07599
07600:-00017:+00214:+00076:003690.7739:07600
07601:-00070:+00178:+00121:003690.7739:07601
07602:-00060:+00169:+00062:003690.7739:07602
07603:-00107:+00127:+00080:003663.0935:07603
07604:-00136:+00066:+00057:003663.0935:07604
07605:-00138:+00017:+00022:003663.0935:07605
07606:-00112:-00016:+00006:003663.0935:07606
07607:-00135:-00036:-00049:003663.0935:07607
07608:-00087:-00039:-00034:003616.8820:07608
07609:-00057:-00072:+00050:003616.8820:07609
07610:-00016:-00098:+00015:003616.8820:07610
07611:+00033:-00127:+00097:003616.8820:07611
07612:+00049:-00126:+00146:003616.8820:07612
07613:+00092:-00114:+00159:003616.8820:07613
07614:+00092:-00145:+00153:003616.9738:07614
07615:+00089:-00129:+00116:003616.9738:07615
07616:+00054:-00171:+00044:003616.9738:07616
07617:+00007:-00185:+00009:003616.9738:07617
07618:+00017:-00162:+00035:003616.9738:07618
07619:+00007:-00187:+00031:003578.8945:07619
07620:-00001:-00148:+00081:003578.8945:07620
07621:+00028:-00157:+00030:003578.8945:07621
07622:+00012:-00110:+00015:003578.8945:07622
07623:+00001:-00058:-00030:003578.8945:07623
07624:-00010:-00056:-00007:003578.8945:07624
07625:+00029:-00015:+00029:003565.3291:07625
07626:+00024:-00016:+00050:003565.3291:07626
07627:-00010:+00009:-00002:003565.3291:07627
07628:-00026:+00032:-00032:003565.3291:07628
07629:-00055:+00036:+00004:003565.3291:07629
07630:-00047:+00038:-00043:003565.3291:07630
07631:-00050:+00052:-00019:003566.0688:07631
07632:-00053:+00041:-00012:003566.0688:07632
07633:-00061:+00029:-00004:003566.0688:07633
07634:-00037:+00064:-00011:003566.0688:07634
07635:-00042:+00052:-00018:003566.0688:07635
07636:-00043:+00048:-00044:003568.6965:07636
07637:-00028:+00031:-00022:003568.6965:07637
07638:-00001:+00029:-00033:003568.6965:07638
07639:-00027:+00027:-00034:003568.6965:07639
07640:-00010:+00033:+00005:003568.6965:07640
07641:+00018:+00050:-00036:003568.6965:07641
07642:+00043:+00048:-00070:003575.5507:07642
07643:+00020:+00063:-00087:003575.5507:07643
07644:+00019:+00080:-00058:003575.5507:07644
07645:+00039:+00083:-00093:003575.5507:07645
07646:+00025:+00075:-00095:003575.5507:07646
07647:+00001:+00092:-00101:003606.7336:07647
07648:+00010:+00091:-00109:003606.7336:07648
07649:-00030:+00114:-00101:003606.7336:07649
07650:-00016:+00127:-00138:003606.7336:07650
07651:-00038:+00124:-00167:003606.7336:07651
07652:-00086:+00108:-00129:003606.7336:07652
07653:-00065:+00115:-00142:003641.7104:07653
07654:-00115:+00109:-00158:003641.7104:07654
07655:-00098:+00110:-00131:003641.7104:07655
07656:-00119:+00097:-00100:003641.7104:07656
07657:-00103:+00100:-00141:003641.7104:07657
07658:-00094:+00098:-00151:003659.1955:07658
07659:-00060:+00096:-00100:003659.1955:07659
07660:-00039:+00096:-00112:003659.1955:07660
07661:-00028:+00083:-00067:003659.1955:07661
07662:+00003:+00066:+00055:003659.1955:07662
07663:+00031:+00004:+00206:003659.1955:07663
07664:+00028:-00021:+00023:003690.8542:07664
07665:+00008:-00022:-00084:003690.8542:07665
07666:+00014:-00011:-00289:003690.8542:07666
07667:-00028:-00023:-00264:003690.8542:07667
07668:-00006:-00045:-00177:003690.8542:07668
07669:-00045:-00040:+00065:003728.9353:07669
07670:-00010:-00038:+00209:003728.9353:07670
07671:-00010:-00046:+00275:003728.9353:07671
07672:-00015:-00008:+00188:003728.9353:07672
07673:-00014:-00006:+00076:003728.9353:07673
07674:+00030:+00054:+00016:003728.9353:07674
07675:+00038:+00055:+00035:003735.6245:07675
07676:+00076:+00073:+00052:003735.6245:07676
07677:+00050:+00084:+00017:003735.6245:07677
07678:+00084:+00074:+00075:003735.6245:07678
07679:+00109:+00075:+00141:003735.6245:07679
07680:+00083:+00070:+00044:003745.4440:07680
07681:+00087:+00094:+00049:003745.4440:07681
07682:+00101:+00103:+00192:003745.4440:07682
07683:+00075:+00093:+00096:003745.4440:07683
07684:+00019:+00107:-00001:003745.4440:07684
07685:-00003:+00100:+00042:003751.3750:07685
07686:-00069:+00115:+00056:003751.3750:07686
07687:-00149:+00059:-00001:003751.3750:07687
07688:-00161:+00019:+00032:003751.3750:07688
07689:-00231:-00008:+00159:003751.3750:07689
07690:-00263:-00063:+00020:003751.3750:07690
07691:-00331:-00121:-00011:003758.0285:07691
07692:-00275:-00158:-00064:003758.0285:07692
07693:-00238:-00151:-00050:003758.0285:07693
07694:-00172:-00185:-00154:003758.0285:07694
07695:-00210:-00204:-00168:003758.0285:07695
07696:-00098:-00235:-00108:003745.4111:07696
07697:-00105:-00219:-00007:003745.4111:07697
07698:-00028:-00221:+00119:003745.4111:07698
07699:-00015:-00225:+00245:003745.4111:07699
07700:+00027:-00203:+00169:003745.4111:07700
07701:+00053:-00175:+00125:003740.1381:07701
07702:+00069:-00180:+00072:003740.1381:07702
07703:+00092:-00140:-00059:003740.1381:07703
07704:+00079:-00100:-00113:003740.1381:07704
07705:+00083:-00064:-00112:003740.1381:07705
07706:+00124:-00003:-00025:003740.1381:07706
07707:+00140:+00053:+00042:003713.4780:07707
07708:+00129:+00082:+00085:003713.4780:07708
07709:+00151:+00174:-00005:003713.4780:07709
07710:+00167:+00201:-00028:003713.4780:07710
07711:+00112:+00241:-00023:003713.4780:07711
07712:+00122:+00308:-00059:003690.8220:07712
07713:+00115:+00327:+00035:003690.8220:07713
07714:+00050:+00324:+00067:003690.8220:07714
07715:+00039:+00319:+00038:003690.8220:07715
07716:+00014:+00301:+00062:003690.8220:07716
07717:-00035:+00266:-00012:003673.9199:07717
07718:-00082:+00223:-00006:003673.9199:07718
07719:-00076:+00172:+00016:003673.9199:07719
07720:-00151:+00072:+00066:003673.9199:07720
07721:-00148:+00014:+00074:003673.9199:07721
07722:-00160:-00026:-00024:003673.9199:07722
07723:-00152:-00081:+00047:003637.9118:07723
07724:-00130:-00105:+00143:003637.9118:07724
07725:-00115:-00190:+00117:003637.9118:07725
07726:-00117:-00182:+00142:003637.9118:07726
07727:-00022:-00208:+00106:003637.9118:07727
07728:-00065:-00248:+00046:003637.9118:07728
07729:-00026:-00265:+00067:003606.7028:07729
07730:-00019:-00275:+00166:003606.7028:07730
07731:-00029:-00307:+00117:003606.7028:07731
07732:-00003:-00297:+00003:003606.7028:07732
07733:+00033:-00280:+00133:003606.7028:07733
07734:+00048:-00255:+00028:003589.2280:07734
07735:+00033:-00222:+00125:003589.2280:07735
07736:+00119:-00198:+00100:003589.2280:07736
07737:+00077:-00165:-00027:003589.2280:07737
07738:+00082:-00139:-00041:003589.2280:07738
07739:+00063:-00084:-00068:003589.2280:07739
07740:+00071:-00053:+00056:003555.2790:07740
07741:+00069:-00026:+00116:003555.2790:07741
07742:+00071:+00036:+00094:003555.2790:07742
07743:+00060:+00054:+00079:003555.2790:07743
07744:+00030:+00060:+00071:003555.2790:07744
07745:+00010:+00125:+00011:003566.0314:07745
07746:-00026:+00125:-00031:003566.0314:07746
07747:-00059:+00143:-00018:003566.0314:07747
07748:-00047:+00144:-00063:003566.0314:07748
07749:-00102:+00144:-00097:003566.0314:07749
07750:-00100:+00122:-00084:003566.0314:07750
07751:-00115:+00139:-00123:003589.1667:07751
07752:-00087:+00139:-00125:003589.1667:07752
07753:-00098:+00137:-00047:003589.1667:07753
07754:-00083:+00147:+00024:003589.1667:07754
07755:-00031:+00144:-00013:003589.1667:07755
07756:-00056:+00145:-00049:003585.8002:07756
07757:-00012:+00131:-00031:003585.8002:07757
07758:-00041:+00109:-00052:003585.8002:07758
07759:-00032:+00091:-00131:003585.8002:07759
07760:-00034:+00085:-00071:003585.8002:07760
07761:-00055:+00078:-00128:003585.8002:07761
07762:-00072:+00061:-00194:003627.2954:07762
07763:-00020:+00053:-00219:003627.2954:07763
07764:-00040:+00027:-00167:003627.2954:07764
07765:-00019:+00024:-00185:003627.2954:07765
07766:-00019:+00021:-00177:003627.2954:07766
07767:-00025:+00016:-00131:003663.0935:07767
07768:-00001:-00005:-00159:003663.0935:07768
07769:-00008:-00018:-00157:003663.0935:07769
07770:+00043:+00002:-00107:003663.0935:07770
07771:+00018:-00046:-00021:003663.0935:07771
07772:+00020:-00045:+00073:003663.0935:07772
07773:+00039:-00060:+00187:003691.5764:07773
07774:+00014:-00110:+00090:003691.5764:07774
07775:-00011:-00093:-00322:003691.5764:07775
07776:+00028:-00025:-00360:003691.5764:07776
07777:+00021:-00011:-00309:003691.5764:07777
07778:+00043:-00032:-00220:003712.4787:07778
07779:+00048:-00004:-00143:003712.4787:07779
07780:+00091:+00013:+00348:003712.4787:07780
07781:+00100:+00016:+00375:003712.4787:07781
07782:+00044:+00079:+00086:003712.4787:07782
07783:+00033:+00093:+00037:003712.4787:07783
07784:+00038:+00137:+00093:003751.4001:07784
07785:+00030:+00153:+00027:003751.4001:07785
07786:+00006:+00220:+00077:003751.4001:07786
07787:+00044:+00197:+00114:003751.4001:07787
07788:+00002:+00223:+00070:003751.4001:07788
07789:-00010:+00185:-00013:003746.8139:07789
07790:-00032:+00233:+00003:003746.8139:07790
07791:-00032:+00187:-00079:003746.8139:07791
07792:-00055:+00165:-00021:003746.8139:07792
07793:-00042:+00137:+00098:003746.8139:07793
07794:-00050:+00119:+00127:003767.7229:07794
07795:-00114:+00059:+00124:003767.7229:07795
07796:-00117:+00023:+00173:003767.7229:07796
07797:-00136:-00019:+00085:003767.7229:07797
07798:-00178:-00064:-00044:003767.7229:07798
07799:-00187:-00143:+00072:003767.7229:07799
07800:-00171:-00153:+00112:003774.1206:07800
07801:-00197:-00198:+00021:003774.1206:07801
07802:-00152:-00191:+00027:003774.1206:07802
07803:-00117:-00241:-00011:003774.1206:07803
07804:-00063:-00227:-00149:003774.1206:07804
07805:-00049:-00239:-00034:003758.0788:07805
07806:-00044:-00256:+00096:003758.0788:07806
07807:-00010:-00267:+00086:003758.0788:07807
07808:-00002:-00247:+00097:003758.0788:07808
07809:+00043:-00216:+00204:003758.0788:07809
07810:-00029:-00199:+00192:003756.4799:07810
07811:+00035:-00147:+00138:003756.4799:07811
07812:-00008:-00140:+00086:003756.4799:07812
07813:+00025:-00093:-00176:003756.4799:07813
07814:+00030:-00029:-00136:003756.4799:07814
07815:+00025:+00011:-00038:003756.4799:07815
07816:+00022:+00054:-00005:003740.0629:07816
07817:+00031:+00127:-00059:003740.0629:07817
07818:+00048:+00189:-00030:003740.0629:07818
07819:+00087:+00198:+00053:003740.0629:07819
07820:+00092:+00248:-00026:003740.0629:07820
07821:+00052:+00242:-00007:003713.4531:07821
07822:+00097:+00294:+00041:003713.4531:07822
07823:+00084:+00287:+00106:003713.4531:07823
07824:+00090:+00274:+00078:003713.4531:07824
07825:+00039:+00243:+00118:003713.4531:07825
07826:+00013:+00193:+00068:003690.7980:07826
07827:-00029:+00163:+00004:003690.7980:07827
07828:-00070:+00121:-00032:003690.7980:07828
07829:-00064:+00043:+00003:003690.7980:07829
07830:-00092:+00012:-00010:003690.7980:07830
07831:-00094:-00026:+00056:003690.7980:07831
07832:-00063:-00039:-00030:003663.0129:07832
07833:-00086:-00109:+00005:003663.0129:07833
07834:-00032:-00145:+00070:003663.0129:07834
07835:-00025:-00172:+00123:003663.0129:07835
07836:-00011:-00176:+00158:003663.0129:07836
07837:+00011:-00189:+00075:003627.3312:07837
07838:+00005:-00202:+00079:003627.3312:07838
07839:+00020:-00206:+00098:003627.3312:07839
07840:+00026:-00234:-00061:003627.3312:07840
07841:-00027:-00192:-00135:003627.3312:07841
07842:+00032:-00208:-00081:003627.3312:07842
07843:+00040:-00210:-00018:003616.9970:07843
07844:+00050:-00170:+00057:003616.9970:07844
07845:+00070:-00167:+00101:003616.9970:07845
07846:+00077:-00118:+00211:003616.9970:07846
07847:+00048:-00127:+00130:003616.9970:07847
07848:+00004:-00044:-00014:003589.1975:07848
07849:+00044:-00044:-00069:003589.1975:07849
07850:+00014:+00003:-00017:003589.1975:07850
07851:+00015:+00017:+00059:003589.1975:07851
07852:-00043:+00040:+00072:003589.1975:07852
07853:-00032:+00026:+00069:003589.1975:07853
07854:-00072:+00069:+00068:003565.3444:07854
07855:-00090:+00043:+00017:003565.3444:07855
07856:-00121:+00042:-00109:003565.3444:07856
07857:-00111:+00066:-00106:003565.3444:07857
07858:-00097:+00051:-00040:003565.3444:07858
07859:-00097:+00047:-00016:003565.3444:07859
07860:-00032:+00062:+00026:003586.2517:07860
07861:-00018:+00058:+00086:003586.2517:07861
07862:+00000:+00074:+00035:003586.2517:07862
07863:-00018:+00096:-00011:003586.2517:07863
07864:-00003:+00091:-00051:003586.2517:07864
07865:-00018:+00076:-00084:003620.4809:07865
07866:+00008:+00140:-00078:003620.4809:07866
07867:+00029:+00137:-00007:003620.4809:07867
07868:+00015:+00135:-00027:003620.4809:07868
07869:+00022:+00156:-00087:003620.4809:07869
07870:+00020:+00134:-00104:003620.4809:07870
07871:+00002:+00118:-00184:003616.8273:07871
07872:-00004:+00104:-00177:003616.8273:07872
07873:-00005:+00110:-00200:003616.8273:07873
07874:-00058:+00100:-00098:003616.8273:07874
07875:-00048:+00072:-00054:003616.8273:07875
07876:-00052:+00082:-00046:003658.7749:07876
07877:-00049:+00036:-00091:003658.7749:07877
07878:-00052:+00018:+00004:003658.7749:07878
07879:-00078:-00046:-00031:003658.7749:07879
07880:-00104:-00109:-00017:003658.7749:07880
07881:-00079:-00143:+00033:003658.7749:07881
07882:-00058:-00151:-00142:003695.6762:07882
07883:-00038:-00175:-00261:003695.6762:07883
07884:-00028:-00166:-00207:003695.6762:07884
07885:+00034:-00175:-00082:003695.6762:07885
07886:+00066:-00121:-00029:003695.6762:07886
07887:+00138:-00089:+00134:003691.5681:07887
07888:+00157:-00048:+00372:003691.5681:07888
07889:+00164:+00001:+00158:003691.5681:07889
07890:+00180:+00064:+00003:003691.5681:07890
07891:+00201:+00129:+00012:003691.5681:07891
07892:+00214:+00132:+00067:003723.3535:07892
07893:+00127:+00192:-00027:003723.3535:07893
07894:+00098:+00209:-00022:003723.3535:07894
07895:+00085:+00209:-00032:003723.3535:07895
07896:+00055:+00217:-00041:003723.3535:07896
07897:+00029:+00199:-00062:003723.3535:07897
07898:-00017:+00219:+00059:003740.1550:07898
07899:-00031:+00184:+00113:003740.1550:07899
07900:-00089:+00169:+00079:003740.1550:07900
07901:-00118:+00160:+00068:003740.1550:07901
07902:-00160:+00088:+00064:003740.1550:07902
07903:-00226:+00073:+00079:003713.4450:07903
07904:-00252:+00018:+00043:003713.4450:07904
07905:-00266:-00030:-00077:003713.4450:07905
07906:-00267:-00069:-00024:003713.4450:07906
07907:-00271:-00168:-00086:003713.4450:07907
07908:-00246:-00179:-00085:003712.4379:07908
07909:-00206:-00232:-00046:003712.4379:07909
07910:-00178:-00280:-00116:003712.4379:07910
07911:-00161:-00282:-00119:003712.4379:07911
07912:-00106:-00295:-00013:003712.4379:07912
07913:-00046:-00256:+00176:003712.4379:07913
07914:-00006:-00295:+00104:003695.6762:07914
07915:+00033:-00212:+00048:003695.6762:07915
07916:+00076:-00208:+00171:003695.6762:07916
07917:+00063:-00162:+00153:003695.6762:07917
07918:+00035:-00159:+00026:003695.6762:07918
07919:+00068:-00088:+00054:003659.1318:07919
07920:+00089:-00094:-00072:003659.1318:07920
07921:+00088:-00021:-00112:003659.1318:07921
07922:+00064:-00004:-00107:003659.1318:07922
07923:+00054:+00061:-00065:003659.1318:07923
07924:+00086:+00081:+00147:003659.1318:07924
07925:+00127:+00149:+00079:003648.2895:07925
07926:+00039:+00183:+00037:003648.2895:07926
07927:+00057:+00232:-00002:003648.2895:07927
07928:+00012:+00248:-00001:003648.2895:07928
07929:-00028:+00260:+00025:003648.2895:07929
07930:-00069:+00266:+00080:003599.5288:07930
07931:-00096:+00268:+00168:003599.5288:07931
07932:-00146:+00237:+00048:003599.5288:07932
07933:-00182:+00220:+00005:003599.5288:07933
07934:-00200:+00147:-00009:003599.5288:07934
07935:-00216:+00132:+00020:003599.5288:07935
07936:-00212:+00057:-00028:003575.4821:07936
07937:-00224:+00034:-00014:003575.4821:07937
07938:-00167:+00018:+00015:003575.4821:07938
07939:-00101:-00039:+00109:003575.4821:07939
07940:-00099:-00063:+00144:003575.4821:07940
07941:-00045:-00078:+00113:003575.4821:07941
07942:-00010:-00100:+00049:003536.1875:07942
07943:+00025:-00087:+00113:003536.1875:07943
07944:+00047:-00163:+00080:003536.1875:07944
07945:+00057:-00163:+00068:003536.1875:07945
07946:+00072:-00194:+00040:003536.1875:07946
07947:+00055:-00196:+00018:003518.2238:07947
07948:+00034:-00230:-00036:003518.2238:07948
07949:+00022:-00197:-00034:003518.2238:07949
07950:+00060:-00192:+00111:003518.2238:07950
07951:+00047:-00174:+00062:003518.2238:07951
07952:+00044:-00132:+00028:003518.2238:07952
07953:+00068:-00086:+00058:003505.4775:07953
07954:+00061:-00084:+00000:003505.4775:07954
07955:+00060:-00049:-00027:003505.4775:07955
07956:+00029:-00023:-00013:003505.4775:07956
07957:+00026:+00001:+00004:003505.4775:07957
07958:-00013:+00006:-00031:003505.4775:07958
07959:-00028:+00015:-00042:003506.8242:07959
07960:-00002:+00024:-00023:003506.8242:07960
07961:-00035:+00049:-00022:003506.8242:07961
07962:-00016:+00067:-00098:003506.8242:07962
07963:-00056:+00056:-00064:003506.8242:07963
07964:-00032:+00084:-00030:003528.1950:07964
07965:-00037:+00074:-00017:003528.1950:07965
07966:-00045:+00093:-00009:003528.1950:07966
07967:-00040:+00100:+00026:003528.1950:07967
07968:-00045:+00086:-00012:003528.1950:07968
07969:-00024:+00089:-00063:003528.1950:07969
07970:-00006:+00098:-00055:003545.1279:07970
07971:-00024:+00076:-00038:003545.1279:07971
07972:+00011:+00098:-00061:003545.1279:07972
07973:+00006:+00100:-00056:003545.1279:07973
07974:+00017:+00070:-00068:003545.1279:07974
07975:+00026:+00071:-00084:003545.1279:07975
07976:+00047:+00097:-00099:003586.2751:07976
07977:+00032:+00101:-00123:003586.2751:07977
07978:+00043:+00105:-00122:003586.2751:07978
07979:+00024:+00127:-00132:003586.2751:07979
07980:-00015:+00127:-00151:003586.2751:07980
07981:-00029:+00131:-00136:003631.0961:07981
07982:-00046:+00118:-00139:003631.0961:07982
07983:-00070:+00127:-00132:003631.0961:07983
07984:-00053:+00115:-00109:003631.0961:07984
07985:-00052:+00102:-00079:003631.0961:07985
07986:-00066:+00111:-00123:003631.0961:07986
07987:-00068:+00112:-00098:003648.4750:07987
07988:-00065:+00092:-00101:003648.4750:07988
07989:-00066:+00097:-00143:003648.4750:07989
07990:-00074:+00100:-00134:003648.4750:07990
07991:-00057:+00098:-00121:003648.4750:07991
07992:-00043:+00087:-00153:003690.7980:07992
07993:-00041:+00088:-00143:003690.7980:07993
07994:-00007:+00087:-00068:003690.7980:07994
07995:+00000:+00071:-00077:003690.7980:07995
07996:-00002:+00079:-00096:003690.7980:07996
07997:-00027:+00030:+00077:003740.0629:07997
07998:-00038:+00022:+00136:003740.0629:07998
07999:-00053:-00037:+00059:003740.0629:07999
08000:-00074:-00032:-00097:003740.0629:08000
08001:-00063:-00023:-00172:003740.0629:08001
08002:-00090:-00029:-00171:003740.0629:08002
08003:-00072:-00042:-00098:003746.9396:08003
08004:-00047:-00052:+00144:003746.9396:08004
08005:-00050:-00047:+00319:003746.9396:08005
08006:+00043:-00031:+00278:003746.9396:08006
08007:-00024:-00006:+00034:003746.9396:08007
08008:+00048:+00020:+00115:003767.7902:08008
08009:+00135:+00026:+00080:003767.7902:08009
08010:+00189:+00102:+00063:003767.7902:08010
08011:+00155:+00131:+00198:003767.7902:08011
08012:+00218:+00159:+00247:003767.7902:08012
08013:+00152:+00108:+00179:003797.1267:08013
08014:+00146:+00144:+00119:003797.1267:08014
08015:+00064:+00128:-00021:003797.1267:08015
08016:+00083:+00147:+00096:003797.1267:08016
08017:+00059:+00148:+00061:003797.1267:08017
08018:-00016:+00172:+00080:003797.1267:08018
08019:-00035:+00124:+00121:003792.2670:08019
08020:-00083:+00107:+00128:003792.2670:08020
08021:-00198:+00067:-00010:003792.2670:08021
08022:-00212:+00050:-00065:003792.2670:08022
08023:-00288:-00066:+00090:003792.2670:08023
08024:-00274:-00084:+00096:003813.1889:08024
08025:-00303:-00133:+00007:003813.1889:08025
08026:-00245:-00162:-00131:003813.1889:08026
08027:-00257:-00196:-00247:003813.1889:08027
08028:-00212:-00179:-00203:003813.1889:08028
08029:-00125:-00234:+00091:003820.4147:08029
08030:-00092:-00242:+00208:003820.4147:08030
08031:-00014:-00247:+00064:003820.4147:08031
08032:+00039:-00213:-00047:003820.4147:08032
08033:+00059:-00230:-00075:003820.4147:08033
08034:+00073:-00193:-00071:003803.7558:08034
08035:+00094:-00150:+00032:003803.7558:08035
08036:+00141:-00152:+00158:003803.7558:08036
08037:+00170:-00072:+00138:003803.7558:08037
08038:+00185:-00065:+00033:003803.7558:08038
08039:+00173:+00001:+00007:003803.7558:08039
08040:+00215:+00061:-00031:003790.2858:08040
08041:+00218:+00105:+00000:003790.2858:08041
08042:+00205:+00149:+00002:003790.2858:08042
08043:+00242:+00232:-00021:003790.2858:08043
08044:+00241:+00257:-00007:003790.2858:08044
08045:+00213:+00296:-00036:003797.1525:08045
08046:+00149:+00303:-00049:003797.1525:08046
08047:+00094:+00335:-00036:003797.1525:08047
08048:+00046:+00317:+00071:003797.1525:08048
08049:+00020:+00305:+00086:003797.1525:08049
08050:-00032:+00271:+00138:003758.1125:08050
08051:-00052:+00182:+00123:003758.1125:08051
08052:-00122:+00153:+00066:003758.1125:08052
08053:-00126:+00090:-00007:003758.1125:08053
08054:-00165:+00007:+00070:003758.1125:08054
08055:-00181:-00061:+00109:003758.1125:08055
08056:-00128:-00141:+00089:003745.3698:08056
08057:-00147:-00174:+00128:003745.3698:08057
08058:-00145:-00225:+00159:003745.3698:08058
08059:-00114:-00268:+00064:003745.3698:08059
08060:-00090:-00289:+00023:003745.3698:08060
08061:-00059:-00298:-00017:003728.9519:08061
08062:-00043:-00338:+00068:003728.9519:08062
08063:+00010:-00320:+00110:003728.9519:08063
08064:+00034:-00319:+00121:003728.9519:08064
08065:+00051:-00300:+00223:003728.9519:08065
08066:+00113:-00297:+00143:003691.5515:08066
08067:+00081:-00253:+00177:003691.5515:08067
08068:+00096:-00264:+00166:003691.5515:08068
08069:+00091:-00215:+00097:003691.5515:08069
08070:+00068:-00177:+00010:003691.5515:08070
08071:+00041:-00154:-00052:003691.5515:08071
08072:+00022:-00121:-00126:003669.5197:08072
08073:+00006:-00076:-00064:003669.5197:08073
08074:+00038:-00060:+00032:003669.5197:08074
08075:+00034:-00015:+00219:003669.5197:08075
08076:+00040:-00002:+00174:003669.5197:08076
08077:+00020:+00051:+00134:003652.3784:08077
08078:+00001:+00075:-00034:003652.3784:08078
08079:+00001:+00110:-00138:003652.3784:08079
08080:-00039:+00142:-00095:003652.3784:08080
08081:-00022:+00139:-00059:003652.3784:08081
08082:-00014:+00147:-00049:003652.3784:08082
08083:-00012:+00139:-00021:003648.5466:08083
08084:-00032:+00147:+00049:003648.5466:08084
08085:-00039:+00162:-00022:003648.5466:08085
08086:-00047:+00144:-00127:003648.5466:08086
08087:-00046:+00123:-00085:003648.5466:08087
08088:-00073:+00113:-00042:003648.3369:08088
08089:-00067:+00096:-00081:003648.3369:08089
08090:-00090:+00072:-00028:003648.3369:08090
08091:-00105:+00060:-00055:003648.3369:08091
08092:-00095:+00045:-00139:003648.3369:08092
08093:-00136:+00039:-00122:003648.3369:08093
08094:-00113:+00015:-00075:003673.9523:08094
08095:-00120:+00013:-00147:003673.9523:08095
08096:-00081:+00035:-00160:003673.9523:08096
08097:-00049:+00034:-00132:003673.9523:08097
08098:-00035:+00024:-00162:003673.9523:08098
08099:-00010:+00012:-00191:003669.9472:08099
08100:+00024:+00013:-00183:003669.9472:08100
08101:+00068:+00023:-00189:003669.9472:08101
08102:+00065:+00022:-00217:003669.9472:08102
08103:+00077:-00001:-00125:003669.9472:08103
08104:+00078:+00003:-00078:003701.6508:08104
08105:+00122:-00015:-00048:003701.6508:08105
08106:+00098:-00009:-00009:003701.6508:08106
08107:+00056:-00031:+00137:003701.6508:08107
08108:+00037:-00042:+00097:003701.6508:08108
08109:+00009:-00061:+00065:003701.6508:08109
08110:+00010:-00038:-00190:003728.9353:08110
08111:-00029:-00009:-00293:003728.9353:08111
08112:-00053:-00015:-00218:003728.9353:08112
08113:-00068:-00037:-00146:003728.9353:08113
08114:-00052:-00010:+00195:003728.9353:08114
08115:+00040:+00015:+00256:003735.6079:08115
08116:-00050:+00047:+00118:003735.6079:08116
08117:-00039:+00075:+00006:003735.6079:08117
08118:-00001:+00099:-00014:003735.6079:08118
08119:-00023:+00127:-00007:003735.6079:08119
08120:-00026:+00133:+00047:003735.6079:08120
08121:+00011:+00152:+00119:003745.4028:08121
08122:-00018:+00162:+00100:003745.4028:08122
08123:-00030:+00161:+00035:003745.4028:08123
08124:-00022:+00172:-00010:003745.4028:08124
08125:-00038:+00135:-00045:003745.4028:08125
08126:-00040:+00108:+00020:003762.6542:08126
08127:-00027:+00072:+00020:003762.6542:08127
08128:-00045:+00045:+00000:003762.6542:08128
08129:-00051:+00012:+00066:003762.6542:08129
08130:-00067:+00002:+00033:003762.6542:08130
08131:-00126:-00015:+00026:003746.8139:08131
08132:-00149:-00062:+00054:003746.8139:08132
08133:-00147:-00055:+00034:003746.8139:08133
08134:-00165:-00086:-00064:003746.8139:08134
08135:-00165:-00157:-00074:003746.8139:08135
08136:-00162:-00171:-00025:003746.8139:08136
08137:-00110:-00177:-00006:003723.4023:08137
08138:-00120:-00191:+00094:003723.4023:08138
08139:-00104:-00197:+00105:003723.4023:08139
08140:-00052:-00176:+00067:003723.4023:08140
08141:-00032:-00175:+00023:003723.4023:08141
08142:-00013:-00151:-00030:003717.8154:08142
08143:+00031:-00118:-00143:003717.8154:08143
08144:+00034:-00105:-00014:003717.8154:08144
08145:+00050:-00092:-00020:003717.8154:08145
08146:+00052:-00035:-00042:003717.8154:08146
08147:+00093:-00019:-00033:003669.9392:08147
08148:+00097:+00016:+00087:003669.9392:08148
08149:+00149:+00065:+00098:003669.9392:08149
08150:+00101:+00108:+00101:003669.9392:08150
08151:+00081:+00105:+00023:003669.9392:08151
08152:-00009:+00157:-00079:003669.9392:08152
08153:+00085:+00183:-00088:003648.3129:08153
08154:+00027:+00193:-00005:003648.3129:08154
08155:+00007:+00184:-00032:003648.3129:08155
08156:-00041:+00181:+00011:003648.3129:08156
08157:-00009:+00159:+00076:003648.3129:08157
08158:-00114:+00121:+00127:003620.4968:08158
08159:-00139:+00091:+00112:003620.4968:08159
08160:-00141:+00075:+00145:003620.4968:08160
08161:-00140:+00031:+00114:003620.4968:08161
08162:-00137:+00010:+00045:003620.4968:08162
08163:-00150:-00010:+00002:003620.4968:08163
08164:-00097:-00059:+00059:003575.5507:08164
08165:-00098:-00113:+00117:003575.5507:08165
08166:-00100:-00143:+00057:003575.5507:08166
08167:-00074:-00189:+00110:003575.5507:08167
08168:-00036:-00215:+00126:003575.5507:08168
08169:-00033:-00206:+00028:003575.5507:08169
08170:-00004:-00223:+00045:003556.0700:08170
08171:+00001:-00251:+00023:003556.0700:08171
08172:+00006:-00235:+00091:003556.0700:08172
08173:+00075:-00214:+00050:003556.0700:08173
08174:+00063:-00191:+00148:003556.0700:08174
08175:+00076:-00145:+00102:003538.2302:08175
08176:+00074:-00112:+00122:003538.2302:08176
08177:+00089:-00123:+00194:003538.2302:08177
08178:+00066:-00057:+00059:003538.2302:08178
08179:+00038:-00022:+00022:003538.2302:08179
08180:+00075:-00031:-00046:003538.2302:08180
08181:+00009:+00001:-00076:003535.0944:08181
08182:+00008:+00034:-00125:003535.0944:08182
08183:-00015:+00040:-00183:003535.0944:08183
08184:-00004:+00066:-00047:003535.0944:08184
08185:-00025:+00068:-00010:003535.0944:08185
08186:-00050:+00074:-00010:003535.0944:08186
08187:-00035:+00064:+00060:003526.3037:08187
08188:-00053:+00070:+00050:003526.3037:08188
08189:-00068:+00101:-00057:003526.3037:08189
08190:-00087:+00111:-00021:003526.3037:08190
08191:-00048:+00099:-00063:003526.3037:08191
08192:-00078:+00100:+00026:003558.4499:08192
08193:-00054:+00109:-00018:003558.4499:08193
08194:-00062:+00093:-00025:003558.4499:08194
08195:-00046:+00074:-00028:003558.4499:08195
08196:-00041:+00076:-00025:003558.4499:08196
08197:-00044:+00077:-00040:003558.4499:08197
08198:-00012:+00090:-00032:003565.3674:08198
08199:-00010:+00081:+00005:003565.3674:08199
08200:+00001:+00090:-00058:003565.3674:08200
08201:+00003:+00095:-00011:003565.3674:08201
08202:+00009:+00099:-00015:003565.3674:08202
08203:-00031:+00081:-00063:003606.7336:08203
08204:-00028:+00072:-00091:003606.7336:08204
08205:-00053:+00064:-00085:003606.7336:08205
08206:-00068:+00039:-00121:003606.7336:08206
08207:-00084:+00031:-00097:003606.7336:08207
08208:-00070:+00048:-00099:003606.7336:08208
08209:-00074:+00031:-00113:003641.8056:08209
08210:-00056:+00048:-00130:003641.8056:08210
08211:-00045:+00048:-00131:003641.8056:08211
08212:-00038:+00025:-00130:003641.8056:08212
08213:-00040:+00031:-00138:003641.8056:08213
08214:-00003:+00033:-00094:003669.8911:08214
08215:-00002:-00004:-00092:003669.8911:08215
08216:+00027:-00019:+00099:003669.8911:08216
08217:+00023:-00075:+00246:003669.8911:08217
08218:+00018:-00097:+00264:003669.8911:08218
08219:+00007:-00113:-00048:003669.8911:08219
08220:-00010:-00088:-00266:003712.4296:08220
08221:-00013:-00107:-00289:003712.4296:08221
08222:-00020:-00113:-00217:003712.4296:08222
08223:-00028:-00113:-00160:003712.4296:08223
08224:+00016:-00073:+00152:003712.4296:08224
08225:+00027:-00058:+00333:003740.0629:08225
08226:-00007:-00046:+00234:003740.0629:08226
08227:-00020:-00006:-00006:003740.0629:08227
08228:-00012:+00047:+00077:003740.0629:08228
08229:+00086:+00099:+00103:003740.0629:08229
08230:+00090:+00144:+00069:003758.0876:08230
08231:+00095:+00134:+00071:003758.0876:08231
08232:+00151:+00169:+00033:003758.0876:08232
08233:+00167:+00176:-00002:003758.0876:08233
08234:+00128:+00166:-00011:003758.0876:08234
08235:+00089:+00172:-00052:003758.0876:08235
08236:+00072:+00163:+00009:003767.7739:08236
08237:+00065:+00149:+00007:003767.7739:08237
08238:+00021:+00147:+00069:003767.7739:08238
08239:+00021:+00147:+00068:003767.7739:08239
08240:-00069:+00089:+00012:003767.7739:08240
08241:-00084:+00067:-00066:003785.5974:08241
08242:-00117:+00050:-00159:003785.5974:08242
08243:-00191:-00012:-00114:003785.5974:08243
08244:-00201:-00078:+00058:003785.5974:08244
08245:-00243:-00101:+00012:003785.5974:08245
08246:-00237:-00131:+00005:003769.3356:08246
08247:-00248:-00190:-00084:003769.3356:08247
08248:-00242:-00192:-00179:003769.3356:08248
08249:-00210:-00262:-00145:003769.3356:08249
08250:-00130:-00245:-00042:003769.3356:08250
08251:-00125:-00212:-00046:003769.3356:08251
08252:-00030:-00193:-00002:003756.5717:08252
08253:-00036:-00181:+00063:003756.5717:08253
08254:+00034:-00154:+00157:003756.5717:08254
08255:+00063:-00142:+00091:003756.5717:08255
08256:+00081:-00109:+00117:003756.5717:08256
08257:+00086:-00083:+00090:003762.6799:08257
08258:+00111:-00054:-00038:003762.6799:08258
08259:+00086:-00020:-00122:003762.6799:08259
08260:+00112:+00042:-00094:003762.6799:08260
08261:+00103:+00081:-00122:003762.6799:08261
08262:+00108:+00132:-00046:003713.4614:08262
08263:+00099:+00176:+00089:003713.4614:08263
08264:+00111:+00200:+00131:003713.4614:08264
08265:+00081:+00230:+00097:003713.4614:08265
08266:+00066:+00267:+00138:003713.4614:08266
08267:+00008:+00274:+00154:003713.4614:08267
08268:-00025:+00292:+00098:003701.6428:08268
08269:-00041:+00276:+00087:003701.6428:08269
08270:-00098:+00267:+00069:003701.6428:08270
08271:-00137:+00219:+00042:003701.6428:08271
08272:-00174:+00189:+00046:003701.6428:08272
08273:-00187:+00145:+00065:003673.9606:08273
08274:-00186:+00076:+00020:003673.9606:08274
08275:-00177:+00049:+00031:003673.9606:08275
08276:-00122:-00048:+00144:003673.9606:08276
08277:-00091:-00067:+00044:003673.9606:08277
08278:-00087:-00146:-00013:003673.9606:08278
08279:-00059:-00209:+00097:003648.5146:08279
08280:-00032:-00260:+00078:003648.5146:08280
08281:-00019:-00273:+00062:003648.5146:08281
08282:-00020:-00324:+00158:003648.5146:08282
08283:-00013:-00303:+00148:003648.5146:08283
08284:-00017:-00301:+00025:003616.9895:08284
08285:-00004:-00308:+00005:003616.9895:08285
08286:+00046:-00288:-00011:003616.9895:08286
08287:+00076:-00248:+00032:003616.9895:08287
08288:+00120:-00262:+00042:003616.9895:08288
08289:+00128:-00209:+00118:003616.9895:08289
08290:+00166:-00171:-00043:003599.7153:08290
08291:+00183:-00153:-00093:003599.7153:08291
08292:+00188:-00085:+00002:003599.7153:08292
08293:+00170:-00052:+00028:003599.7153:08293
08294:+00167:-00011:+00064:003599.7153:08294
08295:+00150:+00025:+00074:003575.7189:08295
08296:+00120:+00065:-00032:003575.7189:08296
08297:+00068:+00086:-00104:003575.7189:08297
08298:+00028:+00136:-00116:003575.7189:08298
08299:+00017:+00137:-00052:003575.7189:08299
08300:-00005:+00188:-00073:003575.7189:08300
08301:-00007:+00180:-00093:003576.1247:08301
08302:-00027:+00218:-00023:003576.1247:08302
08303:-00050:+00182:-00025:003576.1247:08303
08304:-00052:+00223:-00049:003576.1247:08304
08305:-00048:+00210:-00006:003576.1247:08305
08306:-00090:+00220:-00032:003589.2436:08306
08307:-00095:+00208:+00009:003589.2436:08307
08308:-00079:+00195:-00027:003589.2436:08308
08309:-00109:+00172:-00090:003589.2436:08309
08310:-00126:+00153:-00083:003589.2436:08310
08311:-00131:+00127:-00103:003589.2436:08311
08312:-00109:+00106:-00093:003606.5781:08312
08313:-00080:+00087:-00068:003606.5781:08313
08314:-00073:+00082:-00033:003606.5781:08314
08315:-00053:+00079:-00023:003606.5781:08315
08316:-00038:+00045:-00056:003606.5781:08316
08317:-00030:+00051:-00074:003648.2502:08317
08318:-00003:+00047:-00085:003648.2502:08318
08319:+00003:+00014:-00089:003648.2502:08319
08320:+00006:+00006:-00072:003648.2502:08320
08321:+00032:-00020:-00100:003648.2502:08321
08322:+00053:-00035:-00079:003648.2502:08322
08323:+00077:-00048:-00036:003673.8554:08323
08324:+00059:-00059:-00073:003673.8554:08324
08325:+00018:-00094:+00026:003673.8554:08325
08326:+00030:-00081:+00020:003673.8554:08326
08327:-00013:-00087:+00013:003673.8554:08327
08328:-00001:-00107:-00040:003691.5190:08328
08329:-00018:-00090:-00001:003691.5190:08329
08330:-00055:-00081:-00103:003691.5190:08330
08331:-00061:-00076:-00119:003691.5190:08331
08332:-00055:-00032:-00073:003691.5190:08332
08333:-00033:-00003:+00056:003691.5190:08333
08334:-00026:+00010:+00081:003734.3579:08334
08335:+00017:+00040:+00291:003734.3579:08335
08336:+00041:+00093:+00172:003734.3579:08336
08337:+00020:+00127:+00008:003734.3579:08337
08338:+00047:+00137:-00088:003734.3579:08338
08339:+00062:+00166:-00100:003751.3413:08339
08340:+00043:+00177:-00072:003751.3413:08340
08341:+00026:+00172:+00019:003751.3413:08341
08342:+00030:+00147:+00052:003751.3413:08342
08343:+00012:+00122:+00068:003751.3413:08343
08344:-00014:+00107:+00095:003758.1042:08344
08345:-00030:+00114:+00030:003758.1042:08345
08346:-00015:+00076:-00066:003758.1042:08346
08347:-00029:+00068:-00023:003758.1042:08347
08348:-00033:+00053:-00030:003758.1042:08348
08349:-00067:+00016:+00041:003758.1042:08349
08350:-00085:+00004:+00058:003756.5214:08350
08351:-00136:-00062:+00065:003756.5214:08351
08352:-00145:-00086:+00068:003756.5214:08352
08353:-00152:-00110:+00049:003756.5214:08353
08354:-00157:-00142:-00036:003756.5214:08354
08355:-00144:-00173:-00072:003751.3666:08355
08356:-00133:-00161:-00058:003751.3666:08356
08357:-00089:-00175:-00046:003751.3666:08357
08358:-00048:-00191:+00012:003751.3666:08358
08359:-00028:-00185:-00016:003751.3666:08359
08360:+00019:-00161:+00022:003724.5678:08360
08361:+00028:-00152:-00016:003724.5678:08361
08362:+00001:-00154:+00044:003724.5678:08362
08363:+00026:-00129:+00095:003724.5678:08363
08364:+00011:-00099:+00175:003724.5678:08364
08365:-00027:-00097:+00137:003724.5678:08365
08366:-00032:-00045:+00079:003712.3808:08366
08367:-00027:-00032:+00023:003712.3808:08367
08368:+00010:+00036:-00024:003712.3808:08368
08369:+00002:+00027:-00088:003712.3808:08369
08370:+00019:+00100:-00065:003712.3808:08370
08371:+00043:+00107:+00041:003673.9116:08371
08372:+00034:+00132:+00075:003673.9116:08372
08373:+00040:+00179:+00039:003673.9116:08373
08374:+00029:+00213:+00046:003673.9116:08374
08375:+00027:+00230:+00057:003673.9116:08375
08376:-00039:+00213:+00084:003673.9116:08376
08377:-00042:+00238:+00111:003638.1250:08377
08378:-00058:+00167:+00154:003638.1250:08378
08379:-00040:+00158:+00062:003638.1250:08379
08380:-00034:+00146:+00016:003638.1250:08380
08381:-00034:+00086:+00049:003638.1250:08381
08382:-00045:+00036:+00066:003606.6799:08382
08383:-00056:+00008:+00033:003606.6799:08383
08384:-00041:-00042:+00064:003606.6799:08384
08385:-00041:-00099:+00108:003606.6799:08385
08386:-00020:-00119:+00056:003606.6799:08386
08387:-00053:-00161:+00063:003606.6799:08387
08388:-00059:-00161:+00020:003578.9868:08388
08389:-00042:-00197:-00015:003578.9868:08389
08390:-00021:-00214:+00022:003578.9868:08390
08391:-00001:-00235:+00025:003578.9868:08391
08392:-00054:-00220:-00061:003578.9868:08392
08393:-00044:-00213:-00052:003545.2177:08393
08394:-00023:-00197:-00006:003545.2177:08394
08395:+00020:-00214:+00141:003545.2177:08395
08396:+00045:-00181:+00145:003545.2177:08396
08397:+00020:-00131:+00158:003545.2177:08397
08398:+00071:-00102:-00065:003545.2177:08398
08399:+00047:-00097:-00089:003536.1948:08399
08400:+00064:-00044:-00075:003536.1948:08400
08401:+00061:-00007:+00037:003536.1948:08401
08402:+00038:-00017:+00056:003536.1948:08402
08403:+00045:+00016:+00034:003536.1948:08403
08404:+00031:+00034:-00001:003536.1948:08404
08405:-00001:+00041:-00006:003518.2314:08405
08406:-00022:+00070:-00034:003518.2314:08406
08407:-00022:+00072:+00002:003518.2314:08407
08408:-00016:+00086:-00001:003518.2314:08408
08409:-00034:+00114:+00004:003518.2314:08409
08410:-00043:+00114:-00012:003525.1767:08410
08411:-00037:+00090:+00048:003525.1767:08411
08412:-00054:+00115:-00019:003525.1767:08412
08413:-00065:+00095:-00040:003525.1767:08413
08414:-00088:+00073:-00029:003525.1767:08414
08415:-00079:+00068:-00003:003525.1767:08415
08416:-00066:+00078:-00024:003536.1430:08416
08417:-00046:+00068:-00075:003536.1430:08417
08418:-00046:+00058:-00061:003536.1430:08418
08419:-00044:+00057:-00070:003536.1430:08419
08420:-00033:+00070:-00056:003536.1430:08420
08421:-00028:+00057:-00011:003536.1430:08421
08422:-00040:+00080:-00017:003568.7116:08422
08423:-00031:+00060:-00063:003568.7116:08423
08424:-00044:+00085:-00069:003568.7116:08424
08425:-00053:+00074:-00054:003568.7116:08425
08426:-00073:+00074:-00101:003568.7116:08426
08427:-00047:+00114:-00070:003585.7775:08427
08428:-00056:+00098:-00055:003585.7775:08428
08429:-00068:+00101:-00142:003585.7775:08429
08430:-00047:+00095:-00198:003585.7775:08430
08431:-00049:+00094:-00138:003585.7775:08431
08432:-00065:+00073:-00116:003585.7775:08432
08433:-00074:+00099:-00116:003627.2954:08433
08434:-00047:+00086:-00109:003627.2954:08434
08435:-00060:+00073:-00098:003627.2954:08435
08436:-00056:+00065:-00135:003627.2954:08436
08437:-00024:+00065:-00115:003627.2954:08437
08438:-00019:+00023:-00036:003673.8876:08438
08439:-00013:+00018:-00094:003673.8876:08439
08440:-00010:+00003:-00013:003673.8876:08440
08441:+00014:-00054:+00068:003673.8876:08441
08442:-00013:-00074:-00036:003673.8876:08442
08443:+00014:-00085:-00074:003673.8876:08443
08444:+00010:-00059:-00176:003691.5844:08444
08445:-00009:-00075:-00230:003691.5844:08445
08446:-00024:-00061:-00173:003691.5844:08446
08447:-00014:-00076:-00010:003691.5844:08447
08448:+00041:-00028:+00148:003691.5844:08448
08449:+00068:-00009:+00276:003734.4074:08449
08450:+00089:+00000:+00129:003734.4074:08450
08451:+00065:+00031:+00097:003734.4074:08451
08452:+00128:+00073:+00080:003734.4074:08452
08453:+00115:+00095:-00004:003734.4074:08453
08454:+00084:+00127:-00031:003740.1381:08454
08455:+00109:+00124:-00002:003740.1381:08455
08456:+00128:+00138:+00042:003740.1381:08456
08457:+00085:+00141:+00028:003740.1381:08457
08458:+00062:+00134:+00041:003740.1381:08458
08459:+00009:+00121:+00016:003740.1381:08459
08460:-00016:+00154:-00007:003758.0034:08460
08461:-00056:+00120:+00002:003758.0034:08461
08462:-00047:+00121:+00121:003758.0034:08462
08463:-00109:+00059:+00145:003758.0034:08463
08464:-00144:+00055:+00065:003758.0034:08464
08465:-00168:-00019:-00112:003756.5214:08465
08466:-00152:-00060:+00038:003756.5214:08466
08467:-00240:-00085:+00046:003756.5214:08467
08468:-00254:-00138:-00075:003756.5214:08468
08469:-00189:-00131:-00128:003756.5214:08469
08470:-00170:-00161:-00055:003751.3496:08470
08471:-00150:-00183:-00014:003751.3496:08471
08472:-00138:-00202:-00064:003751.3496:08472
08473:-00074:-00182:-00029:003751.3496:08473
08474:-00025:-00183:+00084:003751.3496:08474
08475:+00020:-00169:+00070:003751.3496:08475
08476:+00005:-00146:+00079:003735.6162:08476
08477:+00027:-00178:+00163:003735.6162:08477
08478:+00023:-00146:+00093:003735.6162:08478
08479:+00000:-00142:+00033:003735.6162:08479
08480:+00023:-00140:+00029:003735.6162:08480
08481:+00030:-00091:+00012:003712.4624:08481
08482:+00055:-00024:-00080:003712.4624:08482
08483:+00057:-00005:-00074:003712.4624:08483
08484:+00105:+00031:-00017:003712.4624:08484
08485:+00100:+00101:+00070:003712.4624:08485
08486:+00106:+00104:+00116:003706.6635:08486
08487:+00093:+00154:+00147:003706.6635:08487
08488:+00080:+00154:+00068:003706.6635:08488
08489:+00072:+00202:+00083:003706.6635:08489
08490:+00030:+00180:+00130:003706.6635:08490
08491:+00004:+00184:+00091:003706.6635:08491
08492:-00004:+00190:+00076:003669.8750:08492
08493:-00022:+00163:+00120:003669.8750:08493
08494:-00046:+00150:+00097:003669.8750:08494
08495:-00068:+00119:+00102:003669.8750:08495
08496:-00062:+00044:+00093:003669.8750:08496
08497:-00077:+00047:+00101:003648.2426:08497
08498:-00051:-00021:+00029:003648.2426:08498
08499:-00087:-00043:+00135:003648.2426:08499
08500:-00031:-00085:+00125:003648.2426:08500
08501:-00058:-00089:-00016:003648.2426:08501
08502:-00031:-00137:+00010:003648.2426:08502
08503:-00010:-00175:+00036:003631.0173:08503
08504:+00000:-00179:+00036:003631.0173:08504
08505:+00029:-00218:+00037:003631.0173:08505
08506:+00040:-00235:+00095:003631.0173:08506
08507:+00044:-00235:+00082:003631.0173:08507
08508:+00046:-00247:+00083:003596.0090:08508
08509:+00037:-00231:+00033:003596.0090:08509
08510:+00018:-00250:+00073:003596.0090:08510
08511:+00051:-00202:-00030:003596.0090:08511
08512:+00026:-00201:+00035:003596.0090:08512
08513:+00043:-00171:+00020:003596.0090:08513
08514:+00006:-00125:-00030:003586.2292:08514
08515:+00011:-00086:-00025:003586.2292:08515
08516:+00011:-00043:-00048:003586.2292:08516
08517:+00018:+00004:+00016:003586.2292:08517
08518:+00023:+00019:-00011:003586.2292:08518
08519:+00042:+00051:+00037:003586.2292:08519
08520:+00031:+00071:-00090:003589.1745:08520
08521:-00012:+00113:-00086:003589.1745:08521
08522:+00038:+00129:-00032:003589.1745:08522
08523:+00023:+00148:-00004:003589.1745:08523
08524:+00023:+00149:-00036:003589.1745:08524
08525:+00015:+00160:-00043:003585.7775:08525
08526:-00003:+00155:-00025:003585.7775:08526
08527:-00032:+00128:-00076:003585.7775:08527
08528:-00058:+00105:-00038:003585.7775:08528
08529:-00053:+00091:-00047:003585.7775:08529
08530:-00065:+00077:-00039:003585.7775:08530
08531:-00075:+00079:-00112:003606.6035:08531
08532:-00087:+00072:-00040:003606.6035:08532
08533:-00059:+00059:-00045:003606.6035:08533
08534:-00053:+00058:-00070:003606.6035:08534
08535:-00002:+00069:-00043:003606.6035:08535
08536:+00014:+00067:-00046:003620.4655:08536
08537:-00014:+00027:-00045:003620.4655:08537
08538:-00004:+00049:-00095:003620.4655:08538
08539:-00041:+00028:-00063:003620.4655:08539
08540:-00036:+00034:-00075:003620.4655:08540
08541:-00060:+00016:-00102:003620.4655:08541
08542:-00055:+00020:-00048:003648.3398:08542
08543:-00032:+00022:-00043:003648.3398:08543
08544:-00040:+00009:-00159:003648.3398:08544
08545:-00044:+00017:-00108:003648.3398:08545
08546:-00013:+00007:-00041:003648.3398:08546
08547:+00002:-00004:-00025:003680.0319:08547
08548:+00020:-00002:-00081:003680.0319:08548
08549:+00032:+00001:+00018:003680.0319:08549
08550:+00021:-00012:+00036:003680.0319:08550
08551:+00023:-00021:+00013:003680.0319:08551
08552:+00007:-00039:+00040:003680.0319:08552
08553:+00031:-00048:-00090:003706.7211:08553
08554:+00007:-00060:-00203:003706.7211:08554
08555:+00014:-00046:-00184:003706.7211:08555
08556:+00021:-00066:-00105:003706.7211:08556
08557:+00030:-00039:+00001:003706.7211:08557
08558:+00016:-00010:+00184:003735.4914:08558
08559:+00017:+00004:+00305:003735.4914:08559
08560:+00012:+00021:+00128:003735.4914:08560
08561:-00024:+00031:-00060:003735.4914:08561
08562:+00040:+00060:-00070:003735.4914:08562
08563:-00006:+00113:-00090:003756.4882:08563
08564:-00019:+00090:-00108:003756.4882:08564
08565:-00018:+00128:-00031:003756.4882:08565
08566:+00003:+00112:+00027:003756.4882:08566
08567:-00010:+00092:+00037:003756.4882:08567
08568:-00008:+00089:+00115:003756.4882:08568
08569:+00010:+00096:+00042:003774.0524:08569
08570:-00007:+00061:-00015:003774.0524:08570
08571:+00003:+00079:-00020:003774.0524:08571
08572:-00009:+00063:+00015:003774.0524:08572
08573:-00019:+00067:-00064:003774.0524:08573
08574:-00083:+00020:+00020:003758.0285:08574
08575:-00065:+00020:-00020:003758.0285:08575
08576:-00100:+00021:-00081:003758.0285:08576
08577:-00092:+00005:-00026:003758.0285:08577
08578:-00098:-00009:-00013:003758.0285:08578
08579:-00100:-00062:-00045:003756.5297:08579
08580:-00100:-00051:-00067:003756.5297:08580
08581:-00051:-00059:-00090:003756.5297:08581
08582:-00055:-00082:-00104:003756.5297:08582
08583:-00058:-00069:-00087:003756.5297:08583
08584:-00020:-00060:+00039:003756.5297:08584
08585:-00042:-00080:+00110:003728.9018:08585
08586:-00023:-00062:+00099:003728.9018:08586
08587:-00039:-00028:+00115:003728.9018:08587
08588:-00017:-00063:+00065:003728.9018:08588
08589:-00066:-00066:+00006:003728.9018:08589
08590:-00050:-00051:+00000:003713.4694:08590
08591:-00061:-00038:-00033:003713.4694:08591
08592:-00044:-00016:-00127:003713.4694:08592
08593:+00000:-00003:-00007:003713.4694:08593
08594:+00020:+00039:+00044:003713.4694:08594
08595:+00048:+00056:+00090:003701.6347:08595
08596:+00064:+00097:+00115:003701.6347:08596
08597:+00125:+00124:+00231:003701.6347:08597
08598:+00031:+00113:+00060:003701.6347:08598
08599:+00006:+00128:+00059:003701.6347:08599
08600:-00014:+00120:+00029:003701.6347:08600
08601:+00008:+00150:+00082:003663.0935:08601
08602:-00026:+00133:+00029:003663.0935:08602
08603:-00103:+00119:+00056:003663.0935:08603
08604:-00063:+00080:+00084:003663.0935:08604
08605:-00092:+00076:+00071:003663.0935:08605
08606:-00050:+00040:-00024:003637.8564:08606
08607:-00071:+00028:+00093:003637.8564:08607
08608:-00038:-00035:+00029:003637.8564:08608
08609:+00023:-00014:+00049:003637.8564:08609
08610:+00010:-00080:+00124:003637.8564:08610
08611:+00071:-00128:+00143:003637.8564:08611
08612:-00008:-00186:+00031:003606.6723:08612
08613:+00036:-00169:+00083:003606.6723:08613
08614:+00025:-00212:+00094:003606.6723:08614
08615:+00015:-00219:+00054:003606.6723:08615
08616:+00045:-00235:+00070:003606.6723:08616
08617:+00002:-00231:+00109:003578.8945:08617
08618:-00012:-00214:-00003:003578.8945:08618
08619:-00013:-00200:+00032:003578.8945:08619
08620:-00017:-00150:+00016:003578.8945:08620
08621:-00027:-00156:+00022:003578.8945:08621
08622:-00003:-00106:+00020:003578.8945:08622
08623:-00014:-00063:+00125:003535.0871:08623
08624:+00007:-00053:+00102:003535.0871:08624
08625:+00007:+00020:-00002:003535.0871:08625
08626:+00027:+00011:-00043:003535.0871:08626
08627:+00004:+00050:-00028:003535.0871:08627
08628:+00006:+00056:-00064:003535.0871:08628
08629:+00013:+00061:-00038:003526.3037:08629
08630:+00004:+00094:-00014:003526.3037:08630
08631:-00041:+00073:+00055:003526.3037:08631
08632:-00054:+00087:-00015:003526.3037:08632
08633:-00068:+00058:-00064:003526.3037:08633
08634:-00065:+00084:-00078:003528.1127:08634
08635:-00077:+00064:-00137:003528.1127:08635
08636:-00048:+00083:-00036:003528.1127:08636
08637:-00022:+00068:+00022:003528.1127:08637
08638:-00037:+00045:+00011:003528.1127:08638
08639:-00038:+00043:+00015:003528.1127:08639
08640:-00015:+00044:+00043:003535.1987:08640
08641:-00059:+00030:-00001:003535.1987:08641
08642:-00056:+00050:-00079:003535.1987:08642
08643:-00020:+00043:-00054:003535.1987:08643
08644:-00023:+00056:-00060:003535.1987:08644
08645:-00039:+00055:-00074:003535.1987:08645
08646:+00009:+00099:-00074:003566.0766:08646
08647:+00011:+00111:-00073:003566.0766:08647
08648:+00009:+00115:-00052:003566.0766:08648
08649:+00014:+00108:-00077:003566.0766:08649
08650:+00015:+00132:-00066:003566.0766:08650
08651:-00010:+00135:-00085:003599.5988:08651
08652:-00009:+00162:-00105:003599.5988:08652
08653:-00009:+00186:-00142:003599.5988:08653
08654:-00039:+00150:-00140:003599.5988:08654
08655:-00041:+00153:-00168:003599.5988:08655
08656:-00058:+00122:-00138:003599.5988:08656
08657:-00048:+00105:-00122:003616.8742:08657
08658:-00065:+00067:-00017:003616.8742:08658
08659:-00058:+00056:-00001:003616.8742:08659
08660:-00053:-00003:+00164:003616.8742:08660
08661:-00037:-00026:+00154:003616.8742:08661
08662:-00048:-00055:+00099:003669.4484:08662
08663:-00055:-00084:-00204:003669.4484:08663
08664:-00084:-00111:-00319:003669.4484:08664
08665:-00066:-00111:-00192:003669.4484:08665
08666:-00020:-00163:-00149:003669.4484:08666
08667:-00056:-00162:+00024:003669.4484:08667
08668:+00043:-00148:+00218:003695.7580:08668
08669:+00002:-00153:+00188:003695.7580:08669
08670:-00010:-00127:+00093:003695.7580:08670
08671:+00034:-00093:+00091:003695.7580:08671
08672:+00065:-00020:+00022:003695.7580:08672
08673:+00117:-00017:+00040:003724.5266:08673
08674:+00150:+00043:+00051:003724.5266:08674
08675:+00147:+00063:+00053:003724.5266:08675
08676:+00163:+00097:+00027:003724.5266:08676
08677:+00135:+00106:+00064:003724.5266:08677
08678:+00094:+00104:+00017:003745.4194:08678
08679:+00053:+00116:-00057:003745.4194:08679
08680:+00061:+00119:-00101:003745.4194:08680
08681:+00042:+00127:-00053:003745.4194:08681
08682:+00029:+00152:-00032:003745.4194:08682
08683:-00009:+00171:+00028:003745.4194:08683
08684:-00031:+00174:+00001:003751.3496:08684
08685:-00097:+00128:+00014:003751.3496:08685
08686:-00134:+00144:-00051:003751.3496:08686
08687:-00155:+00087:-00100:003751.3496:08687
08688:-00204:+00051:+00044:003751.3496:08688
08689:-00174:+00027:-00061:003724.4936:08689
08690:-00257:-00019:-00028:003724.4936:08690
08691:-00209:-00025:-00085:003724.4936:08691
08692:-00187:-00074:-00103:003724.4936:08692
08693:-00192:-00154:-00096:003724.4936:08693
08694:-00160:-00137:-00010:003724.4936:08694
08695:-00123:-00189:-00001:003723.3862:08695
08696:-00060:-00132:+00036:003723.3862:08696
08697:-00088:-00181:+00061:003723.3862:08697
08698:-00030:-00136:+00061:003723.3862:08698
08699:-00044:-00164:+00127:003723.3862:08699
08700:-00009:-00172:+00085:003706.7375:08700
08701:+00015:-00157:+00100:003706.7375:08701
08702:+00045:-00125:+00007:003706.7375:08702
08703:+00055:-00101:-00058:003706.7375:08703
08704:+00104:-00045:-00015:003706.7375:08704
08705:+00121:-00035:-00060:003691.5434:08705
08706:+00127:+00024:+00086:003691.5434:08706
08707:+00144:+00077:+00086:003691.5434:08707
08708:+00126:+00114:+00111:003691.5434:08708
08709:+00136:+00137:+00093:003691.5434:08709
08710:+00081:+00146:+00063:003691.5434:08710
08711:+00050:+00203:+00025:003669.4243:08711
08712:+00029:+00216:+00113:003669.4243:08712
08713:+00000:+00178:+00093:003669.4243:08713
08714:-00084:+00197:+00105:003669.4243:08714
08715:-00130:+00139:+00102:003669.4243:08715
08716:-00152:+00146:+00056:003652.3144:08716
08717:-00160:+00085:+00010:003652.3144:08717
08718:-00181:+00029:+00083:003652.3144:08718
08719:-00168:-00015:+00128:003652.3144:08719
08720:-00145:-00055:+00030:003652.3144:08720
08721:-00132:-00079:-00018:003652.3144:08721
08722:-00076:-00095:-00012:003606.4306:08722
08723:-00057:-00136:+00034:003606.4306:08723
08724:+00011:-00143:+00005:003606.4306:08724
08725:+00027:-00183:+00017:003606.4306:08725
08726:+00034:-00192:+00110:003606.4306:08726
08727:+00047:-00210:+00089:003586.2443:08727
08728:+00048:-00202:+00060:003586.2443:08728
08729:+00083:-00218:+00075:003586.2443:08729
08730:+00049:-00196:+00124:003586.2443:08730
08731:+00090:-00202:+00049:003586.2443:08731
08732:+00089:-00192:+00040:003586.2443:08732
08733:+00052:-00152:-00009:003558.4196:08733
08734:+00083:-00120:-00082:003558.4196:08734
08735:+00046:-00106:-00084:003558.4196:08735
08736:+00079:-00079:+00038:003558.4196:08736
08737:+00063:-00036:+00025:003558.4196:08737
08738:+00057:+00005:+00030:003558.4196:08738
08739:+00060:-00003:+00042:003535.0344:08739
08740:+00029:+00025:-00003:003535.0344:08740
08741:-00023:+00048:-00110:003535.0344:08741
08742:-00050:+00078:+00009:003535.0344:08742
08743:-00072:+00065:-00062:003535.0344:08743
08744:-00119:+00082:-00059:003536.1430:08744
08745:-00091:+00060:-00018:003536.1430:08745
08746:-00132:+00101:-00050:003536.1430:08746
08747:-00109:+00083:-00084:003536.1430:08747
08748:-00087:+00095:-00096:003536.1430:08748
08749:-00061:+00071:-00017:003536.1430:08749
08750:-00035:+00093:-00017:003558.4423:08750
08751:-00042:+00072:-00017:003558.4423:08751
08752:-00026:+00077:-00035:003558.4423:08752
08753:-00007:+00077:-00037:003558.4423:08753
08754:-00014:+00099:-00065:003558.4423:08754
08755:-00009:+00112:-00073:003555.2263:08755
08756:+00006:+00093:-00038:003555.2263:08756
08757:+00029:+00092:-00041:003555.2263:08757
08758:+00007:+00108:-00042:003555.2263:08758
08759:+00028:+00126:-00065:003555.2263:08759
08760:-00010:+00101:-00057:003555.2263:08760
08761:+00011:+00110:-00124:003606.6799:08761
08762:-00002:+00095:-00112:003606.6799:08762
08763:-00012:+00079:-00110:003606.6799:08763
08764:-00025:+00066:-00097:003606.6799:08764
08765:-00045:+00054:-00112:003606.6799:08765
08766:-00072:+00050:-00093:003606.6799:08766
08767:-00052:+00040:-00142:003641.6704:08767
08768:-00070:+00026:-00168:003641.6704:08768
08769:-00054:+00028:-00155:003641.6704:08769
08770:-00044:+00010:-00126:003641.6704:08770
08771:-00010:-00001:-00100:003641.6704:08771
08772:+00002:-00036:-00057:003659.1477:08772
08773:+00031:-00039:-00066:003659.1477:08773
08774:+00003:-00079:-00005:003659.1477:08774
08775:+00008:-00080:+00101:003659.1477:08775
08776:+00011:-00073:+00059:003659.1477:08776
08777:-00026:-00071:-00012:003701.5778:08777
08778:-00019:-00062:-00161:003701.5778:08778
08779:-00031:-00047:-00209:003701.5778:08779
08780:-00021:-00049:-00083:003701.5778:08780
08781:-00001:-00024:-00022:003701.5778:08781
08782:+00022:-00008:+00202:003701.5778:08782
08783:+00046:+00022:+00314:003740.0964:08783
08784:+00020:+00012:+00184:003740.0964:08784
08785:+00070:+00086:-00062:003740.0964:08785
08786:+00080:+00127:-00020:003740.0964:08786
08787:+00115:+00123:-00030:003740.0964:08787
08788:+00117:+00171:-00014:003746.8225:08788
08789:+00136:+00173:+00024:003746.8225:08789
08790:+00108:+00156:+00111:003746.8225:08790
08791:+00078:+00156:+00066:003746.8225:08791
08792:+00005:+00133:+00039:003746.8225:08792
08793:-00027:+00116:+00098:003767.6567:08793
08794:-00039:+00090:-00015:003767.6567:08794
08795:-00090:+00078:-00034:003767.6567:08795
08796:-00075:+00056:+00164:003767.6567:08796
08797:-00079:+00053:+00205:003767.6567:08797
08798:-00126:+00036:+00070:003767.6567:08798
08799:-00128:+00005:-00084:003774.0437:08799
08800:-00168:-00010:-00023:003774.0437:08800
08801:-00149:-00081:+00138:003774.0437:08801
08802:-00175:-00113:-00023:003774.0437:08802
08803:-00170:-00116:-00140:003774.0437:08803
08804:-00110:-00152:-00191:003758.0285:08804
08805:-00143:-00170:-00007:003758.0285:08805
08806:-00105:-00186:-00025:003758.0285:08806
08807:-00074:-00164:-00021:003758.0285:08807
08808:-00003:-00159:-00038:003758.0285:08808
08809:+00017:-00172:+00080:003767.6313:08809
08810:+00031:-00146:+00070:003767.6313:08810
08811:-00020:-00149:+00137:003767.6313:08811
08812:+00014:-00157:+00134:003767.6313:08812
08813:+00017:-00140:+00016:003767.6313:08813
08814:-00002:-00127:-00012:003767.6313:08814
08815:-00011:-00076:+00029:003762.6455:08815
08816:-00023:-00057:-00020:003762.6455:08816
08817:+00012:-00002:-00009:003762.6455:08817
08818:+00025:+00031:-00011:003762.6455:08818
08819:+00040:+00079:-00064:003762.6455:08819
08820:+00090:+00104:-00030:003746.7719:08820
08821:+00052:+00146:+00053:003746.7719:08821
08822:+00117:+00192:+00022:003746.7719:08822
08823:+00066:+00229:+00015:003746.7719:08823
08824:+00087:+00229:+00001:003746.7719:08824
08825:+00056:+00264:+00068:003723.3698:08825
08826:+00055:+00230:+00047:003723.3698:08826
08827:+00015:+00227:+00122:003723.3698:08827
08828:-00009:+00196:+00091:003723.3698:08828
08829:-00016:+00188:+00094:003723.3698:08829
08830:-00041:+00135:+00055:003723.3698:08830
08831:-00049:+00111:+00065:003706.7126:08831
08832:-00039:+00079:+00100:003706.7126:08832
08833:-00037:+00004:+00104:003706.7126:08833
08834:-00054:-00055:+00139:003706.7126:08834
08835:-00034:-00079:+00102:003706.7126:08835
08836:-00054:-00140:+00067:003680.6247:08836
08837:-00037:-00201:+00102:003680.6247:08837
08838:-00021:-00217:+00030:003680.6247:08838
08839:-00023:-00209:-00006:003680.6247:08839
08840:-00006:-00224:+00027:003680.6247:08840
08841:-00011:-00237:+00029:003680.6247:08841
08842:+00012:-00258:+00005:003669.3610:08842
08843:+00009:-00254:-00004:003669.3610:08843
08844:+00030:-00262:+00066:003669.3610:08844
08845:+00017:-00251:+00128:003669.3610:08845
08846:+00028:-00222:+00123:003669.3610:08846
08847:+00024:-00230:+00190:003652.3464:08847
08848:+00003:-00188:+00074:003652.3464:08848
08849:+00014:-00158:+00006:003652.3464:08849
08850:+00000:-00108:+00013:003652.3464:08850
08851:+00017:-00056:-00033:003652.3464:08851
08852:+00004:-00036:-00087:003652.3464:08852
08853:+00039:+00016:-00017:003616.8273:08853
08854:+00054:+00054:+00026:003616.8273:08854
08855:+00046:+00079:-00008:003616.8273:08855
08856:+00047:+00093:-00044:003616.8273:08856
08857:+00056:+00102:-00003:003616.8273:08857
08858:+00006:+00140:-00061:003596.3837:08858
08859:+00002:+00119:-00039:003596.3837:08859
08860:-00003:+00121:-00004:003596.3837:08860
08861:-00049:+00141:+00007:003596.3837:08861
08862:-00078:+00108:-00003:003596.3837:08862
08863:-00096:+00101:+00006:003596.3837:08863
08864:-00137:+00078:-00091:003599.4975:08864
08865:-00147:+00095:-00142:003599.4975:08865
08866:-00122:+00085:-00087:003599.4975:08866
08867:-00113:+00082:-00109:003599.4975:08867
08868:-00092:+00056:-00143:003599.4975:08868
08869:-00054:+00078:-00074:003606.4230:08869
08870:-00039:+00078:-00051:003606.4230:08870
08871:-00040:+00079:-00086:003606.4230:08871
08872:+00006:+00088:-00091:003606.4230:08872
08873:+00005:+00100:-00045:003606.4230:08873
08874:+00003:+00090:-00103:003606.4230:08874
08875:+00012:+00097:-00170:003616.9738:08875
08876:-00009:+00110:-00147:003616.9738:08876
08877:-00038:+00095:-00104:003616.9738:08877
08878:-00044:+00077:-00152:003616.9738:08878
08879:-00045:+00083:-00109:003616.9738:08879
08880:-00017:+00058:-00070:003663.0854:08880
08881:-00035:+00065:-00068:003663.0854:08881
08882:-00018:+00067:-00100:003663.0854:08882
08883:-00033:+00027:-00019:003663.0854:08883
08884:-00016:+00029:+00001:003663.0854:08884
08885:-00001:+00036:-00077:003663.0854:08885
08886:-00018:+00025:+00027:003669.8750:08886
08887:-00009:-00001:-00022:003669.8750:08887
08888:-00017:-00034:-00013:003669.8750:08888
[truncated: 50,041 more chars]
