# Supplementary material for: Suboptimal Omnidirectional Wheel Design and Implementation
Source: Sensors (Basel). 2021 Jan 28;21(3):865. doi: 10.3390/s21030865 (PMC7865864; doi:10.3390/s21030865)
Supplement: Supplementary file 1 [file sensors-21-00865-s001.zip › 4.-Data 30 Files With Suspension/ACDATA08.TXT]

00001:-00018:+00035:+00025:003317.5727:00001
00002:-00013:+00053:+00039:003317.5727:00002
00003:-00012:+00045:-00032:003317.5727:00003
00004:-00041:+00061:-00043:003317.5727:00004
00005:-00055:+00066:-00033:003317.5727:00005
00006:-00081:+00082:-00012:003319.3999:00006
00007:-00058:+00069:-00068:003319.3999:00007
00008:-00083:+00072:-00092:003319.3999:00008
00009:-00096:+00069:+00044:003319.3999:00009
00010:-00076:+00081:+00033:003319.3999:00010
00011:-00085:+00074:-00018:003319.3999:00011
00012:-00051:+00093:-00053:003245.8044:00012
00013:-00029:+00090:-00036:003245.8044:00013
00014:-00002:+00125:-00064:003245.8044:00014
00015:-00003:+00125:-00036:003245.8044:00015
00016:+00006:+00105:+00022:003245.8044:00016
00017:+00048:+00108:+00006:003245.8044:00017
00018:+00049:+00142:-00152:003326.5126:00018
00019:+00056:+00125:-00122:003326.5126:00019
00020:+00049:+00076:-00018:003326.5126:00020
00021:+00054:+00076:-00003:003326.5126:00021
00022:+00010:+00061:-00058:003326.5126:00022
00023:+00036:+00040:+00016:003326.5126:00023
00024:-00019:+00037:+00039:003345.8154:00024
00025:-00038:+00013:-00063:003345.8154:00025
00026:-00035:+00012:-00050:003345.8154:00026
00027:-00048:+00002:-00031:003345.8154:00027
00028:-00061:-00045:-00013:003345.8154:00028
00029:-00065:-00031:-00041:003345.8154:00029
00030:-00049:-00040:+00015:003262.8654:00030
00031:-00036:-00059:+00001:003262.8654:00031
00032:-00054:-00078:+00037:003262.8654:00032
00033:-00034:-00075:-00052:003262.8654:00033
00034:-00035:-00060:+00007:003262.8654:00034
00035:+00014:-00084:+00034:003262.8654:00035
00036:+00007:-00052:-00096:003380.2255:00036
00037:+00022:-00065:-00051:003380.2255:00037
00038:+00028:-00042:-00001:003380.2255:00038
00039:+00032:-00023:-00050:003380.2255:00039
00040:+00046:-00017:-00080:003380.2255:00040
00041:+00081:-00001:+00054:003380.2255:00041
00042:+00095:+00031:+00065:003381.4387:00042
00043:+00052:+00043:+00049:003381.4387:00043
00044:+00074:+00097:+00122:003381.4387:00044
00045:+00067:+00070:+00100:003381.4387:00045
00046:+00002:+00068:+00077:003381.4387:00046
00047:-00097:+00037:-00035:003381.4387:00047
00048:-00142:+00039:-00138:003314.9570:00048
00049:-00161:+00038:-00226:003314.9570:00049
00050:-00155:+00049:-00184:003314.9570:00050
00051:-00146:+00043:-00070:003314.9570:00051
00052:-00162:+00024:+00161:003314.9570:00052
00053:-00158:+00004:+00194:003314.9570:00053
00054:-00147:+00033:+00109:003398.4394:00054
00055:-00082:+00063:-00103:003398.4394:00055
00056:-00028:+00069:-00205:003398.4394:00056
00057:+00033:+00091:-00308:003398.4394:00057
00058:+00065:+00114:-00086:003398.4394:00058
00059:+00093:+00100:+00153:003398.4394:00059
00060:+00090:+00045:+00535:003427.0854:00060
00061:+00078:+00037:+00289:003427.0854:00061
00062:+00016:+00040:+00060:003427.0854:00062
00063:+00011:+00059:-00228:003427.0854:00063
00064:+00031:+00081:-00492:003427.0854:00064
00065:+00042:+00097:-00437:003427.0854:00065
00066:+00103:+00069:-00203:003332.5947:00066
00067:+00085:+00056:-00001:003332.5947:00067
00068:+00104:+00027:+00181:003332.5947:00068
00069:+00090:+00020:+00093:003332.5947:00069
00070:+00024:+00018:+00081:003332.5947:00070
00071:-00047:-00025:-00021:003332.5947:00071
00072:-00065:-00020:+00021:003398.5354:00072
00073:-00051:-00050:+00080:003398.5354:00073
00074:-00040:-00042:+00013:003398.5354:00074
00075:-00037:-00041:-00012:003398.5354:00075
00076:-00026:-00040:-00015:003398.5354:00076
00077:-00027:-00093:+00096:003398.5354:00077
00078:-00028:-00078:+00084:003381.4387:00078
00079:+00040:-00067:-00063:003381.4387:00079
00080:+00076:-00041:+00044:003381.4387:00080
00081:+00119:-00087:+00101:003381.4387:00081
00082:+00110:-00082:+00028:003381.4387:00082
00083:+00099:-00054:+00019:003381.4387:00083
00084:+00094:-00061:+00150:003262.8908:00084
00085:+00091:-00045:+00165:003262.8908:00085
00086:-00024:-00022:+00131:003262.8908:00086
00087:-00052:-00007:+00170:003262.8908:00087
00088:-00071:-00024:+00066:003262.8908:00088
00089:-00120:-00019:-00075:003262.8908:00089
00090:-00101:-00017:-00058:003308.9682:00090
00091:-00107:-00036:+00016:003308.9682:00091
00092:-00129:-00039:-00021:003308.9682:00092
00093:-00093:-00044:-00083:003308.9682:00093
00094:-00058:-00047:-00072:003308.9682:00094
00095:-00066:-00075:+00060:003308.9682:00095
00096:-00033:-00064:+00203:003276.6662:00096
00097:+00020:-00065:+00198:003276.6662:00097
00098:+00047:-00039:+00207:003276.6662:00098
00099:+00066:-00044:+00028:003276.6662:00099
00100:+00013:-00009:+00010:003276.6662:00100
00101:+00030:+00015:-00125:003276.6662:00101
00102:-00005:+00021:+00003:003155.5383:00102
00103:-00005:+00016:-00006:003155.5383:00103
00104:+00003:+00028:-00063:003155.5383:00104
00105:-00012:+00028:-00060:003155.5383:00105
00106:-00010:+00014:-00025:003155.5383:00106
00107:-00037:+00028:+00081:003155.5383:00107
00108:-00025:+00032:+00065:003155.5383:00108
00109:-00037:+00027:-00044:003199.6203:00109
00110:-00055:+00035:+00067:003199.6203:00110
00111:+00000:+00028:+00329:003199.6203:00111
00112:-00089:+00024:-00064:003199.6203:00112
00113:-00149:+00041:-00203:003199.6203:00113
00114:-00156:-00020:-00086:003199.6203:00114
00115:-00156:-00020:-00169:003210.2260:00115
00116:-00135:-00049:-00092:003210.2260:00116
00117:-00057:-00008:+00029:003210.2260:00117
00118:-00094:-00047:-00016:003210.2260:00118
00119:-00010:-00052:-00034:003210.2260:00119
00120:-00019:-00026:-00003:003210.2260:00120
00121:+00003:-00009:+00018:003147.5529:00121
00122:+00028:-00021:-00001:003147.5529:00122
00123:+00077:+00022:-00048:003147.5529:00123
00124:+00076:+00039:-00100:003147.5529:00124
00125:+00088:+00043:+00014:003147.5529:00125
00126:+00079:+00038:-00102:003147.5529:00126
00127:+00048:+00032:-00071:003257.6049:00127
00128:+00070:+00028:+00009:003257.6049:00128
00129:+00068:+00025:+00077:003257.6049:00129
00130:+00035:+00004:-00036:003257.6049:00130
00131:+00049:+00011:-00046:003257.6049:00131
00132:+00028:+00007:-00045:003257.6049:00132
00133:-00010:+00010:-00129:003293.6279:00133
00134:-00052:-00004:-00082:003293.6279:00134
00135:-00012:+00010:-00013:003293.6279:00135
00136:-00047:+00000:-00004:003293.6279:00136
00137:-00063:+00020:+00011:003293.6279:00137
00138:-00063:+00036:-00014:003293.6279:00138
00139:-00046:+00024:+00003:003293.6279:00139
00140:-00082:+00023:-00028:003237.5388:00140
00141:-00055:+00034:-00065:003237.5388:00141
00142:-00038:+00054:-00090:003237.5388:00142
00143:-00009:+00034:-00072:003237.5388:00143
00144:-00009:+00044:-00020:003237.5388:00144
00145:+00000:+00014:-00053:003237.5388:00145
00146:-00007:+00063:-00031:003344.3771:00146
00147:-00003:+00017:-00018:003344.3771:00147
00148:-00006:+00034:-00030:003344.3771:00148
00149:+00014:-00003:-00072:003344.3771:00149
00150:+00008:+00011:-00012:003344.3771:00150
00151:+00014:-00008:+00037:003344.3771:00151
00152:+00016:-00019:+00002:003354.6789:00152
00153:+00026:-00034:-00003:003354.6789:00153
00154:+00033:+00008:-00006:003354.6789:00154
00155:-00008:-00013:-00051:003354.6789:00155
00156:-00008:-00005:-00011:003354.6789:00156
00157:+00014:-00023:+00009:003354.6789:00157
00158:+00004:-00024:+00097:003262.9165:00158
00159:-00008:-00048:-00003:003262.9165:00159
00160:-00002:-00036:-00075:003262.9165:00160
00161:+00000:-00048:-00091:003262.9165:00161
00162:+00008:-00032:-00012:003262.9165:00162
00163:-00003:-00030:+00123:003262.9165:00163
00164:+00013:+00002:+00154:003353.2006:00164
00165:+00024:-00031:+00229:003353.2006:00165
00166:+00049:-00015:-00108:003353.2006:00166
00167:+00015:+00021:-00192:003353.2006:00167
00168:-00009:+00019:-00097:003353.2006:00168
00169:-00034:+00013:+00006:003353.2006:00169
00170:-00026:+00010:-00045:003354.6457:00170
00171:-00020:+00034:-00119:003354.6457:00171
00172:+00003:+00017:+00093:003354.6457:00172
00173:+00017:+00021:+00122:003354.6457:00173
00174:-00018:+00033:-00033:003354.6457:00174
00175:+00000:+00032:-00028:003354.6457:00175
00176:+00046:+00010:-00054:003262.9421:00176
00177:+00010:+00022:+00115:003262.9421:00177
00178:+00026:+00033:+00162:003262.9421:00178
00179:-00024:-00007:+00054:003262.9421:00179
00180:-00037:-00031:-00175:003262.9421:00180
00181:-00049:-00036:-00203:003262.9421:00181
00182:-00042:-00023:-00102:003353.1608:00182
00183:-00035:-00043:-00040:003353.1608:00183
00184:-00035:-00069:+00110:003353.1608:00184
00185:-00006:-00085:+00120:003353.1608:00185
00186:+00024:-00096:+00071:003353.1608:00186
00187:+00036:-00087:-00041:003353.1608:00187
00188:+00013:-00097:-00133:003336.9460:00188
00189:+00049:-00073:-00121:003336.9460:00189
00190:+00029:-00093:-00052:003336.9460:00190
00191:+00011:-00072:-00009:003336.9460:00191
00192:+00038:-00041:+00052:003336.9460:00192
00193:+00039:-00036:-00013:003336.9460:00193
00194:+00041:-00029:+00000:003237.5451:00194
00195:+00069:-00014:-00049:003237.5451:00195
00196:+00066:+00006:+00048:003237.5451:00196
00197:+00069:+00004:+00112:003237.5451:00197
00198:+00081:-00002:+00161:003237.5451:00198
00199:+00061:+00022:+00048:003237.5451:00199
00200:+00036:+00036:-00014:003309.0727:00200
00201:-00039:+00027:-00079:003309.0727:00201
00202:-00032:+00014:-00109:003309.0727:00202
00203:-00079:+00010:-00084:003309.0727:00203
00204:-00079:+00009:-00061:003309.0727:00204
00205:-00072:-00001:+00043:003309.0727:00205
00206:-00086:-00024:+00111:003285.1347:00206
00207:-00089:-00033:+00068:003285.1347:00207
00208:-00080:-00049:+00058:003285.1347:00208
00209:-00081:-00067:+00086:003285.1347:00209
00210:-00079:-00042:+00061:003285.1347:00210
00211:-00059:-00058:+00096:003285.1347:00211
00212:-00069:-00072:+00038:003171.6853:00212
00213:-00059:-00097:+00041:003171.6853:00213
00214:-00046:-00111:-00008:003171.6853:00214
00215:-00058:-00085:-00062:003171.6853:00215
00216:-00026:-00098:-00007:003171.6853:00216
00217:+00002:-00090:+00046:003171.6853:00217
00218:-00009:-00093:+00094:003249.2265:00218
00219:+00048:-00083:+00068:003249.2265:00219
00220:+00054:-00064:+00156:003249.2265:00220
00221:+00042:-00057:+00144:003249.2265:00221
00222:+00043:-00009:+00099:003249.2265:00222
00223:+00011:-00023:+00127:003249.2265:00223
00224:-00008:-00032:+00129:003249.2265:00224
00225:-00053:-00014:+00063:003243.0251:00225
00226:-00056:-00007:-00084:003243.0251:00226
00227:-00057:-00023:-00069:003243.0251:00227
00228:-00042:-00014:-00096:003243.0251:00228
00229:-00038:-00051:-00129:003243.0251:00229
00230:+00005:+00004:-00073:003243.0251:00230
00231:+00035:+00004:+00102:003163.5102:00231
00232:+00056:+00017:+00131:003163.5102:00232
00233:+00091:+00025:+00122:003163.5102:00233
00234:+00085:+00055:+00062:003163.5102:00234
00235:+00073:+00057:+00079:003163.5102:00235
00236:+00012:+00041:+00016:003163.5102:00236
00237:+00006:+00056:+00048:003232.5231:00237
00238:-00008:+00073:+00017:003232.5231:00238
00239:-00018:+00051:-00042:003232.5231:00239
00240:-00002:+00041:-00108:003232.5231:00240
00241:-00002:+00050:-00103:003232.5231:00241
00242:+00021:+00021:-00034:003232.5231:00242
00243:+00035:+00009:-00032:003243.1120:00243
00244:+00046:-00033:+00071:003243.1120:00244
00245:+00048:-00011:+00083:003243.1120:00245
00246:+00009:-00035:+00153:003243.1120:00246
00247:-00003:-00004:+00139:003243.1120:00247
00248:-00055:-00028:+00172:003243.1120:00248
00249:-00063:-00007:+00040:003243.1120:00249
00250:-00082:-00020:-00055:003147.5473:00250
00251:-00057:-00008:-00110:003147.5473:00251
00252:-00059:-00022:-00128:003147.5473:00252
00253:-00026:-00011:-00080:003147.5473:00253
00254:-00038:-00054:-00092:003147.5473:00254
00255:+00007:-00062:-00049:003147.5473:00255
00256:+00027:-00076:-00035:003240.8532:00256
00257:+00066:-00063:+00013:003240.8532:00257
00258:+00051:-00024:+00019:003240.8532:00258
00259:+00038:-00033:+00025:003240.8532:00259
00260:+00024:-00022:+00046:003240.8532:00260
00261:+00021:-00016:-00022:003240.8532:00261
00262:-00034:+00006:-00082:003251.3891:00262
00263:-00044:-00017:-00142:003251.3891:00263
00264:-00048:-00006:-00131:003251.3891:00264
00265:-00047:-00002:-00129:003251.3891:00265
00266:-00070:-00001:-00098:003251.3891:00266
00267:-00024:+00004:-00055:003251.3891:00267
00268:-00004:+00018:-00007:003179.7089:00268
00269:+00008:-00001:+00008:003179.7089:00269
00270:+00008:+00036:+00007:003179.7089:00270
00271:+00009:+00055:+00045:003179.7089:00271
00272:+00010:+00097:+00041:003179.7089:00272
00273:-00003:+00110:+00031:003179.7089:00273
00274:-00001:+00138:-00061:003283.1303:00274
00275:-00036:+00158:-00016:003283.1303:00275
00276:-00026:+00136:-00040:003283.1303:00276
00277:-00052:+00155:-00160:003283.1303:00277
00278:-00048:+00142:-00152:003283.1303:00278
00279:-00036:+00108:-00128:003283.1303:00279
00280:-00011:+00103:-00097:003302.1911:00280
00281:+00003:+00093:-00101:003302.1911:00281
00282:+00032:+00093:-00046:003302.1911:00282
00283:+00023:+00099:-00015:003302.1911:00283
00284:-00005:+00059:+00050:003302.1911:00284
00285:+00001:+00034:+00020:003302.1911:00285
00286:+00002:+00046:+00051:003302.1911:00286
00287:-00043:+00003:-00020:003229.1149:00287
00288:-00045:+00013:-00070:003229.1149:00288
00289:-00052:-00016:-00085:003229.1149:00289
00290:-00055:-00032:-00052:003229.1149:00290
00291:-00043:-00044:+00002:003229.1149:00291
00292:-00066:-00041:-00010:003229.1149:00292
00293:-00064:-00073:-00043:003309.0727:00293
00294:-00045:-00072:+00006:003309.0727:00294
00295:-00055:-00101:+00030:003309.0727:00295
00296:-00045:-00110:-00011:003309.0727:00296
00297:-00048:-00096:-00021:003309.0727:00297
00298:-00037:-00107:+00084:003309.0727:00298
00299:-00031:-00087:-00060:003310.8244:00299
00300:-00018:-00079:-00052:003310.8244:00300
00301:+00029:-00056:-00042:003310.8244:00301
00302:+00018:-00066:-00019:003310.8244:00302
00303:+00025:-00065:-00012:003310.8244:00303
00304:+00062:-00023:+00044:003310.8244:00304
00305:+00045:-00041:+00080:003212.4538:00305
00306:+00035:-00011:+00052:003212.4538:00306
00307:+00032:-00030:-00031:003212.4538:00307
00308:+00020:-00006:-00061:003212.4538:00308
00309:+00005:+00048:-00017:003212.4538:00309
00310:-00004:+00032:+00032:003212.4538:00310
00311:-00018:+00065:+00024:003300.3884:00311
00312:+00002:+00080:+00066:003300.3884:00312
00313:-00017:+00083:+00059:003300.3884:00313
00314:-00065:+00086:+00036:003300.3884:00314
00315:-00044:+00100:-00028:003300.3884:00315
00316:-00064:+00061:+00017:003300.3884:00316
00317:-00063:+00084:-00017:003302.2172:00317
00318:-00044:+00057:+00011:003302.2172:00318
00319:-00049:+00043:-00057:003302.2172:00319
00320:-00031:+00054:-00064:003302.2172:00320
00321:-00013:+00037:-00024:003302.2172:00321
00322:+00007:+00033:-00012:003302.2172:00322
00323:+00016:-00005:-00014:003220.8032:00323
00324:+00066:+00001:-00001:003220.8032:00324
00325:+00039:-00007:+00081:003220.8032:00325
00326:+00071:+00014:+00029:003220.8032:00326
00327:+00037:-00018:-00016:003220.8032:00327
00328:+00041:+00008:+00059:003220.8032:00328
00329:+00024:-00010:+00051:003309.0727:00329
00330:+00013:+00018:-00051:003309.0727:00330
00331:-00003:+00024:-00020:003309.0727:00331
00332:+00007:+00009:-00022:003309.0727:00332
00333:-00010:+00010:-00001:003309.0727:00333
00334:+00005:+00033:+00004:003309.0727:00334
00335:-00026:+00022:+00018:003310.8637:00335
00336:-00030:-00004:-00008:003310.8637:00336
00337:-00048:+00032:+00005:003310.8637:00337
00338:-00027:+00017:+00011:003310.8637:00338
00339:-00056:+00031:+00034:003310.8637:00339
00340:-00052:+00017:+00044:003310.8637:00340
00341:-00036:+00051:+00015:003220.8903:00341
00342:-00041:+00024:+00041:003220.8903:00342
00343:-00036:+00049:+00025:003220.8903:00343
00344:-00052:+00021:+00002:003220.8903:00344
00345:-00038:+00015:-00032:003220.8903:00345
00346:-00044:+00003:-00002:003220.8903:00346
00347:-00028:-00002:+00034:003317.8876:00347
00348:-00027:+00008:-00027:003317.8876:00348
00349:-00016:-00001:-00001:003317.8876:00349
00350:-00036:+00019:+00032:003317.8876:00350
00351:-00007:+00018:+00039:003317.8876:00351
00352:+00017:+00016:+00030:003317.8876:00352
00353:+00031:+00028:-00023:003317.8876:00353
00354:+00015:+00012:-00025:003336.9326:00354
00355:+00008:+00036:-00016:003336.9326:00355
00356:+00010:+00032:+00058:003336.9326:00356
00357:+00020:+00023:+00074:003336.9326:00357
00358:-00006:+00026:-00035:003336.9326:00358
00359:+00024:+00027:-00011:003336.9326:00359
00360:+00047:+00021:+00025:003254.4619:00360
00361:+00047:+00017:-00008:003254.4619:00361
00362:+00051:+00036:+00017:003254.4619:00362
00363:+00046:+00016:-00022:003254.4619:00363
00364:+00026:+00039:-00002:003254.4619:00364
00365:+00007:+00040:-00026:003254.4619:00365
00366:+00010:+00065:+00032:003353.2006:00366
00367:+00005:+00043:+00053:003353.2006:00367
00368:-00029:+00058:+00074:003353.2006:00368
00369:-00028:+00055:-00016:003353.2006:00369
00370:-00030:+00085:-00027:003353.2006:00370
00371:-00032:+00066:+00025:003353.2006:00371
00372:-00068:+00042:-00033:003354.6389:00372
00373:-00059:+00068:-00083:003354.6389:00373
00374:-00045:+00026:-00049:003354.6389:00374
00375:-00047:+00049:-00007:003354.6389:00375
00376:-00049:+00037:-00012:003354.6389:00376
00377:-00038:+00045:-00048:003354.6389:00377
00378:-00007:+00037:+00035:003271.5051:00378
00379:+00010:+00051:+00058:003271.5051:00379
00380:+00009:+00038:+00045:003271.5051:00380
00381:+00009:+00029:+00102:003271.5051:00381
00382:-00015:+00011:+00065:003271.5051:00382
00383:-00021:+00031:+00022:003271.5051:00383
00384:-00039:+00023:-00024:003371.1577:00384
00385:-00052:+00016:-00022:003371.1577:00385
00386:-00047:+00023:-00044:003371.1577:00386
00387:-00038:+00008:-00150:003371.1577:00387
00388:-00020:-00003:-00033:003371.1577:00388
00389:+00007:-00004:+00017:003371.1577:00389
00390:-00014:-00037:+00051:003372.4738:00390
00391:-00007:-00019:-00035:003372.4738:00391
00392:+00022:-00004:+00021:003372.4738:00392
00393:+00031:-00018:+00023:003372.4738:00393
00394:+00003:+00002:-00012:003372.4738:00394
00395:+00022:+00011:+00021:003372.4738:00395
00396:+00023:+00036:+00020:003306.1586:00396
00397:+00032:+00051:-00010:003306.1586:00397
00398:+00022:+00050:-00079:003306.1586:00398
00399:+00024:+00062:-00033:003306.1586:00399
00400:+00021:+00044:+00004:003306.1586:00400
00401:+00070:+00084:-00116:003398.4602:00401
00402:+00115:+00087:-00185:003398.4602:00402
00403:+00125:+00104:-00091:003398.4602:00403
00404:+00085:+00099:+00156:003398.4602:00404
00405:+00040:+00078:+00280:003398.4602:00405
00406:+00013:+00027:+00118:003398.4602:00406
00407:-00065:+00052:-00003:003399.5534:00407
00408:-00101:+00016:-00088:003399.5534:00408
00409:-00176:-00018:-00361:003399.5534:00409
00410:-00168:-00010:-00374:003399.5534:00410
00411:-00154:-00079:+00031:003399.5534:00411
00412:-00201:-00075:+00141:003399.5534:00412
00413:-00184:-00064:+00179:003323.7824:00413
00414:-00070:-00143:+00235:003323.7824:00414
00415:-00041:-00104:-00118:003323.7824:00415
00416:-00007:-00091:-00362:003323.7824:00416
00417:+00083:-00054:-00308:003323.7824:00417
00418:+00099:-00069:+00111:003323.7824:00418
00419:+00136:-00082:+00223:003398.4804:00419
00420:+00118:-00063:+00319:003398.4804:00420
00421:+00138:-00044:+00372:003398.4804:00421
00422:+00077:-00041:+00217:003398.4804:00422
00423:+00093:+00048:-00094:003398.4804:00423
00424:+00099:+00044:-00119:003398.4804:00424
00425:+00109:+00069:-00133:003354.6723:00425
00426:+00078:+00069:-00188:003354.6723:00426
00427:+00068:+00091:-00066:003354.6723:00427
00428:+00013:+00064:+00111:003354.6723:00428
00429:-00050:+00030:-00003:003354.6723:00429
00430:-00075:+00051:-00074:003354.6723:00430
00431:-00112:+00001:-00136:003237.5078:00431
00432:-00129:+00021:-00047:003237.5078:00432
00433:-00103:-00020:+00063:003237.5078:00433
00434:-00120:+00007:+00227:003237.5078:00434
00435:-00080:+00004:+00197:003237.5078:00435
00436:-00132:-00040:+00136:003237.5078:00436
00437:-00104:-00030:+00018:003237.5078:00437
00438:-00186:-00038:-00067:003257.5925:00438
00439:-00155:-00053:-00010:003257.5925:00439
00440:-00193:-00097:-00049:003257.5925:00440
00441:-00088:-00067:-00005:003257.5925:00441
00442:-00092:-00074:-00019:003257.5925:00442
00443:-00045:-00090:+00034:003257.5925:00443
00444:-00020:-00062:+00008:003226.5607:00444
00445:+00014:-00046:+00009:003226.5607:00445
00446:+00021:-00048:+00058:003226.5607:00446
00447:+00061:-00049:+00204:003226.5607:00447
00448:+00082:-00035:+00146:003226.5607:00448
00449:+00054:-00007:+00038:003226.5607:00449
00450:+00079:-00014:+00077:003123.8322:00450
00451:+00039:-00046:+00001:003123.8322:00451
00452:+00015:-00030:-00050:003123.8322:00452
00453:+00032:-00045:+00039:003123.8322:00453
00454:-00035:-00066:-00017:003123.8322:00454
00455:-00035:-00057:-00102:003123.8322:00455
00456:+00020:-00044:-00094:003183.4157:00456
00457:+00039:-00039:-00012:003183.4157:00457
00458:+00048:-00018:+00086:003183.4157:00458
00459:+00039:-00011:+00116:003183.4157:00459
00460:+00048:+00038:+00096:003183.4157:00460
00461:-00003:+00012:-00009:003183.4157:00461
00462:-00026:+00050:+00047:003183.4157:00462
00463:-00073:+00047:+00012:003210.2507:00463
00464:-00062:+00067:-00018:003210.2507:00464
00465:-00090:+00057:-00111:003210.2507:00465
00466:-00095:+00032:-00010:003210.2507:00466
00467:-00078:+00048:-00039:003210.2507:00467
00468:-00048:+00025:-00075:003210.2507:00468
00469:-00045:+00033:+00002:003131.7912:00469
00470:-00017:+00023:-00018:003131.7912:00470
00471:+00014:+00035:+00060:003131.7912:00471
00472:-00008:+00017:+00011:003131.7912:00472
00473:-00027:+00019:+00035:003131.7912:00473
00474:-00008:-00003:+00036:003131.7912:00474
00475:+00001:-00002:+00035:003232.6352:00475
00476:-00030:-00001:+00013:003232.6352:00476
00477:-00042:-00010:+00028:003232.6352:00477
00478:-00013:-00009:-00005:003232.6352:00478
00479:-00022:-00015:-00073:003232.6352:00479
00480:+00003:-00003:-00059:003232.6352:00480
00481:-00011:-00036:-00042:003259.7587:00481
00482:+00034:-00034:-00057:003259.7587:00482
00483:+00036:-00010:-00051:003259.7587:00483
00484:+00034:+00005:-00031:003259.7587:00484
00485:-00005:+00007:-00015:003259.7587:00485
00486:+00011:+00016:+00032:003259.7587:00486
00487:-00006:+00017:+00071:003259.7587:00487
00488:-00018:+00020:+00018:003196.0126:00488
00489:-00021:+00007:+00020:003196.0126:00489
00490:-00007:-00015:-00046:003196.0126:00490
00491:-00015:-00030:-00060:003196.0126:00491
00492:-00028:-00022:-00077:003196.0126:00492
00493:-00056:-00029:-00038:003196.0126:00493
00494:-00069:-00024:-00054:003291.7307:00494
00495:-00048:-00033:-00047:003291.7307:00495
00496:-00056:-00029:-00052:003291.7307:00496
00497:-00070:-00010:-00054:003291.7307:00497
00498:-00041:-00031:+00034:003291.7307:00498
00499:-00039:-00032:+00078:003291.7307:00499
00500:-00042:-00029:+00007:003310.8312:00500
00501:+00000:+00001:-00003:003310.8312:00501
00502:-00006:+00017:+00002:003310.8312:00502
00503:+00004:+00021:-00032:003310.8312:00503
00504:+00021:+00053:-00081:003310.8312:00504
00505:+00045:+00069:-00120:003310.8312:00505
00506:+00066:+00066:-00044:003229.1464:00506
00507:+00075:+00060:-00135:003229.1464:00507
00508:+00107:+00075:-00056:003229.1464:00508
00509:+00131:+00098:+00038:003229.1464:00509
00510:+00124:+00070:+00143:003229.1464:00510
00511:+00089:+00094:+00039:003229.1464:00511
00512:+00068:+00080:+00049:003317.9006:00512
00513:+00057:+00082:+00031:003317.9006:00513
00514:+00002:+00042:-00042:003317.9006:00514
00515:-00015:+00065:-00102:003317.9006:00515
00516:-00048:+00037:-00090:003317.9006:00516
00517:-00100:-00015:+00016:003317.9006:00517
00518:-00099:-00033:+00054:003319.5100:00518
00519:-00089:-00045:+00019:003319.5100:00519
00520:-00085:-00028:-00005:003319.5100:00520
00521:-00125:-00090:+00043:003319.5100:00521
00522:-00099:-00078:+00005:003319.5100:00522
00523:-00109:-00088:+00001:003319.5100:00523
00524:-00080:-00093:-00031:003229.1149:00524
00525:-00075:-00110:-00032:003229.1149:00525
00526:-00050:-00074:-00045:003229.1149:00526
00527:-00049:-00092:-00049:003229.1149:00527
00528:-00034:-00068:-00003:003229.1149:00528
00529:-00008:-00080:-00049:003229.1149:00529
00530:+00023:-00034:-00030:003291.7436:00530
00531:+00041:-00032:+00028:003291.7436:00531
00532:+00053:-00018:+00033:003291.7436:00532
00533:+00091:+00009:-00003:003291.7436:00533
00534:+00101:+00024:+00018:003291.7436:00534
00535:+00071:+00019:+00041:003291.7436:00535
00536:+00051:-00002:+00008:003310.7988:00536
00537:+00029:-00005:-00006:003310.7988:00537
00538:+00034:+00020:-00006:003310.7988:00538
00539:-00010:-00009:-00002:003310.7988:00539
00540:-00052:-00035:+00024:003310.7988:00540
00541:-00064:-00047:+00021:003310.7988:00541
00542:-00059:-00043:-00031:003212.5097:00542
00543:-00072:-00052:-00033:003212.5097:00543
00544:-00062:-00035:-00027:003212.5097:00544
00545:-00060:-00020:+00021:003212.5097:00545
00546:-00069:-00028:+00011:003212.5097:00546
00547:-00029:-00003:+00026:003212.5097:00547
00548:-00034:+00007:+00035:003212.5097:00548
00549:+00020:+00034:-00021:003300.3818:00549
00550:-00008:+00012:+00019:003300.3818:00550
00551:+00050:+00049:-00031:003300.3818:00551
00552:+00063:+00026:-00003:003300.3818:00552
00553:+00088:+00061:+00043:003300.3818:00553
00554:+00073:+00025:+00018:003300.3818:00554
00555:+00097:+00022:-00051:003302.1975:00555
00556:+00091:+00027:+00017:003302.1975:00556
00557:+00055:+00019:+00083:003302.1975:00557
00558:+00026:-00001:-00033:003302.1975:00558
00559:-00006:-00006:-00044:003302.1975:00559
00560:-00020:-00022:-00022:003302.1975:00560
00561:-00030:-00063:+00032:003212.4475:00561
00562:-00054:-00075:+00028:003212.4475:00562
00563:-00059:-00094:+00090:003212.4475:00563
00564:-00081:-00084:+00095:003212.4475:00564
00565:-00093:-00108:+00111:003212.4475:00565
00566:-00073:-00071:+00018:003212.4475:00566
00567:-00087:-00075:+00024:003291.6982:00567
00568:-00076:-00075:+00030:003291.6982:00568
00569:-00084:-00030:+00051:003291.6982:00569
00570:-00047:-00047:-00034:003291.6982:00570
00571:-00019:-00002:-00010:003291.6982:00571
00572:-00010:+00005:+00057:003291.6982:00572
00573:-00009:+00021:+00009:003285.0903:00573
00574:+00036:+00012:-00044:003285.0903:00574
00575:+00041:+00065:-00064:003285.0903:00575
00576:+00056:+00010:+00038:003285.0903:00576
00577:+00078:+00053:+00035:003285.0903:00577
00578:+00081:+00047:+00037:003285.0903:00578
00579:+00066:+00034:+00052:003204.2214:00579
00580:+00050:+00031:-00046:003204.2214:00580
00581:+00031:+00024:+00007:003204.2214:00581
00582:-00008:+00033:-00033:003204.2214:00582
00583:-00021:+00003:+00056:003204.2214:00583
00584:-00014:+00039:+00003:003204.2214:00584
00585:-00047:+00051:-00032:003300.3496:00585
00586:-00030:+00028:-00098:003300.3496:00586
00587:-00056:+00032:-00004:003300.3496:00587
00588:-00063:+00051:-00035:003300.3496:00588
00589:-00041:+00056:-00022:003300.3496:00589
00590:-00060:+00008:+00072:003300.3496:00590
00591:-00012:+00056:-00028:003302.3264:00591
00592:-00047:+00022:-00046:003302.3264:00592
00593:+00005:+00079:-00055:003302.3264:00593
00594:-00037:-00002:-00020:003302.3264:00594
00595:+00018:+00059:-00125:003302.3264:00595
00596:-00002:+00081:-00086:003302.3264:00596
00597:+00064:+00056:-00078:003302.3264:00597
00598:+00026:+00038:+00011:003220.7658:00598
00599:+00067:+00048:+00050:003220.7658:00599
00600:+00042:+00014:+00075:003220.7658:00600
00601:+00012:-00048:+00118:003220.7658:00601
00602:+00013:-00031:+00117:003220.7658:00602
00603:-00022:-00049:+00045:003220.7658:00603
00604:-00013:-00008:-00086:003300.3496:00604
00605:-00042:-00065:-00081:003300.3496:00605
00606:-00065:-00024:-00140:003300.3496:00606
00607:-00083:-00039:-00058:003300.3496:00607
00608:-00059:-00030:-00109:003300.3496:00608
00609:-00095:-00048:+00052:003300.3496:00609
00610:-00061:-00020:+00080:003319.5100:00610
00611:-00063:-00035:+00087:003319.5100:00611
00612:-00051:+00002:+00005:003319.5100:00612
00613:-00017:-00014:-00069:003319.5100:00613
00614:+00033:+00016:+00014:003319.5100:00614
00615:+00030:+00034:+00041:003319.5100:00615
00616:+00024:+00015:+00077:003229.0961:00616
00617:+00039:-00002:-00016:003229.0961:00617
00618:+00059:+00016:-00165:003229.0961:00618
00619:+00049:+00002:-00154:003229.0961:00619
00620:+00021:-00022:-00127:003229.0961:00620
00621:+00016:-00011:-00112:003229.0961:00621
00622:+00020:-00033:-00006:003317.7761:00622
00623:+00018:+00005:+00090:003317.7761:00623
00624:-00006:-00002:+00089:003317.7761:00624
00625:-00018:+00002:+00118:003317.7761:00625
00626:-00026:+00021:+00160:003317.7761:00626
00627:-00012:+00035:+00042:003317.7761:00627
00628:-00069:+00032:-00019:003310.7861:00628
00629:-00027:+00063:-00078:003310.7861:00629
00630:-00074:+00050:-00084:003310.7861:00630
00631:-00067:+00012:-00060:003310.7861:00631
00632:-00078:+00013:-00091:003310.7861:00632
00633:-00016:+00035:-00056:003310.7861:00633
00634:-00029:+00016:+00009:003220.7595:00634
00635:+00016:+00010:+00017:003220.7595:00635
00636:+00031:+00013:+00075:003220.7595:00636
00637:+00063:+00012:+00091:003220.7595:00637
00638:+00053:-00001:+00116:003220.7595:00638
00639:+00054:+00018:+00018:003220.7595:00639
00640:+00061:-00004:-00003:003283.1240:00640
00641:+00007:-00017:-00066:003283.1240:00641
00642:+00014:-00019:-00024:003283.1240:00642
00643:-00013:-00037:-00015:003283.1240:00643
00644:-00033:-00050:-00001:003283.1240:00644
00645:-00043:-00057:+00032:003283.1240:00645
00646:-00016:-00053:+00050:003276.5710:00646
00647:-00032:-00069:-00031:003276.5710:00647
00648:-00034:-00039:+00011:003276.5710:00648
00649:-00040:-00058:+00076:003276.5710:00649
00650:-00037:-00027:+00143:003276.5710:00650
00651:-00027:-00014:+00095:003276.5710:00651
00652:-00066:-00005:-00041:003276.5710:00652
00653:-00054:-00004:-00023:003179.5629:00653
00654:+00001:+00015:-00023:003179.5629:00654
00655:-00005:+00065:-00029:003179.5629:00655
00656:-00022:+00027:-00013:003179.5629:00656
00657:+00037:+00027:+00030:003179.5629:00657
00658:+00064:+00030:-00004:003179.5629:00658
00659:+00056:+00038:+00076:003249.1572:00659
00660:+00080:+00024:-00055:003249.1572:00660
00661:+00068:+00045:-00017:003249.1572:00661
00662:+00107:+00050:+00021:003249.1572:00662
00663:+00042:+00066:+00000:003249.1572:00663
00664:+00042:+00069:+00052:003249.1572:00664
00665:+00008:+00047:+00025:003234.8273:00665
00666:-00052:+00026:-00003:003234.8273:00666
00667:-00029:+00044:-00029:003234.8273:00667
00668:-00044:+00032:+00054:003234.8273:00668
00669:-00067:+00033:+00048:003234.8273:00669
00670:-00064:+00020:+00064:003234.8273:00670
00671:-00034:+00022:+00025:003155.5261:00671
00672:-00015:+00007:+00000:003155.5261:00672
00673:-00070:+00022:-00016:003155.5261:00673
00674:-00077:-00027:-00009:003155.5261:00674
00675:-00067:-00008:-00063:003155.5261:00675
00676:-00046:-00046:-00045:003155.5261:00676
00677:-00040:+00005:+00005:003232.3986:00677
00678:-00060:-00049:+00050:003232.3986:00678
00679:-00021:-00015:+00027:003232.3986:00679
00680:-00011:-00013:+00008:003232.3986:00680
00681:+00013:+00017:-00078:003232.3986:00681
00682:-00006:+00003:-00033:003232.3986:00682
00683:+00027:+00022:-00003:003232.3986:00683
00684:-00007:+00005:-00027:003243.0312:00684
00685:+00021:+00050:-00015:003243.0312:00685
00686:+00032:+00026:+00030:003243.0312:00686
00687:+00006:+00056:+00024:003243.0312:00687
00688:-00020:+00081:+00006:003243.0312:00688
00689:-00003:+00099:+00029:003243.0312:00689
00690:-00024:+00076:-00047:003171.5644:00690
00691:-00022:+00091:+00014:003171.5644:00691
00692:-00033:+00098:+00018:003171.5644:00692
00693:-00035:+00092:-00041:003171.5644:00693
00694:-00033:+00089:-00038:003171.5644:00694
00695:-00008:+00087:-00048:003171.5644:00695
00696:-00037:+00102:-00067:003266.0400:00696
00697:+00001:+00086:-00030:003266.0400:00697
00698:-00023:+00094:+00006:003266.0400:00698
00699:+00003:+00098:-00036:003266.0400:00699
00700:-00001:+00079:-00036:003266.0400:00700
00701:+00007:+00070:-00035:003266.0400:00701
00702:-00005:+00058:-00022:003285.0583:00702
00703:+00024:+00024:-00034:003285.0583:00703
00704:+00011:+00040:+00019:003285.0583:00704
00705:+00033:+00021:-00010:003285.0583:00705
00706:-00010:-00003:-00013:003285.0583:00706
00707:-00006:+00004:-00109:003285.0583:00707
00708:+00001:+00019:-00085:003212.3920:00708
00709:-00011:-00032:-00060:003212.3920:00709
00710:-00028:-00017:+00050:003212.3920:00710
00711:-00015:-00064:+00059:003212.3920:00711
00712:-00027:-00038:-00006:003212.3920:00712
00713:-00049:-00066:-00015:003212.3920:00713
00714:-00040:-00044:-00002:003309.0400:00714
00715:-00044:-00063:+00008:003309.0400:00715
00716:-00031:-00042:+00024:003309.0400:00716
00717:-00031:-00041:-00025:003309.0400:00717
00718:-00029:-00045:-00014:003309.0400:00718
00719:+00001:-00023:-00030:003309.0400:00719
00720:-00039:-00008:-00052:003328.1955:00720
00721:-00038:-00007:-00068:003328.1955:00721
00722:+00019:-00016:-00019:003328.1955:00722
00723:+00046:+00037:-00005:003328.1955:00723
00724:+00047:+00014:+00041:003328.1955:00724
00725:+00052:+00051:+00050:003328.1955:00725
00726:+00040:+00030:+00021:003328.1955:00726
00727:+00047:+00064:+00024:003254.3666:00727
00728:+00010:+00059:-00092:003254.3666:00728
00729:+00027:+00076:-00072:003254.3666:00729
00730:-00005:+00084:-00094:003254.3666:00730
00731:-00015:+00060:-00071:003254.3666:00731
00732:-00024:+00083:-00101:003254.3666:00732
00733:-00009:+00085:-00040:003344.2573:00733
00734:-00001:+00082:+00026:003344.2573:00734
00735:-00025:+00069:+00030:003344.2573:00735
00736:+00003:+00071:+00079:003344.2573:00736
00737:-00025:+00072:+00111:003344.2573:00737
00738:+00018:+00055:+00099:003344.2573:00738
00739:-00036:+00062:-00036:003354.5061:00739
00740:-00023:+00070:-00056:003354.5061:00740
00741:-00016:+00036:-00059:003354.5061:00741
00742:-00021:+00032:-00108:003354.5061:00742
00743:-00028:-00006:-00125:003354.5061:00743
00744:-00006:-00013:-00084:003354.5061:00744
00745:-00010:-00075:+00036:003254.3347:00745
00746:+00014:-00070:+00042:003254.3347:00746
00747:+00009:-00103:+00023:003254.3347:00747
00748:+00031:-00089:+00054:003254.3347:00748
00749:+00006:-00136:+00031:003254.3347:00749
00750:+00006:-00100:+00003:003254.3347:00750
00751:+00010:-00109:-00040:003344.1777:00751
00752:+00030:-00083:-00020:003344.1777:00752
00753:+00019:-00074:+00053:003344.1777:00753
00754:+00019:-00056:+00043:003344.1777:00754
00755:+00015:-00064:+00007:003344.1777:00755
00756:+00011:-00062:+00063:003344.1777:00756
00757:+00010:-00047:+00079:003319.4643:00757
00758:+00009:-00030:+00049:003319.4643:00758
00759:-00005:-00036:+00052:003319.4643:00759
00760:-00001:+00004:+00037:003319.4643:00760
00761:-00012:+00021:-00063:003319.4643:00761
00762:-00043:+00009:-00123:003319.4643:00762
00763:-00047:+00036:-00028:003229.0776:00763
00764:-00081:+00033:-00018:003229.0776:00764
00765:-00081:+00033:+00044:003229.0776:00765
00766:-00065:+00026:+00071:003229.0776:00766
00767:-00068:+00032:-00012:003229.0776:00767
00768:-00063:+00051:+00026:003229.0776:00768
00769:-00025:+00054:+00020:003300.2976:00769
00770:-00040:+00045:+00012:003300.2976:00770
00771:-00035:+00058:+00019:003300.2976:00771
00772:-00021:+00072:-00025:003300.2976:00772
00773:-00038:+00094:-00096:003300.2976:00773
00774:-00006:+00077:-00083:003300.2976:00774
00775:+00015:+00082:-00045:003302.1140:00775
00776:-00009:+00097:-00013:003302.1140:00776
00777:+00038:+00094:+00084:003302.1140:00777
00778:+00051:+00084:+00118:003302.1140:00778
00779:+00054:+00067:+00075:003302.1140:00779
00780:+00038:+00031:+00020:003302.1140:00780
00781:+00062:+00013:+00039:003212.3486:00781
00782:+00006:-00003:-00001:003212.3486:00782
00783:-00024:-00035:-00068:003212.3486:00783
00784:-00037:-00027:-00053:003212.3486:00784
00785:-00045:-00064:+00054:003212.3486:00785
00786:-00070:-00082:-00005:003212.3486:00786
00787:-00088:-00085:+00002:003308.9943:00787
00788:-00032:-00091:-00019:003308.9943:00788
00789:-00056:-00090:-00034:003308.9943:00789
00790:-00041:-00082:-00037:003308.9943:00790
00791:-00033:-00065:+00027:003308.9943:00791
00792:-00021:-00045:+00042:003308.9943:00792
00793:-00017:-00031:+00049:003328.1367:00793
00794:-00002:+00006:+00009:003328.1367:00794
00795:-00014:-00021:-00009:003328.1367:00795
00796:-00018:-00015:+00012:003328.1367:00796
00797:-00004:-00017:+00008:003328.1367:00797
00798:+00015:+00017:+00007:003328.1367:00798
00799:+00007:+00025:-00035:003254.3222:00799
00800:+00047:+00038:+00034:003254.3222:00800
00801:+00051:+00016:+00021:003254.3222:00801
00802:+00039:+00040:-00036:003254.3222:00802
00803:+00056:+00016:-00039:003254.3222:00803
00804:+00035:+00000:-00019:003254.3222:00804
00805:+00032:+00012:+00003:003353.1472:00805
00806:+00029:+00024:+00054:003353.1472:00806
00807:+00015:+00055:+00104:003353.1472:00807
00808:-00016:+00015:+00104:003353.1472:00808
00809:-00015:+00069:+00018:003353.1472:00809
00810:-00011:+00048:-00030:003353.1472:00810
00811:-00024:+00043:-00044:003381.3781:00811
00812:-00012:+00066:-00034:003381.3781:00812
00813:+00035:+00060:+00014:003381.3781:00813
00814:+00033:+00038:+00029:003381.3781:00814
00815:+00034:+00011:+00059:003381.3781:00815
00816:+00036:+00002:+00075:003381.3781:00816
00817:+00007:+00004:-00045:003297.3876:00817
00818:+00006:-00009:-00146:003297.3876:00818
00819:-00005:-00032:-00163:003297.3876:00819
00820:+00031:-00003:-00047:003297.3876:00820
00821:+00021:-00020:+00146:003297.3876:00821
00822:-00019:-00040:+00187:003297.3876:00822
00823:-00056:-00087:+00060:003407.6411:00823
00824:-00038:-00079:+00067:003407.6411:00824
00825:-00046:-00101:-00036:003407.6411:00825
00826:-00107:-00054:-00109:003407.6411:00826
00827:-00016:-00053:+00027:003407.6411:00827
00828:-00015:-00075:+00094:003407.6411:00828
00829:-00069:-00102:+00084:003408.6494:00829
00830:-00069:-00124:+00012:003408.6494:00830
00831:-00025:-00093:-00140:003408.6494:00831
00832:-00011:-00062:-00225:003408.6494:00832
00833:-00022:-00078:-00235:003408.6494:00833
00834:+00025:-00030:+00033:003408.6494:00834
00835:+00039:-00038:+00142:003323.7224:00835
00836:+00078:-00027:+00283:003323.7224:00836
00837:+00082:+00008:+00107:003323.7224:00837
00838:+00099:+00036:+00125:003323.7224:00838
00839:+00079:+00029:+00029:003323.7224:00839
00840:+00044:+00051:-00159:003323.7224:00840
00841:+00055:+00070:-00186:003426.1943:00841
00842:+00083:+00071:-00158:003426.1943:00842
00843:+00091:+00059:-00115:003426.1943:00843
00844:+00050:+00043:-00117:003426.1943:00844
00845:+00063:+00059:-00042:003426.1943:00845
00846:+00065:+00063:+00035:003426.1943:00846
00847:+00045:+00040:+00024:003399.4443:00847
00848:+00004:+00056:+00072:003399.4443:00848
00849:+00025:+00068:+00128:003399.4443:00849
00850:+00017:+00064:+00170:003399.4443:00850
00851:-00018:+00053:+00127:003399.4443:00851
00852:-00053:+00047:-00038:003399.4443:00852
00853:-00079:+00036:-00043:003280.0681:00853
00854:-00128:+00023:-00070:003280.0681:00854
00855:-00091:-00004:-00101:003280.0681:00855
00856:-00078:-00049:-00038:003280.0681:00856
00857:-00069:-00061:-00030:003280.0681:00857
00858:-00083:-00084:+00021:003280.0681:00858
00859:-00043:-00075:-00028:003335.3547:00859
00860:-00031:-00109:+00014:003335.3547:00860
00861:-00023:-00104:+00170:003335.3547:00861
00862:-00033:-00088:+00128:003335.3547:00862
00863:-00039:-00058:+00047:003335.3547:00863
00864:-00028:-00056:-00063:003335.3547:00864
00865:-00063:-00066:-00046:003293.5576:00865
00866:-00042:-00055:-00113:003293.5576:00866
00867:-00031:-00077:+00101:003293.5576:00867
00868:+00016:-00086:+00172:003293.5576:00868
00869:-00006:-00109:+00079:003293.5576:00869
00870:+00036:-00096:-00051:003293.5576:00870
00871:+00047:-00083:-00011:003171.5402:00871
00872:+00037:-00072:+00065:003171.5402:00872
00873:+00051:-00068:+00053:003171.5402:00873
00874:+00056:-00043:+00052:003171.5402:00874
00875:+00061:-00012:+00032:003171.5402:00875
00876:+00023:-00011:+00024:003171.5402:00876
00877:-00017:+00022:-00062:003224.1245:00877
00878:-00013:+00015:+00026:003224.1245:00878
00879:-00035:+00053:+00001:003224.1245:00879
00880:-00041:+00034:-00008:003224.1245:00880
00881:-00001:+00096:-00089:003224.1245:00881
00882:-00015:+00038:+00032:003224.1245:00882
00883:+00003:+00059:+00058:003224.1245:00883
00884:-00054:+00050:+00078:003218.2993:00884
00885:-00008:+00096:+00000:003218.2993:00885
00886:-00044:+00035:-00028:003218.2993:00886
00887:-00026:+00085:+00018:003218.2993:00887
00888:-00028:+00094:-00051:003218.2993:00888
00889:-00054:+00074:+00005:003218.2993:00889
00890:-00055:+00072:-00056:003139.5842:00890
00891:-00047:+00027:+00006:003139.5842:00891
00892:-00029:+00065:-00090:003139.5842:00892
00893:-00082:+00011:+00040:003139.5842:00893
00894:-00055:+00017:+00094:003139.5842:00894
00895:-00082:-00010:+00070:003139.5842:00895
00896:-00029:-00005:-00060:003224.2292:00896
00897:-00056:-00008:-00058:003224.2292:00897
00898:-00025:-00034:-00096:003224.2292:00898
00899:-00025:-00047:-00054:003224.2292:00899
00900:-00021:-00022:-00081:003224.2292:00900
00901:-00020:-00052:-00065:003224.2292:00901
00902:-00005:-00077:-00010:003251.2893:00902
00903:+00018:-00058:+00037:003251.2893:00903
00904:+00033:-00041:+00012:003251.2893:00904
00905:+00024:-00064:+00126:003251.2893:00905
00906:+00047:-00047:+00115:003251.2893:00906
00907:+00045:-00021:-00003:003251.2893:00907
00908:+00026:-00013:-00033:003251.2893:00908
00909:+00009:-00005:-00010:003187.7304:00909
00910:-00005:-00008:+00016:003187.7304:00910
00911:+00017:-00001:-00061:003187.7304:00911
00912:-00010:+00005:-00027:003187.7304:00912
00913:-00034:+00018:-00060:003187.7304:00913
00914:-00047:-00001:-00046:003187.7304:00914
00915:-00039:+00036:-00075:003309.0070:00915
00916:-00055:+00023:+00047:003309.0070:00916
00917:-00027:+00036:+00091:003309.0070:00917
00918:-00054:+00030:+00077:003309.0070:00918
00919:-00037:+00063:+00067:003309.0070:00919
00920:-00039:+00044:+00083:003309.0070:00920
00921:-00041:+00058:-00002:003328.1562:00921
00922:-00021:+00101:-00057:003328.1562:00922
00923:-00012:+00075:-00061:003328.1562:00923
00924:+00019:+00073:-00053:003328.1562:00924
00925:-00008:+00062:-00072:003328.1562:00925
00926:+00051:+00086:-00125:003328.1562:00926
00927:+00025:+00056:+00018:003254.3730:00927
00928:+00045:+00054:+00051:003254.3730:00928
00929:+00009:+00053:+00012:003254.3730:00929
00930:+00025:+00044:+00063:003254.3730:00930
00931:+00020:+00034:+00116:003254.3730:00931
00932:+00005:+00010:-00021:003254.3730:00932
00933:-00048:+00021:-00042:003335.2883:00933
00934:-00028:+00012:-00032:003335.2883:00934
00935:-00058:-00035:-00002:003335.2883:00935
00936:-00043:-00015:-00072:003335.2883:00936
00937:-00041:-00010:-00079:003335.2883:00937
00938:+00000:-00011:-00084:003335.2883:00938
00939:-00025:-00048:+00005:003336.8937:00939
00940:+00003:-00047:+00011:003336.8937:00940
00941:-00008:-00026:+00057:003336.8937:00941
00942:+00013:-00026:+00081:003336.8937:00942
00943:-00003:-00024:-00017:003336.8937:00943
00944:+00015:-00002:+00038:003336.8937:00944
00945:-00036:+00034:+00052:003237.4572:00945
00946:-00042:+00001:+00066:003237.4572:00946
00947:-00048:+00034:-00008:003237.4572:00947
00948:-00043:+00016:-00076:003237.4572:00948
00949:-00054:+00015:-00100:003237.4572:00949
00950:-00043:+00001:-00108:003237.4572:00950
00951:-00049:+00021:-00055:003326.4929:00951
00952:-00029:-00011:-00037:003326.4929:00952
00953:-00018:-00016:+00007:003326.4929:00953
00954:+00000:-00016:+00037:003326.4929:00954
00955:-00012:+00019:-00038:003326.4929:00955
00956:-00054:+00003:-00003:003326.4929:00956
00957:-00027:+00010:-00017:003310.7924:00957
00958:-00042:+00037:+00007:003310.7924:00958
00959:-00032:+00030:-00031:003310.7924:00959
00960:-00044:+00032:+00039:003310.7924:00960
00961:-00003:+00044:-00033:003310.7924:00961
00962:+00021:+00049:+00019:003310.7924:00962
00963:+00010:+00048:-00072:003229.0585:00963
00964:+00020:+00038:-00072:003229.0585:00964
00965:+00081:+00054:-00144:003229.0585:00965
00966:+00079:+00016:-00053:003229.0585:00966
00967:+00092:+00039:+00034:003229.0585:00967
00968:+00058:-00002:+00028:003229.0585:00968
00969:+00075:+00019:+00081:003317.6972:00969
00970:+00045:+00002:+00078:003317.6972:00970
00971:+00006:-00009:+00050:003317.6972:00971
00972:-00025:-00021:-00030:003317.6972:00972
00973:-00015:-00015:-00028:003317.6972:00973
00974:-00031:-00050:-00017:003317.6972:00974
00975:-00012:-00052:-00008:003328.1169:00975
00976:-00032:-00029:-00094:003328.1169:00976
00977:-00024:-00029:-00097:003328.1169:00977
00978:-00023:-00078:-00012:003328.1169:00978
00979:+00004:-00027:-00018:003328.1169:00979
00980:+00021:-00050:+00081:003328.1169:00980
00981:+00013:-00036:+00104:003328.1169:00981
00982:-00009:-00039:+00129:003237.5012:00982
00983:+00048:-00018:-00005:003237.5012:00983
00984:+00011:-00007:+00020:003237.5012:00984
00985:+00001:-00005:+00035:003237.5012:00985
00986:-00010:-00016:-00037:003237.5012:00986
00987:-00002:-00005:-00070:003237.5012:00987
00988:-00020:+00003:-00114:003335.3613:00988
00989:-00020:-00020:-00018:003335.3613:00989
00990:-00011:-00050:+00023:003335.3613:00990
00991:-00008:-00036:-00017:003335.3613:00991
00992:-00010:-00050:+00076:003335.3613:00992
00993:+00002:-00036:+00102:003335.3613:00993
00994:-00014:+00003:+00044:003354.5927:00994
00995:-00026:-00001:+00031:003354.5927:00995
00996:-00030:+00018:+00054:003354.5927:00996
00997:-00041:-00008:-00001:003354.5927:00997
00998:-00042:+00013:-00018:003354.5927:00998
00999:-00066:+00004:-00079:003354.5927:00999
01000:-00030:+00033:-00030:003271.4731:01000
01001:-00027:+00021:-00028:003271.4731:01001
01002:+00014:+00043:-00108:003271.4731:01002
01003:-00008:+00013:-00059:003271.4731:01003
01004:+00037:+00051:+00037:003271.4731:01004
01005:+00045:+00028:+00056:003271.4731:01005
01006:+00069:+00069:+00098:003353.1337:01006
01007:+00077:+00033:+00121:003353.1337:01007
01008:+00067:+00034:+00099:003353.1337:01008
01009:+00047:+00022:+00069:003353.1337:01009
01010:+00024:+00034:-00053:003353.1337:01010
01011:-00005:-00026:-00049:003353.1337:01011
01012:+00015:-00020:-00063:003372.3662:01012
01013:-00004:+00002:-00054:003372.3662:01013
01014:-00002:-00065:-00041:003372.3662:01014
01015:-00021:-00066:-00019:003372.3662:01015
01016:+00008:-00054:+00023:003372.3662:01016
01017:+00011:-00044:+00009:003372.3662:01017
01018:+00017:-00070:+00119:003279.9711:01018
01019:+00024:-00065:+00119:003279.9711:01019
01020:-00005:-00028:+00133:003279.9711:01020
01021:-00001:-00021:+00026:003279.9711:01021
01022:-00050:-00013:+00043:003279.9711:01022
01023:-00028:+00017:-00080:003279.9711:01023
01024:-00051:+00007:-00144:003362.0378:01024
01025:-00029:+00008:-00200:003362.0378:01025
01026:-00035:+00004:-00066:003362.0378:01026
01027:+00002:-00021:+00003:003362.0378:01027
01028:-00022:-00032:+00031:003362.0378:01028
01029:+00023:-00033:+00058:003362.0378:01029
01030:+00013:-00033:+00037:003363.4228:01030
01031:+00027:-00013:+00044:003363.4228:01031
01032:+00015:-00031:+00137:003363.4228:01032
01033:-00009:-00035:+00101:003363.4228:01033
01034:-00031:-00016:-00014:003363.4228:01034
01035:-00063:+00003:-00003:003363.4228:01035
01036:-00075:-00034:+00043:003254.3029:01036
01037:-00087:-00011:-00079:003254.3029:01037
01038:-00087:-00007:-00079:003254.3029:01038
01039:-00079:-00017:-00010:003254.3029:01039
01040:-00050:+00008:+00000:003254.3029:01040
01041:+00001:+00033:+00001:003254.3029:01041
01042:+00010:+00027:+00041:003335.2883:01042
01043:+00031:+00027:+00156:003335.2883:01043
01044:+00031:+00056:+00055:003335.2883:01044
01045:+00047:+00084:+00098:003335.2883:01045
01046:+00026:+00095:+00029:003335.2883:01046
01047:-00006:+00056:-00014:003335.2883:01047
01048:-00008:+00081:-00029:003310.7470:01048
01049:-00004:+00062:-00079:003310.7470:01049
01050:-00002:+00029:-00077:003310.7470:01050
01051:+00010:+00031:-00058:003310.7470:01051
01052:+00009:-00018:-00047:003310.7470:01052
01053:-00008:-00017:+00061:003310.7470:01053
01054:-00021:-00038:+00098:003204.0859:01054
01055:-00018:-00024:+00079:003204.0859:01055
01056:-00036:-00050:+00022:003204.0859:01056
01057:-00054:-00067:+00095:003204.0859:01057
01058:-00080:-00076:+00062:003204.0859:01058
01059:-00100:-00091:-00068:003204.0859:01059
01060:-00071:-00065:-00131:003249.1508:01060
01061:-00077:-00057:-00173:003249.1508:01061
01062:-00062:-00063:-00054:003249.1508:01062
01063:-00029:-00041:-00052:003249.1508:01063
01064:-00007:-00047:+00117:003249.1508:01064
01065:+00010:-00053:+00165:003249.1508:01065
01066:+00039:-00020:+00108:003226.5114:01066
01067:+00026:+00004:+00021:003226.5114:01067
01068:+00059:+00001:-00016:003226.5114:01068
01069:+00013:+00014:-00062:003226.5114:01069
01070:+00007:+00014:-00107:003226.5114:01070
01071:+00032:+00048:-00027:003226.5114:01071
01072:+00005:+00011:+00057:003226.5114:01072
01073:-00022:+00019:-00051:003123.8261:01073
01074:-00030:+00017:-00023:003123.8261:01074
01075:-00055:+00003:-00040:003123.8261:01075
01076:-00062:-00008:-00047:003123.8261:01076
01077:-00067:+00018:-00019:003123.8261:01077
01078:-00066:+00011:+00046:003123.8261:01078
01079:-00063:+00010:+00008:003207.6958:01079
01080:-00079:+00013:+00025:003207.6958:01080
01081:-00070:-00003:+00047:003207.6958:01081
01082:-00089:+00021:-00047:003207.6958:01082
01083:-00113:+00039:-00041:003207.6958:01083
01084:-00073:+00033:-00050:003207.6958:01084
01085:-00032:+00025:+00002:003210.1289:01085
01086:+00001:+00030:-00139:003210.1289:01086
01087:+00029:+00014:-00048:003210.1289:01087
01088:+00061:+00037:+00024:003210.1289:01088
01089:+00041:+00021:+00034:003210.1289:01089
01090:+00037:+00028:+00013:003210.1289:01090
01091:+00058:+00011:+00000:003139.4721:01091
01092:+00075:+00036:-00009:003139.4721:01092
01093:+00027:+00017:+00002:003139.4721:01093
01094:-00008:+00039:-00079:003139.4721:01094
01095:-00001:+00012:-00027:003139.4721:01095
01096:-00016:+00036:-00058:003139.4721:01096
01097:-00053:+00029:-00055:003139.4721:01097
01098:-00049:+00024:+00004:003240.6904:01098
01099:-00037:-00004:+00053:003240.6904:01099
01100:-00044:+00009:+00063:003240.6904:01100
01101:-00035:-00009:+00014:003240.6904:01101
01102:-00056:-00031:+00064:003240.6904:01102
01103:-00027:-00009:+00000:003240.6904:01103
01104:-00085:-00026:-00043:003259.6208:01104
01105:-00047:+00002:-00108:003259.6208:01105
01106:-00084:-00009:-00114:003259.6208:01106
01107:-00048:-00021:-00075:003259.6208:01107
01108:-00051:-00010:-00026:003259.6208:01108
01109:-00008:-00033:-00042:003259.6208:01109
01110:-00009:-00026:+00005:003204.0920:01110
01111:+00048:-00022:-00034:003204.0920:01111
01112:+00010:-00019:-00027:003204.0920:01112
01113:+00007:-00048:+00045:003204.0920:01113
01114:+00034:-00032:+00093:003204.0920:01114
01115:-00010:-00010:-00019:003204.0920:01115
01116:-00015:+00000:-00126:003291.6723:01116
01117:-00016:+00008:-00081:003291.6723:01117
01118:-00049:+00018:-00072:003291.6723:01118
01119:-00074:+00007:-00052:003291.6723:01119
01120:-00031:+00013:-00005:003291.6723:01120
01121:-00049:+00015:-00001:003291.6723:01121
01122:-00036:+00026:-00030:003302.1396:01122
01123:+00005:+00048:+00006:003302.1396:01123
01124:-00022:+00053:+00023:003302.1396:01124
01125:-00019:+00049:-00045:003302.1396:01125
01126:+00014:+00061:-00041:003302.1396:01126
01127:+00019:+00065:-00040:003302.1396:01127
01128:-00007:+00085:-00053:003229.1025:01128
01129:+00019:+00083:-00048:003229.1025:01129
01130:+00029:+00098:-00019:003229.1025:01130
01131:+00033:+00082:+00024:003229.1025:01131
01132:+00026:+00101:+00038:003229.1025:01132
01133:+00027:+00094:+00004:003229.1025:01133
01134:+00024:+00087:-00002:003309.0007:01134
01135:+00021:+00061:+00040:003309.0007:01135
01136:+00001:+00060:-00006:003309.0007:01136
01137:-00053:+00052:-00046:003309.0007:01137
01138:-00030:+00043:-00038:003309.0007:01138
01139:-00058:+00014:+00005:003309.0007:01139
01140:-00063:-00006:+00049:003310.7145:01140
01141:-00084:-00002:+00031:003310.7145:01141
01142:-00068:-00008:-00007:003310.7145:01142
01143:-00067:-00065:-00022:003310.7145:01143
01144:-00048:-00026:-00031:003310.7145:01144
01145:-00037:-00062:-00030:003310.7145:01145
01146:-00033:-00055:+00052:003310.7145:01146
01147:-00004:-00076:+00038:003229.0834:01147
01148:+00002:-00090:+00013:003229.0834:01148
01149:+00007:-00053:+00034:003229.0834:01149
01150:-00018:-00078:+00009:003229.0834:01150
01151:+00008:-00068:+00007:003229.0834:01151
01152:-00004:-00065:-00034:003229.0834:01152
01153:+00045:-00046:-00004:003300.2780:01153
01154:+00042:-00048:+00033:003300.2780:01154
01155:+00037:-00027:+00047:003300.2780:01155
01156:+00061:-00037:+00057:003300.2780:01156
01157:+00026:-00014:+00033:003300.2780:01157
01158:+00037:-00009:+00008:003300.2780:01158
01159:+00009:+00009:+00002:003319.4125:01159
01160:+00021:+00005:-00016:003319.4125:01160
01161:-00003:+00032:+00015:003319.4125:01161
01162:-00033:+00000:+00020:003319.4125:01162
01163:-00024:+00034:+00005:003319.4125:01163
01164:-00013:+00016:-00015:003319.4125:01164
01165:-00008:+00051:+00031:003220.5229:01165
01166:-00027:+00016:+00037:003220.5229:01166
01167:-00013:+00037:+00048:003220.5229:01167
01168:+00002:+00050:+00028:003220.5229:01168
01169:-00011:+00046:+00002:003220.5229:01169
01170:-00022:+00083:-00042:003220.5229:01170
01171:-00019:+00061:-00012:003326.4663:01171
01172:+00015:+00091:-00018:003326.4663:01172
01173:+00005:+00058:+00026:003326.4663:01173
01174:-00004:+00073:+00025:003326.4663:01174
01175:-00009:+00041:+00010:003326.4663:01175
01176:-00004:+00058:-00032:003326.4663:01176
01177:-00020:+00048:-00028:003328.1298:01177
01178:+00001:+00031:-00015:003328.1298:01178
01179:-00025:+00023:+00000:003328.1298:01179
01180:-00024:+00012:+00005:003328.1298:01180
01181:-00014:-00006:-00030:003328.1298:01181
01182:-00031:+00009:-00043:003328.1298:01182
01183:-00039:-00013:-00019:003245.8740:01183
01184:-00039:-00009:-00050:003245.8740:01184
01185:-00053:-00039:-00050:003245.8740:01185
01186:-00010:-00048:-00042:003245.8740:01186
01187:-00010:-00060:-00040:003245.8740:01187
01188:+00007:-00013:-00042:003245.8740:01188
01189:+00016:-00007:+00075:003335.2951:01189
01190:+00065:-00008:+00189:003335.2951:01190
01191:+00065:-00050:+00203:003335.2951:01191
01192:+00085:-00032:+00015:003335.2951:01192
01193:+00022:-00026:-00109:003335.2951:01193
01194:+00036:-00011:-00158:003335.2951:01194
01195:+00011:+00019:-00157:003336.9592:01195
01196:-00013:+00007:-00024:003336.9592:01196
01197:-00026:+00033:+00080:003336.9592:01197
01198:-00050:+00000:+00132:003336.9592:01198
01199:-00019:+00012:+00082:003336.9592:01199
01200:-00021:+00019:-00021:003336.9592:01200
01201:+00002:+00027:-00097:003254.3159:01201
01202:+00018:+00031:+00051:003254.3159:01202
01203:+00052:+00025:+00059:003254.3159:01203
01204:+00006:+00043:-00018:003254.3159:01204
01205:-00009:+00048:+00045:003254.3159:01205
01206:+00000:+00028:+00027:003254.3159:01206
01207:-00093:+00031:-00111:003344.2041:01207
01208:-00045:+00040:-00047:003344.2041:01208
01209:-00051:+00015:-00003:003344.2041:01209
01210:-00030:-00002:-00007:003344.2041:01210
01211:-00034:-00002:+00062:003344.2041:01211
01212:+00008:+00008:+00062:003344.2041:01212
01213:+00034:-00004:+00029:003354.5661:01213
01214:+00009:+00009:-00047:003354.5661:01214
01215:-00008:+00000:-00052:003354.5661:01215
01216:+00020:+00007:-00019:003354.5661:01216
01217:+00032:+00008:+00010:003354.5661:01217
01218:+00008:+00004:+00046:003354.5661:01218
01219:+00035:+00007:+00037:003288.7473:01219
01220:-00034:-00024:-00031:003288.7473:01220
01221:-00022:-00030:-00037:003288.7473:01221
01222:-00006:-00009:+00036:003288.7473:01222
01223:-00027:-00021:-00003:003288.7473:01223
01224:-00039:+00000:-00154:003288.7473:01224
01225:+00017:+00010:-00126:003380.1440:01225
01226:+00035:+00028:-00083:003380.1440:01226
01227:+00029:+00068:+00127:003380.1440:01227
01228:+00019:+00033:+00187:003380.1440:01228
01229:-00037:+00028:+00215:003380.1440:01229
01230:-00042:+00037:+00164:003380.1440:01230
01231:-00058:+00037:-00187:003408.6289:01231
01232:-00083:+00048:-00272:003408.6289:01232
01233:-00011:+00041:-00208:003408.6289:01233
01234:-00015:+00033:-00023:003408.6289:01234
01235:+00002:+00018:+00279:003408.6289:01235
01236:+00037:-00053:+00231:003408.6289:01236
01237:-00008:-00053:-00008:003314.8779:01237
01238:-00008:-00059:-00240:003314.8779:01238
01239:+00022:-00043:-00370:003314.8779:01239
01240:+00072:-00008:-00202:003314.8779:01240
01241:+00099:-00013:+00094:003314.8779:01241
01242:+00099:-00081:+00455:003314.8779:01242
01243:+00089:-00043:+00178:003389.2329:01243
01244:+00067:-00043:+00106:003389.2329:01244
01245:+00028:-00042:+00070:003389.2329:01245
01246:-00002:-00063:-00014:003389.2329:01246
01247:-00025:-00020:-00093:003389.2329:01247
01248:+00012:-00018:-00095:003389.2329:01248
01249:+00053:+00010:-00101:003354.5527:01249
01250:+00002:+00018:-00125:003354.5527:01250
01251:+00020:+00012:-00056:003354.5527:01251
01252:-00039:+00005:-00018:003354.5527:01252
01253:-00021:+00033:-00005:003354.5527:01253
01254:-00013:+00038:+00059:003354.5527:01254
01255:-00002:+00040:+00118:003245.8994:01255
01256:-00013:+00049:+00124:003245.8994:01256
01257:-00020:+00056:+00146:003245.8994:01257
01258:-00029:+00046:-00017:003245.8994:01258
01259:-00063:+00040:+00040:003245.8994:01259
01260:-00066:+00016:-00005:003245.8994:01260
01261:-00080:+00013:+00016:003274.5119:01261
01262:-00075:+00006:-00071:003274.5119:01262
01263:-00063:-00034:-00014:003274.5119:01263
01264:-00045:-00042:-00036:003274.5119:01264
01265:-00050:-00066:-00040:003274.5119:01265
01266:-00021:-00064:-00017:003274.5119:01266
01267:+00020:-00061:+00131:003243.0998:01267
01268:-00008:-00058:+00117:003243.0998:01268
01269:-00011:-00036:+00088:003243.0998:01269
01270:-00013:-00025:+00047:003243.0998:01270
01271:-00065:-00007:-00003:003243.0998:01271
01272:-00034:+00008:-00099:003243.0998:01272
01273:-00015:+00016:-00041:003243.0998:01273
01274:+00026:-00015:-00021:003139.5078:01274
01275:+00024:+00003:+00114:003139.5078:01275
01276:+00063:-00004:+00055:003139.5078:01276
01277:+00050:-00003:-00023:003139.5078:01277
01278:+00059:-00019:-00028:003139.5078:01278
01279:+00038:-00016:-00101:003139.5078:01279
01280:+00092:+00018:-00124:003199.4860:01280
01281:+00092:+00001:+00174:003199.4860:01281
01282:+00098:+00001:+00165:003199.4860:01282
01283:+00034:+00019:+00017:003199.4860:01283
01284:+00045:+00034:-00009:003199.4860:01284
01285:-00023:+00012:+00106:003199.4860:01285
01286:-00065:-00018:-00010:003193.9052:01286
01287:-00072:+00020:+00027:003193.9052:01287
01288:-00079:-00014:-00026:003193.9052:01288
01289:-00104:-00011:-00113:003193.9052:01289
01290:-00113:-00013:-00113:003193.9052:01290
01291:-00076:-00008:-00017:003193.9052:01291
01292:-00111:-00051:-00022:003193.9052:01292
01293:-00099:-00031:-00016:003100.5178:01293
01294:-00113:-00049:+00042:003100.5178:01294
01295:-00084:-00011:+00049:003100.5178:01295
01296:-00044:-00034:+00080:003100.5178:01296
01297:-00027:+00005:+00100:003100.5178:01297
01298:-00039:-00032:+00015:003100.5178:01298
01299:+00015:-00005:-00018:003207.7141:01299
01300:+00011:-00003:-00005:003207.7141:01300
01301:+00017:-00002:-00071:003207.7141:01301
01302:+00032:+00003:-00110:003207.7141:01302
01303:+00024:+00018:-00098:003207.7141:01303
01304:+00051:+00008:-00038:003207.7141:01304
01305:+00047:-00015:-00035:003243.0065:01305
01306:+00023:-00014:-00001:003243.0065:01306
01307:+00046:-00004:+00037:003243.0065:01307
01308:+00030:+00011:+00045:003243.0065:01308
01309:+00016:-00002:+00081:003243.0065:01309
01310:+00013:+00058:+00015:003243.0065:01310
01311:-00009:+00055:+00000:003179.6054:01311
01312:-00024:+00062:-00061:003179.6054:01312
01313:-00064:+00055:-00115:003179.6054:01313
01314:-00026:+00081:-00059:003179.6054:01314
01315:-00027:+00082:-00029:003179.6054:01315
01316:-00060:+00049:-00016:003179.6054:01316
01317:-00034:+00025:-00030:003300.3366:01317
01318:-00013:-00003:+00023:003300.3366:01318
01319:-00018:+00000:-00031:003300.3366:01319
01320:-00048:+00002:-00012:003300.3366:01320
01321:+00007:+00029:-00006:003300.3366:01321
01322:-00039:+00004:-00043:003300.3366:01322
01323:+00005:+00027:-00002:003300.3366:01323
01324:-00026:-00006:-00012:003319.4062:01324
01325:+00003:+00031:-00048:003319.4062:01325
01326:-00035:-00009:+00039:003319.4062:01326
01327:-00009:+00019:-00035:003319.4062:01327
01328:+00002:-00022:-00025:003319.4062:01328
01329:+00043:-00003:-00044:003319.4062:01329
01330:+00051:+00005:-00004:003237.4069:01330
01331:+00039:+00000:-00057:003237.4069:01331
01332:+00050:+00012:-00038:003237.4069:01332
01333:+00067:+00035:+00001:003237.4069:01333
01334:+00024:+00017:+00024:003237.4069:01334
01335:+00012:+00020:-00023:003237.4069:01335
01336:+00009:+00035:-00102:003326.4863:01336
01337:-00008:+00001:+00001:003326.4863:01337
01338:-00013:-00015:-00017:003326.4863:01338
01339:-00001:-00004:-00023:003326.4863:01339
01340:-00018:-00019:-00012:003326.4863:01340
01341:+00005:-00019:+00045:003326.4863:01341
01342:-00037:-00024:-00025:003328.0844:01342
01343:+00004:-00032:-00057:003328.0844:01343
01344:-00012:-00050:-00091:003328.0844:01344
01345:-00035:-00037:+00029:003328.0844:01345
01346:-00054:-00076:-00020:003328.0844:01346
01347:-00016:-00022:+00030:003328.0844:01347
01348:-00040:-00030:+00049:003237.4509:01348
01349:-00054:-00024:+00055:003237.4509:01349
01350:-00030:-00018:-00085:003237.4509:01350
01351:-00013:-00014:+00038:003237.4509:01351
01352:-00050:-00030:+00115:003237.4509:01352
01353:-00027:+00015:-00011:003237.4509:01353
01354:-00054:+00023:-00081:003309.0205:01354
01355:-00005:+00012:-00013:003309.0205:01355
01356:-00054:+00011:-00065:003309.0205:01356
01357:-00012:+00033:-00084:003309.0205:01357
01358:-00035:+00032:-00125:003309.0205:01358
01359:+00003:+00012:+00056:003309.0205:01359
01360:-00021:+00004:+00036:003319.4189:01360
01361:+00015:+00025:-00045:003319.4189:01361
01362:+00017:+00024:+00048:003319.4189:01362
01363:+00020:+00012:+00083:003319.4189:01363
01364:-00024:-00014:-00012:003319.4189:01364
01365:+00015:+00033:-00097:003319.4189:01365
01366:+00002:-00016:+00072:003212.3732:01366
01367:-00007:-00016:+00029:003212.3732:01367
01368:-00043:-00011:-00002:003212.3732:01368
01369:+00019:+00007:-00066:003212.3732:01369
01370:-00024:-00034:+00009:003212.3732:01370
01371:-00018:-00013:-00018:003212.3732:01371
01372:-00019:-00014:-00043:003308.9484:01372
01373:+00004:-00032:+00029:003308.9484:01373
01374:+00013:-00043:+00018:003308.9484:01374
01375:+00011:-00011:-00069:003308.9484:01375
01376:+00021:+00002:-00068:003308.9484:01376
01377:+00007:-00024:-00015:003308.9484:01377
01378:+00025:-00033:+00045:003310.6823:01378
01379:+00015:-00034:-00022:003310.6823:01379
01380:+00046:-00003:-00046:003310.6823:01380
01381:+00035:+00002:-00004:003310.6823:01381
01382:+00035:-00004:-00028:003310.6823:01382
01383:+00031:+00005:-00023:003310.6823:01383
01384:+00039:-00004:-00033:003212.3051:01384
01385:+00020:+00002:+00045:003212.3051:01385
01386:+00033:+00000:-00038:003212.3051:01386
01387:+00019:+00008:-00016:003212.3051:01387
01388:+00014:-00001:-00042:003212.3051:01388
01389:-00024:-00019:+00023:003212.3051:01389
01390:-00025:+00022:-00010:003212.3051:01390
01391:-00025:+00016:-00030:003300.2133:01391
01392:-00028:+00001:+00013:003300.2133:01392
01393:-00027:+00013:+00091:003300.2133:01393
01394:-00047:+00013:-00008:003300.2133:01394
01395:-00042:+00016:+00030:003300.2133:01395
01396:-00084:-00016:+00016:003300.2133:01396
01397:-00057:+00013:-00118:003284.9438:01397
01398:-00042:-00004:-00089:003284.9438:01398
01399:-00007:+00023:+00008:003284.9438:01399
01400:-00037:-00010:+00106:003284.9438:01400
01401:+00033:+00001:+00133:003284.9438:01401
01402:+00066:-00019:+00250:003284.9438:01402
01403:+00053:-00013:+00092:003212.3361:01403
01404:-00003:-00032:-00092:003212.3361:01404
01405:+00011:-00049:-00092:003212.3361:01405
01406:-00006:-00028:-00015:003212.3361:01406
01407:-00025:-00043:+00095:003212.3361:01407
01408:-00034:-00062:+00113:003212.3361:01408
01409:-00063:-00069:+00076:003308.9748:01409
01410:-00083:-00078:+00045:003308.9748:01410
01411:-00044:-00077:+00015:003308.9748:01411
01412:-00039:-00050:-00114:003308.9748:01412
01413:-00017:-00030:-00126:003308.9748:01413
01414:+00020:+00008:-00036:003308.9748:01414
01415:+00077:+00001:+00003:003328.1169:01415
01416:+00069:+00037:-00026:003328.1169:01416
01417:+00057:+00042:-00018:003328.1169:01417
01418:+00019:+00063:+00047:003328.1169:01418
01419:+00010:+00063:+00055:003328.1169:01419
01420:+00052:+00113:+00039:003328.1169:01420
01421:+00047:+00106:-00023:003262.7565:01421
01422:+00041:+00104:-00008:003262.7565:01422
01423:+00076:+00108:+00065:003262.7565:01423
01424:+00062:+00118:+00062:003262.7565:01424
01425:+00023:+00116:+00112:003262.7565:01425
01426:-00035:+00057:+00041:003262.7565:01426
01427:-00051:+00096:-00154:003370.9616:01427
01428:-00111:+00068:-00135:003370.9616:01428
01429:-00109:+00031:-00115:003370.9616:01429
01430:-00136:+00026:-00170:003370.9616:01430
01431:-00100:+00045:-00095:003370.9616:01431
01432:-00094:+00013:+00135:003370.9616:01432
01433:-00099:+00038:+00205:003381.2768:01433
01434:-00043:+00026:+00100:003381.2768:01434
01435:-00011:+00065:+00058:003381.2768:01435
01436:+00035:+00036:-00006:003381.2768:01436
01437:+00036:+00038:-00046:003381.2768:01437
01438:+00050:+00025:-00067:003381.2768:01438
01439:+00045:-00016:-00016:003297.2441:01439
01440:+00039:-00061:+00047:003297.2441:01440
01441:+00024:-00051:+00018:003297.2441:01441
01442:+00050:-00070:-00047:003297.2441:01442
01443:+00022:-00089:+00065:003297.2441:01443
01444:+00037:-00123:+00078:003297.2441:01444
01445:+00060:-00088:-00082:003380.0488:01445
01446:+00041:-00099:+00006:003380.0488:01446
01447:+00011:-00124:+00106:003380.0488:01447
01448:+00002:-00088:-00024:003380.0488:01448
01449:-00040:-00068:-00041:003380.0488:01449
01450:-00063:-00089:+00111:003380.0488:01450
01451:-00061:-00087:+00027:003363.3891:01451
01452:-00098:-00038:+00032:003363.3891:01452
01453:-00054:-00033:+00057:003363.3891:01453
01454:-00063:-00011:+00042:003363.3891:01454
01455:-00001:+00021:-00008:003363.3891:01455
01456:+00013:+00078:-00052:003363.3891:01456
01457:+00036:+00058:+00025:003254.2270:01457
01458:+00034:+00092:+00064:003254.2270:01458
01459:+00022:+00133:-00049:003254.2270:01459
01460:+00043:+00157:-00123:003254.2270:01460
01461:+00022:+00159:+00027:003254.2270:01461
01462:+00027:+00175:+00057:003254.2270:01462
01463:+00004:+00176:+00023:003308.8835:01463
01464:+00014:+00121:+00123:003308.8835:01464
01465:+00000:+00120:+00044:003308.8835:01465
01466:-00011:+00109:-00044:003308.8835:01466
01467:-00019:+00093:-00057:003308.8835:01467
01468:-00036:+00055:+00031:003308.8835:01468
01469:-00032:+00031:+00056:003276.3874:01469
01470:-00052:+00024:+00012:003276.3874:01470
01471:-00054:+00003:+00037:003276.3874:01471
01472:-00051:-00029:+00005:003276.3874:01472
01473:-00041:-00035:+00017:003276.3874:01473
01474:-00047:-00076:+00073:003276.3874:01474
01475:-00069:-00111:+00116:003163.3959:01475
01476:-00049:-00098:+00140:003163.3959:01476
01477:-00010:-00099:-00018:003163.3959:01477
01478:-00003:-00125:-00054:003163.3959:01478
01479:+00032:-00132:-00068:003163.3959:01479
01480:+00050:-00130:+00019:003163.3959:01480
01481:+00033:-00184:-00025:003163.3959:01481
01482:+00027:-00142:-00064:003224.0312:01482
01483:+00012:-00169:+00035:003224.0312:01483
01484:+00021:-00135:+00008:003224.0312:01484
01485:-00012:-00140:+00071:003224.0312:01485
01486:+00020:-00100:+00101:003224.0312:01486
01487:+00029:-00107:+00136:003224.0312:01487
01488:+00027:-00038:+00021:003218.1645:01488
01489:+00021:-00022:-00015:003218.1645:01489
01490:+00051:-00020:-00020:003218.1645:01490
01491:+00001:+00016:-00059:003218.1645:01491
01492:-00008:+00055:-00068:003218.1645:01492
01493:-00015:+00078:-00126:003218.1645:01493
01494:-00025:+00078:-00113:003147.4165:01494
01495:-00016:+00080:-00101:003147.4165:01495
01496:-00037:+00100:+00070:003147.4165:01496
01497:-00016:+00095:+00178:003147.4165:01497
01498:-00031:+00086:+00161:003147.4165:01498
01499:-00035:+00126:+00035:003147.4165:01499
01500:-00014:+00123:-00065:003249.0253:01500
01501:-00060:+00121:-00079:003249.0253:01501
01502:-00063:+00120:-00116:003249.0253:01502
01503:-00064:+00115:-00095:003249.0253:01503
01504:-00037:+00104:-00217:003249.0253:01504
01505:-00052:+00077:-00097:003249.0253:01505
01506:-00021:+00045:-00038:003249.0253:01506
01507:-00038:+00037:+00011:003259.5769:01507
01508:+00002:+00017:+00083:003259.5769:01508
01509:-00017:+00001:+00093:003259.5769:01509
01510:-00022:-00029:-00001:003259.5769:01510
01511:+00013:-00031:-00002:003259.5769:01511
01512:+00000:-00036:-00095:003259.5769:01512
01513:-00019:-00045:-00010:003195.8776:01513
01514:+00020:-00050:-00046:003195.8776:01514
01515:-00021:-00028:-00073:003195.8776:01515
01516:-00017:-00064:-00139:003195.8776:01516
01517:+00016:-00050:-00043:003195.8776:01517
01518:+00006:-00071:-00009:003195.8776:01518
01519:+00045:-00038:-00046:003274.4099:01519
01520:+00046:-00095:+00027:003274.4099:01520
01521:+00054:-00038:+00032:003274.4099:01521
01522:+00027:-00078:+00088:003274.4099:01522
01523:+00027:-00012:+00029:003274.4099:01523
01524:-00007:-00066:+00003:003274.4099:01524
01525:-00018:-00016:-00048:003293.4167:01525
01526:-00067:-00015:-00074:003293.4167:01526
01527:-00044:-00006:-00093:003293.4167:01527
01528:-00057:-00010:-00071:003293.4167:01528
01529:-00064:-00005:-00043:003293.4167:01529
01530:-00059:+00004:-00012:003293.4167:01530
01531:-00030:-00002:+00056:003204.0734:01531
01532:-00050:-00020:+00003:003204.0734:01532
01533:-00024:+00037:-00028:003204.0734:01533
01534:-00040:-00002:-00011:003204.0734:01534
01535:-00017:+00036:-00001:003204.0734:01535
01536:-00041:+00012:-00006:003204.0734:01536
01537:-00048:+00046:-00121:003291.6081:01537
01538:-00044:+00055:-00065:003291.6081:01538
01539:-00022:+00080:-00054:003291.6081:01539
01540:-00028:+00057:+00003:003291.6081:01540
01541:+00009:+00076:+00034:003291.6081:01541
01542:+00026:+00082:+00033:003291.6081:01542
01543:+00051:+00096:-00046:003302.0947:01543
01544:+00051:+00096:-00051:003302.0947:01544
01545:+00026:+00060:-00013:003302.0947:01545
01546:+00009:+00085:-00024:003302.0947:01546
01547:+00035:+00069:-00063:003302.0947:01547
01548:+00021:+00073:-00028:003302.0947:01548
01549:-00008:+00051:-00005:003302.0947:01549
01550:-00010:+00052:+00051:003212.3857:01550
01551:-00034:+00014:+00019:003212.3857:01551
01552:-00029:+00014:-00048:003212.3857:01552
01553:-00041:-00012:+00019:003212.3857:01553
01554:-00010:-00015:-00067:003212.3857:01554
01555:-00039:-00027:-00012:003212.3857:01555
01556:-00024:-00054:+00039:003300.2004:01556
01557:-00015:-00056:+00106:003300.2004:01557
01558:-00036:-00074:+00097:003300.2004:01558
01559:-00017:-00080:+00000:003300.2004:01559
01560:-00037:-00054:+00000:003300.2004:01560
01561:-00014:-00044:-00027:003300.2004:01561
01562:-00016:-00066:-00047:003302.0947:01562
01563:-00007:-00008:-00024:003302.0947:01563
01564:-00007:-00028:+00048:003302.0947:01564
01565:+00013:-00020:-00047:003302.0947:01565
01566:+00023:-00017:-00011:003302.0947:01566
01567:+00047:-00037:+00036:003302.0947:01567
01568:+00015:-00031:+00030:003220.6726:01568
01569:+00017:+00003:+00054:003220.6726:01569
01570:+00015:-00011:-00003:003220.6726:01570
01571:-00006:+00009:+00001:003220.6726:01571
01572:+00009:+00002:+00063:003220.6726:01572
01573:-00010:+00005:+00050:003220.6726:01573
01574:-00011:-00016:+00059:003291.6015:01574
01575:-00036:+00008:+00000:003291.6015:01575
01576:-00049:-00014:+00010:003291.6015:01576
01577:-00038:+00003:-00044:003291.6015:01577
01578:-00016:-00002:-00017:003291.6015:01578
01579:-00030:-00002:+00011:003291.6015:01579
01580:-00029:+00009:+00039:003302.0688:01580
01581:-00015:+00011:+00030:003302.0688:01581
01582:-00035:+00011:-00003:003302.0688:01582
01583:-00025:+00035:+00039:003302.0688:01583
01584:-00002:+00016:+00024:003302.0688:01584
01585:-00010:+00053:+00036:003302.0688:01585
01586:-00040:+00026:+00042:003212.3486:01586
01587:-00037:+00025:+00033:003212.3486:01587
01588:-00017:+00034:-00008:003212.3486:01588
01589:-00022:+00011:-00034:003212.3486:01589
01590:-00033:+00003:-00019:003212.3486:01590
01591:+00001:-00019:-00013:003212.3486:01591
01592:-00015:-00033:-00063:003300.2717:01592
01593:-00007:-00024:+00019:003300.2717:01593
01594:+00005:-00063:+00075:003300.2717:01594
01595:+00001:-00064:+00067:003300.2717:01595
01596:-00020:-00048:+00082:003300.2717:01596
01597:-00020:-00043:+00079:003300.2717:01597
01598:-00038:-00042:+00003:003310.7214:01598
01599:-00067:-00052:+00020:003310.7214:01599
01600:-00029:-00048:+00053:003310.7214:01600
01601:-00063:-00023:+00052:003310.7214:01601
01602:-00066:-00010:-00060:003310.7214:01602
01603:-00035:+00000:-00100:003310.7214:01603
01604:-00022:+00009:-00052:003220.6660:01604
01605:+00016:+00019:-00014:003220.6660:01605
01606:+00044:+00034:+00084:003220.6660:01606
01607:+00065:+00054:+00042:003220.6660:01607
01608:+00050:+00027:+00082:003220.6660:01608
01609:+00051:+00064:+00004:003220.6660:01609
01610:+00048:+00063:-00008:003220.6660:01610
01611:+00002:+00048:-00039:003308.9550:01611
01612:-00036:+00050:+00004:003308.9550:01612
01613:-00030:+00029:-00050:003308.9550:01613
01614:-00038:+00016:-00051:003308.9550:01614
01615:-00037:-00003:-00009:003308.9550:01615
01616:-00048:-00006:+00021:003308.9550:01616
01617:-00053:-00012:+00016:003310.6823:01617
01618:-00046:-00037:-00060:003310.6823:01618
01619:-00032:-00015:-00094:003310.6823:01619
01620:-00050:+00004:-00011:003310.6823:01620
01621:-00029:+00004:+00148:003310.6823:01621
01622:-00050:+00005:+00169:003310.6823:01622
01623:-00055:+00007:+00056:003228.9523:01623
01624:-00014:-00005:-00015:003228.9523:01624
01625:-00010:+00008:+00080:003228.9523:01625
01626:+00032:+00003:+00009:003228.9523:01626
01627:-00012:-00009:-00172:003228.9523:01627
01628:+00053:+00007:-00149:003228.9523:01628
01629:+00106:-00047:+00064:003317.6579:01629
01630:+00091:-00007:+00028:003317.6579:01630
01631:+00081:-00023:+00013:003317.6579:01631
01632:+00086:-00008:-00035:003317.6579:01632
01633:+00053:-00022:+00006:003317.6579:01633
01634:+00013:+00006:+00144:003317.6579:01634
01635:-00036:-00031:+00183:003345.6105:01635
01636:-00078:-00018:+00042:003345.6105:01636
01637:-00062:+00005:-00160:003345.6105:01637
01638:-00076:-00005:-00135:003345.6105:01638
01639:-00114:-00012:-00042:003345.6105:01639
01640:-00128:-00039:+00105:003345.6105:01640
01641:-00105:-00041:+00181:003271.3383:01641
01642:-00065:-00048:-00073:003271.3383:01642
01643:-00046:-00045:-00207:003271.3383:01643
01644:+00015:-00063:-00250:003271.3383:01644
01645:+00006:+00004:-00224:003271.3383:01645
01646:+00062:+00016:-00091:003271.3383:01646
01647:+00082:+00005:+00214:003335.2421:01647
01648:+00077:+00009:+00295:003335.2421:01648
01649:+00036:+00023:+00341:003335.2421:01649
01650:+00028:+00000:+00251:003335.2421:01650
01651:+00001:+00012:-00066:003335.2421:01651
01652:-00008:+00027:-00209:003335.2421:01652
01653:+00013:+00071:-00246:003319.3278:01653
01654:+00017:+00047:-00246:003319.3278:01654
01655:+00028:+00056:-00142:003319.3278:01655
01656:+00013:+00006:+00024:003319.3278:01656
01657:-00008:-00005:+00014:003319.3278:01657
01658:-00048:-00014:-00105:003319.3278:01658
01659:-00045:-00007:+00011:003204.0117:01659
01660:-00052:-00036:+00070:003204.0117:01660
01661:-00085:-00049:+00128:003204.0117:01661
01662:-00067:-00012:+00125:003204.0117:01662
01663:-00070:-00012:+00181:003204.0117:01663
01664:-00079:-00021:+00054:003204.0117:01664
01665:-00112:-00019:+00028:003240.6782:01665
01666:-00095:-00039:-00057:003240.6782:01666
01667:-00110:-00056:-00099:003240.6782:01667
01668:-00096:-00078:-00077:003240.6782:01668
01669:-00064:-00083:+00015:003240.6782:01669
01670:-00041:-00083:-00002:003240.6782:01670
01671:-00017:-00103:+00010:003240.6782:01671
01672:-00034:-00111:-00006:003226.4255:01672
01673:+00003:-00108:-00046:003226.4255:01673
01674:+00001:-00074:+00011:003226.4255:01674
01675:-00008:-00051:+00111:003226.4255:01675
01676:-00003:-00041:+00114:003226.4255:01676
01677:-00009:+00000:+00032:003226.4255:01677
01678:-00021:-00021:-00003:003108.2080:01678
01679:-00032:-00004:-00014:003108.2080:01679
01680:-00067:-00018:-00056:003108.2080:01680
01681:-00054:+00004:-00043:003108.2080:01681
01682:-00010:+00005:+00022:003108.2080:01682
01683:-00037:-00001:+00032:003108.2080:01683
01684:+00018:+00008:-00078:003191.3615:01684
01685:+00053:+00042:-00052:003191.3615:01685
01686:+00059:+00040:+00000:003191.3615:01686
01687:+00078:+00092:+00052:003191.3615:01687
01688:+00096:+00128:+00017:003191.3615:01688
01689:+00067:+00139:+00051:003191.3615:01689
01690:+00042:+00139:+00069:003191.3615:01690
01691:-00003:+00134:+00015:003202.0419:01691
01692:-00009:+00134:-00007:003202.0419:01692
01693:-00026:+00102:-00094:003202.0419:01693
01694:-00017:+00109:-00118:003202.0419:01694
01695:-00068:+00084:-00028:003202.0419:01695
01696:-00017:+00037:-00032:003202.0419:01696
01697:-00032:+00030:-00076:003139.5966:01697
01698:-00067:-00008:-00034:003139.5966:01698
01699:-00056:-00048:+00041:003139.5966:01699
01700:-00079:-00050:+00039:003139.5966:01700
01701:-00095:-00076:+00053:003139.5966:01701
01702:-00098:-00089:+00094:003139.5966:01702
01703:-00089:-00073:+00101:003232.3679:01703
01704:-00099:-00072:+00001:003232.3679:01704
01705:-00097:-00094:-00088:003232.3679:01705
01706:-00054:-00079:-00123:003232.3679:01706
01707:+00021:-00027:-00055:003232.3679:01707
01708:+00028:-00037:-00021:003232.3679:01708
01709:+00065:-00022:+00035:003267.9511:01709
01710:+00078:-00032:+00023:003267.9511:01710
01711:+00082:+00001:-00010:003267.9511:01711
01712:+00096:+00022:+00058:003267.9511:01712
01713:+00093:+00037:+00025:003267.9511:01713
01714:+00052:+00038:+00016:003267.9511:01714
01715:+00066:+00051:-00024:003212.2680:01715
01716:+00038:+00030:-00023:003212.2680:01716
01717:+00014:+00037:-00098:003212.2680:01717
01718:-00035:+00013:-00077:003212.2680:01718
01719:-00017:-00003:-00046:003212.2680:01719
01720:-00082:+00006:+00008:003212.2680:01720
01721:-00081:-00004:-00021:003317.6191:01721
01722:-00076:+00015:-00091:003317.6191:01722
01723:-00060:+00027:-00036:003317.6191:01723
01724:-00078:+00036:-00015:003317.6191:01724
01725:-00063:+00080:+00023:003317.6191:01725
01726:-00033:+00062:+00023:003317.6191:01726
01727:-00021:+00100:+00053:003345.6040:01727
01728:-00015:+00099:+00039:003345.6040:01728
01729:-00001:+00133:+00023:003345.6040:01729
01730:+00001:+00111:-00017:003345.6040:01730
01731:+00046:+00135:-00138:003345.6040:01731
01732:+00034:+00112:-00098:003345.6040:01732
01733:+00095:+00135:-00058:003345.6040:01733
01734:+00058:+00093:+00021:003262.7377:01734
01735:+00052:+00076:-00010:003262.7377:01735
01736:+00067:+00084:+00003:003262.7377:01736
01737:+00074:+00028:+00008:003262.7377:01737
01738:+00065:+00037:+00031:003262.7377:01738
01739:+00011:-00035:+00031:003262.7377:01739
01740:+00022:-00012:+00065:003335.1955:01740
01741:-00024:-00063:+00128:003335.1955:01741
01742:-00044:-00091:+00089:003335.1955:01742
01743:-00057:-00081:-00039:003335.1955:01743
01744:-00084:-00069:-00097:003335.1955:01744
01745:-00058:-00066:-00055:003335.1955:01745
01746:-00060:-00072:-00079:003336.8342:01746
01747:-00046:-00067:-00070:003336.8342:01747
01748:-00051:-00068:+00032:003336.8342:01748
01749:-00036:-00042:+00046:003336.8342:01749
01750:-00026:-00075:-00013:003336.8342:01750
01751:+00015:-00025:+00045:003336.8342:01751
01752:+00033:-00048:+00104:003228.9709:01752
01753:-00009:-00036:+00063:003228.9709:01753
01754:+00012:-00013:+00028:003228.9709:01754
01755:+00040:-00014:-00020:003228.9709:01755
01756:+00030:-00008:-00056:003228.9709:01756
01757:-00008:-00001:-00093:003228.9709:01757
01758:-00006:-00011:-00058:003291.5690:01758
01759:+00016:+00004:-00074:003291.5690:01759
01760:+00019:+00008:-00045:003291.5690:01760
01761:+00045:+00013:+00016:003291.5690:01761
01762:+00032:-00004:-00003:003291.5690:01762
01763:+00025:+00032:+00050:003291.5690:01763
01764:+00005:+00051:+00037:003293.4807:01764
01765:+00021:+00083:-00020:003293.4807:01765
01766:-00039:+00084:+00011:003293.4807:01766
01767:-00031:+00106:+00113:003293.4807:01767
01768:-00094:+00082:+00050:003293.4807:01768
01769:-00050:+00144:-00101:003293.4807:01769
01770:-00063:+00092:-00026:003195.8347:01770
01771:-00041:+00112:-00047:003195.8347:01771
01772:-00036:+00078:-00063:003195.8347:01772
01773:+00007:+00071:-00048:003195.8347:01773
01774:+00035:+00041:+00010:003195.8347:01774
01775:+00026:+00019:-00018:003195.8347:01775
01776:+00054:+00009:-00004:003282.9575:01776
01777:+00052:-00020:-00028:003282.9575:01777
01778:+00052:+00003:+00084:003282.9575:01778
01779:+00013:-00048:+00069:003282.9575:01779
01780:+00005:-00028:-00015:003282.9575:01780
01781:+00001:-00064:-00002:003282.9575:01781
01782:-00002:-00047:+00025:003284.9182:01782
01783:-00026:-00028:-00023:003284.9182:01783
01784:-00020:-00027:-00062:003284.9182:01784
01785:-00011:-00047:+00001:003284.9182:01785
01786:+00000:-00028:+00008:003284.9182:01786
01787:-00020:-00030:-00037:003284.9182:01787
01788:-00006:-00045:+00036:003284.9182:01788
01789:-00018:-00023:+00051:003203.9995:01789
01790:+00002:-00023:+00041:003203.9995:01790
01791:+00015:+00023:+00023:003203.9995:01791
01792:-00020:-00015:+00008:003203.9995:01792
01793:-00020:+00024:-00007:003203.9995:01793
01794:-00012:+00020:-00043:003203.9995:01794
01795:-00006:+00048:-00047:003291.5175:01795
01796:-00021:+00001:-00003:003291.5175:01796
01797:+00014:+00039:+00000:003291.5175:01797
01798:+00001:+00010:+00014:003291.5175:01798
01799:+00003:+00034:-00017:003291.5175:01799
01800:-00018:+00041:-00020:003291.5175:01800
01801:-00021:+00047:-00016:003284.8671:01801
01802:-00038:+00075:+00023:003284.8671:01802
01803:-00038:+00079:+00055:003284.8671:01803
01804:-00038:+00090:+00057:003284.8671:01804
01805:-00063:+00062:-00020:003284.8671:01805
01806:-00014:+00108:-00016:003284.8671:01806
01807:-00045:+00078:-00040:003204.0734:01807
01808:-00048:+00100:-00051:003204.0734:01808
01809:-00056:+00072:-00043:003204.0734:01809
01810:-00042:+00070:+00023:003204.0734:01810
01811:-00061:+00046:-00037:003204.0734:01811
01812:-00032:+00016:-00018:003204.0734:01812
01813:-00026:+00018:-00054:003274.4418:01813
01814:-00028:+00001:-00021:003274.4418:01814
01815:-00035:-00011:+00015:003274.4418:01815
01816:-00024:-00009:+00010:003274.4418:01816
01817:+00012:-00035:-00048:003274.4418:01817
01818:+00012:-00016:+00047:003274.4418:01818
01819:+00029:-00025:+00052:003276.4252:01819
01820:+00032:-00017:+00095:003276.4252:01820
01821:+00021:-00066:+00155:003276.4252:01821
01822:+00061:-00046:+00093:003276.4252:01822
01823:-00003:-00054:-00046:003276.4252:01823
01824:+00019:-00025:-00138:003276.4252:01824
01825:-00010:-00061:-00108:003204.0490:01825
01826:-00013:-00006:-00096:003204.0490:01826
01827:-00039:-00034:-00002:003204.0490:01827
01828:-00010:+00017:+00057:003204.0490:01828
01829:-00032:-00052:+00009:003204.0490:01829
01830:-00027:-00013:+00014:003204.0490:01830
01831:-00002:-00020:-00064:003300.1875:01831
01832:-00035:+00014:-00008:003300.1875:01832
01833:-00017:+00023:+00024:003300.1875:01833
01834:-00001:+00026:-00035:003300.1875:01834
01835:+00011:+00010:-00051:003300.1875:01835
01836:+00030:+00067:+00041:003300.1875:01836
01837:-00031:+00055:+00019:003327.9401:01837
01838:-00040:+00036:-00041:003327.9401:01838
01839:-00021:+00030:-00117:003327.9401:01839
01840:-00002:+00040:-00002:003327.9401:01840
01841:-00037:+00012:-00010:003327.9401:01841
01842:+00020:+00034:+00047:003327.9401:01842
01843:+00046:+00036:+00050:003327.9401:01843
01844:+00018:+00013:-00033:003245.6845:01844
01845:+00003:+00015:-00039:003245.6845:01845
01846:+00009:+00033:+00025:003245.6845:01846
01847:-00021:+00022:+00044:003245.6845:01847
01848:-00029:+00013:-00028:003245.6845:01848
01849:-00018:+00021:-00012:003245.6845:01849
01850:-00020:-00004:-00017:003361.8762:01850
01851:-00038:-00015:-00109:003361.8762:01851
01852:-00016:-00021:-00039:003361.8762:01852
01853:+00025:-00030:+00028:003361.8762:01853
01854:+00063:+00004:+00124:003361.8762:01854
01855:+00061:-00036:+00086:003361.8762:01855
01856:+00027:-00046:-00025:003363.2690:01856
01857:+00079:-00025:-00069:003363.2690:01857
01858:+00090:-00008:-00052:003363.2690:01858
01859:+00058:-00044:-00064:003363.2690:01859
01860:+00083:-00035:-00048:003363.2690:01860
01861:+00122:-00031:+00188:003363.2690:01861
01862:+00087:-00037:+00203:003271.1838:01862
01863:+00026:-00059:+00148:003271.1838:01863
01864:+00032:-00076:+00085:003271.1838:01864
01865:+00016:-00079:+00064:003271.1838:01865
01866:-00033:-00078:-00122:003271.1838:01866
01867:-00050:-00065:-00135:003271.1838:01867
01868:-00006:-00044:-00118:003352.9396:01868
01869:-00051:-00064:+00036:003352.9396:01869
01870:-00020:-00056:+00037:003352.9396:01870
01871:-00035:-00045:+00066:003352.9396:01871
01872:-00022:-00056:+00133:003352.9396:01872
01873:-00024:-00053:+00164:003352.9396:01873
01874:-00026:-00055:+00156:003319.2111:01874
01875:-00030:-00061:+00061:003319.2111:01875
01876:-00020:-00051:+00049:003319.2111:01876
01877:-00048:-00045:-00002:003319.2111:01877
01878:-00039:-00039:-00080:003319.2111:01878
01879:-00014:-00046:-00064:003319.2111:01879
01880:-00018:-00043:-00080:003212.2988:01880
01881:-00009:-00041:-00007:003212.2988:01881
01882:+00020:-00032:-00006:003212.2988:01882
01883:+00032:-00046:+00111:003212.2988:01883
01884:+00066:-00035:+00099:003212.2988:01884
01885:+00081:-00004:+00130:003212.2988:01885
01886:+00091:+00023:+00119:003257.3713:01886
01887:+00057:+00013:+00103:003257.3713:01887
01888:+00023:+00019:+00110:003257.3713:01888
01889:+00023:+00034:-00051:003257.3713:01889
01890:+00017:+00025:-00032:003257.3713:01890
01891:-00017:+00020:-00003:003257.3713:01891
01892:-00029:-00001:-00047:003218.2011:01892
01893:-00053:-00005:-00096:003218.2011:01893
01894:-00038:-00009:-00029:003218.2011:01894
01895:-00031:-00028:+00012:003218.2011:01895
01896:-00017:-00052:+00025:003218.2011:01896
01897:-00036:-00056:+00093:003218.2011:01897
01898:-00014:-00038:+00078:003218.2011:01898
01899:-00070:-00061:+00042:003108.1210:01899
01900:-00067:-00038:-00004:003108.1210:01900
01901:-00109:-00045:-00101:003108.1210:01901
01902:-00109:-00063:-00068:003108.1210:01902
01903:-00092:-00066:+00032:003108.1210:01903
01904:-00097:-00049:-00043:003108.1210:01904
01905:-00100:-00050:-00041:003183.1623:01905
01906:-00037:-00027:+00011:003183.1623:01906
01907:+00003:-00023:+00030:003183.1623:01907
01908:+00033:-00030:-00002:003183.1623:01908
01909:+00042:-00003:+00019:003183.1623:01909
01910:+00076:+00004:-00013:003183.1623:01910
01911:+00081:-00005:-00066:003170.0151:01911
01912:+00071:+00014:-00050:003170.0151:01912
01913:+00075:+00023:-00052:003170.0151:01913
01914:+00020:-00004:-00030:003170.0151:01914
01915:+00032:+00000:+00020:003170.0151:01915
01916:+00017:+00007:+00019:003170.0151:01916
01917:+00019:-00005:-00047:003170.0151:01917
01918:-00009:-00020:+00023:003108.2485:01918
01919:+00030:+00004:-00063:003108.2485:01919
01920:-00017:-00014:-00098:003108.2485:01920
01921:+00010:-00017:-00020:003108.2485:01921
01922:+00015:+00002:-00036:003108.2485:01922
01923:-00018:-00016:-00019:003108.2485:01923
01924:-00010:-00002:-00048:003199.3947:01924
01925:-00036:+00024:-00006:003199.3947:01925
01926:-00019:+00041:+00009:003199.3947:01926
01927:-00017:+00022:+00034:003199.3947:01927
01928:-00006:+00057:-00008:003199.3947:01928
01929:-00037:+00024:-00015:003199.3947:01929
01930:+00006:+00065:-00046:003226.3823:01930
01931:-00028:+00035:-00027:003226.3823:01931
01932:-00014:+00029:+00002:003226.3823:01932
01933:-00068:-00014:+00008:003226.3823:01933
01934:-00052:-00015:-00016:003226.3823:01934
01935:-00068:-00014:-00089:003226.3823:01935
01936:-00056:-00033:-00071:003171.3894:01936
01937:-00040:-00034:-00080:003171.3894:01937
01938:-00028:-00041:-00051:003171.3894:01938
01939:+00000:-00035:-00026:003171.3894:01939
01940:+00015:-00063:+00046:003171.3894:01940
01941:+00035:-00029:+00066:003171.3894:01941
01942:+00030:-00023:+00070:003171.3894:01942
01943:+00049:-00017:+00063:003265.9191:01943
01944:-00007:-00007:+00053:003265.9191:01944
01945:+00016:+00009:-00034:003265.9191:01945
01946:-00005:+00024:-00082:003265.9191:01946
01947:+00000:+00028:-00073:003265.9191:01947
01948:-00017:+00035:-00040:003265.9191:01948
01949:-00025:+00044:-00024:003284.8994:01949
01950:-00011:+00038:-00024:003284.8994:01950
01951:-00001:+00051:+00006:003284.8994:01951
01952:-00011:+00028:+00031:003284.8994:01952
01953:-00018:+00044:-00017:003284.8994:01953
01954:-00025:+00039:+00028:003284.8994:01954
01955:-00039:+00050:+00055:003220.5419:01955
01956:-00057:+00046:-00070:003220.5419:01956
01957:-00043:+00047:-00102:003220.5419:01957
01958:-00032:+00065:-00079:003220.5419:01958
01959:-00043:+00055:-00072:003220.5419:01959
01960:-00039:+00066:-00084:003220.5419:01960
01961:+00010:+00064:-00030:003300.1745:01961
01962:+00012:+00055:+00101:003300.1745:01962
01963:+00031:+00036:+00030:003300.1745:01963
01964:+00025:+00024:+00019:003300.1745:01964
01965:+00062:+00042:+00029:003300.1745:01965
01966:+00015:-00003:+00007:003300.1745:01966
01967:-00006:+00039:-00137:003301.8759:01967
01968:-00022:+00038:-00108:003301.8759:01968
01969:-00013:-00005:-00004:003301.8759:01969
01970:-00038:+00007:-00099:003301.8759:01970
01971:-00030:-00017:-00108:003301.8759:01971
01972:-00003:-00008:-00037:003301.8759:01972
01973:-00016:-00061:+00077:003204.0241:01973
01974:+00013:-00025:+00113:003204.0241:01974
01975:-00027:-00049:+00068:003204.0241:01975
01976:-00002:-00026:+00055:003204.0241:01976
01977:-00039:-00039:+00077:003204.0241:01977
01978:-00048:-00061:-00016:003204.0241:01978
01979:-00057:-00025:-00094:003282.9704:01979
01980:-00080:-00040:-00029:003282.9704:01980
01981:-00058:-00032:-00064:003282.9704:01981
01982:-00075:-00036:-00040:003282.9704:01982
01983:-00037:-00004:-00011:003282.9704:01983
01984:-00049:-00016:+00024:003282.9704:01984
01985:+00014:+00015:-00034:003284.8994:01985
01986:+00019:+00028:-00028:003284.8994:01986
01987:+00027:+00054:+00021:003284.8994:01987
01988:+00007:+00028:+00060:003284.8994:01988
01989:+00012:+00045:+00036:003284.8994:01989
01990:-00005:+00041:+00015:003284.8994:01990
01991:-00008:+00057:-00067:003284.8994:01991
01992:+00002:+00054:-00043:003195.7304:01992
01993:-00008:+00050:-00009:003195.7304:01993
01994:+00007:+00034:-00022:003195.7304:01994
01995:+00011:+00034:-00022:003195.7304:01995
01996:+00028:+00000:-00017:003195.7304:01996
01997:+00027:+00022:+00014:003195.7304:01997
01998:+00062:+00001:-00037:003291.4079:01998
01999:+00030:+00000:+00059:003291.4079:01999
02000:+00035:+00014:+00063:003291.4079:02000
02001:-00001:+00014:+00032:003291.4079:02001
02002:-00016:-00033:+00024:003291.4079:02002
02003:-00069:-00005:+00013:003291.4079:02003
02004:-00099:-00014:-00033:003293.3850:02004
02005:-00079:+00007:-00072:003293.3850:02005
02006:-00079:-00034:-00028:003293.3850:02006
02007:-00028:-00021:+00019:003293.3850:02007
02008:-00040:-00028:+00002:003293.3850:02008
02009:+00015:-00021:+00063:003293.3850:02009
02010:+00041:+00003:+00084:003212.2868:02010
02011:+00025:-00036:+00075:003212.2868:02011
02012:+00050:-00016:+00044:003212.2868:02012
02013:+00025:-00053:+00047:003212.2868:02013
02014:+00013:-00045:-00040:003212.2868:02014
02015:-00008:-00067:-00012:003212.2868:02015
02016:+00022:-00045:+00091:003300.2004:02016
02017:-00005:-00077:+00090:003300.2004:02017
02018:+00044:-00077:+00007:003300.2004:02018
02019:+00022:-00055:-00035:003300.2004:02019
02020:+00028:-00044:-00073:003300.2004:02020
02021:-00003:-00029:+00001:003300.2004:02021
02022:+00022:-00029:+00068:003310.5595:02022
02023:-00025:-00018:+00041:003310.5595:02023
02024:-00039:-00019:+00080:003310.5595:02024
02025:-00017:-00017:+00094:003310.5595:02025
02026:-00037:+00004:-00004:003310.5595:02026
02027:-00048:-00015:-00093:003310.5595:02027
02028:-00015:+00012:-00036:003228.8957:02028
02029:-00028:+00033:+00015:003228.8957:02029
02030:-00038:+00026:-00046:003228.8957:02030
02031:-00023:+00052:-00045:003228.8957:02031
02032:+00002:+00000:-00044:003228.8957:02032
02033:+00000:+00025:-00077:003228.8957:02033
02034:-00024:+00026:+00015:003326.3281:02034
02035:-00020:+00029:+00074:003326.3281:02035
02036:-00018:+00033:+00037:003326.3281:02036
02037:-00036:+00029:-00087:003326.3281:02037
02038:-00023:+00046:-00063:003326.3281:02038
02039:-00040:+00031:+00042:003326.3281:02039
02040:-00033:+00045:-00011:003345.6105:02040
02041:-00013:+00068:-00005:003345.6105:02041
02042:-00019:+00052:-00065:003345.6105:02042
02043:+00019:+00045:-00073:003345.6105:02043
02044:+00007:+00054:-00097:003345.6105:02044
02045:+00048:+00072:-00056:003345.6105:02045
02046:+00011:+00043:-00015:003262.7697:02046
02047:+00029:+00049:+00035:003262.7697:02047
02048:-00008:+00047:+00050:003262.7697:02048
02049:+00025:+00048:-00018:003262.7697:02049
02050:-00007:+00030:+00036:003262.7697:02050
02051:+00011:+00051:+00040:003262.7697:02051
02052:+00013:+00007:+00024:003362.0444:02052
02053:+00027:-00018:-00082:003362.0444:02053
02054:+00025:-00018:-00126:003362.0444:02054
02055:+00041:-00009:-00108:003362.0444:02055
02056:+00028:-00001:-00097:003362.0444:02056
02057:+00029:-00018:-00073:003362.0444:02057
02058:+00028:+00012:-00048:003381.3308:02058
02059:+00051:+00024:+00002:003381.3308:02059
02060:+00031:+00030:+00036:003381.3308:02060
02061:-00024:+00048:+00172:003381.3308:02061
02062:-00039:+00041:+00208:003381.3308:02062
02063:-00070:+00014:+00069:003381.3308:02063
02064:-00109:+00049:-00129:003297.3093:02064
02065:-00091:+00027:-00145:003297.3093:02065
02066:-00076:+00028:-00176:003297.3093:02066
02067:-00080:-00002:-00062:003297.3093:02067
02068:-00023:+00005:+00093:003297.3093:02068
02069:-00056:-00050:+00136:003297.3093:02069
02070:-00092:-00075:+00049:003407.5097:02070
02071:-00010:-00038:-00045:003407.5097:02071
02072:+00007:-00028:-00296:003407.5097:02072
02073:+00044:-00018:-00339:003407.5097:02073
02074:+00028:-00014:+00088:003407.5097:02074
02075:+00053:-00059:+00428:003407.5097:02075
02076:+00062:-00049:+00347:003390.3635:02076
02077:+00049:-00016:+00139:003390.3635:02077
02078:-00003:+00010:+00031:003390.3635:02078
02079:-00014:+00023:+00011:003390.3635:02079
02080:+00050:+00051:-00157:003390.3635:02080
02081:+00080:+00078:-00175:003390.3635:02081
02082:+00134:+00058:-00161:003288.7016:02082
02083:+00082:+00042:+00093:003288.7016:02083
02084:+00085:+00045:+00152:003288.7016:02084
02085:+00047:+00063:+00084:003288.7016:02085
02086:+00022:+00038:+00017:003288.7016:02086
02087:-00035:+00044:+00003:003288.7016:02087
02088:-00065:+00043:+00111:003335.2355:02088
02089:-00047:+00052:+00082:003335.2355:02089
02090:-00062:+00042:+00059:003335.2355:02090
02091:-00071:+00066:+00012:003335.2355:02091
02092:-00130:+00051:-00026:003335.2355:02092
02093:-00129:+00010:-00139:003335.2355:02093
02094:-00147:+00002:-00104:003293.5512:02094
02095:-00086:-00031:-00020:003293.5512:02095
02096:-00071:-00046:+00061:003293.5512:02096
02097:-00081:-00054:+00034:003293.5512:02097
02098:-00039:-00041:+00050:003293.5512:02098
02099:-00051:-00056:+00027:003293.5512:02099
02100:-00053:-00058:+00131:003293.5512:02100
02101:-00041:-00068:+00144:003155.4128:02101
02102:-00053:-00028:+00091:003155.4128:02102
02103:-00037:-00048:+00053:003155.4128:02103
02104:-00003:+00002:-00025:003155.4128:02104
02105:+00016:-00019:-00026:003155.4128:02105
02106:+00028:-00019:-00093:003155.4128:02106
02107:+00038:-00016:+00007:003215.8183:02107
02108:+00079:+00017:-00080:003215.8183:02108
02109:+00060:-00018:-00004:003215.8183:02109
02110:+00027:+00017:+00051:003215.8183:02110
02111:+00010:+00019:+00086:003215.8183:02111
02112:+00009:+00036:+00076:003215.8183:02112
02113:+00006:+00072:+00070:003186.0078:02113
02114:-00002:+00079:+00013:003186.0078:02114
02115:+00005:+00087:+00068:003186.0078:02115
02116:-00001:+00080:+00004:003186.0078:02116
02117:-00031:+00071:-00013:003186.0078:02117
02118:-00053:+00046:-00119:003186.0078:02118
02119:-00032:+00059:-00106:003186.0078:02119
02120:-00055:+00003:-00077:003092.7683:02120
02121:-00022:-00045:+00120:003092.7683:02121
02122:-00037:-00075:+00137:003092.7683:02122
02123:-00032:-00079:+00094:003092.7683:02123
02124:-00045:-00096:+00094:003092.7683:02124
02125:-00042:-00072:+00065:003092.7683:02125
02126:-00062:-00081:-00085:003167.2973:02126
02127:-00066:-00096:-00020:003167.2973:02127
02128:-00050:-00072:+00048:003167.2973:02128
02129:-00062:-00077:-00025:003167.2973:02129
02130:-00043:-00075:-00057:003167.2973:02130
02131:-00046:-00072:-00080:003167.2973:02131
02132:-00051:-00090:+00013:003193.8813:02132
02133:-00019:-00082:+00082:003193.8813:02133
02134:-00036:-00060:+00074:003193.8813:02134
02135:-00038:-00065:+00067:003193.8813:02135
02136:-00018:-00063:+00051:003193.8813:02136
02137:-00030:-00034:+00049:003193.8813:02137
02138:-00069:-00033:+00014:003193.8813:02138
02139:-00085:-00010:+00048:003123.7675:02139
02140:-00063:-00016:-00014:003123.7675:02140
02141:-00047:+00006:+00001:003123.7675:02141
02142:-00045:-00002:-00025:003123.7675:02142
02143:-00053:-00002:-00050:003123.7675:02143
02144:-00046:+00010:-00097:003123.7675:02144
02145:-00012:+00046:-00094:003240.7470:02145
02146:+00016:+00055:-00026:003240.7470:02146
02147:+00021:+00064:+00008:003240.7470:02147
02148:+00015:+00055:+00019:003240.7470:02148
02149:+00047:+00077:-00004:003240.7470:02149
02150:+00007:+00097:+00026:003240.7470:02150
02151:+00018:+00114:+00020:003268.0268:02151
02152:+00003:+00109:+00006:003268.0268:02152
02153:+00005:+00103:-00026:003268.0268:02153
02154:-00018:+00112:-00074:003268.0268:02154
02155:-00009:+00092:-00127:003268.0268:02155
02156:-00009:+00090:-00153:003268.0268:02156
02157:-00004:+00082:-00122:003187.6997:02157
02158:-00005:+00057:-00020:003187.6997:02158
02159:+00005:+00027:+00023:003187.6997:02159
02160:-00018:+00047:+00016:003187.6997:02160
02161:-00014:+00022:+00026:003187.6997:02161
02162:-00035:+00024:-00010:003187.6997:02162
02163:-00047:+00005:-00065:003282.9638:02163
02164:-00069:-00018:-00045:003282.9638:02164
02165:-00059:-00009:-00041:003282.9638:02165
02166:-00062:-00007:-00112:003282.9638:02166
02167:-00056:-00008:-00098:003282.9638:02167
02168:-00049:-00023:-00118:003282.9638:02168
02169:-00020:-00051:-00087:003284.9562:02169
02170:+00020:-00052:+00024:003284.9562:02170
02171:+00024:-00024:+00017:003284.9562:02171
02172:+00030:-00039:+00008:003284.9562:02172
02173:+00048:-00023:+00029:003284.9562:02173
02174:+00051:-00037:+00117:003284.9562:02174
02175:+00026:-00017:+00042:003284.9562:02175
02176:+00017:-00010:-00003:003195.8654:02176
02177:+00005:-00002:-00012:003195.8654:02177
02178:-00015:-00007:-00122:003195.8654:02178
02179:-00028:+00022:-00142:003195.8654:02179
02180:-00028:-00017:-00093:003195.8654:02180
02181:-00016:+00008:-00055:003195.8654:02181
02182:-00036:-00016:-00091:003282.9252:02182
02183:-00019:+00002:+00028:003282.9252:02183
02184:-00021:-00014:+00063:003282.9252:02184
02185:+00004:-00001:+00077:003282.9252:02185
02186:+00000:+00024:+00088:003282.9252:02186
02187:+00004:+00027:+00111:003282.9252:02187
02188:-00015:+00027:-00039:003293.4807:02188
02189:-00011:+00049:-00114:003293.4807:02189
02190:-00026:+00049:-00047:003293.4807:02190
02191:-00027:+00026:-00023:003293.4807:02191
02192:-00054:+00010:-00038:003293.4807:02192
02193:-00015:+00030:-00023:003293.4807:02193
02194:-00015:+00007:+00028:003220.6354:02194
02195:+00015:+00033:+00047:003220.6354:02195
02196:+00034:+00006:-00003:003220.6354:02196
02197:+00047:+00012:-00007:003220.6354:02197
02198:+00062:+00010:+00082:003220.6354:02198
02199:+00038:-00016:-00002:003220.6354:02199
02200:+00028:+00018:+00000:003283.0024:02200
02201:+00026:+00012:+00039:003283.0024:02201
02202:+00045:-00003:+00050:003283.0024:02202
02203:+00002:-00012:-00010:003283.0024:02203
02204:+00019:+00002:-00011:003283.0024:02204
02205:-00018:-00045:+00044:003283.0024:02205
02206:-00023:-00024:+00012:003293.4807:02206
02207:-00010:-00044:-00061:003293.4807:02207
02208:-00008:-00028:-00058:003293.4807:02208
02209:-00023:-00066:-00001:003293.4807:02209
02210:+00000:-00040:+00052:003293.4807:02210
02211:-00001:-00056:+00036:003293.4807:02211
02212:-00007:-00051:+00039:003187.6447:02212
02213:-00018:-00026:+00084:003187.6447:02213
02214:-00021:-00009:+00012:003187.6447:02214
02215:-00031:-00015:-00015:003187.6447:02215
02216:-00002:+00004:-00015:003187.6447:02216
02217:-00040:+00007:-00013:003187.6447:02217
02218:+00001:+00020:-00117:003274.4226:02218
02219:-00007:+00036:-00085:003274.4226:02219
02220:+00010:-00002:+00004:003274.4226:02220
02221:+00001:+00015:+00061:003274.4226:02221
02222:+00034:+00022:+00066:003274.4226:02222
02223:+00019:+00033:-00030:003274.4226:02223
02224:-00002:+00036:+00035:003274.4226:02224
02225:+00019:+00032:+00028:003276.4318:02225
02226:+00029:+00050:-00013:003276.4318:02226
02227:+00002:+00034:-00015:003276.4318:02227
02228:+00010:+00042:-00036:003276.4318:02228
02229:-00006:+00046:-00014:003276.4318:02229
02230:+00025:+00045:-00123:003276.4318:02230
02231:+00004:+00031:-00033:003187.6384:02231
02232:+00020:+00014:+00151:003187.6384:02232
02233:+00049:+00031:+00252:003187.6384:02233
02234:+00031:-00007:+00188:003187.6384:02234
02235:+00016:+00010:-00009:003187.6384:02235
02236:-00027:-00015:-00087:003187.6384:02236
02237:-00049:+00016:-00119:003282.9833:02237
02238:-00082:-00007:-00059:003282.9833:02238
02239:-00084:+00002:+00009:003282.9833:02239
02240:-00091:-00035:-00031:003282.9833:02240
02241:-00077:-00023:-00042:003282.9833:02241
02242:-00046:-00053:+00065:003282.9833:02242
02243:-00033:-00057:+00032:003293.5126:02243
02244:-00046:-00071:+00036:003293.5126:02244
02245:-00025:-00108:+00050:003293.5126:02245
02246:-00007:-00072:+00079:003293.5126:02246
02247:+00025:-00096:+00080:003293.5126:02247
02248:+00023:-00066:+00033:003293.5126:02248
02249:+00012:-00076:+00094:003237.3312:02249
02250:+00021:-00043:+00040:003237.3312:02250
02251:+00020:-00054:-00092:003237.3312:02251
02252:+00065:-00022:-00158:003237.3312:02252
02253:+00050:-00035:-00182:003237.3312:02253
02254:+00063:-00031:-00170:003237.3312:02254
02255:+00076:+00002:-00043:003335.2287:02255
02256:+00093:+00054:+00086:003335.2287:02256
02257:+00059:+00027:+00103:003335.2287:02257
02258:+00046:+00071:+00149:003335.2287:02258
02259:+00023:+00100:+00133:003335.2287:02259
02260:-00004:+00110:+00119:003335.2287:02260
02261:-00032:+00089:+00025:003372.2993:02261
02262:-00046:+00116:-00105:003372.2993:02262
02263:-00077:+00097:-00166:003372.2993:02263
02264:-00112:+00081:-00205:003372.2993:02264
02265:-00117:+00081:-00163:003372.2993:02265
02266:-00132:+00044:-00078:003372.2993:02266
02267:-00108:+00027:-00048:003279.9387:02267
02268:-00079:+00045:-00031:003279.9387:02268
02269:-00027:+00037:+00028:003279.9387:02269
02270:-00017:+00027:+00048:003279.9387:02270
02271:-00030:+00054:+00135:003279.9387:02271
02272:+00015:+00047:+00272:003279.9387:02272
02273:-00008:+00045:+00209:003371.0021:02273
02274:-00025:+00063:-00091:003371.0021:02274
02275:-00014:+00036:-00113:003371.0021:02275
02276:+00014:+00011:-00177:003371.0021:02276
02277:+00022:+00001:-00205:003371.0021:02277
02278:+00079:-00012:+00040:003371.0021:02278
02279:+00076:-00079:+00144:003363.2893:02279
02280:+00087:-00095:+00183:003363.2893:02280
02281:+00088:-00088:+00156:003363.2893:02281
02282:+00054:-00103:+00201:003363.2893:02282
02283:-00003:-00114:+00025:003363.2893:02283
02284:+00014:-00104:-00021:003363.2893:02284
02285:+00011:-00096:+00011:003237.2807:02285
02286:-00019:-00096:-00067:003237.2807:02286
02287:-00034:-00090:-00142:003237.2807:02287
02288:-00035:-00062:-00101:003237.2807:02288
02289:-00023:-00067:+00060:003237.2807:02289
02290:-00020:-00042:+00044:003237.2807:02290
02291:-00007:-00050:+00057:003274.4477:02291
02292:+00008:-00035:+00052:003274.4477:02292
02293:-00008:-00028:+00109:003274.4477:02293
02294:-00009:+00002:+00033:003274.4477:02294
02295:-00030:+00023:+00095:003274.4477:02295
02296:-00028:+00012:-00048:003274.4477:02296
02297:-00043:+00052:-00064:003274.4477:02297
02298:-00032:+00066:+00011:003226.4375:02298
02299:-00065:+00083:-00020:003226.4375:02299
02300:-00067:+00085:+00040:003226.4375:02300
02301:-00053:+00069:+00102:003226.4375:02301
02302:-00053:+00059:+00070:003226.4375:02302
02303:-00023:+00053:-00052:003226.4375:02303
02304:-00021:+00049:+00037:003092.6762:02304
02305:-00022:+00038:+00059:003092.6762:02305
02306:-00053:+00023:+00027:003092.6762:02306
02307:-00014:+00039:+00010:003092.6762:02307
02308:-00053:+00008:-00003:003092.6762:02308
02309:-00049:+00032:-00011:003092.6762:02309
02310:-00068:-00020:-00066:003159.1623:02310
02311:-00050:-00004:-00063:003159.1623:02311
02312:-00050:-00031:+00010:003159.1623:02312
02313:+00003:-00007:+00198:003159.1623:02313
02314:+00029:-00067:+00137:003159.1623:02314
02315:+00012:-00034:-00085:003159.1623:02315
02316:+00007:-00066:-00099:003159.1623:02316
02317:+00062:-00018:-00044:003138.4882:02317
02318:-00018:-00076:-00024:003138.4882:02318
02319:-00003:-00039:-00006:003138.4882:02319
02320:-00021:-00074:+00017:003138.4882:02320
02321:+00008:-00067:-00005:003138.4882:02321
02322:-00039:-00075:-00014:003138.4882:02322
02323:-00036:-00041:-00002:003069.8400:02323
02324:-00026:-00064:+00044:003069.8400:02324
02325:+00038:-00009:+00060:003069.8400:02325
02326:+00021:+00005:+00024:003069.8400:02326
02327:+00028:+00024:-00015:003069.8400:02327
02328:+00032:+00000:-00056:003069.8400:02328
02329:+00007:+00013:-00034:003069.8400:02329
02330:+00013:+00021:-00016:003167.1599:02330
02331:-00010:+00038:+00140:003167.1599:02331
02332:-00038:+00024:-00082:003167.1599:02332
02333:-00018:+00030:-00071:003167.1599:02333
02334:+00034:+00063:-00108:003167.1599:02334
02335:+00031:+00046:-00016:003167.1599:02335
02336:+00008:+00066:-00029:003201.9086:02336
02337:+00020:+00083:-00007:003201.9086:02337
02338:+00021:+00085:-00050:003201.9086:02338
02339:-00020:+00078:-00020:003201.9086:02339
02340:-00011:+00066:+00047:003201.9086:02340
02341:-00042:+00048:+00078:003201.9086:02341
02342:-00080:+00012:-00029:003155.3469:02342
02343:-00066:+00018:-00043:003155.3469:02343
02344:-00034:+00033:-00039:003155.3469:02344
02345:-00073:+00004:-00098:003155.3469:02345
02346:-00065:-00005:-00063:003155.3469:02346
02347:-00028:-00017:+00066:003155.3469:02347
02348:-00015:+00006:-00061:003257.4409:02348
02349:-00048:+00002:-00080:003257.4409:02349
02350:-00002:-00010:-00047:003257.4409:02350
02351:-00008:-00031:+00050:003257.4409:02351
02352:+00017:-00022:+00002:003257.4409:02352
02353:-00038:-00036:-00032:003257.4409:02353
02354:-00022:-00034:-00080:003276.4125:02354
02355:+00004:-00031:-00004:003276.4125:02355
02356:+00004:+00006:-00054:003276.4125:02356
02357:+00001:-00021:-00110:003276.4125:02357
02358:+00024:-00005:-00020:003276.4125:02358
02359:+00021:+00004:-00010:003276.4125:02359
02360:+00010:+00021:+00015:003276.4125:02360
02361:+00025:+00006:+00006:003195.7983:02361
02362:+00021:+00032:-00017:003195.7983:02362
02363:+00026:+00036:-00019:003195.7983:02363
02364:+00030:+00058:+00036:003195.7983:02364
02365:-00006:+00050:+00011:003195.7983:02365
02366:-00006:+00073:-00043:003195.7983:02366
02367:-00006:+00087:-00006:003282.9062:02367
02368:+00000:+00093:+00011:003282.9062:02368
02369:-00013:+00063:-00025:003282.9062:02369
02370:+00000:+00087:-00104:003282.9062:02370
02371:-00012:+00073:-00023:003282.9062:02371
02372:-00028:+00056:+00053:003282.9062:02372
02373:-00051:+00065:-00020:003276.3996:02373
02374:-00021:+00059:-00056:003276.3996:02374
02375:-00019:+00055:-00009:003276.3996:02375
02376:-00039:+00030:+00035:003276.3996:02376
02377:+00000:+00017:-00063:003276.3996:02377
02378:-00020:+00026:-00020:003276.3996:02378
02379:+00046:-00003:+00084:003204.0300:02379
02380:+00025:+00009:-00024:003204.0300:02380
02381:+00026:-00004:-00084:003204.0300:02381
02382:+00044:+00004:-00036:003204.0300:02382
02383:+00040:-00052:+00019:003204.0300:02383
02384:+00016:-00011:-00044:003204.0300:02384
02385:+00051:-00029:-00089:003282.9511:02385
02386:+00057:-00048:+00028:003282.9511:02386
02387:+00025:-00054:+00043:003282.9511:02387
02388:+00025:-00033:+00021:003282.9511:02388
02389:+00039:-00035:+00027:003282.9511:02389
02390:+00034:-00051:+00034:003282.9511:02390
02391:+00013:-00019:+00058:003284.9438:02391
02392:+00009:-00033:+00014:003284.9438:02392
02393:+00003:-00023:+00014:003284.9438:02393
02394:-00040:-00035:+00008:003284.9438:02394
02395:-00012:-00008:-00045:003284.9438:02395
02396:-00038:-00032:-00066:003284.9438:02396
02397:-00017:-00006:-00058:003195.7983:02397
02398:-00067:-00007:+00007:003195.7983:02398
02399:-00014:+00002:+00061:003195.7983:02399
02400:-00038:-00018:+00060:003195.7983:02400
02401:-00053:+00021:-00027:003195.7983:02401
02402:-00043:+00020:-00005:003195.7983:02402
02403:-00005:+00025:+00018:003195.7983:02403
02404:-00032:+00030:-00037:003291.4208:02404
02405:-00027:+00052:+00040:003291.4208:02405
02406:-00010:+00030:+00018:003291.4208:02406
02407:+00002:+00067:-00072:003291.4208:02407
02408:+00002:+00067:-00009:003291.4208:02408
02409:+00014:+00025:+00012:003291.4208:02409
02410:-00009:+00051:+00022:003301.8759:02410
02411:+00036:+00030:+00007:003301.8759:02411
02412:+00005:+00036:+00069:003301.8759:02412
02413:-00009:+00015:+00003:003301.8759:02413
02414:-00012:+00014:-00029:003301.8759:02414
02415:-00019:+00024:-00057:003301.8759:02415
02416:-00015:-00002:-00074:003212.1997:02416
02417:-00037:-00004:-00118:003212.1997:02417
02418:-00034:+00024:-00066:003212.1997:02418
02419:-00020:+00009:+00031:003212.1997:02419
02420:-00022:-00002:+00043:003212.1997:02420
02421:+00016:+00019:-00055:003212.1997:02421
02422:+00064:+00013:+00022:003274.3525:02422
02423:+00039:-00026:+00166:003274.3525:02423
02424:+00082:-00018:+00246:003274.3525:02424
02425:+00073:-00011:+00218:003274.3525:02425
02426:+00059:-00038:+00159:003274.3525:02426
02427:+00060:-00037:+00048:003274.3525:02427
02428:-00015:-00039:-00231:003276.4636:02428
02429:-00055:-00030:-00357:003276.4636:02429
02430:-00049:-00028:-00223:003276.4636:02430
02431:-00083:-00044:-00024:003276.4636:02431
02432:-00088:-00068:+00269:003276.4636:02432
02433:-00036:-00080:+00366:003276.4636:02433
02434:-00061:-00102:+00310:003187.6325:02434
02435:-00068:-00111:+00059:003187.6325:02435
02436:-00048:-00051:+00033:003187.6325:02436
02437:+00000:-00079:+00021:003187.6325:02437
02438:-00061:-00080:-00165:003187.6325:02438
02439:-00018:-00018:-00118:003187.6325:02439
02440:+00023:-00049:-00025:003274.3652:02440
02441:-00062:-00023:-00033:003274.3652:02441
02442:-00064:-00067:+00110:003274.3652:02442
02443:-00037:-00044:+00000:003274.3652:02443
02444:-00051:-00031:-00084:003274.3652:02444
02445:+00037:-00004:+00169:003274.3652:02445
02446:+00093:-00003:+00326:003274.3652:02446
02447:+00036:+00038:+00024:003301.9399:02447
02448:+00031:+00078:-00176:003301.9399:02448
02449:+00056:+00093:-00093:003301.9399:02449
02450:-00023:+00061:-00134:003301.9399:02450
02451:-00042:+00071:-00053:003301.9399:02451
02452:-00026:+00073:+00056:003301.9399:02452
02453:-00068:+00030:-00031:003237.3063:02453
02454:-00059:+00054:-00036:003237.3063:02454
02455:-00056:+00071:+00004:003237.3063:02455
02456:-00032:+00080:-00004:003237.3063:02456
02457:-00013:+00058:-00058:003237.3063:02457
02458:+00040:+00090:+00016:003237.3063:02458
02459:+00054:+00089:+00032:003326.4008:02459
02460:+00060:+00097:+00036:003326.4008:02460
02461:+00027:+00056:+00102:003326.4008:02461
02462:+00029:+00069:+00020:003326.4008:02462
02463:+00005:+00035:-00028:003326.4008:02463
02464:-00035:+00018:-00097:003326.4008:02464
02465:-00042:-00023:-00061:003363.2958:02465
02466:-00041:-00040:+00011:003363.2958:02466
02467:-00043:-00083:+00054:003363.2958:02467
02468:-00050:-00091:+00057:003363.2958:02468
02469:-00030:-00104:+00039:003363.2958:02469
02470:-00028:-00089:-00063:003363.2958:02470
02471:-00028:-00125:-00095:003288.4938:02471
02472:-00002:-00082:-00063:003288.4938:02472
02473:-00036:-00111:-00036:003288.4938:02473
02474:-00040:-00090:-00002:003288.4938:02474
02475:-00063:-00117:-00007:003288.4938:02475
02476:+00000:-00094:-00110:003288.4938:02476
02477:+00018:-00082:-00084:003389.1164:02477
02478:+00028:-00063:+00130:003389.1164:02478
02479:+00048:-00068:+00161:003389.1164:02479
02480:+00061:-00039:+00206:003389.1164:02480
02481:+00041:-00024:+00155:003389.1164:02481
02482:+00054:+00018:+00050:003389.1164:02482
02483:+00045:+00033:-00212:003390.2885:02483
02484:+00018:+00051:-00268:003390.2885:02484
02485:+00011:+00053:-00124:003390.2885:02485
02486:-00006:+00064:-00019:003390.2885:02486
02487:+00031:+00084:+00087:003390.2885:02487
02488:+00041:+00083:+00128:003390.2885:02488
02489:+00030:+00076:+00082:003271.2871:02489
02490:-00004:+00086:-00022:003271.2871:02490
02491:-00009:+00110:+00035:003271.2871:02491
02492:+00015:+00102:+00029:003271.2871:02492
02493:-00050:+00103:-00033:003271.2871:02493
02494:-00037:+00105:+00069:003271.2871:02494
02495:-00039:+00102:+00027:003335.1826:02495
02496:-00029:+00058:-00035:003335.1826:02496
02497:-00051:+00061:-00100:003335.1826:02497
02498:-00015:+00049:-00103:003335.1826:02498
02499:+00001:-00006:-00038:003335.1826:02499
02500:+00016:-00032:-00024:003335.1826:02500
02501:+00040:-00042:+00103:003302.0368:02501
02502:+00044:-00087:+00174:003302.0368:02502
02503:+00025:-00113:+00182:003302.0368:02503
02504:-00021:-00136:+00062:003302.0368:02504
02505:+00004:-00127:-00102:003302.0368:02505
02506:-00052:-00145:-00068:003302.0368:02506
02507:-00028:-00132:-00033:003171.3894:02507
02508:-00044:-00171:-00033:003171.3894:02508
02509:-00024:-00158:+00008:003171.3894:02509
02510:+00015:-00140:-00007:003171.3894:02510
02511:+00005:-00135:-00019:003171.3894:02511
02512:+00028:-00113:+00066:003171.3894:02512
02513:+00041:-00113:+00139:003215.7937:02513
02514:+00027:-00106:+00171:003215.7937:02514
02515:+00018:-00078:+00123:003215.7937:02515
02516:+00019:-00041:-00081:003215.7937:02516
02517:+00016:+00021:-00112:003215.7937:02517
02518:-00012:+00032:-00244:003215.7937:02518
02519:-00001:+00069:-00074:003215.7937:02519
02520:-00022:+00077:-00045:003185.8703:02520
02521:-00036:+00081:-00012:003185.8703:02521
02522:-00008:+00090:-00049:003185.8703:02522
02523:-00007:+00086:-00034:003185.8703:02523
02524:-00022:+00112:+00063:003185.8703:02524
02525:+00002:+00089:+00057:003185.8703:02525
02526:-00001:+00119:-00009:003085.0683:02526
02527:-00033:+00125:-00052:003085.0683:02527
02528:+00002:+00123:+00034:003085.0683:02528
02529:-00064:+00075:+00053:003085.0683:02529
02530:-00110:+00100:-00076:003085.0683:02530
02531:-00132:+00084:-00049:003085.0683:02531
02532:-00086:+00064:-00059:003167.1718:02532
02533:-00102:+00016:-00076:003167.1718:02533
02534:-00082:+00014:-00021:003167.1718:02534
02535:-00061:-00010:+00006:003167.1718:02535
02536:-00049:-00022:+00001:003167.1718:02536
02537:-00033:-00051:-00024:003167.1718:02537
02538:-00019:-00040:-00027:003167.1718:02538
02539:-00007:-00043:-00032:003193.8876:02539
02540:-00001:-00052:-00081:003193.8876:02540
02541:+00008:-00025:-00006:003193.8876:02541
02542:+00032:-00056:+00024:003193.8876:02542
02543:+00023:-00039:-00033:003193.8876:02543
02544:+00045:-00039:-00002:003193.8876:02544
02545:+00063:-00022:+00032:003131.5734:02545
02546:+00066:-00046:+00036:003131.5734:02546
02547:+00080:-00033:+00013:003131.5734:02547
02548:+00049:-00018:-00017:003131.5734:02548
02549:+00039:-00019:-00030:003131.5734:02549
02550:+00045:+00001:-00082:003131.5734:02550
02551:+00015:+00002:-00055:003232.2929:02551
02552:-00006:+00038:-00033:003232.2929:02552
02553:-00029:+00012:-00011:003232.2929:02553
02554:-00044:+00048:-00003:003232.2929:02554
02555:-00069:+00041:+00014:003232.2929:02555
02556:-00084:+00062:+00068:003232.2929:02556
02557:-00099:+00047:+00047:003267.9824:02557
02558:-00090:+00060:+00021:003267.9824:02558
02559:-00099:+00068:-00047:003267.9824:02559
02560:-00111:+00068:-00047:003267.9824:02560
02561:-00077:+00049:-00081:003267.9824:02561
02562:-00078:+00067:-00062:003267.9824:02562
02563:-00030:+00012:-00059:003195.8347:02563
02564:-00045:+00033:+00037:003195.8347:02564
02565:-00025:+00019:+00016:003195.8347:02565
02566:-00013:+00026:+00040:003195.8347:02566
02567:-00010:+00039:+00035:003195.8347:02567
02568:+00032:+00054:+00031:003195.8347:02568
02569:+00021:+00041:-00031:003195.8347:02569
02570:+00046:+00068:-00031:003282.9833:02570
02571:+00042:+00051:+00026:003282.9833:02571
02572:+00023:+00065:-00007:003282.9833:02572
02573:+00011:+00065:-00020:003282.9833:02573
02574:+00031:+00053:+00018:003282.9833:02574
02575:+00007:+00036:+00006:003282.9833:02575
02576:-00002:+00029:+00004:003310.6503:02576
02577:+00035:+00025:+00002:003310.6503:02577
02578:+00012:+00015:+00041:003310.6503:02578
02579:+00035:-00002:+00020:003310.6503:02579
02580:+00008:+00035:+00039:003310.6503:02580
02581:+00013:+00015:+00036:003310.6503:02581
02582:-00019:-00015:+00065:003220.5979:02582
02583:-00024:+00011:+00034:003220.5979:02583
02584:-00030:+00004:+00031:003220.5979:02584
02585:-00038:-00003:-00030:003220.5979:02585
02586:-00045:-00016:-00014:003220.5979:02586
02587:-00038:-00003:-00015:003220.5979:02587
02588:-00055:-00033:-00001:003308.8574:02588
02589:-00020:+00007:-00021:003308.8574:02589
02590:-00039:-00012:+00048:003308.8574:02590
02591:-00024:-00024:+00020:003308.8574:02591
02592:-00024:-00006:-00001:003308.8574:02592
02593:+00002:-00031:+00005:003308.8574:02593
02594:-00020:-00015:+00016:003310.5466:02594
02595:-00020:-00012:+00014:003310.5466:02595
02596:-00008:+00006:-00036:003310.5466:02596
02597:+00000:-00016:+00023:003310.5466:02597
02598:+00030:-00019:-00042:003310.5466:02598
02599:+00009:-00004:-00067:003310.5466:02599
02600:+00045:-00006:-00016:003220.5356:02600
02601:+00026:-00017:+00048:003220.5356:02601
02602:+00028:+00000:+00014:003220.5356:02602
02603:+00035:-00001:-00018:003220.5356:02603
02604:+00050:+00023:+00012:003220.5356:02604
02605:+00031:+00000:+00037:003220.5356:02605
02606:-00006:+00022:-00028:003282.9445:02606
02607:-00009:+00053:-00066:003282.9445:02607
02608:+00002:+00055:-00012:003282.9445:02608
02609:-00022:+00052:-00054:003282.9445:02609
02610:-00005:+00085:-00065:003282.9445:02610
02611:-00007:+00059:-00010:003282.9445:02611
02612:-00002:+00080:+00053:003267.9260:02612
02613:-00034:+00044:+00023:003267.9260:02613
02614:+00002:+00082:+00015:003267.9260:02614
02615:-00037:+00049:+00030:003267.9260:02615
02616:-00021:+00031:-00002:003267.9260:02616
02617:-00050:+00013:+00031:003267.9260:02617
02618:-00053:-00014:+00020:003267.9260:02618
02619:-00068:-00036:+00019:003163.1975:02619
02620:-00057:-00014:-00060:003163.1975:02620
02621:-00081:-00024:-00059:003163.1975:02621
02622:-00049:-00047:-00030:003163.1975:02622
02623:-00052:-00043:+00086:003163.1975:02623
02624:-00023:-00029:+00078:003163.1975:02624
02625:-00007:-00065:+00095:003240.5969:02625
02626:-00006:-00046:+00097:003240.5969:02626
02627:-00021:-00043:+00043:003240.5969:02627
02628:-00014:-00026:+00017:003240.5969:02628
02629:-00020:+00017:-00045:003240.5969:02629
02630:-00016:-00009:-00060:003240.5969:02630
02631:-00033:+00012:-00110:003234.6423:02631
02632:-00055:-00008:-00084:003234.6423:02632
02633:-00002:+00009:-00079:003234.6423:02633
02634:-00022:+00002:-00054:003234.6423:02634
02635:+00049:+00016:+00155:003234.6423:02635
02636:-00003:-00037:+00172:003234.6423:02636
02637:-00018:-00032:+00080:003139.4777:02637
02638:-00009:-00046:+00070:003139.4777:02638
02639:+00017:-00023:+00032:003139.4777:02639
02640:-00049:-00025:-00034:003139.4777:02640
02641:-00030:-00009:+00026:003139.4777:02641
02642:-00081:-00035:-00093:003139.4777:02642
02643:-00071:-00012:-00135:003139.4777:02643
02644:-00046:-00019:-00101:003240.7031:02644
02645:-00071:-00011:-00084:003240.7031:02645
02646:-00080:-00013:-00139:003240.7031:02646
02647:-00034:+00034:-00044:003240.7031:02647
02648:+00010:+00052:+00057:003240.7031:02648
02649:+00014:+00067:+00079:003240.7031:02649
02650:+00021:+00075:+00210:003268.0141:02650
02651:+00023:+00112:+00050:003268.0141:02651
02652:+00034:+00102:-00018:003268.0141:02652
02653:+00042:+00101:-00085:003268.0141:02653
02654:+00030:+00111:-00100:003268.0141:02654
02655:-00018:+00094:-00162:003268.0141:02655
02656:-00014:+00094:-00181:003187.6630:02656
02657:-00015:+00058:-00143:003187.6630:02657
02658:-00027:+00055:-00118:003187.6630:02658
02659:-00022:+00022:-00064:003187.6630:02659
02660:+00004:+00029:-00015:003187.6630:02660
02661:-00005:+00003:+00149:003187.6630:02661
02662:+00032:+00039:+00347:003265.9257:02662
02663:+00033:-00003:+00359:003265.9257:02663
02664:+00000:+00012:+00092:003265.9257:02664
02665:-00030:+00017:-00135:003265.9257:02665
02666:-00094:+00044:-00450:003265.9257:02666
02667:-00088:+00023:-00358:003265.9257:02667
02668:-00124:+00024:-00188:003293.5000:02668
02669:-00088:-00036:+00079:003293.5000:02669
02670:-00066:-00009:+00107:003293.5000:02670
02671:-00052:-00067:+00092:003293.5000:02671
02672:+00010:-00039:-00061:003293.5000:02672
02673:+00051:-00042:+00014:003293.5000:02673
02674:+00093:+00007:+00146:003228.9648:02674
02675:+00016:-00017:+00138:003228.9648:02675
02676:+00014:+00020:+00126:003228.9648:02676
02677:+00043:+00033:-00015:003228.9648:02677
02678:+00033:+00052:-00055:003228.9648:02678
02679:-00069:+00022:-00024:003228.9648:02679
02680:-00115:-00017:-00064:003335.1955:02680
02681:-00089:-00021:-00109:003335.1955:02681
02682:-00008:-00031:-00036:003335.1955:02682
02683:-00019:-00052:+00012:003335.1955:02683
02684:-00018:-00017:+00051:003335.1955:02684
02685:+00038:-00032:+00163:003335.1955:02685
02686:+00057:+00014:+00208:003363.2893:02686
02687:+00048:+00039:+00136:003363.2893:02687
02688:+00079:+00058:+00083:003363.2893:02688
02689:+00051:+00064:+00090:003363.2893:02689
02690:+00030:+00066:+00075:003363.2893:02690
02691:+00004:+00063:-00057:003363.2893:02691
02692:+00005:+00050:-00104:003288.5588:02692
02693:-00023:+00020:-00041:003288.5588:02693
02694:-00035:-00031:-00158:003288.5588:02694
02695:-00021:-00010:-00121:003288.5588:02695
02696:+00058:-00047:+00041:003288.5588:02696
02697:+00061:-00075:+00073:003288.5588:02697
02698:+00032:-00071:+00031:003370.9682:02698
02699:+00016:-00069:+00104:003370.9682:02699
02700:+00035:-00077:+00159:003370.9682:02700
02701:-00047:-00085:+00054:003370.9682:02701
02702:-00053:-00046:+00014:003370.9682:02702
02703:-00063:-00057:+00085:003370.9682:02703
02704:-00094:-00067:-00017:003354.4328:02704
02705:-00092:-00066:-00041:003354.4328:02705
02706:-00025:-00044:-00077:003354.4328:02706
02707:-00042:-00073:+00012:003354.4328:02707
02708:-00013:-00077:-00055:003354.4328:02708
02709:+00019:-00076:+00016:003354.4328:02709
02710:+00053:-00062:+00051:003245.7412:02710
02711:+00048:-00044:+00045:003245.7412:02711
02712:+00022:+00007:-00061:003245.7412:02712
02713:+00036:+00017:+00087:003245.7412:02713
02714:+00066:+00036:+00088:003245.7412:02714
02715:+00020:+00044:+00082:003245.7412:02715
02716:+00020:+00035:+00008:003245.7412:02716
02717:+00017:+00045:+00029:003291.5239:02717
02718:-00010:+00019:-00020:003291.5239:02718
02719:-00004:+00021:+00000:003291.5239:02719
02720:+00007:-00001:-00036:003291.5239:02720
02721:+00018:+00005:+00026:003291.5239:02721
02722:+00019:-00011:-00002:003291.5239:02722
02723:-00025:-00029:+00078:003267.9384:02723
02724:+00019:-00047:+00069:003267.9384:02724
02725:-00054:-00067:+00069:003267.9384:02725
02726:-00054:-00051:+00005:003267.9384:02726
02727:-00063:-00049:-00046:003267.9384:02727
02728:-00053:-00022:-00019:003267.9384:02728
02729:-00080:-00039:+00063:003163.3120:02729
02730:-00063:-00049:+00101:003163.3120:02730
02731:-00069:-00052:+00009:003163.3120:02731
02732:-00063:-00048:-00065:003163.3120:02732
02733:-00061:-00052:+00021:003163.3120:02733
02734:-00048:-00056:-00017:003163.3120:02734
02735:-00039:-00054:-00040:003224.0251:02735
02736:-00009:-00059:-00002:003224.0251:02736
02737:+00003:-00068:+00038:003224.0251:02737
02738:+00020:-00081:-00021:003224.0251:02738
02739:+00032:-00075:-00003:003224.0251:02739
02740:+00042:-00057:+00057:003224.0251:02740
02741:+00019:-00068:+00116:003210.0312:02741
02742:+00037:-00065:-00001:003210.0312:02742
02743:+00022:-00076:-00016:003210.0312:02743
02744:+00049:-00045:+00020:003210.0312:02744
02745:+00021:-00026:-00037:003210.0312:02745
02746:+00051:+00003:-00064:003210.0312:02746
02747:+00019:-00004:-00013:003210.0312:02747
02748:+00021:+00033:+00016:003131.5676:02748
02749:+00001:+00032:+00029:003131.5676:02749
02750:+00014:+00050:-00009:003131.5676:02750
02751:-00013:+00052:+00015:003131.5676:02751
02752:-00019:+00032:+00008:003131.5676:02752
02753:-00032:+00043:-00018:003131.5676:02753
02754:-00002:+00053:+00039:003215.7075:02754
02755:-00058:+00034:+00019:003215.7075:02755
02756:-00064:+00038:-00036:003215.7075:02756
02757:-00041:+00020:-00043:003215.7075:02757
02758:-00070:+00020:-00071:003215.7075:02758
02759:-00084:+00001:-00092:003215.7075:02759
02760:-00068:-00024:-00068:003234.6301:02760
02761:-00036:-00030:-00093:003234.6301:02761
02762:-00016:-00032:-00008:003234.6301:02762
02763:+00016:-00033:-00011:003234.6301:02763
02764:+00017:-00040:+00055:003234.6301:02764
02765:+00034:-00027:-00017:003234.6301:02765
02766:+00048:-00037:+00074:003163.3417:02766
02767:+00049:-00018:+00001:003163.3417:02767
02768:+00027:-00001:-00038:003163.3417:02768
02769:+00056:-00002:-00075:003163.3417:02769
02770:+00080:-00002:-00106:003163.3417:02770
02771:+00051:+00009:-00130:003163.3417:02771
02772:+00057:+00030:-00115:003163.3417:02772
02773:+00058:+00023:-00035:003274.3715:02773
02774:+00050:+00034:-00053:003274.3715:02774
02775:+00066:+00041:+00021:003274.3715:02775
02776:+00076:+00063:+00065:003274.3715:02776
02777:+00011:+00049:+00011:003274.3715:02777
02778:+00004:-00002:+00002:003274.3715:02778
02779:-00016:+00050:-00065:003293.5126:02779
02780:-00077:+00009:-00106:003293.5126:02780
02781:-00080:+00032:-00140:003293.5126:02781
02782:-00115:-00004:-00092:003293.5126:02782
02783:-00059:+00054:-00095:003293.5126:02783
02784:-00101:+00018:-00053:003293.5126:02784
02785:-00045:+00015:+00043:003212.2495:02785
02786:-00081:-00034:+00025:003212.2495:02786
02787:-00011:+00039:+00004:003212.2495:02787
02788:-00050:-00016:+00000:003212.2495:02788
02789:-00027:+00012:+00002:003212.2495:02789
02790:-00023:+00036:+00003:003212.2495:02790
02791:+00006:+00069:-00065:003308.8835:02791
02792:-00003:+00013:-00023:003308.8835:02792
02793:+00004:+00045:+00019:003308.8835:02793
02794:-00021:+00032:+00021:003308.8835:02794
02795:+00019:+00040:-00046:003308.8835:02795
02796:+00018:-00021:+00040:003308.8835:02796
02797:+00031:-00035:-00016:003310.6564:02797
02798:+00006:-00035:-00035:003310.6564:02798
02799:+00051:-00047:+00008:003310.6564:02799
02800:+00013:-00040:-00050:003310.6564:02800
02801:+00045:-00009:-00104:003310.6564:02801
02802:+00034:-00007:-00015:003310.6564:02802
02803:+00049:+00002:+00056:003220.5541:02803
02804:-00013:-00018:+00130:003220.5541:02804
02805:-00010:+00000:+00081:003220.5541:02805
02806:-00013:+00013:+00066:003220.5541:02806
02807:-00038:+00014:+00049:003220.5541:02807
02808:-00059:+00015:-00081:003220.5541:02808
02809:-00050:+00053:-00087:003300.0708:02809
02810:-00028:+00024:-00063:003300.0708:02810
02811:-00050:+00011:+00002:003300.0708:02811
02812:-00029:+00028:-00075:003300.0708:02812
02813:-00041:-00020:+00027:003300.0708:02813
02814:-00051:+00021:+00025:003300.0708:02814
02815:-00067:-00011:+00060:003284.7910:02815
02816:-00047:-00001:-00039:003284.7910:02816
02817:-00055:+00002:+00019:003284.7910:02817
02818:-00051:-00022:+00045:003284.7910:02818
02819:-00050:-00014:+00068:003284.7910:02819
02820:-00019:+00002:-00026:003284.7910:02820
02821:-00002:+00006:-00019:003284.7910:02821
02822:-00012:-00011:+00000:003187.5959:02822
02823:-00018:+00006:+00006:003187.5959:02823
02824:+00003:+00002:-00026:003187.5959:02824
02825:-00007:-00016:-00011:003187.5959:02825
02826:+00008:-00017:+00035:003187.5959:02826
02827:+00009:+00000:-00036:003187.5959:02827
02828:+00030:+00005:-00035:003257.4282:02828
02829:+00018:-00001:+00082:003257.4282:02829
02830:+00033:+00024:+00084:003257.4282:02830
02831:-00002:+00018:+00011:003257.4282:02831
02832:-00001:+00019:-00005:003257.4282:02832
02833:-00023:+00021:+00063:003257.4282:02833
02834:-00013:-00004:-00031:003267.9699:02834
02835:-00017:+00009:-00025:003267.9699:02835
02836:-00002:-00012:-00031:003267.9699:02836
02837:-00017:-00031:+00049:003267.9699:02837
02838:-00024:-00037:+00000:003267.9699:02838
02839:-00002:-00019:+00004:003267.9699:02839
02840:+00006:-00034:+00005:003179.4414:02840
02841:+00031:+00003:+00054:003179.4414:02841
02842:+00008:-00004:-00004:003179.4414:02842
02843:+00022:+00013:-00017:003179.4414:02843
02844:+00029:+00011:+00041:003179.4414:02844
02845:+00004:+00025:+00045:003179.4414:02845
02846:+00002:+00054:+00052:003265.8684:02846
02847:-00019:+00044:+00002:003265.8684:02847
02848:-00036:+00049:-00045:003265.8684:02848
02849:-00016:+00043:-00053:003265.8684:02849
02850:-00011:+00050:-00015:003265.8684:02850
02851:-00029:+00018:+00032:003265.8684:02851
02852:+00000:+00022:+00064:003276.3620:02852
02853:-00021:+00002:-00015:003276.3620:02853
02854:-00005:-00004:-00029:003276.3620:02854
02855:-00034:-00025:+00010:003276.3620:02855
02856:+00005:-00025:+00051:003276.3620:02856
02857:-00009:-00039:+00027:003276.3620:02857
02858:+00000:-00046:+00027:003276.3620:02858
02859:-00034:-00062:+00024:003195.8044:02859
02860:-00020:-00047:+00050:003195.8044:02860
02861:-00021:-00041:+00015:003195.8044:02861
02862:-00013:-00046:-00030:003195.8044:02862
02863:-00002:-00067:+00037:003195.8044:02863
02864:+00012:-00052:-00007:003195.8044:02864
02865:+00006:-00041:-00031:003300.1357:02865
02866:+00009:-00027:-00020:003300.1357:02866
02867:+00015:-00029:+00034:003300.1357:02867
02868:-00004:-00035:-00021:003300.1357:02868
02869:+00003:-00020:+00016:003300.1357:02869
02870:+00001:-00007:-00007:003300.1357:02870
02871:+00000:+00019:-00048:003301.9338:02871
02872:+00006:+00001:-00064:003301.9338:02872
02873:-00018:+00021:+00019:003301.9338:02873
02874:+00005:+00023:-00009:003301.9338:02874
02875:+00002:+00025:-00046:003301.9338:02875
02876:-00019:+00050:-00071:003301.9338:02876
02877:-00011:+00054:-00026:003220.5727:02877
02878:-00022:+00069:+00027:003220.5727:02878
02879:-00029:+00058:+00020:003220.5727:02879
02880:-00038:+00083:+00023:003220.5727:02880
02881:-00032:+00084:-00037:003220.5727:02881
02882:-00036:+00090:-00003:003220.5727:02882
02883:-00034:+00117:-00055:003308.8378:02883
02884:-00050:+00108:-00024:003308.8378:02884
02885:-00040:+00144:-00080:003308.8378:02885
02886:-00030:+00131:-00081:003308.8378:02886
02887:-00019:+00134:-00111:003308.8378:02887
02888:-00035:+00099:-00090:003308.8378:02888
02889:-00001:+00102:-00105:003319.2565:02889
02890:-00001:+00074:-00113:003319.2565:02890
02891:-00010:+00060:-00023:003319.2565:02891
02892:-00022:+00052:+00028:003319.2565:02892
02893:-00001:+00046:-00033:003319.2565:02893
02894:+00003:+00041:-00049:003319.2565:02894
02895:+00001:+00030:-00081:003220.5480:02895
02896:-00034:+00035:-00085:003220.5480:02896
02897:-00014:-00018:-00064:003220.5480:02897
02898:+00000:-00016:-00035:003220.5480:02898
02899:-00001:-00048:+00061:003220.5480:02899
02900:+00014:-00037:+00020:003220.5480:02900
02901:-00021:-00065:+00033:003326.2885:02901
02902:-00017:-00067:-00005:003326.2885:02902
02903:-00009:-00076:-00001:003326.2885:02903
02904:+00006:-00042:-00134:003326.2885:02904
02905:+00036:-00048:-00121:003326.2885:02905
02906:+00043:-00028:-00050:003326.2885:02906
02907:+00076:-00027:+00073:003354.3933:02907
02908:+00075:-00046:+00070:003354.3933:02908
02909:+00101:+00001:+00078:003354.3933:02909
02910:+00110:+00023:+00036:003354.3933:02910
02911:+00101:+00037:-00014:003354.3933:02911
02912:+00100:+00065:+00049:003354.3933:02912
02913:+00085:+00062:+00194:003279.9067:02913
02914:+00010:+00063:+00202:003279.9067:02914
02915:-00078:+00037:+00040:003279.9067:02915
02916:-00095:+00045:-00219:003279.9067:02916
02917:-00156:+00027:-00220:003279.9067:02917
02918:-00127:+00043:-00064:003279.9067:02918
02919:-00093:+00031:-00021:003379.9670:02919
02920:-00071:+00054:+00039:003379.9670:02920
02921:-00081:+00035:+00218:003379.9670:02921
02922:-00089:+00001:+00182:003379.9670:02922
02923:-00177:-00001:-00108:003379.9670:02923
02924:-00137:+00015:-00296:003379.9670:02924
02925:-00064:+00076:-00304:003399.3420:02925
02926:+00005:+00070:-00169:003399.3420:02926
02927:+00048:+00062:+00169:003399.3420:02927
02928:+00032:+00028:+00370:003399.3420:02928
02929:+00025:+00013:+00545:003399.3420:02929
02930:+00010:+00012:+00422:003399.3420:02930
02931:-00028:+00045:-00024:003314.7460:02931
02932:-00016:+00083:-00205:003314.7460:02932
02933:+00027:+00095:-00316:003314.7460:02933
02934:+00076:+00099:-00400:003314.7460:02934
02935:+00068:+00064:-00187:003314.7460:02935
02936:+00095:+00042:-00068:003314.7460:02936
02937:+00060:-00005:+00162:003416.6215:02937
02938:+00036:-00006:+00198:003416.6215:02938
02939:-00025:-00026:+00148:003416.6215:02939
02940:-00032:-00011:-00111:003416.6215:02940
02941:-00054:-00016:-00161:003416.6215:02941
02942:+00001:+00005:+00037:003416.6215:02942
02943:-00011:-00003:+00266:003417.6220:02943
02944:-00011:-00015:+00264:003417.6220:02944
02945:-00002:+00010:+00047:003417.6220:02945
02946:-00002:-00003:-00152:003417.6220:02946
02947:-00031:+00021:-00148:003417.6220:02947
02948:-00009:-00013:-00089:003417.6220:02948
02949:+00025:-00016:-00050:003305.9555:02949
02950:+00097:-00029:+00089:003305.9555:02950
02951:+00121:-00030:+00147:003305.9555:02951
02952:+00088:-00013:+00130:003305.9555:02952
02953:+00059:-00008:+00148:003305.9555:02953
02954:+00047:-00010:+00127:003305.9555:02954
02955:+00020:+00014:+00061:003370.8398:02955
02956:+00018:+00033:+00079:003370.8398:02956
02957:+00000:+00013:+00042:003370.8398:02957
02958:-00038:+00037:-00037:003370.8398:02958
02959:-00054:-00002:+00031:003370.8398:02959
02960:-00064:-00010:-00002:003370.8398:02960
02961:-00058:-00033:-00071:003327.9208:02961
02962:-00056:-00043:-00032:003327.9208:02962
02963:-00038:-00054:+00010:003327.9208:02963
02964:-00009:-00055:+00158:003327.9208:02964
02965:+00017:-00075:+00167:003327.9208:02965
02966:+00011:-00057:+00135:003327.9208:02966
02967:+00005:-00047:-00034:003204.0058:02967
02968:-00038:-00047:-00046:003204.0058:02968
02969:-00052:-00047:+00000:003204.0058:02969
02970:-00070:-00046:-00032:003204.0058:02970
02971:-00046:-00024:+00051:003204.0058:02971
02972:-00046:-00059:-00012:003204.0058:02972
02973:-00029:-00038:-00065:003232.3181:02973
02974:-00032:-00045:+00003:003232.3181:02974
02975:+00005:-00064:+00114:003232.3181:02975
02976:+00004:-00036:+00174:003232.3181:02976
02977:-00034:-00024:+00110:003232.3181:02977
02978:-00051:-00018:+00010:003232.3181:02978
02979:-00058:-00022:-00016:003232.3181:02979
02980:-00081:+00013:-00117:003218.1281:02980
02981:-00092:+00014:-00061:003218.1281:02981
02982:-00063:+00033:+00109:003218.1281:02982
02983:-00044:-00002:+00185:003218.1281:02983
02984:-00071:+00013:-00092:003218.1281:02984
02985:-00029:+00037:-00101:003218.1281:02985
02986:+00017:+00027:-00063:003123.6677:02986
02987:-00054:+00023:-00107:003123.6677:02987
02988:-00011:+00051:+00008:003123.6677:02988
02989:-00008:+00011:+00088:003123.6677:02989
02990:-00010:+00033:+00033:003123.6677:02990
02991:-00034:+00001:+00004:003123.6677:02991
02992:-00033:+00022:-00030:003215.7382:02992
02993:-00082:+00033:-00053:003215.7382:02993
02994:-00052:+00038:-00113:003215.7382:02994
02995:-00022:+00063:-00043:003215.7382:02995
02996:+00001:+00033:-00083:003215.7382:02996
02997:+00021:+00038:-00027:003215.7382:02997
02998:+00036:+00009:+00034:003242.8264:02998
02999:+00019:+00006:-00017:003242.8264:02999
03000:+00017:-00022:-00020:003242.8264:03000
03001:+00016:-00019:-00030:003242.8264:03001
03002:+00000:-00008:-00127:003242.8264:03002
03003:-00024:-00035:-00144:003242.8264:03003
03004:+00014:+00003:-00055:003242.8264:03004
03005:-00014:-00025:+00053:003187.5532:03005
03006:-00014:-00029:+00008:003187.5532:03006
03007:-00014:-00028:+00022:003187.5532:03007
03008:+00006:-00014:-00007:003187.5532:03008
03009:-00033:-00023:-00075:003187.5532:03009
03010:-00001:+00007:-00117:003187.5532:03010
03011:-00035:-00005:-00097:003300.1162:03011
03012:+00001:+00036:-00073:003300.1162:03012
03013:-00019:+00024:+00006:003300.1162:03013
03014:+00036:+00025:-00024:003300.1162:03014
03015:-00013:+00039:+00050:003300.1162:03015
03016:+00004:+00025:+00014:003300.1162:03016
03017:-00036:+00051:+00066:003310.6110:03017
03018:+00035:+00046:-00056:003310.6110:03018
03019:+00023:+00068:-00051:003310.6110:03019
03020:+00044:+00070:-00129:003310.6110:03020
03021:+00021:+00062:-00059:003310.6110:03021
03022:+00044:+00070:-00061:003310.6110:03022
03023:+00019:+00032:-00007:003237.3503:03023
03024:-00002:+00022:+00006:003237.3503:03024
03025:+00021:+00010:+00021:003237.3503:03025
03026:+00002:-00004:+00102:003237.3503:03026
03027:-00048:+00008:+00032:003237.3503:03027
03028:-00065:-00021:-00036:003237.3503:03028
03029:-00063:+00004:-00059:003317.5207:03029
03030:-00066:-00018:-00083:003317.5207:03030
03031:-00066:-00014:-00057:003317.5207:03031
03032:-00025:-00012:+00000:003317.5207:03032
03033:-00029:-00022:-00007:003317.5207:03033
03034:-00018:-00010:+00031:003317.5207:03034
03035:+00013:-00029:+00002:003310.5920:03035
03036:+00019:-00023:+00025:003310.5920:03036
03037:+00015:-00049:+00090:003310.5920:03037
03038:+00020:-00062:+00154:003310.5920:03038
03039:+00051:-00026:+00047:003310.5920:03039
03040:+00022:-00047:-00102:003310.5920:03040
03041:+00048:-00020:-00168:003220.5668:03041
03042:+00003:-00043:-00023:003220.5668:03042
03043:-00022:-00045:+00054:003220.5668:03043
03044:+00016:-00012:+00027:003220.5668:03044
03045:+00012:-00050:+00015:003220.5668:03045
03046:+00020:-00029:-00006:003220.5668:03046
03047:+00005:-00047:-00016:003308.8120:03047
03048:+00026:-00034:+00069:003308.8120:03048
03049:+00019:-00012:+00097:003308.8120:03049
03050:+00001:+00005:+00038:003308.8120:03050
03051:+00006:+00011:-00059:003308.8120:03051
03052:+00016:+00010:-00038:003308.8120:03052
03053:-00005:+00000:+00018:003310.6303:03053
03054:-00007:-00015:+00030:003310.6303:03054
03055:+00013:+00004:+00069:003310.6303:03055
03056:+00010:-00019:-00028:003310.6303:03056
03057:+00028:-00018:-00048:003310.6303:03057
03058:+00061:-00017:-00045:003310.6303:03058
03059:+00036:-00014:-00059:003220.5854:03059
03060:+00033:-00020:-00090:003220.5854:03060
03061:+00027:+00021:-00076:003220.5854:03061
03062:+00038:+00004:-00049:003220.5854:03062
03063:+00051:+00032:+00041:003220.5854:03063
03064:+00012:-00021:+00143:003220.5854:03064
03065:+00010:+00006:+00058:003220.5854:03065
03066:+00013:+00004:+00078:003274.3588:03066
03067:+00001:-00002:+00037:003274.3588:03067
03068:-00024:-00015:+00009:003274.3588:03068
03069:-00033:+00008:+00008:003274.3588:03069
03070:-00019:+00006:-00037:003274.3588:03070
03071:-00025:-00018:-00097:003274.3588:03071
03072:-00046:-00012:-00060:003267.9384:03072
03073:-00033:-00023:+00038:003267.9384:03073
03074:-00060:-00038:+00081:003267.9384:03074
03075:-00044:-00034:+00042:003267.9384:03075
03076:-00064:-00049:+00078:003267.9384:03076
03077:-00052:-00038:+00068:003267.9384:03077
03078:-00029:-00060:+00027:003147.2917:03078
03079:-00020:-00029:+00015:003147.2917:03079
03080:-00031:-00064:-00017:003147.2917:03080
03081:-00017:-00062:+00020:003147.2917:03081
03082:-00035:-00065:-00005:003147.2917:03082
03083:-00053:-00066:+00013:003147.2917:03083
03084:-00053:-00077:+00030:003223.9140:03084
03085:-00044:-00064:-00019:003223.9140:03085
03086:-00029:-00041:+00111:003223.9140:03086
03087:-00020:-00065:+00101:003223.9140:03087
03088:-00013:-00032:+00100:003223.9140:03088
03089:-00019:-00061:+00142:003223.9140:03089
03090:-00024:-00010:+00158:003226.4008:03090
03091:-00032:-00022:+00047:003226.4008:03091
03092:-00026:-00016:-00044:003226.4008:03092
03093:-00064:-00020:-00028:003226.4008:03093
03094:-00058:+00000:-00036:003226.4008:03094
03095:-00057:-00014:+00023:003226.4008:03095
03096:-00048:-00002:-00001:003226.4008:03096
03097:-00056:-00013:-00046:003139.4777:03097
03098:-00012:-00004:-00025:003139.4777:03098
03099:+00010:-00021:+00114:003139.4777:03099
03100:+00042:+00040:+00092:003139.4777:03100
03101:+00071:+00012:+00133:003139.4777:03101
03102:+00123:+00043:+00089:003139.4777:03102
03103:+00121:+00064:+00007:003224.0378:03103
03104:+00122:+00075:-00032:003224.0378:03104
03105:+00084:+00083:-00066:003224.0378:03105
03106:+00093:+00061:-00052:003224.0378:03106
03107:+00057:+00050:-00054:003224.0378:03107
03108:+00059:+00030:-00016:003224.0378:03108
03109:+00010:+00019:+00010:003234.5561:03109
03110:+00012:-00007:+00032:003234.5561:03110
03111:-00003:-00010:+00031:003234.5561:03111
03112:+00011:-00013:+00060:003234.5561:03112
03113:-00032:-00059:+00075:003234.5561:03113
03114:-00033:-00027:+00032:003234.5561:03114
03115:-00046:-00056:-00001:003163.3120:03115
03116:-00063:-00042:-00077:003163.3120:03116
03117:-00087:-00077:-00032:003163.3120:03117
03118:-00065:-00067:+00018:003163.3120:03118
03119:-00074:-00083:+00017:003163.3120:03119
03120:-00049:-00038:+00049:003163.3120:03120
03121:-00011:-00041:+00027:003163.3120:03121
03122:+00018:-00027:-00018:003240.5908:03122
03123:+00015:-00022:-00049:003240.5908:03123
03124:+00029:-00023:+00078:003240.5908:03124
03125:+00009:+00002:+00033:003240.5908:03125
03126:+00035:+00007:+00002:003240.5908:03126
03127:+00036:+00013:+00006:003240.5908:03127
03128:-00004:+00020:-00048:003259.5270:03128
03129:-00002:+00038:-00142:003259.5270:03129
03130:-00002:+00035:-00090:003259.5270:03130
03131:-00011:+00050:-00059:003259.5270:03131
03132:-00038:+00028:-00048:003259.5270:03132
03133:-00024:+00062:-00068:003259.5270:03133
03134:-00017:+00050:-00052:003163.3356:03134
03135:-00024:+00045:-00060:003163.3356:03135
03136:-00052:+00041:-00044:003163.3356:03136
03137:-00023:+00073:+00011:003163.3356:03137
03138:-00039:+00047:+00037:003163.3356:03138
03139:-00027:+00088:-00017:003163.3356:03139
03140:-00035:+00088:-00076:003265.8432:03140
03141:-00019:+00091:-00059:003265.8432:03141
03142:-00050:+00095:-00083:003265.8432:03142
03143:-00017:+00096:-00086:003265.8432:03143
03144:-00024:+00096:-00066:003265.8432:03144
03145:+00030:+00100:-00027:003265.8432:03145
03146:-00022:+00100:-00051:003276.4763:03146
03147:-00006:+00086:-00053:003276.4763:03147
03148:-00008:+00098:-00043:003276.4763:03148
03149:-00008:+00096:-00103:003276.4763:03149
03150:-00023:+00060:-00091:003276.4763:03150
03151:+00000:+00080:-00085:003276.4763:03151
03152:-00033:+00047:-00041:003276.4763:03152
03153:-00013:+00030:+00018:003187.5229:03153
03154:-00029:+00018:+00021:003187.5229:03154
03155:-00036:+00015:-00058:003187.5229:03155
03156:-00015:-00032:+00004:003187.5229:03156
03157:-00002:-00009:-00035:003187.5229:03157
03158:-00037:-00055:-00012:003187.5229:03158
03159:-00008:-00060:-00058:003274.3525:03159
03160:-00019:-00068:-00026:003274.3525:03160
03161:-00015:-00108:-00007:003274.3525:03161
03162:-00038:-00074:-00036:003274.3525:03162
03163:-00034:-00082:+00017:003274.3525:03163
03164:-00021:-00111:+00034:003274.3525:03164
03165:-00031:-00136:+00022:003284.8161:03165
03166:-00006:-00092:+00006:003284.8161:03166
03167:-00014:-00104:-00019:003284.8161:03167
03168:-00022:-00112:+00002:003284.8161:03168
03169:-00015:-00096:-00008:003284.8161:03169
03170:+00000:-00045:+00010:003284.8161:03170
03171:+00005:-00054:+00021:003195.7426:03171
03172:-00020:-00047:+00034:003195.7426:03172
03173:-00018:-00034:+00059:003195.7426:03173
03174:-00018:-00036:+00026:003195.7426:03174
03175:-00036:-00013:+00084:003195.7426:03175
03176:-00030:-00019:+00019:003195.7426:03176
03177:-00027:-00021:+00000:003282.9318:03177
03178:-00031:-00004:-00063:003282.9318:03178
03179:-00026:-00004:-00010:003282.9318:03179
03180:-00017:+00039:-00054:003282.9318:03180
03181:-00017:+00065:-00005:003282.9318:03181
03182:+00011:+00079:-00016:003282.9318:03182
03183:-00021:+00071:-00004:003284.8225:03183
03184:+00011:+00073:+00005:003284.8225:03184
03185:-00005:+00102:+00040:003284.8225:03185
03186:-00009:+00100:+00018:003284.8225:03186
03187:-00011:+00110:+00012:003284.8225:03187
03188:+00007:+00099:-00066:003284.8225:03188
03189:-00008:+00089:-00017:003212.2185:03189
03190:-00019:+00085:-00028:003212.2185:03190
03191:-00021:+00074:-00039:003212.2185:03191
03192:-00037:+00060:-00059:003212.2185:03192
03193:-00006:+00040:-00030:003212.2185:03193
03194:-00040:+00017:+00002:003212.2185:03194
03195:+00003:+00015:-00043:003212.2185:03195
03196:-00011:-00018:+00005:003300.1098:03196
03197:-00019:+00003:+00084:003300.1098:03197
03198:-00028:-00028:+00050:003300.1098:03198
03199:+00000:-00020:+00018:003300.1098:03199
03200:-00016:-00012:+00012:003300.1098:03200
03201:-00003:-00009:-00001:003300.1098:03201
03202:+00019:-00012:-00058:003302.0239:03202
03203:+00022:+00004:-00047:003302.0239:03203
03204:+00013:-00049:+00023:003302.0239:03204
03205:+00030:-00050:+00044:003302.0239:03205
03206:+00021:-00023:+00043:003302.0239:03206
03207:+00047:-00030:-00035:003302.0239:03207
03208:+00032:-00010:+00045:003212.2121:03208
03209:+00022:-00010:+00034:003212.2121:03209
03210:+00007:+00017:-00027:003212.2121:03210
03211:+00013:-00022:+00036:003212.2121:03211
03212:+00004:-00002:+00069:003212.2121:03212
03213:-00013:-00017:+00053:003212.2121:03213
03214:-00012:+00021:-00008:003300.1357:03214
03215:-00029:-00005:-00052:003300.1357:03215
03216:-00065:-00002:-00021:003300.1357:03216
03217:-00031:+00003:+00025:003300.1357:03217
03218:-00029:+00017:-00012:003300.1357:03218
03219:-00044:-00017:+00040:003300.1357:03219
03220:-00036:+00007:+00081:003310.5920:03220
03221:-00038:+00015:+00007:003310.5920:03221
03222:-00027:+00014:-00019:003310.5920:03222
03223:-00026:+00015:+00035:003310.5920:03223
03224:-00026:+00034:-00044:003310.5920:03224
03225:-00014:+00066:-00057:003310.5920:03225
03226:-00034:+00049:-00034:003245.6845:03226
03227:-00009:+00072:+00056:003245.6845:03227
03228:+00010:+00041:+00007:003245.6845:03228
03229:+00046:+00087:+00012:003245.6845:03229
03230:+00049:+00080:+00031:003245.6845:03230
03231:+00037:+00091:+00049:003245.6845:03231
03232:+00051:+00097:+00001:003344.0241:03232
03233:+00054:+00115:-00028:003344.0241:03233
03234:-00004:+00068:-00033:003344.0241:03234
03235:+00021:+00088:-00015:003344.0241:03235
03236:+00005:+00074:+00013:003344.0241:03236
03237:+00001:+00084:+00039:003344.0241:03237
03238:-00027:+00052:+00026:003372.2387:03238
03239:-00007:+00069:+00006:003372.2387:03239
03240:-00027:+00031:-00043:003372.2387:03240
03241:-00022:+00028:-00015:003372.2387:03241
03242:-00037:+00003:+00085:003372.2387:03242
03243:-00036:+00018:+00004:003372.2387:03243
03244:-00053:-00011:-00003:003288.4421:03244
03245:-00016:-00013:+00000:003288.4421:03245
03246:-00040:-00046:-00039:003288.4421:03246
03247:-00037:-00031:-00087:003288.4421:03247
03248:-00026:-00022:+00084:003288.4421:03248
03249:-00018:-00038:+00095:003288.4421:03249
03250:-00002:-00007:+00017:003398.2536:03250
03251:+00009:-00048:-00061:003398.2536:03251
03252:-00006:-00045:-00110:003398.2536:03252
03253:+00033:-00032:-00024:003398.2536:03253
03254:+00036:-00020:+00003:003398.2536:03254
03255:+00039:-00030:+00037:003398.2536:03255
03256:+00063:-00012:+00065:003399.3286:03256
03257:+00061:-00017:-00010:003399.3286:03257
03258:+00040:-00002:-00057:003399.3286:03258
03259:+00028:+00003:-00014:003399.3286:03259
03260:+00025:-00005:-00032:003399.3286:03260
03261:+00006:+00022:-00027:003399.3286:03261
03262:+00012:+00001:+00023:003323.5766:03262
03263:+00016:-00001:+00012:003323.5766:03263
03264:+00002:+00035:-00043:003323.5766:03264
03265:-00005:+00030:+00002:003323.5766:03265
03266:-00009:+00035:+00018:003323.5766:03266
03267:-00019:+00047:-00077:003323.5766:03267
03268:+00002:+00063:-00078:003426.0405:03268
03269:+00010:+00075:-00016:003426.0405:03269
03270:+00016:+00055:-00032:003426.0405:03270
03271:+00007:+00094:-00039:003426.0405:03271
03272:+00026:+00077:+00012:003426.0405:03272
03273:+00023:+00097:-00010:003426.0405:03273
03274:+00042:+00075:-00086:003417.7050:03274
03275:+00082:+00094:-00061:003417.7050:03275
03276:+00044:+00078:+00001:003417.7050:03276
03277:-00015:+00081:+00121:003417.7050:03277
03278:-00045:+00013:+00082:003417.7050:03278
03279:-00077:+00031:-00064:003417.7050:03279
03280:-00133:+00029:-00189:003341.4003:03280
03281:-00145:+00016:-00205:003341.4003:03281
03282:-00105:+00017:-00244:003341.4003:03282
03283:-00061:-00012:+00019:003341.4003:03283
03284:-00079:-00034:+00387:003341.4003:03284
03285:-00063:-00028:+00359:003426.0266:03285
03286:-00024:-00066:+00075:003426.0266:03286
03287:+00032:-00057:-00087:003426.0266:03287
03288:+00048:-00046:-00372:003426.0266:03288
03289:+00089:-00048:-00351:003426.0266:03289
03290:+00129:-00041:-00152:003426.0266:03290
03291:+00145:-00096:+00295:003417.6701:03291
03292:+00149:-00096:+00411:003417.6701:03292
03293:+00139:-00079:+00323:003417.6701:03293
03294:+00071:-00086:+00257:003417.6701:03294
03295:+00074:-00094:+00177:003417.6701:03295
03296:+00052:-00045:-00098:003417.6701:03296
03297:+00068:-00019:-00145:003288.5070:03297
03298:+00037:-00037:-00069:003288.5070:03298
03299:-00012:-00050:-00030:003288.5070:03299
03300:-00046:-00045:-00035:003288.5070:03300
03301:-00129:-00077:+00032:003288.5070:03301
03302:-00166:-00078:-00049:003288.5070:03302
03303:-00181:-00073:-00045:003326.3215:03303
03304:-00159:-00090:+00036:003326.3215:03304
03305:-00103:-00087:+00275:003326.3215:03305
03306:-00113:-00075:+00186:003326.3215:03306
03307:-00092:-00045:+00131:003326.3215:03307
03308:-00063:-00037:+00186:003326.3215:03308
03309:-00099:-00046:+00156:003284.8417:03309
03310:-00124:-00045:-00103:003284.8417:03310
03311:-00070:-00032:-00122:003284.8417:03311
03312:-00060:-00055:-00089:003284.8417:03312
03313:-00011:-00050:-00038:003284.8417:03313
03314:+00003:-00042:-00032:003284.8417:03314
03315:+00028:-00039:+00138:003284.8417:03315
03316:+00026:-00044:+00201:003139.4189:03316
03317:+00048:-00027:+00204:003139.4189:03317
03318:+00038:-00036:+00079:003139.4189:03318
03319:+00051:-00011:+00027:003139.4189:03319
03320:-00004:-00032:+00038:003139.4189:03320
03321:-00014:+00000:-00060:003139.4189:03321
03322:-00014:+00009:+00017:003191.2885:03322
03323:-00016:+00011:+00090:003191.2885:03323
03324:-00058:+00021:-00073:003191.2885:03324
03325:-00077:-00005:-00087:003191.2885:03325
03326:-00056:-00005:-00028:003191.2885:03326
03327:-00073:+00002:+00077:003191.2885:03327
03328:-00013:+00033:+00092:003177.8513:03328
03329:+00010:+00037:+00062:003177.8513:03329
03330:+00035:+00045:+00009:003177.8513:03330
03331:+00023:+00056:-00030:003177.8513:03331
03332:+00025:+00086:-00006:003177.8513:03332
03333:+00015:+00057:-00074:003177.8513:03333
03334:-00027:+00085:-00011:003177.8513:03334
03335:-00055:+00059:+00039:003092.6706:03335
03336:-00040:+00044:+00000:003092.6706:03336
03337:-00069:+00016:-00071:003092.6706:03337
03338:-00027:+00039:-00028:003092.6706:03338
03339:-00018:-00017:+00017:003092.6706:03339
03340:-00011:-00008:+00041:003092.6706:03340
03341:-00006:-00018:+00031:003175.1379:03341
03342:-00037:-00022:+00012:003175.1379:03342
03343:-00035:-00032:-00035:003175.1379:03343
03344:-00065:-00032:-00059:003175.1379:03344
03345:-00065:-00012:-00049:003175.1379:03345
03346:-00083:-00044:+00036:003175.1379:03346
03347:-00016:-00038:-00004:003193.8393:03347
03348:-00034:-00046:-00034:003193.8393:03348
03349:-00002:-00030:-00062:003193.8393:03349
03350:+00009:-00046:+00002:003193.8393:03350
03351:+00031:-00052:+00004:003193.8393:03351
03352:+00024:-00027:+00017:003193.8393:03352
03353:+00041:-00036:+00058:003193.8393:03353
03354:+00040:-00049:+00006:003147.3210:03354
03355:+00011:-00013:-00029:003147.3210:03355
03356:+00020:-00006:-00045:003147.3210:03356
03357:-00022:-00009:+00001:003147.3210:03357
03358:-00033:-00007:-00005:003147.3210:03358
03359:-00042:-00013:+00034:003147.3210:03359
03360:-00042:-00021:-00002:003265.9448:03360
03361:-00052:-00027:+00004:003265.9448:03361
03362:-00050:-00021:-00004:003265.9448:03362
03363:-00028:-00034:+00004:003265.9448:03363
03364:-00043:+00002:-00033:003265.9448:03364
03365:-00042:-00015:-00045:003265.9448:03365
03366:-00049:-00002:-00038:003293.4294:03366
03367:-00041:+00024:-00034:003293.4294:03367
03368:-00052:+00031:-00011:003293.4294:03368
03369:-00048:+00050:-00046:003293.4294:03369
03370:-00017:+00027:-00047:003293.4294:03370
03371:+00005:+00069:-00057:003293.4294:03371
03372:-00002:+00045:-00033:003237.2937:03372
03373:+00006:+00040:-00042:003237.2937:03373
03374:+00051:+00052:-00035:003237.2937:03374
03375:+00052:+00068:-00049:003237.2937:03375
03376:+00037:+00055:-00034:003237.2937:03376
03377:+00040:+00048:-00060:003237.2937:03377
03378:+00048:+00063:-00083:003344.0644:03378
03379:+00051:+00046:-00026:003344.0644:03379
03380:+00034:+00044:-00011:003344.0644:03380
03381:-00008:+00032:-00026:003344.0644:03381
03382:+00009:+00042:-00050:003344.0644:03382
03383:-00004:+00032:-00011:003344.0644:03383
03384:+00007:+00055:-00058:003345.5444:03384
03385:+00015:+00036:-00041:003345.5444:03385
03386:+00016:+00014:-00029:003345.5444:03386
03387:-00024:+00020:+00023:003345.5444:03387
03388:-00010:+00018:-00024:003345.5444:03388
03389:-00011:+00011:-00059:003345.5444:03389
03390:-00016:+00006:-00030:003271.2416:03390
03391:-00027:-00005:-00017:003271.2416:03391
03392:-00040:-00010:+00034:003271.2416:03392
03393:-00039:+00002:-00008:003271.2416:03393
03394:-00029:-00012:-00033:003271.2416:03394
03395:-00034:-00034:-00033:003271.2416:03395
03396:-00017:-00008:-00071:003335.2021:03396
03397:-00011:-00023:-00058:003335.2021:03397
03398:+00002:-00023:-00019:003335.2021:03398
03399:+00005:-00039:+00005:003335.2021:03399
03400:-00009:-00036:-00021:003335.2021:03400
03401:+00005:-00065:+00078:003335.2021:03401
03402:+00002:-00067:+00035:003319.2565:03402
03403:-00021:-00067:+00038:003319.2565:03403
03404:-00006:-00041:+00026:003319.2565:03404
03405:-00012:-00039:+00002:003319.2565:03405
03406:-00008:-00037:-00042:003319.2565:03406
03407:-00003:-00037:-00023:003319.2565:03407
03408:+00005:-00040:+00026:003220.4919:03408
03409:-00024:-00042:+00009:003220.4919:03409
03410:-00006:-00038:+00042:003220.4919:03410
03411:+00003:-00026:-00007:003220.4919:03411
03412:-00020:-00041:+00000:003220.4919:03412
03413:-00019:-00007:-00011:003220.4919:03413
03414:-00036:-00016:+00024:003282.9445:03414
03415:-00001:-00008:+00025:003282.9445:03415
03416:-00009:+00000:-00017:003282.9445:03416
03417:+00001:-00004:+00018:003282.9445:03417
03418:+00016:+00016:-00006:003282.9445:03418
03419:-00020:+00018:-00015:003282.9445:03419
03420:+00012:+00015:-00036:003282.9445:03420
03421:+00045:+00051:-00031:003284.8291:03421
03422:+00033:+00017:+00037:003284.8291:03422
03423:+00035:+00052:+00030:003284.8291:03423
03424:+00024:+00010:+00068:003284.8291:03424
03425:+00013:+00037:+00018:003284.8291:03425
03426:-00021:+00000:-00018:003284.8291:03426
03427:+00020:+00026:+00029:003187.5776:03427
03428:-00015:+00001:-00002:003187.5776:03428
03429:-00027:-00005:-00022:003187.5776:03429
03430:-00052:-00020:-00004:003187.5776:03430
03431:-00010:+00001:+00030:003187.5776:03431
03432:-00048:+00006:-00025:003187.5776:03432
03433:-00029:+00001:+00013:003274.3588:03433
03434:-00038:+00005:+00039:003274.3588:03434
03435:-00039:-00005:+00008:003274.3588:03435
03436:-00035:+00001:+00019:003274.3588:03436
03437:-00038:+00004:+00067:003274.3588:03437
03438:-00034:-00016:+00077:003274.3588:03438
03439:-00016:-00002:+00019:003276.3554:03439
03440:-00018:+00000:-00045:003276.3554:03440
03441:-00023:-00005:-00052:003276.3554:03441
03442:-00001:-00003:-00003:003276.3554:03442
03443:+00004:-00016:+00046:003276.3554:03443
03444:-00008:-00016:+00012:003276.3554:03444
03445:+00020:-00007:+00030:003195.7490:03445
03446:+00014:-00009:-00004:003195.7490:03446
03447:-00001:-00007:-00035:003195.7490:03447
03448:+00000:-00004:+00052:003195.7490:03448
03449:-00017:-00034:+00051:003195.7490:03449
03450:-00029:+00004:-00004:003195.7490:03450
03451:-00065:-00014:-00043:003308.8247:03451
03452:-00040:+00010:-00052:003308.8247:03452
03453:-00079:-00018:+00001:003308.8247:03453
03454:-00031:+00014:+00005:003308.8247:03454
03455:-00049:+00034:+00046:003308.8247:03455
03456:-00022:+00058:+00011:003308.8247:03456
03457:-00038:+00040:+00041:003345.5312:03457
03458:-00010:+00096:-00024:003345.5312:03458
03459:-00014:+00062:-00060:003345.5312:03459
03460:+00029:+00090:-00078:003345.5312:03460
03461:-00023:+00056:-00008:003345.5312:03461
03462:+00018:+00073:-00047:003345.5312:03462
03463:-00024:+00070:-00028:003262.6738:03463
03464:+00015:+00060:-00021:003262.6738:03464
03465:-00016:+00062:-00018:003262.6738:03465
03466:-00004:+00072:-00074:003262.6738:03466
03467:-00029:+00095:+00018:003262.6738:03467
03468:-00023:+00077:-00029:003262.6738:03468
03469:-00038:+00091:-00006:003370.9477:03469
03470:+00004:+00099:+00020:003370.9477:03470
03471:-00009:+00074:+00051:003370.9477:03471
03472:+00010:+00099:+00069:003370.9477:03472
03473:+00015:+00073:+00016:003370.9477:03473
03474:-00008:+00076:-00030:003370.9477:03474
03475:-00013:+00045:-00034:003363.2824:03475
03476:+00004:+00047:-00041:003363.2824:03476
03477:-00032:+00051:-00079:003363.2824:03477
03478:-00029:+00012:-00065:003363.2824:03478
03479:-00039:-00002:+00021:003363.2824:03479
03480:-00040:-00015:+00046:003363.2824:03480
03481:-00041:-00028:+00108:003279.8486:03481
03482:-00048:-00048:+00091:003279.8486:03482
03483:-00062:-00052:-00051:003279.8486:03483
03484:-00069:-00039:-00112:003279.8486:03484
03485:-00065:-00038:-00132:003279.8486:03485
03486:-00082:-00061:+00067:003279.8486:03486
03487:-00081:-00058:+00059:003361.9233:03487
03488:-00044:-00068:+00095:003361.9233:03488
03489:-00040:-00077:-00030:003361.9233:03489
03490:+00002:-00067:-00040:003361.9233:03490
03491:+00019:-00045:-00066:003361.9233:03491
03492:+00032:-00040:+00036:003361.9233:03492
03493:+00050:-00028:+00047:003363.2824:03493
03494:+00057:-00021:+00064:003363.2824:03494
03495:+00067:+00008:+00054:003363.2824:03495
03496:+00061:-00002:+00051:003363.2824:03496
03497:+00048:+00048:-00005:003363.2824:03497
03498:+00042:+00033:+00070:003363.2824:03498
03499:+00055:+00079:-00014:003254.2014:03499
03500:+00064:+00048:-00014:003254.2014:03500
03501:+00036:+00067:+00022:003254.2014:03501
03502:+00010:+00030:+00000:003254.2014:03502
03503:+00011:+00045:+00003:003254.2014:03503
03504:-00018:+00025:-00045:003254.2014:03504
03505:-00024:+00035:-00041:003308.8378:03505
03506:-00035:+00036:+00003:003308.8378:03506
03507:-00054:+00011:+00076:003308.8378:03507
03508:-00031:+00014:+00097:003308.8378:03508
03509:-00053:+00030:+00050:003308.8378:03509
03510:-00026:+00050:+00003:003308.8378:03510
03511:-00041:+00028:-00047:003308.8378:03511
03512:-00069:+00029:-00010:003284.8928:03512
03513:-00066:+00024:+00007:003284.8928:03513
03514:-00052:+00033:-00024:003284.8928:03514
03515:-00029:-00001:-00030:003284.8928:03515
03516:-00017:-00014:-00042:003284.8928:03516
03517:-00014:-00017:-00022:003284.8928:03517
03518:-00022:-00030:+00057:003171.3894:03518
03519:+00001:-00051:+00082:003171.3894:03519
03520:-00020:-00009:+00132:003171.3894:03520
03521:+00008:-00050:+00118:003171.3894:03521
03522:-00053:-00038:-00016:003171.3894:03522
03523:-00036:-00013:-00120:003171.3894:03523
03524:-00016:-00056:-00078:003232.2993:03524
03525:-00033:-00027:-00124:003232.2993:03525
03526:-00051:-00076:+00045:003232.2993:03526
03527:+00003:-00078:-00079:003232.2993:03527
03528:+00002:-00044:-00017:003232.2993:03528
03529:+00043:-00092:-00033:003232.2993:03529
03530:+00032:-00075:+00070:003226.3520:03530
03531:+00064:-00040:+00066:003226.3520:03531
03532:+00052:-00031:+00142:003226.3520:03532
03533:+00052:-00015:+00098:003226.3520:03533
03534:+00065:+00016:+00009:003226.3520:03534
03535:+00046:+00012:-00023:003226.3520:03535
03536:+00010:+00041:-00062:003226.3520:03536
03537:-00002:+00012:-00068:003139.4482:03537
03538:+00035:+00026:-00052:003139.4482:03538
03539:-00012:+00015:+00004:003139.4482:03539
03540:-00011:+00014:+00015:003139.4482:03540
03541:-00041:+00007:+00004:003139.4482:03541
03542:-00030:+00012:+00001:003139.4482:03542
03543:-00055:+00021:+00027:003224.0192:03543
03544:-00061:+00017:+00059:003224.0192:03544
03545:-00063:+00019:+00099:003224.0192:03545
03546:-00042:+00009:+00040:003224.0192:03546
03547:-00029:+00039:+00055:003224.0192:03547
03548:-00084:-00002:+00011:003224.0192:03548
03549:-00062:+00011:+00025:003251.2021:03549
03550:-00058:-00003:-00015:003251.2021:03550
03551:-00051:+00020:-00068:003251.2021:03551
03552:-00028:-00001:-00064:003251.2021:03552
03553:-00023:+00021:-00089:003251.2021:03553
03554:-00025:+00019:-00056:003251.2021:03554
03555:+00026:+00013:+00019:003179.5026:03555
03556:+00027:+00013:+00076:003179.5026:03556
03557:+00048:+00034:+00140:003179.5026:03557
03558:+00047:+00039:+00126:003179.5026:03558
03559:+00022:+00050:+00097:003179.5026:03559
03560:+00016:+00043:+00035:003179.5026:03560
03561:-00012:+00066:-00048:003282.8999:03561
03562:-00024:+00070:-00145:003282.8999:03562
03563:-00022:+00046:-00173:003282.8999:03563
03564:+00001:+00051:-00069:003282.8999:03564
03565:-00019:+00051:-00092:003282.8999:03565
03566:-00003:+00027:-00016:003282.8999:03566
03567:+00010:+00036:+00066:003302.0561:03567
03568:-00003:+00033:+00100:003302.0561:03568
03569:+00029:+00040:+00012:003302.0561:03569
03570:+00020:+00042:+00055:003302.0561:03570
03571:+00010:+00042:+00038:003302.0561:03571
03572:+00015:+00060:-00026:003302.0561:03572
03573:+00007:+00059:+00002:003302.0561:03573
03574:-00008:+00055:-00029:003237.3752:03574
03575:-00033:+00031:-00140:003237.3752:03575
03576:+00004:+00068:-00090:003237.3752:03576
03577:+00006:+00021:-00102:003237.3752:03577
03578:+00007:+00001:-00074:003237.3752:03578
03579:+00020:-00013:-00062:003237.3752:03579
03580:+00064:+00008:+00041:003317.6843:03580
03581:+00048:-00022:+00163:003317.6843:03581
03582:+00040:-00013:+00098:003317.6843:03582
03583:-00007:-00011:+00051:003317.6843:03583
03584:-00003:-00014:-00014:003317.6843:03584
03585:-00055:-00024:-00053:003317.6843:03585
03586:-00076:-00034:-00172:003336.7421:03586
03587:-00081:-00009:-00187:003336.7421:03587
03588:-00068:-00011:-00089:003336.7421:03588
03589:-00082:+00007:-00069:003336.7421:03589
03590:-00047:-00025:-00010:003336.7421:03590
03591:+00005:+00008:+00034:003336.7421:03591
03592:-00004:-00020:+00099:003245.7666:03592
03593:+00016:-00015:+00076:003245.7666:03593
03594:+00007:-00018:+00128:003245.7666:03594
03595:+00035:-00004:+00052:003245.7666:03595
03596:-00017:+00018:-00041:003245.7666:03596
03597:-00029:+00027:-00119:003245.7666:03597
03598:-00017:+00050:-00151:003326.3085:03598
03599:-00011:+00054:-00190:003326.3085:03599
03600:-00020:+00041:-00109:003326.3085:03600
03601:+00032:+00032:-00068:003326.3085:03601
03602:+00071:+00044:+00010:003326.3085:03602
03603:+00081:+00026:+00060:003326.3085:03603
03604:+00066:+00041:+00157:003345.5375:03604
03605:+00036:+00084:+00045:003345.5375:03605
03606:+00061:+00100:+00125:003345.5375:03606
03607:+00004:+00058:+00051:003345.5375:03607
03608:-00050:+00054:-00112:003345.5375:03608
03609:-00052:+00079:-00137:003345.5375:03609
03610:-00091:+00012:-00109:003245.6845:03610
03611:-00141:-00017:-00085:003245.6845:03611
03612:-00113:-00017:-00085:003245.6845:03612
03613:-00091:-00056:-00042:003245.6845:03613
03614:-00097:-00062:+00008:003245.6845:03614
03615:-00065:-00088:+00029:003245.6845:03615
03616:-00012:-00060:+00057:003326.3413:03616
03617:-00005:-00084:+00077:003326.3413:03617
03618:+00014:-00094:+00111:003326.3413:03618
03619:+00010:-00088:+00078:003326.3413:03619
03620:+00032:-00059:-00022:003326.3413:03620
03621:-00004:-00075:-00030:003326.3413:03621
03622:-00007:-00075:-00018:003327.9929:03622
03623:+00009:-00079:-00018:003327.9929:03623
03624:+00030:-00085:-00018:003327.9929:03624
03625:+00046:-00097:-00016:003327.9929:03625
03626:+00044:-00093:+00008:003327.9929:03626
03627:+00082:-00082:+00002:003327.9929:03627
03628:+00064:-00093:+00057:003220.4733:03628
03629:+00045:-00059:+00092:003220.4733:03629
03630:+00032:-00078:+00093:003220.4733:03630
03631:+00015:-00033:+00042:003220.4733:03631
03632:-00028:-00049:-00048:003220.4733:03632
03633:-00056:-00008:-00035:003220.4733:03633
03634:-00116:-00025:-00006:003308.8510:03634
03635:-00092:-00003:-00076:003308.8510:03635
03636:-00105:-00013:+00000:003308.8510:03636
03637:-00068:-00017:-00046:003308.8510:03637
03638:-00080:+00003:+00005:003308.8510:03638
03639:-00013:+00019:-00045:003308.8510:03639
03640:-00051:+00019:+00022:003301.9851:03640
03641:-00010:+00049:+00016:003301.9851:03641
03642:+00002:+00048:-00013:003301.9851:03642
03643:+00001:+00095:+00040:003301.9851:03643
03644:+00003:+00070:+00045:003301.9851:03644
03645:-00006:+00106:-00010:003301.9851:03645
03646:-00005:+00093:-00003:003228.9147:03646
03647:+00036:+00126:+00000:003228.9147:03647
03648:+00010:+00100:-00067:003228.9147:03648
03649:+00047:+00127:-00080:003228.9147:03649
03650:+00046:+00085:+00003:003228.9147:03650
03651:+00025:+00050:+00049:003228.9147:03651
03652:+00013:+00034:+00096:003228.9147:03652
03653:+00021:+00035:+00065:003308.8120:03653
03654:-00007:-00003:+00044:003308.8120:03654
03655:-00001:-00013:+00052:003308.8120:03655
03656:-00034:-00008:-00069:003308.8120:03656
03657:-00038:-00033:-00064:003308.8120:03657
03658:-00036:-00064:+00026:003308.8120:03658
03659:-00063:-00038:+00041:003319.2954:03659
03660:-00033:-00053:+00003:003319.2954:03660
03661:-00036:-00054:+00083:003319.2954:03661
03662:-00016:-00056:+00068:003319.2954:03662
03663:-00017:-00079:+00030:003319.2954:03663
03664:+00004:-00077:+00016:003319.2954:03664
03665:-00019:-00072:+00025:003237.2619:03665
03666:+00018:-00043:-00004:003237.2619:03666
03667:+00034:-00035:-00050:003237.2619:03667
03668:+00048:-00029:-00052:003237.2619:03668
03669:+00012:-00021:-00027:003237.2619:03669
03670:+00021:-00023:+00039:003237.2619:03670
03671:+00030:-00030:+00050:003335.1691:03671
03672:-00009:-00024:+00004:003335.1691:03672
03673:+00017:-00007:+00017:003335.1691:03673
03674:+00019:-00020:-00046:003335.1691:03674
03675:-00014:+00006:+00000:003335.1691:03675
03676:-00027:-00011:+00053:003335.1691:03676
03677:-00028:+00009:+00038:003363.2758:03677
03678:-00047:+00018:-00022:003363.2758:03678
03679:-00015:+00039:-00052:003363.2758:03679
03680:-00065:+00039:-00084:003363.2758:03680
03681:-00055:+00027:-00045:003363.2758:03681
03682:-00008:+00049:-00009:003363.2758:03682
03683:+00012:+00053:+00053:003279.8676:03683
03684:+00047:+00049:+00117:003279.8676:03684
03685:+00088:+00079:+00158:003279.8676:03685
03686:+00138:+00111:+00139:003279.8676:03686
03687:+00122:+00060:+00139:003279.8676:03687
03688:+00097:+00098:+00051:003279.8676:03688
03689:+00088:+00085:-00136:003380.0078:03689
03690:+00094:+00090:-00167:003380.0078:03690
03691:+00023:+00042:-00192:003380.0078:03691
03692:+00033:+00079:-00032:003380.0078:03692
03693:+00003:+00024:+00067:003380.0078:03693
03694:-00069:+00001:+00145:003380.0078:03694
03695:-00081:-00037:+00103:003399.3286:03695
03696:-00102:-00036:-00065:003399.3286:03696
03697:-00118:-00078:-00056:003399.3286:03697
03698:-00157:-00064:-00017:003399.3286:03698
03699:-00142:-00092:+00085:003399.3286:03699
03700:-00126:-00061:+00151:003399.3286:03700
03701:-00110:-00127:+00113:003314.7526:03701
03702:-00106:-00085:-00065:003314.7526:03702
03703:-00070:-00113:-00137:003314.7526:03703
03704:-00017:-00056:-00304:003314.7526:03704
03705:-00015:-00062:-00213:003314.7526:03705
03706:+00094:-00062:-00115:003398.2263:03706
03707:+00143:-00023:+00135:003398.2263:03707
03708:+00157:-00058:+00299:003398.2263:03708
03709:+00151:-00061:+00304:003398.2263:03709
03710:+00152:+00024:+00188:003398.2263:03710
03711:+00122:+00007:+00043:003398.2263:03711
03712:+00055:+00019:-00013:003381.2092:03712
03713:+00028:+00067:-00229:003381.2092:03713
03714:+00045:+00051:-00281:003381.2092:03714
03715:+00009:+00049:-00248:003381.2092:03715
03716:-00023:+00018:-00095:003381.2092:03716
03717:-00039:+00006:-00069:003381.2092:03717
03718:-00074:+00006:+00112:003381.2092:03718
03719:-00064:-00022:+00142:003262.6738:03719
03720:-00073:+00003:+00095:003262.6738:03720
03721:-00065:+00039:+00073:003262.6738:03721
03722:-00070:+00038:+00104:003262.6738:03722
03723:-00094:+00036:+00063:003262.6738:03723
03724:-00086:+00042:-00092:003262.6738:03724
03725:-00092:+00067:-00113:003317.5598:03725
03726:-00125:+00046:-00040:003317.5598:03726
03727:-00108:+00041:-00091:003317.5598:03727
03728:-00047:+00051:-00066:003317.5598:03728
03729:+00011:+00038:-00032:003317.5598:03729
03730:+00017:-00032:+00076:003317.5598:03730
03731:+00052:+00002:+00016:003284.8481:03731
03732:+00083:-00025:-00029:003284.8481:03732
03733:+00084:-00033:-00018:003284.8481:03733
03734:+00068:-00078:+00103:003284.8481:03734
03735:+00059:-00070:-00034:003284.8481:03735
03736:-00018:-00057:-00013:003284.8481:03736
03737:-00033:-00111:+00001:003187.5651:03737
03738:-00063:-00113:-00092:003187.5651:03738
03739:-00097:-00112:-00129:003187.5651:03739
03740:-00069:-00111:-00003:003187.5651:03740
03741:-00066:-00101:+00034:003187.5651:03741
03742:-00032:-00083:-00003:003187.5651:03742
03743:-00011:-00080:+00034:003240.7031:03743
03744:+00015:-00049:+00077:003240.7031:03744
03745:+00020:-00063:+00166:003240.7031:03745
03746:+00023:-00016:+00062:003240.7031:03746
03747:+00033:+00027:+00036:003240.7031:03747
03748:+00051:+00073:-00001:003240.7031:03748
03749:+00006:+00059:+00007:003242.8637:03749
03750:-00004:+00105:-00170:003242.8637:03750
03751:+00005:+00099:-00166:003242.8637:03751
03752:+00020:+00102:-00100:003242.8637:03752
03753:+00017:+00100:-00035:003242.8637:03753
03754:+00023:+00098:+00029:003242.8637:03754
03755:+00017:+00068:+00054:003242.8637:03755
03756:-00004:+00032:+00148:003171.3593:03756
03757:+00016:+00064:+00139:003171.3593:03757
03758:-00016:+00034:+00130:003171.3593:03758
03759:-00084:+00039:+00042:003171.3593:03759
03760:-00071:+00019:+00007:003171.3593:03760
03761:-00095:+00025:-00100:003171.3593:03761
03762:-00100:+00019:-00143:003257.4218:03762
03763:-00109:+00007:-00070:003257.4218:03763
03764:-00045:+00003:-00010:003257.4218:03764
03765:-00010:-00032:+00037:003257.4218:03765
03766:-00009:-00030:+00059:003257.4218:03766
03767:+00016:-00032:+00133:003257.4218:03767
03768:+00023:-00017:+00119:003276.3684:03768
03769:+00045:-00008:+00026:003276.3684:03769
03770:+00011:-00015:+00030:003276.3684:03770
03771:+00030:-00016:+00000:003276.3684:03771
03772:+00032:-00001:-00056:003276.3684:03772
03773:+00031:-00002:-00100:003276.3684:03773
03774:-00003:-00005:-00098:003212.2185:03774
03775:+00020:-00014:-00079:003212.2185:03775
03776:-00006:-00006:-00040:003212.2185:03776
03777:-00004:-00010:-00031:003212.2185:03777
03778:-00002:-00021:+00087:003212.2185:03778
03779:+00005:-00008:+00080:003212.2185:03779
03780:+00000:-00003:+00080:003308.8247:03780
03781:-00012:-00004:+00035:003308.8247:03781
03782:-00063:+00018:+00036:003308.8247:03782
03783:-00062:+00042:-00020:003308.8247:03783
03784:-00080:+00064:-00078:003308.8247:03784
03785:-00075:+00069:-00090:003308.8247:03785
03786:-00082:+00089:-00106:003328.0253:03786
03787:-00064:+00090:-00118:003328.0253:03787
03788:-00024:+00099:-00013:003328.0253:03788
03789:+00016:+00082:+00027:003328.0253:03789
03790:+00038:+00089:+00034:003328.0253:03790
03791:+00091:+00107:+00003:003328.0253:03791
03792:+00088:+00123:+00045:003245.7412:03792
03793:+00069:+00092:+00089:003245.7412:03793
03794:+00066:+00108:+00013:003245.7412:03794
03795:+00059:+00118:+00045:003245.7412:03795
03796:+00038:+00098:+00050:003245.7412:03796
03797:+00017:+00100:-00082:003245.7412:03797
03798:-00001:+00060:-00053:003326.3413:03798
03799:-00024:+00034:+00033:003326.3413:03799
03800:-00032:-00017:-00076:003326.3413:03800
03801:-00063:-00013:-00087:003326.3413:03801
03802:-00038:-00032:-00058:003326.3413:03802
03803:-00027:-00066:+00064:003326.3413:03803
03804:-00010:-00063:+00044:003327.9797:03804
03805:-00039:-00057:+00137:003327.9797:03805
03806:-00002:-00036:+00129:003327.9797:03806
03807:-00031:-00070:+00109:003327.9797:03807
03808:-00040:-00046:-00018:003327.9797:03808
03809:-00016:-00024:+00044:003327.9797:03809
03810:-00035:-00042:-00004:003237.3562:03810
03811:-00029:-00051:-00107:003237.3562:03811
03812:+00022:-00024:-00011:003237.3562:03812
03813:+00023:-00009:-00080:003237.3562:03813
03814:+00010:-00052:-00077:003237.3562:03814
03815:+00040:-00046:-00003:003237.3562:03815
03816:+00039:-00066:+00058:003308.8442:03816
03817:-00020:-00049:+00006:003308.8442:03817
03818:+00004:-00039:+00025:003308.8442:03818
03819:-00018:-00030:-00027:003308.8442:03819
03820:-00037:-00032:+00023:003308.8442:03820
03821:-00041:-00018:+00026:003308.8442:03821
03822:-00069:-00008:-00046:003308.8442:03822
03823:-00045:+00022:-00113:003310.5983:03823
03824:-00069:+00015:-00027:003310.5983:03824
03825:-00057:+00023:-00053:003310.5983:03825
03826:-00044:+00038:-00069:003310.5983:03826
03827:-00027:+00030:-00053:003310.5983:03827
03828:-00010:+00064:-00024:003310.5983:03828
03829:-00008:+00046:+00016:003228.9020:03829
03830:+00025:+00059:+00011:003228.9020:03830
03831:+00013:+00043:+00047:003228.9020:03831
03832:+00014:+00049:+00078:003228.9020:03832
03833:+00014:+00029:+00083:003228.9020:03833
03834:+00016:+00016:-00049:003228.9020:03834
03835:+00003:+00037:-00078:003317.5798:03835
03836:+00008:+00003:-00080:003317.5798:03836
03837:+00031:+00022:-00079:003317.5798:03837
03838:+00020:-00011:-00089:003317.5798:03838
03839:+00027:-00025:-00036:003317.5798:03839
03840:+00037:-00045:+00051:003317.5798:03840
03841:+00052:-00043:-00023:003319.2565:03841
03842:+00040:-00040:+00068:003319.2565:03842
03843:+00065:-00051:+00174:003319.2565:03843
03844:+00007:-00055:+00167:003319.2565:03844
03845:+00051:-00028:+00039:003319.2565:03845
03846:+00019:-00048:-00050:003319.2565:03846
03847:+00005:-00047:-00095:003237.2937:03847
03848:-00033:-00064:-00059:003237.2937:03848
03849:-00024:-00013:-00123:003237.2937:03849
03850:-00050:-00070:-00060:003237.2937:03850
03851:+00001:-00087:-00030:003237.2937:03851
03852:-00019:-00106:+00015:003237.2937:03852
03853:+00010:-00083:+00003:003317.5727:03853
03854:+00001:-00089:+00083:003317.5727:03854
03855:+00019:-00080:+00085:003317.5727:03855
03856:+00020:-00058:+00113:003317.5727:03856
03857:+00020:-00052:+00034:003317.5727:03857
03858:-00012:-00065:+00039:003317.5727:03858
03859:-00021:-00036:-00067:003327.9338:03859
03860:-00031:-00009:-00019:003327.9338:03860
03861:-00036:+00005:-00036:003327.9338:03861
03862:-00049:+00011:+00010:003327.9338:03862
03863:-00048:+00014:-00078:003327.9338:03863
03864:-00031:+00054:-00024:003327.9338:03864
03865:-00011:+00013:+00029:003228.8898:03865
03866:-00026:+00036:+00042:003228.8898:03866
03867:-00016:+00049:+00061:003228.8898:03867
03868:-00029:+00031:+00068:003228.8898:03868
03869:-00043:+00028:+00016:003228.8898:03869
03870:-00064:+00070:-00099:003228.8898:03870
03871:-00064:+00046:-00094:003317.5402:03871
03872:-00071:+00049:-00058:003317.5402:03872
03873:-00067:+00035:+00022:003317.5402:03873
03874:-00032:+00038:+00008:003317.5402:03874
03875:-00021:+00010:+00021:003317.5402:03875
03876:+00005:+00020:-00017:003317.5402:03876
03877:+00008:+00025:+00035:003319.2241:03877
03878:+00034:+00042:-00072:003319.2241:03878
03879:+00026:+00025:-00028:003319.2241:03879
03880:+00040:+00046:+00029:003319.2241:03880
03881:+00023:+00039:+00084:003319.2241:03881
03882:+00062:+00052:+00047:003319.2241:03882
03883:+00050:+00018:+00071:003228.9208:03883
03884:+00036:+00018:-00022:003228.9208:03884
03885:+00006:-00016:+00030:003228.9208:03885
03886:+00011:-00028:+00013:003228.9208:03886
03887:-00009:-00047:-00024:003228.9208:03887
03888:-00019:-00074:-00050:003228.9208:03888
03889:-00024:-00077:-00068:003308.8574:03889
03890:-00031:-00101:-00054:003308.8574:03890
03891:-00034:-00104:+00001:003308.8574:03891
03892:-00043:-00126:+00093:003308.8574:03892
03893:-00036:-00105:+00037:003308.8574:03893
03894:-00054:-00089:+00011:003308.8574:03894
03895:-00019:-00041:-00057:003308.8574:03895
03896:-00033:-00039:-00061:003327.8356:03896
03897:+00006:-00001:-00046:003327.8356:03897
03898:+00006:+00034:+00013:003327.8356:03898
03899:+00060:+00046:+00061:003327.8356:03899
03900:+00037:+00049:+00025:003327.8356:03900
03901:+00019:+00064:+00070:003327.8356:03901
03902:+00010:+00011:-00085:003237.1992:03902
03903:-00006:+00051:-00195:003237.1992:03903
03904:+00029:+00027:-00156:003237.1992:03904
03905:+00007:+00008:+00081:003237.1992:03905
03906:+00014:-00007:+00097:003237.1992:03906
03907:+00021:-00009:+00039:003237.1992:03907
03908:+00024:-00020:-00021:003326.3349:03908
03909:+00013:-00031:+00032:003326.3349:03909
03910:-00034:-00028:+00022:003326.3349:03910
03911:-00051:-00011:-00010:003326.3349:03911
03912:-00068:-00026:-00008:003326.3349:03912
03913:-00062:+00003:+00031:003326.3349:03913
03914:-00085:+00022:+00021:003327.9077:03914
03915:-00109:+00020:+00044:003327.9077:03915
03916:-00065:+00057:+00014:003327.9077:03916
03917:-00080:+00027:+00059:003327.9077:03917
03918:-00004:+00101:-00045:003327.9077:03918
03919:-00013:+00096:-00007:003327.9077:03919
03920:+00039:+00105:-00030:003228.8647:03920
03921:+00049:+00080:-00002:003228.8647:03921
03922:+00054:+00101:+00002:003228.8647:03922
03923:+00027:+00054:+00050:003228.8647:03923
03924:-00007:-00013:+00014:003228.8647:03924
03925:-00005:+00006:+00000:003228.8647:03925
03926:-00010:-00065:-00087:003282.8869:03926
03927:-00021:-00045:-00051:003282.8869:03927
03928:-00030:-00096:+00007:003282.8869:03928
03929:+00005:-00075:+00118:003282.8869:03929
03930:-00034:-00114:+00115:003282.8869:03930
03931:-00021:-00088:+00103:003282.8869:03931
03932:-00036:-00108:+00041:003267.9321:03932
03933:-00041:-00092:-00065:003267.9321:03933
03934:-00051:-00078:-00059:003267.9321:03934
03935:-00088:-00083:+00028:003267.9321:03935
03936:-00064:-00066:+00099:003267.9321:03936
03937:-00085:-00065:+00096:003267.9321:03937
03938:-00044:-00046:-00016:003163.3178:03938
03939:-00053:-00050:-00050:003163.3178:03939
03940:-00019:-00008:-00063:003163.3178:03940
03941:+00015:-00033:-00029:003163.3178:03941
03942:+00049:-00003:+00001:003163.3178:03942
03943:+00075:+00007:+00048:003163.3178:03943
03944:+00071:+00020:+00031:003163.3178:03944
03945:+00043:-00004:+00009:003232.2746:03945
03946:+00035:+00003:-00033:003232.2746:03946
03947:+00014:+00021:-00008:003232.2746:03947
03948:-00012:+00017:+00053:003232.2746:03948
03949:-00014:+00024:+00048:003232.2746:03949
03950:-00018:+00005:+00096:003232.2746:03950
03951:-00009:+00049:+00014:003234.5681:03951
03952:-00034:-00001:+00065:003234.5681:03952
03953:-00007:+00085:-00090:003234.5681:03953
03954:-00046:+00072:-00013:003234.5681:03954
03955:+00005:+00116:+00006:003234.5681:03955
03956:-00041:+00073:+00064:003234.5681:03956
03957:-00024:+00073:+00038:003147.3505:03957
03958:-00041:+00081:-00062:003147.3505:03958
03959:-00051:+00042:-00060:003147.3505:03959
03960:-00055:+00058:-00097:003147.3505:03960
03961:-00012:+00011:-00030:003147.3505:03961
03962:+00017:+00036:+00051:003147.3505:03962
03963:-00021:+00001:+00048:003232.3056:03963
03964:+00006:-00018:+00039:003232.3056:03964
03965:-00007:-00044:+00073:003232.3056:03965
03966:-00008:-00048:+00070:003232.3056:03966
03967:-00054:-00053:-00030:003232.3056:03967
03968:-00023:-00009:-00078:003232.3056:03968
03969:-00032:-00043:-00050:003232.3056:03969
03970:-00028:+00003:-00025:003242.8576:03970
03971:-00026:+00002:+00007:003242.8576:03971
03972:-00014:+00015:-00031:003242.8576:03972
03973:-00029:+00015:+00007:003242.8576:03973
03974:+00003:+00041:+00051:003242.8576:03974
03975:-00013:+00027:+00082:003242.8576:03975
03976:-00011:+00044:+00060:003171.3710:03976
03977:-00026:+00027:+00000:003171.3710:03977
03978:-00053:+00051:-00015:003171.3710:03978
03979:-00055:+00025:-00077:003171.3710:03979
03980:-00047:+00035:-00027:003171.3710:03980
03981:-00054:-00004:-00141:003171.3710:03981
03982:-00052:+00035:-00127:003257.3713:03982
03983:-00021:-00014:-00059:003257.3713:03983
03984:-00010:+00000:-00047:003257.3713:03984
03985:-00006:-00033:-00030:003257.3713:03985
03986:+00026:-00003:-00009:003257.3713:03986
03987:+00027:+00006:-00007:003257.3713:03987
03988:+00024:+00023:-00004:003276.3366:03988
03989:-00006:-00002:+00057:003276.3366:03989
03990:+00001:+00050:+00081:003276.3366:03990
03991:-00032:+00028:+00070:003276.3366:03991
03992:-00025:+00084:+00020:003276.3366:03992
03993:-00046:+00053:-00024:003276.3366:03993
03994:-00044:+00079:-00017:003195.7673:03994
03995:-00062:+00052:-00093:003195.7673:03995
03996:-00054:+00048:-00109:003195.7673:03996
03997:-00045:+00034:-00124:003195.7673:03997
03998:-00030:+00012:-00104:003195.7673:03998
03999:-00052:+00010:-00090:003195.7673:03999
04000:-00038:-00001:-00041:003282.9445:04000
04001:-00003:+00015:+00000:003282.9445:04001
04002:+00004:-00006:+00076:003282.9445:04002
04003:-00012:+00002:+00071:003282.9445:04003
04004:-00008:+00018:+00112:003282.9445:04004
04005:-00023:+00020:+00033:003282.9445:04005
04006:-00038:-00001:-00023:003310.6047:04006
04007:-00030:+00034:-00057:003310.6047:04007
04008:-00018:+00031:-00089:003310.6047:04008
04009:-00016:+00035:-00111:003310.6047:04009
04010:-00004:+00038:-00123:003310.6047:04010
04011:+00010:+00037:+00012:003310.6047:04011
04012:+00009:+00021:-00015:003310.6047:04012
04013:-00007:+00049:+00076:003228.8957:04013
04014:-00009:+00033:+00046:003228.8957:04014
04015:+00000:+00051:+00031:003228.8957:04015
04016:-00033:+00033:+00049:003228.8957:04016
04017:-00037:+00025:+00045:003228.8957:04017
04018:-00084:+00021:-00039:003228.8957:04018
04019:-00043:+00014:-00108:003317.5861:04019
04020:-00061:-00004:-00053:003317.5861:04020
04021:-00054:-00016:-00126:003317.5861:04021
04022:-00028:-00007:-00124:003317.5861:04022
04023:+00005:-00017:-00093:003317.5861:04023
04024:+00021:-00008:+00004:003317.5861:04024
04025:+00034:-00011:+00031:003327.9208:04025
04026:+00043:-00004:+00078:003327.9208:04026
04027:+00049:+00006:+00127:003327.9208:04027
04028:+00028:-00001:+00205:003327.9208:04028
04029:+00005:+00019:+00053:003327.9208:04029
04030:-00020:+00049:-00024:003327.9208:04030
04031:+00005:+00035:-00066:003245.6523:04031
04032:-00017:+00048:-00086:003245.6523:04032
04033:-00017:+00022:-00110:003245.6523:04033
04034:+00013:+00020:-00106:003245.6523:04034
04035:+00003:+00019:-00042:003245.6523:04035
04036:+00020:-00016:-00077:003245.6523:04036
04037:+00048:+00022:+00019:003335.0964:04037
04038:+00029:-00011:+00081:003335.0964:04038
04039:+00009:-00032:+00134:003335.0964:04039
04040:+00018:-00021:+00105:003335.0964:04040
04041:+00016:+00023:-00001:003335.0964:04041
04042:-00008:-00019:+00026:003335.0964:04042
04043:-00050:+00000:-00028:003345.5908:04043
04044:-00067:+00000:+00004:003345.5908:04044
04045:-00040:+00039:-00090:003345.5908:04045
04046:-00042:+00048:-00109:003345.5908:04046
04047:-00022:+00044:-00096:003345.5908:04047
04048:+00013:+00065:-00055:003345.5908:04048
04049:+00013:+00057:+00064:003262.6994:04049
04050:+00024:+00040:+00045:003262.6994:04050
04051:+00051:+00066:+00036:003262.6994:04051
04052:+00040:+00085:+00000:003262.6994:04052
04053:+00040:+00057:+00068:003262.6994:04053
04054:+00010:+00072:-00054:003262.6994:04054
04055:+00004:+00070:-00088:003352.9465:04055
04056:-00025:+00069:-00081:003352.9465:04056
04057:-00040:+00025:-00129:003352.9465:04057
04058:-00015:+00026:-00162:003352.9465:04058
04059:+00018:+00028:+00024:003352.9465:04059
04060:+00023:-00002:+00147:003352.9465:04060
04061:+00038:-00019:+00243:003354.3537:04061
04062:+00090:+00015:+00040:003354.3537:04062
04063:+00057:+00002:+00021:003354.3537:04063
04064:+00022:-00008:-00025:003354.3537:04064
04065:+00016:-00012:-00039:003354.3537:04065
04066:-00050:-00014:-00055:003354.3537:04066
04067:-00113:-00034:+00096:003254.1567:04067
04068:-00144:-00029:+00080:003254.1567:04068
04069:-00123:-00034:-00041:003254.1567:04069
04070:-00073:-00022:-00141:003254.1567:04070
04071:-00049:+00000:-00071:003254.1567:04071
04072:-00067:-00020:-00142:003254.1567:04072
04073:+00022:-00003:+00202:003352.9465:04073
04074:+00110:-00017:+00189:003352.9465:04074
04075:+00051:+00018:+00150:003352.9465:04075
04076:+00081:-00010:+00095:003352.9465:04076
04077:+00014:-00015:+00012:003352.9465:04077
04078:-00036:-00020:-00012:003352.9465:04078
04079:-00026:-00027:-00019:003336.8671:04079
04080:-00053:-00021:-00165:003336.8671:04080
04081:-00037:-00013:+00000:003336.8671:04081
04082:+00004:-00049:+00044:003336.8671:04082
04083:-00006:-00021:+00090:003336.8671:04083
04084:+00039:-00024:-00030:003336.8671:04084
04085:+00048:-00020:+00077:003271.2609:04085
04086:+00029:-00012:+00144:003271.2609:04086
04087:+00025:+00007:+00177:003271.2609:04087
04088:+00003:+00000:+00008:003271.2609:04088
04089:-00031:+00032:-00038:003271.2609:04089
04090:-00039:+00037:-00088:003271.2609:04090
04091:-00080:+00053:-00169:003379.9670:04091
04092:-00059:+00026:-00041:003379.9670:04092
04093:-00070:+00051:+00035:003379.9670:04093
04094:-00066:+00014:-00041:003379.9670:04094
04095:-00024:+00030:-00067:003379.9670:04095
04096:+00038:+00058:+00008:003379.9670:04096
04097:+00050:+00055:+00018:003381.1826:04097
04098:+00067:+00058:-00023:003381.1826:04098
04099:+00084:+00075:+00045:003381.1826:04099
04100:+00089:+00068:+00071:003381.1826:04100
04101:+00008:+00080:-00006:003381.1826:04101
04102:+00018:+00085:-00012:003381.1826:04102
04103:-00003:+00029:-00208:003314.7263:04103
04104:-00062:+00048:-00333:003314.7263:04104
04105:-00069:+00010:-00192:003314.7263:04105
04106:-00030:-00006:-00032:003314.7263:04106
04107:-00064:-00077:+00387:003314.7263:04107
04108:-00041:-00044:+00318:003314.7263:04108
04109:-00058:-00066:+00188:003389.0825:04109
04110:-00031:-00055:-00153:003389.0825:04110
04111:-00042:-00052:-00400:003389.0825:04111
04112:+00001:+00003:-00359:003389.0825:04112
04113:+00060:+00008:-00102:003389.0825:04113
04114:+00053:+00006:+00191:003389.0825:04114
04115:+00075:-00026:+00193:003381.3645:04115
04116:+00042:-00033:+00160:003381.3645:04116
04117:+00060:-00027:+00162:003381.3645:04117
04118:+00005:-00037:+00181:003381.3645:04118
04119:+00003:-00035:+00010:003381.3645:04119
04120:+00012:+00000:-00069:003381.3645:04120
04121:+00066:-00014:-00136:003262.7949:04121
04122:+00051:+00000:-00089:003262.7949:04122
04123:-00011:-00015:-00051:003262.7949:04123
04124:-00049:+00008:-00051:003262.7949:04124
04125:-00055:+00003:-00028:003262.7949:04125
04126:-00056:-00016:-00001:003262.7949:04126
04127:-00060:-00001:+00103:003317.7368:04127
04128:-00057:-00028:+00193:003317.7368:04128
04129:-00055:+00005:+00192:003317.7368:04129
04130:-00069:-00015:-00064:003317.7368:04130
04131:-00027:+00030:-00090:003317.7368:04131
04132:-00068:+00037:+00042:003317.7368:04132
04133:-00043:+00035:+00039:003284.8039:04133
04134:-00069:+00050:-00075:003284.8039:04134
04135:-00015:+00055:-00112:003284.8039:04135
04136:-00032:+00035:-00079:003284.8039:04136
04137:-00001:+00011:-00064:003284.8039:04137
04138:-00007:+00022:+00005:003284.8039:04138
04139:+00027:-00031:+00087:003171.3474:04139
04140:+00037:-00033:+00176:003171.3474:04140
04141:+00048:-00013:+00096:003171.3474:04141
04142:+00011:-00020:+00068:003171.3474:04142
04143:-00025:-00047:+00091:003171.3474:04143
04144:-00016:-00021:+00070:003171.3474:04144
04145:-00079:-00025:-00173:003240.6782:04145
04146:-00084:+00020:-00190:003240.6782:04146
04147:-00059:-00008:-00098:003240.6782:04147
04148:-00046:+00008:-00036:003240.6782:04148
04149:-00065:+00002:+00023:003240.6782:04149
04150:+00003:+00033:+00123:003240.6782:04150
04151:+00018:+00000:+00041:003240.6782:04151
04152:+00049:+00055:-00015:003226.4375:04152
04153:+00037:+00078:+00027:003226.4375:04153
04154:+00069:+00087:-00030:003226.4375:04154
04155:-00007:+00100:-00024:003226.4375:04155
04156:+00043:+00114:+00092:003226.4375:04156
04157:+00017:+00114:-00102:003226.4375:04157
04158:-00032:+00086:-00133:003131.5322:04158
04159:-00017:+00014:+00009:003131.5322:04159
04160:-00056:+00033:-00049:003131.5322:04160
04161:-00045:-00029:+00008:003131.5322:04161
04162:-00019:-00067:+00036:003131.5322:04162
04163:-00021:-00063:+00013:003131.5322:04163
04164:-00020:-00044:-00067:003199.3889:04164
04165:+00000:-00041:+00005:003199.3889:04165
04166:-00062:-00077:-00055:003199.3889:04166
04167:-00065:-00038:+00033:003199.3889:04167
04168:-00053:-00039:+00142:003199.3889:04168
04169:-00095:-00046:+00062:003199.3889:04169
04170:-00073:-00047:+00050:003199.3889:04170
04171:-00049:-00005:+00001:003234.5620:04171
04172:-00039:-00006:-00018:003234.5620:04172
04173:-00009:+00010:-00004:003234.5620:04173
04174:+00031:+00015:+00081:003234.5620:04174
04175:+00093:+00031:-00027:003234.5620:04175
04176:+00064:+00034:-00091:003234.5620:04176
04177:+00061:+00045:-00042:003163.3298:04177
04178:+00051:+00048:-00029:003163.3298:04178
04179:+00022:+00030:-00043:003163.3298:04179
04180:+00019:+00047:-00060:003163.3298:04180
04181:-00003:+00040:+00036:003163.3298:04181
04182:+00003:+00026:+00093:003163.3298:04182
04183:-00040:+00019:+00164:003274.3842:04183
04184:-00048:+00000:+00061:003274.3842:04184
04185:-00081:-00020:+00011:003274.3842:04185
04186:-00045:-00012:-00054:003274.3842:04186
04187:-00046:-00014:-00085:003274.3842:04187
04188:-00077:-00059:-00092:003274.3842:04188
04189:-00051:-00023:-00066:003301.9721:04189
04190:-00030:-00050:-00071:003301.9721:04190
04191:-00033:-00028:-00011:003301.9721:04191
04192:-00017:-00042:+00105:003301.9721:04192
04193:+00010:-00021:+00130:003301.9721:04193
04194:+00044:-00004:+00098:003301.9721:04194
04195:+00075:+00031:+00049:003220.5229:04195
04196:+00055:+00034:+00071:003220.5229:04196
04197:+00054:+00047:+00054:003220.5229:04197
04198:+00038:+00061:-00004:003220.5229:04198
04199:+00026:+00042:-00142:003220.5229:04199
04200:+00018:+00029:-00087:003220.5229:04200
04201:+00000:+00049:-00091:003326.3149:04201
04202:-00053:-00003:-00021:003326.3149:04202
04203:-00063:-00017:+00070:003326.3149:04203
04204:-00035:-00036:+00042:003326.3149:04204
04205:-00039:-00036:+00013:003326.3149:04205
04206:-00040:-00050:+00026:003326.3149:04206
04207:-00012:-00047:+00082:003336.8474:04207
04208:-00018:-00018:-00009:003336.8474:04208
04209:+00017:-00002:+00023:003336.8474:04209
04210:-00007:+00004:+00065:003336.8474:04210
04211:-00009:+00015:-00069:003336.8474:04211
04212:-00012:+00034:-00124:003336.8474:04212
04213:+00021:+00029:-00067:003245.6906:04213
04214:-00006:-00006:-00068:003245.6906:04214
04215:+00049:+00052:-00069:003245.6906:04215
04216:+00062:+00037:-00010:003245.6906:04216
04217:+00062:+00033:+00107:003245.6906:04217
04218:+00043:+00022:+00036:003245.6906:04218
04219:+00043:+00020:+00006:003326.2819:04219
04220:+00021:+00011:-00009:003326.2819:04220
04221:-00040:+00007:-00019:003326.2819:04221
04222:-00048:-00003:-00078:003326.2819:04222
04223:-00041:-00001:-00115:003326.2819:04223
04224:-00069:-00045:-00001:003326.2819:04224
04225:-00058:-00052:-00031:003319.1135:04225
04226:-00044:-00067:-00038:003319.1135:04226
04227:-00041:-00075:-00032:003319.1135:04227
04228:-00028:-00112:+00050:003319.1135:04228
04229:-00015:-00086:+00028:003319.1135:04229
04230:-00014:-00089:+00053:003319.1135:04230
04231:+00019:-00057:+00010:003319.1135:04231
04232:-00034:-00067:-00005:003229.0148:04232
04233:-00021:-00051:-00097:003229.0148:04233
04234:+00003:-00001:-00033:003229.0148:04234
04235:-00006:+00007:-00011:003229.0148:04235
04236:-00037:+00018:+00006:003229.0148:04236
04237:+00051:+00066:-00023:003229.0148:04237
04238:+00051:+00064:-00006:003317.5141:04238
04239:+00066:+00052:-00005:003317.5141:04239
04240:+00052:+00064:-00077:003317.5141:04240
04241:+00081:+00068:-00020:003317.5141:04241
04242:+00024:+00011:-00066:003317.5141:04242
04243:-00005:+00012:+00034:003317.5141:04243
04244:-00006:+00001:+00001:003319.2111:04244
04245:-00011:+00002:-00011:003319.2111:04245
04246:-00045:-00016:-00026:003319.2111:04246
04247:-00067:-00012:-00064:003319.2111:04247
04248:-00066:-00032:-00028:003319.2111:04248
04249:-00056:-00010:+00005:003319.2111:04249
04250:-00070:-00027:-00005:003245.6462:04250
04251:-00026:-00036:+00036:003245.6462:04251
04252:-00016:-00023:+00014:003245.6462:04252
04253:-00011:-00016:+00011:003245.6462:04253
04254:-00053:-00036:+00039:003245.6462:04254
04255:+00020:-00009:+00081:003245.6462:04255
04256:-00009:-00019:+00029:003317.5009:04256
04257:+00015:-00031:-00051:003317.5009:04257
04258:+00007:-00021:-00078:003317.5009:04258
04259:+00035:-00016:-00044:003317.5009:04259
04260:+00012:-00020:+00005:003317.5009:04260
04261:+00033:-00052:+00081:003317.5009:04261
04262:+00026:-00064:+00004:003327.9274:04262
04263:+00036:-00064:+00058:003327.9274:04263
04264:+00000:-00111:+00111:003327.9274:04264
04265:-00009:-00096:+00039:003327.9274:04265
04266:-00011:-00100:-00018:003327.9274:04266
04267:-00006:-00089:-00173:003327.9274:04267
04268:+00004:-00113:+00095:003228.8332:04268
04269:+00011:-00096:+00197:003228.8332:04269
04270:+00000:-00119:+00214:003228.8332:04270
04271:+00029:-00107:+00032:003228.8332:04271
04272:+00033:-00107:-00066:003228.8332:04272
04273:+00013:-00074:-00107:003228.8332:04273
04274:-00043:-00071:-00062:003308.7468:04274
04275:-00034:-00043:+00105:003308.7468:04275
04276:-00034:-00054:+00106:003308.7468:04276
04277:-00045:-00046:+00054:003308.7468:04277
04278:-00050:-00014:+00028:003308.7468:04278
04279:-00038:-00039:+00032:003308.7468:04279
04280:-00017:+00020:-00058:003319.2241:04280
04281:-00018:+00035:-00068:003319.2241:04281
04282:-00020:+00030:-00069:003319.2241:04282
04283:+00014:+00013:+00039:003319.2241:04283
04284:+00039:+00037:-00004:003319.2241:04284
04285:+00019:+00011:-00070:003319.2241:04285
04286:+00016:+00000:-00015:003254.0935:04286
04287:-00001:+00004:+00120:003254.0935:04287
04288:-00016:-00005:+00110:003254.0935:04288
04289:-00005:+00015:-00048:003254.0935:04289
04290:+00003:+00028:+00000:003254.0935:04290
04291:+00022:+00012:+00039:003254.0935:04291
04292:+00021:+00025:-00009:003352.8461:04292
04293:+00011:+00028:-00099:003352.8461:04293
04294:+00024:+00048:-00159:003352.8461:04294
04295:+00045:+00039:-00114:003352.8461:04295
04296:+00019:+00051:-00018:003352.8461:04296
04297:-00006:+00021:+00107:003352.8461:04297
04298:-00007:+00017:+00177:003363.1689:04298
04299:+00015:+00000:+00084:003363.1689:04299
04300:+00015:-00017:-00039:003363.1689:04300
04301:-00026:-00010:-00039:003363.1689:04301
04302:-00043:-00036:-00110:003363.1689:04302
04303:-00053:-00013:-00111:003363.1689:04303
04304:-00030:-00029:-00074:003297.1005:04304
04305:-00028:-00047:-00024:003297.1005:04305
04306:-00016:-00044:+00032:003297.1005:04306
04307:-00018:-00063:+00098:003297.1005:04307
04308:-00022:-00091:+00099:003297.1005:04308
04309:-00001:-00096:+00026:003297.1005:04309
04310:+00039:-00069:-00021:003370.8464:04310
04311:+00076:-00055:+00092:003370.8464:04311
04312:+00043:-00075:+00132:003370.8464:04312
04313:+00047:-00062:+00085:003370.8464:04313
04314:+00040:-00062:-00050:003370.8464:04314
04315:+00048:-00050:-00053:003370.8464:04315
04316:+00024:-00039:+00031:003381.1352:04316
04317:+00023:-00041:+00037:003381.1352:04317
04318:+00017:-00047:+00062:003381.1352:04318
04319:+00016:-00062:+00065:003381.1352:04319
04320:+00006:-00050:-00001:003381.1352:04320
04321:-00005:-00034:+00019:003381.1352:04321
04322:-00024:-00048:+00013:003279.9003:04322
04323:+00002:-00034:-00014:003279.9003:04323
04324:-00011:-00015:-00049:003279.9003:04324
04325:-00001:-00015:-00077:003279.9003:04325
04326:-00064:-00015:+00100:003279.9003:04326
04327:-00054:+00009:+00054:003279.9003:04327
04328:-00066:+00021:+00014:003344.0312:04328
04329:-00031:+00032:-00019:003344.0312:04329
04330:-00029:+00053:+00016:003344.0312:04330
04331:-00028:+00048:+00013:003344.0312:04331
04332:-00020:+00044:+00042:003344.0312:04332
04333:+00021:+00047:+00023:003344.0312:04333
04334:+00011:+00063:-00001:003327.9731:04334
04335:+00046:+00072:-00036:003327.9731:04335
04336:+00025:+00084:+00037:003327.9731:04336
04337:-00004:+00043:+00090:003327.9731:04337
04338:-00002:+00028:+00084:003327.9731:04338
04339:+00005:+00026:+00108:003327.9731:04339
04340:-00020:+00007:+00065:003220.4792:04340
04341:-00028:-00012:-00078:003220.4792:04341
04342:-00034:-00033:-00070:003220.4792:04342
04343:-00016:-00022:+00006:003220.4792:04343
04344:-00013:-00029:-00009:003220.4792:04344
04345:-00049:-00044:+00002:003220.4792:04345
04346:-00024:-00042:+00065:003265.7985:04346
04347:-00050:-00080:+00069:003265.7985:04347
04348:-00011:-00066:+00081:003265.7985:04348
04349:-00010:-00062:+00085:003265.7985:04349
04350:-00024:-00053:+00062:003265.7985:04350
04351:-00034:-00078:+00085:003265.7985:04351
04352:+00006:-00060:-00016:003265.7985:04352
04353:-00021:-00076:-00045:003259.4641:04353
04354:-00011:-00077:-00069:003259.4641:04354
04355:+00000:-00079:-00062:003259.4641:04355
04356:-00023:-00081:-00078:003259.4641:04356
04357:+00000:-00061:-00129:003259.4641:04357
04358:-00022:-00064:-00019:003259.4641:04358
04359:+00006:-00057:+00030:003163.1918:04359
04360:+00016:-00054:+00015:003163.1918:04360
04361:+00016:-00024:-00016:003163.1918:04361
04362:+00016:-00025:+00033:003163.1918:04362
04363:+00018:+00000:-00014:003163.1918:04363
04364:+00014:+00000:+00052:003163.1918:04364
04365:+00000:+00016:+00044:003240.5283:04365
04366:-00024:+00028:+00094:003240.5283:04366
04367:-00033:+00050:+00002:003240.5283:04367
04368:-00022:+00071:-00160:003240.5283:04368
04369:-00044:+00082:-00122:003240.5283:04369
04370:+00001:+00089:-00081:003240.5283:04370
04371:-00024:+00074:-00053:003251.1584:04371
04372:+00006:+00103:-00062:003251.1584:04372
04373:+00023:+00117:-00033:003251.1584:04373
04374:+00026:+00121:+00006:003251.1584:04374
04375:-00007:+00114:+00012:003251.1584:04375
04376:+00015:+00097:+00038:003251.1584:04376
04377:-00033:+00076:+00018:003251.1584:04377
04378:-00051:+00042:-00035:003171.3291:04378
04379:-00053:+00068:-00041:003171.3291:04379
04380:-00064:+00021:-00064:003171.3291:04380
04381:-00044:+00013:-00048:003171.3291:04381
04382:-00064:-00017:-00024:003171.3291:04382
04383:-00029:-00002:-00022:003171.3291:04383
04384:-00046:-00029:+00041:003257.2895:04384
04385:-00021:-00016:+00017:003257.2895:04385
04386:-00030:-00041:+00094:003257.2895:04386
04387:-00011:-00023:+00033:003257.2895:04387
04388:-00038:-00061:+00032:003257.2895:04388
04389:-00037:-00062:+00022:003257.2895:04389
04390:-00051:-00056:-00021:003259.4890:04390
04391:-00031:-00027:-00047:003259.4890:04391
04392:-00013:-00020:-00048:003259.4890:04392
04393:-00010:-00007:-00044:003259.4890:04393
04394:-00020:-00010:-00093:003259.4890:04394
04395:-00006:-00008:-00010:003259.4890:04395
04396:+00032:-00020:-00004:003187.5651:04396
04397:+00025:+00007:+00023:003187.5651:04397
04398:+00048:-00001:+00014:003187.5651:04398
04399:+00019:+00038:+00037:003187.5651:04399
04400:-00012:+00037:+00033:003187.5651:04400
04401:-00009:+00058:+00080:003187.5651:04401
04402:-00025:+00051:-00048:003282.8549:04402
04403:-00037:+00064:-00061:003282.8549:04403
04404:-00040:+00046:-00057:003282.8549:04404
04405:-00056:+00079:+00015:003282.8549:04405
04406:-00045:+00055:-00018:003282.8549:04406
04407:-00054:+00098:-00016:003282.8549:04407
04408:-00052:+00070:-00053:003284.8161:04408
04409:-00028:+00075:-00059:003284.8161:04409
04410:-00051:+00096:-00021:003284.8161:04410
04411:-00012:+00094:-00058:003284.8161:04411
04412:-00029:+00084:-00029:003284.8161:04412
04413:-00039:+00074:+00001:003284.8161:04413
04414:-00040:+00111:-00025:003284.8161:04414
04415:-00028:+00100:-00051:003212.1376:04415
04416:-00005:+00057:-00045:003212.1376:04416
04417:+00005:+00076:-00037:003212.1376:04417
04418:+00044:+00046:-00085:003212.1376:04418
04419:+00036:+00058:+00028:003212.1376:04419
04420:+00038:+00070:+00000:003212.1376:04420
04421:+00030:+00053:+00110:003308.6748:04421
04422:+00009:+00053:+00055:003308.6748:04422
04423:+00017:+00047:+00159:003308.6748:04423
04424:-00020:+00010:-00058:003308.6748:04424
04425:-00010:+00043:-00101:003308.6748:04425
04426:-00017:+00018:-00081:003308.6748:04426
04427:+00001:+00030:+00005:003301.9143:04427
04428:-00016:+00017:-00056:003301.9143:04428
04429:+00019:+00028:-00109:003301.9143:04429
04430:-00012:+00002:-00024:003301.9143:04430
04431:+00007:+00032:-00018:003301.9143:04431
04432:-00021:-00019:+00099:003301.9143:04432
04433:-00008:+00023:+00112:003237.2431:04433
04434:-00004:+00003:+00075:003237.2431:04434
04435:-00008:+00022:-00002:003237.2431:04435
04436:-00002:+00017:-00053:003237.2431:04436
04437:-00033:+00023:-00009:003237.2431:04437
04438:-00009:+00029:-00017:003237.2431:04438
04439:-00016:+00031:-00085:003317.5207:04439
04440:+00008:+00039:-00048:003317.5207:04440
04441:-00005:+00054:-00024:003317.5207:04441
04442:+00007:+00031:+00049:003317.5207:04442
04443:+00010:+00041:-00035:003317.5207:04443
04444:+00022:+00055:+00019:003317.5207:04444
04445:+00036:+00043:+00049:003327.9077:04445
04446:+00013:+00045:+00090:003327.9077:04446
04447:+00007:+00065:+00047:003327.9077:04447
04448:-00033:+00050:+00041:003327.9077:04448
04449:-00034:+00012:+00002:003327.9077:04449
04450:-00048:+00041:+00000:003327.9077:04450
04451:-00046:+00002:-00108:003254.1696:04451
04452:-00051:+00023:-00067:003254.1696:04452
04453:-00035:+00003:-00069:003254.1696:04453
04454:-00023:-00005:-00042:003254.1696:04454
04455:-00020:+00005:-00024:003254.1696:04455
04456:+00010:-00002:+00067:003254.1696:04456
04457:+00032:+00034:+00111:003335.1757:04457
04458:+00025:+00031:+00112:003335.1757:04458
04459:+00011:+00048:+00122:003335.1757:04459
04460:+00017:+00069:+00009:003335.1757:04460
04461:-00009:+00055:-00001:003335.1757:04461
04462:-00016:+00044:-00079:003335.1757:04462
04463:-00024:+00031:-00122:003363.2622:04463
04464:-00022:+00041:-00091:003363.2622:04464
04465:+00009:+00032:-00090:003363.2622:04465
04466:+00049:+00055:+00022:003363.2622:04466
04467:+00013:+00009:+00029:003363.2622:04467
04468:+00034:+00027:-00051:003363.2622:04468
04469:+00023:+00036:+00029:003271.2800:04469
04470:+00013:+00012:+00094:003271.2800:04470
04471:-00010:+00017:+00061:003271.2800:04471
04472:+00027:+00011:+00011:003271.2800:04472
04473:-00014:-00019:+00086:003271.2800:04473
04474:-00023:-00006:+00040:003271.2800:04474
04475:-00065:-00033:-00015:003344.0378:04475
04476:-00054:-00015:-00095:003344.0378:04476
04477:-00042:-00046:-00055:003344.0378:04477
04478:-00040:-00020:-00091:003344.0378:04478
04479:-00022:+00002:+00006:003344.0378:04479
04480:+00018:-00026:+00045:003344.0378:04480
04481:+00021:+00008:+00085:003345.5839:04481
04482:+00008:+00019:+00002:003345.5839:04482
04483:+00010:+00012:-00050:003345.5839:04483
04484:+00020:+00041:+00077:003345.5839:04484
04485:-00009:+00031:+00091:003345.5839:04485
04486:+00014:+00045:+00113:003345.5839:04486
04487:+00005:+00033:-00015:003254.1950:04487
04488:+00007:+00025:-00029:003254.1950:04488
04489:-00026:+00027:-00157:003254.1950:04489
04490:-00017:+00039:-00010:003254.1950:04490
04491:-00005:-00003:-00021:003254.1950:04491
04492:-00007:+00000:+00064:003254.1950:04492
04493:+00027:-00005:+00054:003335.1362:04493
04494:+00018:-00018:+00048:003335.1362:04494
04495:+00030:+00005:+00015:003335.1362:04495
04496:+00014:+00002:-00034:003335.1362:04496
04497:+00015:+00037:-00002:003335.1362:04497
04498:-00008:+00029:-00072:003335.1362:04498
04499:-00054:+00051:-00023:003354.3071:04499
04500:-00033:+00069:+00133:003354.3071:04500
04501:-00075:+00045:-00099:003354.3071:04501
04502:-00131:+00031:-00097:003354.3071:04502
04503:-00112:+00018:-00012:003354.3071:04503
04504:-00109:+00017:-00082:003354.3071:04504
04505:-00113:+00010:-00051:003271.2224:04505
04506:-00059:-00005:+00205:003271.2224:04506
04507:-00029:+00006:+00146:003271.2224:04507
04508:-00008:+00001:-00016:003271.2224:04508
04509:+00048:-00003:-00087:003271.2224:04509
04510:-00002:-00016:-00199:003271.2224:04510
04511:+00072:+00013:-00181:003361.9096:04511
04512:+00143:+00038:-00130:003361.9096:04512
04513:+00066:+00009:+00092:003361.9096:04513
04514:+00025:-00007:+00348:003361.9096:04514
04515:+00000:+00004:+00282:003361.9096:04515
04516:-00022:-00011:+00119:003361.9096:04516
04517:+00007:-00007:+00090:003354.3732:04517
04518:-00012:-00016:-00050:003354.3732:04518
04519:+00033:+00009:-00110:003354.3732:04519
04520:+00060:+00012:-00044:003354.3732:04520
04521:+00051:+00013:-00066:003354.3732:04521
04522:+00012:+00026:-00276:003354.3732:04522
04523:+00019:+00016:-00150:003245.6906:04523
04524:-00015:-00032:+00100:003245.6906:04524
04525:-00046:-00042:+00058:003245.6906:04525
04526:-00026:-00066:-00061:003245.6906:04526
04527:-00012:-00054:+00033:003245.6906:04527
04528:-00029:-00090:+00092:003245.6906:04528
04529:-00063:-00065:+00101:003282.8999:04529
04530:-00063:-00082:+00067:003282.8999:04530
04531:-00047:-00067:+00036:003282.8999:04531
04532:-00141:-00055:-00084:003282.8999:04532
04533:-00112:-00061:-00190:003282.8999:04533
04534:-00114:-00062:-00107:003282.8999:04534
04535:-00076:-00050:+00034:003282.8999:04535
04536:-00115:-00057:+00122:003251.1022:04536
04537:-00068:-00027:+00158:003251.1022:04537
04538:-00072:-00047:+00129:003251.1022:04538
04539:-00062:-00036:+00082:003251.1022:04539
04540:-00112:-00016:-00052:003251.1022:04540
04541:-00089:+00006:-00069:003251.1022:04541
04542:-00087:+00009:-00028:003147.2734:04542
04543:-00073:+00024:+00040:003147.2734:04543
04544:-00063:+00046:-00031:003147.2734:04544
04545:-00054:+00016:-00079:003147.2734:04545
04546:-00049:+00045:-00084:003147.2734:04546
04547:-00026:+00037:-00058:003147.2734:04547
04548:-00016:+00039:-00038:003207.4201:04548
04549:+00026:+00036:+00122:003207.4201:04549
04550:+00060:+00015:+00181:003207.4201:04550
04551:+00071:+00051:+00081:003207.4201:04551
04552:+00080:+00046:-00024:003207.4201:04552
04553:+00071:+00067:-00059:003207.4201:04553
04554:+00054:+00081:-00049:003226.2780:04554
04555:+00055:+00084:-00049:003226.2780:04555
04556:+00070:+00061:+00034:003226.2780:04556
04557:+00071:+00068:+00067:003226.2780:04557
04558:+00039:+00028:+00071:003226.2780:04558
04559:+00030:+00030:-00054:003226.2780:04559
04560:-00005:+00007:-00078:003226.2780:04560
04561:+00005:-00003:-00003:003139.3952:04561
04562:-00044:-00048:+00045:003139.3952:04562
04563:-00070:-00051:-00068:003139.3952:04563
04564:-00089:-00062:+00124:003139.3952:04564
04565:-00082:-00123:+00215:003139.3952:04565
04566:-00176:-00111:-00250:003139.3952:04566
04567:-00104:-00090:-00213:003248.9375:04567
04568:-00042:-00091:-00034:003248.9375:04568
04569:-00102:-00083:+00034:003248.9375:04569
04570:-00025:-00059:+00065:003248.9375:04570
04571:-00011:-00093:-00008:003248.9375:04571
04572:+00011:-00050:-00086:003248.9375:04572
04573:+00066:-00027:-00063:003259.4580:04573
04574:+00108:-00015:+00004:003259.4580:04574
04575:+00059:-00014:-00051:003259.4580:04575
04576:+00087:+00012:+00080:003259.4580:04576
04577:+00070:+00010:+00118:003259.4580:04577
04578:+00093:+00029:+00092:003259.4580:04578
04579:+00043:+00032:+00073:003203.9438:04579
04580:-00006:+00025:+00024:003203.9438:04580
04581:-00018:+00019:-00069:003203.9438:04581
04582:-00023:+00027:-00106:003203.9438:04582
04583:-00085:-00003:-00061:003203.9438:04583
04584:-00094:+00005:-00017:003203.9438:04584
04585:-00113:-00010:-00014:003308.7531:04585
04586:-00075:+00012:-00035:003308.7531:04586
04587:-00106:-00019:-00037:003308.7531:04587
04588:-00094:+00033:+00068:003308.7531:04588
04589:-00092:+00001:+00083:003308.7531:04589
04590:-00089:+00037:+00063:003308.7531:04590
04591:-00083:+00023:-00001:003336.7092:04591
04592:-00041:+00041:-00085:003336.7092:04592
04593:-00012:+00043:-00120:003336.7092:04593
04594:-00004:+00082:-00076:003336.7092:04594
04595:+00037:+00030:-00045:003336.7092:04595
04596:+00054:+00061:-00054:003336.7092:04596
04597:+00089:+00057:-00036:003254.1186:04597
04598:+00106:+00028:-00013:003254.1186:04598
04599:+00090:+00029:-00047:003254.1186:04599
04600:+00143:+00069:-00011:003254.1186:04600
04601:+00141:+00040:+00082:003254.1186:04601
04602:+00114:+00034:+00098:003254.1186:04602
04603:+00095:+00026:+00014:003344.0312:04603
04604:+00079:+00010:-00010:003344.0312:04604
04605:+00018:-00002:+00024:003344.0312:04605
04606:-00052:-00007:-00026:003344.0312:04606
04607:-00063:-00009:-00110:003344.0312:04607
04608:-00083:-00042:-00059:003344.0312:04608
04609:-00088:-00075:-00008:003345.4587:04609
04610:-00080:-00097:-00008:003345.4587:04610
04611:-00052:-00097:+00013:003345.4587:04611
04612:-00049:-00106:+00120:003345.4587:04612
04613:-00041:-00101:+00105:003345.4587:04613
04614:-00051:-00102:+00054:003345.4587:04614
04615:-00017:-00091:+00035:003345.4587:04615
04616:-00064:-00137:+00045:003237.2558:04616
04617:-00080:-00101:-00112:003237.2558:04617
04618:-00042:-00093:-00072:003237.2558:04618
04619:-00001:-00109:-00059:003237.2558:04619
04620:-00020:-00083:-00056:003237.2558:04620
04621:+00031:-00080:-00095:003237.2558:04621
04622:+00042:-00046:+00027:003317.4946:04622
04623:+00065:-00046:+00055:003317.4946:04623
04624:+00058:+00008:+00084:003317.4946:04624
04625:+00069:+00054:+00003:003317.4946:04625
04626:+00069:+00056:+00052:003317.4946:04626
04627:+00051:+00052:+00046:003317.4946:04627
04628:+00025:+00082:-00034:003319.2500:04628
04629:-00007:+00063:-00080:003319.2500:04629
04630:-00038:+00046:-00041:003319.2500:04630
04631:-00067:+00037:-00009:003319.2500:04631
04632:-00068:+00012:-00077:003319.2500:04632
04633:-00085:+00006:+00008:003319.2500:04633
04634:-00075:+00018:-00025:003228.8771:04634
04635:-00077:-00007:-00065:003228.8771:04635
04636:-00061:-00021:-00038:003228.8771:04636
04637:-00073:+00006:-00009:003228.8771:04637
04638:-00056:-00007:-00010:003228.8771:04638
04639:-00048:+00000:+00039:003228.8771:04639
04640:-00020:+00001:+00015:003317.5598:04640
04641:-00035:+00034:+00094:003317.5598:04641
04642:-00003:+00009:+00071:003317.5598:04642
04643:+00034:+00041:+00081:003317.5598:04643
04644:+00035:+00049:-00086:003317.5598:04644
04645:+00033:+00050:-00130:003317.5598:04645
04646:+00069:+00010:-00092:003336.7226:04646
04647:+00056:+00003:-00084:003336.7226:04647
04648:+00038:-00034:-00060:003336.7226:04648
04649:+00024:-00058:-00004:003336.7226:04649
04650:+00027:-00056:+00030:003336.7226:04650
04651:+00018:-00088:-00011:003336.7226:04651
04652:+00003:-00102:+00033:003254.1757:04652
04653:+00002:-00120:+00060:003254.1757:04653
04654:+00030:-00122:+00113:003254.1757:04654
04655:-00005:-00144:+00066:003254.1757:04655
04656:-00002:-00126:+00078:003254.1757:04656
04657:+00000:-00116:-00006:003254.1757:04657
04658:+00015:-00097:-00023:003335.2221:04658
04659:-00022:-00101:-00083:003335.2221:04659
04660:+00001:-00070:-00020:003335.2221:04660
04661:+00000:-00075:-00084:003335.2221:04661
04662:+00008:-00014:-00087:003335.2221:04662
04663:+00017:-00034:+00062:003335.2221:04663
04664:+00035:-00016:+00043:003345.5051:04664
04665:+00018:+00027:+00028:003345.5051:04665
04666:+00051:+00059:+00098:003345.5051:04666
04667:+00033:+00051:+00117:003345.5051:04667
04668:+00036:+00109:-00027:003345.5051:04668
04669:+00010:+00077:-00021:003345.5051:04669
04670:+00021:+00094:+00023:003237.2558:04670
04671:-00027:+00070:-00107:003237.2558:04671
04672:-00022:+00070:-00084:003237.2558:04672
04673:-00056:+00032:+00021:003237.2558:04673
04674:-00048:-00014:+00080:003237.2558:04674
04675:-00112:-00004:-00034:003237.2558:04675
04676:-00072:+00006:-00048:003317.5468:04676
04677:-00056:+00019:+00110:003317.5468:04677
04678:-00077:-00027:+00106:003317.5468:04678
04679:-00069:+00010:+00059:003317.5468:04679
04680:-00047:-00006:+00070:003317.5468:04680
04681:-00065:+00036:+00099:003317.5468:04681
04682:-00071:+00055:-00047:003310.5334:04682
04683:-00061:+00030:-00063:003310.5334:04683
04684:-00031:+00064:-00100:003310.5334:04684
04685:-00035:+00027:-00035:003310.5334:04685
04686:-00009:+00053:-00091:003310.5334:04686
04687:+00042:+00052:-00038:003310.5334:04687
04688:+00067:+00027:+00045:003212.2309:04688
04689:+00058:+00010:+00074:003212.2309:04689
04690:+00107:+00049:+00003:003212.2309:04690
04691:+00098:+00037:+00015:003212.2309:04691
04692:+00093:+00023:-00018:003212.2309:04692
04693:+00061:+00016:+00046:003212.2309:04693
04694:+00027:+00023:+00112:003291.5305:04694
04695:+00015:-00018:+00137:003291.5305:04695
04696:+00004:-00022:+00003:003291.5305:04696
04697:-00042:-00010:-00209:003291.5305:04697
04698:-00063:-00025:-00210:003291.5305:04698
04699:-00068:-00023:-00193:003291.5305:04699
04700:-00092:-00066:-00051:003291.5305:04700
04701:-00057:-00029:+00105:003301.9531:04701
04702:-00063:-00052:+00171:003301.9531:04702
04703:-00070:-00032:+00145:003301.9531:04703
04704:-00069:-00022:+00066:003301.9531:04704
04705:+00018:+00019:+00022:003301.9531:04705
04706:+00004:+00015:-00089:003301.9531:04706
04707:-00004:+00038:-00108:003228.8398:04707
04708:+00065:+00037:+00037:003228.8398:04708
04709:+00062:+00008:-00060:003228.8398:04709
04710:+00054:+00010:-00140:003228.8398:04710
04711:+00077:-00035:-00056:003228.8398:04711
04712:+00059:-00026:-00023:003228.8398:04712
04713:+00045:-00055:+00028:003343.8979:04713
04714:+00042:-00054:+00137:003343.8979:04714
04715:+00032:-00075:+00054:003343.8979:04715
04716:-00024:-00033:-00021:003343.8979:04716
04717:-00002:-00011:+00103:003343.8979:04717
04718:-00036:-00015:+00079:003343.8979:04718
04719:-00080:+00023:+00029:003363.3088:04719
04720:-00064:+00026:+00082:003363.3088:04720
04721:-00071:+00011:+00093:003363.3088:04721
04722:-00059:+00021:+00020:003363.3088:04722
04723:-00079:-00002:-00147:003363.3088:04723
04724:-00017:+00044:-00191:003363.3088:04724
04725:+00017:+00028:-00069:003288.4809:04725
04726:+00034:+00051:-00019:003288.4809:04726
04727:+00063:+00042:+00108:003288.4809:04727
04728:+00077:+00039:+00217:003288.4809:04728
04729:+00058:+00015:+00213:003288.4809:04729
04730:+00035:+00025:+00069:003288.4809:04730
04731:+00021:+00065:+00033:003380.0078:04731
04732:+00032:+00033:+00010:003380.0078:04732
04733:+00018:+00025:-00158:003380.0078:04733
04734:+00018:+00034:-00131:003380.0078:04734
04735:+00017:+00002:-00079:003380.0078:04735
04736:-00011:-00062:+00059:003380.0078:04736
04737:-00023:-00046:+00042:003363.3291:04737
04738:+00003:-00041:+00071:003363.3291:04738
04739:-00022:-00071:+00174:003363.3291:04739
04740:-00032:-00070:+00107:003363.3291:04740
04741:-00033:-00064:-00030:003363.3291:04741
04742:-00006:-00052:+00017:003363.3291:04742
04743:-00036:-00077:+00011:003262.7058:04743
04744:-00012:-00028:-00014:003262.7058:04744
04745:-00016:-00024:+00044:003262.7058:04745
04746:+00003:-00051:+00078:003262.7058:04746
04747:-00021:-00035:-00061:003262.7058:04747
04748:+00011:-00024:-00087:003262.7058:04748
04749:+00066:-00051:+00002:003317.5598:04749
04750:+00038:-00038:+00046:003317.5598:04750
04751:+00071:-00040:+00058:003317.5598:04751
04752:+00102:-00012:+00039:003317.5598:04752
04753:+00079:-00034:+00044:003317.5598:04753
04754:+00024:-00030:+00056:003317.5598:04754
04755:+00015:+00005:+00005:003284.8481:04755
04756:-00018:+00011:-00057:003284.8481:04756
04757:-00037:-00001:-00007:003284.8481:04757
04758:-00016:-00005:+00075:003284.8481:04758
04759:-00054:+00005:+00015:003284.8481:04759
04760:-00030:+00023:-00004:003284.8481:04760
04761:-00025:+00010:+00018:003171.3654:04761
04762:-00064:-00018:-00008:003171.3654:04762
04763:-00052:+00024:+00011:003171.3654:04763
04764:-00037:+00008:+00068:003171.3654:04764
04765:-00043:+00034:-00005:003171.3654:04765
04766:-00065:+00020:-00082:003171.3654:04766
04767:-00032:+00025:-00075:003224.0131:04767
04768:-00048:+00033:-00027:003224.0131:04768
04769:-00044:+00029:+00063:003224.0131:04769
04770:-00011:+00036:+00064:003224.0131:04770
04771:-00021:+00053:+00006:003224.0131:04771
04772:-00022:+00022:-00037:003224.0131:04772
04773:+00013:+00050:-00050:003224.0131:04773
04774:+00007:+00024:+00033:003218.1281:04774
04775:-00006:+00010:-00028:003218.1281:04775
04776:-00018:+00036:-00079:003218.1281:04776
04777:+00036:+00013:-00045:003218.1281:04777
04778:+00003:+00020:-00060:003218.1281:04778
04779:-00023:+00026:+00017:003218.1281:04779
04780:-00020:+00018:+00016:003131.5207:04780
04781:-00010:+00022:+00032:003131.5207:04781
04782:-00023:+00028:-00009:003131.5207:04782
04783:-00009:+00039:+00052:003131.5207:04783
04784:-00014:+00033:+00002:003131.5207:04784
04785:-00015:+00056:-00076:003131.5207:04785
04786:-00016:+00047:-00061:003223.9633:04786
04787:-00001:+00062:-00042:003223.9633:04787
04788:-00023:+00070:-00039:003223.9633:04788
04789:+00001:+00045:-00019:003223.9633:04789
04790:-00024:+00037:-00001:003223.9633:04790
04791:+00011:+00041:-00033:003223.9633:04791
04792:+00003:+00011:-00035:003251.1584:04792
04793:-00005:+00054:+00017:003251.1584:04793
04794:-00008:+00001:+00048:003251.1584:04794
04795:+00034:+00040:-00007:003251.1584:04795
04796:+00001:+00022:-00051:003251.1584:04796
04797:+00045:+00050:-00064:003251.1584:04797
04798:-00036:-00033:-00008:003251.1584:04798
04799:-00006:+00019:-00025:003179.5263:04799
04800:-00027:-00014:-00031:003179.5263:04800
04801:-00002:+00000:-00060:003179.5263:04801
04802:-00028:-00011:-00035:003179.5263:04802
04803:-00004:+00002:+00033:003179.5263:04803
04804:-00017:+00007:+00000:003179.5263:04804
04805:-00008:+00001:-00032:003282.8999:04805
04806:+00005:-00001:-00008:003282.8999:04806
04807:-00002:-00006:-00034:003282.8999:04807
04808:-00025:+00018:-00030:003282.8999:04808
04809:-00025:-00005:-00017:003282.8999:04809
04810:-00014:+00021:-00002:003282.8999:04810
04811:-00027:+00017:-00057:003310.5532:04811
04812:-00034:+00014:-00048:003310.5532:04812
04813:-00015:+00017:-00029:003310.5532:04813
04814:-00010:+00037:-00045:003310.5532:04814
04815:-00020:+00037:-00057:003310.5532:04815
04816:+00016:+00052:-00030:003310.5532:04816
04817:-00008:+00015:+00013:003237.2304:04817
04818:+00013:+00049:+00045:003237.2304:04818
04819:-00024:+00049:+00006:003237.2304:04819
04820:+00000:+00046:+00028:003237.2304:04820
04821:-00051:+00028:+00056:003237.2304:04821
04822:-00055:+00061:-00013:003237.2304:04822
04823:-00063:+00063:-00063:003335.1362:04823
04824:-00016:+00076:-00073:003335.1362:04824
04825:-00051:+00095:-00069:003335.1362:04825
04826:-00001:+00088:-00102:003335.1362:04826
04827:-00011:+00112:-00069:003335.1362:04827
04828:+00007:+00088:+00035:003335.1362:04828
04829:+00015:+00073:+00025:003354.2871:04829
04830:+00013:+00114:+00027:003354.2871:04830
04831:+00029:+00077:+00046:003354.2871:04831
04832:+00015:+00044:+00121:003354.2871:04832
04833:+00007:+00061:+00078:003354.2871:04833
04834:+00004:+00051:-00035:003354.2871:04834
04835:+00006:+00035:-00061:003262.6416:04835
04836:-00011:-00015:-00059:003262.6416:04836
04837:-00007:-00020:-00079:003262.6416:04837
04838:-00002:-00036:-00054:003262.6416:04838
04839:-00004:-00079:+00033:003262.6416:04839
04840:-00008:-00065:+00022:003262.6416:04840
04841:-00014:-00058:-00052:003343.9709:04841
04842:-00004:-00054:+00002:003343.9709:04842
04843:-00035:-00069:+00089:003343.9709:04843
04844:-00010:-00022:+00071:003343.9709:04844
04845:-00030:-00039:+00052:003343.9709:04845
04846:-00015:-00015:-00012:003343.9709:04846
04847:-00049:-00009:-00026:003319.2307:04847
04848:-00032:+00008:-00038:003319.2307:04848
04849:-00016:+00008:+00036:003319.2307:04849
04850:-00024:-00004:+00048:003319.2307:04850
04851:-00001:+00002:-00018:003319.2307:04851
04852:-00003:-00002:-00036:003319.2307:04852
04853:+00018:-00002:+00004:003228.7893:04853
04854:-00005:+00006:-00004:003228.7893:04854
04855:+00015:+00022:-00010:003228.7893:04855
04856:+00010:+00031:-00062:003228.7893:04856
04857:+00010:+00032:-00014:003228.7893:04857
04858:+00031:+00064:+00046:003228.7893:04858
04859:+00017:+00055:+00117:003308.8120:04859
04860:+00029:+00078:+00062:003308.8120:04860
04861:+00014:+00084:+00020:003308.8120:04861
04862:-00001:+00112:-00067:003308.8120:04862
04863:-00028:+00098:-00036:003308.8120:04863
04864:-00019:+00076:-00059:003308.8120:04864
04865:-00045:+00068:-00033:003310.5983:04865
04866:-00038:+00054:-00026:003310.5983:04866
04867:-00043:+00052:-00065:003310.5983:04867
04868:-00023:+00015:+00005:003310.5983:04868
04869:-00035:+00026:-00001:003310.5983:04869
04870:-00016:-00030:+00051:003310.5983:04870
04871:-00003:-00018:+00033:003220.5295:04871
04872:+00005:-00040:+00066:003220.5295:04872
04873:+00001:-00012:+00098:003220.5295:04873
04874:+00015:-00009:+00035:003220.5295:04874
04875:-00021:-00025:+00012:003220.5295:04875
04876:+00014:-00015:-00039:003220.5295:04876
04877:+00000:-00047:+00023:003220.5295:04877
04878:+00007:-00020:-00046:003308.8642:04878
04879:+00000:-00027:+00063:003308.8642:04879
04880:+00024:-00015:-00023:003308.8642:04880
04881:+00015:-00027:-00006:003308.8642:04881
04882:+00096:-00019:+00036:003308.8642:04882
04883:+00062:-00025:+00049:003308.8642:04883
04884:+00022:+00003:-00056:003319.2370:04884
04885:+00049:+00018:+00014:003319.2370:04885
04886:+00032:-00004:+00026:003319.2370:04886
04887:-00013:-00006:+00126:003319.2370:04887
04888:-00017:+00004:+00048:003319.2370:04888
04889:-00050:-00006:-00004:003319.2370:04889
04890:-00054:-00027:-00005:003245.7348:04890
04891:-00064:-00061:-00016:003245.7348:04891
04892:-00063:-00031:+00056:003245.7348:04892
04893:-00063:-00029:-00009:003245.7348:04893
04894:-00067:-00014:-00093:003245.7348:04894
04895:-00025:-00009:-00039:003245.7348:04895
04896:-00012:+00007:-00028:003344.0441:04896
04897:-00042:+00017:+00028:003344.0441:04897
04898:+00013:+00016:+00058:003344.0441:04898
04899:-00006:+00034:-00001:003344.0441:04899
04900:+00005:+00085:+00002:003344.0441:04900
04901:-00020:+00057:+00028:003344.0441:04901
04902:-00018:+00062:-00023:003381.1960:04902
04903:-00022:+00087:-00123:003381.1960:04903
04904:+00002:+00067:-00114:003381.1960:04904
04905:-00020:+00063:-00016:003381.1960:04905
04906:+00017:+00044:+00022:003381.1960:04906
04907:+00017:+00042:-00019:003381.1960:04907
04908:+00000:+00054:+00066:003297.2312:04908
04909:+00001:+00037:+00015:003297.2312:04909
04910:-00039:+00019:-00026:003297.2312:04910
04911:-00023:+00054:-00111:003297.2312:04911
04912:-00022:+00020:-00016:003297.2312:04912
04913:-00014:+00033:-00048:003297.2312:04913
04914:-00009:+00021:+00052:003398.2124:04914
04915:-00004:+00017:+00034:003398.2124:04915
04916:-00015:+00002:+00004:003398.2124:04916
04917:+00021:-00003:-00015:003398.2124:04917
04918:+00036:-00006:+00017:003398.2124:04918
04919:+00034:-00017:-00023:003417.7670:04919
04920:+00052:-00008:-00092:003417.7670:04920
04921:+00058:+00008:-00088:003417.7670:04921
04922:+00072:+00004:-00044:003417.7670:04922
04923:+00075:-00025:-00061:003417.7670:04923
04924:+00066:+00002:-00114:003417.7670:04924
04925:+00094:+00004:+00012:003332.4279:04925
04926:+00074:-00015:-00036:003332.4279:04926
04927:-00002:+00005:-00040:003332.4279:04927
04928:-00003:-00003:+00105:003332.4279:04928
04929:+00001:-00030:+00188:003332.4279:04929
04930:-00101:-00049:-00019:003332.4279:04930
04931:-00134:-00034:-00139:003425.9497:04931
04932:-00120:-00028:-00081:003425.9497:04932
04933:-00142:-00030:+00017:003425.9497:04933
04934:-00101:-00045:-00051:003425.9497:04934
04935:-00065:-00026:-00064:003425.9497:04935
04936:-00100:-00057:+00044:003425.9497:04936
04937:-00079:-00085:+00114:003426.8151:04937
04938:-00064:-00050:-00113:003426.8151:04938
04939:-00001:+00049:-00206:003426.8151:04939
04940:+00112:+00036:-00217:003426.8151:04940
04941:+00071:+00015:+00085:003426.8151:04941
04942:+00138:+00003:+00347:003426.8151:04942
04943:+00160:+00020:+00338:003350.3740:04943
04944:+00151:+00024:+00260:003350.3740:04944
04945:+00144:+00014:+00121:003350.3740:04945
04946:+00044:+00013:-00003:003350.3740:04946
04947:+00043:+00027:-00166:003350.3740:04947
04948:+00057:+00051:-00243:003350.3740:04948
04949:+00061:+00066:-00242:003416.6494:04949
04950:+00043:+00018:-00076:003416.6494:04950
04951:+00021:+00009:+00129:003416.6494:04951
04952:+00005:-00047:+00164:003416.6494:04952
04953:+00010:-00015:+00145:003416.6494:04953
04954:-00049:-00047:+00126:003416.6494:04954
04955:-00111:-00038:+00154:003381.1083:04955
04956:-00106:-00022:+00176:003381.1083:04956
04957:-00116:-00005:+00100:003381.1083:04957
04958:-00125:-00034:-00128:003381.1083:04958
04959:-00102:-00014:-00128:003381.1083:04959
04960:-00124:-00048:-00143:003381.1083:04960
04961:-00136:-00039:+00019:003254.0805:04961
04962:-00071:-00094:+00027:003254.0805:04962
04963:-00032:-00077:+00065:003254.0805:04963
04964:+00000:-00073:+00038:003254.0805:04964
04965:+00009:-00056:+00149:003254.0805:04965
04966:+00017:-00091:+00020:003254.0805:04966
04967:+00026:-00051:-00036:003291.4340:04967
04968:+00040:-00039:+00064:003291.4340:04968
04969:+00051:-00041:+00127:003291.4340:04969
04970:-00024:-00041:+00071:003291.4340:04970
04971:+00021:-00017:-00045:003291.4340:04971
04972:-00011:-00029:-00036:003291.4340:04972
04973:-00006:+00003:-00065:003259.5141:04973
04974:+00000:-00027:-00007:003259.5141:04974
04975:+00031:-00008:+00010:003259.5141:04975
04976:+00029:-00063:+00158:003259.5141:04976
04977:+00032:-00040:+00067:003259.5141:04977
04978:+00031:-00037:+00013:003259.5141:04978
04979:+00018:-00009:-00034:003259.5141:04979
04980:-00003:-00037:+00158:003139.3713:04980
04981:-00008:+00007:+00063:003139.3713:04981
04982:-00026:+00019:-00030:003139.3713:04982
04983:-00014:+00034:-00018:003139.3713:04983
04984:-00012:+00012:+00129:003139.3713:04984
04985:-00053:+00037:+00005:003139.3713:04985
04986:-00012:+00034:-00043:003215.6770:04986
04987:-00004:+00015:-00016:003215.6770:04987
04988:-00024:-00031:+00011:003215.6770:04988
04989:-00024:-00002:-00022:003215.6770:04989
04990:-00015:-00029:-00028:003215.6770:04990
04991:-00021:-00036:-00054:003215.6770:04991
04992:-00055:-00063:-00001:003218.1281:04992
04993:-00048:-00036:+00030:003218.1281:04993
04994:-00078:-00082:+00016:003218.1281:04994
04995:-00084:-00023:+00012:003218.1281:04995
04996:-00109:-00070:+00039:003218.1281:04996
04997:-00079:-00064:+00040:003218.1281:04997
04998:-00099:-00075:-00016:003139.3952:04998
04999:-00080:-00064:-00028:003139.3952:04999
05000:-00045:-00079:-00066:003139.3952:05000
05001:-00010:-00060:-00076:003139.3952:05001
05002:-00036:-00043:-00064:003139.3952:05002
05003:-00016:-00043:-00010:003139.3952:05003
05004:-00007:-00051:-00022:003139.3952:05004
05005:+00010:-00010:-00026:003232.1687:05005
05006:+00022:+00003:+00009:003232.1687:05006
05007:+00029:+00006:+00050:003232.1687:05007
05008:+00038:+00029:+00028:003232.1687:05008
05009:+00059:+00045:+00027:003232.1687:05009
05010:+00060:+00066:-00004:003232.1687:05010
05011:+00011:+00066:+00001:003276.3178:05011
05012:+00017:+00069:-00009:003276.3178:05012
05013:-00001:+00070:-00020:003276.3178:05013
05014:-00047:+00031:-00082:003276.3178:05014
05015:-00045:+00035:-00115:003276.3178:05015
05016:-00081:+00038:-00058:003276.3178:05016
05017:-00061:+00036:-00038:003203.9375:05017
05018:-00075:-00004:-00035:003203.9375:05018
05019:-00065:+00033:-00061:003203.9375:05019
05020:-00031:+00016:-00037:003203.9375:05020
05021:-00032:+00021:-00006:003203.9375:05021
05022:-00019:+00020:+00056:003203.9375:05022
05023:-00007:+00024:+00015:003308.7988:05023
05024:+00011:+00024:+00082:003308.7988:05024
05025:+00000:+00020:+00017:003308.7988:05025
05026:+00017:+00000:-00079:003308.7988:05026
05027:+00022:+00012:-00049:003308.7988:05027
05028:+00036:+00009:-00053:003308.7988:05028
05029:-00003:-00019:-00133:003327.9274:05029
05030:+00067:+00006:-00126:003327.9274:05030
05031:+00078:-00041:+00005:003327.9274:05031
05032:+00015:-00030:+00009:003327.9274:05032
05033:-00005:-00054:+00014:003327.9274:05033
05034:+00016:-00051:+00053:003327.9274:05034
05035:-00021:-00055:+00089:003245.6716:05035
05036:-00032:-00045:-00006:003245.6716:05036
05037:-00041:-00063:-00058:003245.6716:05037
05038:-00037:-00012:-00083:003245.6716:05038
05039:-00028:-00046:-00081:003245.6716:05039
05040:-00071:-00013:-00156:003245.6716:05040
05041:-00034:+00005:-00109:003335.1030:05041
05042:-00021:+00000:-00042:003335.1030:05042
05043:-00024:+00008:-00031:003335.1030:05043
05044:+00033:+00011:+00035:003335.1030:05044
05045:+00038:+00029:+00006:003335.1030:05045
05046:+00007:+00029:+00001:003335.1030:05046
05047:+00015:+00069:+00029:003345.5642:05047
05048:-00002:+00080:-00030:003345.5642:05048
05049:-00019:+00104:-00083:003345.5642:05049
05050:-00012:+00101:+00000:003345.5642:05050
05051:-00050:+00111:-00085:003345.5642:05051
05052:-00053:+00124:-00220:003345.5642:05052
05053:-00012:+00100:-00063:003245.6779:05053
05054:-00035:+00064:+00055:003245.6779:05054
05055:-00008:+00049:-00030:003245.6779:05055
05056:+00006:+00026:+00003:003245.6779:05056
05057:+00020:-00006:+00084:003245.6779:05057
05058:-00036:-00013:+00009:003245.6779:05058
05059:-00010:-00003:-00081:003335.0832:05059
05060:-00013:-00020:+00000:003335.0832:05060
05061:-00028:-00025:+00064:003335.0832:05061
05062:-00048:-00018:-00004:003335.0832:05062
05063:-00063:-00049:-00053:003335.0832:05063
05064:-00027:-00023:-00061:003335.0832:05064
05065:-00050:-00058:+00033:003310.5466:05065
05066:-00004:-00047:-00085:003310.5466:05066
05067:-00002:-00060:-00094:003310.5466:05067
05068:+00042:-00056:+00062:003310.5466:05068
05069:+00035:-00069:+00101:003310.5466:05069
05070:+00049:-00075:+00012:003310.5466:05070
05071:+00034:-00058:+00005:003212.1936:05071
05072:+00034:-00077:-00032:003212.1936:05072
05073:+00003:-00061:-00050:003212.1936:05073
05074:-00007:-00065:+00021:003212.1936:05074
05075:+00011:-00048:+00055:003212.1936:05075
05076:-00008:-00059:+00125:003212.1936:05076
05077:-00003:-00013:-00017:003212.1936:05077
05078:+00000:-00010:-00004:003282.8420:05078
05079:-00019:-00023:+00012:003282.8420:05079
05080:-00024:-00014:-00052:003282.8420:05080
05081:+00003:+00024:-00062:003282.8420:05081
05082:+00021:+00016:-00101:003282.8420:05082
05083:+00014:+00011:-00030:003282.8420:05083
05084:+00021:+00054:-00078:003284.8161:05084
05085:+00003:+00054:+00096:003284.8161:05085
05086:+00030:+00065:+00129:003284.8161:05086
05087:-00011:+00049:+00199:003284.8161:05087
05088:-00006:+00044:+00007:003284.8161:05088
05089:-00013:+00064:-00109:003284.8161:05089
05090:-00036:+00046:-00053:003195.7304:05090
05091:-00036:+00053:-00058:003195.7304:05091
05092:-00016:+00043:+00021:003195.7304:05092
05093:-00035:+00043:+00019:003195.7304:05093
05094:-00054:+00022:+00087:003195.7304:05094
05095:-00014:+00053:+00088:003195.7304:05095
05096:-00033:+00017:+00007:003291.4790:05096
05097:-00015:+00036:-00099:003291.4790:05097
05098:-00036:-00015:-00030:003291.4790:05098
05099:+00029:+00001:+00060:003291.4790:05099
05100:+00030:-00010:+00059:003291.4790:05100
05101:+00046:+00001:+00075:003291.4790:05101
05102:+00021:-00032:+00053:003336.7226:05102
05103:-00004:+00021:-00082:003336.7226:05103
05104:-00034:+00005:-00021:003336.7226:05104
05105:+00021:+00008:+00013:003336.7226:05105
05106:+00019:-00004:-00016:003336.7226:05106
05107:+00032:+00001:+00080:003336.7226:05107
05108:+00050:-00005:+00059:003262.6865:05108
05109:+00044:-00020:+00076:003262.6865:05109
05110:+00038:-00018:-00019:003262.6865:05110
05111:+00036:+00007:+00016:003262.6865:05111
05112:+00006:-00018:+00057:003262.6865:05112
05113:-00008:-00013:+00027:003262.6865:05113
05114:+00014:+00023:-00068:003370.8532:05114
05115:+00018:-00014:-00045:003370.8532:05115
05116:-00036:+00001:-00019:003370.8532:05116
05117:-00032:-00010:-00035:003370.8532:05117
05118:-00038:-00005:-00019:003370.8532:05118
05119:-00011:+00020:-00035:003370.8532:05119
05120:-00025:+00035:+00015:003390.1938:05120
05121:-00002:+00037:+00038:003390.1938:05121
05122:-00039:+00042:+00041:003390.1938:05122
05123:-00035:+00064:+00029:003390.1938:05123
05124:-00053:+00078:+00015:003390.1938:05124
05125:-00025:+00083:-00063:003390.1938:05125
05126:-00026:+00071:-00012:003314.6801:05126
05127:-00038:+00065:+00031:003314.6801:05127
05128:-00046:+00080:-00043:003314.6801:05128
05129:-00041:+00069:-00048:003314.6801:05129
05130:-00043:+00043:+00085:003314.6801:05130
05131:-00048:+00000:-00010:003314.6801:05131
05132:-00063:+00009:-00110:003407.4406:05132
05133:-00028:+00019:-00089:003407.4406:05133
05134:-00030:+00007:+00025:003407.4406:05134
05135:-00052:-00008:+00045:003407.4406:05135
05136:-00033:-00015:+00063:003407.4406:05136
05137:-00037:-00016:+00187:003407.4406:05137
05138:-00017:-00051:+00159:003417.7321:05138
05139:-00044:-00033:-00055:003417.7321:05139
05140:-00043:+00005:-00134:003417.7321:05140
05141:+00000:+00005:-00127:003417.7321:05141
05142:+00006:+00023:-00146:003417.7321:05142
05143:+00052:+00054:-00060:003417.7321:05143
05144:+00100:+00039:+00191:003341.3735:05144
05145:+00111:+00036:+00182:003341.3735:05145
05146:+00056:+00072:+00128:003341.3735:05146
05147:+00057:+00079:+00099:003341.3735:05147
05148:+00090:+00097:+00006:003341.3735:05148
05149:+00054:+00120:-00232:003341.3735:05149
05150:+00072:+00147:-00163:003416.7050:05150
05151:+00096:+00117:-00032:003416.7050:05151
05152:+00077:+00113:+00076:003416.7050:05152
05153:+00039:+00091:+00050:003416.7050:05153
05154:+00037:+00099:+00068:003416.7050:05154
05155:-00037:+00051:+00004:003416.7050:05155
05156:-00032:+00050:-00036:003372.2119:05156
05157:-00056:+00034:-00044:003372.2119:05157
05158:-00049:-00007:+00030:003372.2119:05158
05159:-00061:-00047:+00055:003372.2119:05159
05160:-00060:-00044:+00027:003372.2119:05160
05161:-00081:-00082:+00012:003372.2119:05161
05162:-00100:-00083:-00019:003245.6523:05162
05163:-00087:-00106:-00063:003245.6523:05163
05164:-00072:-00121:-00095:003245.6523:05164
05165:-00032:-00126:-00045:003245.6523:05165
05166:-00017:-00137:-00036:003245.6523:05166
05167:-00023:-00105:-00030:003245.6523:05167
05168:+00000:-00100:+00059:003274.3332:05168
05169:+00005:-00106:+00209:003274.3332:05169
05170:+00001:-00072:+00177:003274.3332:05170
05171:-00023:-00043:+00011:003274.3332:05171
05172:-00023:-00022:+00009:003274.3332:05172
05173:-00008:-00025:+00027:003274.3332:05173
05174:-00018:-00008:-00111:003242.8510:05174
05175:+00033:+00017:-00076:003242.8510:05175
05176:+00017:+00003:+00034:003242.8510:05176
05177:+00016:+00046:+00017:003242.8510:05177
05178:-00009:+00021:-00051:003242.8510:05178
05179:+00025:+00085:-00087:003242.8510:05179
05180:-00023:+00027:+00087:003123.6389:05180
05181:-00003:+00076:+00085:003123.6389:05181
05182:-00040:+00082:+00087:003123.6389:05182
05183:-00018:+00089:+00036:003123.6389:05183
05184:-00069:+00094:+00098:003123.6389:05184
05185:-00086:+00094:-00119:003123.6389:05185
05186:-00124:+00090:-00134:003123.6389:05186
05187:-00062:+00074:+00056:003183.1506:05187
05188:-00076:+00095:+00053:003183.1506:05188
05189:-00113:+00062:-00044:003183.1506:05189
05190:-00053:+00044:-00079:003183.1506:05190
05191:-00017:+00051:-00111:003183.1506:05191
05192:-00064:+00039:+00033:003183.1506:05192
05193:-00024:-00021:+00196:003177.7678:05193
05194:-00037:+00000:+00122:003177.7678:05194
05195:-00058:-00031:-00138:003177.7678:05195
05196:-00029:-00006:-00077:003177.7678:05196
05197:-00039:-00023:-00014:003177.7678:05197
05198:-00049:-00019:-00039:003177.7678:05198
05199:-00025:-00027:+00015:003108.0917:05199
05200:+00049:-00036:-00023:003108.0917:05200
05201:+00027:-00044:-00047:003108.0917:05201
05202:+00042:-00040:-00046:003108.0917:05202
05203:+00007:-00059:+00102:003108.0917:05203
05204:+00013:-00063:+00069:003108.0917:05204
05205:+00019:-00039:-00010:003108.0917:05205
05206:+00006:-00046:-00098:003199.3215:05206
05207:+00001:-00040:-00040:003199.3215:05207
05208:-00021:-00039:-00045:003199.3215:05208
05209:-00037:-00010:-00009:003199.3215:05209
05210:-00054:-00031:-00051:003199.3215:05210
05211:-00027:-00017:-00016:003199.3215:05211
05212:-00041:-00015:-00055:003234.5561:05212
05213:-00054:+00011:-00001:003234.5561:05213
05214:-00047:+00020:+00011:003234.5561:05214
05215:-00050:+00038:+00072:003234.5561:05215
05216:-00066:-00005:+00000:003234.5561:05216
05217:-00044:+00040:-00021:003234.5561:05217
05218:-00061:+00037:-00079:003171.3110:05218
05219:-00045:+00045:-00062:003171.3110:05219
05220:-00049:+00034:+00000:003171.3110:05220
05221:-00047:+00047:-00004:003171.3110:05221
05222:-00046:+00012:-00007:003171.3110:05222
05223:-00048:+00039:-00061:003171.3110:05223
05224:-00009:+00052:+00005:003291.4660:05224
05225:+00014:+00043:+00035:003291.4660:05225
05226:-00024:+00049:+00038:003291.4660:05226
05227:+00031:+00030:+00054:003291.4660:05227
05228:+00025:+00061:-00041:003291.4660:05228
05229:+00012:+00067:-00026:003291.4660:05229
05230:+00019:+00096:-00080:003310.5273:05230
05231:-00018:+00099:-00037:003310.5273:05231
05232:-00018:+00090:-00056:003310.5273:05232
05233:+00005:+00084:-00021:003310.5273:05233
05234:+00014:+00088:-00016:003310.5273:05234
05235:+00015:+00079:-00025:003310.5273:05235
05236:+00031:+00097:-00037:003237.2055:05236
05237:+00033:+00077:-00060:003237.2055:05237
05238:+00026:+00099:-00088:003237.2055:05238
05239:+00035:+00057:+00039:003237.2055:05239
05240:+00031:+00056:+00052:003237.2055:05240
05241:+00018:+00046:+00053:003237.2055:05241
05242:+00017:+00029:+00008:003335.1230:05242
05243:+00002:+00028:+00004:003335.1230:05243
05244:-00035:+00035:-00033:003335.1230:05244
05245:-00051:-00006:-00024:003335.1230:05245
05246:-00013:-00005:+00003:003335.1230:05246
05247:-00012:-00020:-00076:003335.1230:05247
05248:-00005:+00005:-00022:003345.4521:05248
05249:-00004:-00030:-00004:003345.4521:05249
05250:-00006:-00027:+00003:003345.4521:05250
05251:-00007:-00035:-00023:003345.4521:05251
05252:-00007:-00050:-00006:003345.4521:05252
05253:+00008:-00022:-00049:003345.4521:05253
05254:+00018:-00024:-00013:003345.4521:05254
05255:+00027:-00039:+00091:003245.6845:05255
05256:+00030:-00048:+00055:003245.6845:05256
05257:+00020:-00040:-00007:003245.6845:05257
05258:+00008:-00046:-00008:003245.6845:05258
05259:+00017:-00043:-00046:003245.6845:05259
05260:-00003:-00038:+00012:003245.6845:05260
05261:-00021:-00076:+00050:003317.5270:05261
05262:-00008:-00038:-00009:003317.5270:05262
05263:-00017:-00053:-00063:003317.5270:05263
05264:+00018:-00037:-00035:003317.5270:05264
05265:-00030:-00060:+00026:003317.5270:05265
05266:-00025:-00039:+00064:003317.5270:05266
05267:-00037:-00035:+00044:003319.2241:05267
05268:-00011:+00005:-00015:003319.2241:05268
05269:-00015:-00004:-00014:003319.2241:05269
05270:-00030:+00021:-00003:003319.2241:05270
05271:-00028:+00019:-00034:003319.2241:05271
05272:-00050:+00038:+00002:003319.2241:05272
05273:-00028:+00036:-00036:003220.5480:05273
05274:-00036:+00032:-00098:003220.5480:05274
05275:-00038:+00044:-00096:003220.5480:05275
05276:-00019:+00062:-00041:003220.5480:05276
05277:-00020:+00065:+00005:003220.5480:05277
05278:-00007:+00077:-00121:003220.5480:05278
05279:+00004:+00070:-00022:003291.4660:05279
05280:+00049:+00085:+00010:003291.4660:05280
05281:+00016:+00046:-00041:003291.4660:05281
05282:+00081:+00092:-00056:003291.4660:05282
05283:+00037:+00042:+00180:003291.4660:05283
05284:+00080:+00038:+00215:003291.4660:05284
05285:+00042:+00010:+00144:003276.2604:05285
05286:+00072:-00012:+00089:003276.2604:05286
05287:+00035:-00030:-00012:003276.2604:05287
05288:-00002:-00054:-00093:003276.2604:05288
05289:-00030:-00042:-00094:003276.2604:05289
05290:-00062:-00093:-00122:003276.2604:05290
05291:-00082:-00072:-00118:003187.5532:05291
05292:-00125:-00096:-00075:003187.5532:05292
05293:-00093:-00105:+00162:003187.5532:05293
05294:-00043:-00124:+00269:003187.5532:05294
05295:-00082:-00118:+00207:003187.5532:05295
05296:-00109:-00122:+00003:003187.5532:05296
05297:+00004:-00106:+00035:003291.4855:05297
05298:+00016:-00071:-00037:003291.4855:05298
05299:-00020:-00056:-00170:003291.4855:05299
05300:+00045:-00044:-00073:003291.4855:05300
05301:+00059:-00061:-00054:003291.4855:05301
05302:+00032:-00065:-00032:003291.4855:05302
05303:+00044:-00068:+00063:003319.1784:05303
05304:+00022:-00075:+00025:003319.1784:05304
05305:+00023:-00076:-00051:003319.1784:05305
05306:+00061:-00026:+00011:003319.1784:05306
05307:+00065:-00031:+00062:003319.1784:05307
05308:+00039:-00001:+00031:003319.1784:05308
05309:+00044:+00001:+00029:003245.6716:05309
05310:+00049:+00031:-00032:003245.6716:05310
05311:+00000:+00016:-00068:003245.6716:05311
05312:-00036:+00051:+00024:003245.6716:05312
05313:-00014:+00051:+00033:003245.6716:05313
05314:-00068:+00012:-00043:003245.6716:05314
05315:-00053:+00045:-00114:003361.8627:05315
05316:-00003:+00057:-00020:003361.8627:05316
05317:+00026:+00025:+00050:003361.8627:05317
05318:+00034:+00038:+00067:003361.8627:05318
05319:+00092:+00053:+00093:003361.8627:05319
05320:+00080:+00040:+00065:003361.8627:05320
05321:+00062:+00031:-00017:003381.2163:05321
05322:+00020:+00046:-00067:003381.2163:05322
05323:+00017:+00043:+00062:003381.2163:05323
05324:+00001:+00025:+00041:003381.2163:05324
05325:-00046:+00006:+00016:003381.2163:05325
05326:-00065:-00032:-00002:003381.2163:05326
05327:-00053:-00062:+00053:003305.9226:05327
05328:-00073:-00083:+00040:003305.9226:05328
05329:-00096:-00105:+00079:003305.9226:05329
05330:-00083:-00124:+00070:003305.9226:05330
05331:-00063:-00120:-00005:003305.9226:05331
05332:-00085:-00142:-00083:003305.9226:05332
05333:-00083:-00119:-00137:003398.2197:05333
05334:-00043:-00144:-00032:003398.2197:05334
05335:-00015:-00153:+00025:003398.2197:05335
05336:-00027:-00172:+00118:003398.2197:05336
05337:+00003:-00150:+00180:003398.2197:05337
05338:+00023:-00154:+00216:003398.2197:05338
05339:+00043:-00128:+00107:003417.6499:05339
05340:+00042:-00119:+00031:003417.6499:05340
05341:+00072:-00027:-00015:003417.6499:05341
05342:+00095:-00039:+00010:003417.6499:05342
05343:+00079:-00035:-00008:003417.6499:05343
05344:+00074:+00025:-00123:003417.6499:05344
05345:+00111:+00048:-00125:003332.3813:05345
05346:+00068:+00052:-00092:003332.3813:05346
05347:+00058:+00062:-00030:003332.3813:05347
05348:+00056:+00085:-00004:003332.3813:05348
05349:+00067:+00117:+00026:003332.3813:05349
05350:+00053:+00106:+00014:003332.3813:05350
05351:+00065:+00138:+00042:003407.3784:05351
05352:+00011:+00164:-00002:003407.3784:05352
05353:+00029:+00168:+00078:003407.3784:05353
05354:-00029:+00153:-00029:003407.3784:05354
05355:-00032:+00193:-00038:003407.3784:05355
05356:-00034:+00173:-00011:003407.3784:05356
05357:-00064:+00130:+00018:003381.0881:05357
05358:-00017:+00111:-00038:003381.0881:05358
05359:+00000:+00094:-00049:003381.0881:05359
05360:-00017:+00031:+00035:003381.0881:05360
05361:-00025:-00015:+00068:003381.0881:05361
05362:-00032:-00029:+00052:003381.0881:05362
05363:-00031:-00064:+00017:003262.6225:05363
05364:-00058:-00091:-00018:003262.6225:05364
05365:-00082:-00123:-00052:003262.6225:05365
05366:-00081:-00107:-00146:003262.6225:05366
05367:-00070:-00120:-00078:003262.6225:05367
05368:-00068:-00115:-00027:003262.6225:05368
05369:-00002:-00115:-00001:003308.7333:05369
05370:+00005:-00135:+00071:003308.7333:05370
05371:+00037:-00139:+00145:003308.7333:05371
05372:+00050:-00152:+00113:003308.7333:05372
05373:+00088:-00127:+00040:003308.7333:05373
05374:+00059:-00118:+00096:003308.7333:05374
05375:+00108:-00109:+00161:003267.8061:05375
05376:+00062:-00118:+00042:003267.8061:05376
05377:+00057:-00075:-00121:003267.8061:05377
05378:+00050:-00070:-00144:003267.8061:05378
05379:+00034:-00060:-00064:003267.8061:05379
05380:+00002:-00041:-00066:003267.8061:05380
05381:+00019:-00030:-00017:003267.8061:05381
05382:+00016:-00009:+00069:003131.4440:05382
05383:+00003:+00018:+00063:003131.4440:05383
05384:-00014:+00047:+00012:003131.4440:05384
05385:-00042:+00063:+00111:003131.4440:05385
05386:-00084:+00044:+00024:003131.4440:05386
05387:-00105:+00125:-00047:003131.4440:05387
05388:-00092:+00101:+00080:003191.1491:05388
05389:-00088:+00091:+00087:003191.1491:05389
05390:-00143:+00092:-00157:003191.1491:05390
05391:-00108:+00113:-00128:003191.1491:05391
05392:-00066:+00099:-00076:003191.1491:05392
05393:-00079:+00056:-00073:003191.1491:05393
05394:-00037:+00071:+00007:003185.7561:05394
05395:+00013:+00048:+00032:003185.7561:05395
05396:+00023:+00025:+00040:003185.7561:05396
05397:+00013:+00007:+00080:003185.7561:05397
05398:-00022:-00020:+00010:003185.7561:05398
05399:-00034:-00012:-00011:003185.7561:05399
05400:-00014:-00025:-00079:003185.7561:05400
05401:-00053:-00048:-00031:003115.8085:05401
05402:-00041:-00059:-00055:003115.8085:05402
05403:-00029:-00060:+00003:003115.8085:05403
05404:-00044:-00099:-00061:003115.8085:05404
05405:-00034:-00087:-00049:003115.8085:05405
05406:-00018:-00106:-00011:003115.8085:05406
05407:-00007:-00058:-00003:003207.4631:05407
05408:+00015:-00074:+00038:003207.4631:05408
05409:+00035:-00035:+00021:003207.4631:05409
05410:+00024:-00043:+00020:003207.4631:05410
05411:+00023:+00018:+00014:003207.4631:05411
05412:+00023:+00023:+00047:003207.4631:05412
05413:+00009:+00038:-00039:003242.7832:05413
05414:+00012:+00034:-00057:003242.7832:05414
05415:+00019:+00051:-00091:003242.7832:05415
05416:+00015:+00013:-00068:003242.7832:05416
05417:-00024:+00052:-00050:003242.7832:05417
05418:-00039:+00051:-00044:003242.7832:05418
05419:-00014:+00049:-00046:003171.2749:05419
05420:-00031:+00037:+00026:003171.2749:05420
05421:-00013:+00025:+00073:003171.2749:05421
05422:-00061:+00035:+00064:003171.2749:05422
05423:-00073:+00019:+00052:003171.2749:05423
05424:-00085:+00051:-00021:003171.2749:05424
05425:-00060:+00031:-00054:003291.4533:05425
05426:-00044:+00047:-00060:003291.4533:05426
05427:-00043:+00041:-00002:003291.4533:05427
05428:-00023:+00069:-00024:003291.4533:05428
05429:-00010:+00068:-00058:003291.4533:05429
05430:+00050:+00060:-00069:003291.4533:05430
05431:+00046:+00054:+00087:003310.5725:05431
05432:+00050:+00063:+00039:003310.5725:05432
05433:+00046:+00047:-00007:003310.5725:05433
05434:+00042:+00025:+00070:003310.5725:05434
05435:+00037:+00011:+00025:003310.5725:05435
05436:+00027:+00039:-00062:003310.5725:05436
05437:+00029:+00009:+00047:003310.5725:05437
05438:+00020:-00007:+00112:003228.8837:05438
05439:-00037:-00052:+00027:003228.8837:05439
05440:-00016:-00022:-00093:003228.8837:05440
05441:-00029:-00029:-00099:003228.8837:05441
05442:-00034:-00049:-00025:003228.8837:05442
05443:-00038:-00035:-00041:003228.8837:05443
05444:-00004:+00003:+00000:003326.3544:05444
05445:-00004:+00023:+00089:003326.3544:05445
05446:+00000:+00012:+00091:003326.3544:05446
05447:+00000:+00066:+00077:003326.3544:05447
05448:-00030:+00063:+00056:003326.3544:05448
05449:-00001:+00071:+00045:003326.3544:05449
05450:-00039:+00062:+00018:003328.0253:05450
05451:+00003:+00092:-00038:003328.0253:05451
05452:+00000:+00098:-00065:003328.0253:05452
05453:+00021:+00088:-00031:003328.0253:05453
05454:+00004:+00081:+00014:003328.0253:05454
05455:+00036:+00070:+00015:003328.0253:05455
05456:+00034:+00068:+00038:003228.8647:05456
05457:+00013:+00053:+00033:003228.8647:05457
05458:+00013:+00030:+00049:003228.8647:05458
05459:+00002:+00031:-00018:003228.8647:05459
05460:-00010:+00015:-00033:003228.8647:05460
05461:-00038:+00017:-00039:003228.8647:05461
05462:-00021:+00014:-00065:003308.8442:05462
05463:-00033:+00016:-00052:003308.8442:05463
05464:-00016:+00014:+00006:003308.8442:05464
05465:-00023:+00025:+00027:003308.8442:05465
05466:+00034:+00032:+00033:003308.8442:05466
05467:+00010:+00048:-00019:003308.8442:05467
05468:+00013:+00064:-00006:003310.6047:05468
05469:+00076:+00043:+00006:003310.6047:05469
05470:+00053:+00046:-00032:003310.6047:05470
05471:+00032:+00067:-00028:003310.6047:05471
05472:+00034:+00027:+00006:003310.6047:05472
05473:+00007:+00036:-00022:003310.6047:05473
05474:-00007:-00002:-00027:003220.5168:05474
05475:-00012:-00003:-00030:003220.5168:05475
05476:+00018:+00006:-00037:003220.5168:05476
05477:-00011:+00005:-00052:003220.5168:05477
05478:+00000:-00006:-00021:003220.5168:05478
05479:-00026:-00015:-00081:003220.5168:05479
05480:-00024:+00011:-00059:003291.4660:05480
05481:+00001:+00009:-00008:003291.4660:05481
05482:-00024:+00012:+00048:003291.4660:05482
05483:-00024:+00025:+00078:003291.4660:05483
05484:-00022:+00046:+00094:003291.4660:05484
05485:-00040:+00048:+00057:003291.4660:05485
05486:-00028:+00053:-00049:003293.3273:05486
05487:-00024:+00027:-00060:003293.3273:05487
05488:-00031:+00024:-00093:003293.3273:05488
05489:-00035:+00021:-00049:003293.3273:05489
05490:-00012:-00019:-00042:003293.3273:05490
05491:-00016:+00020:-00105:003293.3273:05491
05492:+00007:-00015:-00075:003212.1997:05492
05493:+00013:-00005:+00027:003212.1997:05493
05494:+00010:-00012:+00083:003212.1997:05494
05495:+00013:+00009:+00059:003212.1997:05495
05496:+00018:-00026:+00137:003212.1997:05496
05497:+00016:-00015:+00078:003212.1997:05497
05498:-00017:-00034:+00007:003212.1997:05498
05499:-00024:+00024:-00015:003300.1225:05499
05500:-00038:+00002:-00009:003300.1225:05500
05501:-00049:+00032:-00085:003300.1225:05501
05502:-00040:+00040:-00166:003300.1225:05502
05503:-00010:+00017:-00183:003300.1225:05503
05504:-00013:+00016:-00086:003300.1225:05504
05505:-00022:+00032:-00021:003319.2111:05505
05506:+00016:+00029:+00053:003319.2111:05506
05507:-00020:+00040:+00091:003319.2111:05507
05508:-00025:+00065:+00164:003319.2111:05508
05509:-00038:+00067:+00023:003319.2111:05509
05510:-00044:+00057:-00044:003319.2111:05510
05511:-00036:+00065:-00072:003237.2241:05511
05512:-00068:+00081:-00077:003237.2241:05512
05513:-00073:+00069:-00177:003237.2241:05513
05514:-00051:+00085:-00135:003237.2241:05514
05515:-00057:+00041:-00066:003237.2241:05515
05516:-00044:+00068:-00089:003237.2241:05516
05517:-00004:+00084:-00103:003308.8378:05517
05518:+00019:+00084:+00053:003308.8378:05518
05519:+00006:+00083:+00073:003308.8378:05519
05520:+00063:+00085:+00127:003308.8378:05520
05521:+00047:+00076:+00103:003308.8378:05521
05522:+00012:+00062:+00267:003308.8378:05522
05523:-00008:+00046:+00246:003310.5725:05523
05524:+00005:+00041:-00166:003310.5725:05524
05525:-00031:+00037:-00310:003310.5725:05525
05526:-00085:-00007:-00265:003310.5725:05526
05527:-00109:-00022:-00222:003310.5725:05527
05528:-00068:-00060:-00037:003310.5725:05528
05529:-00038:-00107:+00211:003220.5668:05529
05530:-00024:-00107:+00304:003220.5668:05530
05531:-00003:-00108:+00187:003220.5668:05531
05532:-00013:-00073:-00026:003220.5668:05532
05533:+00014:-00069:-00003:003220.5668:05533
05534:-00005:-00055:+00193:003220.5668:05534
05535:-00037:-00023:+00133:003326.2756:05535
05536:-00053:+00020:-00024:003326.2756:05536
05537:-00038:-00021:-00034:003326.2756:05537
05538:-00012:-00009:-00154:003326.2756:05538
05539:-00057:-00003:-00155:003326.2756:05539
05540:-00007:-00052:+00256:003326.2756:05540
05541:+00064:-00054:+00237:003336.6767:05541
05542:+00055:-00049:-00057:003336.6767:05542
05543:+00103:-00013:+00007:003336.6767:05543
05544:+00107:-00011:+00075:003336.6767:05544
05545:+00041:-00038:+00149:003336.6767:05545
05546:+00033:-00023:+00127:003336.6767:05546
05547:-00006:+00002:+00010:003271.2224:05547
05548:-00008:-00049:-00040:003271.2224:05548
05549:-00045:-00029:-00145:003271.2224:05549
05550:-00058:-00060:-00113:003271.2224:05550
05551:-00028:-00062:+00040:003271.2224:05551
05552:-00027:-00077:+00029:003271.2224:05552
05553:-00007:-00052:-00061:003352.8862:05553
05554:+00024:-00028:+00010:003352.8862:05554
05555:+00049:-00047:+00093:003352.8862:05555
05556:+00007:-00003:+00029:003352.8862:05556
05557:+00030:+00012:+00046:003352.8862:05557
05558:-00033:+00027:+00146:003352.8862:05558
05559:-00079:+00011:+00033:003336.6833:05559
05560:-00066:+00059:-00031:003336.6833:05560
05561:-00062:+00076:-00034:003336.6833:05561
05562:-00087:+00044:-00025:003336.6833:05562
05563:-00109:+00063:-00104:003336.6833:05563
05564:-00048:+00041:-00058:003336.6833:05564
05565:-00051:+00053:+00039:003220.4609:05565
05566:-00022:-00004:+00010:003220.4609:05566
05567:+00013:+00036:+00049:003220.4609:05567
05568:+00027:-00001:+00012:003220.4609:05568
05569:+00030:+00010:+00127:003220.4609:05569
05570:+00008:-00020:+00049:003220.4609:05570
05571:+00032:+00025:+00004:003274.2629:05571
05572:-00046:-00051:+00125:003274.2629:05572
05573:-00026:-00007:+00060:003274.2629:05573
05574:-00062:-00050:-00123:003274.2629:05574
05575:-00054:-00046:-00075:003274.2629:05575
05576:-00017:-00076:+00038:003274.2629:05576
05577:-00017:-00055:+00043:003274.2629:05577
05578:-00005:-00106:+00102:003251.1894:05578
05579:+00023:-00068:+00127:003251.1894:05579
05580:-00003:-00095:+00076:003251.1894:05580
05581:+00001:-00084:+00049:003251.1894:05581
05582:+00030:-00063:-00030:003251.1894:05582
05583:-00006:-00042:-00052:003251.1894:05583
05584:-00003:-00077:-00043:003147.3093:05584
05585:+00011:-00042:-00007:003147.3093:05585
05586:+00036:-00063:-00012:003147.3093:05586
05587:+00019:-00037:+00000:003147.3093:05587
05588:+00002:-00060:+00126:003147.3093:05588
05589:-00023:-00050:+00096:003147.3093:05589
05590:-00050:-00061:+00011:003207.4997:05590
05591:-00054:-00045:+00019:003207.4997:05591
05592:-00025:-00029:-00016:003207.4997:05592
05593:-00062:-00024:-00049:003207.4997:05593
05594:-00032:+00015:-00019:003207.4997:05594
05595:-00082:+00008:+00070:003207.4997:05595
05596:-00031:+00037:-00025:003201.8608:05596
05597:-00062:+00034:-00012:003201.8608:05597
05598:+00019:+00026:+00021:003201.8608:05598
05599:-00030:-00005:-00018:003201.8608:05599
05600:+00005:+00034:-00046:003201.8608:05600
05601:+00000:-00007:-00018:003201.8608:05601
05602:+00030:-00011:+00054:003201.8608:05602
05603:-00004:-00027:+00018:003115.8020:05603
05604:+00013:-00032:+00030:003115.8020:05604
05605:-00009:-00037:-00061:003115.8020:05605
05606:+00004:-00027:-00082:003115.8020:05606
05607:+00005:-00061:-00094:003115.8020:05607
05608:+00033:-00027:+00006:003115.8020:05608
05609:+00012:-00053:+00027:003215.6828:05609
05610:+00047:-00054:+00070:003215.6828:05610
05611:+00032:-00067:+00113:003215.6828:05611
05612:+00040:-00038:+00043:003215.6828:05612
05613:+00012:-00016:+00027:003215.6828:05613
05614:+00017:-00020:+00080:003215.6828:05614
05615:-00012:+00003:-00011:003234.6176:05615
05616:-00019:+00033:-00113:003234.6176:05616
05617:-00033:+00035:-00130:003234.6176:05617
05618:-00043:+00015:-00163:003234.6176:05618
05619:-00052:+00038:-00187:003234.6176:05619
05620:-00021:+00048:-00078:003234.6176:05620
05621:-00029:+00057:-00007:003234.6176:05621
05622:+00016:+00031:+00028:003179.5263:05622
05623:+00035:+00070:+00009:003179.5263:05623
05624:+00021:+00045:-00072:003179.5263:05624
05625:+00019:+00056:-00082:003179.5263:05625
05626:+00009:+00038:-00111:003179.5263:05626
05627:+00033:+00046:-00052:003179.5263:05627
05628:+00011:+00053:-00064:003282.9125:05628
05629:+00016:+00029:-00019:003282.9125:05629
05630:+00021:+00032:-00023:003282.9125:05630
05631:+00011:+00018:-00089:003282.9125:05631
05632:+00005:-00045:-00147:003282.9125:05632
05633:+00005:-00035:-00091:003282.9125:05633
05634:-00004:-00044:-00076:003310.5725:05634
05635:+00037:-00050:-00025:003310.5725:05635
05636:+00018:-00061:+00007:003310.5725:05636
05637:+00050:+00001:+00003:003310.5725:05637
05638:+00014:-00037:-00018:003310.5725:05638
05639:-00004:+00022:-00048:003310.5725:05639
05640:-00064:-00008:-00063:003228.8581:05640
05641:-00033:+00027:-00044:003228.8581:05641
05642:-00062:+00002:-00019:003228.8581:05642
05643:-00062:+00012:-00086:003228.8581:05643
05644:-00074:-00017:-00052:003228.8581:05644
05645:-00055:+00016:-00080:003228.8581:05645
05646:-00043:+00005:-00049:003308.7727:05646
05647:-00034:+00015:+00008:003308.7727:05647
05648:-00010:+00007:+00040:003308.7727:05648
05649:+00001:+00023:-00065:003308.7727:05649
05650:+00033:+00029:+00018:003308.7727:05650
05651:+00020:-00006:+00034:003308.7727:05651
05652:-00005:+00010:-00005:003319.2434:05652
05653:+00011:-00006:+00048:003319.2434:05653
05654:+00046:+00015:+00065:003319.2434:05654
05655:-00020:-00005:+00028:003319.2434:05655
05656:-00021:+00009:-00034:003319.2434:05656
05657:-00016:+00021:-00002:003319.2434:05657
05658:-00012:+00011:+00089:003228.8708:05658
05659:-00036:+00037:+00078:003228.8708:05659
05660:-00001:+00031:+00039:003228.8708:05660
05661:-00005:+00030:+00023:003228.8708:05661
05662:-00011:+00012:+00021:003228.8708:05662
05663:-00043:+00000:-00016:003228.8708:05663
05664:-00069:+00022:-00023:003308.7924:05664
05665:-00050:+00007:+00023:003308.7924:05665
05666:-00045:-00020:+00024:003308.7924:05666
05667:-00081:-00036:+00079:003308.7924:05667
05668:-00040:-00035:+00041:003308.7924:05668
05669:-00031:-00055:+00106:003308.7924:05669
05670:-00036:-00050:+00031:003284.8417:05670
05671:-00022:-00075:-00007:003284.8417:05671
05672:-00002:-00067:+00018:003284.8417:05672
05673:-00007:-00076:+00034:003284.8417:05673
05674:-00008:-00058:+00043:003284.8417:05674
05675:+00030:-00028:+00002:003284.8417:05675
05676:+00018:-00066:+00039:003284.8417:05676
05677:+00017:-00049:-00032:003187.5834:05677
05678:-00022:-00014:+00033:003187.5834:05678
05679:-00021:+00005:+00001:003187.5834:05679
05680:-00052:-00001:+00027:003187.5834:05680
05681:-00017:+00016:-00032:003187.5834:05681
05682:-00032:+00035:+00022:003187.5834:05682
05683:-00028:+00014:-00045:003248.8872:05683
05684:-00053:+00031:+00039:003248.8872:05684
05685:-00064:+00032:-00033:003248.8872:05685
05686:-00057:+00036:-00016:003248.8872:05686
05687:-00070:+00028:-00005:003248.8872:05687
05688:-00067:+00011:-00032:003248.8872:05688
05689:-00069:+00013:-00091:003251.0395:05689
05690:-00034:+00022:-00070:003251.0395:05690
05691:-00006:+00017:+00019:003251.0395:05691
05692:-00004:+00017:+00031:003251.0395:05692
05693:+00021:-00003:+00131:003251.0395:05693
05694:+00027:+00023:+00158:003251.0395:05694
05695:+00023:+00020:+00111:003163.2458:05695
05696:+00032:+00030:+00033:003163.2458:05696
05697:+00024:+00030:-00065:003163.2458:05697
05698:+00036:+00055:-00023:003163.2458:05698
05699:+00045:+00044:+00004:003163.2458:05699
05700:+00049:+00063:+00048:003163.2458:05700
05701:+00033:+00043:-00036:003257.4409:05701
05702:+00016:+00052:-00048:003257.4409:05702
05703:-00020:+00031:-00013:003257.4409:05703
05704:-00018:+00033:+00023:003257.4409:05704
05705:-00036:+00014:+00043:003257.4409:05705
05706:-00027:+00019:+00026:003257.4409:05706
05707:-00046:+00003:+00026:003267.9260:05707
05708:-00031:-00011:-00013:003267.9260:05708
05709:-00054:-00026:-00061:003267.9260:05709
05710:-00049:-00066:-00048:003267.9260:05710
05711:-00049:-00080:-00061:003267.9260:05711
05712:-00016:-00081:+00047:003267.9260:05712
05713:-00036:-00098:+00085:003267.9260:05713
05714:+00005:-00106:+00087:003187.6079:05714
05715:+00003:-00127:-00017:003187.6079:05715
05716:-00011:-00104:-00056:003187.6079:05716
05717:+00000:-00114:-00032:003187.6079:05717
05718:-00021:-00106:+00077:003187.6079:05718
05719:-00035:-00108:+00085:003187.6079:05719
05720:-00051:-00070:+00081:003274.3076:05720
05721:-00029:-00061:+00079:003274.3076:05721
05722:-00047:-00052:-00024:003274.3076:05722
05723:-00039:-00004:-00128:003274.3076:05723
05724:-00011:-00019:+00011:003274.3076:05724
05725:+00011:-00005:+00025:003274.3076:05725
05726:-00021:+00020:-00048:003293.3718:05726
05727:+00021:+00028:+00021:003293.3718:05727
05728:+00031:+00009:+00041:003293.3718:05728
05729:+00006:+00048:-00017:003293.3718:05729
05730:+00016:+00048:+00040:003293.3718:05730
05731:+00030:+00083:+00000:003293.3718:05731
05732:+00030:+00071:-00033:003212.1562:05732
05733:+00012:+00097:+00024:003212.1562:05733
05734:-00003:+00107:+00003:003212.1562:05734
05735:+00005:+00119:-00046:003212.1562:05735
05736:+00015:+00093:-00007:003212.1562:05736
05737:-00014:+00120:-00067:003212.1562:05737
05738:-00015:+00102:-00040:003308.8183:05738
05739:-00050:+00128:-00033:003308.8183:05739
05740:-00064:+00114:+00003:003308.8183:05740
05741:-00064:+00112:-00039:003308.8183:05741
05742:-00056:+00093:-00067:003308.8183:05742
05743:-00069:+00067:-00074:003308.8183:05743
05744:-00069:+00067:-00097:003319.2043:05744
05745:-00062:+00039:-00094:003319.2043:05745
05746:-00030:+00050:-00087:003319.2043:05746
05747:-00065:+00001:-00071:003319.2043:05747
05748:-00007:+00019:-00084:003319.2043:05748
05749:-00020:-00012:-00051:003319.2043:05749
05750:+00028:-00010:-00038:003228.8522:05750
05751:+00006:-00041:+00012:003228.8522:05751
05752:+00026:-00022:+00007:003228.8522:05752
05753:+00007:-00066:-00002:003228.8522:05753
05754:+00029:-00042:-00055:003228.8522:05754
05755:+00010:-00067:-00021:003228.8522:05755
05756:-00008:-00044:-00092:003317.4094:05756
05757:+00000:-00075:-00042:003317.4094:05757
05758:-00010:-00042:-00042:003317.4094:05758
05759:-00053:-00048:-00081:003317.4094:05759
05760:-00037:-00037:-00066:003317.4094:05760
05761:-00030:-00026:-00023:003317.4094:05761
05762:-00013:-00031:+00002:003336.6896:05762
05763:-00023:+00001:-00049:003336.6896:05763
05764:+00010:+00005:-00021:003336.6896:05764
05765:+00028:+00020:-00001:003336.6896:05765
05766:+00058:+00017:-00003:003336.6896:05766
05767:+00068:+00045:-00029:003336.6896:05767
05768:+00098:+00043:-00019:003279.7319:05768
05769:+00107:+00047:-00018:003279.7319:05769
05770:+00073:+00061:-00027:003279.7319:05770
05771:+00037:+00079:+00036:003279.7319:05771
05772:+00020:+00040:+00202:003279.7319:05772
05773:-00014:+00028:+00049:003279.7319:05773
05774:-00095:+00029:-00098:003370.8059:05774
05775:-00091:+00042:-00221:003370.8059:05775
05776:-00059:+00070:-00100:003370.8059:05776
05777:-00026:+00080:+00098:003370.8059:05777
05778:-00042:+00066:+00111:003370.8059:05778
05779:-00038:+00044:+00206:003370.8059:05779
05780:-00069:-00031:+00106:003390.1665:05780
05781:-00091:-00016:-00102:003390.1665:05781
05782:-00074:+00002:-00269:003390.1665:05782
05783:-00037:+00065:-00372:003390.1665:05783
05784:-00016:+00052:-00149:003390.1665:05784
05785:+00058:+00012:+00037:003390.1665:05785
05786:+00023:-00019:+00360:003323.5234:05786
05787:+00075:-00021:+00454:003323.5234:05787
05788:+00027:-00044:+00376:003323.5234:05788
05789:+00003:+00001:+00135:003323.5234:05789
05790:-00019:-00016:+00134:003323.5234:05790
05791:-00014:-00015:-00151:003323.5234:05791
05792:-00034:+00000:-00453:003407.3989:05792
05793:+00023:-00003:-00397:003407.3989:05793
05794:-00003:-00032:-00194:003407.3989:05794
05795:-00016:-00037:-00075:003407.3989:05795
05796:+00039:-00054:+00239:003407.3989:05796
05797:+00048:-00080:+00190:003407.3989:05797
05798:-00020:-00076:+00122:003417.6015:05798
05799:+00066:-00055:-00024:003417.6015:05799
05800:+00064:-00042:-00060:003417.6015:05800
05801:+00082:+00007:+00031:003417.6015:05801
05802:+00053:+00017:+00321:003417.6015:05802
05803:+00044:+00020:+00292:003417.6015:05803
05804:-00004:+00031:+00032:003314.7392:05804
05805:-00018:+00043:-00108:003314.7392:05805
05806:-00036:+00040:-00164:003314.7392:05806
05807:+00000:+00026:-00158:003314.7392:05807
05808:+00029:+00032:+00051:003314.7392:05808
05809:+00067:-00002:+00105:003314.7392:05809
05810:+00079:+00019:+00176:003388.9936:05810
05811:+00062:+00013:+00181:003388.9936:05811
05812:+00051:+00026:+00186:003388.9936:05812
05813:-00029:+00050:-00049:003388.9936:05813
05814:-00030:+00061:-00098:003388.9936:05814
05815:-00042:+00047:-00048:003388.9936:05815
05816:-00041:+00061:+00051:003354.2937:05816
05817:-00063:+00054:+00124:003354.2937:05817
05818:-00025:+00033:+00121:003354.2937:05818
05819:-00067:+00004:+00049:003354.2937:05819
05820:-00056:-00011:-00016:003354.2937:05820
05821:-00014:-00013:-00052:003354.2937:05821
05822:+00000:-00034:+00035:003237.2368:05822
05823:+00009:-00025:+00025:003237.2368:05823
05824:+00024:-00025:+00047:003237.2368:05824
05825:+00040:+00003:-00036:003237.2368:05825
05826:+00030:+00002:+00084:003237.2368:05826
05827:+00008:-00002:+00073:003237.2368:05827
05828:-00032:-00018:+00070:003291.4597:05828
05829:-00038:-00016:+00041:003291.4597:05829
05830:-00046:-00004:-00018:003291.4597:05830
05831:-00045:-00023:+00014:003291.4597:05831
05832:-00009:+00014:-00139:003291.4597:05832
05833:-00037:-00021:-00071:003291.4597:05833
05834:-00015:-00032:-00041:003259.4450:05834
05835:-00015:-00028:+00044:003259.4450:05835
05836:-00027:-00012:+00003:003259.4450:05836
05837:-00059:-00066:+00103:003259.4450:05837
05838:-00063:-00050:+00039:003259.4450:05838
05839:-00083:-00047:+00019:003259.4450:05839
05840:-00080:-00013:+00058:003259.4450:05840
05841:-00110:-00035:+00081:003147.3210:05841
05842:-00070:-00020:+00059:003147.3210:05842
05843:-00047:+00021:+00010:003147.3210:05843
05844:-00026:+00015:-00027:003147.3210:05844
05845:-00034:+00013:-00061:003147.3210:05845
05846:-00007:+00039:+00010:003147.3210:05846
05847:-00021:+00041:+00011:003240.5092:05847
05848:+00021:+00050:+00036:003240.5092:05848
05849:+00007:+00054:-00048:003240.5092:05849
05850:+00049:+00027:-00030:003240.5092:05850
05851:+00022:+00048:-00040:003240.5092:05851
05852:+00031:+00029:+00024:003240.5092:05852
05853:+00007:+00016:-00059:003251.1274:05853
05854:+00034:+00026:+00003:003251.1274:05854
05855:+00032:+00014:-00023:003251.1274:05855
05856:+00003:+00020:-00005:003251.1274:05856
05857:+00003:-00015:-00083:003251.1274:05857
05858:-00016:-00006:-00067:003251.1274:05858
05859:-00029:-00036:-00039:003195.7426:05859
05860:-00036:-00022:-00077:003195.7426:05860
05861:-00064:-00036:-00040:003195.7426:05861
05862:-00038:+00003:+00034:003195.7426:05862
05863:-00040:-00017:+00040:003195.7426:05863
05864:-00038:+00002:+00020:003195.7426:05864
05865:-00015:-00018:-00108:003300.1293:05865
05866:-00021:+00012:-00060:003300.1293:05866
05867:-00009:+00032:-00112:003300.1293:05867
05868:-00022:+00016:-00055:003300.1293:05868
05869:-00003:+00041:-00087:003300.1293:05869
05870:-00005:+00029:-00041:003300.1293:05870
05871:-00009:+00048:-00016:003319.2434:05871
05872:+00001:+00053:-00024:003319.2434:05872
05873:-00006:+00043:-00063:003319.2434:05873
05874:-00006:+00039:-00018:003319.2434:05874
05875:-00003:+00027:+00068:003319.2434:05875
05876:+00004:+00010:-00048:003319.2434:05876
05877:+00012:+00063:-00117:003319.2434:05877
05878:+00002:+00013:-00066:003237.3688:05878
05879:-00003:+00031:-00099:003237.3688:05879
05880:+00001:+00025:-00013:003237.3688:05880
05881:+00006:+00036:+00060:003237.3688:05881
05882:-00004:+00027:+00053:003237.3688:05882
05883:+00010:+00054:+00015:003237.3688:05883
05884:+00051:+00052:+00017:003326.2819:05884
05885:+00031:+00045:+00037:003326.2819:05885
05886:-00006:+00048:+00016:003326.2819:05886
05887:-00012:+00055:-00013:003326.2819:05887
05888:+00003:+00047:-00104:003326.2819:05888
05889:-00017:+00008:-00074:003326.2819:05889
05890:-00014:+00017:-00046:003310.5012:05890
05891:-00017:-00017:-00082:003310.5012:05891
05892:-00034:-00035:+00014:003310.5012:05892
05893:-00008:-00024:+00020:003310.5012:05893
05894:+00020:-00012:-00042:003310.5012:05894
05895:-00006:-00035:-00127:003310.5012:05895
05896:+00013:-00030:+00042:003212.1503:05896
05897:-00006:-00041:+00129:003212.1503:05897
05898:+00003:-00024:+00055:003212.1503:05898
05899:-00018:-00050:+00072:003212.1503:05899
05900:+00013:-00056:+00135:003212.1503:05900
05901:-00083:-00071:+00011:003212.1503:05901
05902:-00081:-00058:-00080:003291.4790:05902
05903:-00071:-00075:-00089:003291.4790:05903
05904:+00015:-00057:+00070:003291.4790:05904
05905:+00032:-00062:+00029:003291.4790:05905
05906:+00000:-00047:-00087:003291.4790:05906
05907:+00008:-00036:-00079:003291.4790:05907
05908:+00043:-00066:-00041:003267.8942:05908
05909:+00015:-00006:+00056:003267.8942:05909
05910:+00041:-00042:+00283:003267.8942:05910
05911:+00015:-00012:+00026:003267.8942:05911
05912:+00019:-00019:-00142:003267.8942:05912
05913:+00083:+00008:-00033:003267.8942:05913
05914:+00068:+00003:+00043:003187.5166:05914
05915:+00008:+00005:+00066:003187.5166:05915
05916:+00033:-00009:-00008:003187.5166:05916
05917:+00076:+00018:-00056:003187.5166:05917
05918:+00071:+00001:-00055:003187.5166:05918
05919:+00063:+00007:-00038:003187.5166:05919
05920:-00003:-00013:-00042:003274.2949:05920
05921:+00035:-00017:+00050:003274.2949:05921
05922:+00032:+00006:+00027:003274.2949:05922
05923:-00018:+00023:+00036:003274.2949:05923
05924:-00005:+00039:+00072:003274.2949:05924
05925:-00053:+00018:+00053:003274.2949:05925
05926:-00036:+00033:-00032:003274.2949:05926
05927:+00003:+00040:-00045:003267.7746:05927
05928:-00014:+00051:-00009:003267.7746:05928
05929:-00014:-00006:+00019:003267.7746:05929
05930:+00004:+00017:+00060:003267.7746:05930
05931:-00007:-00002:+00017:003267.7746:05931
05932:-00004:+00014:-00058:003267.7746:05932
05933:-00009:+00014:-00002:003163.2937:05933
05934:+00015:-00015:+00052:003163.2937:05934
05935:+00007:+00009:+00069:003163.2937:05935
05936:+00007:+00015:+00024:003163.2937:05936
05937:-00014:-00037:+00000:003163.2937:05937
05938:-00034:+00005:-00037:003163.2937:05938
05939:-00027:-00011:+00014:003248.8999:05939
05940:-00034:+00008:+00025:003248.8999:05940
05941:-00045:-00052:+00081:003248.8999:05941
05942:-00024:-00011:+00031:003248.8999:05942
05943:-00026:-00069:+00155:003248.8999:05943
05944:-00049:-00040:+00131:003248.8999:05944
05945:-00059:-00071:+00081:003234.5434:05945
05946:-00028:-00073:-00015:003234.5434:05946
05947:-00044:-00085:+00001:003234.5434:05947
05948:-00028:-00065:-00016:003234.5434:05948
05949:-00045:-00094:+00076:003234.5434:05949
05950:+00009:-00050:+00044:003234.5434:05950
05951:-00022:-00044:+00075:003163.2758:05951
05952:+00015:-00028:+00050:003163.2758:05952
05953:-00031:-00062:+00058:003163.2758:05953
05954:-00001:-00039:+00048:003163.2758:05954
05955:-00029:-00048:+00061:003163.2758:05955
05956:+00000:-00036:+00008:003163.2758:05956
05957:-00019:-00007:+00022:003163.2758:05957
05958:+00013:+00012:-00005:003240.5842:05958
05959:+00015:+00015:-00017:003240.5842:05959
05960:+00033:+00039:-00034:003240.5842:05960
05961:+00048:+00030:-00013:003240.5842:05961
05962:+00051:+00034:+00028:003240.5842:05962
05963:+00037:+00048:+00056:003240.5842:05963
05964:+00075:+00045:+00064:003251.0898:05964
05965:+00052:+00056:-00064:003251.0898:05965
05966:+00081:+00062:+00001:003251.0898:05966
05967:+00080:+00078:-00064:003251.0898:05967
05968:+00081:+00077:-00022:003251.0898:05968
05969:+00081:+00072:+00010:003251.0898:05969
05970:+00037:+00068:+00089:003163.2277:05970
05971:+00006:+00046:+00107:003163.2277:05971
05972:+00007:+00052:+00046:003163.2277:05972
05973:-00005:+00043:-00058:003163.2277:05973
05974:+00015:+00023:-00043:003163.2277:05974
05975:+00002:+00035:-00043:003163.2277:05975
05976:-00036:+00004:-00009:003240.5344:05976
05977:-00022:+00004:+00051:003240.5344:05977
05978:-00058:-00055:+00155:003240.5344:05978
05979:-00053:-00051:+00069:003240.5344:05979
05980:-00111:-00068:-00059:003240.5344:05980
05981:-00069:-00078:-00051:003240.5344:05981
05982:-00092:-00092:-00018:003240.5344:05982
05983:-00080:-00078:-00089:003234.5124:05983
05984:-00082:-00096:-00069:003234.5124:05984
05985:-00017:-00060:+00023:003234.5124:05985
05986:-00034:-00061:-00022:003234.5124:05986
05987:-00022:-00060:-00042:003234.5124:05987
05988:+00014:-00052:-00077:003234.5124:05988
05989:+00017:-00055:+00037:003155.2395:05989
05990:-00003:-00026:+00051:003155.2395:05990
05991:+00015:-00025:+00050:003155.2395:05991
05992:+00021:-00033:+00018:003155.2395:05992
05993:-00003:+00003:+00017:003155.2395:05993
05994:+00006:+00053:-00062:003155.2395:05994
05995:+00017:+00026:-00109:003232.1936:05995
05996:+00011:+00062:-00094:003232.1936:05996
05997:+00020:+00065:-00039:003232.1936:05997
05998:+00023:+00091:-00092:003232.1936:05998
05999:+00007:+00066:-00102:003232.1936:05999
06000:+00029:+00081:-00046:003232.1936:06000
06001:-00015:+00032:-00051:003251.1457:06001
06002:-00016:+00096:-00003:003251.1457:06002
06003:-00029:+00069:-00010:003251.1457:06003
06004:-00070:+00097:-00005:003251.1457:06004
06005:-00058:+00095:-00021:003251.1457:06005
06006:-00041:+00108:-00005:003251.1457:06006
06007:-00083:+00113:-00079:003171.2868:06007
06008:-00077:+00095:-00045:003171.2868:06008
06009:-00032:+00112:-00128:003171.2868:06009
06010:-00037:+00092:-00107:003171.2868:06010
06011:-00038:+00089:-00004:003171.2868:06011
06012:-00038:+00070:-00015:003171.2868:06012
06013:+00001:+00046:-00082:003171.2868:06013
06014:-00010:+00030:-00074:003257.4790:06014
06015:-00018:+00018:-00018:003257.4790:06015
06016:+00003:-00002:+00009:003257.4790:06016
06017:-00034:-00046:-00033:003257.4790:06017
06018:-00019:-00022:-00014:003257.4790:06018
06019:-00012:-00055:-00021:003257.4790:06019
06020:-00024:-00039:-00112:003268.0014:06020
06021:-00025:-00060:-00053:003268.0014:06021
06022:-00006:-00053:-00010:003268.0014:06022
06023:+00004:-00124:-00015:003268.0014:06023
06024:+00020:-00102:-00031:003268.0014:06024
06025:+00013:-00104:+00033:003268.0014:06025
06026:-00019:-00124:-00042:003187.4860:06026
06027:-00020:-00068:+00027:003187.4860:06027
06028:+00013:-00082:+00085:003187.4860:06028
06029:-00013:-00063:+00027:003187.4860:06029
06030:-00035:-00062:+00090:003187.4860:06030
06031:-00006:-00032:+00082:003187.4860:06031
06032:-00050:-00016:-00016:003265.8176:06032
06033:-00055:+00020:-00047:003265.8176:06033
06034:-00050:-00004:-00045:003265.8176:06034
06035:-00069:+00039:-00125:003265.8176:06035
06036:-00028:+00037:-00105:003265.8176:06036
06037:-00040:+00051:-00031:003265.8176:06037
06038:-00035:+00034:-00054:003276.3684:06038
06039:-00025:+00064:-00056:003276.3684:06039
06040:-00009:+00042:+00080:003276.3684:06040
06041:+00005:+00049:+00110:003276.3684:06041
06042:-00007:+00065:+00108:003276.3684:06042
06043:+00009:+00089:+00097:003276.3684:06043
06044:+00001:+00062:+00067:003212.1315:06044
06045:-00039:+00100:+00038:003212.1315:06045
06046:-00038:+00095:-00100:003212.1315:06046
06047:-00035:+00127:-00075:003212.1315:06047
06048:-00015:+00059:-00083:003212.1315:06048
06049:-00019:+00078:-00087:003212.1315:06049
06050:+00007:+00040:-00128:003308.8574:06050
06051:+00049:+00067:-00010:003308.8574:06051
06052:+00013:+00018:+00073:003308.8574:06052
06053:+00049:+00010:+00101:003308.8574:06053
06054:+00045:+00036:+00028:003308.8574:06054
06055:+00053:+00012:+00045:003308.8574:06055
06056:+00025:-00017:-00015:003308.8574:06056
06057:+00009:-00006:-00069:003310.6047:06057
06058:+00028:+00002:-00071:003310.6047:06058
06059:+00003:-00062:-00021:003310.6047:06059
06060:+00015:-00052:-00011:003310.6047:06060
06061:-00005:-00060:-00053:003310.6047:06061
06062:+00050:-00046:-00017:003310.6047:06062
06063:+00003:-00075:+00054:003237.2368:06063
06064:+00022:-00029:+00088:003237.2368:06064
06065:+00031:-00038:+00142:003237.2368:06065
06066:+00010:-00028:+00137:003237.2368:06066
06067:-00035:-00025:+00124:003237.2368:06067
06068:-00037:+00003:-00055:003237.2368:06068
06069:-00058:-00017:-00058:003317.5270:06069
06070:-00078:-00018:-00049:003317.5270:06070
06071:-00109:-00021:-00051:003317.5270:06071
06072:-00087:+00021:-00124:003317.5270:06072
06073:-00072:+00020:+00002:003317.5270:06073
06074:-00046:+00009:-00015:003317.5270:06074
06075:-00016:-00004:+00037:003319.2241:06075
06076:-00023:+00017:+00172:003319.2241:06076
06077:+00030:-00020:+00227:003319.2241:06077
06078:+00002:-00014:+00157:003319.2241:06078
06079:+00000:-00001:+00013:003319.2241:06079
06080:-00038:-00006:-00054:003319.2241:06080
06081:-00025:+00014:+00079:003245.7221:06081
06082:-00059:+00005:-00033:003245.7221:06082
06083:-00014:+00054:-00130:003245.7221:06083
06084:-00007:+00042:-00015:003245.7221:06084
06085:+00041:+00054:+00049:003245.7221:06085
06086:+00076:+00064:+00135:003245.7221:06086
06087:+00103:+00056:+00159:003344.0241:06087
06088:+00081:+00049:+00102:003344.0241:06088
06089:+00066:+00028:-00011:003344.0241:06089
06090:+00023:+00025:-00027:003344.0241:06090
06091:+00011:+00051:-00007:003344.0241:06091
06092:-00025:+00050:+00057:003344.0241:06092
06093:-00034:+00022:-00048:003345.5180:06093
06094:-00048:+00027:-00044:003345.5180:06094
06095:-00025:-00001:+00002:003345.5180:06095
06096:-00021:-00016:+00069:003345.5180:06096
06097:+00016:-00041:+00045:003345.5180:06097
06098:+00048:-00018:+00036:003345.5180:06098
06099:+00032:-00067:+00085:003271.2287:06099
06100:+00049:-00010:+00072:003271.2287:06100
06101:+00008:-00049:+00033:003271.2287:06101
06102:-00011:-00016:+00009:003271.2287:06102
06103:-00045:-00047:+00058:003271.2287:06103
06104:-00076:-00012:-00039:003271.2287:06104
06105:-00078:-00023:-00067:003352.8930:06105
06106:-00079:-00006:-00050:003352.8930:06106
06107:-00070:-00024:-00064:003352.8930:06107
06108:-00017:-00033:+00033:003352.8930:06108
06109:-00022:-00008:+00065:003352.8930:06109
06110:+00006:-00017:+00083:003352.8930:06110
06111:+00031:-00005:-00007:003354.3666:06111
06112:+00033:-00003:-00009:003354.3666:06112
06113:-00018:+00001:-00031:003354.3666:06113
06114:-00022:-00021:+00011:003354.3666:06114
06115:-00051:-00004:-00024:003354.3666:06115
06116:-00048:-00016:-00124:003354.3666:06116
06117:-00063:-00015:-00080:003254.1057:06117
06118:-00031:-00030:-00037:003254.1057:06118
06119:-00054:-00003:-00076:003254.1057:06119
06120:+00005:+00002:-00049:003254.1057:06120
06121:+00022:+00017:+00037:003254.1057:06121
06122:+00031:+00018:-00032:003254.1057:06122
06123:+00044:+00065:-00002:003352.9062:06123
06124:-00003:+00040:+00022:003352.9062:06124
06125:-00004:+00047:+00025:003352.9062:06125
06126:-00039:+00028:-00073:003352.9062:06126
06127:-00014:+00055:-00034:003352.9062:06127
06128:-00037:+00011:-00014:003352.9062:06128
06129:-00023:+00032:-00040:003354.2604:06129
06130:+00019:+00026:-00056:003354.2604:06130
06131:+00031:+00010:-00108:003354.2604:06131
06132:+00046:+00014:-00085:003354.2604:06132
06133:+00065:+00023:-00079:003354.2604:06133
06134:+00091:+00038:-00130:003354.2604:06134
06135:+00056:+00020:-00042:003271.2609:06135
06136:+00080:+00015:+00012:003271.2609:06136
06137:-00018:+00006:+00197:003271.2609:06137
06138:-00013:-00006:+00146:003271.2609:06138
06139:-00075:-00033:+00077:003271.2609:06139
06140:-00061:-00003:-00206:003271.2609:06140
06141:-00067:-00010:-00302:003379.9807:06141
06142:-00067:-00020:-00234:003379.9807:06142
06143:-00078:-00053:+00227:003379.9807:06143
06144:-00032:-00076:+00350:003379.9807:06144
06145:-00037:-00088:+00049:003379.9807:06145
06146:-00014:-00089:-00239:003379.9807:06146
06147:+00061:-00102:-00363:003372.1516:06147
06148:+00065:-00090:-00399:003372.1516:06148
06149:+00090:-00059:-00004:003372.1516:06149
06150:+00140:-00105:+00164:003372.1516:06150
06151:+00095:-00091:+00338:003372.1516:06151
06152:+00112:-00073:+00456:003372.1516:06152
06153:+00062:-00085:+00481:003254.1311:06153
06154:-00011:-00084:+00135:003254.1311:06154
06155:-00014:-00093:+00020:003254.1311:06155
06156:-00005:-00043:-00081:003254.1311:06156
06157:+00017:-00039:-00259:003254.1311:06157
06158:+00005:-00049:-00227:003254.1311:06158
06159:-00028:-00029:-00145:003308.7988:06159
06160:-00069:-00044:-00117:003308.7988:06160
06161:-00084:-00033:-00058:003308.7988:06161
06162:-00095:-00037:+00046:003308.7988:06162
06163:-00070:-00019:+00083:003308.7988:06163
06164:-00090:-00019:+00143:003308.7988:06164
06165:-00110:-00001:+00253:003276.2861:06165
06166:-00102:+00028:+00206:003276.2861:06166
06167:-00113:+00062:+00096:003276.2861:06167
06168:-00089:+00084:-00001:003276.2861:06168
06169:-00106:+00074:-00145:003276.2861:06169
06170:-00106:+00073:-00075:003276.2861:06170
06171:-00116:+00065:-00131:003276.2861:06171
06172:-00049:+00036:-00028:003147.2558:06172
06173:-00022:+00039:-00045:003147.2558:06173
06174:-00011:+00021:+00035:003147.2558:06174
06175:+00020:-00006:+00089:003147.2558:06175
06176:+00000:-00030:+00102:003147.2558:06176
06177:-00004:+00007:+00114:003147.2558:06177
06178:-00010:-00021:+00093:003199.3459:06178
06179:-00021:+00003:-00085:003199.3459:06179
06180:-00046:+00007:-00083:003199.3459:06180
06181:+00003:-00016:+00122:003199.3459:06181
06182:-00044:-00023:-00019:003199.3459:06182
06183:-00078:+00002:-00155:003199.3459:06183
06184:-00022:-00065:-00064:003177.7145:06184
06185:-00024:-00051:+00005:003177.7145:06185
06186:+00011:-00068:+00083:003177.7145:06186
06187:+00043:-00078:+00076:003177.7145:06187
06188:+00109:-00067:+00056:003177.7145:06188
06189:+00098:-00021:+00099:003177.7145:06189
06190:+00085:-00024:+00081:003177.7145:06190
06191:+00042:+00012:+00010:003092.5961:06191
06192:+00023:+00019:-00059:003092.5961:06192
06193:+00015:+00050:-00017:003092.5961:06193
06194:-00040:+00018:-00005:003092.5961:06194
06195:-00029:+00021:+00001:003092.5961:06195
06196:-00057:+00017:+00023:003092.5961:06196
06197:-00070:-00028:+00046:003167.0227:06197
06198:-00029:-00014:-00021:003167.0227:06198
06199:-00032:-00048:-00066:003167.0227:06199
06200:-00014:-00028:+00026:003167.0227:06200
06201:-00040:-00027:+00012:003167.0227:06201
06202:-00012:-00039:+00081:003167.0227:06202
06203:-00042:-00029:+00011:003185.7922:06203
06204:-00060:-00008:-00003:003185.7922:06204
06205:-00069:+00003:+00043:003185.7922:06205
06206:-00047:+00008:+00064:003185.7922:06206
06207:-00051:+00002:+00051:003185.7922:06207
06208:-00025:+00019:+00032:003185.7922:06208
06209:+00007:+00036:+00010:003185.7922:06209
06210:+00026:+00037:+00018:003115.7849:06210
06211:+00044:+00041:+00054:003115.7849:06211
06212:+00020:+00030:+00065:003115.7849:06212
06213:+00027:+00061:-00002:003115.7849:06213
06214:-00003:+00053:-00076:003115.7849:06214
06215:+00012:+00099:-00116:003115.7849:06215
06216:-00036:+00080:+00003:003215.6582:06216
06217:-00020:+00075:+00040:003215.6582:06217
06218:-00064:+00065:+00065:003215.6582:06218
06219:-00052:+00047:-00006:003215.6582:06219
06220:-00060:+00031:-00003:003215.6582:06220
06221:-00079:+00036:+00081:003215.6582:06221
06222:-00076:+00033:+00025:003242.7148:06222
06223:-00061:-00004:-00016:003242.7148:06223
06224:-00057:-00002:-00042:003242.7148:06224
06225:-00067:+00007:-00078:003242.7148:06225
06226:-00085:-00012:-00152:003242.7148:06226
06227:-00069:-00018:-00157:003242.7148:06227
06228:-00029:-00020:-00132:003187.4614:06228
06229:-00010:-00006:-00021:003187.4614:06229
06230:-00001:+00008:+00068:003187.4614:06230
06231:+00026:+00013:+00119:003187.4614:06231
06232:+00056:+00022:+00115:003187.4614:06232
06233:+00067:+00036:+00046:003187.4614:06233
06234:+00077:+00054:+00055:003282.7714:06234
06235:+00039:+00065:-00073:003282.7714:06235
06236:+00023:+00068:-00133:003282.7714:06236
06237:+00007:+00079:-00197:003282.7714:06237
06238:+00029:+00054:-00215:003282.7714:06238
06239:+00021:+00063:-00187:003282.7714:06239
06240:+00015:+00008:+00049:003310.5012:06240
06241:+00031:-00010:+00123:003310.5012:06241
06242:-00004:-00009:+00093:003310.5012:06242
06243:+00017:-00063:+00103:003310.5012:06243
06244:+00004:-00043:+00023:003310.5012:06244
06245:-00027:-00071:-00012:003310.5012:06245
06246:-00001:-00049:-00056:003310.5012:06246
06247:-00052:-00060:-00059:003228.8022:06247
06248:-00034:-00031:-00086:003228.8022:06248
06249:-00026:-00052:-00022:003228.8022:06249
06250:-00004:-00033:+00007:003228.8022:06250
06251:+00017:-00052:+00068:003228.8022:06251
06252:+00050:-00014:+00080:003228.8022:06252
06253:+00038:-00044:+00031:003299.9865:06253
06254:+00063:-00048:+00050:003299.9865:06254
06255:+00055:-00051:+00055:003299.9865:06255
06256:+00023:-00012:-00021:003299.9865:06256
06257:+00036:+00004:-00077:003299.9865:06257
06258:+00014:-00015:-00064:003299.9865:06258
06259:-00016:+00006:-00067:003293.3718:06259
06260:-00063:-00020:+00004:003293.3718:06260
06261:-00051:-00013:-00008:003293.3718:06261
06262:-00063:-00024:-00030:003293.3718:06262
06263:-00070:-00029:-00077:003293.3718:06263
06264:-00080:-00035:+00017:003293.3718:06264
06265:-00059:-00047:+00022:003187.5898:06265
06266:-00067:-00027:+00034:003187.5898:06266
06267:-00046:-00007:-00049:003187.5898:06267
06268:-00065:+00017:+00001:003187.5898:06268
06269:-00083:-00005:-00043:003187.5898:06269
06270:-00073:+00037:-00025:003187.5898:06270
06271:-00077:+00011:+00051:003248.9814:06271
06272:-00058:+00048:-00008:003248.9814:06272
06273:-00041:+00047:-00109:003248.9814:06273
06274:-00013:+00068:-00185:003248.9814:06274
06275:+00019:+00063:-00100:003248.9814:06275
06276:+00045:+00055:-00010:003248.9814:06276
06277:+00077:+00064:+00036:003234.5434:06277
06278:+00091:+00025:+00047:003234.5434:06278
06279:+00099:+00055:+00040:003234.5434:06279
06280:+00075:+00011:+00014:003234.5434:06280
06281:+00063:-00002:-00004:003234.5434:06281
06282:+00023:-00003:-00021:003234.5434:06282
06283:+00019:-00019:-00021:003234.5434:06283
06284:-00002:-00014:-00053:003163.2514:06284
06285:-00024:-00014:-00028:003163.2514:06285
06286:-00008:-00022:-00052:003163.2514:06286
06287:-00017:-00013:+00034:003163.2514:06287
06288:+00018:-00011:+00055:003163.2514:06288
06289:-00050:-00028:-00006:003163.2514:06289
06290:-00014:-00017:+00018:003240.5407:06290
06291:-00053:-00016:+00069:003240.5407:06291
06292:-00043:+00014:+00039:003240.5407:06292
06293:-00078:+00020:+00017:003240.5407:06293
06294:-00035:+00041:+00039:003240.5407:06294
06295:-00055:+00005:-00005:003240.5407:06295
06296:-00048:+00044:-00035:003251.0959:06296
06297:-00026:+00017:-00082:003251.0959:06297
06298:-00020:+00027:-00058:003251.0959:06298
06299:-00024:-00025:-00015:003251.0959:06299
06300:+00001:-00020:-00037:003251.0959:06300
06301:-00001:-00028:-00006:003251.0959:06301
06302:+00009:-00023:-00002:003179.3991:06302
06303:-00020:-00034:+00038:003179.3991:06303
06304:-00020:-00031:+00041:003179.3991:06304
06305:-00029:-00033:+00072:003179.3991:06305
06306:-00037:-00006:+00141:003179.3991:06306
06307:-00058:-00004:+00103:003179.3991:06307
06308:-00069:+00030:+00067:003274.3076:06308
06309:-00071:+00031:-00038:003274.3076:06309
06310:-00062:+00080:-00060:003274.3076:06310
06311:-00096:+00058:-00041:003274.3076:06311
06312:-00080:+00095:-00063:003274.3076:06312
06313:-00032:+00092:-00023:003274.3076:06313
06314:-00039:+00089:+00003:003274.3076:06314
06315:-00010:+00103:-00018:003293.3654:06315
06316:+00012:+00123:-00046:003293.3654:06316
06317:+00021:+00119:+00074:003293.3654:06317
06318:+00045:+00127:+00055:003293.3654:06318
06319:+00045:+00146:-00049:003293.3654:06319
06320:+00044:+00132:-00095:003293.3654:06320
06321:+00046:+00106:-00036:003237.1992:06321
06322:+00024:+00059:+00011:003237.1992:06322
06323:-00009:+00072:+00005:003237.1992:06323
06324:+00004:+00041:-00113:003237.1992:06324
06325:+00006:+00032:-00015:003237.1992:06325
06326:-00033:+00011:-00058:003237.1992:06326
06327:-00037:+00025:-00108:003343.9509:06327
06328:-00039:+00013:-00044:003343.9509:06328
06329:-00021:+00024:+00095:003343.9509:06329
06330:-00051:+00049:+00079:003343.9509:06330
06331:-00011:+00041:-00009:003343.9509:06331
06332:-00017:+00055:+00092:003343.9509:06332
06333:-00035:+00014:+00012:003345.5444:06333
06334:-00012:+00058:-00051:003345.5444:06334
06335:-00004:+00025:-00049:003345.5444:06335
06336:-00009:+00033:-00063:003345.5444:06336
06337:-00018:+00023:-00081:003345.5444:06337
06338:+00021:+00010:-00158:003345.5444:06338
06339:+00008:-00021:-00081:003262.6416:06339
06340:+00022:-00016:+00020:003262.6416:06340
06341:+00011:-00030:+00071:003262.6416:06341
06342:+00027:-00010:+00119:003262.6416:06342
06343:+00031:-00029:+00136:003262.6416:06343
06344:+00017:-00007:-00004:003262.6416:06344
06345:-00023:-00004:-00089:003343.9042:06345
06346:-00067:+00013:-00097:003343.9042:06346
06347:-00082:+00010:-00085:003343.9042:06347
06348:-00079:+00030:+00050:003343.9042:06348
06349:-00082:+00028:+00028:003343.9042:06349
06350:-00048:+00054:+00045:003343.9042:06350
06351:-00028:+00032:-00010:003336.6569:06351
06352:-00012:+00044:-00069:003336.6569:06352
06353:+00007:+00060:-00053:003336.6569:06353
06354:+00062:+00046:+00085:003336.6569:06354
06355:+00038:+00040:+00029:003336.6569:06355
06356:+00072:+00099:+00014:003336.6569:06356
06357:+00074:+00069:+00104:003245.6398:06357
06358:+00043:+00070:+00098:003245.6398:06358
06359:+00040:+00075:+00008:003245.6398:06359
06360:+00045:+00065:+00000:003245.6398:06360
06361:+00041:+00083:+00023:003245.6398:06361
06362:-00002:+00040:-00074:003245.6398:06362
06363:+00021:+00044:-00031:003300.1420:06363
06364:+00001:+00018:+00020:003300.1420:06364
06365:-00012:+00010:+00060:003300.1420:06365
06366:-00013:-00004:+00053:003300.1420:06366
06367:-00025:+00017:+00028:003300.1420:06367
06368:-00042:+00004:+00093:003300.1420:06368
06369:-00062:-00015:+00111:003284.8039:06369
06370:-00072:-00002:-00003:003284.8039:06370
06371:-00095:-00001:-00057:003284.8039:06371
06372:-00083:-00017:-00054:003284.8039:06372
06373:-00069:-00008:-00012:003284.8039:06373
06374:-00051:-00034:-00007:003284.8039:06374
06375:-00035:-00050:+00072:003179.3811:06375
06376:-00002:-00027:+00095:003179.3811:06376
06377:+00004:-00043:+00055:003179.3811:06377
06378:+00027:-00029:+00052:003179.3811:06378
06379:+00008:-00057:-00090:003179.3811:06379
06380:+00030:-00061:-00084:003179.3811:06380
06381:+00031:-00056:-00082:003240.5283:06381
06382:+00046:-00029:+00039:003240.5283:06382
06383:-00019:-00062:-00012:003240.5283:06383
06384:-00005:-00039:+00014:003240.5283:06384
06385:-00008:-00047:-00032:003240.5283:06385
06386:-00003:-00035:+00009:003240.5283:06386
06387:-00010:-00045:+00081:003240.5283:06387
06388:-00018:-00047:+00142:003226.3210:06388
06389:-00004:-00027:+00070:003226.3210:06389
06390:-00018:-00028:-00025:003226.3210:06390
06391:+00016:-00032:+00034:003226.3210:06391
06392:-00008:+00005:-00040:003226.3210:06392
06393:+00018:+00015:-00073:003226.3210:06393
06394:+00050:+00010:-00025:003139.3298:06394
06395:+00045:+00034:+00056:003139.3298:06395
06396:+00060:+00029:+00027:003139.3298:06396
06397:+00040:+00066:-00014:003139.3298:06397
06398:+00061:+00059:+00081:003139.3298:06398
06399:+00049:+00054:+00030:003139.3298:06399
06400:+00027:+00080:+00048:003215.6770:06400
06401:+00039:+00058:+00055:003215.6770:06401
06402:+00002:+00029:+00005:003215.6770:06402
06403:-00049:+00033:-00075:003215.6770:06403
06404:-00034:+00039:-00113:003215.6770:06404
06405:-00052:+00018:+00004:003215.6770:06405
06406:-00095:-00033:+00036:003215.6770:06406
06407:-00067:-00022:+00025:003218.1281:06407
06408:-00069:-00023:-00024:003218.1281:06408
06409:-00070:-00039:-00017:003218.1281:06409
06410:-00071:-00056:+00024:003218.1281:06410
06411:-00066:-00067:-00001:003218.1281:06411
06412:-00066:-00067:+00030:003218.1281:06412
06413:-00029:-00044:+00019:003147.3330:06413
06414:-00045:-00026:-00009:003147.3330:06414
06415:-00027:-00015:-00058:003147.3330:06415
06416:-00012:-00018:-00018:003147.3330:06416
06417:-00010:+00005:+00063:003147.3330:06417
06418:+00017:+00019:+00039:003147.3330:06418
06419:+00046:+00038:-00023:003248.8999:06419
06420:+00048:+00027:-00018:003248.8999:06420
06421:+00064:+00026:+00049:003248.8999:06421
06422:+00057:+00043:-00016:003248.8999:06422
06423:+00059:+00066:+00030:003248.8999:06423
06424:+00062:+00064:-00002:003248.8999:06424
06425:+00031:+00067:-00053:003251.1022:06425
06426:+00025:+00057:-00058:003251.1022:06426
06427:+00036:+00064:-00009:003251.1022:06427
06428:+00013:+00043:-00019:003251.1022:06428
06429:-00019:+00028:-00039:003251.1022:06429
06430:-00004:+00044:+00005:003251.1022:06430
06431:+00014:+00026:-00034:003195.7185:06431
06432:-00024:+00037:-00022:003195.7185:06432
06433:+00005:+00034:-00009:003195.7185:06433
06434:+00016:+00031:+00038:003195.7185:06434
06435:+00004:+00009:+00010:003195.7185:06435
06436:-00024:+00022:+00007:003195.7185:06436
06437:-00003:-00002:-00016:003195.7185:06437
06438:-00021:+00017:-00033:003274.3459:06438
06439:-00027:-00015:-00030:003274.3459:06439
06440:+00003:+00001:+00019:003274.3459:06440
06441:-00021:-00034:-00038:003274.3459:06441
06442:-00015:-00016:-00043:003274.3459:06442
06443:-00007:-00041:-00065:003274.3459:06443
06444:-00004:-00028:-00007:003293.3461:06444
06445:+00033:-00063:-00018:003293.3461:06445
06446:-00025:-00041:+00035:003293.3461:06446
06447:-00033:-00075:+00050:003293.3461:06447
06448:-00008:-00054:+00030:003293.3461:06448
06449:-00035:-00081:-00023:003293.3461:06449
06450:-00053:-00066:-00076:003203.9565:06450
06451:-00036:-00057:-00065:003203.9565:06451
06452:-00011:-00065:-00062:003203.9565:06452
06453:-00048:-00078:-00029:003203.9565:06453
06454:-00038:-00037:-00059:003203.9565:06454
06455:-00014:+00009:-00012:003203.9565:06455
06456:+00020:-00006:+00027:003300.1162:06456
06457:-00023:+00033:+00039:003300.1162:06457
06458:-00023:+00037:-00003:003300.1162:06458
06459:+00010:+00053:+00049:003300.1162:06459
06460:-00013:+00046:+00055:003300.1162:06460
06461:-00037:+00081:-00030:003300.1162:06461
06462:-00019:+00083:-00114:003310.6889:06462
06463:+00001:+00073:-00085:003310.6889:06463
06464:-00023:+00094:-00101:003310.6889:06464
06465:-00036:+00060:-00142:003310.6889:06465
06466:-00022:+00058:-00037:003310.6889:06466
06467:+00001:+00066:-00016:003310.6889:06467
06468:+00021:+00047:-00052:003212.1689:06468
06469:-00004:+00051:+00021:003212.1689:06469
06470:+00049:+00049:+00049:003212.1689:06470
06471:-00003:+00029:+00024:003212.1689:06471
06472:-00008:+00024:+00130:003212.1689:06472
06473:+00003:+00023:+00084:003212.1689:06473
06474:-00017:+00005:-00023:003291.4143:06474
06475:-00016:+00000:-00033:003291.4143:06475
06476:-00063:-00048:-00077:003291.4143:06476
06477:-00035:-00024:-00091:003291.4143:06477
06478:-00017:-00042:-00082:003291.4143:06478
06479:+00003:-00080:+00022:003291.4143:06479
06480:-00001:-00096:+00078:003293.4743:06480
06481:+00024:-00105:+00087:003293.4743:06481
06482:+00026:-00075:+00010:003293.4743:06482
06483:+00036:-00097:+00083:003293.4743:06483
06484:+00025:-00106:+00077:003293.4743:06484
06485:+00009:-00108:+00062:003293.4743:06485
06486:-00005:-00096:+00057:003293.4743:06486
06487:-00001:-00088:+00008:003212.1875:06487
06488:-00014:-00087:-00045:003212.1875:06488
06489:-00009:-00095:-00061:003212.1875:06489
06490:-00038:-00084:-00030:003212.1875:06490
06491:-00016:-00092:-00005:003212.1875:06491
06492:-00005:-00081:-00016:003212.1875:06492
06493:+00008:-00044:+00084:003282.8227:06493
06494:-00010:-00064:+00111:003282.8227:06494
06495:+00000:-00013:+00047:003282.8227:06495
06496:-00023:+00018:-00059:003282.8227:06496
06497:-00015:+00038:-00004:003282.8227:06497
06498:-00055:+00025:+00082:003282.8227:06498
06499:-00067:+00028:+00084:003293.3593:06499
06500:-00064:+00046:-00005:003293.3593:06500
06501:-00071:+00053:-00004:003293.3593:06501
06502:-00061:+00049:-00012:003293.3593:06502
06503:-00045:+00068:-00114:003293.3593:06503
06504:-00041:+00049:-00041:003293.3593:06504
06505:+00003:+00029:-00030:003212.1257:06505
06506:+00020:+00028:-00044:003212.1257:06506
06507:+00051:+00044:+00037:003212.1257:06507
06508:+00061:+00070:+00102:003212.1257:06508
06509:+00049:+00041:+00159:003212.1257:06509
06510:+00052:+00076:+00070:003212.1257:06510
06511:+00078:+00058:-00026:003300.0969:06511
06512:+00062:+00065:+00042:003300.0969:06512
06513:+00012:+00041:+00028:003300.0969:06513
06514:-00003:+00048:-00063:003300.0969:06514
06515:+00024:+00038:+00028:003300.0969:06515
06516:-00010:+00017:+00051:003300.0969:06516
06517:+00014:+00007:-00052:003310.6564:06517
06518:-00005:-00012:-00044:003310.6564:06518
06519:+00008:-00026:-00013:003310.6564:06519
06520:-00023:-00092:+00019:003310.6564:06520
06521:+00007:-00097:-00040:003310.6564:06521
06522:-00018:-00093:+00037:003310.6564:06522
06523:-00018:-00101:+00103:003212.1440:06523
06524:-00054:-00128:+00113:003212.1440:06524
06525:-00050:-00100:+00031:003212.1440:06525
06526:-00044:-00126:+00010:003212.1440:06526
06527:-00073:-00102:-00062:003212.1440:06527
06528:-00063:-00102:-00066:003212.1440:06528
06529:-00056:-00097:-00039:003300.1035:06529
06530:-00042:-00076:-00054:003300.1035:06530
06531:-00040:-00079:-00044:003300.1035:06531
06532:-00016:-00049:+00000:003300.1035:06532
06533:-00008:-00031:+00067:003300.1035:06533
06534:-00019:-00007:+00107:003300.1035:06534
06535:+00033:-00002:+00091:003327.9013:06535
06536:+00045:+00052:+00037:003327.9013:06536
06537:+00060:+00029:-00036:003327.9013:06537
06538:-00019:+00029:-00051:003327.9013:06538
06539:+00005:+00028:-00038:003327.9013:06539
06540:+00007:+00047:+00003:003327.9013:06540
06541:+00015:+00042:-00090:003237.0922:06541
06542:+00016:+00045:-00046:003237.0922:06542
06543:+00035:+00029:-00049:003237.0922:06543
06544:-00009:+00044:-00024:003237.0922:06544
06545:-00010:+00027:-00079:003237.0922:06545
06546:+00017:+00071:+00038:003237.0922:06546
06547:+00029:+00102:+00067:003343.8979:06547
06548:+00030:+00091:+00095:003343.8979:06548
06549:+00017:+00099:+00119:003343.8979:06549
06550:+00019:+00095:+00031:003343.8979:06550
06551:+00003:+00100:+00009:003343.8979:06551
06552:-00035:+00086:-00173:003343.8979:06552
06553:-00065:+00060:-00227:003354.2272:06553
06554:-00024:+00045:-00252:003354.2272:06554
06555:+00027:+00066:-00154:003354.2272:06555
06556:+00009:+00020:-00137:003354.2272:06556
06557:+00022:+00008:+00031:003354.2272:06557
06558:+00053:-00046:+00156:003354.2272:06558
06559:+00029:+00004:+00136:003354.2272:06559
06560:-00002:-00057:+00140:003288.4094:06560
06561:-00054:-00045:+00100:003288.4094:06561
06562:-00033:-00062:+00010:003288.4094:06562
06563:-00079:-00024:-00134:003288.4094:06563
06564:-00075:-00053:-00204:003288.4094:06564
06565:-00092:-00045:-00128:003379.8923:06565
06566:-00073:-00089:+00065:003379.8923:06566
06567:-00095:-00096:+00092:003379.8923:06567
06568:-00026:-00098:+00008:003379.8923:06568
06569:-00011:-00087:-00102:003379.8923:06569
06570:+00041:-00095:-00133:003379.8923:06570
06571:+00081:-00073:+00017:003372.0712:06571
06572:+00096:-00079:+00015:003372.0712:06572
06573:+00101:-00035:+00049:003372.0712:06573
06574:+00083:-00063:+00178:003372.0712:06574
06575:+00071:-00025:+00152:003372.0712:06575
06576:+00047:-00030:-00005:003372.0712:06576
06577:+00050:-00029:+00009:003279.7387:06577
06578:+00018:-00028:+00024:003279.7387:06578
06579:+00012:-00030:-00160:003279.7387:06579
06580:+00009:-00012:-00076:003279.7387:06580
06581:+00039:-00008:+00022:003279.7387:06581
06582:-00016:-00031:-00028:003279.7387:06582
06583:-00011:-00005:-00063:003343.8847:06583
06584:-00039:+00030:-00002:003343.8847:06584
06585:-00063:+00041:+00053:003343.8847:06585
06586:-00062:+00064:+00052:003343.8847:06586
06587:-00041:+00109:+00155:003343.8847:06587
06588:-00076:+00076:+00210:003343.8847:06588
06589:-00093:+00120:+00115:003343.8847:06589
06590:-00117:+00103:-00040:003319.2241:06590
06591:-00078:+00134:-00105:003319.2241:06591
06592:-00102:+00073:-00071:003319.2241:06592
06593:-00059:+00052:-00062:003319.2241:06593
06594:-00052:+00051:-00094:003319.2241:06594
06595:-00009:-00016:-00043:003319.2241:06595
06596:+00010:+00009:-00008:003203.8762:06596
06597:+00016:-00045:+00002:003203.8762:06597
06598:+00025:-00037:+00095:003203.8762:06598
06599:+00029:-00045:+00146:003203.8762:06599
06600:+00007:-00053:+00157:003203.8762:06600
06601:-00002:-00075:+00122:003203.8762:06601
06602:-00007:-00039:+00139:003265.7731:06602
06603:-00035:-00066:+00096:003265.7731:06603
06604:-00014:-00044:-00029:003265.7731:06604
06605:-00028:-00058:-00048:003265.7731:06605
06606:-00022:-00055:-00094:003265.7731:06606
06607:-00026:-00074:-00092:003265.7731:06607
06608:-00008:-00058:-00073:003251.0898:06608
06609:+00030:-00074:-00037:003251.0898:06609
06610:+00047:-00061:-00019:003251.0898:06610
06611:+00024:-00037:+00088:003251.0898:06611
06612:+00047:-00051:+00187:003251.0898:06612
06613:+00036:-00015:+00087:003251.0898:06613
06614:+00047:+00003:+00155:003147.2973:06614
06615:+00016:+00059:+00027:003147.2973:06615
06616:-00011:+00014:+00013:003147.2973:06616
06617:-00040:+00079:-00145:003147.2973:06617
06618:+00000:+00040:-00145:003147.2973:06618
06619:+00004:+00041:-00162:003147.2973:06619
06620:-00020:+00011:-00076:003147.2973:06620
06621:+00021:+00014:+00035:003232.1687:06621
06622:+00019:-00017:+00099:003232.1687:06622
06623:+00005:-00016:+00071:003232.1687:06623
06624:+00012:+00033:+00067:003232.1687:06624
06625:-00022:+00005:+00098:003232.1687:06625
06626:-00022:+00014:+00059:003232.1687:06626
06627:-00078:-00004:+00060:003234.5312:06627
06628:-00074:+00000:-00004:003234.5312:06628
06629:-00086:-00021:-00037:003234.5312:06629
06630:-00085:+00004:-00110:003234.5312:06630
06631:-00094:+00004:-00091:003234.5312:06631
06632:-00075:-00009:-00086:003234.5312:06632
06633:-00053:-00007:+00064:003147.2673:06633
06634:-00040:-00061:+00058:003147.2673:06634
06635:-00021:-00022:+00112:003147.2673:06635
06636:+00001:-00043:+00098:003147.2673:06636
06637:+00018:-00014:+00089:003147.2673:06637
06638:-00039:-00042:+00055:003147.2673:06638
06639:-00032:-00016:+00059:003248.8559:06639
06640:-00051:-00023:+00025:003248.8559:06640
06641:-00065:+00005:-00028:003248.8559:06641
06642:-00070:-00010:-00107:003248.8559:06642
06643:-00034:+00020:-00070:003248.8559:06643
06644:-00025:-00023:-00010:003248.8559:06644
06645:-00005:+00007:+00013:003259.4265:06645
06646:-00007:+00003:+00049:003259.4265:06646
06647:+00031:+00016:+00026:003259.4265:06647
06648:+00009:+00015:+00099:003259.4265:06648
06649:+00078:+00057:+00041:003259.4265:06649
06650:+00022:+00088:+00035:003259.4265:06650
06651:+00064:+00097:-00026:003259.4265:06651
06652:+00012:+00125:+00052:003187.5043:06652
06653:+00007:+00091:-00007:003187.5043:06653
06654:-00017:+00103:-00005:003187.5043:06654
06655:-00012:+00083:-00075:003187.5043:06655
06656:-00029:+00099:-00103:003187.5043:06656
06657:-00039:+00049:-00109:003187.5043:06657
06658:-00052:+00028:-00075:003291.4855:06658
06659:-00012:+00021:-00042:003291.4855:06659
06660:-00015:-00003:+00001:003291.4855:06660
06661:-00005:-00003:+00044:003291.4855:06661
06662:+00016:-00018:+00078:003291.4855:06662
06663:+00035:+00006:+00134:003291.4855:06663
06664:-00006:-00031:+00083:003293.4614:06664
06665:+00013:+00003:+00022:003293.4614:06665
06666:-00009:+00019:-00099:003293.4614:06666
06667:+00014:-00017:-00104:003293.4614:06667
06668:+00009:+00000:-00171:003293.4614:06668
06669:-00004:-00018:-00148:003293.4614:06669
06670:+00038:+00006:-00104:003212.1130:06670
06671:+00041:-00018:+00024:003212.1130:06671
06672:+00053:-00008:+00078:003212.1130:06672
06673:+00039:+00006:+00028:003212.1130:06673
06674:+00016:-00016:+00030:003212.1130:06674
06675:+00016:-00006:-00034:003212.1130:06675
06676:-00022:-00001:-00046:003291.4597:06676
06677:+00002:+00024:-00003:003291.4597:06677
06678:-00012:-00007:+00055:003291.4597:06678
06679:-00027:-00018:-00030:003291.4597:06679
06680:-00050:-00029:-00047:003291.4597:06680
06681:-00032:-00046:-00055:003291.4597:06681
06682:-00078:-00059:-00154:003293.2890:06682
06683:-00054:-00061:-00123:003293.2890:06683
06684:-00011:-00075:-00060:003293.2890:06684
06685:+00002:-00060:+00053:003293.2890:06685
06686:-00006:-00054:+00059:003293.2890:06686
06687:+00007:-00027:-00037:003293.2890:06687
06688:-00020:+00008:-00015:003212.1875:06688
06689:+00031:+00009:+00062:003212.1875:06689
06690:-00008:+00054:+00026:003212.1875:06690
06691:+00015:+00071:-00005:003212.1875:06691
06692:+00060:+00073:+00077:003212.1875:06692
06693:+00037:+00069:-00032:003212.1875:06693
06694:+00032:+00079:-00104:003291.3242:06694
06695:+00050:+00070:-00097:003291.3242:06695
06696:-00021:+00051:-00066:003291.3242:06696
06697:-00029:+00013:-00053:003291.3242:06697
06698:-00028:-00005:-00061:003291.3242:06698
06699:-00043:-00012:-00016:003291.3242:06699
06700:-00044:-00023:-00032:003291.3242:06700
06701:-00051:-00024:-00008:003301.9079:06701
06702:-00028:-00027:+00095:003301.9079:06702
06703:-00039:-00055:+00130:003301.9079:06703
06704:-00016:-00028:+00105:003301.9079:06704
06705:-00023:-00035:+00073:003301.9079:06705
06706:-00003:-00033:-00032:003301.9079:06706
06707:-00024:-00045:-00060:003203.9133:06707
06708:+00007:-00030:-00034:003203.9133:06708
06709:+00034:-00051:+00047:003203.9133:06709
06710:+00040:-00026:-00050:003203.9133:06710
06711:+00048:-00027:-00028:003203.9133:06711
06712:+00028:-00046:+00007:003203.9133:06712
06713:-00002:-00047:+00017:003274.2500:06713
06714:+00013:-00022:+00045:003274.2500:06714
06715:+00032:-00008:+00074:003274.2500:06715
06716:+00012:-00031:+00091:003274.2500:06716
06717:+00021:-00004:+00038:003274.2500:06717
06718:-00007:-00022:+00043:003274.2500:06718
06719:-00041:-00032:-00003:003276.2924:06719
06720:-00085:-00027:-00036:003276.2924:06720
06721:-00066:-00030:-00031:003276.2924:06721
06722:-00084:-00050:-00028:003276.2924:06722
06723:-00062:-00049:-00082:003276.2924:06723
06724:-00069:-00052:+00005:003276.2924:06724
06725:-00042:-00067:+00086:003171.2749:06725
06726:-00065:-00062:+00082:003171.2749:06726
06727:-00055:-00023:+00095:003171.2749:06727
06728:-00027:-00021:+00103:003171.2749:06728
06729:-00050:+00005:+00083:003171.2749:06729
06730:-00034:+00018:+00063:003171.2749:06730
06731:-00022:+00044:+00001:003257.2072:06731
06732:-00033:+00032:-00041:003257.2072:06732
06733:-00007:+00065:-00077:003257.2072:06733
06734:+00008:+00052:-00086:003257.2072:06734
06735:+00019:+00044:-00090:003257.2072:06735
06736:+00031:+00024:-00025:003257.2072:06736
06737:+00033:+00022:+00032:003257.2072:06737
06738:+00031:+00000:+00048:003267.7810:06738
06739:+00029:+00001:+00053:003267.7810:06739
06740:+00010:+00009:+00071:003267.7810:06740
06741:-00023:+00018:+00048:003267.7810:06741
06742:-00056:-00018:-00003:003267.7810:06742
06743:-00054:+00033:-00030:003267.7810:06743
06744:-00101:-00020:-00004:003179.4353:06744
06745:-00112:+00019:-00007:003179.4353:06745
06746:-00104:+00000:-00039:003179.4353:06746
06747:-00080:+00010:-00137:003179.4353:06747
06748:-00078:+00014:-00092:003179.4353:06748
06749:-00032:+00012:-00003:003179.4353:06749
06750:+00020:+00045:+00085:003265.7480:06750
06751:-00003:+00048:+00140:003265.7480:06751
06752:+00055:+00080:+00111:003265.7480:06752
06753:+00010:+00049:+00007:003265.7480:06753
06754:+00047:+00110:-00039:003265.7480:06754
06755:+00013:+00030:+00022:003265.7480:06755
06756:+00029:+00043:-00063:003276.3300:06756
06757:-00016:+00015:-00063:003276.3300:06757
06758:+00029:+00032:-00098:003276.3300:06758
06759:+00002:-00015:-00028:003276.3300:06759
06760:+00010:+00005:-00048:003276.3300:06760
06761:-00005:-00023:+00048:003276.3300:06761
06762:+00030:-00019:+00000:003203.9995:06762
06763:+00010:-00042:+00023:003203.9995:06763
06764:+00035:-00050:-00001:003203.9995:06764
06765:+00030:-00037:+00023:003203.9995:06765
06766:-00013:-00028:+00069:003203.9995:06766
06767:-00060:-00045:+00011:003203.9995:06767
06768:-00046:-00012:+00017:003317.5798:06768
06769:-00045:-00005:-00022:003317.5798:06769
06770:-00047:-00021:-00041:003317.5798:06770
06771:-00039:-00017:-00045:003317.5798:06771
06772:+00010:-00019:-00085:003317.5798:06772
06773:+00021:+00004:-00045:003317.5798:06773
06774:+00058:-00017:+00054:003327.9992:06774
06775:+00071:-00020:+00043:003327.9992:06775
06776:+00070:-00011:+00002:003327.9992:06776
06777:+00052:-00016:+00049:003327.9992:06777
06778:+00061:+00006:+00013:003327.9992:06778
06779:+00034:-00017:+00019:003327.9992:06779
06780:+00015:+00007:+00019:003237.3688:06780
06781:+00012:+00018:+00012:003237.3688:06781
06782:-00029:-00007:+00048:003237.3688:06782
06783:-00035:+00017:-00027:003237.3688:06783
06784:-00061:-00015:+00015:003237.3688:06784
06785:-00064:+00004:-00006:003237.3688:06785
06786:-00109:-00024:+00002:003237.3688:06786
06787:-00047:+00031:-00027:003317.6386:06787
06788:-00069:+00014:+00011:003317.6386:06788
06789:-00062:+00015:-00038:003317.6386:06789
06790:-00084:+00030:-00024:003317.6386:06790
06791:-00054:+00001:-00004:003317.6386:06791
06792:-00061:+00036:+00010:003317.6386:06792
06793:-00049:-00005:+00096:003301.9851:06793
06794:-00027:+00040:+00041:003301.9851:06794
06795:+00021:-00016:+00035:003301.9851:06795
06796:+00007:+00000:+00095:003301.9851:06796
06797:+00008:-00022:-00046:003301.9851:06797
06798:+00033:+00021:-00131:003301.9851:06798
06799:+00048:-00035:-00064:003187.5776:06799
06800:+00046:-00045:-00005:003187.5776:06800
06801:-00018:-00040:+00053:003187.5776:06801
06802:-00006:-00060:+00024:003187.5776:06802
06803:-00017:-00058:+00063:003187.5776:06803
06804:-00029:-00063:+00007:003187.5776:06804
06805:-00063:-00038:-00084:003248.9628:06805
06806:-00031:-00027:+00034:003248.9628:06806
06807:-00044:-00017:+00066:003248.9628:06807
06808:-00079:-00022:+00031:003248.9628:06808
06809:-00064:+00016:-00038:003248.9628:06809
06810:-00083:+00022:-00043:003248.9628:06810
06811:-00088:+00009:-00003:003234.6423:06811
06812:-00068:+00053:-00029:003234.6423:06812
06813:-00041:+00049:-00068:003234.6423:06813
06814:+00000:+00029:-00095:003234.6423:06814
06815:+00023:+00016:+00015:003234.6423:06815
06816:+00073:+00042:+00022:003234.6423:06816
06817:+00064:+00018:+00030:003234.6423:06817
06818:+00110:+00054:+00040:003155.3349:06818
06819:+00055:+00016:+00029:003155.3349:06819
06820:+00087:+00067:-00019:003155.3349:06820
06821:+00059:+00032:+00000:003155.3349:06821
06822:+00036:+00052:+00030:003155.3349:06822
06823:-00021:+00021:-00032:003155.3349:06823
06824:-00018:+00012:-00063:003224.0065:06824
06825:-00045:-00001:+00002:003224.0065:06825
06826:-00063:-00032:-00003:003224.0065:06826
06827:-00057:-00015:+00015:003224.0065:06827
06828:-00066:-00034:-00004:003224.0065:06828
06829:-00068:-00021:-00001:003224.0065:06829
06830:-00069:-00032:+00009:003251.2397:06830
06831:-00038:+00003:+00030:003251.2397:06831
06832:-00063:-00027:-00030:003251.2397:06832
06833:-00048:+00007:-00031:003251.2397:06833
06834:-00015:-00012:-00052:003251.2397:06834
06835:-00023:-00003:-00009:003251.2397:06835
06836:-00023:-00011:+00031:003163.3417:06836
06837:-00006:-00018:+00064:003163.3417:06837
06838:+00017:-00004:+00034:003163.3417:06838
06839:+00026:-00006:+00018:003163.3417:06839
06840:+00048:+00022:+00029:003163.3417:06840
06841:+00019:+00023:+00029:003163.3417:06841
06842:+00036:+00050:-00081:003257.4536:06842
06843:+00030:+00052:+00033:003257.4536:06843
06844:+00015:+00060:+00034:003257.4536:06844
06845:-00049:+00066:+00057:003257.4536:06845
06846:-00026:+00074:-00046:003257.4536:06846
06847:-00047:+00098:-00021:003257.4536:06847
06848:-00042:+00080:-00003:003276.3937:06848
06849:-00094:+00070:-00017:003276.3937:06849
06850:-00066:+00096:-00011:003276.3937:06850
06851:-00059:+00047:+00041:003276.3937:06851
06852:-00041:+00057:-00004:003276.3937:06852
06853:-00051:+00086:-00139:003276.3937:06853
06854:-00016:+00062:-00056:003276.3937:06854
06855:-00022:+00043:+00036:003195.8593:06855
06856:-00017:+00012:-00011:003195.8593:06856
06857:-00001:+00064:-00085:003195.8593:06857
06858:+00019:+00025:-00001:003195.8593:06858
06859:+00007:+00035:+00015:003195.8593:06859
06860:+00003:+00021:+00004:003195.8593:06860
06861:+00029:+00026:-00031:003291.5434:06861
06862:+00008:+00024:+00057:003291.5434:06862
06863:-00004:-00006:+00036:003291.5434:06863
06864:+00005:+00037:-00067:003291.5434:06864
06865:+00005:+00012:-00057:003291.5434:06865
06866:-00035:+00017:+00026:003291.5434:06866
06867:-00042:+00007:-00051:003310.6437:06867
06868:-00039:+00032:-00041:003310.6437:06868
06869:-00033:-00014:-00050:003310.6437:06869
06870:-00039:+00005:-00022:003310.6437:06870
06871:-00031:-00019:+00045:003310.6437:06871
06872:-00023:-00005:+00041:003310.6437:06872
06873:-00034:-00030:+00047:003212.2927:06873
06874:-00022:+00023:+00029:003212.2927:06874
06875:-00038:+00024:+00083:003212.2927:06875
06876:+00016:-00001:+00014:003212.2927:06876
06877:-00024:+00015:+00005:003212.2927:06877
06878:-00005:+00031:-00036:003212.2927:06878
06879:+00005:+00051:-00097:003317.5334:06879
06880:+00010:+00030:-00064:003317.5334:06880
06881:+00005:+00026:-00039:003317.5334:06881
06882:+00012:+00026:-00091:003317.5334:06882
06883:+00028:+00049:-00062:003317.5334:06883
06884:+00023:+00038:-00008:003317.5334:06884
06885:+00001:+00012:-00015:003319.2241:06885
06886:+00015:+00055:+00109:003319.2241:06886
06887:+00004:+00049:+00103:003319.2241:06887
06888:-00030:+00015:+00004:003319.2241:06888
06889:-00069:+00037:-00111:003319.2241:06889
06890:-00012:+00048:-00048:003319.2241:06890
06891:-00073:-00001:-00062:003228.9333:06891
06892:-00074:-00021:-00039:003228.9333:06892
06893:-00066:+00004:-00077:003228.9333:06893
06894:-00042:+00019:-00040:003228.9333:06894
06895:-00049:-00018:-00052:003228.9333:06895
06896:-00024:-00016:+00021:003228.9333:06896
06897:-00009:+00021:+00047:003317.5534:06897
06898:+00029:-00005:+00066:003317.5534:06898
06899:+00020:+00005:-00011:003317.5534:06899
06900:+00021:+00010:-00031:003317.5534:06900
06901:+00045:+00016:-00050:003317.5534:06901
06902:+00018:+00048:-00031:003317.5534:06902
06903:+00018:+00017:+00017:003327.9536:06903
06904:+00031:+00021:-00026:003327.9536:06904
06905:+00018:-00018:-00062:003327.9536:06905
06906:+00008:-00009:-00050:003327.9536:06906
06907:+00030:-00052:+00013:003327.9536:06907
06908:+00027:-00013:-00011:003327.9536:06908
06909:+00009:-00076:+00063:003245.6716:06909
06910:+00030:-00014:+00084:003245.6716:06910
06911:-00005:-00046:+00042:003245.6716:06911
06912:+00016:-00003:-00055:003245.6716:06912
06913:-00025:-00006:+00066:003245.6716:06913
06914:-00035:+00006:+00051:003245.6716:06914
06915:-00053:+00021:+00005:003326.2490:06915
06916:-00020:+00027:+00002:003326.2490:06916
06917:-00026:+00011:+00047:003326.2490:06917
06918:-00019:+00024:+00046:003326.2490:06918
06919:-00022:+00033:-00061:003326.2490:06919
06920:-00009:+00009:-00110:003326.2490:06920
06921:-00001:+00014:-00072:003326.2490:06921
06922:-00005:+00011:-00081:003336.6633:06922
06923:-00005:+00024:-00119:003336.6633:06923
06924:+00007:+00000:-00018:003336.6633:06924
06925:+00017:-00004:+00007:003336.6633:06925
06926:+00020:+00021:-00013:003336.6633:06926
06927:+00035:+00000:+00035:003336.6633:06927
06928:+00033:+00000:+00172:003237.2368:06928
06929:+00009:-00005:+00122:003237.2368:06929
06930:+00026:+00034:+00086:003237.2368:06930
06931:+00076:+00020:+00065:003237.2368:06931
06932:+00076:+00004:+00007:003237.2368:06932
06933:+00008:+00012:-00098:003237.2368:06933
06934:+00008:+00020:-00204:003317.5075:06934
06935:+00000:-00002:-00049:003317.5075:06935
06936:-00013:-00015:+00052:003317.5075:06936
06937:-00074:+00020:+00084:003317.5075:06937
06938:-00059:+00004:+00115:003317.5075:06938
06939:-00062:-00037:+00082:003317.5075:06939
06940:-00045:+00005:+00008:003319.1979:06940
06941:-00043:+00024:+00000:003319.1979:06941
06942:-00029:+00009:+00077:003319.1979:06942
06943:-00046:-00006:-00033:003319.1979:06943
06944:-00036:-00016:-00069:003319.1979:06944
06945:+00003:+00005:-00046:003319.1979:06945
06946:-00020:-00036:+00028:003228.8083:06946
06947:-00047:-00077:+00030:003228.8083:06947
06948:-00011:-00054:-00045:003228.8083:06948
06949:+00015:-00050:-00047:003228.8083:06949
06950:+00033:-00079:-00039:003228.8083:06950
06951:+00014:-00055:+00070:003228.8083:06951
06952:+00064:-00027:+00116:003326.2690:06952
06953:+00049:-00012:+00022:003326.2690:06953
06954:+00049:-00031:-00031:003326.2690:06954
06955:+00038:-00003:-00016:003326.2690:06955
06956:-00009:+00034:+00038:003326.2690:06956
06957:-00015:+00036:+00010:003326.2690:06957
06958:+00007:+00032:+00039:003354.2805:06958
06959:+00020:+00032:-00006:003354.2805:06959
06960:+00004:+00026:-00050:003354.2805:06960
06961:-00029:+00052:-00108:003354.2805:06961
06962:-00015:+00067:-00077:003354.2805:06962
06963:+00030:+00069:-00027:003354.2805:06963
06964:+00013:+00063:+00000:003288.4223:06964
06965:-00006:+00068:+00025:003288.4223:06965
06966:+00021:+00058:-00029:003288.4223:06966
06967:+00023:+00098:-00087:003288.4223:06967
06968:+00012:+00085:-00032:003288.4223:06968
06969:-00021:+00082:-00004:003288.4223:06969
06970:-00037:+00094:+00028:003379.8854:06970
06971:+00027:+00069:+00031:003379.8854:06971
06972:-00006:+00056:-00053:003379.8854:06972
06973:+00001:+00046:+00050:003379.8854:06973
06974:-00024:+00011:+00082:003379.8854:06974
06975:-00057:-00019:-00059:003379.8854:06975
06976:-00048:-00012:-00167:003399.2260:06976
06977:-00029:-00033:-00170:003399.2260:06977
06978:-00059:-00037:+00129:003399.2260:06978
06979:-00055:-00058:+00348:003399.2260:06979
06980:-00056:-00099:+00373:003399.2260:06980
06981:-00049:-00106:-00097:003399.2260:06981
06982:-00032:-00128:-00230:003305.8637:06982
06983:-00002:-00101:-00236:003305.8637:06983
06984:+00013:-00107:-00159:003305.8637:06984
06985:+00072:-00089:-00093:003305.8637:06985
06986:+00072:-00097:+00214:003305.8637:06986
06987:+00109:-00127:+00311:003305.8637:06987
06988:+00079:-00071:+00205:003379.8718:06988
06989:+00063:-00092:+00189:003379.8718:06989
06990:+00047:-00092:+00198:003379.8718:06990
06991:-00037:-00037:-00058:003379.8718:06991
06992:+00000:-00006:-00042:003379.8718:06992
06993:+00059:+00051:+00036:003379.8718:06993
06994:+00014:+00055:-00072:003345.4387:06994
06995:+00017:+00079:-00052:003345.4387:06995
06996:-00022:+00065:+00006:003345.4387:06996
06997:-00024:+00055:-00033:003345.4387:06997
06998:-00034:+00045:-00075:003345.4387:06998
06999:-00021:+00066:+00094:003345.4387:06999
07000:-00022:+00034:+00215:003228.9833:07000
07001:-00032:+00039:+00171:003228.9833:07001
07002:-00040:+00067:-00087:003228.9833:07002
07003:-00022:+00055:-00008:003228.9833:07003
07004:-00048:+00038:+00035:003228.9833:07004
07005:-00070:+00048:+00038:003228.9833:07005
07006:-00058:+00050:+00032:003274.3012:07006
07007:-00088:+00009:-00004:003274.3012:07007
07008:-00108:+00024:-00097:003274.3012:07008
07009:-00100:+00007:-00056:003274.3012:07009
07010:-00067:-00007:-00033:003274.3012:07010
07011:-00043:-00047:+00013:003274.3012:07011
07012:+00005:+00006:+00043:003242.7519:07012
07013:+00020:-00048:+00066:003242.7519:07013
07014:+00009:-00013:+00023:003242.7519:07014
07015:+00032:-00027:+00120:003242.7519:07015
07016:+00003:-00048:-00017:003242.7519:07016
07017:-00009:-00012:-00054:003242.7519:07017
07018:+00004:-00048:-00084:003242.7519:07018
07019:+00016:-00029:+00007:003139.3298:07019
07020:+00001:-00065:-00034:003139.3298:07020
07021:+00002:-00041:+00005:003139.3298:07021
07022:+00020:-00056:+00074:003139.3298:07022
07023:+00019:-00050:+00018:003139.3298:07023
07024:+00001:-00032:-00030:003139.3298:07024
07025:+00047:+00006:-00019:003207.4875:07025
07026:+00025:-00005:+00084:003207.4875:07026
07027:+00013:+00023:+00008:003207.4875:07027
07028:-00013:+00015:+00019:003207.4875:07028
07029:-00032:+00013:-00050:003207.4875:07029
07030:-00063:+00023:-00063:003207.4875:07030
07031:-00029:+00025:+00017:003218.0852:07031
07032:-00033:+00050:+00021:003218.0852:07032
07033:-00029:+00022:-00037:003218.0852:07033
07034:-00012:+00016:-00030:003218.0852:07034
07035:+00002:-00015:-00017:003218.0852:07035
07036:+00016:-00002:-00040:003218.0852:07036
07037:-00010:-00012:+00027:003139.3120:07037
07038:-00023:-00021:+00050:003139.3120:07038
07039:-00039:-00026:-00005:003139.3120:07039
07040:-00051:-00033:-00083:003139.3120:07040
07041:-00042:-00031:+00023:003139.3120:07041
07042:-00035:-00031:+00006:003139.3120:07042
07043:-00037:-00002:-00007:003139.3120:07043
07044:-00001:+00007:-00010:003240.4594:07044
07045:-00021:+00033:+00008:003240.4594:07045
07046:-00002:+00013:-00011:003240.4594:07046
07047:+00018:+00049:-00016:003240.4594:07047
07048:+00002:+00026:-00015:003240.4594:07048
07049:-00003:+00046:-00014:003240.4594:07049
07050:+00017:+00040:-00023:003267.8374:07050
07051:-00002:+00048:-00050:003267.8374:07051
07052:-00011:+00011:+00001:003267.8374:07052
07053:+00003:+00025:+00018:003267.8374:07053
07054:-00025:+00032:-00036:003267.8374:07054
07055:-00003:+00016:-00025:003267.8374:07055
07056:+00000:+00001:+00040:003203.9072:07056
07057:-00024:-00050:+00050:003203.9072:07057
07058:-00027:-00025:+00067:003203.9072:07058
07059:-00055:-00079:+00006:003203.9072:07059
07060:-00043:-00063:-00067:003203.9072:07060
07061:-00058:-00071:-00111:003203.9072:07061
07062:-00065:-00025:-00063:003291.4272:07062
07063:-00065:-00065:+00008:003291.4272:07063
07064:-00036:-00032:-00006:003291.4272:07064
07065:-00016:-00019:-00033:003291.4272:07065
07066:+00001:+00014:-00049:003291.4272:07066
07067:+00017:+00020:+00047:003291.4272:07067
07068:+00035:+00042:+00006:003301.8244:07068
07069:+00028:+00069:+00064:003301.8244:07069
07070:+00060:+00056:+00050:003301.8244:07070
07071:+00037:+00065:+00059:003301.8244:07071
07072:+00061:+00056:-00030:003301.8244:07072
07073:+00046:+00071:-00094:003301.8244:07073
07074:+00046:+00066:-00119:003228.8022:07074
07075:+00034:+00067:-00007:003228.8022:07075
07076:-00004:+00018:-00031:003228.8022:07076
07077:+00014:+00053:+00025:003228.8022:07077
07078:+00018:+00001:+00032:003228.8022:07078
07079:+00007:+00017:-00015:003228.8022:07079
07080:-00006:-00015:-00083:003308.7207:07080
07081:-00021:-00035:+00025:003308.7207:07081
07082:+00003:-00012:+00053:003308.7207:07082
07083:-00041:-00026:+00098:003308.7207:07083
07084:-00026:-00019:+00049:003308.7207:07084
07085:-00070:-00028:-00005:003308.7207:07085
07086:-00047:-00020:-00066:003301.8371:07086
07087:-00084:-00023:-00124:003301.8371:07087
07088:-00036:-00033:-00103:003301.8371:07088
07089:-00017:-00027:-00063:003301.8371:07089
07090:-00005:-00036:-00034:003301.8371:07090
07091:+00006:-00007:-00005:003301.8371:07091
07092:+00011:-00013:+00050:003301.8371:07092
07093:+00035:-00031:+00024:003212.1503:07093
07094:+00045:+00005:+00029:003212.1503:07094
07095:+00036:-00013:-00008:003212.1503:07095
07096:+00009:-00018:+00049:003212.1503:07096
07097:-00001:-00049:+00058:003212.1503:07097
07098:-00037:-00012:-00091:003212.1503:07098
07099:-00066:-00067:-00069:003291.3820:07099
07100:-00020:-00021:-00114:003291.3820:07100
07101:-00044:-00052:-00095:003291.3820:07101
07102:-00002:-00031:-00048:003291.3820:07102
07103:-00013:-00026:+00062:003291.3820:07103
07104:-00001:-00017:+00009:003291.3820:07104
07105:-00025:+00004:+00021:003301.9079:07105
07106:-00002:+00012:+00021:003301.9079:07106
07107:-00035:+00013:+00012:003301.9079:07107
07108:+00004:+00052:+00023:003301.9079:07108
07109:-00006:+00046:+00007:003301.9079:07109
07110:-00011:+00041:+00009:003301.9079:07110
07111:+00004:+00057:-00032:003212.2741:07111
07112:-00031:+00051:-00004:003212.2741:07112
07113:+00032:+00041:-00079:003212.2741:07113
07114:-00034:+00016:-00020:003212.2741:07114
07115:+00022:+00035:-00047:003212.2741:07115
07116:+00004:+00003:-00053:003212.2741:07116
07117:+00032:+00019:-00082:003291.5112:07117
07118:+00012:-00009:+00062:003291.5112:07118
07119:+00010:-00023:+00031:003291.5112:07119
07120:-00040:-00027:+00037:003291.5112:07120
07121:-00024:-00049:+00064:003291.5112:07121
07122:-00040:-00067:+00030:003291.5112:07122
07123:-00045:-00063:-00002:003284.9182:07123
07124:-00079:-00055:+00001:003284.9182:07124
07125:-00065:-00069:-00007:003284.9182:07125
07126:-00057:-00053:-00022:003284.9182:07126
07127:+00015:-00033:-00060:003284.9182:07127
07128:+00000:-00065:-00011:003284.9182:07128
07129:+00009:-00024:-00023:003195.7368:07129
07130:+00013:-00063:+00085:003195.7368:07130
07131:+00028:-00025:+00066:003195.7368:07131
07132:+00022:-00040:+00025:003195.7368:07132
07133:+00008:-00051:+00061:003195.7368:07133
07134:+00031:-00065:+00091:003195.7368:07134
07135:-00014:-00072:+00034:003265.7539:07135
07136:-00012:-00082:-00014:003265.7539:07136
07137:-00011:-00067:+00007:003265.7539:07137
07138:-00017:-00028:-00097:003265.7539:07138
07139:-00033:-00064:-00143:003265.7539:07139
07140:-00018:-00012:+00024:003265.7539:07140
07141:+00001:-00060:+00288:003265.7539:07141
07142:+00003:-00042:+00361:003259.5329:07142
07143:+00012:-00043:+00136:003259.5329:07143
07144:+00017:-00023:-00069:003259.5329:07144
07145:-00049:-00026:-00169:003259.5329:07145
07146:-00095:+00034:-00204:003259.5329:07146
07147:-00096:-00001:-00094:003259.5329:07147
07148:-00081:+00040:+00028:003187.5346:07148
07149:-00091:+00014:+00019:003187.5346:07149
07150:-00055:+00064:+00032:003187.5346:07150
07151:-00011:+00010:+00029:003187.5346:07151
07152:-00002:+00054:+00011:003187.5346:07152
07153:+00006:+00034:-00002:003187.5346:07153
07154:+00048:+00058:-00001:003274.3203:07154
07155:+00063:+00047:-00020:003274.3203:07155
07156:+00059:+00086:-00041:003274.3203:07156
07157:+00064:+00071:-00061:003274.3203:07157
07158:+00034:+00080:-00114:003274.3203:07158
07159:-00010:+00022:-00003:003274.3203:07159
07160:-00016:+00006:-00010:003301.9594:07160
07161:-00053:-00009:-00006:003301.9594:07161
07162:-00012:+00005:+00067:003301.9594:07162
07163:-00049:-00024:-00013:003301.9594:07163
07164:-00020:-00019:-00049:003301.9594:07164
07165:+00010:+00007:-00078:003301.9594:07165
07166:+00031:+00024:-00068:003245.6210:07166
07167:+00015:+00017:-00026:003245.6210:07167
07168:+00012:-00009:+00149:003245.6210:07168
07169:-00031:-00018:+00089:003245.6210:07169
07170:-00067:-00027:-00069:003245.6210:07170
07171:-00065:-00025:-00090:003245.6210:07171
07172:-00050:-00040:-00071:003343.9912:07172
07173:-00020:-00033:-00061:003343.9912:07173
07174:-00007:-00065:-00028:003343.9912:07174
07175:+00013:-00040:+00021:003343.9912:07175
07176:+00011:-00074:+00036:003343.9912:07176
07177:+00045:-00044:+00030:003343.9912:07177
07178:+00062:-00079:-00006:003372.1984:07178
07179:+00057:-00052:-00092:003372.1984:07179
07180:+00085:-00053:-00091:003372.1984:07180
07181:+00084:-00022:+00088:003372.1984:07181
07182:+00078:-00039:+00156:003372.1984:07182
07183:+00028:-00016:+00129:003372.1984:07183
07184:+00013:-00030:+00067:003288.4809:07184
07185:+00007:+00019:+00032:003288.4809:07185
07186:-00009:+00005:-00098:003288.4809:07186
07187:+00007:+00024:-00055:003288.4809:07187
07188:+00032:+00017:-00017:003288.4809:07188
07189:+00035:+00047:-00039:003288.4809:07189
07190:+00026:+00036:-00068:003361.8962:07190
07191:-00023:+00045:-00030:003361.8962:07191
07192:-00015:+00067:-00009:003361.8962:07192
07193:-00014:+00058:-00017:003361.8962:07193
07194:-00027:+00060:-00037:003361.8962:07194
07195:-00022:+00055:+00014:003361.8962:07195
07196:-00036:+00059:+00101:003354.4265:07196
07197:-00038:+00045:+00108:003354.4265:07197
07198:-00026:+00043:+00010:003354.4265:07198
07199:-00017:+00029:-00065:003354.4265:07199
07200:-00029:+00044:-00081:003354.4265:07200
07201:-00039:+00024:-00113:003354.4265:07201
07202:-00031:+00031:-00013:003254.1376:07202
07203:-00017:+00034:+00062:003254.1376:07203
07204:-00022:+00021:+00082:003254.1376:07204
07205:+00020:+00038:+00083:003254.1376:07205
07206:+00005:+00019:+00113:003254.1376:07206
07207:-00005:+00022:+00135:003254.1376:07207
07208:+00001:+00017:+00100:003308.8835:07208
07209:+00016:+00039:+00017:003308.8835:07209
07210:-00001:-00016:+00006:003308.8835:07210
07211:-00015:-00021:-00042:003308.8835:07211
07212:-00025:-00009:-00086:003308.8835:07212
07213:-00012:-00037:-00090:003308.8835:07213
07214:-00023:-00044:+00004:003284.9438:07214
07215:+00004:-00065:+00094:003284.9438:07215
07216:+00031:-00075:+00078:003284.9438:07216
07217:+00021:-00085:+00056:003284.9438:07217
07218:+00036:-00097:+00035:003284.9438:07218
07219:+00039:-00096:-00010:003284.9438:07219
07220:+00051:-00091:-00064:003284.9438:07220
07221:+00051:-00081:+00066:003179.4838:07221
07222:+00050:-00077:+00061:003179.4838:07222
07223:+00011:-00059:+00064:003179.4838:07223
07224:+00025:-00040:-00026:003179.4838:07224
07225:-00007:-00038:+00021:003179.4838:07225
07226:+00020:-00020:+00008:003179.4838:07226
07227:+00020:+00022:-00046:003240.6159:07227
07228:+00032:+00037:-00006:003240.6159:07228
07229:+00006:+00045:+00008:003240.6159:07229
07230:+00001:+00043:+00017:003240.6159:07230
07231:-00033:+00074:-00027:003240.6159:07231
07232:-00049:+00082:+00033:003240.6159:07232
07233:-00042:+00072:-00062:003242.8950:07233
07234:-00074:+00101:-00063:003242.8950:07234
07235:-00084:+00081:+00012:003242.8950:07235
07236:-00076:+00069:-00051:003242.8950:07236
07237:-00092:+00045:-00009:003242.8950:07237
07238:-00070:+00041:-00145:003242.8950:07238
07239:-00084:+00045:-00114:003147.4282:07239
07240:-00051:+00016:-00020:003147.4282:07240
07241:-00067:+00016:+00100:003147.4282:07241
07242:-00010:-00002:+00080:003147.4282:07242
07243:-00037:+00012:+00079:003147.4282:07243
07244:-00037:+00007:+00041:003147.4282:07244
07245:-00012:+00022:-00061:003147.4282:07245
07246:-00027:+00020:-00086:003224.0312:07246
07247:-00022:+00001:+00040:003224.0312:07247
07248:-00035:+00000:+00068:003224.0312:07248
07249:-00005:+00014:+00047:003224.0312:07249
07250:+00001:-00004:-00047:003224.0312:07250
07251:+00014:+00018:+00035:003224.0312:07251
07252:-00004:+00009:+00003:003226.3762:07252
07253:+00030:+00014:-00005:003226.3762:07253
07254:+00020:+00009:+00023:003226.3762:07254
07255:+00036:+00037:+00011:003226.3762:07255
07256:-00004:+00022:+00005:003226.3762:07256
07257:+00016:+00040:-00002:003226.3762:07257
07258:+00003:+00037:+00013:003147.3686:07258
07259:-00002:+00031:-00007:003147.3686:07259
07260:-00037:+00024:+00001:003147.3686:07260
07261:+00010:+00035:+00020:003147.3686:07261
07262:-00021:+00008:+00015:003147.3686:07262
07263:-00019:-00002:-00005:003147.3686:07263
07264:-00037:+00007:-00060:003232.3488:07264
07265:-00029:+00018:-00126:003232.3488:07265
07266:-00047:+00003:-00053:003232.3488:07266
07267:-00056:+00007:-00040:003232.3488:07267
07268:-00064:+00021:-00047:003232.3488:07268
07269:-00056:+00011:-00007:003232.3488:07269
07270:-00065:+00039:+00000:003259.5581:07270
07271:-00068:+00034:+00032:003259.5581:07271
07272:-00028:+00014:+00069:003259.5581:07272
07273:-00026:+00048:+00035:003259.5581:07273
07274:-00034:+00032:-00050:003259.5581:07274
07275:-00020:+00048:-00024:003259.5581:07275
07276:-00035:+00050:-00003:003259.5581:07276
07277:-00034:+00013:-00034:003187.6691:07277
07278:-00049:+00039:-00083:003187.6691:07278
07279:-00033:+00027:-00084:003187.6691:07279
07280:-00017:+00026:-00084:003187.6691:07280
07281:-00037:+00032:+00000:003187.6691:07281
07282:-00015:+00020:+00062:003187.6691:07282
07283:-00009:+00035:+00035:003300.2133:07283
07284:-00020:+00038:+00001:003300.2133:07284
07285:-00021:+00037:-00039:003300.2133:07285
07286:-00003:+00041:-00002:003300.2133:07286
07287:-00003:+00040:-00034:003300.2133:07287
07288:-00010:+00065:-00016:003300.2133:07288
07289:+00000:+00056:-00072:003310.6176:07289
07290:+00017:+00089:-00093:003310.6176:07290
07291:-00018:+00063:-00066:003310.6176:07291
07292:+00015:+00088:+00012:003310.6176:07292
07293:-00009:+00056:-00006:003310.6176:07293
07294:+00030:+00102:-00049:003310.6176:07294
07295:+00017:+00069:+00012:003245.7412:07295
07296:+00032:+00078:-00036:003245.7412:07296
07297:-00009:+00084:-00076:003245.7412:07297
07298:+00033:+00057:+00004:003245.7412:07298
07299:-00005:+00048:+00030:003245.7412:07299
07300:-00021:+00040:+00001:003245.7412:07300
07301:-00012:+00021:-00068:003317.5727:07301
07302:-00036:+00015:-00064:003317.5727:07302
07303:-00029:-00015:-00002:003317.5727:07303
07304:-00045:-00012:-00101:003317.5727:07304
07305:-00037:+00020:-00095:003317.5727:07305
07306:-00022:-00050:+00018:003317.5727:07306
07307:-00022:-00035:+00036:003319.2954:07307
07308:+00001:-00018:-00063:003319.2954:07308
07309:+00017:-00031:+00005:003319.2954:07309
07310:+00018:-00007:+00030:003319.2954:07310
07311:-00007:-00032:+00011:003319.2954:07311
07312:+00009:-00004:-00061:003319.2954:07312
07313:+00017:-00017:-00027:003228.9648:07313
07314:+00021:-00016:+00034:003228.9648:07314
07315:+00007:-00022:-00010:003228.9648:07315
07316:+00019:-00002:-00078:003228.9648:07316
07317:+00009:-00021:+00010:003228.9648:07317
07318:+00031:-00022:-00017:003228.9648:07318
07319:+00011:+00002:-00055:003317.5991:07319
07320:+00032:-00018:+00080:003317.5991:07320
07321:+00036:-00036:+00095:003317.5991:07321
07322:+00002:-00028:+00027:003317.5991:07322
07323:-00008:+00002:-00026:003317.5991:07323
07324:-00002:-00032:+00001:003317.5991:07324
07325:-00028:-00013:-00018:003319.2954:07325
07326:-00041:-00014:-00021:003319.2954:07326
07327:-00010:+00020:-00011:003319.2954:07327
07328:-00010:+00020:+00039:003319.2954:07328
07329:-00013:+00021:+00049:003319.2954:07329
07330:+00005:+00015:+00015:003319.2954:07330
07331:+00010:+00028:+00059:003237.2998:07331
07332:+00013:+00037:+00057:003237.2998:07332
07333:+00018:+00030:+00037:003237.2998:07333
07334:+00027:+00052:+00007:003237.2998:07334
07335:+00033:+00052:+00002:003237.2998:07335
07336:+00006:+00041:-00051:003237.2998:07336
07337:+00030:+00052:-00054:003335.1096:07337
07338:+00038:+00068:-00091:003335.1096:07338
07339:+00027:+00037:+00026:003335.1096:07339
07340:+00016:+00009:+00031:003335.1096:07340
07341:+00013:+00011:+00101:003335.1096:07341
07342:-00008:+00007:+00082:003335.1096:07342
07343:-00022:-00010:+00061:003345.5710:07343
07344:-00013:-00019:+00038:003345.5710:07344
07345:-00011:-00015:-00035:003345.5710:07345
07346:-00054:-00025:-00018:003345.5710:07346
07347:-00044:-00066:+00028:003345.5710:07347
07348:-00044:-00026:-00010:003345.5710:07348
07349:-00055:-00045:-00098:003345.5710:07349
07350:-00049:-00050:-00094:003262.6865:07350
07351:-00040:-00062:+00037:003262.6865:07351
07352:-00004:-00049:+00020:003262.6865:07352
07353:+00006:-00048:+00111:003262.6865:07353
07354:+00014:-00026:+00095:003262.6865:07354
07355:+00019:-00007:+00030:003262.6865:07355
07356:+00009:+00002:+00048:003361.9365:07356
07357:+00015:-00031:+00079:003361.9365:07357
07358:-00020:-00036:-00007:003361.9365:07358
07359:+00004:+00019:-00123:003361.9365:07359
07360:+00045:-00005:-00023:003361.9365:07360
07361:+00020:-00011:-00002:003361.9365:07361
07362:+00028:+00009:-00001:003363.3022:07362
07363:+00036:-00009:+00010:003363.3022:07363
07364:+00039:+00002:-00068:003363.3022:07364
07365:+00056:-00021:-00077:003363.3022:07365
07366:+00108:+00021:+00012:003363.3022:07366
07367:+00057:+00033:+00090:003306.0935:07367
07368:+00007:+00054:+00068:003306.0935:07368
07369:+00000:+00037:+00150:003306.0935:07369
07370:-00049:+00079:+00154:003306.0935:07370
07371:-00125:+00071:+00023:003306.0935:07371
07372:-00121:+00076:-00066:003306.0935:07372
07373:-00125:+00041:-00205:003389.1506:07373
07374:-00088:+00055:-00173:003389.1506:07374
07375:-00075:+00027:-00064:003389.1506:07375
07376:-00083:-00017:+00138:003389.1506:07376
07377:-00088:-00003:+00053:003389.1506:07377
07378:+00000:+00000:-00055:003389.1506:07378
07379:-00002:-00037:-00281:003390.2885:07379
07380:-00013:-00018:-00280:003390.2885:07380
07381:+00109:+00008:-00175:003390.2885:07381
07382:+00091:-00010:+00115:003390.2885:07382
07383:+00067:-00020:+00354:003390.2885:07383
07384:+00070:-00031:+00458:003390.2885:07384
07385:+00024:-00009:+00288:003297.1855:07385
07386:-00008:-00049:+00193:003297.1855:07386
07387:-00022:-00011:-00231:003297.1855:07387
07388:-00020:+00001:-00288:003297.1855:07388
07389:+00045:-00016:-00167:003297.1855:07389
07390:+00029:-00004:-00084:003297.1855:07390
07391:+00014:-00021:-00050:003352.9799:07391
07392:+00007:+00005:+00002:003352.9799:07392
07393:-00042:-00023:+00094:003352.9799:07393
07394:-00066:-00033:+00079:003352.9799:07394
07395:-00063:-00028:-00067:003352.9799:07395
07396:-00063:-00016:+00160:003352.9799:07396
07397:-00035:-00064:+00206:003319.2692:07397
07398:-00069:-00033:+00185:003319.2692:07398
07399:-00027:-00017:+00032:003319.2692:07399
07400:-00032:-00048:-00023:003319.2692:07400
07401:-00093:-00017:-00093:003319.2692:07401
07402:-00106:-00055:-00083:003319.2692:07402
07403:-00078:-00059:+00027:003319.2692:07403
07404:-00060:-00083:+00098:003195.7553:07404
07405:-00046:-00095:+00060:003195.7553:07405
07406:-00051:-00077:+00069:003195.7553:07406
07407:-00053:-00075:+00127:003195.7553:07407
07408:-00026:-00057:+00072:003195.7553:07408
07409:-00057:-00018:+00035:003195.7553:07409
07410:-00051:-00016:-00041:003248.9941:07410
07411:-00074:+00020:+00031:003248.9941:07411
07412:-00072:+00027:-00031:003248.9941:07412
07413:-00058:+00054:+00005:003248.9941:07413
07414:-00050:+00046:-00058:003248.9941:07414
07415:-00039:+00047:-00010:003248.9941:07415
07416:-00020:+00055:-00046:003234.6054:07416
07417:+00010:+00064:-00100:003234.6054:07417
07418:+00039:+00050:-00026:003234.6054:07418
07419:+00076:+00039:+00100:003234.6054:07419
07420:+00095:+00053:+00077:003234.6054:07420
07421:+00077:+00052:+00051:003234.6054:07421
07422:+00072:+00048:+00090:003147.4042:07422
07423:+00037:+00047:-00081:003147.4042:07423
07424:+00006:+00028:-00062:003147.4042:07424
07425:-00018:+00029:-00064:003147.4042:07425
07426:-00028:+00001:+00014:003147.4042:07426
07427:-00045:+00023:-00028:003147.4042:07427
07428:-00067:-00019:-00137:003232.2929:07428
07429:-00029:+00001:-00152:003232.2929:07429
07430:-00051:-00007:-00033:003232.2929:07430
07431:+00002:-00034:+00052:003232.2929:07431
07432:-00024:+00007:+00013:003232.2929:07432
07433:+00016:-00007:+00069:003232.2929:07433
07434:+00016:-00013:+00043:003232.2929:07434
07435:-00021:-00025:+00049:003234.6113:07435
07436:+00002:-00035:-00020:003234.6113:07436
07437:-00001:-00029:+00017:003234.6113:07437
07438:-00018:-00064:-00028:003234.6113:07438
07439:+00001:-00053:-00089:003234.6113:07439
07440:+00017:-00056:-00097:003234.6113:07440
07441:+00012:-00092:-00017:003163.3540:07441
07442:+00032:-00083:-00041:003163.3540:07442
07443:+00048:-00075:-00019:003163.3540:07443
07444:+00028:-00082:+00024:003163.3540:07444
07445:+00019:-00060:+00044:003163.3540:07445
07446:-00030:-00066:+00069:003163.3540:07446
07447:-00048:-00024:+00085:003265.8811:07447
07448:-00069:-00036:+00030:003265.8811:07448
07449:-00100:-00018:+00003:003265.8811:07449
07450:-00088:+00027:-00002:003265.8811:07450
07451:-00069:+00037:-00047:003265.8811:07451
07452:-00077:+00049:-00059:003265.8811:07452
07453:-00048:+00040:-00037:003293.4101:07453
07454:-00029:+00055:-00010:003293.4101:07454
07455:-00024:+00051:-00012:003293.4101:07455
07456:-00016:+00064:+00038:003293.4101:07456
07457:-00007:+00053:-00031:003293.4101:07457
07458:-00005:+00046:-00090:003293.4101:07458
07459:+00018:+00042:-00097:003220.5668:07459
07460:-00013:+00051:-00006:003220.5668:07460
07461:-00006:+00050:+00037:003220.5668:07461
07462:-00005:+00045:+00071:003220.5668:07462
07463:-00009:+00034:-00017:003220.5668:07463
07464:+00005:+00031:-00015:003220.5668:07464
07465:+00009:+00031:-00022:003326.3679:07465
07466:+00012:+00048:-00083:003326.3679:07466
07467:-00001:+00047:-00063:003326.3679:07467
07468:+00007:+00054:-00008:003326.3679:07468
07469:+00045:+00064:-00052:003326.3679:07469
07470:+00002:+00013:-00002:003326.3679:07470
07471:+00026:+00030:+00053:003336.8278:07471
07472:+00018:-00003:+00021:003336.8278:07472
07473:+00049:+00038:-00043:003336.8278:07473
07474:-00006:-00016:+00052:003336.8278:07474
07475:+00045:-00003:-00016:003336.8278:07475
07476:+00014:-00011:+00032:003336.8278:07476
07477:+00047:-00029:-00026:003336.8278:07477
07478:-00003:-00044:-00026:003245.7602:07478
07479:+00015:-00063:-00069:003245.7602:07479
07480:-00006:-00075:+00003:003245.7602:07480
07481:+00001:-00072:+00032:003245.7602:07481
07482:-00020:-00083:+00027:003245.7602:07482
07483:+00001:-00079:+00014:003245.7602:07483
07484:-00015:-00081:-00007:003326.3281:07484
07485:-00051:-00109:+00031:003326.3281:07485
07486:-00017:-00069:+00000:003326.3281:07486
07487:-00028:-00054:-00017:003326.3281:07487
07488:-00041:-00063:-00046:003326.3281:07488
07489:-00065:-00032:-00020:003326.3281:07489
07490:-00022:+00009:-00088:003328.0388:07490
07491:-00014:+00018:-00070:003328.0388:07491
07492:-00025:+00039:-00037:003328.0388:07492
07493:-00010:+00009:+00003:003328.0388:07493
07494:-00004:+00045:-00040:003328.0388:07494
07495:+00034:+00030:+00006:003328.0388:07495
07496:+00036:+00040:+00019:003245.7475:07496
07497:+00006:+00054:-00022:003245.7475:07497
07498:+00031:+00068:-00006:003245.7475:07498
07499:-00003:+00025:-00034:003245.7475:07499
07500:+00002:+00046:-00014:003245.7475:07500
07501:-00023:+00025:-00025:003245.7475:07501
07502:-00019:+00055:-00032:003326.3808:07502
07503:-00047:+00004:+00039:003326.3808:07503
07504:-00027:+00005:-00041:003326.3808:07504
07505:-00030:-00016:+00009:003326.3808:07505
07506:-00032:-00018:-00019:003326.3808:07506
07507:-00047:-00013:-00049:003326.3808:07507
07508:-00014:+00016:-00019:003336.8212:07508
07509:+00016:+00067:-00032:003336.8212:07509
07510:-00020:+00028:-00035:003336.8212:07510
07511:+00008:+00055:+00012:003336.8212:07511
07512:+00027:+00043:+00027:003336.8212:07512
07513:+00013:+00062:+00005:003336.8212:07513
07514:+00027:+00039:+00100:003262.7890:07514
07515:+00050:+00021:+00003:003262.7890:07515
07516:+00035:-00002:-00002:003262.7890:07516
07517:+00026:-00047:-00012:003262.7890:07517
07518:+00026:-00048:-00046:003262.7890:07518
07519:+00033:-00060:-00105:003262.7890:07519
07520:-00002:-00068:-00060:003352.9799:07520
07521:-00018:-00094:-00087:003352.9799:07521
07522:-00023:-00087:+00016:003352.9799:07522
07523:+00001:-00102:+00059:003352.9799:07523
07524:-00020:-00073:+00118:003352.9799:07524
07525:-00010:-00099:+00123:003352.9799:07525
07526:-00023:-00084:+00109:003345.5512:07526
07527:-00013:-00076:+00084:003345.5512:07527
07528:-00012:-00024:-00007:003345.5512:07528
07529:-00016:-00046:+00024:003345.5512:07529
07530:-00023:-00030:-00007:003345.5512:07530
07531:-00013:+00024:-00038:003345.5512:07531
07532:-00004:-00009:-00106:003254.1757:07532
07533:+00008:+00020:-00047:003254.1757:07533
07534:-00002:+00019:-00095:003254.1757:07534
07535:-00008:+00021:+00038:003254.1757:07535
07536:+00017:-00005:+00101:003254.1757:07536
07537:-00003:-00005:+00093:003254.1757:07537
07538:+00014:+00035:+00014:003335.1892:07538
07539:-00013:+00005:+00093:003335.1892:07539
07540:-00019:+00016:+00023:003335.1892:07540
07541:-00081:+00019:+00019:003335.1892:07541
07542:-00027:+00009:-00038:003335.1892:07542
07543:-00100:+00016:+00008:003335.1892:07543
07544:-00081:+00023:-00078:003327.9992:07544
07545:-00078:+00047:-00082:003327.9992:07545
07546:-00031:+00038:-00070:003327.9992:07546
07547:-00020:+00043:+00021:003327.9992:07547
07548:-00013:+00036:+00085:003327.9992:07548
07549:+00004:+00067:+00122:003327.9992:07549
07550:-00034:+00050:+00171:003228.9208:07550
07551:-00003:+00052:+00089:003228.9208:07551
07552:+00004:+00078:-00039:003228.9208:07552
07553:-00018:+00046:-00139:003228.9208:07553
07554:-00069:+00028:-00153:003228.9208:07554
07555:-00034:+00000:-00082:003228.9208:07555
07556:-00024:+00001:-00073:003326.4270:07556
07557:-00022:-00030:+00110:003326.4270:07557
07558:-00001:-00042:+00108:003326.4270:07558
07559:+00000:-00062:+00068:003326.4270:07559
07560:+00036:-00028:-00062:003326.4270:07560
07561:+00028:-00027:-00029:003326.4270:07561
07562:+00012:-00007:+00029:003328.0058:07562
07563:+00020:-00019:+00060:003328.0058:07563
07564:+00012:-00003:+00004:003328.0058:07564
07565:+00002:-00004:-00090:003328.0058:07565
07566:-00040:+00023:-00080:003328.0058:07566
07567:-00041:+00008:-00053:003328.0058:07567
07568:-00059:+00005:+00016:003262.7314:07568
07569:-00032:-00002:+00011:003262.7314:07569
07570:+00017:+00014:+00047:003262.7314:07570
07571:+00021:+00018:-00030:003262.7314:07571
07572:+00018:-00008:-00004:003262.7314:07572
07573:+00049:-00010:-00033:003262.7314:07573
07574:+00022:+00004:-00031:003361.9702:07574
07575:+00046:-00011:-00087:003361.9702:07575
07576:+00020:-00004:+00043:003361.9702:07576
07577:+00003:-00031:+00059:003361.9702:07577
07578:-00016:-00019:+00079:003361.9702:07578
07579:-00015:-00035:+00025:003361.9702:07579
07580:-00029:-00015:-00060:003381.2634:07580
07581:-00029:-00010:-00096:003381.2634:07581
07582:-00017:-00004:-00012:003381.2634:07582
07583:-00013:+00008:+00125:003381.2634:07583
07584:-00023:-00004:+00118:003381.2634:07584
07585:-00035:-00006:+00088:003381.2634:07585
07586:-00023:+00011:+00043:003297.2897:07586
07587:-00021:-00007:-00114:003297.2897:07587
07588:-00008:+00033:-00081:003297.2897:07588
07589:+00021:+00013:-00094:003297.2897:07589
07590:+00021:+00024:+00039:003297.2897:07590
07591:+00026:+00020:+00120:003297.2897:07591
07592:+00043:+00012:+00130:003389.1230:07592
07593:+00062:+00021:+00085:003389.1230:07593
07594:+00062:+00021:+00063:003389.1230:07594
07595:+00061:+00018:+00038:003389.1230:07595
07596:+00061:+00020:-00063:003389.1230:07596
07597:+00026:+00017:-00033:003389.1230:07597
07598:+00006:-00019:+00018:003381.2768:07598
07599:-00023:+00014:-00110:003381.2768:07599
07600:-00032:-00013:-00052:003381.2768:07600
07601:-00049:-00026:+00013:003381.2768:07601
07602:-00055:-00045:+00051:003381.2768:07602
07603:-00030:-00038:+00025:003381.2768:07603
07604:-00037:-00044:+00142:003254.1887:07604
07605:-00015:-00039:+00141:003254.1887:07605
07606:-00024:-00044:+00035:003254.1887:07606
07607:+00005:-00035:+00005:003254.1887:07607
07608:+00004:-00036:+00010:003254.1887:07608
07609:-00035:-00037:-00017:003254.1887:07609
07610:-00024:-00016:-00070:003300.2004:07610
07611:-00021:-00013:-00056:003300.2004:07611
07612:+00005:-00010:-00085:003300.2004:07612
07613:+00007:+00018:-00113:003300.2004:07613
07614:+00037:-00003:-00123:003300.2004:07614
07615:+00043:+00023:+00085:003300.2004:07615
07616:+00058:+00017:+00147:003267.9824:07616
07617:+00039:+00027:+00243:003267.9824:07617
07618:+00021:+00018:+00072:003267.9824:07618
07619:-00035:+00026:+00035:003267.9824:07619
07620:-00047:+00035:-00078:003267.9824:07620
07621:-00070:+00011:-00188:003267.9824:07621
07622:-00075:+00015:-00169:003267.9824:07622
07623:-00061:-00019:-00134:003163.3837:07623
07624:-00066:-00005:-00087:003163.3837:07624
07625:-00031:-00023:-00031:003163.3837:07625
07626:+00005:-00036:-00030:003163.3837:07626
07627:-00001:-00051:+00032:003163.3837:07627
07628:+00031:-00026:+00183:003163.3837:07628
07629:+00023:-00009:+00212:003207.5488:07629
07630:+00005:-00015:+00140:003207.5488:07630
07631:-00024:+00011:-00033:003207.5488:07631
07632:-00040:+00017:-00033:003207.5488:07632
07633:-00045:+00051:-00109:003207.5488:07633
07634:-00083:+00006:-00095:003207.5488:07634
07635:-00074:+00011:-00140:003201.9267:07635
07636:-00082:+00018:-00115:003201.9267:07636
07637:-00012:+00020:-00085:003201.9267:07637
07638:-00002:-00018:-00055:003201.9267:07638
07639:+00041:+00050:+00045:003201.9267:07639
07640:+00027:+00018:+00073:003201.9267:07640
07641:+00062:+00054:+00143:003201.9267:07641
07642:+00010:+00034:+00131:003131.5620:07642
07643:+00005:+00064:+00121:003131.5620:07643
07644:-00047:+00050:+00032:003131.5620:07644
07645:-00070:+00051:-00060:003131.5620:07645
07646:-00081:+00054:-00103:003131.5620:07646
07647:-00072:+00029:-00156:003131.5620:07647
07648:-00055:+00038:-00138:003224.0378:07648
07649:-00050:-00005:-00083:003224.0378:07649
07650:-00008:+00000:-00128:003224.0378:07650
07651:-00003:+00003:-00044:003224.0378:07651
07652:+00024:-00022:+00031:003224.0378:07652
07653:+00015:-00024:+00114:003224.0378:07653
07654:+00036:+00003:+00070:003259.6086:07654
07655:+00019:-00016:+00025:003259.6086:07655
07656:+00017:+00011:+00033:003259.6086:07656
07657:-00032:+00008:-00009:003259.6086:07657
07658:-00043:-00016:-00047:003259.6086:07658
07659:-00048:+00008:-00113:003259.6086:07659
07660:-00032:+00006:-00074:003187.6877:07660
07661:+00001:+00006:-00058:003187.6877:07661
07662:+00001:-00010:-00069:003187.6877:07662
07663:+00021:-00004:-00066:003187.6877:07663
07664:+00029:-00034:+00069:003187.6877:07664
07665:+00050:+00022:+00056:003187.6877:07665
07666:+00016:-00021:+00076:003300.2004:07666
07667:+00012:+00030:+00042:003300.2004:07667
07668:-00013:+00012:+00107:003300.2004:07668
07669:-00027:+00057:-00055:003300.2004:07669
07670:-00047:+00058:-00036:003300.2004:07670
07671:-00031:+00072:-00062:003300.2004:07671
07672:-00046:+00094:-00080:003293.3786:07672
07673:-00053:+00074:-00125:003293.3786:07673
07674:+00003:+00094:-00094:003293.3786:07674
07675:-00019:+00050:+00011:003293.3786:07675
07676:-00021:+00029:+00027:003293.3786:07676
07677:+00004:+00038:+00048:003293.3786:07677
07678:-00006:+00050:+00021:003237.2558:07678
07679:-00009:+00039:-00029:003237.2558:07679
07680:-00020:+00034:+00017:003237.2558:07680
07681:-00019:+00053:+00017:003237.2558:07681
07682:-00035:+00039:+00044:003237.2558:07682
07683:-00025:+00015:+00004:003237.2558:07683
07684:-00051:+00031:-00077:003237.2558:07684
07685:-00048:+00038:-00170:003317.5664:07685
07686:-00030:+00029:-00052:003317.5664:07686
07687:-00053:+00021:-00025:003317.5664:07687
07688:-00024:+00024:+00001:003317.5664:07688
07689:+00002:+00023:-00043:003317.5664:07689
07690:+00026:+00022:-00002:003317.5664:07690
07691:+00018:-00007:+00079:003336.8474:07691
07692:+00036:+00023:+00049:003336.8474:07692
07693:-00023:-00017:-00008:003336.8474:07693
07694:+00017:+00022:+00000:003336.8474:07694
07695:-00011:-00009:-00013:003336.8474:07695
07696:+00007:+00032:-00095:003336.8474:07696
07697:+00011:+00002:-00006:003237.4445:07697
07698:+00044:-00009:+00063:003237.4445:07698
07699:+00060:+00012:+00003:003237.4445:07699
07700:+00044:-00018:-00013:003237.4445:07700
07701:+00063:+00010:-00004:003237.4445:07701
07702:+00022:+00006:+00002:003237.4445:07702
07703:+00039:+00028:-00016:003317.6123:07703
07704:+00009:+00016:+00009:003317.6123:07704
07705:+00035:+00052:+00021:003317.6123:07705
07706:-00012:+00024:+00003:003317.6123:07706
07707:-00026:+00040:-00024:003317.6123:07707
07708:-00047:-00001:+00014:003317.6123:07708
07709:-00084:-00006:+00039:003310.6245:07709
07710:-00102:+00033:-00090:003310.6245:07710
07711:-00100:+00005:-00049:003310.6245:07711
07712:-00085:-00008:-00078:003310.6245:07712
07713:-00097:-00033:+00036:003310.6245:07713
07714:-00055:-00047:+00036:003310.6245:07714
07715:-00045:-00042:+00140:003220.6037:07715
07716:-00033:-00054:+00075:003220.6037:07716
07717:-00050:-00042:+00004:003220.6037:07717
07718:-00038:-00034:-00080:003220.6037:07718
07719:-00042:-00023:-00067:003220.6037:07719
07720:-00016:+00002:-00008:003220.6037:07720
07721:-00001:-00002:+00050:003308.8835:07721
07722:+00026:+00016:+00017:003308.8835:07722
07723:+00030:+00023:+00011:003308.8835:07723
07724:+00067:+00035:-00080:003308.8835:07724
07725:+00043:+00051:-00029:003308.8835:07725
07726:+00096:+00032:+00103:003308.8835:07726
07727:+00079:+00024:+00081:003310.7470:07727
07728:+00043:+00044:-00040:003310.7470:07728
07729:+00092:+00038:-00035:003310.7470:07729
07730:+00032:+00034:+00027:003310.7470:07730
07731:-00040:-00018:-00016:003310.7470:07731
07732:-00030:-00017:-00067:003310.7470:07732
07733:-00052:-00038:+00006:003228.9458:07733
07734:-00049:-00026:+00078:003228.9458:07734
07735:-00047:-00070:+00062:003228.9458:07735
07736:-00063:-00045:+00008:003228.9458:07736
07737:-00059:-00039:-00033:003228.9458:07737
07738:-00061:-00050:-00019:003228.9458:07738
07739:-00049:-00019:-00062:003326.3742:07739
07740:-00054:-00010:-00033:003326.3742:07740
07741:-00022:+00019:+00026:003326.3742:07741
07742:-00023:+00003:+00032:003326.3742:07742
07743:+00034:+00050:-00070:003326.3742:07743
07744:+00015:+00031:+00004:003326.3742:07744
07745:+00047:+00011:+00105:003319.2827:07745
07746:+00045:+00036:+00102:003319.2827:07746
07747:+00043:+00026:+00013:003319.2827:07747
07748:+00061:+00016:-00032:003319.2827:07748
07749:+00021:+00013:-00052:003319.2827:07749
07750:+00014:-00005:-00111:003319.2827:07750
07751:+00001:+00003:+00013:003237.2998:07751
07752:-00035:-00047:+00067:003237.2998:07752
07753:-00066:-00068:+00099:003237.2998:07753
07754:-00081:-00057:+00051:003237.2998:07754
07755:-00046:-00053:+00100:003237.2998:07755
07756:-00080:-00058:+00046:003237.2998:07756
07757:-00060:-00054:+00017:003335.1293:07757
07758:-00044:-00021:-00061:003335.1293:07758
07759:-00032:+00002:+00025:003335.1293:07759
07760:-00054:+00007:-00022:003335.1293:07760
07761:+00001:+00043:-00081:003335.1293:07761
07762:+00011:+00081:+00007:003335.1293:07762
07763:+00018:+00083:-00039:003345.5642:07763
07764:+00034:+00076:-00042:003345.5642:07764
07765:+00058:+00113:-00040:003345.5642:07765
07766:+00067:+00078:+00043:003345.5642:07766
07767:+00068:+00078:+00049:003345.5642:07767
07768:+00053:+00084:+00031:003345.5642:07768
07769:+00046:+00084:-00007:003345.5642:07769
07770:+00012:+00068:-00002:003271.2673:07770
07771:+00000:+00017:-00081:003271.2673:07771
07772:-00047:+00012:-00220:003271.2673:07772
07773:-00062:+00002:-00246:003271.2673:07773
07774:-00073:+00006:+00033:003271.2673:07774
07775:-00077:-00012:+00045:003370.9477:07775
07776:-00111:+00008:+00008:003370.9477:07776
07777:-00073:-00012:+00057:003370.9477:07777
07778:-00095:-00020:+00004:003370.9477:07778
07779:-00027:+00005:-00001:003370.9477:07779
07780:+00013:+00016:+00035:003370.9477:07780
07781:+00007:+00016:+00061:003381.2429:07781
07782:+00022:+00036:+00044:003381.2429:07782
07783:+00043:+00041:-00062:003381.2429:07783
07784:+00077:+00043:-00035:003381.2429:07784
07785:+00026:+00014:-00144:003381.2429:07785
07786:+00033:+00013:-00123:003381.2429:07786
07787:+00078:+00016:-00018:003297.2375:07787
07788:+00067:-00022:+00011:003297.2375:07788
07789:+00041:-00046:-00085:003297.2375:07789
07790:+00077:-00025:-00006:003297.2375:07790
07791:+00073:-00058:+00161:003297.2375:07791
07792:+00051:-00079:+00078:003297.2375:07792
07793:+00050:-00027:-00047:003389.1440:07793
07794:+00063:-00031:+00013:003389.1440:07794
07795:-00016:-00024:-00013:003389.1440:07795
07796:-00092:-00019:-00028:003389.1440:07796
07797:-00111:+00032:+00161:003389.1440:07797
07798:-00106:+00000:+00136:003389.1440:07798
07799:-00178:+00037:-00115:003408.4985:07799
07800:-00154:+00053:-00156:003408.4985:07800
07801:-00083:+00047:-00110:003408.4985:07801
07802:-00066:+00049:+00155:003408.4985:07802
07803:-00046:+00016:+00148:003408.4985:07803
07804:-00034:+00044:+00061:003408.4985:07804
07805:-00036:+00023:-00080:003306.0207:07805
07806:+00018:+00025:-00122:003306.0207:07806
07807:+00009:+00018:-00285:003306.0207:07807
07808:+00043:+00029:-00245:003306.0207:07808
07809:+00126:+00038:+00016:003306.0207:07809
07810:+00128:-00049:+00384:003306.0207:07810
07811:+00124:-00050:+00318:003407.5441:07811
07812:+00085:-00003:+00146:003407.5441:07812
07813:+00109:-00053:+00163:003407.5441:07813
07814:+00016:-00037:+00078:003407.5441:07814
07815:+00015:-00017:-00005:003407.5441:07815
07816:+00036:-00010:+00063:003407.5441:07816
07817:+00013:-00028:-00064:003381.3510:07817
07818:-00006:-00021:-00249:003381.3510:07818
07819:-00001:-00023:+00023:003381.3510:07819
07820:-00047:-00064:+00078:003381.3510:07820
07821:-00068:-00057:+00011:003381.3510:07821
07822:-00037:-00049:-00040:003381.3510:07822
07823:-00013:-00043:+00011:003262.7890:07823
07824:-00026:-00106:+00079:003262.7890:07824
07825:-00010:-00059:+00011:003262.7890:07825
07826:-00004:-00041:+00035:003262.7890:07826
07827:+00014:-00066:+00117:003262.7890:07827
07828:-00054:-00059:+00150:003262.7890:07828
07829:-00028:-00053:+00081:003308.9096:07829
07830:-00012:-00063:+00068:003308.9096:07830
07831:-00023:-00078:+00003:003308.9096:07831
07832:-00025:-00077:-00082:003308.9096:07832
07833:+00002:-00080:-00076:003308.9096:07833
07834:+00025:-00067:+00005:003308.9096:07834
07835:+00009:-00074:+00110:003276.4826:07835
07836:+00045:-00055:+00081:003276.4826:07836
07837:-00012:-00062:+00049:003276.4826:07837
07838:-00035:-00040:+00026:003276.4826:07838
07839:-00056:-00045:+00041:003276.4826:07839
07840:-00053:+00000:-00169:003276.4826:07840
07841:-00051:-00004:-00092:003276.4826:07841
07842:-00027:+00001:+00161:003155.3469:07842
07843:-00038:+00033:+00198:003155.3469:07843
07844:-00037:+00004:+00080:003155.3469:07844
07845:+00003:+00030:+00046:003155.3469:07845
07846:-00008:+00009:+00076:003155.3469:07846
07847:+00004:+00031:+00018:003155.3469:07847
07848:+00046:+00053:-00055:003224.0251:07848
07849:+00040:+00065:-00061:003224.0251:07849
07850:+00039:+00027:-00064:003224.0251:07850
07851:+00042:+00017:-00065:003224.0251:07851
07852:+00034:+00012:+00020:003224.0251:07852
07853:-00013:-00005:+00092:003224.0251:07853
07854:-00052:-00004:+00062:003210.0312:07854
07855:-00033:-00007:+00051:003210.0312:07855
07856:-00036:+00014:-00024:003210.0312:07856
07857:-00059:-00030:-00034:003210.0312:07857
07858:-00037:+00009:+00022:003210.0312:07858
07859:-00063:-00051:+00009:003210.0312:07859
07860:-00063:-00024:-00024:003139.4721:07860
07861:-00097:-00075:+00053:003139.4721:07861
07862:-00070:-00107:-00014:003139.4721:07862
07863:-00099:-00101:-00011:003139.4721:07863
07864:-00068:-00109:+00009:003139.4721:07864
07865:-00045:-00123:-00053:003139.4721:07865
07866:+00015:-00092:-00094:003139.4721:07866
07867:+00036:-00040:-00051:003224.0498:07867
07868:+00055:-00060:-00004:003224.0498:07868
07869:+00057:-00014:+00021:003224.0498:07869
07870:+00053:-00037:+00010:003224.0498:07870
07871:+00067:-00001:+00011:003224.0498:07871
07872:+00045:+00006:+00042:003224.0498:07872
07873:+00023:+00019:+00004:003251.2080:07873
07874:+00024:+00020:-00006:003251.2080:07874
07875:+00008:+00028:+00005:003251.2080:07875
07876:+00000:+00022:+00022:003251.2080:07876
07877:+00000:+00052:-00065:003251.2080:07877
07878:+00000:+00029:-00012:003251.2080:07878
07879:-00017:+00054:-00006:003195.8413:07879
07880:-00052:+00039:+00002:003195.8413:07880
07881:-00035:+00039:-00050:003195.8413:07881
07882:-00065:+00029:-00044:003195.8413:07882
07883:-00069:+00034:-00050:003195.8413:07883
07884:-00058:+00033:+00006:003195.8413:07884
07885:-00070:+00028:-00020:003300.1875:07885
07886:-00083:+00027:-00015:003300.1875:07886
07887:-00045:+00028:-00061:003300.1875:07887
07888:-00033:+00033:-00025:003300.1875:07888
07889:+00000:+00066:-00064:003300.1875:07889
07890:-00011:+00033:-00008:003300.1875:07890
07891:+00036:+00052:-00072:003328.0190:07891
07892:+00024:+00022:-00071:003328.0190:07892
07893:+00076:+00048:-00074:003328.0190:07893
07894:+00011:-00007:-00012:003328.0190:07894
07895:+00051:+00012:-00067:003328.0190:07895
07896:+00044:-00018:-00019:003328.0190:07896
07897:+00038:-00017:+00008:003237.3376:07897
07898:+00012:-00034:+00047:003237.3376:07898
07899:+00038:+00006:+00035:003237.3376:07899
07900:+00009:-00030:+00068:003237.3376:07900
07901:-00020:-00017:+00010:003237.3376:07901
07902:-00038:-00009:-00049:003237.3376:07902
07903:-00025:-00018:-00072:003335.2817:07903
07904:-00042:+00003:-00035:003335.2817:07904
07905:-00058:-00040:-00028:003335.2817:07905
07906:-00068:-00007:-00108:003335.2817:07906
07907:-00045:-00001:-00091:003335.2817:07907
07908:-00030:+00020:-00042:003335.2817:07908
07909:-00041:-00001:+00023:003345.6105:07909
07910:+00001:+00029:-00056:003345.6105:07910
07911:-00018:+00050:+00058:003345.6105:07911
07912:+00020:+00052:+00140:003345.6105:07912
07913:+00001:+00066:+00043:003345.6105:07913
07914:-00006:+00063:-00023:003345.6105:07914
07915:+00004:+00079:-00110:003245.7666:07915
07916:-00018:+00060:-00122:003245.7666:07916
07917:-00010:+00058:-00149:003245.7666:07917
07918:+00030:+00077:-00139:003245.7666:07918
07919:+00036:+00061:+00037:003245.7666:07919
07920:+00076:+00044:+00047:003245.7666:07920
07921:+00049:+00026:+00037:003326.3808:07921
07922:+00058:+00040:+00004:003326.3808:07922
07923:+00031:+00017:+00140:003326.3808:07923
07924:+00031:-00005:+00036:003326.3808:07924
07925:-00049:-00007:-00039:003326.3808:07925
07926:-00038:-00034:+00070:003326.3808:07926
07927:-00043:-00037:+00036:003326.3808:07927
07928:-00100:-00071:+00008:003319.2692:07928
07929:-00061:-00058:-00122:003319.2692:07929
07930:-00073:-00088:-00094:003319.2692:07930
07931:-00063:-00086:-00128:003319.2692:07931
07932:-00028:-00087:-00024:003319.2692:07932
07933:-00003:-00092:+00007:003319.2692:07933
07934:+00030:-00087:+00055:003212.2802:07934
07935:+00047:-00056:+00044:003212.2802:07935
07936:+00049:-00053:+00107:003212.2802:07936
07937:+00064:-00052:+00151:003212.2802:07937
07938:+00028:-00026:+00098:003212.2802:07938
07939:+00044:+00023:-00004:003212.2802:07939
07940:+00046:+00044:-00011:003274.4035:07940
07941:+00032:+00036:+00023:003274.4035:07941
07942:+00014:+00065:-00102:003274.4035:07942
07943:-00018:+00054:-00152:003274.4035:07943
07944:+00009:+00064:-00215:003274.4035:07944
07945:-00022:+00027:-00043:003274.4035:07945
07946:-00024:+00026:+00015:003276.4443:07946
07947:-00002:+00020:+00040:003276.4443:07947
07948:-00012:+00020:+00077:003276.4443:07948
07949:-00035:+00020:+00014:003276.4443:07949
07950:-00055:+00021:+00006:003276.4443:07950
07951:-00057:+00024:-00003:003276.4443:07951
07952:-00060:+00015:+00088:003171.4074:07952
07953:-00080:+00029:+00037:003171.4074:07953
07954:-00063:+00041:-00001:003171.4074:07954
07955:-00039:+00041:-00016:003171.4074:07955
07956:-00045:+00030:-00021:003171.4074:07956
07957:-00036:+00044:-00096:003171.4074:07957
07958:-00008:+00050:-00051:003257.4472:07958
07959:+00018:+00026:-00053:003257.4472:07959
07960:+00014:+00049:+00002:003257.4472:07960
07961:+00047:+00036:+00133:003257.4472:07961
07962:+00060:+00039:+00023:003257.4472:07962
07963:+00035:+00010:-00047:003257.4472:07963
07964:+00065:+00038:+00114:003257.4472:07964
07965:+00008:+00021:-00006:003267.9951:07965
07966:-00029:+00016:+00011:003267.9951:07966
07967:-00001:+00006:+00047:003267.9951:07967
07968:-00052:+00007:+00005:003267.9951:07968
07969:-00058:-00017:+00006:003267.9951:07969
07970:-00045:-00022:+00055:003267.9951:07970
07971:-00045:-00033:-00047:003212.2431:07971
07972:-00063:-00007:-00155:003212.2431:07972
07973:-00024:+00012:+00075:003212.2431:07973
07974:-00036:+00020:+00126:003212.2431:07974
07975:-00021:+00009:+00019:003212.2431:07975
07976:+00004:+00012:-00054:003212.2431:07976
07977:-00022:+00044:-00032:003326.3610:07977
07978:-00033:+00015:+00130:003326.3610:07978
07979:-00017:+00050:+00122:003326.3610:07979
07980:-00039:+00031:-00035:003326.3610:07980
07981:-00016:+00069:-00125:003326.3610:07981
07982:+00000:+00049:-00057:003326.3610:07982
07983:-00005:+00053:-00044:003345.5444:07983
07984:+00005:+00032:-00046:003345.5444:07984
07985:+00008:+00012:+00033:003345.5444:07985
07986:+00032:+00024:+00012:003345.5444:07986
07987:+00006:+00017:-00013:003345.5444:07987
07988:-00008:+00048:+00015:003345.5444:07988
07989:-00001:+00026:+00126:003288.5263:07989
07990:-00038:+00055:+00095:003288.5263:07990
07991:-00038:+00056:-00063:003288.5263:07991
07992:-00024:+00073:-00025:003288.5263:07992
07993:-00041:+00076:-00045:003288.5263:07993
07994:-00070:+00077:-00010:003288.5263:07994
07995:-00030:+00085:+00049:003380.0146:07995
07996:-00017:+00056:+00038:003380.0146:07996
07997:-00052:+00065:-00016:003380.0146:07997
07998:-00030:+00050:-00023:003380.0146:07998
07999:-00020:+00036:-00062:003380.0146:07999
08000:-00011:-00005:-00022:003380.0146:08000
08001:-00034:-00011:-00007:003399.3896:08001
08002:-00007:-00008:+00037:003399.3896:08002
08003:-00009:-00051:+00021:003399.3896:08003
08004:+00013:-00060:+00025:003399.3896:08004
08005:+00030:-00043:+00008:003399.3896:08005
08006:+00019:-00062:-00039:003399.3896:08006
08007:+00037:-00054:+00048:003323.5500:08007
08008:+00039:-00078:+00011:003323.5500:08008
08009:+00047:-00068:+00048:003323.5500:08009
08010:+00051:-00047:+00068:003323.5500:08010
08011:+00042:-00024:+00068:003323.5500:08011
08012:+00031:-00010:+00008:003323.5500:08012
08013:+00028:+00024:-00071:003398.2954:08013
08014:+00060:+00025:+00040:003398.2954:08014
08015:+00047:+00027:-00037:003398.2954:08015
08016:+00046:+00082:-00024:003398.2954:08016
08017:+00039:+00085:-00042:003398.2954:08017
08018:+00051:+00099:+00008:003372.2587:08018
08019:+00020:+00098:-00023:003372.2587:08019
08020:+00045:+00093:+00034:003372.2587:08020
08021:+00022:+00074:+00053:003372.2587:08021
08022:+00033:+00089:-00019:003372.2587:08022
08023:+00036:+00075:-00016:003372.2587:08023
08024:+00031:+00060:+00125:003372.2587:08024
08025:+00014:+00045:+00120:003237.2683:08025
08026:-00017:+00037:+00094:003237.2683:08026
08027:-00033:+00014:-00024:003237.2683:08027
08028:-00049:+00023:-00061:003237.2683:08028
08029:-00043:-00016:-00079:003237.2683:08029
08030:-00069:+00009:-00050:003237.2683:08030
08031:-00063:-00035:+00038:003282.9511:08031
08032:-00067:-00027:-00003:003282.9511:08032
08033:-00068:-00047:+00017:003282.9511:08033
08034:-00039:-00046:+00096:003282.9511:08034
08035:-00047:-00056:+00098:003282.9511:08035
08036:-00047:-00053:+00070:003282.9511:08036
08037:+00002:-00077:+00080:003267.9196:08037
08038:+00003:-00057:-00129:003267.9196:08038
08039:-00003:-00052:-00180:003267.9196:08039
08040:+00049:-00078:+00067:003267.9196:08040
08041:+00077:-00079:-00036:003267.9196:08041
08042:-00023:-00068:-00106:003267.9196:08042
08043:+00113:-00034:+00044:003163.2995:08043
08044:+00066:-00059:+00048:003163.2995:08044
08045:+00048:-00014:-00011:003163.2995:08045
08046:+00056:-00002:+00019:003163.2995:08046
08047:+00081:+00026:+00019:003163.2995:08047
08048:-00007:+00017:-00060:003163.2995:08048
08049:+00018:+00035:+00030:003240.5783:08049
08050:-00032:+00028:+00071:003240.5783:08050
08051:-00094:+00025:+00000:003240.5783:08051
08052:-00076:+00030:-00092:003240.5783:08052
08053:-00076:+00078:-00091:003240.5783:08053
08054:-00057:+00070:-00143:003240.5783:08054
08055:-00084:+00074:-00095:003240.5783:08055
08056:-00052:+00047:+00022:003242.8391:08056
08057:-00054:+00048:+00109:003242.8391:08057
08058:-00055:+00035:+00099:003242.8391:08058
08059:-00043:+00024:+00161:003242.8391:08059
08060:-00055:+00004:+00039:003242.8391:08060
08061:-00041:+00010:+00019:003242.8391:08061
08062:-00010:+00009:-00041:003171.4013:08062
08063:+00020:+00019:-00060:003171.4013:08063
08064:+00026:+00004:-00043:003171.4013:08064
08065:+00049:-00030:-00060:003171.4013:08065
08066:+00040:-00022:-00083:003171.4013:08066
08067:+00037:-00023:-00141:003171.4013:08067
08068:+00048:-00036:-00002:003265.8557:08068
08069:+00045:-00029:+00038:003265.8557:08069
08070:+00014:-00045:+00143:003265.8557:08070
08071:-00001:-00061:+00141:003265.8557:08071
08072:-00013:-00046:+00110:003265.8557:08072
08073:-00042:-00046:-00059:003265.8557:08073
08074:-00065:-00023:-00064:003268.0268:08074
08075:-00045:-00022:-00070:003268.0268:08075
08076:-00045:+00007:-00038:003268.0268:08076
08077:-00047:-00022:-00099:003268.0268:08077
08078:-00052:+00004:-00033:003268.0268:08078
08079:-00051:-00024:-00096:003268.0268:08079
08080:-00016:+00006:-00030:003187.6264:08080
08081:-00022:-00018:+00054:003187.6264:08081
08082:-00023:-00003:+00098:003187.6264:08082
08083:-00013:+00010:+00095:003187.6264:08083
08084:-00002:+00056:+00045:003187.6264:08084
08085:+00001:+00040:+00035:003187.6264:08085
08086:-00023:+00075:-00052:003274.3715:08086
08087:-00020:+00083:+00007:003274.3715:08087
08088:-00035:+00075:+00007:003274.3715:08088
08089:-00038:+00042:-00007:003274.3715:08089
08090:-00049:+00042:-00044:003274.3715:08090
08091:-00010:+00032:-00060:003274.3715:08091
08092:-00045:+00021:-00023:003274.3715:08092
08093:-00026:+00012:-00042:003284.9311:08093
08094:-00038:-00002:+00021:003284.9311:08094
08095:-00009:+00005:-00046:003284.9311:08095
08096:-00011:-00019:-00022:003284.9311:08096
08097:+00016:+00000:+00051:003284.9311:08097
08098:+00004:-00002:+00203:003284.9311:08098
08099:-00025:+00000:+00168:003212.2246:08099
08100:-00031:-00017:+00081:003212.2246:08100
08101:-00040:-00007:-00124:003212.2246:08101
08102:-00035:-00010:-00163:003212.2246:08102
08103:-00005:-00008:-00207:003212.2246:08103
08104:+00006:-00021:-00206:003212.2246:08104
08105:+00038:-00014:-00034:003300.2653:08105
08106:+00052:-00028:+00099:003300.2653:08106
08107:+00063:-00030:+00064:003300.2653:08107
08108:+00063:-00052:+00122:003300.2653:08108
08109:+00051:-00025:+00024:003300.2653:08109
08110:+00006:-00035:+00023:003300.2653:08110
08111:+00010:-00033:+00002:003319.3735:08111
08112:+00004:-00022:-00014:003319.3735:08112
08113:+00000:-00014:-00062:003319.3735:08113
08114:-00015:+00007:-00085:003319.3735:08114
08115:-00020:-00004:-00065:003319.3735:08115
08116:+00011:+00004:-00128:003319.3735:08116
08117:+00006:-00011:-00041:003228.9274:08117
08118:+00027:+00008:+00005:003228.9274:08118
08119:+00034:-00034:+00055:003228.9274:08119
08120:+00048:-00015:+00087:003228.9274:08120
08121:+00017:+00005:+00126:003228.9274:08121
08122:-00039:+00003:+00062:003228.9274:08122
08123:-00061:+00000:+00036:003300.1811:08123
08124:-00061:+00017:-00050:003300.1811:08124
08125:-00098:+00030:-00023:003300.1811:08125
08126:-00105:+00019:-00039:003300.1811:08126
08127:-00105:+00019:-00079:003300.1811:08127
08128:-00091:-00032:-00046:003300.1811:08128
08129:-00087:+00003:-00024:003301.9978:08129
08130:-00071:-00025:-00022:003301.9978:08130
08131:-00044:-00017:-00055:003301.9978:08131
08132:-00039:-00050:+00069:003301.9978:08132
08133:-00031:-00025:+00027:003301.9978:08133
08134:-00036:-00036:+00087:003301.9978:08134
08135:+00005:-00035:+00068:003212.3051:08135
08136:+00001:-00033:-00030:003212.3051:08136
08137:-00012:+00006:+00002:003212.3051:08137
08138:-00022:+00019:-00012:003212.3051:08138
08139:-00013:+00005:-00007:003212.3051:08139
08140:-00014:-00004:-00063:003212.3051:08140
08141:+00000:+00016:-00090:003282.9960:08141
08142:-00022:+00021:-00122:003282.9960:08142
08143:+00008:+00027:-00092:003282.9960:08143
08144:+00035:+00016:+00095:003282.9960:08144
08145:+00045:+00014:+00025:003282.9960:08145
08146:+00010:+00026:+00053:003282.9960:08146
08147:+00045:+00027:+00056:003282.9960:08147
08148:+00001:+00015:+00066:003276.3684:08148
08149:+00001:+00040:-00040:003276.3684:08149
08150:-00008:+00014:-00061:003276.3684:08150
08151:+00035:+00038:-00042:003276.3684:08151
08152:+00004:-00009:+00050:003276.3684:08152
08153:+00033:-00022:+00100:003276.3684:08153
08154:+00046:-00035:+00123:003179.4838:08154
08155:+00065:-00060:+00129:003179.4838:08155
08156:+00068:-00054:+00059:003179.4838:08156
08157:+00007:-00058:-00021:003179.4838:08157
08158:+00011:-00071:-00094:003179.4838:08158
08159:-00032:-00081:-00117:003179.4838:08159
08160:-00042:-00065:-00101:003274.3459:08160
08161:-00080:-00056:+00008:003274.3459:08161
08162:-00063:-00053:+00189:003274.3459:08162
08163:-00086:-00069:+00158:003274.3459:08163
08164:-00051:-00055:+00037:003274.3459:08164
08165:-00049:-00068:+00080:003274.3459:08165
08166:+00014:-00051:+00064:003284.8928:08166
08167:-00051:-00048:-00095:003284.8928:08167
08168:+00006:-00021:-00259:003284.8928:08168
08169:+00050:-00013:-00204:003284.8928:08169
08170:+00009:-00026:-00126:003284.8928:08170
08171:-00027:-00054:+00041:003284.8928:08171
08172:+00005:-00075:+00163:003220.5727:08172
08173:-00040:-00069:+00174:003220.5727:08173
08174:-00042:-00057:-00049:003220.5727:08174
08175:+00015:-00050:-00066:003220.5727:08175
08176:+00046:-00012:+00010:003220.5727:08176
08177:+00049:-00014:-00041:003220.5727:08177
08178:+00090:+00048:-00045:003326.3215:08178
08179:+00102:+00067:-00037:003326.3215:08179
08180:+00103:+00062:+00051:003326.3215:08180
08181:+00043:+00056:+00011:003326.3215:08181
08182:+00037:+00101:-00012:003326.3215:08182
08183:+00028:+00085:-00021:003326.3215:08183
08184:-00008:+00057:-00006:003354.3666:08184
08185:-00037:+00044:-00080:003354.3666:08185
08186:-00018:+00063:-00073:003354.3666:08186
08187:-00015:+00058:-00028:003354.3666:08187
08188:-00055:+00086:-00065:003354.3666:08188
08189:-00043:+00087:-00040:003354.3666:08189
08190:-00063:+00077:+00156:003288.5200:08190
08191:-00059:+00076:+00152:003288.5200:08191
08192:-00062:+00067:+00124:003288.5200:08192
08193:-00044:+00054:-00006:003288.5200:08193
08194:-00070:+00010:-00013:003288.5200:08194
08195:-00099:-00032:-00107:003288.5200:08195
08196:-00071:-00049:-00143:003379.9331:08196
08197:-00058:-00071:-00087:003379.9331:08197
08198:-00061:-00111:+00013:003379.9331:08198
08199:-00079:-00116:+00036:003379.9331:08199
08200:-00021:-00113:+00082:003379.9331:08200
08201:+00010:-00115:+00117:003379.9331:08201
08202:+00021:-00117:+00119:003408.4506:08202
08203:+00035:-00134:+00044:003408.4506:08203
08204:+00051:-00103:+00106:003408.4506:08204
08205:+00051:-00103:+00062:003408.4506:08205
08206:+00018:-00084:-00095:003408.4506:08206
08207:+00025:-00078:-00069:003408.4506:08207
08208:+00063:-00073:-00037:003314.7656:08208
08209:+00046:-00070:+00039:003314.7656:08209
08210:+00066:-00077:+00039:003314.7656:08210
08211:+00082:-00063:-00021:003314.7656:08211
08212:+00055:-00057:+00017:003314.7656:08212
08213:+00042:-00034:+00046:003314.7656:08213
08214:+00038:-00018:-00039:003407.4267:08214
08215:+00039:+00015:-00039:003407.4267:08215
08216:+00040:+00050:+00025:003407.4267:08216
08217:+00029:+00072:+00014:003407.4267:08217
08218:+00020:+00088:-00051:003407.4267:08218
08219:-00002:+00125:+00113:003407.4267:08219
08220:-00004:+00106:+00096:003399.3081:08220
08221:-00068:+00131:+00021:003399.3081:08221
08222:-00035:+00122:-00054:003399.3081:08222
08223:-00011:+00146:+00066:003399.3081:08223
08224:-00066:+00095:+00039:003399.3081:08224
08225:-00051:+00107:-00083:003399.3081:08225
08226:-00015:+00090:+00061:003288.4875:08226
08227:-00022:+00070:+00111:003288.4875:08227
08228:-00032:+00058:-00027:003288.4875:08228
08229:-00011:+00066:-00029:003288.4875:08229
08230:-00038:+00034:+00032:003288.4875:08230
08231:-00027:-00017:-00004:003288.4875:08231
08232:-00045:-00036:-00129:003326.3544:08232
08233:-00014:-00048:-00022:003326.3544:08233
08234:-00012:-00092:+00060:003326.3544:08234
08235:+00000:-00111:+00054:003326.3544:08235
08236:+00004:-00121:-00011:003326.3544:08236
08237:+00035:-00136:-00017:003326.3544:08237
08238:-00020:-00167:+00029:003302.0625:08238
08239:+00013:-00139:-00046:003302.0625:08239
08240:+00007:-00137:+00047:003302.0625:08240
08241:+00029:-00156:+00119:003302.0625:08241
08242:-00004:-00157:+00073:003302.0625:08242
08243:-00006:-00089:+00043:003302.0625:08243
08244:-00009:-00069:-00005:003171.4074:08244
08245:-00008:-00041:+00008:003171.4074:08245
08246:-00015:-00041:-00029:003171.4074:08246
08247:-00021:+00023:+00003:003171.4074:08247
08248:-00021:+00003:-00009:003171.4074:08248
08249:+00021:+00050:+00033:003171.4074:08249
08250:+00001:+00036:-00051:003171.4074:08250
08251:-00009:+00062:-00070:003232.2868:08251
08252:-00015:+00061:+00016:003232.2868:08252
08253:-00029:+00064:-00081:003232.2868:08253
08254:-00028:+00093:-00094:003232.2868:08254
08255:-00015:+00100:-00056:003232.2868:08255
08256:-00015:+00095:-00017:003232.2868:08256
08257:-00063:+00100:-00034:003218.1711:08257
08258:-00049:+00080:+00023:003218.1711:08258
08259:-00058:+00075:+00075:003218.1711:08259
08260:-00064:+00057:+00052:003218.1711:08260
08261:-00046:+00080:-00047:003218.1711:08261
08262:-00039:+00087:-00087:003218.1711:08262
08263:-00053:+00049:-00046:003131.5380:08263
08264:-00049:+00067:-00017:003131.5380:08264
08265:-00020:+00012:-00054:003131.5380:08265
08266:-00013:+00036:-00020:003131.5380:08266
08267:-00001:-00018:+00023:003131.5380:08267
08268:-00003:+00021:+00007:003131.5380:08268
08269:+00005:-00005:-00070:003223.9633:08269
08270:+00004:+00004:-00093:003223.9633:08270
08271:+00000:-00025:+00001:003223.9633:08271
08272:+00021:-00024:+00016:003223.9633:08272
08273:+00015:-00026:-00037:003223.9633:08273
08274:+00034:-00017:+00017:003223.9633:08274
08275:-00011:-00043:+00027:003223.9633:08275
08276:+00020:-00014:-00041:003251.1584:08276
08277:-00018:-00055:-00067:003251.1584:08277
08278:+00013:-00066:-00009:003251.1584:08278
08279:-00016:-00057:+00015:003251.1584:08279
08280:+00020:-00067:-00081:003251.1584:08280
08281:+00002:-00066:-00013:003251.1584:08281
08282:-00024:-00057:-00025:003171.3894:08282
08283:-00014:-00039:-00002:003171.3894:08283
08284:-00005:-00047:-00052:003171.3894:08284
08285:-00013:-00013:+00065:003171.3894:08285
08286:-00035:-00030:+00048:003171.3894:08286
08287:-00044:+00009:+00079:003171.3894:08287
08288:-00053:+00024:-00002:003265.8432:08288
08289:-00068:+00065:+00012:003265.8432:08289
08290:-00067:+00030:-00051:003265.8432:08290
08291:-00058:+00042:-00081:003265.8432:08291
08292:-00026:+00026:-00011:003265.8432:08292
08293:-00056:+00036:+00063:003265.8432:08293
08294:-00069:-00003:+00026:003301.9851:08294
08295:-00040:+00013:+00015:003301.9851:08295
08296:-00034:-00002:-00070:003301.9851:08296
08297:-00049:-00002:-00025:003301.9851:08297
08298:-00009:-00017:-00041:003301.9851:08298
08299:+00006:+00032:-00010:003301.9851:08299
08300:+00008:-00005:-00083:003220.5854:08300
08301:+00025:+00026:+00045:003220.5854:08301
08302:+00025:+00048:-00026:003220.5854:08302
08303:+00055:+00074:+00008:003220.5854:08303
08304:+00064:+00041:+00064:003220.5854:08304
08305:+00058:+00076:+00135:003220.5854:08305
08306:+00066:+00071:+00002:003308.8510:08306
08307:+00065:+00091:+00001:003308.8510:08307
08308:+00036:+00058:-00010:003308.8510:08308
08309:-00008:+00089:-00027:003308.8510:08309
08310:-00014:+00084:-00070:003308.8510:08310
08311:-00020:+00088:-00044:003308.8510:08311
08312:-00015:+00065:-00076:003310.5983:08312
08313:-00052:+00081:-00068:003310.5983:08313
08314:-00038:+00032:-00070:003310.5983:08314
08315:-00030:+00020:+00016:003310.5983:08315
08316:-00048:+00003:+00057:003310.5983:08316
08317:-00067:+00008:+00041:003310.5983:08317
08318:-00067:-00013:+00045:003220.5727:08318
08319:-00070:-00029:+00090:003220.5727:08319
08320:-00081:-00032:-00021:003220.5727:08320
08321:-00082:-00031:-00039:003220.5727:08321
08322:-00060:-00022:-00023:003220.5727:08322
08323:-00083:-00033:-00064:003220.5727:08323
08324:-00080:-00021:-00092:003220.5727:08324
08325:-00040:-00005:-00082:003300.1811:08325
08326:-00026:+00023:-00076:003300.1811:08326
08327:+00015:+00015:-00062:003300.1811:08327
08328:+00071:+00065:+00112:003300.1811:08328
08329:+00092:+00066:+00119:003300.1811:08329
08330:+00101:+00080:+00083:003300.1811:08330
08331:+00137:+00098:-00020:003327.9602:08331
08332:+00124:+00109:-00114:003327.9602:08332
08333:+00124:+00062:+00061:003327.9602:08333
08334:+00106:+00050:+00010:003327.9602:08334
08335:+00042:+00041:-00031:003327.9602:08335
08336:+00075:+00032:-00172:003327.9602:08336
08337:+00038:+00033:-00025:003237.3376:08337
08338:+00034:+00017:+00022:003237.3376:08338
08339:-00001:-00004:+00003:003237.3376:08339
08340:-00012:+00019:-00032:003237.3376:08340
08341:-00011:+00024:-00031:003237.3376:08341
08342:-00033:+00034:+00005:003237.3376:08342
08343:-00030:+00044:+00074:003326.3479:08343
08344:-00058:+00051:+00144:003326.3479:08344
08345:-00063:+00068:+00058:003326.3479:08345
08346:-00061:+00068:-00015:003326.3479:08346
08347:-00044:+00100:-00047:003326.3479:08347
08348:-00067:+00070:-00053:003326.3479:08348
08349:-00041:+00080:-00133:003327.9665:08349
08350:-00001:+00068:-00075:003327.9665:08350
08351:-00003:+00046:-00064:003327.9665:08351
08352:+00014:-00002:+00039:003327.9665:08352
08353:+00010:-00004:+00003:003327.9665:08353
08354:+00060:+00003:+00004:003327.9665:08354
08355:+00028:-00009:+00066:003245.6779:08355
08356:+00048:-00035:+00111:003245.6779:08356
08357:+00017:-00048:+00105:003245.6779:08357
08358:+00016:-00063:+00114:003245.6779:08358
08359:-00005:-00057:+00126:003245.6779:08359
08360:-00032:-00066:-00024:003245.6779:08360
08361:-00045:-00065:-00079:003335.1362:08361
08362:-00046:-00062:-00034:003335.1362:08362
08363:-00071:-00077:-00039:003335.1362:08363
08364:-00063:-00039:-00060:003335.1362:08364
08365:-00033:-00049:-00036:003335.1362:08365
08366:-00034:-00026:+00056:003335.1362:08366
08367:-00033:-00034:+00028:003354.4328:08367
08368:+00008:+00037:+00008:003354.4328:08368
08369:+00023:+00053:+00041:003354.4328:08369
08370:+00011:+00050:+00088:003354.4328:08370
08371:+00047:+00083:+00013:003354.4328:08371
08372:+00024:+00083:-00092:003354.4328:08372
08373:+00051:+00077:-00065:003262.7441:08373
08374:+00033:+00059:-00053:003262.7441:08374
08375:+00048:+00082:-00018:003262.7441:08375
08376:+00020:+00047:-00060:003262.7441:08376
08377:+00020:+00070:+00020:003262.7441:08377
08378:+00014:+00070:-00027:003262.7441:08378
08379:-00007:+00097:-00090:003352.9465:08379
08380:-00014:+00070:-00016:003352.9465:08380
08381:-00039:+00086:+00007:003352.9465:08381
08382:-00074:+00097:-00061:003352.9465:08382
08383:-00068:+00108:-00096:003352.9465:08383
08384:-00063:+00101:+00016:003352.9465:08384
08385:-00082:+00090:-00034:003336.7751:08385
08386:-00061:+00104:-00003:003336.7751:08386
08387:-00039:+00112:+00162:003336.7751:08387
08388:-00021:+00079:+00285:003336.7751:08388
08389:+00018:+00045:+00207:003336.7751:08389
08390:+00041:+00054:-00187:003336.7751:08390
08391:+00009:+00032:-00226:003245.8803:08391
08392:+00020:+00002:-00220:003245.8803:08392
08393:-00037:-00048:-00167:003245.8803:08393
08394:+00005:-00033:+00082:003245.8803:08394
08395:+00005:-00120:+00211:003245.8803:08395
08396:-00041:-00144:+00294:003245.8803:08396
08397:-00044:-00133:+00166:003326.4401:08397
08398:-00042:-00113:-00009:003326.4401:08398
08399:-00015:-00118:+00030:003326.4401:08399
08400:-00051:-00127:+00038:003326.4401:08400
08401:-00051:-00082:-00024:003326.4401:08401
08402:-00012:-00091:+00000:003326.4401:08402
08403:-00022:-00088:-00008:003345.5976:08403
08404:-00027:-00072:-00106:003345.5976:08404
08405:-00014:-00080:+00042:003345.5976:08405
08406:+00034:-00107:+00298:003345.5976:08406
08407:+00016:-00064:-00047:003345.5976:08407
08408:+00083:-00029:-00150:003345.5976:08408
08409:+00154:+00020:-00071:003262.7758:08409
08410:+00130:-00005:+00060:003262.7758:08410
08411:+00124:+00025:+00077:003262.7758:08411
08412:+00119:+00068:+00128:003262.7758:08412
08413:+00127:+00063:+00000:003262.7758:08413
08414:+00026:+00078:+00020:003262.7758:08414
08415:-00024:+00054:+00042:003352.9799:08415
08416:-00065:+00028:+00060:003352.9799:08416
08417:-00089:-00005:-00034:003352.9799:08417
08418:-00088:-00025:-00139:003352.9799:08418
08419:-00089:-00037:-00150:003352.9799:08419
08420:-00141:-00065:-00066:003352.9799:08420
08421:-00111:-00062:-00016:003336.7883:08421
08422:-00128:-00045:-00021:003336.7883:08422
08423:-00074:-00011:+00035:003336.7883:08423
08424:-00096:-00025:+00080:003336.7883:08424
08425:-00079:-00016:+00139:003336.7883:08425
08426:-00062:+00015:+00159:003336.7883:08426
08427:-00039:-00003:+00088:003237.3186:08427
08428:-00025:-00004:-00017:003237.3186:08428
08429:-00035:-00009:+00001:003237.3186:08429
08430:-00016:+00002:+00042:003237.3186:08430
08431:+00017:-00056:+00052:003237.3186:08431
08432:+00051:-00044:-00085:003237.3186:08432
08433:+00067:-00039:-00007:003291.5498:08433
08434:+00071:-00076:+00020:003291.5498:08434
08435:+00060:-00091:+00033:003291.5498:08435
08436:+00079:-00066:+00018:003291.5498:08436
08437:+00093:-00062:+00067:003291.5498:08437
08438:+00050:-00025:-00010:003291.5498:08438
08439:+00005:-00082:+00020:003291.5498:08439
08440:+00049:-00033:+00108:003276.3874:08440
08441:+00020:-00035:+00126:003276.3874:08441
08442:+00002:-00030:+00086:003276.3874:08442
08443:-00024:-00019:+00098:003276.3874:08443
08444:-00041:-00007:+00030:003276.3874:08444
08445:-00063:-00010:-00031:003276.3874:08445
08446:-00116:-00014:-00037:003163.2995:08446
08447:-00081:+00004:-00126:003163.2995:08447
08448:-00087:-00018:-00139:003163.2995:08448
08449:-00052:-00002:-00054:003163.2995:08449
08450:-00038:+00012:+00003:003163.2995:08450
08451:-00005:+00019:+00006:003163.2995:08451
08452:-00024:+00014:+00044:003232.2746:08452
08453:-00006:+00013:+00084:003232.2746:08453
08454:-00034:+00009:+00064:003232.2746:08454
08455:-00025:-00001:-00001:003232.2746:08455
08456:-00052:-00005:-00009:003232.2746:08456
08457:-00031:-00019:-00033:003232.2746:08457
08458:-00036:-00007:-00083:003226.3579:08458
08459:+00005:-00013:-00090:003226.3579:08459
08460:-00009:-00050:-00061:003226.3579:08460
08461:+00028:-00022:-00049:003226.3579:08461
08462:+00062:-00030:+00036:003226.3579:08462
08463:+00067:-00029:+00063:003226.3579:08463
08464:+00071:-00032:+00058:003226.3579:08464
08465:+00108:-00036:+00146:003131.5263:08465
08466:+00057:-00013:+00074:003131.5263:08466
08467:+00038:-00030:+00028:003131.5263:08467
08468:+00046:-00027:+00079:003131.5263:08468
08469:+00004:-00038:-00001:003131.5263:08469
08470:-00021:-00039:-00054:003131.5263:08470
08471:-00027:-00060:-00077:003215.7629:08471
08472:-00025:-00023:-00056:003215.7629:08472
08473:-00059:-00066:-00090:003215.7629:08473
08474:-00036:-00064:-00068:003215.7629:08474
08475:-00016:-00079:-00009:003215.7629:08475
08476:-00016:-00076:-00014:003215.7629:08476
08477:-00033:-00060:+00019:003234.5927:08477
08478:-00018:-00051:+00053:003234.5927:08478
08479:-00001:-00048:+00051:003234.5927:08479
08480:-00021:+00019:+00077:003234.5927:08480
08481:-00017:+00002:+00086:003234.5927:08481
08482:-00022:+00040:+00034:003234.5927:08482
08483:-00040:+00015:-00027:003155.3229:08483
08484:-00011:+00045:-00065:003155.3229:08484
08485:-00027:+00013:-00132:003155.3229:08485
08486:+00019:+00064:-00159:003155.3229:08486
08487:+00005:-00001:-00120:003155.3229:08487
08488:+00040:+00039:+00001:003155.3229:08488
08489:+00051:+00005:-00005:003274.4099:08489
08490:+00080:+00043:+00080:003274.4099:08490
08491:+00053:+00047:+00084:003274.4099:08491
08492:+00062:+00085:+00045:003274.4099:08492
08493:+00022:+00078:-00043:003274.4099:08493
08494:+00029:+00101:-00013:003274.4099:08494
08495:+00001:+00082:-00050:003274.4099:08495
08496:-00018:+00115:-00092:003284.8225:08496
08497:-00022:+00071:-00121:003284.8225:08497
08498:-00033:+00098:-00131:003284.8225:08498
08499:-00027:+00039:-00124:003284.8225:08499
08500:+00000:+00070:-00099:003284.8225:08500
08501:-00044:-00002:-00095:003284.8225:08501
08502:-00016:-00006:+00013:003220.4858:08502
08503:-00047:-00031:+00069:003220.4858:08503
08504:-00051:-00016:+00066:003220.4858:08504
08505:-00061:-00033:+00023:003220.4858:08505
08506:-00071:-00010:-00015:003220.4858:08506
08507:-00069:-00015:-00097:003220.4858:08507
08508:-00071:-00025:-00107:003300.1162:08508
08509:-00046:-00036:-00094:003300.1162:08509
08510:-00051:-00060:-00039:003300.1162:08510
08511:-00017:-00067:-00031:003300.1162:08511
08512:+00011:-00108:-00016:003300.1162:08512
08513:+00027:-00087:-00025:003300.1162:08513
08514:+00057:-00100:-00051:003301.9274:08514
08515:+00067:-00080:+00003:003301.9274:08515
08516:+00109:-00075:+00073:003301.9274:08516
08517:+00069:-00026:+00088:003301.9274:08517
08518:+00093:+00004:+00027:003301.9274:08518
08519:+00078:+00038:+00011:003301.9274:08519
08520:+00060:+00029:+00019:003203.9072:08520
08521:+00027:+00044:+00000:003203.9072:08521
08522:+00014:+00065:-00049:003203.9072:08522
08523:-00025:+00079:-00027:003203.9072:08523
08524:-00039:+00059:+00005:003203.9072:08524
08525:-00035:+00067:+00045:003203.9072:08525
08526:-00049:+00054:-00012:003291.5563:08526
08527:-00045:+00032:+00018:003291.5563:08527
08528:-00079:+00026:+00019:003291.5563:08528
08529:-00094:+00033:+00047:003291.5563:08529
08530:-00102:+00013:+00079:003291.5563:08530
08531:-00115:+00010:+00052:003291.5563:08531
08532:-00130:+00037:+00020:003276.3745:08532
08533:-00093:+00026:-00030:003276.3745:08533
08534:-00093:+00011:+00002:003276.3745:08534
08535:-00042:+00022:-00022:003276.3745:08535
08536:-00054:+00017:+00016:003276.3745:08536
08537:-00033:-00026:+00010:003276.3745:08537
08538:+00007:+00007:+00004:003276.3745:08538
08539:+00016:-00050:+00033:003203.9995:08539
08540:+00024:-00014:+00065:003203.9995:08540
08541:+00031:-00023:+00031:003203.9995:08541
08542:+00026:-00014:+00067:003203.9995:08542
08543:+00044:-00052:-00002:003203.9995:08543
08544:+00038:-00019:-00019:003203.9995:08544
08545:+00050:-00009:-00047:003282.9382:08545
08546:+00045:-00035:-00010:003282.9382:08546
08547:+00021:-00027:+00002:003282.9382:08547
08548:+00018:-00062:+00005:003282.9382:08548
08549:+00004:-00038:-00002:003282.9382:08549
08550:+00004:-00064:-00016:003282.9382:08550
08551:-00020:-00066:+00027:003284.8671:08551
08552:-00037:-00053:+00018:003284.8671:08552
08553:-00032:-00022:+00006:003284.8671:08553
08554:-00026:-00035:+00021:003284.8671:08554
08555:-00028:+00004:+00035:003284.8671:08555
08556:-00038:+00017:+00004:003284.8671:08556
08557:-00014:+00036:-00006:003212.3051:08557
08558:-00016:+00030:+00018:003212.3051:08558
08559:-00016:+00040:-00049:003212.3051:08559
08560:-00035:+00041:-00038:003212.3051:08560
08561:+00000:+00041:-00019:003212.3051:08561
08562:-00012:+00052:+00014:003212.3051:08562
08563:-00006:+00027:-00021:003291.5112:08563
08564:+00008:+00027:-00003:003291.5112:08564
08565:+00009:+00022:+00019:003291.5112:08565
08566:+00024:+00021:+00073:003291.5112:08566
08567:+00033:+00005:+00024:003291.5112:08567
08568:+00007:-00009:+00027:003291.5112:08568
08569:+00008:-00023:+00033:003310.6372:08569
08570:+00006:-00008:-00051:003310.6372:08570
08571:+00011:-00013:-00078:003310.6372:08571
08572:+00017:-00015:-00003:003310.6372:08572
08573:+00009:-00015:+00024:003310.6372:08573
08574:+00003:-00015:+00002:003310.6372:08574
08575:-00011:-00020:-00003:003220.5480:08575
08576:-00006:+00000:+00039:003220.5480:08576
08577:-00050:+00002:+00110:003220.5480:08577
08578:-00048:+00034:+00070:003220.5480:08578
08579:-00068:+00010:+00072:003220.5480:08579
08580:-00042:+00016:-00042:003220.5480:08580
08581:-00081:-00001:-00172:003300.1811:08581
08582:-00034:+00053:-00180:003300.1811:08582
08583:-00038:-00002:-00080:003300.1811:08583
08584:-00014:+00011:+00020:003300.1811:08584
08585:-00015:-00016:+00107:003300.1811:08585
08586:-00015:-00030:+00036:003300.1811:08586
08587:-00029:-00025:+00054:003310.6110:08587
08588:+00005:-00019:+00046:003310.6110:08588
08589:-00035:+00005:+00002:003310.6110:08589
08590:-00012:-00001:-00010:003310.6110:08590
08591:-00003:+00004:+00019:003310.6110:08591
08592:+00009:+00015:+00007:003310.6110:08592
08593:+00003:+00023:+00018:003310.6110:08593
08594:-00022:+00024:+00011:003220.5541:08594
08595:-00011:+00014:-00012:003220.5541:08595
08596:-00025:+00044:-00112:003220.5541:08596
08597:+00003:+00030:-00066:003220.5541:08597
08598:-00014:+00041:-00045:003220.5541:08598
08599:-00024:+00052:-00054:003220.5541:08599
08600:-00007:+00031:+00002:003300.1484:08600
08601:+00008:+00064:+00014:003300.1484:08601
08602:-00010:+00040:-00007:003300.1484:08602
08603:-00002:+00032:-00015:003300.1484:08603
08604:+00009:+00040:+00032:003300.1484:08604
08605:-00019:+00054:+00016:003300.1484:08605
08606:-00028:+00032:-00023:003319.3540:08606
08607:-00027:+00051:-00045:003319.3540:08607
08608:-00013:+00021:-00091:003319.3540:08608
08609:-00049:+00011:-00095:003319.3540:08609
08610:-00031:+00004:-00083:003319.3540:08610
08611:-00018:+00035:+00020:003319.3540:08611
08612:-00025:-00013:-00037:003228.9584:08612
08613:-00054:+00008:-00058:003228.9584:08613
08614:-00012:+00018:-00111:003228.9584:08614
08615:-00013:+00010:+00007:003228.9584:08615
08616:-00028:-00003:+00056:003228.9584:08616
08617:-00051:+00008:+00109:003228.9584:08617
08618:-00004:+00034:-00016:003326.3610:08618
08619:+00002:+00015:-00013:003326.3610:08619
08620:-00003:+00013:-00054:003326.3610:08620
08621:+00002:+00010:-00043:003326.3610:08621
08622:+00012:+00012:-00102:003326.3610:08622
08623:+00030:+00018:-00060:003326.3610:08623
08624:+00056:+00012:-00106:003345.5114:08624
08625:+00051:-00005:-00051:003345.5114:08625
08626:+00064:+00020:+00002:003345.5114:08626
08627:+00047:+00007:+00084:003345.5114:08627
08628:+00041:+00008:+00053:003345.5114:08628
08629:+00038:+00033:+00021:003345.5114:08629
08630:+00075:+00050:-00023:003279.7839:08630
08631:+00045:+00067:-00059:003279.7839:08631
08632:+00066:+00066:-00033:003279.7839:08632
08633:+00070:+00080:+00019:003279.7839:08633
08634:+00015:+00056:+00014:003279.7839:08634
08635:-00030:+00057:+00145:003279.7839:08635
08636:-00063:+00031:+00132:003379.9399:08636
08637:-00175:+00019:-00126:003379.9399:08637
08638:-00203:+00009:-00185:003379.9399:08638
08639:-00178:-00006:-00127:003379.9399:08639
08640:-00107:+00026:-00072:003379.9399:08640
08641:-00071:+00021:-00046:003379.9399:08641
08642:-00025:+00010:+00280:003390.1733:08642
08643:-00044:-00066:+00143:003390.1733:08643
08644:-00100:-00036:+00029:003390.1733:08644
08645:-00049:-00036:-00074:003390.1733:08645
08646:-00022:-00001:-00410:003390.1733:08646
08647:+00027:+00048:-00360:003390.1733:08647
08648:+00137:-00004:+00034:003323.5637:08648
08649:+00110:-00030:+00485:003323.5637:08649
08650:+00102:-00065:+00500:003323.5637:08650
08651:+00070:-00044:+00275:003323.5637:08651
08652:+00043:-00047:+00154:003323.5637:08652
08653:-00002:-00031:-00026:003323.5637:08653
08654:-00009:+00035:-00045:003416.6284:08654
08655:+00024:+00039:-00159:003416.6284:08655
08656:-00009:+00039:-00297:003416.6284:08656
08657:+00030:+00031:-00217:003416.6284:08657
08658:+00010:+00017:-00199:003416.6284:08658
08659:-00019:+00007:+00132:003416.6284:08659
08660:-00001:-00008:+00278:003417.6701:08660
08661:-00030:-00002:+00224:003417.6701:08661
08662:-00042:-00014:+00022:003417.6701:08662
08663:-00012:+00020:-00081:003417.6701:08663
08664:-00037:-00002:-00036:003417.6701:08664
08665:-00010:+00038:-00049:003332.3947:08665
08666:-00035:+00010:+00034:003332.3947:08666
08667:-00005:+00013:+00101:003332.3947:08667
08668:-00017:-00001:+00016:003332.3947:08668
08669:-00023:+00022:-00051:003332.3947:08669
08670:+00003:-00030:+00029:003332.3947:08670
08671:+00028:-00017:+00004:003425.9914:08671
08672:+00041:+00009:-00261:003425.9914:08672
08673:+00057:+00001:+00090:003425.9914:08673
08674:+00111:-00020:+00222:003425.9914:08674
08675:+00028:+00020:+00227:003425.9914:08675
08676:+00023:+00038:+00219:003425.9914:08676
08677:+00006:+00032:+00178:003399.2873:08677
08678:-00045:+00031:-00161:003399.2873:08678
08679:-00064:+00065:-00280:003399.2873:08679
08680:-00024:+00034:-00040:003399.2873:08680
08681:-00013:+00004:+00049:003399.2873:08681
08682:-00011:+00004:+00051:003399.2873:08682
08683:+00008:+00007:+00155:003288.4357:08683
08684:-00003:-00045:+00096:003288.4357:08684
08685:-00022:-00050:+00087:003288.4357:08685
08686:+00014:-00050:-00044:003288.4357:08686
08687:+00012:-00039:+00095:003288.4357:08687
08688:+00030:-00056:+00093:003288.4357:08688
08689:+00017:-00007:-00015:003343.9645:08689
08690:+00002:+00002:-00051:003343.9645:08690
08691:-00028:-00012:+00072:003343.9645:08691
08692:-00047:-00016:-00036:003343.9645:08692
08693:-00046:+00019:-00159:003343.9645:08693
08694:-00022:-00018:-00034:003343.9645:08694
08695:-00018:-00010:+00105:003301.8759:08695
08696:+00004:-00035:+00130:003301.8759:08696
08697:-00006:-00025:+00023:003301.8759:08697
08698:+00015:-00032:-00015:003301.8759:08698
08699:-00044:-00053:+00033:003301.8759:08699
08700:-00064:-00023:-00094:003301.8759:08700
08701:-00064:-00024:-00076:003301.8759:08701
08702:-00052:-00063:+00070:003187.5229:08702
08703:-00048:-00064:+00060:003187.5229:08703
08704:-00049:-00025:+00048:003187.5229:08704
08705:-00032:-00047:+00039:003187.5229:08705
08706:-00030:-00023:+00103:003187.5229:08706
08707:-00045:-00042:+00020:003187.5229:08707
08708:-00053:+00004:-00054:003240.5219:08708
08709:-00051:-00004:+00007:003240.5219:08709
08710:-00109:+00005:-00027:003240.5219:08710
08711:-00099:+00029:-00079:003240.5219:08711
08712:-00046:+00049:-00021:003240.5219:08712
08713:-00074:+00034:-00093:003240.5219:08713
08714:-00084:+00053:-00111:003251.1147:08714
08715:+00002:+00066:-00056:003251.1147:08715
08716:-00002:+00066:+00025:003251.1147:08716
08717:-00010:+00045:+00040:003251.1147:08717
08718:+00035:+00041:+00027:003251.1147:08718
08719:+00011:+00055:-00110:003251.1147:08719
08720:-00005:+00054:-00105:003171.2382:08720
08721:-00025:+00012:-00091:003171.2382:08721
08722:-00038:-00002:-00098:003171.2382:08722
08723:-00038:-00012:-00023:003171.2382:08723
08724:-00012:+00004:-00017:003171.2382:08724
08725:-00025:-00024:+00005:003171.2382:08725
08726:-00001:-00010:-00046:003282.7844:08726
08727:-00021:-00009:-00027:003282.7844:08727
08728:+00001:-00035:+00066:003282.7844:08728
08729:+00001:-00026:+00006:003282.7844:08729
08730:-00008:-00040:-00095:003282.7844:08730
08731:-00018:-00034:-00108:003282.7844:08731
08732:-00049:-00033:-00064:003301.8693:08732
08733:-00025:-00020:-00058:003301.8693:08733
08734:-00014:+00017:-00019:003301.8693:08734
08735:+00003:+00047:-00032:003301.8693:08735
08736:-00016:+00023:+00005:003301.8693:08736
08737:+00041:+00076:+00005:003301.8693:08737
08738:+00047:+00045:+00040:003301.8693:08738
08739:+00064:+00083:+00017:003245.6523:08739
08740:+00014:+00045:-00017:003245.6523:08740
08741:+00041:+00076:-00136:003245.6523:08741
08742:-00008:+00050:-00085:003245.6523:08742
08743:+00018:+00039:-00092:003245.6523:08743
08744:-00028:-00001:-00019:003245.6523:08744
08745:-00031:+00024:-00030:003326.2226:08745
08746:-00058:-00020:+00082:003326.2226:08746
08747:-00068:-00018:+00038:003326.2226:08747
08748:-00044:-00014:-00095:003326.2226:08748
08749:-00055:-00010:-00065:003326.2226:08749
08750:-00037:-00021:+00014:003326.2226:08750
08751:-00013:-00026:+00076:003327.7966:08751
08752:+00003:-00026:+00055:003327.7966:08752
08753:-00028:-00026:+00119:003327.7966:08753
08754:-00014:-00041:+00015:003327.7966:08754
08755:-00040:-00042:-00102:003327.7966:08755
08756:-00011:-00016:-00136:003327.7966:08756
08757:-00034:-00038:+00005:003228.7207:08757
08758:-00019:-00029:+00010:003228.7207:08758
08759:+00048:-00021:-00021:003228.7207:08759
08760:+00080:-00016:+00088:003228.7207:08760
08761:+00050:-00036:+00162:003228.7207:08761
08762:+00027:-00036:+00095:003228.7207:08762
08763:+00035:-00025:+00003:003300.0903:08763
08764:+00024:-00007:-00005:003300.0903:08764
08765:+00000:-00036:-00021:003300.0903:08765
08766:-00040:-00006:-00106:003300.0903:08766
08767:-00038:-00019:-00068:003300.0903:08767
08768:-00053:-00080:+00107:003300.0903:08768
08769:-00077:-00011:+00021:003301.8693:08769
08770:-00085:-00047:-00078:003301.8693:08770
08771:-00010:+00008:+00189:003301.8693:08771
08772:-00064:-00011:+00143:003301.8693:08772
08773:-00055:+00029:-00109:003301.8693:08773
08774:-00001:+00029:-00031:003301.8693:08774
08775:+00012:+00039:+00016:003228.8271:08775
08776:-00002:+00094:+00075:003228.8271:08776
08777:+00014:+00072:+00100:003228.8271:08777
08778:+00001:+00075:-00043:003228.8271:08778
08779:-00005:+00057:-00117:003228.8271:08779
08780:+00091:+00073:-00070:003228.8271:08780
08781:+00048:+00082:-00104:003300.0776:08781
08782:+00051:+00069:-00049:003300.0776:08782
08783:+00078:+00015:-00002:003300.0776:08783
08784:+00087:+00057:-00006:003300.0776:08784
08785:+00093:+00044:+00007:003300.0776:08785
08786:+00026:+00039:+00054:003300.0776:08786
08787:+00008:+00027:-00015:003301.8566:08787
08788:+00006:+00015:-00026:003301.8566:08788
08789:-00012:-00001:-00018:003301.8566:08789
08790:-00028:+00022:+00077:003301.8566:08790
08791:-00041:-00014:+00056:003301.8566:08791
08792:-00080:-00029:-00030:003301.8566:08792
08793:-00042:-00013:-00058:003195.6325:08793
08794:-00032:-00063:-00044:003195.6325:08794
08795:-00044:-00013:-00064:003195.6325:08795
08796:-00051:-00038:+00036:003195.6325:08796
08797:-00009:-00014:+00103:003195.6325:08797
08798:+00003:-00046:+00055:003195.6325:08798
08799:+00012:-00035:+00042:003195.6325:08799
08800:+00033:-00012:+00031:003274.2565:08800
08801:+00026:-00030:+00057:003274.2565:08801
08802:-00006:-00038:+00041:003274.2565:08802
08803:+00031:-00052:+00026:003274.2565:08803
08804:-00008:-00053:+00040:003274.2565:08804
08805:-00001:-00081:+00006:003274.2565:08805
08806:-00011:-00089:+00023:003267.8503:08806
08807:-00009:-00084:-00030:003267.8503:08807
08808:-00069:-00137:+00045:003267.8503:08808
08809:-00031:-00099:+00028:003267.8503:08809
08810:-00042:-00105:+00064:003267.8503:08810
08811:-00025:-00084:+00095:003267.8503:08811
08812:-00056:-00104:+00138:003171.3168:08812
08813:-00052:-00063:+00092:003171.3168:08813
08814:-00069:-00063:+00064:003171.3168:08814
08815:-00026:-00012:+00047:003171.3168:08815
08816:-00029:+00006:+00066:003171.3168:08816
08817:-00036:+00010:+00033:003171.3168:08817
08818:-00012:+00038:-00025:003248.8305:08818
08819:+00018:+00043:+00037:003248.8305:08819
08820:+00011:+00051:-00030:003248.8305:08820
08821:+00044:+00075:-00057:003248.8305:08821
08822:+00037:+00099:-00063:003248.8305:08822
08823:+00025:+00095:+00018:003248.8305:08823
08824:+00048:+00100:+00048:003267.9384:08824
08825:+00040:+00097:-00003:003267.9384:08825
08826:+00035:+00087:+00006:003267.9384:08826
08827:+00004:+00085:+00082:003267.9384:08827
08828:+00008:+00085:+00054:003267.9384:08828
08829:-00021:+00081:-00049:003267.9384:08829
08830:-00017:+00065:-00052:003267.9384:08830
08831:-00051:+00043:-00021:003179.4174:08831
08832:-00055:+00044:+00004:003179.4174:08832
08833:-00055:+00022:-00094:003179.4174:08833
08834:-00052:-00003:+00032:003179.4174:08834
08835:-00024:-00004:+00014:003179.4174:08835
08836:+00000:-00002:+00010:003179.4174:08836
08837:+00016:-00025:+00032:003265.7353:08837
08838:+00049:+00004:+00029:003265.7353:08838
08839:+00047:-00033:-00008:003265.7353:08839
08840:+00053:+00006:-00109:003265.7353:08840
08841:+00066:-00008:+00002:003265.7353:08841
08842:+00065:-00030:-00039:003265.7353:08842
08843:+00024:-00043:+00052:003284.7717:08843
08844:+00042:-00067:-00037:003284.7717:08844
08845:+00032:-00096:-00006:003284.7717:08845
08846:+00037:-00091:-00049:003284.7717:08846
08847:+00021:-00085:-00033:003284.7717:08847
08848:+00007:-00071:-00037:003284.7717:08848
08849:-00016:-00106:+00058:003179.4055:08849
08850:+00003:-00075:+00052:003179.4055:08850
08851:-00039:-00058:+00015:003179.4055:08851
08852:-00026:-00044:-00031:003179.4055:08852
08853:-00081:-00028:+00045:003179.4055:08853
08854:-00085:-00009:-00052:003179.4055:08854
08855:-00075:+00006:-00038:003274.2309:08855
08856:-00066:+00018:-00024:003274.2309:08856
08857:-00051:+00041:-00058:003274.2309:08857
08858:-00053:+00048:-00086:003274.2309:08858
08859:+00005:+00080:-00082:003274.2309:08859
08860:-00018:+00031:-00021:003274.2309:08860
08861:+00014:+00072:-00067:003267.8942:08861
08862:+00018:+00079:-00017:003267.8942:08862
08863:+00047:+00087:-00018:003267.8942:08863
08864:+00014:+00070:+00012:003267.8942:08864
08865:+00011:+00109:-00062:003267.8942:08865
08866:-00009:+00083:-00072:003267.8942:08866
08867:-00006:+00095:-00032:003267.8942:08867
08868:-00012:+00066:-00032:003195.6877:08868
08869:-00011:+00081:-00011:003195.6877:08869
08870:-00041:+00027:-00050:003195.6877:08870
08871:-00053:+00017:+00021:003195.6877:08871
08872:-00043:+00015:-00024:003195.6877:08872
08873:-00063:+00001:-00013:003195.6877:08873
08874:-00081:-00002:-00041:003282.7907:08874
08875:-00064:-00003:+00013:003282.7907:08875
08876:-00055:+00021:-00051:003282.7907:08876
08877:-00041:+00019:+00013:003282.7907:08877
08878:-00032:-00003:-00016:003282.7907:08878
08879:-00030:+00015:+00022:003282.7907:08879
08880:-00022:+00020:-00061:003293.2121:08880
08881:+00031:+00048:-00057:003293.2121:08881
08882:+00021:+00036:+00002:003293.2121:08882
08883:+00050:+00049:-00026:003293.2121:08883
08884:+00043:+00032:-00046:003293.2121:08884
08885:+00053:+00043:-00024:003293.2121:08885
08886:+00039:+00024:-00024:003212.1625:08886
08887:+00021:+00002:-00018:003212.1625:08887
08888:+00010:+00017:-00004:003212.1625:08888
[truncated: 50,041 more chars]
