# Supplementary material for: Suboptimal Omnidirectional Wheel Design and Implementation
Source: Sensors (Basel). 2021 Jan 28;21(3):865. doi: 10.3390/s21030865 (PMC7865864; doi:10.3390/s21030865)
Supplement: Supplementary file 1 [file sensors-21-00865-s001.zip › 4.-Data 30 Files With Suspension/ACDATA27.TXT]

00001:+00039:+00013:+00110:002878.2954:00001
00002:+00003:+00005:+00091:002865.6354:00002
00003:+00002:+00011:+00064:002865.6354:00003
00004:-00003:-00031:+00059:002865.6354:00004
00005:-00010:-00012:+00084:002865.6354:00005
00006:+00010:-00035:+00047:002865.6354:00006
00007:-00013:-00035:-00032:002865.6354:00007
00008:+00028:-00029:-00006:002865.6354:00008
00009:+00060:-00035:+00061:002838.6860:00009
00010:+00057:-00041:+00159:002838.6860:00010
00011:+00039:-00047:+00163:002838.6860:00011
00012:+00074:-00040:+00157:002838.6860:00012
00013:+00082:-00038:+00172:002838.6860:00013
00014:+00075:-00066:+00108:002838.6860:00014
00015:+00062:-00047:+00150:002838.6860:00015
00016:+00075:-00061:+00136:002838.6860:00016
00017:+00077:-00060:+00063:002801.1987:00017
00018:+00088:-00040:+00057:002801.1987:00018
00019:+00065:-00026:+00101:002801.1987:00019
00020:+00088:-00037:+00047:002801.1987:00020
00021:+00069:-00030:+00052:002801.1987:00021
00022:+00067:-00018:+00129:002801.1987:00022
00023:+00054:-00007:+00138:002801.1987:00023
00024:+00058:-00005:+00173:002765.6408:00024
00025:+00058:+00005:+00175:002765.6408:00025
00026:+00015:-00011:+00132:002765.6408:00026
00027:-00010:-00025:+00091:002765.6408:00027
00028:-00038:-00026:+00094:002765.6408:00028
00029:-00054:-00038:+00073:002765.6408:00029
00030:-00056:-00039:+00044:002765.6408:00030
00031:-00086:-00038:+00083:002732.7624:00031
00032:-00076:-00053:+00054:002732.7624:00032
00033:-00104:-00050:-00022:002732.7624:00033
00034:-00087:-00067:-00052:002732.7624:00034
00035:-00088:-00059:+00024:002732.7624:00035
00036:-00038:-00071:+00067:002732.7624:00036
00037:-00021:-00109:+00042:002732.7624:00037
00038:-00021:-00096:+00000:002732.7624:00038
00039:-00020:-00084:+00091:002692.7692:00039
00040:-00026:-00106:+00079:002692.7692:00040
00041:-00007:-00124:+00038:002692.7692:00041
00042:-00026:-00106:+00025:002692.7692:00042
00043:-00006:-00102:-00015:002692.7692:00043
00044:-00018:-00114:-00034:002692.7692:00044
00045:-00003:-00103:-00055:002692.7692:00045
00046:+00015:-00125:-00024:002666.6442:00046
00047:-00010:-00143:-00030:002666.6442:00047
00048:+00004:-00129:+00023:002666.6442:00048
00049:+00026:-00127:-00036:002666.6442:00049
00050:+00026:-00074:-00058:002666.6442:00050
00051:+00039:-00092:-00035:002666.6442:00051
00052:+00020:-00054:-00029:002666.6442:00052
00053:+00024:-00098:+00023:002666.6442:00053
00054:-00028:-00077:-00015:002645.7448:00054
00055:-00011:-00072:+00037:002645.7448:00055
00056:-00026:-00046:-00083:002645.7448:00056
00057:-00028:-00026:-00105:002645.7448:00057
00058:+00016:-00012:-00072:002645.7448:00058
00059:-00004:+00006:-00078:002645.7448:00059
00060:+00002:+00002:-00068:002645.7448:00060
00061:+00007:+00000:-00078:002636.0695:00061
00062:+00020:+00009:-00056:002636.0695:00062
00063:+00002:+00033:-00096:002636.0695:00063
00064:-00004:+00026:-00081:002636.0695:00064
00065:-00026:+00053:-00097:002636.0695:00065
00066:-00042:+00067:-00094:002636.0695:00066
00067:-00018:+00075:-00085:002636.0695:00067
00068:-00009:+00093:-00103:002636.0695:00068
00069:-00023:+00071:-00156:002655.5146:00069
00070:-00011:+00078:-00112:002655.5146:00070
00071:-00022:+00085:-00126:002655.5146:00071
00072:-00034:+00091:-00156:002655.5146:00072
00073:-00058:+00091:-00136:002655.5146:00073
00074:-00050:+00099:-00057:002655.5146:00074
00075:-00068:+00076:-00127:002655.5146:00075
00076:-00066:+00101:-00132:002679.9133:00076
00077:-00076:+00061:-00113:002679.9133:00077
00078:-00107:+00058:-00142:002679.9133:00078
00079:-00148:+00054:-00145:002679.9133:00079
00080:-00167:+00048:-00126:002679.9133:00080
00081:-00185:+00010:-00110:002679.9133:00081
00082:-00170:+00034:-00060:002679.9133:00082
00083:-00211:+00024:-00074:002679.9133:00083
00084:-00198:+00021:-00102:002698.5610:00084
00085:-00205:+00001:-00123:002698.5610:00085
00086:-00201:+00013:-00071:002698.5610:00086
00087:-00213:-00002:-00109:002698.5610:00087
00088:-00208:+00015:-00114:002698.5610:00088
00089:-00168:+00016:-00139:002698.5610:00089
00090:-00154:+00029:-00102:002698.5610:00090
00091:-00106:+00047:-00118:002735.8283:00091
00092:-00101:+00069:-00124:002735.8283:00092
00093:-00034:+00065:-00071:002735.8283:00093
00094:-00004:+00100:-00065:002735.8283:00094
00095:+00028:+00101:-00037:002735.8283:00095
00096:+00024:+00106:-00058:002735.8283:00096
00097:+00044:+00119:-00048:002735.8283:00097
00098:+00060:+00134:-00090:002763.0983:00098
00099:+00055:+00136:-00097:002763.0983:00099
00100:+00062:+00151:-00099:002763.0983:00100
00101:+00045:+00176:-00082:002763.0983:00101
00102:+00042:+00160:-00107:002763.0983:00102
00103:+00021:+00157:-00065:002763.0983:00103
00104:-00013:+00144:+00004:002763.0983:00104
00105:-00056:+00146:-00099:002770.2592:00105
00106:-00064:+00134:-00100:002770.2592:00106
00107:-00086:+00145:-00075:002770.2592:00107
00108:-00092:+00118:-00035:002770.2592:00108
00109:-00124:+00121:-00013:002770.2592:00109
00110:-00150:+00122:+00022:002770.2592:00110
00111:-00166:+00117:+00015:002770.2592:00111
00112:-00175:+00114:+00006:002821.0583:00112
00113:-00189:+00094:+00055:002821.0583:00113
00114:-00186:+00080:-00097:002821.0583:00114
00115:-00170:+00083:-00107:002821.0583:00115
00116:-00169:+00055:-00071:002821.0583:00116
00117:-00180:+00043:-00034:002821.0583:00117
00118:-00146:+00040:-00004:002821.0583:00118
00119:-00106:+00069:+00032:002845.1442:00119
00120:-00049:+00053:-00020:002845.1442:00120
00121:-00043:+00041:+00113:002845.1442:00121
00122:-00002:+00019:+00082:002845.1442:00122
00123:+00009:+00009:+00099:002845.1442:00123
00124:+00020:-00036:-00017:002845.1442:00124
00125:+00042:-00017:-00041:002845.1442:00125
00126:+00030:-00024:+00006:002871.8894:00126
00127:+00029:-00043:+00012:002871.8894:00127
00128:+00018:-00040:+00008:002871.8894:00128
00129:+00022:-00020:-00051:002871.8894:00129
00130:+00027:-00058:+00169:002871.8894:00130
00131:+00068:-00051:+00110:002871.8894:00131
00132:+00073:-00038:+00187:002871.8894:00132
00133:+00069:-00060:+00184:002898.5588:00133
00134:+00029:-00079:+00201:002898.5588:00134
00135:+00099:-00052:+00098:002898.5588:00135
00136:+00103:-00028:+00065:002898.5588:00136
00137:+00167:+00007:+00103:002898.5588:00137
00138:+00144:+00016:+00076:002898.5588:00138
00139:+00149:+00031:+00069:002898.5588:00139
00140:+00170:+00064:+00111:002911.6130:00140
00141:+00174:+00078:+00106:002911.6130:00141
00142:+00163:+00089:+00102:002911.6130:00142
00143:+00151:+00111:+00115:002911.6130:00143
00144:+00181:+00102:+00061:002911.6130:00144
00145:+00182:+00160:+00076:002911.6130:00145
00146:+00129:+00130:+00064:002911.6130:00146
00147:+00113:+00144:+00086:002891.7673:00147
00148:+00128:+00107:+00156:002891.7673:00148
00149:+00160:+00125:+00232:002891.7673:00149
00150:+00079:+00097:+00118:002891.7673:00150
00151:+00036:+00080:-00030:002891.7673:00151
00152:+00032:+00023:-00042:002891.7673:00152
00153:+00013:+00007:+00027:002891.7673:00153
00154:-00032:-00068:+00066:002878.7907:00154
00155:-00069:-00079:+00112:002878.7907:00155
00156:-00038:-00137:+00024:002878.7907:00156
00157:-00038:-00126:+00117:002878.7907:00157
00158:-00030:-00156:+00169:002878.7907:00158
00159:-00062:-00148:+00038:002878.7907:00159
00160:-00069:-00183:+00011:002878.7907:00160
00161:+00017:-00170:+00109:002858.1059:00161
00162:-00023:-00200:+00146:002858.1059:00162
00163:-00024:-00165:+00154:002858.1059:00163
00164:+00018:-00199:+00174:002858.1059:00164
00165:+00024:-00145:+00126:002858.1059:00165
00166:+00024:-00159:+00129:002858.1059:00166
00167:+00046:-00119:+00060:002858.1059:00167
00168:+00019:-00122:+00065:002826.4885:00168
00169:+00069:-00089:+00090:002826.4885:00169
00170:+00065:-00061:+00057:002826.4885:00170
00171:+00088:-00046:+00030:002826.4885:00171
00172:+00098:-00012:+00126:002826.4885:00172
00173:+00080:+00011:+00147:002826.4885:00173
00174:+00098:+00031:+00103:002826.4885:00174
00175:+00105:+00069:+00158:002796.1696:00175
00176:+00086:+00097:+00167:002796.1696:00176
00177:+00073:+00099:+00100:002796.1696:00177
00178:+00025:+00086:+00018:002796.1696:00178
00179:-00011:+00091:-00037:002796.1696:00179
00180:-00021:+00096:-00025:002796.1696:00180
00181:-00054:+00042:-00006:002796.1696:00181
00182:-00037:+00053:+00056:002796.1696:00182
00183:-00015:-00003:+00075:002756.9697:00183
00184:-00037:-00023:+00085:002756.9697:00184
00185:-00033:-00081:+00097:002756.9697:00185
00186:-00059:-00098:-00018:002756.9697:00186
00187:-00075:-00127:+00013:002756.9697:00187
00188:-00070:-00165:+00074:002756.9697:00188
00189:-00053:-00196:+00100:002756.9697:00189
00190:-00074:-00206:-00016:002710.2463:00190
00191:-00068:-00226:+00050:002710.2463:00191
00192:-00053:-00255:+00052:002710.2463:00192
00193:-00038:-00243:+00066:002710.2463:00193
00194:+00000:-00256:+00015:002710.2463:00194
00195:-00012:-00224:-00080:002710.2463:00195
00196:+00020:-00263:-00104:002710.2463:00196
00197:+00056:-00231:-00058:002672.3388:00197
00198:+00068:-00220:+00051:002672.3388:00198
00199:+00072:-00201:-00004:002672.3388:00199
00200:+00062:-00140:+00024:002672.3388:00200
00201:+00092:-00105:-00002:002672.3388:00201
00202:+00055:-00071:+00005:002672.3388:00202
00203:+00059:-00050:-00110:002672.3388:00203
00204:+00060:-00034:-00112:002672.3388:00204
00205:+00061:+00008:-00071:002657.1186:00205
00206:+00016:+00004:-00056:002657.1186:00206
00207:+00030:+00036:-00043:002657.1186:00207
00208:-00004:+00030:-00082:002657.1186:00208
00209:-00017:+00066:-00061:002657.1186:00209
00210:-00055:+00069:-00121:002657.1186:00210
00211:-00069:+00074:-00090:002657.1186:00211
00212:-00067:+00074:-00088:002657.1186:00212
00213:-00062:+00113:-00106:002636.1608:00213
00214:-00071:+00102:-00129:002636.1608:00214
00215:-00084:+00127:-00105:002636.1608:00215
00216:-00105:+00130:-00051:002636.1608:00216
00217:-00108:+00121:-00099:002636.1608:00217
00218:-00108:+00142:-00157:002636.1608:00218
00219:-00121:+00144:-00123:002636.1608:00219
00220:-00123:+00120:-00147:002655.4731:00220
00221:-00142:+00141:-00184:002655.4731:00221
00222:-00137:+00116:-00177:002655.4731:00222
00223:-00164:+00123:-00158:002655.4731:00223
00224:-00168:+00108:-00142:002655.4731:00224
00225:-00172:+00110:-00108:002655.4731:00225
00226:-00158:+00100:-00058:002655.4731:00226
00227:-00139:+00070:-00101:002655.4731:00227
00228:-00127:+00055:-00108:002679.9047:00228
00229:-00111:+00054:-00103:002679.9047:00229
00230:-00112:+00024:-00125:002679.9047:00230
00231:-00108:-00001:-00145:002679.9047:00231
00232:-00110:-00030:-00130:002679.9047:00232
00233:-00133:-00021:-00092:002679.9047:00233
00234:-00122:-00026:-00092:002679.9047:00234
00235:-00107:-00049:-00092:002692.7736:00235
00236:-00094:-00045:-00109:002692.7736:00236
00237:-00071:-00036:-00121:002692.7736:00237
00238:-00031:+00008:-00098:002692.7736:00238
00239:-00001:-00002:-00093:002692.7736:00239
00240:+00013:+00024:-00067:002692.7736:00240
00241:+00026:+00044:-00061:002692.7736:00241
00242:+00008:+00043:-00042:002724.0498:00242
00243:+00004:+00053:-00049:002724.0498:00243
00244:+00002:+00068:-00085:002724.0498:00244
00245:-00025:+00068:-00073:002724.0498:00245
00246:-00054:+00066:-00087:002724.0498:00246
00247:-00048:+00056:-00085:002724.0498:00247
00248:-00061:+00078:-00031:002724.0498:00248
00249:-00057:+00095:+00000:002724.0498:00249
00250:-00070:+00093:-00043:002738.8459:00250
00251:-00062:+00102:-00095:002738.8459:00251
00252:-00061:+00102:-00089:002738.8459:00252
00253:-00076:+00125:-00079:002738.8459:00253
00254:-00082:+00129:-00049:002738.8459:00254
00255:-00082:+00125:-00027:002738.8459:00255
00256:-00103:+00124:-00022:002738.8459:00256
00257:-00103:+00122:-00006:002764.0695:00257
00258:-00097:+00146:-00035:002764.0695:00258
00259:-00107:+00146:-00044:002764.0695:00259
00260:-00109:+00146:-00032:002764.0695:00260
00261:-00110:+00135:-00009:002764.0695:00261
00262:-00111:+00117:-00031:002764.0695:00262
00263:-00112:+00119:+00000:002764.0695:00263
00264:-00112:+00102:-00015:002808.5869:00264
00265:-00121:+00104:+00025:002808.5869:00265
00266:-00109:+00110:+00037:002808.5869:00266
00267:-00078:+00093:-00013:002808.5869:00267
00268:-00081:+00073:-00054:002808.5869:00268
00269:-00061:+00072:+00038:002808.5869:00269
00270:-00054:+00027:+00106:002808.5869:00270
00271:-00045:+00024:+00086:002832.1940:00271
00272:-00024:+00021:+00014:002832.1940:00272
00273:+00000:+00007:+00065:002832.1940:00273
00274:-00006:-00026:-00021:002832.1940:00274
00275:-00003:-00031:-00021:002832.1940:00275
00276:-00009:-00053:-00028:002832.1940:00276
00277:+00019:-00036:-00012:002832.1940:00277
00278:-00015:-00082:+00052:002858.7578:00278
00279:+00081:-00035:+00095:002858.7578:00279
00280:+00088:-00079:+00158:002858.7578:00280
00281:+00038:-00057:+00145:002858.7578:00281
00282:+00050:-00057:+00157:002858.7578:00282
00283:+00088:-00044:+00142:002858.7578:00283
00284:+00066:-00061:+00105:002858.7578:00284
00285:+00079:-00009:+00141:002885.3449:00285
00286:+00138:+00017:+00127:002885.3449:00286
00287:+00124:+00028:+00071:002885.3449:00287
00288:+00167:+00054:+00072:002885.3449:00288
00289:+00190:+00055:+00086:002885.3449:00289
00290:+00201:+00075:-00015:002885.3449:00290
00291:+00212:+00113:+00025:002885.3449:00291
00292:+00239:+00107:+00087:002891.3559:00292
00293:+00207:+00111:+00113:002891.3559:00293
00294:+00243:+00120:+00075:002891.3559:00294
00295:+00235:+00160:+00280:002891.3559:00295
00296:+00188:+00150:+00232:002891.3559:00296
00297:+00150:+00134:+00033:002891.3559:00297
00298:+00152:+00107:+00023:002891.3559:00298
00299:+00105:+00093:+00086:002878.4877:00299
00300:+00046:+00081:+00079:002878.4877:00300
00301:-00009:+00044:+00071:002878.4877:00301
00302:-00044:+00006:+00065:002878.4877:00302
00303:-00084:-00044:+00017:002878.4877:00303
00304:-00065:-00061:+00051:002878.4877:00304
00305:-00099:-00111:+00126:002878.4877:00305
00306:-00085:-00109:+00088:002878.7861:00306
00307:-00082:-00125:+00075:002878.7861:00307
00308:-00071:-00121:-00034:002878.7861:00308
00309:-00063:-00159:+00118:002878.7861:00309
00310:-00058:-00160:+00178:002878.7861:00310
00311:-00066:-00181:+00176:002878.7861:00311
00312:-00053:-00202:+00144:002878.7861:00312
00313:-00034:-00203:+00126:002858.1401:00313
00314:-00041:-00200:+00107:002858.1401:00314
00315:-00024:-00182:+00084:002858.1401:00315
00316:+00001:-00166:+00044:002858.1401:00316
00317:+00044:-00157:+00018:002858.1401:00317
00318:+00061:-00135:+00038:002858.1401:00318
00319:+00120:-00112:+00088:002858.1401:00319
00320:+00100:-00087:+00090:002832.9182:00320
00321:+00152:-00047:+00096:002832.9182:00321
00322:+00135:-00009:+00113:002832.9182:00322
00323:+00147:-00006:+00158:002832.9182:00323
00324:+00154:+00026:+00062:002832.9182:00324
00325:+00152:+00081:+00080:002832.9182:00325
00326:+00133:+00076:+00110:002832.9182:00326
00327:+00104:+00092:+00051:002814.8623:00327
00328:+00106:+00126:-00058:002814.8623:00328
00329:+00076:+00122:+00017:002814.8623:00329
00330:+00022:+00109:-00012:002814.8623:00330
00331:+00015:+00089:+00053:002814.8623:00331
00332:-00033:+00079:+00116:002814.8623:00332
00333:-00051:+00031:+00053:002814.8623:00333
00334:-00096:+00030:-00014:002781.5874:00334
00335:-00117:-00002:+00032:002781.5874:00335
00336:-00108:-00037:+00096:002781.5874:00336
00337:-00108:-00075:+00051:002781.5874:00337
00338:-00134:-00098:+00076:002781.5874:00338
00339:-00114:-00114:+00053:002781.5874:00339
00340:-00108:-00162:-00046:002781.5874:00340
00341:-00086:-00194:-00055:002745.9028:00341
00342:-00032:-00214:-00066:002745.9028:00342
00343:-00023:-00212:-00009:002745.9028:00343
00344:+00002:-00249:+00000:002745.9028:00344
00345:+00043:-00265:-00018:002745.9028:00345
00346:+00070:-00297:-00006:002745.9028:00346
00347:+00077:-00267:+00018:002745.9028:00347
00348:+00071:-00275:+00071:002745.9028:00348
00349:+00081:-00220:-00005:002718.1806:00349
00350:+00063:-00197:-00015:002718.1806:00350
00351:+00085:-00155:-00044:002718.1806:00351
00352:+00043:-00136:+00006:002718.1806:00352
00353:+00076:-00121:-00042:002718.1806:00353
00354:+00020:-00077:-00122:002718.1806:00354
00355:+00021:-00049:-00112:002718.1806:00355
00356:+00028:-00017:-00063:002703.1943:00356
00357:+00018:+00035:-00036:002703.1943:00357
00358:+00024:+00054:-00108:002703.1943:00358
00359:+00022:+00081:-00073:002703.1943:00359
00360:-00004:+00097:-00106:002703.1943:00360
00361:-00054:+00096:-00112:002703.1943:00361
00362:-00058:+00099:-00070:002703.1943:00362
00363:-00089:+00115:-00108:002703.1943:00363
00364:-00088:+00113:-00082:002687.0324:00364
00365:-00119:+00102:-00078:002687.0324:00365
00366:-00121:+00126:-00085:002687.0324:00366
00367:-00145:+00124:-00114:002687.0324:00367
00368:-00138:+00119:-00173:002687.0324:00368
00369:-00128:+00141:-00172:002687.0324:00369
00370:-00144:+00104:-00152:002687.0324:00370
00371:-00150:+00126:-00160:002700.8190:00371
00372:-00141:+00119:-00104:002700.8190:00372
00373:-00147:+00125:-00102:002700.8190:00373
00374:-00159:+00117:-00101:002700.8190:00374
00375:-00180:+00092:-00121:002700.8190:00375
00376:-00179:+00087:-00078:002700.8190:00376
00377:-00181:+00072:-00086:002700.8190:00377
00378:-00162:+00077:-00113:002714.9233:00378
00379:-00167:+00041:-00114:002714.9233:00379
00380:-00148:+00053:-00099:002714.9233:00380
00381:-00110:+00036:-00127:002714.9233:00381
00382:-00098:-00002:-00130:002714.9233:00382
00383:-00104:+00002:-00128:002714.9233:00383
00384:-00086:-00020:-00102:002714.9233:00384
00385:-00088:-00008:-00085:002714.9233:00385
00386:-00072:-00033:-00137:002733.9311:00386
00387:-00037:-00012:-00100:002733.9311:00387
00388:-00017:-00015:-00069:002733.9311:00388
00389:-00007:+00008:-00064:002733.9311:00389
00390:+00000:+00037:-00056:002733.9311:00390
00391:+00026:+00043:-00040:002733.9311:00391
00392:+00016:+00058:-00037:002733.9311:00392
00393:+00028:+00079:-00028:002759.6501:00393
00394:+00024:+00100:-00026:002759.6501:00394
00395:+00024:+00093:-00107:002759.6501:00395
00396:+00006:+00100:-00153:002759.6501:00396
00397:+00001:+00101:-00040:002759.6501:00397
00398:-00004:+00096:+00010:002759.6501:00398
00399:-00059:+00077:+00003:002759.6501:00399
00400:-00086:+00075:-00061:002781.6154:00400
00401:-00091:+00078:-00088:002781.6154:00401
00402:-00122:+00056:-00111:002781.6154:00402
00403:-00141:+00078:-00008:002781.6154:00403
00404:-00139:+00068:-00017:002781.6154:00404
00405:-00159:+00082:+00039:002781.6154:00405
00406:-00167:+00078:+00011:002781.6154:00406
00407:-00156:+00081:+00055:002794.8791:00407
00408:-00134:+00062:-00032:002794.8791:00408
00409:-00134:+00109:-00014:002794.8791:00409
00410:-00096:+00099:-00008:002794.8791:00410
00411:-00112:+00111:+00035:002794.8791:00411
00412:-00081:+00112:+00037:002794.8791:00412
00413:-00046:+00103:-00003:002794.8791:00413
00414:-00018:+00104:-00049:002827.3708:00414
00415:-00045:+00127:+00008:002827.3708:00415
00416:-00017:+00091:-00008:002827.3708:00416
00417:-00033:+00095:+00026:002827.3708:00417
00418:-00017:+00077:+00026:002827.3708:00418
00419:-00005:+00080:+00089:002827.3708:00419
00420:-00002:+00058:+00128:002827.3708:00420
00421:+00007:+00050:+00148:002845.1247:00421
00422:+00007:+00011:+00071:002845.1247:00422
00423:+00014:+00002:-00030:002845.1247:00423
00424:-00038:-00015:-00116:002845.1247:00424
00425:-00017:-00011:-00092:002845.1247:00425
00426:-00044:-00014:-00040:002845.1247:00426
00427:-00020:-00049:+00064:002845.1247:00427
00428:-00022:-00025:+00145:002871.9335:00428
00429:+00011:-00049:+00063:002871.9335:00429
00430:+00001:-00004:+00113:002871.9335:00430
00431:+00068:-00004:+00138:002871.9335:00431
00432:+00090:+00001:+00202:002871.9335:00432
00433:+00050:-00018:+00130:002871.9335:00433
00434:+00168:+00021:+00268:002871.9335:00434
00435:+00050:-00032:+00071:002891.9248:00435
00436:+00022:+00061:-00027:002891.9248:00436
00437:+00027:+00016:+00019:002891.9248:00437
00438:+00136:+00065:-00020:002891.9248:00438
00439:+00073:+00052:+00051:002891.9248:00439
00440:+00159:+00110:+00128:002891.9248:00440
00441:+00124:+00086:+00104:002891.9248:00441
00442:+00141:+00129:+00133:002898.0566:00442
00443:+00176:+00129:+00176:002898.0566:00443
00444:+00205:+00143:+00137:002898.0566:00444
00445:+00181:+00118:+00085:002898.0566:00445
00446:+00160:+00114:+00106:002898.0566:00446
00447:+00167:+00090:+00020:002898.0566:00447
00448:+00123:+00069:-00015:002898.0566:00448
00449:+00117:+00045:+00023:002885.1418:00449
00450:+00082:+00000:+00047:002885.1418:00450
00451:+00070:-00016:+00073:002885.1418:00451
00452:+00047:-00067:+00064:002885.1418:00452
00453:+00041:-00054:+00117:002885.1418:00453
00454:-00010:-00112:+00118:002885.1418:00454
00455:-00004:-00137:+00067:002885.1418:00455
00456:-00043:-00141:+00060:002872.2563:00456
00457:-00031:-00135:+00129:002872.2563:00457
00458:-00045:-00147:+00118:002872.2563:00458
00459:-00086:-00168:+00110:002872.2563:00459
00460:-00104:-00164:+00102:002872.2563:00460
00461:-00095:-00147:+00054:002872.2563:00461
00462:-00099:-00146:+00030:002872.2563:00462
00463:-00091:-00135:+00046:002851.5983:00463
00464:-00050:-00133:+00037:002851.5983:00464
00465:+00013:-00113:+00030:002851.5983:00465
00466:+00014:-00102:+00093:002851.5983:00466
00467:+00063:-00074:+00047:002851.5983:00467
00468:+00077:-00066:+00084:002851.5983:00468
00469:+00080:-00066:+00146:002851.5983:00469
00470:+00086:-00049:+00116:002832.9472:00470
00471:+00087:-00022:+00059:002832.9472:00471
00472:+00070:-00019:+00163:002832.9472:00472
00473:+00048:-00015:+00073:002832.9472:00473
00474:+00059:+00027:+00082:002832.9472:00474
00475:+00062:+00029:+00113:002832.9472:00475
00476:+00056:+00057:-00007:002832.9472:00476
00477:+00037:+00065:-00094:002808.5729:00477
00478:+00057:+00060:-00051:002808.5729:00478
00479:+00043:+00050:+00044:002808.5729:00479
00480:+00046:+00063:+00018:002808.5729:00480
00481:+00009:+00048:-00003:002808.5729:00481
00482:-00012:+00050:+00160:002808.5729:00482
00483:+00009:+00018:+00127:002808.5729:00483
00484:-00056:+00023:-00003:002787.8120:00484
00485:-00055:-00014:+00038:002787.8120:00485
00486:-00072:-00042:+00022:002787.8120:00486
00487:-00099:-00069:-00027:002787.8120:00487
00488:-00095:-00090:-00016:002787.8120:00488
00489:-00099:-00132:+00016:002787.8120:00489
00490:-00100:-00151:+00056:002787.8120:00490
00491:-00063:-00175:+00054:002787.8120:00491
00492:-00048:-00175:+00023:002751.9165:00492
00493:-00048:-00220:-00091:002751.9165:00493
00494:-00048:-00193:-00051:002751.9165:00494
00495:-00027:-00229:-00012:002751.9165:00495
00496:-00006:-00212:-00002:002751.9165:00496
00497:+00011:-00206:+00009:002751.9165:00497
00498:-00007:-00176:+00025:002751.9165:00498
00499:+00027:-00201:+00039:002729.8386:00499
00500:+00024:-00137:-00049:002729.8386:00500
00501:+00019:-00108:-00042:002729.8386:00501
00502:+00051:-00092:-00036:002729.8386:00502
00503:+00052:-00043:-00021:002729.8386:00503
00504:+00076:-00025:-00048:002729.8386:00504
00505:+00062:-00003:-00029:002729.8386:00505
00506:+00064:+00013:-00066:002720.8793:00506
00507:+00062:+00028:-00097:002720.8793:00507
00508:+00056:+00044:-00071:002720.8793:00508
00509:+00028:+00060:-00065:002720.8793:00509
00510:+00005:+00085:-00073:002720.8793:00510
00511:-00006:+00096:-00105:002720.8793:00511
00512:-00022:+00088:-00120:002720.8793:00512
00513:-00082:+00076:-00088:002720.8793:00513
00514:-00096:+00096:-00124:002704.3779:00514
00515:-00129:+00075:-00126:002704.3779:00515
00516:-00141:+00074:-00084:002704.3779:00516
00517:-00154:+00078:-00127:002704.3779:00517
00518:-00171:+00073:-00167:002704.3779:00518
00519:-00191:+00099:-00144:002704.3779:00519
00520:-00195:+00085:-00157:002704.3779:00520
00521:-00211:+00096:-00168:002706.5441:00521
00522:-00191:+00094:-00168:002706.5441:00522
00523:-00182:+00073:-00157:002706.5441:00523
00524:-00154:+00077:-00112:002706.5441:00524
00525:-00140:+00074:-00120:002706.5441:00525
00526:-00127:+00073:-00098:002706.5441:00526
00527:-00128:+00081:-00131:002706.5441:00527
00528:-00149:+00057:-00125:002732.8159:00528
00529:-00119:+00047:-00109:002732.8159:00529
00530:-00099:+00040:-00072:002732.8159:00530
00531:-00090:+00026:-00120:002732.8159:00531
00532:-00074:+00016:-00117:002732.8159:00532
00533:-00045:+00025:-00067:002732.8159:00533
00534:-00038:+00015:-00124:002732.8159:00534
00535:-00005:+00013:-00097:002732.8159:00535
00536:+00015:+00027:-00107:002740.0224:00536
00537:+00027:+00048:-00085:002740.0224:00537
00538:+00029:+00054:-00073:002740.0224:00538
00539:+00040:+00081:-00060:002740.0224:00539
00540:+00045:+00072:-00061:002740.0224:00540
00541:+00037:+00089:-00071:002740.0224:00541
00542:+00033:+00102:-00123:002740.0224:00542
00543:+00017:+00115:-00084:002765.6496:00543
00544:+00002:+00112:-00027:002765.6496:00544
00545:-00002:+00116:-00016:002765.6496:00545
00546:-00052:+00088:-00017:002765.6496:00546
00547:-00080:+00072:-00080:002765.6496:00547
00548:-00111:+00083:-00060:002765.6496:00548
00549:-00163:+00046:-00078:002765.6496:00549
00550:-00192:+00040:-00060:002787.8632:00550
00551:-00191:+00053:-00066:002787.8632:00551
00552:-00194:+00049:-00024:002787.8632:00552
00553:-00194:+00028:-00020:002787.8632:00553
00554:-00179:+00026:-00035:002787.8632:00554
00555:-00162:+00040:+00000:002787.8632:00555
00556:-00142:+00045:-00020:002787.8632:00556
00557:-00110:+00056:-00014:002807.5141:00557
00558:-00094:+00061:-00033:002807.5141:00558
00559:-00117:+00058:+00002:002807.5141:00559
00560:-00066:+00085:-00002:002807.5141:00560
00561:-00049:+00072:-00022:002807.5141:00561
00562:-00054:+00075:-00035:002807.5141:00562
00563:-00045:+00086:+00090:002807.5141:00563
00564:-00021:+00060:+00126:002840.0957:00564
00565:-00004:+00068:+00113:002840.0957:00565
00566:+00001:+00021:+00079:002840.0957:00566
00567:-00006:+00017:+00098:002840.0957:00567
00568:-00042:-00048:+00011:002840.0957:00568
00569:-00044:-00031:-00096:002840.0957:00569
00570:-00033:-00017:-00081:002840.0957:00570
00571:+00012:-00020:+00038:002864.8747:00571
00572:-00012:-00021:+00118:002864.8747:00572
00573:+00000:-00020:+00131:002864.8747:00573
00574:-00013:-00011:+00066:002864.8747:00574
00575:+00026:+00003:+00069:002864.8747:00575
00576:+00035:+00005:+00175:002864.8747:00576
00577:+00072:-00017:+00134:002864.8747:00577
00578:+00080:+00052:+00131:002878.6264:00578
00579:+00199:+00049:+00226:002878.6264:00579
00580:+00211:+00069:+00076:002878.6264:00580
00581:+00241:+00082:+00125:002878.6264:00581
00582:+00100:+00027:+00009:002878.6264:00582
00583:+00125:+00084:+00070:002878.6264:00583
00584:+00114:+00058:+00088:002878.6264:00584
00585:+00161:+00090:+00097:002885.3894:00585
00586:+00110:+00093:+00122:002885.3894:00586
00587:+00136:+00124:+00104:002885.3894:00587
00588:+00117:+00107:+00131:002885.3894:00588
00589:+00099:+00121:+00132:002885.3894:00589
00590:+00120:+00120:+00055:002885.3894:00590
00591:+00079:+00126:+00043:002885.3894:00591
00592:+00086:+00092:+00029:002891.3808:00592
00593:+00061:+00044:+00087:002891.3808:00593
00594:+00041:+00035:+00081:002891.3808:00594
00595:+00011:-00032:+00009:002891.3808:00595
00596:+00007:-00024:-00011:002891.3808:00596
00597:-00026:-00089:+00010:002891.3808:00597
00598:-00002:-00120:+00023:002891.3808:00598
00599:-00024:-00170:+00052:002865.3452:00599
00600:+00032:-00170:+00116:002865.3452:00600
00601:+00001:-00175:+00143:002865.3452:00601
00602:+00016:-00202:+00123:002865.3452:00602
00603:-00009:-00218:+00113:002865.3452:00603
00604:+00017:-00207:+00017:002865.3452:00604
00605:-00014:-00219:+00031:002865.3452:00605
00606:-00014:-00203:+00001:002846.4318:00606
00607:-00011:-00192:+00056:002846.4318:00607
00608:+00024:-00164:+00045:002846.4318:00608
00609:+00036:-00141:+00081:002846.4318:00609
00610:+00052:-00113:+00074:002846.4318:00610
00611:+00060:-00081:+00161:002846.4318:00611
00612:+00090:-00076:+00110:002846.4318:00612
00613:+00081:-00010:+00124:002832.2514:00613
00614:+00080:-00009:+00175:002832.2514:00614
00615:+00085:-00003:+00135:002832.2514:00615
00616:+00074:+00038:+00082:002832.2514:00616
00617:+00055:+00063:+00178:002832.2514:00617
00618:+00047:+00048:+00117:002832.2514:00618
00619:+00006:+00059:+00034:002832.2514:00619
00620:+00004:+00084:-00097:002795.0471:00620
00621:+00022:+00099:-00043:002795.0471:00621
00622:+00001:+00057:-00064:002795.0471:00622
00623:-00001:+00095:-00021:002795.0471:00623
00624:-00026:+00083:+00101:002795.0471:00624
00625:-00014:+00055:+00062:002795.0471:00625
00626:-00005:+00046:+00147:002795.0471:00626
00627:+00000:+00026:+00155:002795.0471:00627
00628:-00050:+00013:+00062:002759.7219:00628
00629:-00053:-00003:-00013:002759.7219:00629
00630:-00075:-00027:+00002:002759.7219:00630
00631:-00087:-00093:+00094:002759.7219:00631
00632:-00084:-00084:+00087:002759.7219:00632
00633:-00102:-00149:+00060:002759.7219:00633
00634:-00101:-00149:-00010:002759.7219:00634
00635:-00062:-00215:-00035:002726.9372:00635
00636:-00061:-00245:+00015:002726.9372:00636
00637:-00061:-00252:+00045:002726.9372:00637
00638:-00021:-00237:+00092:002726.9372:00638
00639:-00014:-00247:+00037:002726.9372:00639
00640:+00015:-00222:+00044:002726.9372:00640
00641:+00029:-00239:+00001:002726.9372:00641
00642:+00031:-00248:-00008:002692.8862:00642
00643:+00045:-00211:-00016:002692.8862:00643
00644:+00056:-00200:+00010:002692.8862:00644
00645:+00034:-00161:+00025:002692.8862:00645
00646:+00044:-00155:-00044:002692.8862:00646
00647:+00042:-00108:-00016:002692.8862:00647
00648:+00038:-00082:-00049:002692.8862:00648
00649:+00042:-00061:-00109:002692.8862:00649
00650:+00041:-00017:-00066:002683.6652:00650
00651:+00006:+00005:-00044:002683.6652:00651
00652:+00004:+00024:-00041:002683.6652:00652
00653:+00024:+00028:-00075:002683.6652:00653
00654:-00029:+00060:-00066:002683.6652:00654
00655:-00026:+00077:-00099:002683.6652:00655
00656:-00041:+00095:-00109:002683.6652:00656
00657:-00042:+00114:-00129:002685.7817:00657
00658:-00052:+00108:-00158:002685.7817:00658
00659:-00065:+00127:-00131:002685.7817:00659
00660:-00104:+00121:-00098:002685.7817:00660
00661:-00100:+00119:-00114:002685.7817:00661
00662:-00086:+00146:-00149:002685.7817:00662
00663:-00088:+00136:-00169:002685.7817:00663
00664:-00078:+00156:-00117:002685.7817:00664
00665:-00081:+00136:-00147:002681.3198:00665
00666:-00104:+00157:-00178:002681.3198:00666
00667:-00105:+00157:-00158:002681.3198:00667
00668:-00118:+00133:-00132:002681.3198:00668
00669:-00108:+00144:-00129:002681.3198:00669
00670:-00104:+00130:-00163:002681.3198:00670
00671:-00118:+00104:-00167:002681.3198:00671
00672:-00112:+00109:-00150:002712.4064:00672
00673:-00141:+00100:-00163:002712.4064:00673
00674:-00145:+00069:-00185:002712.4064:00674
00675:-00149:+00063:-00126:002712.4064:00675
00676:-00114:+00027:-00082:002712.4064:00676
00677:-00134:+00016:-00074:002712.4064:00677
00678:-00115:+00023:-00103:002712.4064:00678
00679:-00102:+00014:-00101:002732.8291:00679
00680:-00098:+00018:-00078:002732.8291:00680
00681:-00116:+00018:-00109:002732.8291:00681
00682:-00097:+00005:-00092:002732.8291:00682
00683:-00095:-00015:-00068:002732.8291:00683
00684:-00083:+00009:-00095:002732.8291:00684
00685:-00058:+00029:-00090:002732.8291:00685
00686:-00040:+00051:-00046:002732.8291:00686
00687:+00009:+00058:-00039:002752.0205:00687
00688:+00003:+00097:-00021:002752.0205:00688
00689:+00046:+00095:-00051:002752.0205:00689
00690:+00031:+00076:-00027:002752.0205:00690
00691:+00016:+00074:-00022:002752.0205:00691
00692:+00028:+00094:-00023:002752.0205:00692
00693:+00014:+00089:+00002:002752.0205:00693
00694:-00004:+00110:-00018:002777.8288:00694
00695:-00072:+00100:-00063:002777.8288:00695
00696:-00080:+00096:-00106:002777.8288:00696
00697:-00095:+00085:-00071:002777.8288:00697
00698:-00130:+00078:-00027:002777.8288:00698
00699:-00161:+00082:+00038:002777.8288:00699
00700:-00142:+00084:+00035:002777.8288:00700
00701:-00144:+00072:+00026:002800.4104:00701
00702:-00139:+00100:+00052:002800.4104:00702
00703:-00160:+00088:+00038:002800.4104:00703
00704:-00165:+00088:+00036:002800.4104:00704
00705:-00140:+00092:+00002:002800.4104:00705
00706:-00131:+00106:-00037:002800.4104:00706
00707:-00107:+00103:-00078:002800.4104:00707
00708:-00098:+00105:-00064:002820.1591:00708
00709:-00131:+00088:+00028:002820.1591:00709
00710:-00104:+00086:+00079:002820.1591:00710
00711:-00071:+00068:+00118:002820.1591:00711
00712:-00015:+00052:+00079:002820.1591:00712
00713:-00017:+00033:+00110:002820.1591:00713
00714:-00022:-00016:+00115:002820.1591:00714
00715:-00033:-00033:-00033:002859.3483:00715
00716:-00030:-00020:-00093:002859.3483:00716
00717:-00004:-00009:-00139:002859.3483:00717
00718:-00021:-00052:+00034:002859.3483:00718
00719:-00027:-00060:+00002:002859.3483:00719
00720:-00031:-00028:+00044:002859.3483:00720
00721:+00000:-00050:+00086:002859.3483:00721
00722:+00014:-00009:+00125:002878.0217:00722
00723:-00015:-00010:+00092:002878.0217:00723
00724:+00096:-00033:+00229:002878.0217:00724
00725:+00089:-00011:+00147:002878.0217:00725
00726:+00165:+00048:+00118:002878.0217:00726
00727:+00078:+00001:+00032:002878.0217:00727
00728:+00127:+00029:-00024:002878.0217:00728
00729:+00103:+00023:+00019:002885.1818:00729
00730:+00159:+00070:+00010:002885.1818:00730
00731:+00128:+00044:+00030:002885.1818:00731
00732:+00158:+00095:+00082:002885.1818:00732
00733:+00155:+00088:+00119:002885.1818:00733
00734:+00163:+00105:+00142:002885.1818:00734
00735:+00179:+00127:+00161:002885.1818:00735
00736:+00209:+00156:+00208:002885.3698:00736
00737:+00200:+00133:+00075:002885.3698:00737
00738:+00176:+00136:+00075:002885.3698:00738
00739:+00190:+00134:+00255:002885.3698:00739
00740:+00183:+00125:+00184:002885.3698:00740
00741:+00064:+00111:-00009:002885.3698:00741
00742:+00060:+00094:-00040:002885.3698:00742
00743:+00024:+00046:-00075:002884.6562:00743
00744:+00010:+00025:+00033:002884.6562:00744
00745:-00028:-00018:+00176:002884.6562:00745
00746:-00013:-00009:+00132:002884.6562:00746
00747:-00008:-00066:+00140:002884.6562:00747
00748:+00024:-00059:+00135:002884.6562:00748
00749:-00064:-00104:+00110:002884.6562:00749
00750:-00069:-00153:+00066:002858.8603:00750
00751:-00085:-00149:+00027:002858.8603:00751
00752:-00088:-00180:+00047:002858.8603:00752
00753:-00119:-00198:+00061:002858.8603:00753
00754:-00098:-00190:+00040:002858.8603:00754
00755:-00064:-00206:+00031:002858.8603:00755
00756:-00061:-00230:+00066:002858.8603:00756
00757:-00038:-00230:-00003:002840.1623:00757
00758:+00030:-00195:+00001:002840.1623:00758
00759:+00032:-00219:+00035:002840.1623:00759
00760:+00061:-00183:+00058:002840.1623:00760
00761:+00086:-00173:+00130:002840.1623:00761
00762:+00069:-00139:+00238:002840.1623:00762
00763:+00082:-00126:+00135:002840.1623:00763
00764:+00085:-00096:+00109:002813.0139:00764
00765:+00102:-00074:+00163:002813.0139:00765
00766:+00106:-00025:+00097:002813.0139:00766
00767:+00133:-00009:+00032:002813.0139:00767
00768:+00121:+00010:+00091:002813.0139:00768
00769:+00112:+00026:+00099:002813.0139:00769
00770:+00121:+00070:+00028:002813.0139:00770
00771:+00120:+00067:+00032:002764.1694:00771
00772:+00078:+00082:+00107:002764.1694:00772
00773:+00057:+00070:+00049:002764.1694:00773
00774:-00019:+00065:+00002:002764.1694:00774
00775:-00047:+00051:-00018:002764.1694:00775
00776:-00092:+00036:-00051:002764.1694:00776
00777:-00135:+00011:-00010:002764.1694:00777
00778:-00149:+00002:+00081:002764.1694:00778
00779:-00141:-00047:+00190:002735.8330:00779
00780:-00151:-00039:+00057:002735.8330:00780
00781:-00138:-00050:+00083:002735.8330:00781
00782:-00110:-00071:+00067:002735.8330:00782
00783:-00097:-00089:+00025:002735.8330:00783
00784:-00051:-00119:+00025:002735.8330:00784
00785:+00013:-00145:-00024:002735.8330:00785
00786:+00012:-00181:-00077:002709.0810:00786
00787:+00016:-00217:-00078:002709.0810:00787
00788:+00008:-00235:-00009:002709.0810:00788
00789:+00022:-00197:+00023:002709.0810:00789
00790:+00040:-00210:+00054:002709.0810:00790
00791:+00022:-00136:+00026:002709.0810:00791
00792:+00021:-00171:+00047:002709.0810:00792
00793:+00079:-00139:-00041:002681.2856:00793
00794:+00077:-00130:-00121:002681.2856:00794
00795:+00107:-00110:-00102:002681.2856:00795
00796:+00072:-00097:-00022:002681.2856:00796
00797:+00051:-00067:-00058:002681.2856:00797
00798:+00053:-00024:-00080:002681.2856:00798
00799:+00048:+00019:-00055:002681.2856:00799
00800:+00032:+00033:-00100:002681.2856:00800
00801:+00032:+00043:-00111:002677.9560:00801
00802:+00043:+00063:-00157:002677.9560:00802
00803:-00015:+00046:-00135:002677.9560:00803
00804:-00015:+00069:-00119:002677.9560:00804
00805:-00048:+00067:-00071:002677.9560:00805
00806:-00051:+00084:-00087:002677.9560:00806
00807:-00106:+00096:-00134:002677.9560:00807
00808:-00111:+00089:-00134:002679.9519:00808
00809:-00172:+00077:-00112:002679.9519:00809
00810:-00190:+00089:-00152:002679.9519:00810
00811:-00204:+00092:-00133:002679.9519:00811
00812:-00212:+00093:-00163:002679.9519:00812
00813:-00222:+00091:-00147:002679.9519:00813
00814:-00208:+00090:-00133:002679.9519:00814
00815:-00192:+00103:-00164:002679.9519:00815
00816:-00174:+00126:-00110:002687.0410:00816
00817:-00153:+00108:-00091:002687.0410:00817
00818:-00162:+00124:-00111:002687.0410:00818
00819:-00112:+00128:-00126:002687.0410:00819
00820:-00079:+00102:-00102:002687.0410:00820
00821:-00067:+00116:-00124:002687.0410:00821
00822:-00065:+00110:-00127:002687.0410:00822
00823:-00034:+00096:-00087:002718.2463:00823
00824:-00037:+00085:-00121:002718.2463:00824
00825:-00057:+00058:-00108:002718.2463:00825
00826:-00048:+00048:-00122:002718.2463:00826
00827:-00052:+00022:-00123:002718.2463:00827
00828:-00052:+00004:-00103:002718.2463:00828
00829:-00049:+00005:-00072:002718.2463:00829
00830:-00047:-00009:-00105:002744.8669:00830
00831:-00071:-00013:-00040:002744.8669:00831
00832:-00058:-00013:-00027:002744.8669:00832
00833:-00061:-00003:-00043:002744.8669:00833
00834:-00049:+00020:-00078:002744.8669:00834
00835:-00048:+00023:-00030:002744.8669:00835
00836:-00053:+00030:-00043:002744.8669:00836
00837:-00058:+00080:-00062:002744.8669:00837
00838:-00007:+00062:-00074:002751.9487:00838
00839:+00000:+00076:-00079:002751.9487:00839
00840:-00012:+00076:-00055:002751.9487:00840
00841:-00012:+00098:-00062:002751.9487:00841
00842:-00004:+00090:-00022:002751.9487:00842
00843:-00021:+00110:+00026:002751.9487:00843
00844:-00034:+00116:+00019:002751.9487:00844
00845:-00067:+00091:-00008:002796.2065:00845
00846:-00101:+00086:-00053:002796.2065:00846
00847:-00136:+00091:-00067:002796.2065:00847
00848:-00113:+00090:-00032:002796.2065:00848
00849:-00146:+00097:-00021:002796.2065:00849
00850:-00127:+00092:-00050:002796.2065:00850
00851:-00131:+00103:-00008:002796.2065:00851
00852:-00106:+00101:+00020:002813.0285:00852
00853:-00098:+00104:+00006:002813.0285:00853
00854:-00068:+00141:-00047:002813.0285:00854
00855:-00080:+00118:-00007:002813.0285:00855
00856:-00078:+00101:+00117:002813.0285:00856
00857:-00101:+00100:+00175:002813.0285:00857
00858:-00088:+00056:+00151:002813.0285:00858
00859:-00089:+00046:+00085:002832.9282:00859
00860:-00106:+00014:+00002:002832.9282:00860
00861:-00135:-00022:-00082:002832.9282:00861
00862:-00115:-00024:-00098:002832.9282:00862
00863:-00071:-00012:-00138:002832.9282:00863
00864:-00056:-00048:-00076:002832.9282:00864
00865:-00009:-00041:+00064:002832.9282:00865
00866:+00030:-00042:+00187:002859.2907:00866
00867:+00044:-00033:+00101:002859.2907:00867
00868:+00076:-00030:+00097:002859.2907:00868
00869:+00105:-00003:+00096:002859.2907:00869
00870:+00081:-00032:+00205:002859.2907:00870
00871:+00149:+00006:+00095:002859.2907:00871
00872:+00218:+00038:+00230:002859.2907:00872
00873:+00230:+00015:+00142:002884.6562:00873
00874:+00148:+00014:+00048:002884.6562:00874
00875:+00176:+00018:+00027:002884.6562:00875
00876:+00179:+00046:+00111:002884.6562:00876
00877:+00139:+00051:+00007:002884.6562:00877
00878:+00163:+00082:+00022:002884.6562:00878
00879:+00185:+00062:+00097:002884.6562:00879
00880:+00199:+00118:+00131:002871.8547:00880
00881:+00127:+00089:+00096:002871.8547:00881
00882:+00156:+00157:+00089:002871.8547:00882
00883:+00168:+00092:+00189:002871.8547:00883
00884:+00152:+00108:+00170:002871.8547:00884
00885:+00050:+00109:+00045:002871.8547:00885
00886:+00036:+00059:-00049:002871.8547:00886
00887:+00036:+00039:-00025:002878.7958:00887
00888:+00025:+00019:+00066:002878.7958:00888
00889:-00014:+00020:+00070:002878.7958:00889
00890:-00041:-00029:+00055:002878.7958:00890
00891:+00013:-00066:+00063:002878.7958:00891
00892:-00003:-00092:+00091:002878.7958:00892
00893:-00029:-00083:+00059:002878.7958:00893
00894:-00041:-00138:+00051:002864.7319:00894
00895:-00028:-00126:+00091:002864.7319:00895
00896:-00020:-00136:+00029:002864.7319:00896
00897:-00055:-00152:+00093:002864.7319:00897
00898:+00013:-00148:+00106:002864.7319:00898
00899:-00026:-00156:+00179:002864.7319:00899
00900:-00011:-00174:+00072:002864.7319:00900
00901:+00014:-00140:+00075:002832.8610:00901
00902:+00043:-00138:+00118:002832.8610:00902
00903:+00028:-00127:+00048:002832.8610:00903
00904:+00032:-00112:+00013:002832.8610:00904
00905:+00050:-00059:+00060:002832.8610:00905
00906:+00077:-00079:+00022:002832.8610:00906
00907:+00061:-00029:+00034:002832.8610:00907
00908:+00059:-00030:+00117:002827.3569:00908
00909:+00070:-00018:+00112:002827.3569:00909
00910:+00091:+00018:+00100:002827.3569:00910
00911:+00064:+00023:+00194:002827.3569:00911
00912:+00065:+00022:+00104:002827.3569:00912
00913:+00076:+00033:+00050:002827.3569:00913
00914:+00087:+00048:+00065:002827.3569:00914
00915:+00073:+00028:+00087:002806.6909:00915
00916:+00060:+00015:+00133:002806.6909:00916
00917:+00035:+00018:+00147:002806.6909:00917
00918:+00017:-00001:+00039:002806.6909:00918
00919:+00011:-00001:+00016:002806.6909:00919
00920:-00058:-00010:+00057:002806.6909:00920
00921:-00067:-00035:-00001:002806.6909:00921
00922:-00115:-00011:-00052:002776.4082:00922
00923:-00115:-00009:-00104:002776.4082:00923
00924:-00119:-00026:-00042:002776.4082:00924
00925:-00090:-00047:+00041:002776.4082:00925
00926:-00032:-00067:+00252:002776.4082:00926
00927:-00024:-00066:+00189:002776.4082:00927
00928:-00001:-00079:+00146:002776.4082:00928
00929:+00041:-00083:+00040:002776.4082:00929
00930:+00043:-00103:+00019:002753.7028:00930
00931:+00022:-00142:-00077:002753.7028:00931
00932:+00072:-00158:-00043:002753.7028:00932
00933:+00074:-00163:-00035:002753.7028:00933
00934:+00049:-00196:-00047:002753.7028:00934
00935:+00034:-00221:-00015:002753.7028:00935
00936:+00046:-00250:+00010:002753.7028:00936
00937:+00005:-00251:-00013:002732.8964:00937
00938:+00011:-00246:+00018:002732.8964:00938
00939:+00019:-00178:+00009:002732.8964:00939
00940:-00020:-00183:-00002:002732.8964:00940
00941:-00006:-00147:-00055:002732.8964:00941
00942:-00055:-00113:-00036:002732.8964:00942
00943:-00027:-00090:-00062:002732.8964:00943
00944:-00033:-00064:-00056:002710.3251:00944
00945:-00014:+00005:-00052:002710.3251:00945
00946:-00030:+00018:-00067:002710.3251:00946
00947:-00012:+00052:-00105:002710.3251:00947
00948:+00015:+00114:-00137:002710.3251:00948
00949:+00006:+00131:-00064:002710.3251:00949
00950:+00055:+00143:-00109:002710.3251:00950
00951:+00035:+00147:-00124:002710.3251:00951
00952:+00055:+00154:-00110:002712.4414:00952
00953:+00020:+00166:-00066:002712.4414:00953
00954:+00001:+00174:-00082:002712.4414:00954
00955:-00055:+00167:-00133:002712.4414:00955
00956:-00093:+00174:-00177:002712.4414:00956
00957:-00130:+00179:-00187:002712.4414:00957
00958:-00166:+00171:-00201:002712.4414:00958
00959:-00173:+00161:-00158:002726.9104:00959
00960:-00174:+00142:-00130:002726.9104:00960
00961:-00212:+00119:-00107:002726.9104:00961
00962:-00199:+00088:-00142:002726.9104:00962
00963:-00212:+00073:-00138:002726.9104:00963
00964:-00205:+00025:-00084:002726.9104:00964
00965:-00223:+00034:-00143:002726.9104:00965
00966:-00221:-00003:-00147:002733.9980:00966
00967:-00186:-00018:-00171:002733.9980:00967
00968:-00213:-00020:-00152:002733.9980:00968
00969:-00139:-00023:-00101:002733.9980:00969
00970:-00148:-00035:-00108:002733.9980:00970
00971:-00105:-00023:-00043:002733.9980:00971
00972:-00052:-00036:-00067:002733.9980:00972
00973:-00031:-00030:-00066:002733.9980:00973
00974:-00007:-00016:-00037:002759.7082:00974
00975:+00002:+00003:-00090:002759.7082:00975
00976:+00036:+00017:-00110:002759.7082:00976
00977:+00058:-00005:-00098:002759.7082:00977
00978:+00051:+00034:-00088:002759.7082:00978
00979:+00042:+00037:-00049:002759.7082:00979
00980:+00043:+00065:-00037:002759.7082:00980
00981:+00007:+00055:-00005:002787.8815:00981
00982:+00031:+00091:+00001:002787.8815:00982
00983:-00008:+00106:+00001:002787.8815:00983
00984:+00009:+00124:-00080:002787.8815:00984
00985:-00040:+00141:-00112:002787.8815:00985
00986:-00019:+00117:-00046:002787.8815:00986
00987:-00058:+00123:-00041:002787.8815:00987
00988:-00074:+00119:-00039:002795.0656:00988
00989:-00090:+00117:-00041:002795.0656:00989
00990:-00107:+00106:-00079:002795.0656:00990
00991:-00134:+00105:-00054:002795.0656:00991
00992:-00125:+00107:-00030:002795.0656:00992
00993:-00145:+00111:-00015:002795.0656:00993
00994:-00143:+00097:-00014:002795.0656:00994
00995:-00149:+00088:+00007:002808.7263:00995
00996:-00154:+00075:+00047:002808.7263:00996
00997:-00164:+00062:-00018:002808.7263:00997
00998:-00153:+00076:-00040:002808.7263:00998
00999:-00138:+00060:-00051:002808.7263:00999
01000:-00160:+00065:-00005:002808.7263:01000
01001:-00115:+00045:-00051:002808.7263:01001
01002:-00067:+00053:-00042:002838.7534:01002
01003:-00071:+00025:-00059:002838.7534:01003
01004:-00046:+00013:+00068:002838.7534:01004
01005:-00053:+00005:+00176:002838.7534:01005
01006:-00037:+00007:+00237:002838.7534:01006
01007:-00001:-00051:+00119:002838.7534:01007
01008:-00030:-00023:-00048:002838.7534:01008
01009:-00022:-00029:-00098:002845.8710:01009
01010:-00019:-00009:-00179:002845.8710:01010
01011:-00023:-00027:-00073:002845.8710:01011
01012:+00040:-00024:+00002:002845.8710:01012
01013:+00031:-00042:+00079:002845.8710:01013
01014:+00086:+00003:+00162:002845.8710:01014
01015:+00080:-00033:+00204:002845.8710:01015
01016:+00104:+00029:+00157:002865.8972:01016
01017:+00123:+00042:+00100:002865.8972:01017
01018:+00227:+00079:+00261:002865.8972:01018
01019:+00140:+00045:+00142:002865.8972:01019
01020:+00182:+00085:+00164:002865.8972:01020
01021:+00051:+00018:+00072:002865.8972:01021
01022:+00091:+00041:+00033:002865.8972:01022
01023:+00015:+00051:-00029:002884.6162:01023
01024:+00069:+00131:+00012:002884.6162:01024
01025:+00055:+00057:+00001:002884.6162:01025
01026:+00115:+00161:+00052:002884.6162:01026
01027:+00099:+00121:+00148:002884.6162:01027
01028:+00129:+00157:+00119:002884.6162:01028
01029:+00124:+00119:+00077:002884.6162:01029
01030:+00147:+00172:+00169:002878.5917:01030
01031:+00125:+00115:+00106:002878.5917:01031
01032:+00049:+00097:+00104:002878.5917:01032
01033:+00043:+00068:+00053:002878.5917:01033
01034:+00029:+00026:+00023:002878.5917:01034
01035:+00007:-00021:-00019:002878.5917:01035
01036:-00017:-00014:-00014:002878.5917:01036
01037:-00042:-00073:+00057:002865.8586:01037
01038:-00007:-00069:+00106:002865.8586:01038
01039:-00010:-00119:+00084:002865.8586:01039
01040:+00024:-00130:+00041:002865.8586:01040
01041:+00011:-00158:+00043:002865.8586:01041
01042:+00023:-00145:+00074:002865.8586:01042
01043:+00026:-00150:+00083:002865.8586:01043
01044:+00035:-00154:+00129:002851.7590:01044
01045:+00030:-00145:+00170:002851.7590:01045
01046:+00017:-00133:+00154:002851.7590:01046
01047:-00001:-00155:+00173:002851.7590:01047
01048:+00016:-00119:+00146:002851.7590:01048
01049:+00026:-00120:+00088:002851.7590:01049
01050:+00035:-00095:+00059:002851.7590:01050
01051:+00057:-00080:+00059:002826.6457:01051
01052:+00051:-00066:+00009:002826.6457:01052
01053:+00033:-00027:+00019:002826.6457:01053
01054:+00064:-00017:+00148:002826.6457:01054
01055:+00057:+00001:+00105:002826.6457:01055
01056:+00038:+00019:+00111:002826.6457:01056
01057:+00056:+00023:+00135:002826.6457:01057
01058:+00031:+00034:+00108:002796.2990:01058
01059:-00013:+00011:+00113:002796.2990:01059
01060:-00008:+00015:+00128:002796.2990:01060
01061:-00029:+00023:+00097:002796.2990:01061
01062:-00032:-00017:+00015:002796.2990:01062
01063:-00039:-00018:+00014:002796.2990:01063
01064:-00069:-00016:-00009:002796.2990:01064
01065:-00068:-00009:-00017:002775.5249:01065
01066:-00073:-00041:+00079:002775.5249:01066
01067:-00037:-00053:+00038:002775.5249:01067
01068:-00036:-00064:+00007:002775.5249:01068
01069:-00032:-00065:+00011:002775.5249:01069
01070:-00042:-00081:+00035:002775.5249:01070
01071:-00025:-00082:+00007:002775.5249:01071
01072:-00003:-00086:+00127:002775.5249:01072
01073:+00000:-00100:+00089:002746.0241:01073
01074:-00016:-00101:+00069:002746.0241:01074
01075:-00020:-00140:+00028:002746.0241:01075
01076:-00022:-00139:-00040:002746.0241:01076
01077:-00026:-00154:-00076:002746.0241:01077
01078:+00011:-00136:-00003:002746.0241:01078
01079:+00026:-00171:+00015:002746.0241:01079
01080:+00009:-00159:-00015:002730.0009:01080
01081:-00007:-00186:-00050:002730.0009:01081
01082:+00015:-00150:-00013:002730.0009:01082
01083:-00026:-00150:-00044:002730.0009:01083
01084:-00001:-00136:+00036:002730.0009:01084
01085:-00006:-00117:-00045:002730.0009:01085
01086:-00014:-00099:-00031:002730.0009:01086
01087:-00004:-00109:-00077:002703.2646:01087
01088:-00015:-00058:-00064:002703.2646:01088
01089:+00004:-00028:-00090:002703.2646:01089
01090:+00027:-00034:-00075:002703.2646:01090
01091:+00041:-00004:-00072:002703.2646:01091
01092:+00055:+00024:-00051:002703.2646:01092
01093:+00045:+00030:-00060:002703.2646:01093
01094:+00052:+00058:-00115:002703.2646:01094
01095:+00053:+00073:-00116:002698.6479:01095
01096:+00062:+00093:-00108:002698.6479:01096
01097:+00000:+00093:-00127:002698.6479:01097
01098:-00023:+00104:-00121:002698.6479:01098
01099:-00059:+00102:-00126:002698.6479:01099
01100:-00067:+00120:-00095:002698.6479:01100
01101:-00075:+00141:-00069:002698.6479:01101
01102:-00095:+00143:-00101:002700.8366:01102
01103:-00122:+00134:-00126:002700.8366:01103
01104:-00123:+00141:-00160:002700.8366:01104
01105:-00164:+00148:-00172:002700.8366:01105
01106:-00165:+00132:-00187:002700.8366:01106
01107:-00157:+00143:-00156:002700.8366:01107
01108:-00153:+00088:-00177:002700.8366:01108
01109:-00181:+00075:-00104:002720.9370:01109
01110:-00159:+00069:-00072:002720.9370:01110
01111:-00175:+00029:-00024:002720.9370:01111
01112:-00186:+00014:-00106:002720.9370:01112
01113:-00223:+00015:-00077:002720.9370:01113
01114:-00169:+00020:-00112:002720.9370:01114
01115:-00183:-00005:-00137:002720.9370:01115
01116:-00146:+00001:-00123:002720.9370:01116
01117:-00137:+00008:-00055:002728.0444:01117
01118:-00104:-00002:-00092:002728.0444:01118
01119:-00094:+00008:-00085:002728.0444:01119
01120:-00050:-00002:-00087:002728.0444:01120
01121:-00060:+00008:-00110:002728.0444:01121
01122:-00034:+00017:-00061:002728.0444:01122
01123:+00016:+00019:-00055:002728.0444:01123
01124:+00032:+00036:-00035:002759.7307:01124
01125:+00037:+00036:-00032:002759.7307:01125
01126:+00052:+00055:-00050:002759.7307:01126
01127:+00070:+00059:-00121:002759.7307:01127
01128:+00045:+00093:-00110:002759.7307:01128
01129:+00045:+00084:-00025:002759.7307:01129
01130:+00031:+00055:-00010:002759.7307:01130
01131:-00002:+00061:-00029:002775.4926:01131
01132:-00054:+00059:-00079:002775.4926:01132
01133:-00047:+00070:-00125:002775.4926:01133
01134:-00094:+00077:-00137:002775.4926:01134
01135:-00144:+00066:-00067:002775.4926:01135
01136:-00157:+00080:-00046:002775.4926:01136
01137:-00159:+00059:-00093:002775.4926:01137
01138:-00168:+00090:-00058:002795.0610:01138
01139:-00125:+00087:-00017:002795.0610:01139
01140:-00149:+00110:-00007:002795.0610:01140
01141:-00144:+00109:-00010:002795.0610:01141
01142:-00147:+00131:-00006:002795.0610:01142
01143:-00107:+00106:-00025:002795.0610:01143
01144:-00122:+00115:-00051:002795.0610:01144
01145:-00134:+00101:+00019:002795.0610:01145
01146:-00121:+00101:-00051:002827.4746:01146
01147:-00118:+00116:-00083:002827.4746:01147
01148:-00072:+00107:-00028:002827.4746:01148
01149:-00050:+00075:+00043:002827.4746:01149
01150:-00032:+00064:+00091:002827.4746:01150
01151:+00009:+00030:+00126:002827.4746:01151
01152:+00027:+00036:+00097:002827.4746:01152
01153:+00006:+00017:-00014:002845.2026:01153
01154:+00013:+00010:-00052:002845.2026:01154
01155:+00024:+00013:-00042:002845.2026:01155
01156:+00003:-00003:+00007:002845.2026:01156
01157:+00002:+00005:-00001:002845.2026:01157
01158:-00012:+00002:+00061:002845.2026:01158
01159:+00042:+00008:+00063:002865.3894:01159
01160:+00041:-00005:+00093:002865.3894:01160
01161:+00065:+00010:+00171:002865.3894:01161
01162:+00053:+00032:+00205:002865.3894:01162
01163:+00112:-00002:+00256:002865.3894:01163
01164:+00118:+00011:+00079:002865.3894:01164
01165:+00199:+00054:+00112:002865.3894:01165
01166:+00147:+00000:+00013:002885.4531:01166
01167:+00116:+00037:-00016:002885.4531:01167
01168:+00063:+00032:+00093:002885.4531:01168
01169:+00132:+00052:+00123:002885.4531:01169
01170:+00057:+00030:+00148:002885.4531:01170
01171:+00092:+00077:+00147:002885.4531:01171
01172:+00072:+00056:+00126:002885.4531:01172
01173:+00065:+00100:+00110:002884.7358:01173
01174:+00064:+00059:+00113:002884.7358:01174
01175:+00069:+00072:+00059:002884.7358:01175
01176:+00055:+00055:+00102:002884.7358:01176
01177:+00032:+00069:+00133:002884.7358:01177
01178:+00024:+00010:+00063:002884.7358:01178
01179:+00013:-00005:+00037:002884.7358:01179
01180:+00006:-00024:+00065:002871.9880:01180
01181:+00006:-00053:-00030:002871.9880:01181
01182:+00005:-00082:+00001:002871.9880:01182
01183:+00040:-00099:+00088:002871.9880:01183
01184:+00044:-00130:+00052:002871.9880:01184
01185:+00016:-00135:+00054:002871.9880:01185
01186:+00046:-00163:+00089:002871.9880:01186
01187:+00042:-00161:+00047:002859.3339:01187
01188:+00044:-00166:+00093:002859.3339:01188
01189:+00075:-00170:+00135:002859.3339:01189
01190:+00048:-00151:+00133:002859.3339:01190
01191:+00070:-00171:+00147:002859.3339:01191
01192:+00056:-00153:+00123:002859.3339:01192
01193:+00050:-00139:+00126:002859.3339:01193
01194:+00037:-00111:+00133:002845.1301:01194
01195:+00061:-00085:+00102:002845.1301:01195
01196:+00075:-00064:+00089:002845.1301:01196
01197:+00050:-00040:+00087:002845.1301:01197
01198:+00063:-00032:+00041:002845.1301:01198
01199:+00062:-00016:+00047:002845.1301:01199
01200:+00073:+00013:+00143:002845.1301:01200
01201:+00070:+00034:+00053:002820.1877:01201
01202:+00049:+00057:+00137:002820.1877:01202
01203:+00036:+00062:+00239:002820.1877:01203
01204:+00022:+00071:+00139:002820.1877:01204
01205:+00019:+00073:+00047:002820.1877:01205
01206:+00025:+00083:+00036:002820.1877:01206
01207:-00040:+00079:+00050:002820.1877:01207
01208:-00049:+00064:-00108:002820.1877:01208
01209:-00068:+00044:-00018:002790.0825:01209
01210:-00075:+00030:+00063:002790.0825:01210
01211:-00062:-00017:+00040:002790.0825:01211
01212:-00068:+00004:+00093:002790.0825:01212
01213:-00047:-00061:+00094:002790.0825:01213
01214:-00049:-00054:+00081:002790.0825:01214
01215:-00044:-00093:+00007:002790.0825:01215
01216:-00018:-00125:+00114:002763.2265:01216
01217:-00003:-00133:+00171:002763.2265:01217
01218:-00017:-00170:+00129:002763.2265:01218
01219:-00035:-00200:+00071:002763.2265:01219
01220:-00046:-00219:+00031:002763.2265:01220
01221:-00049:-00222:-00026:002763.2265:01221
01222:-00064:-00241:-00018:002763.2265:01222
01223:-00056:-00242:-00002:002727.9956:01223
01224:-00001:-00234:-00064:002727.9956:01224
01225:-00005:-00230:-00043:002727.9956:01225
01226:+00048:-00200:-00018:002727.9956:01226
01227:+00050:-00187:+00018:002727.9956:01227
01228:+00077:-00173:-00059:002727.9956:01228
01229:+00050:-00128:-00021:002727.9956:01229
01230:+00077:-00088:-00034:002727.9956:01230
01231:+00062:-00069:-00044:002712.4194:01231
01232:+00070:-00036:-00044:002712.4194:01232
01233:+00077:+00001:-00040:002712.4194:01233
01234:+00035:+00020:-00079:002712.4194:01234
01235:+00019:+00024:-00090:002712.4194:01235
01236:+00019:+00033:-00157:002712.4194:01236
01237:+00004:+00035:-00146:002712.4194:01237
01238:-00001:+00050:-00106:002703.1813:01238
01239:-00007:+00051:-00113:002703.1813:01239
01240:-00054:+00069:-00111:002703.1813:01240
01241:-00049:+00056:-00067:002703.1813:01241
01242:-00067:+00077:-00075:002703.1813:01242
01243:-00089:+00097:-00110:002703.1813:01243
01244:-00083:+00100:-00100:002703.1813:01244
01245:-00088:+00124:-00100:002692.8862:01245
01246:-00088:+00118:-00116:002692.8862:01246
01247:-00081:+00143:-00157:002692.8862:01247
01248:-00090:+00132:-00125:002692.8862:01248
01249:-00099:+00158:-00131:002692.8862:01249
01250:-00104:+00151:-00156:002692.8862:01250
01251:-00099:+00153:-00173:002692.8862:01251
01252:-00076:+00145:-00187:002692.8862:01252
01253:-00102:+00125:-00145:002706.5615:01253
01254:-00102:+00126:-00104:002706.5615:01254
01255:-00091:+00096:-00105:002706.5615:01255
01256:-00123:+00082:-00108:002706.5615:01256
01257:-00176:+00015:-00085:002706.5615:01257
01258:-00169:+00028:-00120:002706.5615:01258
01259:-00170:-00010:-00171:002706.5615:01259
01260:-00207:-00019:-00121:002720.8879:01260
01261:-00197:-00048:-00107:002720.8879:01261
01262:-00184:-00023:-00102:002720.8879:01262
01263:-00196:-00062:-00110:002720.8879:01263
01264:-00176:-00038:-00058:002720.8879:01264
01265:-00143:-00044:-00104:002720.8879:01265
01266:-00146:-00042:-00140:002720.8879:01266
01267:-00100:-00048:-00059:002733.9311:01267
01268:-00085:-00017:-00076:002733.9311:01268
01269:-00046:+00007:-00088:002733.9311:01269
01270:-00016:+00033:-00072:002733.9311:01270
01271:-00003:+00055:-00078:002733.9311:01271
01272:+00026:+00061:-00091:002733.9311:01272
01273:+00061:+00115:-00093:002733.9311:01273
01274:+00086:+00105:-00077:002733.9311:01274
01275:+00063:+00141:-00085:002765.7038:01275
01276:+00077:+00146:-00111:002765.7038:01276
01277:+00069:+00159:-00061:002765.7038:01277
01278:+00037:+00155:+00005:002765.7038:01278
01279:+00018:+00148:-00055:002765.7038:01279
01280:-00002:+00158:-00081:002765.7038:01280
01281:-00068:+00159:-00120:002765.7038:01281
01282:-00102:+00157:-00091:002794.0830:01282
01283:-00118:+00136:-00039:002794.0830:01283
01284:-00151:+00160:-00042:002794.0830:01284
01285:-00160:+00147:-00048:002794.0830:01285
01286:-00159:+00150:-00034:002794.0830:01286
01287:-00198:+00157:+00038:002794.0830:01287
01288:-00168:+00133:-00026:002794.0830:01288
01289:-00179:+00142:-00040:002813.8715:01289
01290:-00176:+00125:+00040:002813.8715:01290
01291:-00160:+00097:+00100:002813.8715:01291
01292:-00144:+00062:+00031:002813.8715:01292
01293:-00151:+00083:+00016:002813.8715:01293
01294:-00124:+00035:-00009:002813.8715:01294
01295:-00167:+00016:+00012:002813.8715:01295
01296:-00149:-00030:+00050:002846.4941:01296
01297:-00083:-00046:-00060:002846.4941:01297
01298:-00071:-00012:-00056:002846.4941:01298
01299:+00010:-00036:+00018:002846.4941:01299
01300:+00001:-00044:+00086:002846.4941:01300
01301:+00012:-00028:+00085:002846.4941:01301
01302:+00080:-00013:+00087:002846.4941:01302
01303:+00081:+00003:+00082:002871.3940:01303
01304:+00118:-00027:+00096:002871.3940:01304
01305:+00166:+00015:+00104:002871.3940:01305
01306:+00122:-00014:+00179:002871.3940:01306
01307:+00226:+00029:+00194:002871.3940:01307
01308:+00151:-00015:+00104:002871.3940:01308
01309:+00204:+00033:+00105:002871.3940:01309
01310:+00109:+00003:+00083:002878.5720:01310
01311:+00159:+00055:+00015:002878.5720:01311
01312:+00085:+00049:+00103:002878.5720:01312
01313:+00143:+00070:+00059:002878.5720:01313
01314:+00063:+00057:+00118:002878.5720:01314
01315:+00118:+00103:+00061:002878.5720:01315
01316:+00098:+00077:+00144:002878.5720:01316
01317:+00108:+00114:+00056:002891.9592:01317
01318:+00059:+00091:+00078:002891.9592:01318
01319:+00066:+00114:+00126:002891.9592:01319
01320:+00064:+00074:+00121:002891.9592:01320
01321:+00075:+00086:+00130:002891.9592:01321
01322:+00054:+00060:+00074:002891.9592:01322
01323:+00086:+00046:+00132:002891.9592:01323
01324:+00047:+00048:+00107:002884.7211:01324
01325:-00024:-00003:-00081:002884.7211:01325
01326:-00023:-00015:-00057:002884.7211:01326
01327:-00012:-00050:+00017:002884.7211:01327
01328:-00010:-00061:+00052:002884.7211:01328
01329:-00038:-00073:+00102:002884.7211:01329
01330:+00008:-00084:+00146:002884.7211:01330
01331:+00020:-00106:+00194:002858.7431:01331
01332:+00060:-00112:+00213:002858.7431:01332
01333:+00040:-00117:+00203:002858.7431:01333
01334:+00034:-00138:+00145:002858.7431:01334
01335:+00035:-00139:+00106:002858.7431:01335
01336:+00048:-00153:+00126:002858.7431:01336
01337:+00015:-00143:+00157:002858.7431:01337
01338:+00009:-00152:+00064:002840.0581:01338
01339:+00004:-00141:+00101:002840.0581:01339
01340:+00039:-00123:+00080:002840.0581:01340
01341:+00056:-00069:+00129:002840.0581:01341
01342:+00049:-00110:+00069:002840.0581:01342
01343:+00078:-00053:+00156:002840.0581:01343
01344:+00087:-00049:+00188:002840.0581:01344
01345:+00101:-00025:+00167:002819.3945:01345
01346:+00065:-00031:+00160:002819.3945:01346
01347:+00074:+00023:+00141:002819.3945:01347
01348:+00051:-00016:+00112:002819.3945:01348
01349:+00038:+00032:+00100:002819.3945:01349
01350:+00044:-00003:+00086:002819.3945:01350
01351:-00012:+00010:+00058:002819.3945:01351
01352:-00018:-00003:-00080:002776.3806:01352
01353:-00028:+00042:-00069:002776.3806:01353
01354:-00053:+00015:-00026:002776.3806:01354
01355:-00034:+00006:+00091:002776.3806:01355
01356:-00023:-00021:+00148:002776.3806:01356
01357:-00023:-00018:+00221:002776.3806:01357
01358:-00006:-00028:+00154:002776.3806:01358
01359:-00040:-00028:+00089:002747.6877:01359
01360:-00056:-00094:+00066:002747.6877:01360
01361:-00058:-00086:+00005:002747.6877:01361
01362:-00065:-00117:+00025:002747.6877:01362
01363:-00081:-00159:+00019:002747.6877:01363
01364:-00081:-00160:-00049:002747.6877:01364
01365:-00066:-00190:-00077:002747.6877:01365
01366:-00058:-00192:-00076:002747.6877:01366
01367:-00030:-00196:+00010:002714.9631:01367
01368:+00021:-00214:+00003:002714.9631:01368
01369:+00056:-00175:+00008:002714.9631:01369
01370:+00050:-00169:-00047:002714.9631:01370
01371:+00107:-00146:-00035:002714.9631:01371
01372:+00117:-00145:+00038:002714.9631:01372
01373:+00092:-00118:-00003:002714.9631:01373
01374:+00091:-00109:-00042:002681.3242:01374
01375:+00050:-00069:-00074:002681.3242:01375
01376:+00019:-00077:-00093:002681.3242:01376
01377:+00040:-00067:-00107:002681.3242:01377
01378:+00027:-00032:-00103:002681.3242:01378
01379:+00055:+00006:-00123:002681.3242:01379
01380:+00024:+00003:-00106:002681.3242:01380
01381:+00017:+00014:-00107:002681.3242:01381
01382:+00007:+00027:-00042:002677.9604:01382
01383:-00014:+00029:-00007:002677.9604:01383
01384:-00018:+00066:-00022:002677.9604:01384
01385:-00016:+00070:-00056:002677.9604:01385
01386:-00068:+00070:-00068:002677.9604:01386
01387:-00039:+00100:-00054:002677.9604:01387
01388:-00020:+00076:-00133:002677.9604:01388
01389:-00049:+00116:-00155:002685.7080:01389
01390:-00067:+00097:-00098:002685.7080:01390
01391:-00049:+00104:-00104:002685.7080:01391
01392:-00065:+00103:-00164:002685.7080:01392
01393:-00049:+00111:-00142:002685.7080:01393
01394:-00062:+00094:-00102:002685.7080:01394
01395:-00080:+00097:-00098:002685.7080:01395
01396:-00094:+00079:-00091:002692.7995:01396
01397:-00127:+00070:-00096:002692.7995:01397
01398:-00157:+00043:-00118:002692.7995:01398
01399:-00186:+00030:-00110:002692.7995:01399
01400:-00209:+00033:-00073:002692.7995:01400
01401:-00208:+00017:-00125:002692.7995:01401
01402:-00204:+00003:-00150:002692.7995:01402
01403:-00188:+00005:-00107:002692.7995:01403
01404:-00182:-00022:-00122:002729.9614:01404
01405:-00170:-00028:-00125:002729.9614:01405
01406:-00149:-00049:-00112:002729.9614:01406
01407:-00135:-00027:-00066:002729.9614:01407
01408:-00126:-00029:-00103:002729.9614:01408
01409:-00111:-00031:-00099:002729.9614:01409
01410:-00105:-00010:-00115:002729.9614:01410
01411:-00090:-00015:-00109:002750.9233:01411
01412:-00064:+00018:-00106:002750.9233:01412
01413:-00054:+00012:-00063:002750.9233:01413
01414:-00018:+00028:-00072:002750.9233:01414
01415:-00026:+00042:-00081:002750.9233:01415
01416:+00004:+00061:-00080:002750.9233:01416
01417:+00023:+00099:-00116:002750.9233:01417
01418:+00056:+00093:-00109:002776.4172:01418
01419:+00069:+00126:-00053:002776.4172:01419
01420:+00065:+00131:-00056:002776.4172:01420
01421:+00047:+00126:-00123:002776.4172:01421
01422:+00044:+00121:-00103:002776.4172:01422
01423:+00002:+00128:-00147:002776.4172:01423
01424:-00045:+00122:-00106:002776.4172:01424
01425:-00053:+00108:-00069:002796.2346:01425
01426:-00080:+00140:-00076:002796.2346:01426
01427:-00097:+00121:-00105:002796.2346:01427
01428:-00132:+00135:-00060:002796.2346:01428
01429:-00130:+00145:-00037:002796.2346:01429
01430:-00149:+00143:-00032:002796.2346:01430
01431:-00151:+00138:-00035:002796.2346:01431
01432:-00146:+00148:-00023:002796.2346:01432
01433:-00145:+00148:-00037:002825.8134:01433
01434:-00109:+00151:-00013:002825.8134:01434
01435:-00097:+00139:-00059:002825.8134:01435
01436:-00104:+00160:-00063:002825.8134:01436
01437:-00067:+00143:-00045:002825.8134:01437
01438:-00056:+00130:-00029:002825.8134:01438
01439:-00074:+00076:+00021:002825.8134:01439
01440:-00089:+00094:+00118:002852.2878:01440
01441:-00067:+00039:+00147:002852.2878:01441
01442:-00076:+00015:+00042:002852.2878:01442
01443:-00062:+00006:-00008:002852.2878:01443
01444:-00034:-00018:-00098:002852.2878:01444
01445:-00054:-00031:-00068:002852.2878:01445
01446:-00024:-00026:+00052:002852.2878:01446
01447:+00042:-00042:+00076:002878.8493:01447
01448:-00073:-00061:+00118:002878.8493:01448
01449:+00137:-00050:+00191:002878.8493:01449
01450:+00058:-00066:+00229:002878.8493:01450
01451:+00122:-00067:+00090:002878.8493:01451
01452:+00071:-00053:+00092:002878.8493:01452
01453:+00149:-00081:+00092:002898.0869:01453
01454:+00123:-00095:+00102:002898.0869:01454
01455:+00106:-00091:+00031:002898.0869:01455
01456:+00104:-00058:+00081:002898.0869:01456
01457:+00104:-00061:+00092:002898.0869:01457
01458:+00064:-00030:+00156:002898.0869:01458
01459:+00119:-00033:+00181:002898.0869:01459
01460:+00107:+00008:+00109:002891.8269:01460
01461:+00123:+00019:+00066:002891.8269:01461
01462:+00142:+00016:+00070:002891.8269:01462
01463:+00169:+00051:+00038:002891.8269:01463
01464:+00139:+00031:+00028:002891.8269:01464
01465:+00176:+00076:+00060:002891.8269:01465
01466:+00173:+00099:+00104:002891.8269:01466
01467:+00146:+00091:+00168:002898.5986:01467
01468:+00122:+00086:+00059:002898.5986:01468
01469:+00121:+00109:-00051:002898.5986:01469
01470:+00116:+00073:+00020:002898.5986:01470
01471:+00106:+00057:+00063:002898.5986:01471
01472:+00058:+00056:+00063:002898.5986:01472
01473:+00042:+00048:+00083:002898.5986:01473
01474:-00002:-00004:+00065:002877.9875:01474
01475:+00000:-00004:+00093:002877.9875:01475
01476:-00050:-00049:+00119:002877.9875:01476
01477:-00066:-00052:+00135:002877.9875:01477
01478:-00037:-00076:+00115:002877.9875:01478
01479:-00058:-00082:+00109:002877.9875:01479
01480:-00022:-00091:+00099:002877.9875:01480
01481:-00047:-00083:+00119:002845.8085:01481
01482:-00019:-00107:+00080:002845.8085:01482
01483:-00039:-00084:+00074:002845.8085:01483
01484:+00016:-00083:+00126:002845.8085:01484
01485:-00014:-00081:+00183:002845.8085:01485
01486:+00035:-00080:+00158:002845.8085:01486
01487:+00044:-00044:+00168:002845.8085:01487
01488:+00050:-00066:+00115:002827.4370:01488
01489:+00061:-00047:+00073:002827.4370:01489
01490:+00062:-00037:+00068:002827.4370:01490
01491:+00067:-00030:+00127:002827.4370:01491
01492:+00064:-00007:+00132:002827.4370:01492
01493:+00069:+00005:+00131:002827.4370:01493
01494:+00066:+00009:+00201:002827.4370:01494
01495:+00063:+00020:+00104:002794.0686:01495
01496:+00075:+00016:+00047:002794.0686:01496
01497:+00046:+00000:+00108:002794.0686:01497
01498:+00004:+00007:+00086:002794.0686:01498
01499:+00003:-00019:-00051:002794.0686:01499
01500:-00054:-00010:-00035:002794.0686:01500
01501:-00054:-00062:+00027:002794.0686:01501
01502:-00056:-00056:+00026:002794.0686:01502
01503:-00054:-00096:+00116:002758.1113:01503
01504:-00054:-00121:+00135:002758.1113:01504
01505:-00047:-00116:+00081:002758.1113:01505
01506:-00089:-00145:+00009:002758.1113:01506
01507:-00076:-00160:-00011:002758.1113:01507
01508:-00090:-00190:-00022:002758.1113:01508
01509:-00074:-00178:-00045:002758.1113:01509
01510:-00075:-00198:+00008:002741.7563:01510
01511:-00034:-00197:+00011:002741.7563:01511
01512:-00001:-00201:-00039:002741.7563:01512
01513:-00010:-00202:-00007:002741.7563:01513
01514:+00045:-00203:+00006:002741.7563:01514
01515:+00056:-00150:-00017:002741.7563:01515
01516:+00051:-00130:-00045:002741.7563:01516
01517:+00065:-00088:-00035:002709.0810:01517
01518:+00100:-00127:-00010:002709.0810:01518
01519:+00053:-00068:-00108:002709.0810:01519
01520:+00067:-00059:-00014:002709.0810:01520
01521:+00065:-00029:-00024:002709.0810:01521
01522:+00044:+00003:-00081:002709.0810:01522
01523:+00018:-00005:-00100:002709.0810:01523
01524:-00013:+00016:-00043:002709.0810:01524
01525:-00011:+00032:-00125:002681.2812:01525
01526:-00006:+00032:-00079:002681.2812:01526
01527:-00008:+00050:-00058:002681.2812:01527
01528:-00021:+00064:-00021:002681.2812:01528
01529:-00044:+00051:+00006:002681.2812:01529
01530:-00055:+00061:-00029:002681.2812:01530
01531:-00043:+00081:-00094:002681.2812:01531
01532:-00021:+00099:-00139:002677.9899:01532
01533:-00017:+00101:-00124:002677.9899:01533
01534:-00028:+00115:-00082:002677.9899:01534
01535:-00043:+00097:-00094:002677.9899:01535
01536:-00042:+00089:-00080:002677.9899:01536
01537:-00043:+00110:-00109:002677.9899:01537
01538:-00063:+00106:-00104:002677.9899:01538
01539:-00078:+00092:-00117:002677.9899:01539
01540:-00086:+00101:-00133:002691.5751:01540
01541:-00119:+00097:-00148:002691.5751:01541
01542:-00107:+00094:-00082:002691.5751:01542
01543:-00149:+00082:-00088:002691.5751:01543
01544:-00158:+00045:-00089:002691.5751:01544
01545:-00173:+00048:-00107:002691.5751:01545
01546:-00178:+00036:-00077:002691.5751:01546
01547:-00170:+00000:-00122:002716.2192:01547
01548:-00194:-00016:-00124:002716.2192:01548
01549:-00171:-00012:-00093:002716.2192:01549
01550:-00169:-00033:-00105:002716.2192:01550
01551:-00184:-00035:-00119:002716.2192:01551
01552:-00187:-00029:-00136:002716.2192:01552
01553:-00184:-00048:-00127:002716.2192:01553
01554:-00187:-00040:-00116:002747.6831:01554
01555:-00138:-00023:-00103:002747.6831:01555
01556:-00126:-00024:-00111:002747.6831:01556
01557:-00103:+00006:-00089:002747.6831:01557
01558:-00061:+00018:-00042:002747.6831:01558
01559:-00059:+00037:-00063:002747.6831:01559
01560:-00031:+00044:-00055:002747.6831:01560
01561:-00016:+00081:-00070:002747.6831:01561
01562:-00010:+00099:-00077:002769.2631:01562
01563:+00042:+00108:-00097:002769.2631:01563
01564:+00044:+00142:-00084:002769.2631:01564
01565:+00088:+00136:-00087:002769.2631:01565
01566:+00065:+00137:-00088:002769.2631:01566
01567:+00064:+00158:-00071:002769.2631:01567
01568:+00036:+00157:-00099:002769.2631:01568
01569:+00028:+00161:-00082:002794.8698:01569
01570:-00029:+00155:-00096:002794.8698:01570
01571:-00058:+00137:-00077:002794.8698:01571
01572:-00066:+00136:-00064:002794.8698:01572
01573:-00115:+00135:-00052:002794.8698:01573
01574:-00129:+00144:-00053:002794.8698:01574
01575:-00142:+00144:-00017:002794.8698:01575
01576:-00175:+00129:-00032:002814.7785:01576
01577:-00161:+00140:-00037:002814.7785:01577
01578:-00151:+00146:-00051:002814.7785:01578
01579:-00164:+00116:-00005:002814.7785:01579
01580:-00148:+00104:-00076:002814.7785:01580
01581:-00131:+00130:-00063:002814.7785:01581
01582:-00136:+00109:-00022:002814.7785:01582
01583:-00134:+00098:+00115:002838.6425:01583
01584:-00102:+00027:+00122:002838.6425:01584
01585:-00075:+00009:+00105:002838.6425:01585
01586:-00047:-00016:+00072:002838.6425:01586
01587:-00090:-00025:+00046:002838.6425:01587
01588:-00090:-00056:-00007:002838.6425:01588
01589:-00084:-00051:-00037:002838.6425:01589
01590:-00043:-00064:-00050:002858.7380:01590
01591:-00015:-00042:-00002:002858.7380:01591
01592:+00002:-00060:+00013:002858.7380:01592
01593:+00071:-00029:+00013:002858.7380:01593
01594:+00078:-00040:+00133:002858.7380:01594
01595:+00140:-00022:+00196:002858.7380:01595
01596:+00158:-00009:+00180:002858.7380:01596
01597:+00161:+00052:+00192:002885.3010:01597
01598:+00237:+00008:+00214:002885.3010:01598
01599:+00227:+00001:+00082:002885.3010:01599
01600:+00265:+00026:+00111:002885.3010:01600
01601:+00158:-00008:+00083:002885.3010:01601
01602:+00119:-00019:+00021:002885.3010:01602
01603:+00069:-00001:+00038:002885.3010:01603
01604:+00086:+00030:+00080:002891.2707:01604
01605:+00055:+00034:+00079:002891.2707:01605
01606:+00041:+00041:+00105:002891.2707:01606
01607:+00032:+00049:+00117:002891.2707:01607
01608:+00033:+00059:+00106:002891.2707:01608
01609:+00015:+00044:+00068:002891.2707:01609
01610:+00044:+00072:+00083:002891.2707:01610
01611:+00041:+00051:+00111:002878.5229:01611
01612:+00046:+00066:+00088:002878.5229:01612
01613:+00030:+00026:+00115:002878.5229:01613
01614:+00054:+00021:+00063:002878.5229:01614
01615:+00034:+00004:+00003:002878.5229:01615
01616:+00067:+00017:+00017:002878.5229:01616
01617:+00082:-00051:+00076:002878.5229:01617
01618:+00063:-00026:+00030:002865.7614:01618
01619:+00096:-00051:+00041:002865.7614:01619
01620:+00118:-00037:+00105:002865.7614:01620
01621:+00095:-00040:+00192:002865.7614:01621
01622:+00108:-00047:+00193:002865.7614:01622
01623:+00091:-00066:+00236:002865.7614:01623
01624:+00082:-00061:+00174:002865.7614:01624
01625:+00033:-00039:+00098:002851.5300:01625
01626:+00044:-00050:+00078:002851.5300:01626
01627:-00002:-00053:+00019:002851.5300:01627
01628:-00002:-00050:+00055:002851.5300:01628
01629:-00011:-00061:+00073:002851.5300:01629
01630:-00025:-00061:+00078:002851.5300:01630
01631:-00003:-00062:+00094:002851.5300:01631
01632:+00009:-00041:+00127:002807.5141:01632
01633:+00007:-00044:+00118:002807.5141:01633
01634:+00030:-00038:+00137:002807.5141:01634
01635:+00029:-00044:+00171:002807.5141:01635
01636:-00008:-00027:+00159:002807.5141:01636
01637:-00001:-00027:+00144:002807.5141:01637
01638:-00027:-00036:+00119:002807.5141:01638
01639:-00039:-00039:+00044:002777.7465:01639
01640:-00030:-00027:+00017:002777.7465:01640
01641:-00002:-00043:+00032:002777.7465:01641
01642:+00000:-00052:+00035:002777.7465:01642
01643:+00014:-00063:+00020:002777.7465:01643
01644:+00020:-00035:+00000:002777.7465:01644
01645:+00018:-00029:+00072:002777.7465:01645
01646:+00041:-00029:+00085:002738.8237:01646
01647:+00056:-00028:+00097:002738.8237:01647
01648:+00041:-00024:+00128:002738.8237:01648
01649:+00029:-00055:+00082:002738.8237:01649
01650:-00010:-00053:+00009:002738.8237:01650
01651:-00028:-00076:-00006:002738.8237:01651
01652:-00017:-00104:+00013:002738.8237:01652
01653:-00060:-00123:-00007:002738.8237:01653
01654:-00037:-00117:-00033:002710.2504:01654
01655:-00068:-00136:-00004:002710.2504:01655
01656:-00070:-00163:+00063:002710.2504:01656
01657:-00055:-00174:+00039:002710.2504:01657
01658:-00059:-00157:+00010:002710.2504:01658
01659:-00040:-00149:-00034:002710.2504:01659
01660:-00032:-00150:-00076:002710.2504:01660
01661:-00030:-00137:-00055:002677.9477:01661
01662:-00019:-00122:+00026:002677.9477:01662
01663:-00013:-00112:-00038:002677.9477:01663
01664:-00014:-00112:-00036:002677.9477:01664
01665:+00041:-00113:-00039:002677.9477:01665
01666:+00044:-00058:-00038:002677.9477:01666
01667:+00038:-00066:-00083:002677.9477:01667
01668:+00059:-00027:-00096:002677.9477:01668
01669:+00087:-00001:-00076:002674.1398:01669
01670:+00051:+00005:-00067:002674.1398:01670
01671:+00066:+00011:-00056:002674.1398:01671
01672:+00045:+00025:-00040:002674.1398:01672
01673:+00017:+00053:-00037:002674.1398:01673
01674:-00013:+00027:-00049:002674.1398:01674
01675:-00039:+00064:-00036:002674.1398:01675
01676:-00067:+00030:-00076:002652.8449:01676
01677:-00081:+00042:-00107:002652.8449:01677
01678:-00071:+00060:-00101:002652.8449:01678
01679:-00084:+00060:-00155:002652.8449:01679
01680:-00065:+00077:-00111:002652.8449:01680
01681:-00050:+00097:-00072:002652.8449:01681
01682:-00052:+00096:-00066:002652.8449:01682
01683:-00049:+00098:-00109:002652.8449:01683
01684:-00072:+00092:-00085:002672.2758:01684
01685:-00069:+00099:-00129:002672.2758:01685
01686:-00079:+00072:-00147:002672.2758:01686
01687:-00076:+00073:-00130:002672.2758:01687
01688:-00145:+00076:-00116:002672.2758:01688
01689:-00145:+00085:-00100:002672.2758:01689
01690:-00176:+00073:-00078:002672.2758:01690
01691:-00161:+00080:-00086:002691.4755:01691
01692:-00159:+00082:-00156:002691.4755:01692
01693:-00159:+00082:-00114:002691.4755:01693
01694:-00171:+00069:-00108:002691.4755:01694
01695:-00197:+00027:-00120:002691.4755:01695
01696:-00187:+00027:-00083:002691.4755:01696
01697:-00185:+00034:-00093:002691.4755:01697
01698:-00200:-00001:-00068:002710.2683:01698
01699:-00156:+00022:-00068:002710.2683:01699
01700:-00160:+00022:-00085:002710.2683:01700
01701:-00135:+00015:-00128:002710.2683:01701
01702:-00119:+00025:-00122:002710.2683:01702
01703:-00089:+00054:-00133:002710.2683:01703
01704:-00068:+00046:-00101:002710.2683:01704
01705:-00034:+00057:-00141:002710.2683:01705
01706:-00010:+00060:-00078:002741.6721:01706
01707:+00008:+00082:-00055:002741.6721:01707
01708:+00023:+00093:-00059:002741.6721:01708
01709:+00033:+00086:-00106:002741.6721:01709
01710:+00035:+00086:-00049:002741.6721:01710
01711:+00061:+00110:-00035:002741.6721:01711
01712:+00027:+00091:-00018:002741.6721:01712
01713:+00012:+00089:-00094:002769.3413:01713
01714:-00018:+00087:-00087:002769.3413:01714
01715:-00035:+00116:-00136:002769.3413:01715
01716:-00065:+00110:-00130:002769.3413:01716
01717:-00105:+00102:-00088:002769.3413:01717
01718:-00104:+00101:-00074:002769.3413:01718
01719:-00102:+00104:-00049:002769.3413:01719
01720:-00106:+00130:-00049:002788.7365:01720
01721:-00116:+00105:+00010:002788.7365:01721
01722:-00130:+00104:-00017:002788.7365:01722
01723:-00107:+00101:-00023:002788.7365:01723
01724:-00102:+00103:-00062:002788.7365:01724
01725:-00118:+00129:-00058:002788.7365:01725
01726:-00134:+00107:-00049:002788.7365:01726
01727:-00135:+00103:+00004:002821.1005:01727
01728:-00107:+00114:-00077:002821.1005:01728
01729:-00127:+00130:-00063:002821.1005:01729
01730:-00120:+00092:+00051:002821.1005:01730
01731:-00088:+00079:+00092:002821.1005:01731
01732:-00071:+00070:+00100:002821.1005:01732
01733:-00016:+00066:+00043:002821.1005:01733
01734:-00029:+00031:+00049:002851.6569:01734
01735:-00019:+00021:+00095:002851.6569:01735
01736:-00006:-00031:+00097:002851.6569:01736
01737:-00004:-00036:-00091:002851.6569:01737
01738:-00010:-00025:-00102:002851.6569:01738
01739:+00027:-00066:-00041:002851.6569:01739
01740:+00029:-00049:-00052:002851.6569:01740
01741:-00059:-00092:+00050:002871.8894:01741
01742:+00103:-00061:+00124:002871.8894:01742
01743:+00074:-00096:+00239:002871.8894:01743
01744:+00099:-00080:+00185:002871.8894:01744
01745:+00038:-00076:+00215:002871.8894:01745
01746:+00084:-00060:+00196:002871.8894:01746
01747:+00079:-00057:+00129:002871.8894:01747
01748:+00065:-00063:+00096:002891.9248:01748
01749:+00102:-00048:+00130:002891.9248:01749
01750:+00071:-00022:+00031:002891.9248:01750
01751:+00067:-00004:+00113:002891.9248:01751
01752:+00151:+00013:+00119:002891.9248:01752
01753:+00166:+00071:+00111:002891.9248:01753
01754:+00154:+00061:+00076:002891.9248:01754
01755:+00157:+00109:+00107:002904.8237:01755
01756:+00178:+00121:+00123:002904.8237:01756
01757:+00146:+00129:+00086:002904.8237:01757
01758:+00166:+00143:+00143:002904.8237:01758
01759:+00177:+00134:+00239:002904.8237:01759
01760:+00131:+00140:+00184:002904.8237:01760
01761:+00085:+00140:+00068:002904.8237:01761
01762:+00102:+00117:+00038:002891.7624:01762
01763:+00093:+00089:+00061:002891.7624:01763
01764:+00005:+00069:+00073:002891.7624:01764
01765:+00006:+00028:+00045:002891.7624:01765
01766:-00002:+00004:+00040:002891.7624:01766
01767:+00009:-00037:+00027:002891.7624:01767
01768:-00030:-00051:+00114:002891.7624:01768
01769:-00024:-00096:+00111:002885.2814:01769
01770:-00031:-00088:+00148:002885.2814:01770
01771:+00002:-00115:+00148:002885.2814:01771
01772:-00047:-00145:+00119:002885.2814:01772
01773:-00049:-00173:+00082:002885.2814:01773
01774:-00062:-00167:+00072:002885.2814:01774
01775:-00055:-00174:+00068:002885.2814:01775
01776:-00061:-00184:+00038:002877.8283:01776
01777:-00018:-00169:+00048:002877.8283:01777
01778:-00028:-00150:+00139:002877.8283:01778
01779:+00016:-00159:+00082:002877.8283:01779
01780:+00017:-00125:+00074:002877.8283:01780
01781:+00036:-00123:+00135:002877.8283:01781
01782:+00057:-00110:+00074:002877.8283:01782
01783:+00053:-00069:+00106:002845.7553:01783
01784:+00086:-00059:+00139:002845.7553:01784
01785:+00084:-00048:+00116:002845.7553:01785
01786:+00101:+00004:+00022:002845.7553:01786
01787:+00118:+00009:+00087:002845.7553:01787
01788:+00127:+00028:+00010:002845.7553:01788
01789:+00114:+00053:-00025:002845.7553:01789
01790:+00130:+00058:+00078:002827.3193:01790
01791:+00110:+00072:+00037:002827.3193:01791
01792:+00083:+00071:+00036:002827.3193:01792
01793:+00064:+00079:+00061:002827.3193:01793
01794:+00059:+00050:+00101:002827.3193:01794
01795:+00006:+00047:+00022:002827.3193:01795
01796:-00022:+00011:+00060:002827.3193:01796
01797:-00043:-00007:+00046:002800.3164:01797
01798:-00078:-00046:+00050:002800.3164:01798
01799:-00099:-00069:+00112:002800.3164:01799
01800:-00117:-00101:+00116:002800.3164:01800
01801:-00113:-00138:+00010:002800.3164:01801
01802:-00151:-00169:-00036:002800.3164:01802
01803:-00128:-00186:-00021:002800.3164:01803
01804:-00120:-00213:-00034:002757.9838:01804
01805:-00078:-00230:-00001:002757.9838:01805
01806:-00045:-00227:+00037:002757.9838:01806
01807:-00026:-00212:+00039:002757.9838:01807
01808:+00014:-00221:-00045:002757.9838:01808
01809:+00017:-00224:-00031:002757.9838:01809
01810:+00073:-00219:-00026:002757.9838:01810
01811:+00076:-00214:-00008:002757.9838:01811
01812:+00092:-00174:-00019:002735.7668:01812
01813:+00086:-00121:-00057:002735.7668:01813
01814:+00068:-00101:-00042:002735.7668:01814
01815:+00103:-00080:-00075:002735.7668:01815
01816:+00085:-00058:-00098:002735.7668:01816
01817:+00102:-00027:-00086:002735.7668:01817
01818:+00052:-00017:-00076:002735.7668:01818
01819:+00051:+00005:-00079:002732.7531:01819
01820:+00013:-00002:-00092:002732.7531:01820
01821:-00022:+00012:-00081:002732.7531:01821
01822:-00060:+00035:-00092:002732.7531:01822
01823:-00035:+00027:-00107:002732.7531:01823
01824:-00067:+00058:-00091:002732.7531:01824
01825:-00076:+00081:-00080:002732.7531:01825
01826:-00133:+00074:-00060:002716.1574:01826
01827:-00132:+00089:-00109:002716.1574:01827
01828:-00129:+00114:-00083:002716.1574:01828
01829:-00125:+00105:-00140:002716.1574:01829
01830:-00125:+00127:-00113:002716.1574:01830
01831:-00112:+00125:-00142:002716.1574:01831
01832:-00136:+00117:-00154:002716.1574:01832
01833:-00146:+00123:-00132:002716.1574:01833
01834:-00153:+00123:-00100:002735.7622:01834
01835:-00164:+00121:-00097:002735.7622:01835
01836:-00138:+00146:-00098:002735.7622:01836
01837:-00114:+00144:-00109:002735.7622:01837
01838:-00117:+00121:-00116:002735.7622:01838
01839:-00102:+00119:-00139:002735.7622:01839
01840:-00106:+00102:-00148:002735.7622:01840
01841:-00104:+00110:-00144:002750.8869:01841
01842:-00117:+00069:-00125:002750.8869:01842
01843:-00120:+00031:-00055:002750.8869:01843
01844:-00118:+00013:-00073:002750.8869:01844
01845:-00096:+00018:-00095:002750.8869:01845
01846:-00082:-00004:-00106:002750.8869:01846
01847:-00105:+00019:-00137:002750.8869:01847
01848:-00093:-00001:-00132:002758.0295:01848
01849:-00088:+00011:-00103:002758.0295:01849
01850:-00048:+00019:-00112:002758.0295:01850
01851:-00057:+00009:-00106:002758.0295:01851
01852:-00028:+00009:-00065:002758.0295:01852
01853:+00012:+00038:-00069:002758.0295:01853
01854:+00012:+00035:-00072:002758.0295:01854
01855:+00023:+00045:-00092:002783.8486:01855
01856:+00010:+00042:-00032:002783.8486:01856
01857:-00014:+00049:-00051:002783.8486:01857
01858:-00005:+00067:-00086:002783.8486:01858
01859:-00037:+00061:-00118:002783.8486:01859
01860:-00073:+00056:-00134:002783.8486:01860
01861:-00084:+00061:-00094:002783.8486:01861
01862:-00089:+00070:-00052:002800.3210:01862
01863:-00102:+00095:-00057:002800.3210:01863
01864:-00076:+00094:-00041:002800.3210:01864
01865:-00101:+00100:-00030:002800.3210:01865
01866:-00085:+00100:-00079:002800.3210:01866
01867:-00079:+00106:-00038:002800.3210:01867
01868:-00052:+00121:-00038:002800.3210:01868
01869:-00076:+00123:-00032:002800.3210:01869
01870:-00078:+00135:-00017:002820.1162:01870
01871:-00091:+00158:+00038:002820.1162:01871
01872:-00102:+00119:+00009:002820.1162:01872
01873:-00103:+00131:-00021:002820.1162:01873
01874:-00070:+00092:+00007:002820.1162:01874
01875:-00079:+00100:+00001:002820.1162:01875
01876:-00079:+00062:+00082:002820.1162:01876
01877:-00073:+00042:+00230:002852.8251:01877
01878:-00071:-00002:+00139:002852.8251:01878
01879:-00083:+00012:+00045:002852.8251:01879
01880:-00072:+00013:+00051:002852.8251:01880
01881:-00051:-00004:+00040:002852.8251:01881
01882:-00058:-00036:+00022:002852.8251:01882
01883:-00032:-00016:+00034:002877.8830:01883
01884:-00039:-00020:+00081:002877.8830:01884
01885:-00024:-00026:+00086:002877.8830:01885
01886:+00027:-00027:+00111:002877.8830:01886
01887:+00086:-00015:+00046:002877.8830:01887
01888:+00110:-00029:+00183:002877.8830:01888
01889:+00244:-00036:+00126:002877.8830:01889
01890:+00225:-00011:+00161:002885.0876:01890
01891:+00175:-00011:+00052:002885.0876:01891
01892:+00158:+00020:+00070:002885.0876:01892
01893:+00175:+00017:+00112:002885.0876:01893
01894:+00168:+00015:+00058:002885.0876:01894
01895:+00128:+00050:+00104:002885.0876:01895
01896:+00112:+00070:+00101:002885.0876:01896
01897:+00093:+00070:+00084:002878.8254:01897
01898:+00099:+00061:+00130:002878.8254:01898
01899:+00116:+00111:+00131:002878.8254:01899
01900:+00079:+00097:+00079:002878.8254:01900
01901:+00092:+00106:+00107:002878.8254:01901
01902:+00054:+00075:+00142:002878.8254:01902
01903:+00060:+00091:+00077:002878.8254:01903
01904:-00010:+00068:+00082:002871.2651:01904
01905:-00023:+00063:+00006:002871.2651:01905
01906:-00046:+00033:+00004:002871.2651:01906
01907:-00002:+00019:+00079:002871.2651:01907
01908:-00045:-00009:+00064:002871.2651:01908
01909:-00058:-00023:+00015:002871.2651:01909
01910:-00039:-00091:+00053:002871.2651:01910
01911:-00024:-00060:+00153:002839.2526:01911
01912:-00026:-00114:+00169:002839.2526:01912
01913:+00012:-00114:+00150:002839.2526:01913
01914:+00043:-00138:+00110:002839.2526:01914
01915:+00033:-00112:+00118:002839.2526:01915
01916:+00043:-00122:+00117:002839.2526:01916
01917:+00070:-00111:+00044:002839.2526:01917
01918:+00053:-00103:+00067:002839.2526:01918
01919:+00105:-00091:+00117:002808.5266:01919
01920:+00074:-00105:+00081:002808.5266:01920
01921:+00101:-00073:+00110:002808.5266:01921
01922:+00088:-00087:+00158:002808.5266:01922
01923:+00095:-00048:+00116:002808.5266:01923
01924:+00096:-00031:-00023:002808.5266:01924
01925:+00062:+00005:+00052:002808.5266:01925
01926:+00092:-00007:+00160:002781.5598:01926
01927:+00088:-00008:+00124:002781.5598:01927
01928:+00024:+00006:+00060:002781.5598:01928
01929:+00028:+00008:+00230:002781.5598:01929
01930:+00016:+00016:+00145:002781.5598:01930
01931:-00049:-00003:+00035:002781.5598:01931
01932:-00054:-00009:-00036:002781.5598:01932
01933:-00057:-00021:-00094:002739.8884:01933
01934:-00061:-00029:-00103:002739.8884:01934
01935:-00056:-00045:+00025:002739.8884:01935
01936:-00055:-00053:+00044:002739.8884:01936
01937:-00042:-00082:+00036:002739.8884:01937
01938:-00033:-00096:+00012:002739.8884:01938
01939:-00032:-00107:+00112:002739.8884:01939
01940:-00045:-00100:+00063:002694.9643:01940
01941:-00032:-00101:+00105:002694.9643:01941
01942:-00059:-00120:+00071:002694.9643:01942
01943:-00061:-00115:+00024:002694.9643:01943
01944:-00048:-00142:+00044:002694.9643:01944
01945:-00036:-00136:+00064:002694.9643:01945
01946:-00040:-00139:+00068:002694.9643:01946
01947:-00044:-00101:+00044:002694.9643:01947
01948:-00002:-00083:+00033:002662.6408:01948
01949:-00011:-00097:+00019:002662.6408:01949
01950:+00020:-00095:-00035:002662.6408:01950
01951:+00046:-00091:-00005:002662.6408:01951
01952:+00030:-00096:+00013:002662.6408:01952
01953:+00008:-00073:+00031:002662.6408:01953
01954:-00026:-00055:+00001:002662.6408:01954
01955:-00026:-00064:-00017:002662.6408:01955
01956:-00038:-00060:-00046:002624.9897:01956
01957:-00019:-00056:+00003:002624.9897:01957
01958:-00031:-00064:-00020:002624.9897:01958
01959:-00032:-00077:-00026:002624.9897:01959
01960:-00054:-00061:-00064:002624.9897:01960
01961:-00032:-00058:-00056:002624.9897:01961
01962:-00069:-00061:-00053:002624.9897:01962
01963:-00041:-00042:-00076:002627.8750:01963
01964:-00033:-00036:-00057:002627.8750:01964
01965:-00042:-00031:-00064:002627.8750:01965
01966:-00023:-00021:-00059:002627.8750:01966
01967:-00003:+00023:-00038:002627.8750:01967
01968:-00001:+00024:-00073:002627.8750:01968
01969:-00029:+00053:-00124:002627.8750:01969
01970:-00022:+00063:-00152:002627.8750:01970
01971:-00018:+00056:-00134:002634.4882:01971
01972:-00004:+00094:-00167:002634.4882:01972
01973:-00021:+00103:-00115:002634.4882:01973
01974:-00030:+00114:-00101:002634.4882:01974
01975:-00031:+00120:-00140:002634.4882:01975
01976:-00018:+00122:-00154:002634.4882:01976
01977:-00058:+00141:-00169:002634.4882:01977
01978:-00062:+00129:-00174:002652.7780:01978
01979:-00072:+00129:-00186:002652.7780:01979
01980:-00078:+00092:-00164:002652.7780:01980
01981:-00098:+00073:-00161:002652.7780:01981
01982:-00148:+00061:-00137:002652.7780:01982
01983:-00169:+00042:-00130:002652.7780:01983
01984:-00207:+00028:-00133:002652.7780:01984
01985:-00211:+00026:-00148:002652.7780:01985
01986:-00224:+00015:-00132:002683.5930:01986
01987:-00225:+00021:-00152:002683.5930:01987
01988:-00202:+00020:-00113:002683.5930:01988
01989:-00196:+00012:-00104:002683.5930:01989
01990:-00186:+00016:-00080:002683.5930:01990
01991:-00152:+00024:-00057:002683.5930:01991
01992:-00165:+00031:-00094:002683.5930:01992
01993:-00113:+00042:-00083:002726.7094:01993
01994:-00067:+00072:-00112:002726.7094:01994
01995:-00044:+00074:-00085:002726.7094:01995
01996:+00010:+00085:-00121:002726.7094:01996
01997:+00037:+00107:-00075:002726.7094:01997
01998:+00072:+00125:-00053:002726.7094:01998
01999:+00091:+00124:-00081:002726.7094:01999
02000:+00083:+00103:-00070:002745.8576:02000
02001:+00086:+00101:-00061:002745.8576:02001
02002:+00050:+00102:-00094:002745.8576:02002
02003:+00033:+00116:-00022:002745.8576:02003
02004:+00029:+00111:-00009:002745.8576:02004
02005:-00036:+00113:-00031:002745.8576:02005
02006:-00061:+00110:-00090:002745.8576:02006
02007:-00114:+00098:-00054:002745.8576:02007
02008:-00125:+00096:-00054:002789.9450:02008
02009:-00142:+00093:-00079:002789.9450:02009
02010:-00143:+00100:-00064:002789.9450:02010
02011:-00166:+00076:-00025:002789.9450:02011
02012:-00158:+00071:-00026:002789.9450:02012
02013:-00192:+00075:-00012:002789.9450:02013
02014:-00157:+00101:-00015:002789.9450:02014
02015:-00192:+00100:-00016:002819.3322:02015
02016:-00155:+00071:-00022:002819.3322:02016
02017:-00177:+00072:-00027:002819.3322:02017
02018:-00137:+00099:-00032:002819.3322:02018
02019:-00151:+00087:+00011:002819.3322:02019
02020:-00114:+00100:+00008:002819.3322:02020
02021:-00084:+00100:-00012:002819.3322:02021
02022:-00073:+00110:+00049:002852.2346:02022
02023:-00036:+00064:+00071:002852.2346:02023
02024:-00004:+00046:+00068:002852.2346:02024
02025:+00004:+00050:+00039:002852.2346:02025
02026:+00030:+00027:+00009:002852.2346:02026
02027:+00029:+00014:+00003:002852.2346:02027
02028:+00040:+00019:+00075:002852.2346:02028
02029:+00044:-00023:+00056:002872.1933:02029
02030:+00013:+00003:-00037:002872.1933:02030
02031:+00007:+00001:-00055:002872.1933:02031
02032:-00020:-00033:-00003:002872.1933:02032
02033:-00008:-00062:+00103:002872.1933:02033
02034:-00009:-00067:+00111:002872.1933:02034
02035:+00078:-00046:+00144:002872.1933:02035
02036:+00030:-00059:+00159:002891.2658:02036
02037:+00047:-00027:+00148:002891.2658:02037
02038:+00064:-00047:+00180:002891.2658:02038
02039:+00086:-00024:+00090:002891.2658:02039
02040:+00114:+00003:+00117:002891.2658:02040
02041:+00123:-00011:+00062:002891.2658:02041
02042:+00099:+00000:+00085:002898.4375:02042
02043:+00151:+00023:+00064:002898.4375:02043
02044:+00174:+00027:+00057:002898.4375:02044
02045:+00185:+00045:+00059:002898.4375:02045
02046:+00202:+00075:+00139:002898.4375:02046
02047:+00221:+00084:+00134:002898.4375:02047
02048:+00219:+00111:+00096:002898.4375:02048
02049:+00206:+00117:+00103:002905.2685:02049
02050:+00190:+00120:+00087:002905.2685:02050
02051:+00212:+00128:+00184:002905.2685:02051
02052:+00202:+00118:+00316:002905.2685:02052
02053:+00135:+00142:+00180:002905.2685:02053
02054:+00047:+00111:-00095:002905.2685:02054
02055:+00073:+00126:-00080:002905.2685:02055
02056:+00033:+00045:+00019:002904.8090:02056
02057:+00009:+00031:+00090:002904.8090:02057
02058:-00050:-00020:+00070:002904.8090:02058
02059:-00028:-00032:+00149:002904.8090:02059
02060:-00030:-00056:+00055:002904.8090:02060
02061:-00089:-00078:+00047:002904.8090:02061
02062:-00054:-00102:+00044:002904.8090:02062
02063:-00060:-00101:+00014:002871.9040:02063
02064:-00051:-00154:+00012:002871.9040:02064
02065:-00061:-00153:+00121:002871.9040:02065
02066:-00062:-00149:+00149:002871.9040:02066
02067:-00074:-00151:+00131:002871.9040:02067
02068:-00075:-00150:+00144:002871.9040:02068
02069:-00019:-00130:+00073:002871.9040:02069
02070:-00036:-00154:+00033:002865.7275:02070
02071:-00004:-00139:+00072:002865.7275:02071
02072:+00008:-00124:+00069:002865.7275:02072
02073:+00020:-00113:-00002:002865.7275:02073
02074:+00040:-00094:-00001:002865.7275:02074
02075:+00049:-00054:+00066:002865.7275:02075
02076:+00053:-00009:+00117:002865.7275:02076
02077:+00107:-00008:+00114:002845.1008:02077
02078:+00134:+00019:+00080:002845.1008:02078
02079:+00129:-00002:+00096:002845.1008:02079
02080:+00132:+00036:+00118:002845.1008:02080
02081:+00137:+00028:+00079:002845.1008:02081
02082:+00117:+00031:-00015:002845.1008:02082
02083:+00089:+00042:-00004:002845.1008:02083
02084:+00061:+00053:-00060:002807.4716:02084
02085:+00025:+00050:-00001:002807.4716:02085
02086:+00007:+00013:+00071:002807.4716:02086
02087:-00008:-00033:+00032:002807.4716:02087
02088:-00043:-00012:+00068:002807.4716:02088
02089:-00056:-00038:+00054:002807.4716:02089
02090:-00055:-00067:+00021:002807.4716:02090
02091:-00053:-00085:+00081:002807.4716:02091
02092:-00062:-00133:+00094:002777.7695:02092
02093:-00071:-00130:+00032:002777.7695:02093
02094:-00075:-00190:+00049:002777.7695:02094
02095:-00074:-00201:+00060:002777.7695:02095
02096:-00054:-00191:+00032:002777.7695:02096
02097:-00017:-00200:+00081:002777.7695:02097
02098:-00012:-00207:-00004:002777.7695:02098
02099:-00021:-00228:-00037:002756.9697:02099
02100:+00000:-00243:-00054:002756.9697:02100
02101:-00023:-00263:+00021:002756.9697:02101
02102:+00042:-00236:-00011:002756.9697:02102
02103:+00032:-00181:+00004:002756.9697:02103
02104:+00071:-00168:+00014:002756.9697:02104
02105:+00063:-00133:+00032:002756.9697:02105
02106:+00079:-00103:-00023:002722.1477:02106
02107:+00104:-00086:-00057:002722.1477:02107
02108:+00081:-00038:-00063:002722.1477:02108
02109:+00073:-00050:-00027:002722.1477:02109
02110:+00061:+00005:-00045:002722.1477:02110
02111:+00005:+00016:-00081:002722.1477:02111
02112:+00015:+00049:-00076:002722.1477:02112
02113:-00007:+00030:-00107:002722.1477:02113
02114:-00035:+00047:-00112:002700.8063:02114
02115:-00048:+00052:-00151:002700.8063:02115
02116:-00080:+00064:-00112:002700.8063:02116
02117:-00091:+00040:-00095:002700.8063:02117
02118:-00108:+00081:-00070:002700.8063:02118
02119:-00124:+00083:-00117:002700.8063:02119
02120:-00128:+00097:-00137:002700.8063:02120
02121:-00141:+00088:-00125:002703.1813:02121
02122:-00157:+00088:-00132:002703.1813:02122
02123:-00154:+00092:-00154:002703.1813:02123
02124:-00165:+00111:-00157:002703.1813:02124
02125:-00166:+00112:-00135:002703.1813:02125
02126:-00144:+00113:-00149:002703.1813:02126
02127:-00123:+00130:-00154:002703.1813:02127
02128:-00134:+00117:-00203:002710.1845:02128
02129:-00136:+00117:-00195:002710.1845:02129
02130:-00112:+00129:-00176:002710.1845:02130
02131:-00109:+00102:-00114:002710.1845:02131
02132:-00102:+00101:-00113:002710.1845:02132
02133:-00094:+00075:-00116:002710.1845:02133
02134:-00067:+00072:-00101:002710.1845:02134
02135:-00068:+00075:-00087:002710.1845:02135
02136:-00066:+00059:-00107:002741.7651:02136
02137:-00087:+00042:-00117:002741.7651:02137
02138:-00089:+00049:-00140:002741.7651:02138
02139:-00076:+00047:-00139:002741.7651:02139
02140:-00080:+00014:-00116:002741.7651:02140
02141:-00081:+00016:-00116:002741.7651:02141
02142:-00088:+00010:-00121:002741.7651:02142
02143:-00064:+00014:-00077:002750.9326:02143
02144:-00052:+00028:-00027:002750.9326:02144
02145:-00033:+00030:-00045:002750.9326:02145
02146:-00025:+00066:-00031:002750.9326:02146
02147:-00012:+00078:-00017:002750.9326:02147
02148:+00030:+00075:-00019:002750.9326:02148
02149:+00016:+00071:-00053:002750.9326:02149
02150:+00019:+00080:-00079:002770.2502:02150
02151:+00007:+00055:-00052:002770.2502:02151
02152:-00013:+00028:-00037:002770.2502:02152
02153:-00034:+00051:-00012:002770.2502:02153
02154:-00060:+00038:-00033:002770.2502:02154
02155:-00071:+00029:-00027:002770.2502:02155
02156:-00090:+00037:-00042:002770.2502:02156
02157:-00103:+00031:-00010:002802.3205:02157
02158:-00081:+00031:+00029:002802.3205:02158
02159:-00102:+00049:+00002:002802.3205:02159
02160:-00118:+00031:+00034:002802.3205:02160
02161:-00120:+00041:+00055:002802.3205:02161
02162:-00134:+00031:+00005:002802.3205:02162
02163:-00127:+00069:-00008:002802.3205:02163
02164:-00126:+00062:-00017:002825.6982:02164
02165:-00122:+00081:-00019:002825.6982:02165
02166:-00108:+00076:-00027:002825.6982:02166
02167:-00053:+00097:+00007:002825.6982:02167
02168:-00038:+00090:+00010:002825.6982:02168
02169:-00057:+00096:+00016:002825.6982:02169
02170:-00058:+00072:+00075:002825.6982:02170
02171:-00044:+00060:+00127:002852.2148:02171
02172:-00049:+00050:+00083:002852.2148:02172
02173:-00056:+00012:+00154:002852.2148:02173
02174:-00050:-00012:+00132:002852.2148:02174
02175:-00095:-00010:+00061:002852.2148:02175
02176:-00101:-00014:-00202:002852.2148:02176
02177:-00075:-00003:-00188:002852.2148:02177
02178:-00047:-00024:-00099:002872.2370:02178
02179:-00015:-00014:+00080:002872.2370:02179
02180:-00004:-00021:+00175:002872.2370:02180
02181:+00052:+00003:+00250:002872.2370:02181
02182:+00047:+00000:+00173:002872.2370:02182
02183:+00110:+00036:+00131:002872.2370:02183
02184:+00065:+00016:+00155:002872.2370:02184
02185:+00208:+00042:+00131:002891.3459:02185
02186:+00119:+00032:+00113:002891.3459:02186
02187:+00211:+00065:+00043:002891.3459:02187
02188:+00103:+00013:+00055:002891.3459:02188
02189:+00163:+00071:-00023:002891.3459:02189
02190:+00209:+00100:+00046:002891.3459:02190
02191:+00173:+00098:-00048:002891.3459:02191
02192:+00208:+00124:+00097:002885.0876:02192
02193:+00205:+00109:+00110:002885.0876:02193
02194:+00166:+00123:+00097:002885.0876:02194
02195:+00153:+00104:+00109:002885.0876:02195
02196:+00154:+00126:+00094:002885.0876:02196
02197:+00135:+00118:+00078:002885.0876:02197
02198:+00080:+00114:+00062:002885.0876:02198
02199:+00066:+00097:+00090:002878.7614:02199
02200:+00048:+00051:+00142:002878.7614:02200
02201:+00006:+00020:+00099:002878.7614:02201
02202:-00045:-00004:+00009:002878.7614:02202
02203:-00046:-00051:+00008:002878.7614:02203
02204:-00051:-00081:+00054:002878.7614:02204
02205:-00061:-00096:+00036:002878.7614:02205
02206:-00032:-00109:+00077:002864.7961:02206
02207:-00016:-00125:+00097:002864.7961:02207
02208:-00003:-00124:+00007:002864.7961:02208
02209:+00007:-00126:+00073:002864.7961:02209
02210:+00004:-00141:+00092:002864.7961:02210
02211:-00013:-00131:+00139:002864.7961:02211
02212:-00008:-00158:+00114:002864.7961:02212
02213:-00004:-00131:+00090:002832.8706:02213
02214:-00005:-00169:+00056:002832.8706:02214
02215:-00013:-00152:+00051:002832.8706:02215
02216:+00022:-00142:+00046:002832.8706:02216
02217:+00054:-00093:+00051:002832.8706:02217
02218:+00067:-00097:+00029:002832.8706:02218
02219:+00088:-00044:+00048:002832.8706:02219
02220:+00077:-00066:+00061:002796.1376:02220
02221:+00068:-00037:+00157:002796.1376:02221
02222:+00093:-00036:+00106:002796.1376:02222
02223:+00067:+00000:+00120:002796.1376:02223
02224:+00060:-00021:+00115:002796.1376:02224
02225:+00041:+00009:+00155:002796.1376:02225
02226:+00035:+00008:+00067:002796.1376:02226
02227:+00006:+00016:+00029:002769.1806:02227
02228:+00017:+00018:+00001:002769.1806:02228
02229:+00030:+00035:-00005:002769.1806:02229
02230:-00028:-00007:-00017:002769.1806:02230
02231:-00014:-00003:+00068:002769.1806:02231
02232:-00017:+00004:+00102:002769.1806:02232
02233:-00037:-00008:+00069:002769.1806:02233
02234:-00064:-00013:-00089:002769.1806:02234
02235:-00075:+00006:-00001:002727.9692:02235
02236:-00087:-00042:+00025:002727.9692:02236
02237:-00085:-00061:+00015:002727.9692:02237
02238:-00077:-00058:+00077:002727.9692:02238
02239:-00101:-00077:+00059:002727.9692:02239
02240:-00090:-00098:+00011:002727.9692:02240
02241:-00062:-00107:+00052:002727.9692:02241
02242:-00072:-00116:+00064:002706.5312:02242
02243:-00068:-00129:+00058:002706.5312:02243
02244:-00042:-00136:+00013:002706.5312:02244
02245:-00029:-00138:+00020:002706.5312:02245
02246:+00030:-00151:-00027:002706.5312:02246
02247:+00043:-00146:+00010:002706.5312:02247
02248:+00065:-00145:-00002:002706.5312:02248
02249:+00034:-00159:-00021:002706.5312:02249
02250:+00057:-00149:-00079:002685.6557:02250
02251:+00032:-00168:-00041:002685.6557:02251
02252:+00055:-00143:-00041:002685.6557:02252
02253:+00045:-00115:+00002:002685.6557:02253
02254:+00044:-00073:-00007:002685.6557:02254
02255:-00011:-00079:-00021:002685.6557:02255
02256:-00010:-00041:-00062:002685.6557:02256
02257:-00010:-00013:-00064:002669.7719:02257
02258:-00028:+00021:-00086:002669.7719:02258
02259:-00009:+00012:-00105:002669.7719:02259
02260:-00012:+00055:-00084:002669.7719:02260
02261:-00008:+00064:-00087:002669.7719:02261
02262:+00011:+00096:-00091:002669.7719:02262
02263:-00005:+00104:-00089:002669.7719:02263
02264:-00038:+00112:-00131:002669.7719:02264
02265:-00053:+00121:-00130:002677.8801:02265
02266:-00050:+00146:-00155:002677.8801:02266
02267:-00051:+00134:-00148:002677.8801:02267
02268:-00069:+00162:-00162:002677.8801:02268
02269:-00087:+00170:-00172:002677.8801:02269
02270:-00097:+00162:-00168:002677.8801:02270
02271:-00130:+00151:-00176:002677.8801:02271
02272:-00109:+00171:-00188:002697.2893:02272
02273:-00125:+00147:-00120:002697.2893:02273
02274:-00162:+00143:-00097:002697.2893:02274
02275:-00163:+00124:-00112:002697.2893:02275
02276:-00180:+00109:-00121:002697.2893:02276
02277:-00196:+00086:-00110:002697.2893:02277
02278:-00187:+00075:-00168:002697.2893:02278
02279:-00223:+00061:-00117:002704.3737:02279
02280:-00225:+00040:-00112:002704.3737:02280
02281:-00184:+00028:-00122:002704.3737:02281
02282:-00161:+00019:-00126:002704.3737:02282
02283:-00150:-00003:-00117:002704.3737:02283
02284:-00082:+00006:-00104:002704.3737:02284
02285:-00052:+00017:-00071:002704.3737:02285
02286:-00034:+00004:-00053:002704.3737:02286
02287:-00025:-00002:-00019:002741.6767:02287
02288:-00024:-00006:-00027:002741.6767:02288
02289:+00003:-00002:-00108:002741.6767:02289
02290:+00004:+00018:-00123:002741.6767:02290
02291:+00021:+00021:-00100:002741.6767:02291
02292:+00000:+00016:-00056:002741.6767:02292
02293:-00015:+00053:-00032:002741.6767:02293
02294:-00004:+00068:-00017:002756.9841:02294
02295:-00002:+00084:-00012:002756.9841:02295
02296:-00027:+00086:-00025:002756.9841:02296
02297:-00027:+00089:-00056:002756.9841:02297
02298:-00020:+00089:-00056:002756.9841:02298
02299:-00059:+00074:+00019:002756.9841:02299
02300:-00046:+00080:+00035:002756.9841:02300
02301:-00101:+00060:+00019:002776.3530:02301
02302:-00097:+00068:-00056:002776.3530:02302
02303:-00138:+00066:-00110:002776.3530:02303
02304:-00156:+00065:-00098:002776.3530:02304
02305:-00154:+00046:-00053:002776.3530:02305
02306:-00164:+00044:-00040:002776.3530:02306
02307:-00138:+00058:+00003:002776.3530:02307
02308:-00146:+00069:+00016:002808.5869:02308
02309:-00132:+00044:+00090:002808.5869:02309
02310:-00082:+00053:+00060:002808.5869:02310
02311:-00117:+00048:+00074:002808.5869:02311
02312:-00119:+00015:+00117:002808.5869:02312
02313:-00133:+00013:+00121:002808.5869:02313
02314:-00105:-00005:+00085:002808.5869:02314
02315:-00079:+00034:-00041:002845.0810:02315
02316:-00069:+00038:-00051:002845.0810:02316
02317:-00057:+00019:+00024:002845.0810:02317
02318:-00021:-00002:+00078:002845.0810:02318
02319:+00031:+00010:+00126:002845.0810:02319
02320:+00097:+00036:+00150:002845.0810:02320
02321:+00112:+00037:+00111:002845.0810:02321
02322:+00152:+00031:+00059:002845.7695:02322
02323:+00158:+00029:+00031:002845.7695:02323
02324:+00182:+00047:+00014:002845.7695:02324
02325:+00142:+00053:+00003:002845.7695:02325
02326:+00158:+00084:+00023:002845.7695:02326
02327:+00127:+00072:+00057:002845.7695:02327
02328:+00218:+00093:+00243:002845.7695:02328
02329:+00131:+00057:+00145:002865.7468:02329
02330:+00183:+00082:+00120:002865.7468:02330
02331:+00061:+00024:+00114:002865.7468:02331
02332:+00053:+00048:+00046:002865.7468:02332
02333:-00014:+00020:-00030:002865.7468:02333
02334:+00056:+00079:+00029:002865.7468:02334
02335:+00011:+00025:+00030:002865.7468:02335
02336:+00017:+00071:+00053:002851.5932:02336
02337:+00030:+00027:+00134:002851.5932:02337
02338:+00011:+00063:+00119:002851.5932:02338
02339:+00007:+00025:+00055:002851.5932:02339
02340:+00007:+00025:+00077:002851.5932:02340
02341:+00007:+00003:+00056:002851.5932:02341
02342:-00019:-00051:-00039:002851.5932:02342
02343:-00012:-00043:-00019:002826.4360:02343
02344:+00070:-00095:+00097:002826.4360:02344
02345:+00037:-00084:+00069:002826.4360:02345
02346:+00030:-00100:-00042:002826.4360:02346
02347:+00072:-00099:+00037:002826.4360:02347
02348:+00082:-00123:+00188:002826.4360:02348
02349:+00107:-00119:+00148:002826.4360:02349
02350:+00104:-00114:+00133:002826.4360:02350
02351:+00115:-00118:+00074:002796.1003:02351
02352:+00094:-00138:+00061:002796.1003:02352
02353:+00095:-00129:+00072:002796.1003:02353
02354:+00064:-00131:+00075:002796.1003:02354
02355:+00053:-00118:+00084:002796.1003:02355
02356:+00073:-00116:+00055:002796.1003:02356
02357:+00048:-00098:+00146:002796.1003:02357
02358:+00045:-00077:+00120:002763.0522:02358
02359:+00013:-00065:+00113:002763.0522:02359
02360:+00019:+00003:+00102:002763.0522:02360
02361:+00013:-00003:+00087:002763.0522:02361
02362:-00025:+00015:+00096:002763.0522:02362
02363:-00014:+00010:+00170:002763.0522:02363
02364:+00012:+00033:+00163:002763.0522:02364
02365:-00040:+00015:+00140:002715.9987:02365
02366:-00031:-00001:+00135:002715.9987:02366
02367:-00052:-00005:+00146:002715.9987:02367
02368:-00052:-00021:+00065:002715.9987:02368
02369:-00080:+00002:+00071:002715.9987:02369
02370:-00085:-00019:+00071:002715.9987:02370
02371:-00093:-00045:-00003:002715.9987:02371
02372:-00100:-00026:-00012:002715.9987:02372
02373:-00076:-00046:+00082:002683.5761:02373
02374:-00080:-00063:+00055:002683.5761:02374
02375:-00101:-00053:+00094:002683.5761:02375
02376:-00068:-00083:+00137:002683.5761:02376
02377:-00063:-00083:+00110:002683.5761:02377
02378:-00084:-00123:+00038:002683.5761:02378
02379:-00032:-00100:-00012:002683.5761:02379
02380:-00033:-00141:+00056:002656.9875:02380
02381:-00020:-00125:+00069:002656.9875:02381
02382:-00002:-00117:+00068:002656.9875:02382
02383:-00010:-00124:-00003:002656.9875:02383
02384:+00003:-00138:-00064:002656.9875:02384
02385:+00043:-00106:+00021:002656.9875:02385
02386:+00050:-00104:+00033:002656.9875:02386
02387:+00063:-00094:+00022:002656.9875:02387
02388:+00104:-00091:-00030:002641.6074:02388
02389:+00094:-00055:-00016:002641.6074:02389
02390:+00103:-00092:+00003:002641.6074:02390
02391:+00092:-00056:-00076:002641.6074:02391
02392:+00036:-00071:-00066:002641.6074:02392
02393:+00029:-00068:-00110:002641.6074:02393
02394:-00023:-00068:-00050:002641.6074:02394
02395:-00003:-00040:+00007:002644.3825:02395
02396:-00018:-00011:-00047:002644.3825:02396
02397:+00009:+00004:-00097:002644.3825:02397
02398:-00004:+00019:-00139:002644.3825:02398
02399:-00010:-00003:-00126:002644.3825:02399
02400:-00001:+00026:-00140:002644.3825:02400
02401:+00029:+00036:-00073:002644.3825:02401
02402:+00007:+00063:-00068:002644.3825:02402
02403:+00027:+00044:-00081:002656.9919:02403
02404:+00044:+00072:-00083:002656.9919:02404
02405:+00019:+00071:-00119:002656.9919:02405
02406:+00045:+00095:-00149:002656.9919:02406
02407:+00004:+00112:-00159:002656.9919:02407
02408:-00007:+00105:-00168:002656.9919:02408
02409:+00006:+00102:-00139:002656.9919:02409
02410:+00011:+00120:-00138:002681.1787:02410
02411:-00041:+00120:-00154:002681.1787:02411
02412:-00061:+00118:-00113:002681.1787:02412
02413:-00100:+00129:-00118:002681.1787:02413
02414:-00133:+00127:-00115:002681.1787:02414
02415:-00162:+00106:-00167:002681.1787:02415
02416:-00155:+00105:-00129:002681.1787:02416
02417:-00186:+00077:-00116:002681.1787:02417
02418:-00201:+00062:-00066:002712.3322:02418
02419:-00228:+00066:-00099:002712.3322:02419
02420:-00240:+00054:-00108:002712.3322:02420
02421:-00219:+00050:-00099:002712.3322:02421
02422:-00237:+00032:-00108:002712.3322:02422
02423:-00198:+00012:-00116:002712.3322:02423
02424:-00211:+00012:-00140:002712.3322:02424
02425:-00175:+00017:-00099:002744.8039:02425
02426:-00137:-00002:-00088:002744.8039:02426
02427:-00112:+00017:-00094:002744.8039:02427
02428:-00098:-00003:-00092:002744.8039:02428
02429:-00064:-00004:-00067:002744.8039:02429
02430:-00059:+00006:-00070:002744.8039:02430
02431:-00001:+00011:-00030:002744.8039:02431
02432:+00009:+00035:+00010:002757.9750:02432
02433:+00006:+00048:-00002:002757.9750:02433
02434:-00012:+00054:-00037:002757.9750:02434
02435:+00001:+00052:-00007:002757.9750:02435
02436:-00009:+00058:-00045:002757.9750:02436
02437:-00006:+00072:-00090:002757.9750:02437
02438:-00011:+00085:-00084:002757.9750:02438
02439:-00029:+00126:-00051:002789.8669:02439
02440:-00023:+00139:-00043:002789.8669:02440
02441:-00029:+00123:-00058:002789.8669:02441
02442:-00027:+00136:+00001:002789.8669:02442
02443:-00021:+00138:+00021:002789.8669:02443
02444:-00059:+00141:-00044:002789.8669:02444
02445:-00061:+00121:-00064:002789.8669:02445
02446:-00066:+00145:-00079:002819.3703:02446
02447:-00112:+00141:-00076:002819.3703:02447
02448:-00130:+00141:-00063:002819.3703:02448
02449:-00162:+00133:-00047:002819.3703:02449
02450:-00126:+00158:-00041:002819.3703:02450
02451:-00147:+00135:-00062:002819.3703:02451
02452:-00118:+00132:-00026:002819.3703:02452
02453:-00118:+00131:-00030:002839.3439:02453
02454:-00114:+00126:-00065:002839.3439:02454
02455:-00103:+00105:-00028:002839.3439:02455
02456:-00089:+00110:-00018:002839.3439:02456
02457:-00064:+00087:-00037:002839.3439:02457
02458:-00072:+00079:-00020:002839.3439:02458
02459:-00075:+00056:+00067:002839.3439:02459
02460:-00068:+00054:+00001:002872.1496:02460
02461:-00036:+00067:-00056:002872.1496:02461
02462:-00003:+00058:-00121:002872.1496:02462
02463:+00005:+00054:-00118:002872.1496:02463
02464:+00031:+00016:-00047:002872.1496:02464
02465:+00057:+00033:+00045:002872.1496:02465
02466:+00055:-00014:+00095:002872.1496:02466
02467:+00045:-00021:+00065:002891.2756:02467
02468:+00056:-00028:+00074:002891.2756:02468
02469:+00053:-00036:-00031:002891.2756:02469
02470:-00068:-00076:-00028:002891.2756:02470
02471:+00061:-00041:-00061:002891.2756:02471
02472:+00040:-00070:+00041:002891.2756:02472
02473:-00008:-00094:-00007:002891.2756:02473
02474:-00017:-00109:+00143:002911.8916:02474
02475:+00010:-00102:+00170:002911.8916:02475
02476:+00005:-00069:+00212:002911.8916:02476
02477:-00036:-00111:+00089:002911.8916:02477
02478:+00037:-00012:+00142:002911.8916:02478
02479:+00084:-00065:+00150:002911.8916:02479
02480:+00119:+00014:+00085:002911.8916:02480
02481:+00083:+00000:+00193:002918.5346:02481
02482:+00170:+00067:+00205:002918.5346:02482
02483:+00144:+00100:+00042:002918.5346:02483
02484:+00151:+00126:+00083:002918.5346:02484
02485:+00176:+00121:+00146:002918.5346:02485
02486:+00167:+00173:+00086:002918.5346:02486
02487:+00196:+00178:+00096:002918.5346:02487
02488:+00210:+00185:+00150:002918.3666:02488
02489:+00177:+00220:+00101:002918.3666:02489
02490:+00170:+00232:+00080:002918.3666:02490
02491:+00184:+00213:+00127:002918.3666:02491
02492:+00175:+00203:+00160:002918.3666:02492
02493:+00162:+00179:+00199:002918.3666:02493
02494:+00091:+00137:+00098:002918.3666:02494
02495:+00034:+00103:+00001:002911.9626:02495
02496:+00027:+00064:-00048:002911.9626:02496
02497:+00014:-00036:+00093:002911.9626:02497
02498:-00022:-00050:+00146:002911.9626:02498
02499:-00072:-00100:+00083:002911.9626:02499
02500:-00037:-00118:+00032:002911.9626:02500
02501:-00056:-00175:+00045:002911.9626:02501
02502:-00068:-00198:+00068:002898.5986:02502
02503:-00075:-00212:+00065:002898.5986:02503
02504:-00034:-00224:+00090:002898.5986:02504
02505:-00062:-00269:+00125:002898.5986:02505
02506:-00051:-00266:+00163:002898.5986:02506
02507:-00089:-00293:+00161:002898.5986:02507
02508:-00072:-00278:+00135:002898.5986:02508
02509:-00049:-00257:+00114:002884.6308:02509
02510:-00039:-00231:+00043:002884.6308:02510
02511:+00000:-00232:+00051:002884.6308:02511
02512:+00031:-00164:+00101:002884.6308:02512
02513:+00054:-00171:+00013:002884.6308:02513
02514:+00076:-00136:+00027:002884.6308:02514
02515:+00139:-00089:+00092:002884.6308:02515
02516:+00140:-00067:+00100:002845.7746:02516
02517:+00162:-00027:+00077:002845.7746:02517
02518:+00160:+00009:+00123:002845.7746:02518
02519:+00189:+00031:+00110:002845.7746:02519
02520:+00165:+00084:+00132:002845.7746:02520
02521:+00139:+00088:+00091:002845.7746:02521
02522:+00116:+00114:+00022:002845.7746:02522
02523:+00057:+00128:-00008:002821.1240:02523
02524:+00058:+00108:+00037:002821.1240:02524
02525:+00007:+00088:-00022:002821.1240:02525
02526:-00041:+00059:-00058:002821.1240:02526
02527:-00053:+00050:-00004:002821.1240:02527
02528:-00051:+00000:-00048:002821.1240:02528
02529:-00061:-00034:+00005:002821.1240:02529
02530:-00090:-00066:+00058:002794.0969:02530
02531:-00076:-00092:+00150:002794.0969:02531
02532:-00088:-00118:+00113:002794.0969:02532
02533:-00119:-00132:+00079:002794.0969:02533
02534:-00085:-00182:+00015:002794.0969:02534
02535:-00074:-00226:-00017:002794.0969:02535
02536:-00090:-00257:-00050:002794.0969:02536
02537:-00049:-00260:-00038:002752.0703:02537
02538:-00038:-00279:+00002:002752.0703:02538
02539:-00015:-00258:+00035:002752.0703:02539
02540:+00016:-00247:-00006:002752.0703:02540
02541:+00047:-00193:-00031:002752.0703:02541
02542:+00067:-00199:-00065:002752.0703:02542
02543:+00104:-00153:-00044:002752.0703:02543
02544:+00068:-00142:+00002:002752.0703:02544
02545:+00065:-00089:-00007:002724.1284:02545
02546:+00060:-00091:-00054:002724.1284:02546
02547:+00062:-00038:-00035:002724.1284:02547
02548:+00021:-00028:-00008:002724.1284:02548
02549:+00029:-00025:-00066:002724.1284:02549
02550:-00016:-00007:-00076:002724.1284:02550
02551:-00025:+00006:-00104:002724.1284:02551
02552:-00051:+00015:-00103:002703.1726:02552
02553:-00052:+00030:-00078:002703.1726:02553
02554:-00088:+00069:-00050:002703.1726:02554
02555:-00109:+00061:-00036:002703.1726:02555
02556:-00111:+00099:-00091:002703.1726:02556
02557:-00114:+00109:-00105:002703.1726:02557
02558:-00108:+00111:-00100:002703.1726:02558
02559:-00102:+00105:-00089:002681.2041:02559
02560:-00101:+00126:-00120:002681.2041:02560
02561:-00133:+00130:-00096:002681.2041:02561
02562:-00137:+00120:-00047:002681.2041:02562
02563:-00143:+00134:-00027:002681.2041:02563
02564:-00162:+00139:-00113:002681.2041:02564
02565:-00156:+00146:-00101:002681.2041:02565
02566:-00142:+00144:-00111:002681.2041:02566
02567:-00141:+00128:-00094:002683.6186:02567
02568:-00144:+00110:-00126:002683.6186:02568
02569:-00128:+00089:-00105:002683.6186:02569
02570:-00125:+00067:-00082:002683.6186:02570
02571:-00109:+00046:-00126:002683.6186:02571
02572:-00084:+00016:-00111:002683.6186:02572
02573:-00074:+00023:-00122:002683.6186:02573
02574:-00038:+00007:-00113:002691.5664:02574
02575:-00019:-00004:-00105:002691.5664:02575
02576:-00029:-00007:-00083:002691.5664:02576
02577:-00035:-00008:-00082:002691.5664:02577
02578:-00044:-00037:-00107:002691.5664:02578
02579:-00040:-00034:-00081:002691.5664:02579
02580:-00054:-00046:-00096:002691.5664:02580
02581:-00055:-00052:-00122:002691.5664:02581
02582:-00048:-00046:-00118:002698.5698:02582
02583:-00074:-00024:-00108:002698.5698:02583
02584:-00067:-00024:-00080:002698.5698:02584
02585:-00086:-00032:-00056:002698.5698:02585
02586:-00101:-00017:-00081:002698.5698:02586
02587:-00100:+00003:-00059:002698.5698:02587
02588:-00082:+00024:-00071:002698.5698:02588
02589:-00102:+00027:-00097:002724.0234:02589
02590:-00067:+00045:-00031:002724.0234:02590
02591:-00070:+00055:+00007:002724.0234:02591
02592:-00062:+00059:-00028:002724.0234:02592
02593:-00050:+00085:-00076:002724.0234:02593
02594:-00061:+00099:-00084:002724.0234:02594
02595:-00073:+00093:-00085:002724.0234:02595
02596:-00072:+00113:-00083:002750.9594:02596
02597:-00083:+00129:-00063:002750.9594:02597
02598:-00067:+00128:-00053:002750.9594:02598
02599:-00070:+00135:-00038:002750.9594:02599
02600:-00046:+00139:+00019:002750.9594:02600
02601:-00066:+00148:-00005:002750.9594:02601
02602:-00085:+00161:-00017:002750.9594:02602
02603:-00070:+00170:-00019:002764.1374:02603
02604:-00068:+00152:-00026:002764.1374:02604
02605:-00071:+00153:-00032:002764.1374:02605
02606:-00072:+00161:+00005:002764.1374:02606
02607:-00081:+00137:-00008:002764.1374:02607
02608:-00107:+00135:-00031:002764.1374:02608
02609:-00094:+00135:+00054:002764.1374:02609
02610:-00087:+00146:+00026:002764.1374:02610
02611:-00090:+00105:+00053:002808.6335:02611
02612:-00049:+00111:+00080:002808.6335:02612
02613:-00047:+00058:+00117:002808.6335:02613
02614:-00031:+00066:+00026:002808.6335:02614
02615:-00043:+00033:-00007:002808.6335:02615
02616:-00031:+00021:-00049:002808.6335:02616
02617:-00031:+00007:-00052:002808.6335:02617
02618:-00049:-00031:-00003:002838.5988:02618
02619:-00035:-00042:+00103:002838.5988:02619
02620:-00017:-00053:+00148:002838.5988:02620
02621:-00002:-00076:+00142:002838.5988:02621
02622:+00001:-00058:+00062:002838.5988:02622
02623:+00051:-00047:+00039:002838.5988:02623
02624:+00076:-00054:+00186:002838.5988:02624
02625:+00142:-00012:+00191:002865.2272:02625
02626:+00095:-00054:+00178:002865.2272:02626
02627:+00118:-00071:+00145:002865.2272:02627
02628:+00116:-00067:+00089:002865.2272:02628
02629:+00108:-00063:+00048:002865.2272:02629
02630:+00134:-00040:+00042:002865.2272:02630
02631:+00135:-00020:+00055:002865.2272:02631
02632:+00193:+00038:+00042:002878.8254:02632
02633:+00180:+00035:+00048:002878.8254:02633
02634:+00190:+00068:+00111:002878.8254:02634
02635:+00211:+00093:+00127:002878.8254:02635
02636:+00183:+00075:+00085:002878.8254:02636
02637:+00152:+00102:+00071:002878.8254:02637
02638:+00130:+00086:+00056:002878.8254:02638
02639:+00149:+00088:+00077:002891.3259:02639
02640:+00089:+00072:+00173:002891.3259:02640
02641:+00093:+00099:+00045:002891.3259:02641
02642:+00043:+00064:-00066:002891.3259:02642
02643:+00060:+00064:-00036:002891.3259:02643
02644:+00054:+00036:+00000:002891.3259:02644
02645:+00002:+00014:+00115:002865.3498:02645
02646:+00031:-00036:+00082:002865.3498:02646
02647:+00013:-00021:+00073:002865.3498:02647
02648:+00004:-00043:+00006:002865.3498:02648
02649:-00026:-00067:+00015:002865.3498:02649
02650:-00027:-00055:+00035:002865.3498:02650
02651:-00009:-00057:+00172:002865.3498:02651
02652:-00009:-00098:+00142:002865.3498:02652
02653:-00026:-00091:+00105:002852.9116:02653
02654:-00040:-00121:+00057:002852.9116:02654
02655:-00027:-00111:+00102:002852.9116:02655
02656:-00024:-00128:+00100:002852.9116:02656
02657:-00006:-00092:+00098:002852.9116:02657
02658:+00008:-00087:+00075:002852.9116:02658
02659:+00058:-00082:+00088:002852.9116:02659
02660:+00046:-00057:+00145:002825.7702:02660
02661:+00053:-00052:+00107:002825.7702:02661
02662:+00051:-00046:+00072:002825.7702:02662
02663:+00086:-00034:+00116:002825.7702:02663
02664:+00050:-00020:+00125:002825.7702:02664
02665:+00048:+00006:+00143:002825.7702:02665
02666:+00039:+00003:+00154:002825.7702:02666
02667:+00052:+00020:+00133:002801.2644:02667
02668:+00037:+00020:+00101:002801.2644:02668
02669:+00040:+00020:+00105:002801.2644:02669
02670:+00030:+00012:+00084:002801.2644:02670
02671:+00013:+00014:-00017:002801.2644:02671
02672:-00014:+00001:-00019:002801.2644:02672
02673:-00054:+00000:+00006:002801.2644:02673
02674:-00071:+00004:-00019:002765.7128:02674
02675:-00085:-00010:+00037:002765.7128:02675
02676:-00081:-00038:+00062:002765.7128:02676
02677:-00080:-00044:+00012:002765.7128:02677
02678:-00094:-00090:+00044:002765.7128:02678
02679:-00084:-00088:+00069:002765.7128:02679
02680:-00091:-00121:+00003:002765.7128:02680
02681:-00071:-00159:-00017:002750.9326:02681
02682:-00061:-00174:+00038:002750.9326:02682
02683:-00069:-00182:-00020:002750.9326:02683
02684:-00053:-00208:-00058:002750.9326:02684
02685:-00008:-00214:-00063:002750.9326:02685
02686:+00025:-00235:+00000:002750.9326:02686
02687:+00020:-00234:+00083:002750.9326:02687
02688:+00070:-00193:+00028:002750.9326:02688
02689:+00081:-00184:-00023:002722.1081:02689
02690:+00101:-00200:-00085:002722.1081:02690
02691:+00072:-00199:-00023:002722.1081:02691
02692:+00068:-00148:+00001:002722.1081:02692
02693:+00065:-00133:-00025:002722.1081:02693
02694:+00057:-00068:-00074:002722.1081:02694
02695:+00044:-00028:-00047:002722.1081:02695
02696:+00011:-00035:-00019:002700.8796:02696
02697:-00010:+00036:-00077:002700.8796:02697
02698:+00006:+00034:-00073:002700.8796:02698
02699:+00010:+00084:-00104:002700.8796:02699
02700:-00024:+00096:-00116:002700.8796:02700
02701:-00001:+00109:-00078:002700.8796:02701
02702:-00025:+00092:-00090:002700.8796:02702
02703:-00017:+00128:-00082:002697.3286:02703
02704:-00020:+00141:-00066:002697.3286:02704
02705:-00069:+00140:-00049:002697.3286:02705
02706:-00053:+00131:-00070:002697.3286:02706
02707:-00056:+00122:-00122:002697.3286:02707
02708:-00032:+00121:-00108:002697.3286:02708
02709:-00048:+00116:-00113:002697.3286:02709
02710:-00063:+00128:-00171:002697.3286:02710
02711:-00066:+00112:-00157:002704.4477:02711
02712:-00090:+00115:-00107:002704.4477:02712
02713:-00090:+00102:-00083:002704.4477:02713
02714:-00086:+00100:-00090:002704.4477:02714
02715:-00091:+00099:-00127:002704.4477:02715
02716:-00117:+00075:-00099:002704.4477:02716
02717:-00121:+00072:-00066:002704.4477:02717
02718:-00150:+00058:-00151:002724.0363:02718
02719:-00154:+00069:-00116:002724.0363:02719
02720:-00155:+00045:-00126:002724.0363:02720
02721:-00189:+00010:-00104:002724.0363:02721
02722:-00189:-00004:-00102:002724.0363:02722
02723:-00210:-00004:-00094:002724.0363:02723
02724:-00172:-00031:-00135:002724.0363:02724
02725:-00164:-00032:-00087:002744.8715:02725
02726:-00137:-00045:-00094:002744.8715:02726
02727:-00119:-00047:-00092:002744.8715:02727
02728:-00099:-00050:-00070:002744.8715:02728
02729:-00077:-00033:-00076:002744.8715:02729
02730:-00074:-00008:-00086:002744.8715:02730
02731:-00046:-00015:-00074:002744.8715:02731
02732:-00025:+00022:-00066:002744.8715:02732
02733:-00004:+00027:-00071:002764.1923:02733
02734:+00001:+00054:-00062:002764.1923:02734
02735:+00030:+00078:-00026:002764.1923:02735
02736:+00022:+00086:-00065:002764.1923:02736
02737:+00045:+00144:-00100:002764.1923:02737
02738:+00060:+00139:-00082:002764.1923:02738
02739:+00073:+00170:-00052:002764.1923:02739
02740:+00060:+00148:-00050:002802.4411:02740
02741:+00055:+00162:-00064:002802.4411:02741
02742:+00002:+00136:-00086:002802.4411:02742
02743:-00059:+00132:-00100:002802.4411:02743
02744:-00075:+00145:-00080:002802.4411:02744
02745:-00094:+00121:+00008:002802.4411:02745
02746:-00123:+00105:-00019:002802.4411:02746
02747:-00143:+00105:+00019:002819.4516:02747
02748:-00129:+00124:-00027:002819.4516:02748
02749:-00141:+00114:-00035:002819.4516:02749
02750:-00188:+00100:-00031:002819.4516:02750
02751:-00202:+00078:+00049:002819.4516:02751
02752:-00187:+00080:+00004:002819.4516:02752
02753:-00162:+00055:-00025:002819.4516:02753
02754:-00129:+00051:-00031:002845.8371:02754
02755:-00124:+00049:+00027:002845.8371:02755
02756:-00115:-00001:+00088:002845.8371:02756
02757:-00065:+00008:+00093:002845.8371:02757
02758:-00062:+00007:+00144:002845.8371:02758
02759:-00069:-00034:+00079:002845.8371:02759
02760:-00057:-00013:-00016:002845.8371:02760
02761:-00058:-00007:-00035:002872.3488:02761
02762:-00010:-00024:+00010:002872.3488:02762
02763:+00026:-00036:-00013:002872.3488:02763
02764:+00034:-00034:+00005:002872.3488:02764
02765:+00113:-00012:+00023:002872.3488:02765
02766:+00109:+00005:+00078:002872.3488:02766
02767:+00196:+00004:+00125:002872.3488:02767
02768:+00174:+00032:+00151:002904.8439:02768
02769:+00194:+00035:+00203:002904.8439:02769
02770:+00210:+00033:+00112:002904.8439:02770
02771:+00173:+00065:+00089:002904.8439:02771
02772:+00236:+00052:+00193:002904.8439:02772
02773:+00134:+00009:+00133:002904.8439:02773
02774:+00206:+00056:+00064:002904.8439:02774
02775:+00024:+00023:+00055:002898.5729:02775
02776:+00080:+00079:+00063:002898.5729:02776
02777:+00028:+00036:+00090:002898.5729:02777
02778:+00067:+00076:+00010:002898.5729:02778
02779:+00032:+00098:+00092:002898.5729:02779
02780:+00049:+00115:+00041:002898.5729:02780
02781:+00008:+00099:+00095:002898.5729:02781
02782:+00039:+00088:+00107:002905.2932:02782
02783:+00032:+00067:+00065:002905.2932:02783
02784:+00008:+00055:+00074:002905.2932:02784
02785:+00024:-00001:+00042:002905.2932:02785
02786:+00029:-00017:+00020:002905.2932:02786
02787:+00011:-00039:+00022:002905.2932:02787
02788:+00043:-00054:+00028:002877.9824:02788
02789:-00010:-00109:+00005:002877.9824:02789
02790:+00018:-00108:+00052:002877.9824:02790
02791:+00035:-00133:+00072:002877.9824:02791
02792:+00085:-00121:+00046:002877.9824:02792
02793:+00073:-00151:+00095:002877.9824:02793
02794:+00087:-00121:+00118:002877.9824:02794
02795:+00070:-00157:+00056:002877.9824:02795
02796:+00092:-00120:+00042:002839.3247:02796
02797:+00091:-00154:+00129:002839.3247:02797
02798:+00102:-00152:+00119:002839.3247:02798
02799:+00056:-00133:+00178:002839.3247:02799
02800:+00091:-00122:+00130:002839.3247:02800
02801:+00052:-00098:+00089:002839.3247:02801
02802:+00059:-00072:+00092:002839.3247:02802
02803:+00040:-00065:+00088:002808.6335:02803
02804:+00022:-00046:+00117:002808.6335:02804
02805:+00030:-00017:+00116:002808.6335:02805
02806:+00017:-00011:+00112:002808.6335:02806
02807:+00003:+00018:+00107:002808.6335:02807
02808:-00007:+00000:+00127:002808.6335:02808
02809:-00006:+00022:+00160:002808.6335:02809
02810:-00017:+00033:+00174:002775.4926:02810
02811:-00020:+00035:+00147:002775.4926:02811
02812:-00016:+00024:+00088:002775.4926:02812
02813:-00022:+00034:+00057:002775.4926:02813
02814:-00031:+00009:+00061:002775.4926:02814
02815:-00057:+00018:+00045:002775.4926:02815
02816:-00064:+00000:+00024:002775.4926:02816
02817:-00068:+00007:+00069:002734.0070:02817
02818:-00087:-00033:+00102:002734.0070:02818
02819:-00075:-00036:+00041:002734.0070:02819
02820:-00075:-00060:-00005:002734.0070:02820
02821:-00069:-00056:-00028:002734.0070:02821
02822:-00056:-00074:-00044:002734.0070:02822
02823:-00031:-00084:-00020:002734.0070:02823
02824:-00015:-00154:+00078:002734.0070:02824
02825:-00027:-00168:+00108:002695.1440:02825
02826:-00025:-00199:+00117:002695.1440:02826
02827:-00029:-00180:+00051:002695.1440:02827
02828:-00010:-00194:-00018:002695.1440:02828
02829:-00040:-00217:+00005:002695.1440:02829
02830:-00001:-00216:+00010:002695.1440:02830
02831:-00013:-00195:-00020:002695.1440:02831
02832:+00013:-00191:-00038:002680.0124:02832
02833:+00014:-00205:-00042:002680.0124:02833
02834:-00026:-00160:-00093:002680.0124:02834
02835:+00041:-00164:-00088:002680.0124:02835
02836:+00016:-00131:-00032:002680.0124:02836
02837:+00052:-00098:-00018:002680.0124:02837
02838:+00060:-00052:-00009:002680.0124:02838
02839:+00061:-00011:-00013:002680.0124:02839
02840:+00054:+00010:-00052:002652.9375:02840
02841:+00047:+00066:-00073:002652.9375:02841
02842:+00060:+00066:-00105:002652.9375:02842
02843:+00004:+00084:-00075:002652.9375:02843
02844:+00004:+00071:-00114:002652.9375:02844
02845:-00038:+00072:-00094:002652.9375:02845
02846:-00028:+00088:-00068:002652.9375:02846
02847:-00038:+00099:-00083:002661.1787:02847
02848:-00052:+00091:-00110:002661.1787:02848
02849:-00062:+00099:-00111:002661.1787:02849
02850:-00062:+00111:-00124:002661.1787:02850
02851:-00067:+00103:-00119:002661.1787:02851
02852:-00070:+00118:-00094:002661.1787:02852
02853:-00053:+00130:-00070:002661.1787:02853
02854:-00066:+00104:-00127:002661.1787:02854
02855:-00084:+00112:-00097:002674.2939:02855
02856:-00083:+00110:-00090:002674.2939:02856
02857:-00132:+00100:-00115:002674.2939:02857
02858:-00110:+00076:-00131:002674.2939:02858
02859:-00112:+00076:-00168:002674.2939:02859
02860:-00123:+00068:-00149:002674.2939:02860
02861:-00126:+00055:-00152:002674.2939:02861
02862:-00142:+00053:-00108:002692.9077:02862
02863:-00155:+00019:-00089:002692.9077:02863
02864:-00197:+00014:-00024:002692.9077:02864
02865:-00179:+00019:-00050:002692.9077:02865
02866:-00176:+00019:-00074:002692.9077:02866
02867:-00153:-00018:-00126:002692.9077:02867
02868:-00143:-00001:-00086:002692.9077:02868
02869:-00140:-00018:-00099:002724.1545:02869
02870:-00152:+00006:-00116:002724.1545:02870
02871:-00130:-00017:-00099:002724.1545:02871
02872:-00116:+00008:-00072:002724.1545:02872
02873:-00092:-00004:-00082:002724.1545:02873
02874:-00088:+00017:-00076:002724.1545:02874
02875:-00057:+00015:-00075:002724.1545:02875
02876:-00021:+00056:-00054:002724.1545:02876
02877:-00006:+00063:-00071:002738.9182:02877
02878:+00000:+00080:-00061:002738.9182:02878
02879:-00026:+00097:-00077:002738.9182:02879
02880:-00009:+00097:-00091:002738.9182:02880
02881:-00013:+00113:-00117:002738.9182:02881
02882:-00029:+00087:-00158:002738.9182:02882
02883:-00020:+00109:-00123:002738.9182:02883
02884:-00039:+00115:-00025:002752.0881:02884
02885:-00039:+00106:-00062:002752.0881:02885
02886:-00061:+00105:-00023:002752.0881:02886
02887:-00066:+00109:-00088:002752.0881:02887
02888:-00098:+00110:-00097:002752.0881:02888
02889:-00107:+00109:-00056:002752.0881:02889
02890:-00110:+00114:-00014:002752.0881:02890
02891:-00113:+00111:-00013:002784.0268:02891
02892:-00133:+00128:-00024:002784.0268:02892
02893:-00107:+00118:-00004:002784.0268:02893
02894:-00109:+00108:-00035:002784.0268:02894
02895:-00130:+00119:-00047:002784.0268:02895
02896:-00112:+00118:-00027:002784.0268:02896
02897:-00118:+00130:-00045:002784.0268:02897
02898:-00114:+00122:-00033:002819.5085:02898
02899:-00089:+00144:-00042:002819.5085:02899
02900:-00089:+00117:-00041:002819.5085:02900
02901:-00087:+00130:+00059:002819.5085:02901
02902:-00019:+00092:+00075:002819.5085:02902
02903:-00001:+00078:+00162:002819.5085:02903
02904:+00012:+00057:+00139:002819.5085:02904
02905:-00028:+00015:+00031:002845.9050:02905
02906:-00040:+00009:-00071:002845.9050:02906
02907:-00036:+00009:-00084:002845.9050:02907
02908:-00030:-00020:-00050:002845.9050:02908
02909:-00039:-00032:-00035:002845.9050:02909
02910:-00022:-00023:+00068:002845.9050:02910
02911:+00006:-00050:+00132:002845.9050:02911
02912:+00033:-00035:+00097:002878.9716:02912
02913:+00048:-00058:+00156:002878.9716:02913
02914:-00012:-00069:+00087:002878.9716:02914
02915:+00083:-00059:+00149:002878.9716:02915
02916:+00009:-00085:+00057:002878.9716:02916
02917:+00033:-00039:+00083:002878.9716:02917
02918:+00038:-00085:+00113:002878.9716:02918
02919:+00108:-00051:+00103:002898.1323:02919
02920:+00056:-00066:+00162:002898.1323:02920
02921:+00100:-00034:+00107:002898.1323:02921
02922:+00073:-00034:+00032:002898.1323:02922
02923:+00118:+00011:+00082:002898.1323:02923
02924:+00140:+00008:+00081:002898.1323:02924
02925:+00155:+00051:+00045:002898.1323:02925
02926:+00184:+00047:+00054:002891.8771:02926
02927:+00205:+00083:+00117:002891.8771:02927
02928:+00229:+00086:+00078:002891.8771:02928
02929:+00204:+00092:+00113:002891.8771:02929
02930:+00226:+00105:+00126:002891.8771:02930
02931:+00213:+00124:+00220:002891.8771:02931
02932:+00196:+00103:+00183:002891.8771:02932
02933:+00082:+00115:+00026:002878.8937:02933
02934:+00089:+00088:+00005:002878.8937:02934
02935:+00050:+00079:-00076:002878.8937:02935
02936:+00059:+00026:+00043:002878.8937:02936
02937:+00001:+00021:+00129:002878.8937:02937
02938:-00021:-00017:+00141:002878.8937:02938
02939:-00045:-00010:+00143:002878.8937:02939
02940:-00017:-00049:+00130:002858.2385:02940
02941:-00088:-00070:+00131:002858.2385:02941
02942:-00084:-00093:+00104:002858.2385:02942
02943:-00103:-00104:+00073:002858.2385:02943
02944:-00083:-00138:+00050:002858.2385:02944
02945:-00090:-00132:+00061:002858.2385:02945
02946:-00085:-00144:+00122:002858.2385:02946
02947:-00064:-00130:+00105:002820.2299:02947
02948:-00033:-00133:+00120:002820.2299:02948
02949:+00011:-00155:+00155:002820.2299:02949
02950:+00003:-00135:+00156:002820.2299:02950
02951:+00021:-00121:+00145:002820.2299:02951
02952:+00055:-00098:+00159:002820.2299:02952
02953:+00071:-00097:+00028:002820.2299:02953
02954:+00073:-00067:+00062:002790.1013:02954
02955:+00064:-00043:+00164:002790.1013:02955
02956:+00071:-00042:+00142:002790.1013:02956
02957:+00072:-00028:+00085:002790.1013:02957
02958:+00059:-00033:+00017:002790.1013:02958
02959:+00038:+00004:+00076:002790.1013:02959
02960:+00057:+00019:-00064:002790.1013:02960
02961:+00020:+00018:-00047:002750.9731:02961
02962:+00017:+00038:+00002:002750.9731:02962
02963:+00019:-00032:+00109:002750.9731:02963
02964:+00007:-00033:+00176:002750.9731:02964
02965:+00002:-00025:+00158:002750.9731:02965
02966:-00024:-00043:+00011:002750.9731:02966
02967:-00031:-00044:-00064:002750.9731:02967
02968:-00071:-00098:+00017:002750.9731:02968
02969:-00050:-00112:+00130:002704.4958:02969
02970:-00053:-00144:+00078:002704.4958:02970
02971:-00068:-00153:+00096:002704.4958:02971
02972:-00069:-00151:+00085:002704.4958:02972
02973:-00057:-00167:-00062:002704.4958:02973
02974:-00032:-00134:-00027:002704.4958:02974
02975:+00015:-00154:-00013:002704.4958:02975
02976:+00059:-00141:+00022:002672.3896:02976
02977:+00058:-00152:-00059:002672.3896:02977
02978:+00073:-00156:-00001:002672.3896:02978
02979:+00047:-00148:-00011:002672.3896:02979
02980:+00043:-00098:-00059:002672.3896:02980
02981:+00028:-00099:-00027:002672.3896:02981
02982:+00015:-00055:-00023:002672.3896:02982
02983:-00007:-00076:-00033:002672.3896:02983
02984:+00004:-00044:-00041:002645.8747:02984
02985:+00010:-00054:-00084:002645.8747:02985
02986:+00026:-00051:-00094:002645.8747:02986
02987:+00026:-00024:-00070:002645.8747:02987
02988:+00004:-00023:-00089:002645.8747:02988
02989:-00014:-00009:-00054:002645.8747:02989
02990:-00013:+00006:-00061:002645.8747:02990
02991:-00026:-00007:-00036:002641.7365:02991
02992:-00045:-00005:-00065:002641.7365:02992
02993:-00059:+00021:-00060:002641.7365:02993
02994:-00068:+00020:-00118:002641.7365:02994
02995:-00059:+00058:-00100:002641.7365:02995
02996:-00040:+00059:-00116:002641.7365:02996
02997:-00068:+00097:-00125:002641.7365:02997
02998:-00057:+00090:-00073:002641.7365:02998
02999:-00035:+00128:-00052:002655.5563:02999
03000:-00058:+00128:-00098:002655.5563:03000
03001:-00046:+00134:-00078:002655.5563:03001
03002:-00050:+00158:-00076:002655.5563:03002
03003:-00102:+00145:-00087:002655.5563:03003
03004:-00104:+00138:-00106:002655.5563:03004
03005:-00140:+00139:-00112:002655.5563:03005
03006:-00175:+00130:-00099:002680.0554:03006
03007:-00210:+00101:-00110:002680.0554:03007
03008:-00213:+00087:-00112:002680.0554:03008
03009:-00206:+00060:-00126:002680.0554:03009
03010:-00180:+00068:-00131:002680.0554:03010
03011:-00169:+00034:-00097:002680.0554:03011
03012:-00159:+00037:-00097:002680.0554:03012
03013:-00159:+00005:-00095:002680.0554:03013
03014:-00154:-00031:-00093:002698.6567:03014
03015:-00166:-00047:-00109:002698.6567:03015
03016:-00180:-00054:-00124:002698.6567:03016
03017:-00138:-00039:-00116:002698.6567:03017
03018:-00125:-00041:-00104:002698.6567:03018
03019:-00079:-00025:-00144:002698.6567:03019
03020:-00084:-00012:-00041:002698.6567:03020
03021:-00045:+00001:-00021:002724.0891:03021
03022:-00029:+00017:-00046:002724.0891:03022
03023:+00012:+00012:-00081:002724.0891:03023
03024:+00032:+00048:-00106:002724.0891:03024
03025:+00043:+00069:-00117:002724.0891:03025
03026:+00055:+00082:-00136:002724.0891:03026
03027:+00038:+00097:-00052:002724.0891:03027
03028:+00035:+00096:-00028:002724.0891:03028
03029:+00017:+00091:-00020:002750.9553:03029
03030:-00003:+00091:-00105:002750.9553:03030
03031:-00041:+00113:-00138:002750.9553:03031
03032:-00052:+00102:-00115:002750.9553:03032
03033:-00067:+00109:-00077:002750.9553:03033
03034:-00105:+00088:-00075:002750.9553:03034
03035:-00114:+00101:-00041:002750.9553:03035
03036:-00104:+00110:-00037:002770.3417:03036
03037:-00107:+00131:-00054:002770.3417:03037
03038:-00115:+00125:-00029:002770.3417:03038
03039:-00119:+00117:+00001:002770.3417:03039
03040:-00134:+00127:-00027:002770.3417:03040
03041:-00135:+00143:+00003:002770.3417:03041
03042:-00111:+00121:+00020:002770.3417:03042
03043:-00108:+00120:-00001:002808.6984:03043
03044:-00097:+00126:-00029:002808.6984:03044
03045:-00075:+00118:-00019:002808.6984:03045
03046:-00100:+00091:-00116:002808.6984:03046
03047:-00086:+00080:-00061:002808.6984:03047
03048:-00081:+00057:+00016:002808.6984:03048
03049:-00067:+00063:+00086:002808.6984:03049
03050:-00087:+00051:+00044:002838.7583:03050
03051:+00011:+00058:+00096:002838.7583:03051
03052:-00005:+00011:+00017:002838.7583:03052
03053:-00023:+00015:+00055:002838.7583:03053
03054:-00013:-00013:+00068:002838.7583:03054
03055:-00006:+00008:+00099:002838.7583:03055
03056:+00013:-00035:-00004:002838.7583:03056
03057:+00041:-00001:+00010:002872.0122:03057
03058:-00033:-00078:+00085:002872.0122:03058
03059:+00071:-00023:+00101:002872.0122:03059
03060:+00073:-00076:+00081:002872.0122:03060
03061:+00065:-00054:+00127:002872.0122:03061
03062:+00056:-00080:+00042:002872.0122:03062
03063:+00081:-00094:+00175:002872.0122:03063
03064:+00116:-00082:+00176:002885.4238:03064
03065:+00091:-00067:+00137:002885.4238:03065
03066:+00096:-00044:+00065:002885.4238:03066
03067:+00070:-00025:+00132:002885.4238:03067
03068:+00102:-00024:+00102:002885.4238:03068
03069:+00100:-00009:+00054:002885.4238:03069
03070:+00165:+00023:+00055:002885.4238:03070
03071:+00165:+00051:+00035:002898.1071:03071
03072:+00179:+00048:+00042:002898.1071:03072
03073:+00213:+00079:+00083:002898.1071:03073
03074:+00208:+00071:-00005:002898.1071:03074
03075:+00246:+00113:+00086:002898.1071:03075
03076:+00271:+00112:+00199:002898.1071:03076
03077:+00245:+00126:+00241:002898.1071:03077
03078:+00176:+00118:+00165:002871.9926:03078
03079:+00149:+00105:+00003:002871.9926:03079
03080:+00132:+00108:-00045:002871.9926:03080
03081:+00039:+00062:+00035:002871.9926:03081
03082:-00011:+00047:+00107:002871.9926:03082
03083:-00015:+00015:+00080:002871.9926:03083
03084:-00045:-00006:-00004:002871.9926:03084
03085:-00056:-00046:+00097:002859.3823:03085
03086:-00070:-00029:+00062:002859.3823:03086
03087:-00063:-00054:+00140:002859.3823:03087
03088:-00031:-00054:+00171:002859.3823:03088
03089:-00036:-00069:+00121:002859.3823:03089
03090:-00034:-00093:+00062:002859.3823:03090
03091:-00055:-00108:+00045:002859.3823:03091
03092:-00059:-00123:+00096:002825.8325:03092
03093:-00073:-00121:+00073:002825.8325:03093
03094:-00058:-00139:+00098:002825.8325:03094
03095:-00029:-00140:+00117:002825.8325:03095
03096:-00043:-00143:+00149:002825.8325:03096
03097:+00008:-00122:+00207:002825.8325:03097
03098:+00038:-00113:+00112:002825.8325:03098
03099:+00054:-00094:+00075:002782.6210:03099
03100:+00078:-00071:+00106:002782.6210:03100
03101:+00081:-00081:+00149:002782.6210:03101
03102:+00090:-00056:+00126:002782.6210:03102
03103:+00105:-00025:+00123:002782.6210:03103
03104:+00105:-00030:+00141:002782.6210:03104
03105:+00066:-00019:+00126:002782.6210:03105
03106:+00076:+00008:+00111:002753.7028:03106
03107:+00071:-00004:+00054:002753.7028:03107
03108:+00032:-00001:-00072:002753.7028:03108
03109:+00014:+00009:-00011:002753.7028:03109
03110:+00013:+00024:-00018:002753.7028:03110
03111:-00022:+00006:+00037:002753.7028:03111
03112:-00029:-00014:+00037:002753.7028:03112
03113:-00039:-00032:+00101:002753.7028:03113
03114:-00048:-00061:+00013:002726.9282:03114
03115:-00086:-00060:-00029:002726.9282:03115
03116:-00076:-00083:-00015:002726.9282:03116
03117:-00079:-00109:-00016:002726.9282:03117
03118:-00079:-00128:-00008:002726.9282:03118
03119:-00100:-00116:+00037:002726.9282:03119
03120:-00083:-00156:+00014:002726.9282:03120
03121:-00053:-00152:-00040:002681.3715:03121
03122:-00039:-00147:-00050:002681.3715:03122
03123:+00010:-00151:-00002:002681.3715:03123
03124:+00018:-00150:-00022:002681.3715:03124
03125:+00035:-00153:-00044:002681.3715:03125
03126:+00057:-00143:-00011:002681.3715:03126
03127:+00075:-00160:+00004:002681.3715:03127
03128:+00053:-00126:-00003:002681.3715:03128
03129:+00070:-00126:+00020:002661.1743:03129
03130:+00035:-00075:-00032:002661.1743:03130
03131:+00042:-00064:-00057:002661.1743:03131
03132:+00049:-00026:-00092:002661.1743:03132
03133:+00020:-00033:-00097:002661.1743:03133
03134:+00021:-00015:-00041:002661.1743:03134
03135:+00016:-00002:-00029:002661.1743:03135
03136:+00015:+00025:-00063:002645.8540:03136
03137:-00008:+00045:-00079:002645.8540:03137
03138:-00008:+00065:-00065:002645.8540:03138
03139:-00042:+00068:-00099:002645.8540:03139
03140:-00023:+00078:-00088:002645.8540:03140
03141:-00008:+00076:-00073:002645.8540:03141
03142:-00011:+00074:-00074:002645.8540:03142
03143:-00021:+00076:-00049:002645.8540:03143
03144:-00060:+00074:-00033:002652.9291:03144
03145:-00070:+00095:-00065:002652.9291:03145
03146:-00078:+00082:-00058:002652.9291:03146
03147:-00108:+00072:-00112:002652.9291:03147
03148:-00123:+00070:-00115:002652.9291:03148
03149:-00140:+00051:-00102:002652.9291:03149
03150:-00155:+00042:-00104:002652.9291:03150
03151:-00170:+00043:-00115:002672.3977:03151
03152:-00209:+00070:-00100:002672.3977:03152
03153:-00189:+00047:-00086:002672.3977:03153
03154:-00200:+00056:-00136:002672.3977:03154
03155:-00178:+00045:-00084:002672.3977:03155
03156:-00167:+00060:-00028:002672.3977:03156
03157:-00142:+00040:-00042:002672.3977:03157
03158:-00143:+00064:-00079:002709.0727:03158
03159:-00124:+00054:-00096:002709.0727:03159
03160:-00136:+00063:-00103:002709.0727:03160
03161:-00126:+00038:-00113:002709.0727:03161
03162:-00116:+00026:-00116:002709.0727:03162
03163:-00083:+00013:-00102:002709.0727:03163
03164:-00062:+00013:-00110:002709.0727:03164
03165:-00051:+00017:-00101:002709.0727:03165
03166:-00046:+00019:-00122:002716.2897:03166
03167:-00072:+00009:-00126:002716.2897:03167
03168:-00049:+00011:-00075:002716.2897:03168
03169:-00061:+00039:-00052:002716.2897:03169
03170:-00043:+00039:-00094:002716.2897:03170
03171:-00019:+00042:-00091:002716.2897:03171
03172:-00014:+00069:-00064:002716.2897:03172
03173:-00007:+00069:-00071:002747.7189:03173
03174:+00028:+00092:-00082:002747.7189:03174
03175:+00047:+00111:-00073:002747.7189:03175
03176:+00008:+00124:-00083:002747.7189:03176
03177:+00008:+00126:-00118:002747.7189:03177
03178:+00011:+00130:-00072:002747.7189:03178
03179:-00023:+00114:-00030:002747.7189:03179
03180:-00055:+00104:-00012:002769.2861:03180
03181:-00076:+00090:-00050:002769.2861:03181
03182:-00123:+00100:-00040:002769.2861:03182
03183:-00145:+00098:-00064:002769.2861:03183
03184:-00157:+00087:-00024:002769.2861:03184
03185:-00156:+00109:-00016:002769.2861:03185
03186:-00169:+00091:-00006:002769.2861:03186
03187:-00158:+00114:+00003:002788.8251:03187
03188:-00140:+00116:-00039:002788.8251:03188
03189:-00122:+00109:-00033:002788.8251:03189
03190:-00088:+00110:-00029:002788.8251:03190
03191:-00063:+00126:+00007:002788.8251:03191
03192:-00040:+00116:+00015:002788.8251:03192
03193:+00014:+00121:+00003:002788.8251:03193
03194:+00025:+00131:+00013:002788.8251:03194
03195:-00021:+00103:+00125:002814.8811:03195
03196:-00029:+00097:+00111:002814.8811:03196
03197:-00031:+00109:+00065:002814.8811:03197
03198:-00020:+00076:-00078:002814.8811:03198
03199:-00032:+00083:-00094:002814.8811:03199
03200:-00031:+00065:-00081:002814.8811:03200
03201:-00021:+00034:+00012:002814.8811:03201
03202:-00001:+00038:+00062:002845.2075:03202
03203:+00006:-00015:+00099:002845.2075:03203
03204:+00011:-00029:+00107:002845.2075:03204
03205:-00007:-00045:+00087:002845.2075:03205
03206:+00000:-00061:+00019:002845.2075:03206
03207:+00011:-00092:-00047:002845.2075:03207
03208:-00044:-00078:-00001:002845.2075:03208
03209:-00070:-00098:-00035:002858.8017:03209
03210:-00042:-00127:+00108:002858.8017:03210
03211:-00039:-00119:+00069:002858.8017:03211
03212:-00019:-00123:+00132:002858.8017:03212
03213:-00008:-00115:+00078:002858.8017:03213
03214:-00026:-00117:+00136:002858.8017:03214
03215:+00072:-00115:+00190:002858.8017:03215
03216:+00061:-00100:+00152:002892.0334:03216
03217:+00091:-00069:+00047:002892.0334:03217
03218:+00094:-00041:+00157:002892.0334:03218
03219:+00147:-00012:+00093:002892.0334:03219
03220:+00159:+00052:+00058:002892.0334:03220
03221:+00157:+00056:+00022:002892.0334:03221
03222:+00211:+00111:+00097:002904.8188:03222
03223:+00203:+00117:+00076:002904.8188:03223
03224:+00225:+00160:+00070:002904.8188:03224
03225:+00231:+00207:+00090:002904.8188:03225
03226:+00223:+00181:+00101:002904.8188:03226
03227:+00270:+00244:+00078:002904.8188:03227
03228:+00230:+00226:+00108:002904.8188:03228
03229:+00255:+00241:+00042:002885.2119:03229
03230:+00173:+00209:+00118:002885.2119:03230
03231:+00203:+00165:+00188:002885.2119:03231
03232:+00122:+00158:+00120:002885.2119:03232
03233:+00091:+00091:-00052:002885.2119:03233
03234:+00037:+00065:-00044:002885.2119:03234
03235:+00010:+00024:+00058:002885.2119:03235
03236:-00078:-00064:+00055:002878.9130:03236
03237:-00115:-00070:+00001:002878.9130:03237
03238:-00079:-00139:+00097:002878.9130:03238
03239:-00119:-00186:+00097:002878.9130:03239
03240:-00146:-00184:+00075:002878.9130:03240
03241:-00144:-00205:+00072:002878.9130:03241
03242:-00130:-00222:+00090:002878.9130:03242
03243:-00120:-00233:+00175:002845.2316:03243
03244:-00117:-00266:+00146:002845.2316:03244
03245:-00116:-00238:+00128:002845.2316:03245
03246:-00078:-00248:+00148:002845.2316:03246
03247:-00057:-00231:+00114:002845.2316:03247
03248:-00036:-00208:+00045:002845.2316:03248
03249:+00002:-00185:+00130:002845.2316:03249
03250:+00045:-00158:+00154:002820.1445:03250
03251:+00065:-00144:+00082:002820.1445:03251
03252:+00109:-00110:+00101:002820.1445:03252
03253:+00127:-00071:+00133:002820.1445:03253
03254:+00146:-00042:+00033:002820.1445:03254
03255:+00176:-00020:+00065:002820.1445:03255
03256:+00175:+00018:+00078:002820.1445:03256
03257:+00181:+00047:+00024:002820.1445:03257
03258:+00153:+00093:-00019:002790.1472:03258
03259:+00139:+00126:+00048:002790.1472:03259
03260:+00081:+00128:-00025:002790.1472:03260
03261:+00052:+00089:+00072:002790.1472:03261
03262:+00053:+00096:+00134:002790.1472:03262
03263:-00026:+00079:+00112:002790.1472:03263
03264:-00020:+00059:-00007:002790.1472:03264
03265:-00063:+00039:+00000:002769.3459:03265
03266:-00088:+00000:-00007:002769.3459:03266
03267:-00082:-00011:-00033:002769.3459:03267
03268:-00133:-00050:+00009:002769.3459:03268
03269:-00148:-00079:+00021:002769.3459:03269
03270:-00147:-00090:-00078:002769.3459:03270
03271:-00146:-00138:-00023:002769.3459:03271
03272:-00111:-00144:-00002:002722.1430:03272
03273:-00062:-00202:+00011:002722.1430:03273
03274:-00071:-00220:-00026:002722.1430:03274
03275:-00051:-00232:-00105:002722.1430:03275
03276:-00042:-00221:-00095:002722.1430:03276
03277:+00005:-00235:+00001:002722.1430:03277
03278:+00018:-00225:+00015:002722.1430:03278
03279:+00056:-00231:+00057:002722.1430:03279
03280:+00073:-00185:+00013:002700.8579:03280
03281:+00070:-00188:-00062:002700.8579:03281
03282:+00050:-00121:-00122:002700.8579:03282
03283:+00038:-00120:-00121:002700.8579:03283
03284:+00070:-00095:-00111:002700.8579:03284
03285:+00055:-00042:-00105:002700.8579:03285
03286:+00063:-00032:-00051:002700.8579:03286
03287:+00019:-00001:-00034:002680.0083:03287
03288:+00027:+00012:-00049:002680.0083:03288
03289:+00015:+00031:-00044:002680.0083:03289
03290:-00016:+00063:-00085:002680.0083:03290
03291:-00045:+00082:-00060:002680.0083:03291
03292:-00069:+00099:-00046:002680.0083:03292
03293:-00083:+00128:-00018:002680.0083:03293
03294:-00065:+00108:-00067:002669.9462:03294
03295:-00092:+00122:-00085:002669.9462:03295
03296:-00118:+00140:-00122:002669.9462:03296
03297:-00123:+00134:-00155:002669.9462:03297
03298:-00110:+00135:-00186:002669.9462:03298
03299:-00109:+00139:-00112:002669.9462:03299
03300:-00131:+00122:-00095:002669.9462:03300
03301:-00138:+00145:-00068:002669.9462:03301
03302:-00138:+00139:-00075:002695.1184:03302
03303:-00168:+00120:-00068:002695.1184:03303
03304:-00167:+00124:-00099:002695.1184:03304
03305:-00156:+00128:-00103:002695.1184:03305
03306:-00180:+00089:-00095:002695.1184:03306
03307:-00152:+00080:-00112:002695.1184:03307
03308:-00150:+00081:-00129:002695.1184:03308
03309:-00112:+00048:-00116:002720.9499:03309
03310:-00113:+00027:-00073:002720.9499:03310
03311:-00068:+00022:-00070:002720.9499:03311
03312:-00050:+00022:-00058:002720.9499:03312
03313:-00044:-00002:-00061:002720.9499:03313
03314:-00012:+00015:-00040:002720.9499:03314
03315:+00001:+00010:-00063:002720.9499:03315
03316:+00007:+00014:-00104:002720.9499:03316
03317:+00041:+00011:-00103:002733.9716:03317
03318:+00040:+00013:-00103:002733.9716:03318
03319:+00028:+00009:-00092:002733.9716:03319
03320:+00002:+00034:-00071:002733.9716:03320
03321:+00009:+00035:-00087:002733.9716:03321
03322:-00011:+00025:-00046:002733.9716:03322
03323:-00026:+00041:-00088:002733.9716:03323
03324:-00004:+00044:-00123:002771.7893:03324
03325:-00016:+00078:-00063:002771.7893:03325
03326:-00017:+00067:-00001:002771.7893:03326
03327:-00052:+00062:-00045:002771.7893:03327
03328:-00089:+00062:-00103:002771.7893:03328
03329:-00080:+00056:-00127:002771.7893:03329
03330:-00102:+00063:-00121:002771.7893:03330
03331:-00134:+00065:-00084:002787.8908:03331
03332:-00123:+00057:-00077:002787.8908:03332
03333:-00133:+00062:-00055:002787.8908:03333
03334:-00145:+00080:-00077:002787.8908:03334
03335:-00148:+00082:-00040:002787.8908:03335
03336:-00145:+00085:-00017:002787.8908:03336
03337:-00124:+00095:-00031:002787.8908:03337
03338:-00132:+00087:-00032:002807.6035:03338
03339:-00096:+00090:+00012:002807.6035:03339
03340:-00116:+00088:+00042:002807.6035:03340
03341:-00080:+00075:+00011:002807.6035:03341
03342:-00076:+00098:+00020:002807.6035:03342
03343:-00069:+00098:+00029:002807.6035:03343
03344:-00032:+00072:+00080:002807.6035:03344
03345:-00013:+00065:+00059:002846.5180:03345
03346:+00009:+00063:+00049:002846.5180:03346
03347:-00003:+00052:-00004:002846.5180:03347
03348:-00026:+00053:+00018:002846.5180:03348
03349:-00005:+00053:+00061:002846.5180:03349
03350:+00016:+00034:+00081:002846.5180:03350
03351:+00001:+00027:+00042:002846.5180:03351
03352:+00035:+00050:+00045:002871.4333:03352
03353:+00049:+00050:+00072:002871.4333:03353
03354:+00055:+00051:+00084:002871.4333:03354
03355:+00086:+00046:+00125:002871.4333:03355
03356:+00054:+00070:+00106:002871.4333:03356
03357:+00063:+00056:+00104:002871.4333:03357
03358:+00209:+00054:+00193:002871.4333:03358
03359:+00112:+00031:+00141:002891.8618:03359
03360:+00139:+00030:+00066:002891.8618:03360
03361:+00123:+00052:+00101:002891.8618:03361
03362:+00083:+00030:+00045:002891.8618:03362
03363:+00127:+00041:+00062:002891.8618:03363
03364:+00105:+00024:+00065:002891.8618:03364
03365:+00095:+00051:+00038:002891.8618:03365
03366:+00080:+00024:+00033:002891.9887:03366
03367:+00098:+00025:+00040:002891.9887:03367
03368:+00119:+00028:+00081:002891.9887:03368
03369:+00067:+00033:+00057:002891.9887:03369
03370:+00088:+00017:+00082:002891.9887:03370
03371:+00054:-00009:+00070:002891.9887:03371
03372:+00039:-00024:+00058:002891.9887:03372
03373:+00018:-00067:+00055:002878.0070:03373
03374:+00014:-00070:+00015:002878.0070:03374
03375:+00026:-00106:+00093:002878.0070:03375
03376:+00016:-00125:+00125:002878.0070:03376
03377:-00004:-00133:-00002:002878.0070:03377
03378:-00011:-00144:+00004:002878.0070:03378
03379:+00031:-00154:+00097:002878.0070:03379
03380:+00046:-00156:+00098:002845.8178:03380
03381:+00020:-00153:+00101:002845.8178:03381
03382:+00070:-00142:+00105:002845.8178:03382
03383:+00074:-00128:+00102:002845.8178:03383
03384:+00035:-00122:+00094:002845.8178:03384
03385:+00039:-00126:+00146:002845.8178:03385
03386:+00039:-00084:+00148:002845.8178:03386
03387:+00038:-00070:+00142:002827.4841:03387
03388:+00049:-00047:+00168:002827.4841:03388
03389:+00064:-00013:+00139:002827.4841:03389
03390:+00070:+00008:+00117:002827.4841:03390
03391:+00061:+00049:+00112:002827.4841:03391
03392:+00079:+00052:+00099:002827.4841:03392
03393:+00068:+00080:+00064:002827.4841:03393
03394:+00054:+00062:+00107:002787.9099:03394
03395:+00052:+00061:+00121:002787.9099:03395
03396:+00049:+00055:+00141:002787.9099:03396
03397:+00036:+00055:+00129:002787.9099:03397
03398:+00029:+00067:+00078:002787.9099:03398
03399:-00003:+00059:+00071:002787.9099:03399
03400:-00038:+00024:+00066:002787.9099:03400
03401:-00054:+00035:+00019:002739.9821:03401
03402:-00071:+00006:-00058:002739.9821:03402
03403:-00080:-00017:+00027:002739.9821:03403
03404:-00103:-00041:+00081:002739.9821:03404
03405:-00082:-00057:+00087:002739.9821:03405
03406:-00066:-00070:+00047:002739.9821:03406
03407:-00087:-00111:+00148:002739.9821:03407
03408:-00076:-00118:+00056:002739.9821:03408
03409:-00095:-00152:+00006:002706.6176:03409
03410:-00089:-00183:-00011:002706.6176:03410
03411:-00074:-00163:+00007:002706.6176:03411
03412:-00063:-00195:-00035:002706.6176:03412
03413:-00070:-00197:-00026:002706.6176:03413
03414:-00033:-00215:+00071:002706.6176:03414
03415:-00026:-00230:+00027:002706.6176:03415
03416:-00007:-00214:+00065:002662.8110:03416
03417:+00006:-00187:+00029:002662.8110:03417
03418:+00023:-00150:-00075:002662.8110:03418
03419:+00037:-00151:-00133:002662.8110:03419
03420:+00087:-00134:-00006:002662.8110:03420
03421:+00077:-00101:-00013:002662.8110:03421
03422:+00060:-00072:+00025:002662.8110:03422
03423:+00063:-00064:-00007:002662.8110:03423
03424:+00033:-00023:-00044:002636.1774:03424
03425:+00043:-00018:-00080:002636.1774:03425
03426:+00005:-00006:-00053:002636.1774:03426
03427:+00026:+00019:-00110:002636.1774:03427
03428:+00002:+00023:-00067:002636.1774:03428
03429:-00009:+00014:-00037:002636.1774:03429
03430:-00041:+00025:-00008:002636.1774:03430
03431:-00053:+00024:-00021:002636.1774:03431
03432:-00070:+00043:-00048:002617.1591:03432
03433:-00068:+00047:-00093:002617.1591:03433
03434:-00087:+00078:-00110:002617.1591:03434
03435:-00065:+00055:-00104:002617.1591:03435
03436:-00085:+00081:-00112:002617.1591:03436
03437:-00079:+00079:-00089:002617.1591:03437
03438:-00073:+00071:-00068:002617.1591:03438
03439:-00035:+00087:-00060:002629.0778:03439
03440:-00016:+00094:-00105:002629.0778:03440
03441:-00045:+00089:-00097:002629.0778:03441
03442:-00019:+00114:-00054:002629.0778:03442
03443:-00032:+00095:-00119:002629.0778:03443
03444:-00035:+00092:-00127:002629.0778:03444
03445:-00051:+00100:-00132:002629.0778:03445
03446:-00067:+00094:-00094:002629.0778:03446
03447:-00084:+00068:-00115:002647.3315:03447
03448:-00079:+00069:-00154:002647.3315:03448
03449:-00106:+00049:-00120:002647.3315:03449
03450:-00129:+00035:-00071:002647.3315:03450
03451:-00148:+00023:-00071:002647.3315:03451
03452:-00157:+00004:-00125:002647.3315:03452
03453:-00176:-00012:-00087:002647.3315:03453
03454:-00177:-00019:-00076:002683.7036:03454
03455:-00210:-00024:-00071:002683.7036:03455
03456:-00207:-00025:-00122:002683.7036:03456
03457:-00204:-00012:-00090:002683.7036:03457
03458:-00200:-00026:-00106:002683.7036:03458
03459:-00189:-00021:-00076:002683.7036:03459
03460:-00179:+00001:-00071:002683.7036:03460
03461:-00130:+00009:-00111:002683.7036:03461
03462:-00114:+00037:-00093:002709.1252:03462
03463:-00049:+00065:-00070:002709.1252:03463
03464:-00058:+00061:-00108:002709.1252:03464
03465:-00042:+00075:-00069:002709.1252:03465
03466:-00001:+00089:-00009:002709.1252:03466
03467:-00009:+00116:-00034:002709.1252:03467
03468:+00008:+00127:-00057:002709.1252:03468
03469:+00023:+00142:-00075:002733.9626:03469
03470:+00018:+00140:-00073:002733.9626:03470
03471:+00027:+00145:-00103:002733.9626:03471
03472:+00004:+00169:-00067:002733.9626:03472
03473:+00002:+00167:-00022:002733.9626:03473
03474:+00014:+00164:-00080:002733.9626:03474
03475:-00001:+00191:-00082:002733.9626:03475
03476:-00030:+00189:-00045:002771.7983:03476
03477:-00059:+00167:-00026:002771.7983:03477
03478:-00060:+00186:-00064:002771.7983:03478
03479:-00068:+00174:-00045:002771.7983:03479
03480:-00092:+00153:-00062:002771.7983:03480
03481:-00108:+00152:-00075:002771.7983:03481
03482:-00148:+00160:-00024:002771.7983:03482
03483:-00153:+00122:-00006:002800.4057:03483
03484:-00140:+00120:+00022:002800.4057:03484
03485:-00146:+00109:-00046:002800.4057:03485
03486:-00165:+00088:-00053:002800.4057:03486
03487:-00144:+00078:-00027:002800.4057:03487
03488:-00133:+00041:+00081:002800.4057:03488
03489:-00109:+00009:+00099:002800.4057:03489
03490:-00114:+00000:+00112:002832.9711:03490
03491:-00104:-00032:+00050:002832.9711:03491
03492:-00118:-00046:-00019:002832.9711:03492
03493:-00090:-00068:-00097:002832.9711:03493
03494:-00074:-00063:-00093:002832.9711:03494
03495:-00057:-00073:-00017:002832.9711:03495
03496:-00010:-00097:+00105:002832.9711:03496
03497:+00009:-00097:-00024:002878.8300:03497
03498:+00042:-00043:+00000:002878.8300:03498
03499:+00084:-00076:+00079:002878.8300:03499
03500:+00104:-00094:+00194:002878.8300:03500
03501:+00110:-00055:+00155:002878.8300:03501
03502:+00187:-00029:+00204:002878.8300:03502
03503:+00134:-00054:+00101:002878.8300:03503
03504:+00145:-00027:+00096:002898.1118:03504
03505:+00149:-00043:+00101:002898.1118:03505
03506:+00165:-00025:+00101:002898.1118:03506
03507:+00111:-00028:+00118:002898.1118:03507
03508:+00133:+00007:+00103:002898.1118:03508
03509:+00123:+00017:+00108:002898.1118:03509
03510:+00136:+00029:+00119:002898.1118:03510
03511:+00109:+00041:+00086:002905.3105:03511
03512:+00093:+00084:+00047:002905.3105:03512
03513:+00123:+00072:+00081:002905.3105:03513
03514:+00105:+00074:+00087:002905.3105:03514
03515:+00124:+00076:+00079:002905.3105:03515
03516:+00124:+00086:+00238:002905.3105:03516
03517:+00122:+00092:+00170:002905.3105:03517
03518:+00090:+00114:-00033:002898.6677:03518
03519:+00086:+00089:+00010:002898.6677:03519
03520:+00092:+00071:-00001:002898.6677:03520
03521:+00047:+00042:+00098:002898.6677:03521
03522:+00028:+00063:+00116:002898.6677:03522
03523:+00008:+00019:+00030:002898.6677:03523
03524:+00042:+00009:+00021:002898.6677:03524
03525:+00023:-00017:+00066:002884.7158:03525
03526:+00010:+00005:+00105:002884.7158:03526
03527:+00002:-00036:+00172:002884.7158:03527
03528:+00001:-00046:+00090:002884.7158:03528
03529:+00015:-00060:+00087:002884.7158:03529
03530:-00006:-00071:+00060:002884.7158:03530
03531:-00006:-00083:+00078:002884.7158:03531
03532:-00055:-00109:+00076:002858.8793:03532
03533:-00013:-00089:+00109:002858.8793:03533
03534:-00034:-00126:+00075:002858.8793:03534
03535:-00027:-00103:+00093:002858.8793:03535
03536:-00041:-00129:+00066:002858.8793:03536
03537:+00008:-00124:+00043:002858.8793:03537
03538:-00001:-00128:+00100:002858.8793:03538
03539:+00044:-00109:+00109:002827.4558:03539
03540:+00016:-00086:+00130:002827.4558:03540
03541:+00055:-00069:+00143:002827.4558:03541
03542:+00043:-00077:+00134:002827.4558:03542
03543:+00061:-00064:+00159:002827.4558:03543
03544:+00049:-00064:+00092:002827.4558:03544
03545:+00068:-00012:+00098:002827.4558:03545
03546:+00083:-00027:+00055:002800.4289:03546
03547:+00074:-00017:+00017:002800.4289:03547
03548:+00067:-00002:+00013:002800.4289:03548
03549:+00064:+00010:-00034:002800.4289:03549
03550:+00070:+00017:-00015:002800.4289:03550
03551:+00072:+00001:+00051:002800.4289:03551
03552:+00077:-00002:+00011:002800.4289:03552
03553:+00059:+00008:-00018:002752.0432:03553
03554:+00036:+00003:+00047:002752.0432:03554
03555:+00017:-00035:+00109:002752.0432:03555
03556:-00007:-00075:+00176:002752.0432:03556
03557:-00034:-00073:+00172:002752.0432:03557
03558:-00090:-00089:+00083:002752.0432:03558
03559:-00115:-00101:-00033:002752.0432:03559
03560:-00108:-00147:-00039:002752.0432:03560
03561:-00113:-00175:+00005:002712.4238:03561
03562:-00096:-00176:+00004:002712.4238:03562
03563:-00076:-00205:-00028:002712.4238:03563
03564:-00050:-00180:-00024:002712.4238:03564
03565:-00070:-00191:-00023:002712.4238:03565
03566:-00057:-00190:+00010:002712.4238:03566
03567:-00009:-00194:-00020:002712.4238:03567
03568:-00010:-00175:+00024:002674.1950:03568
03569:+00046:-00173:-00003:002674.1950:03569
03570:+00042:-00149:+00003:002674.1950:03570
03571:+00057:-00114:-00016:002674.1950:03571
03572:+00053:-00093:-00035:002674.1950:03572
03573:+00090:-00051:-00038:002674.1950:03573
03574:+00087:-00048:-00042:002674.1950:03574
03575:+00090:-00005:-00028:002674.1950:03575
03576:+00080:+00021:-00023:002647.2939:03576
03577:+00088:+00031:-00091:002647.2939:03577
03578:+00086:+00049:-00084:002647.2939:03578
03579:+00017:+00057:-00102:002647.2939:03579
03580:-00001:+00082:-00090:002647.2939:03580
03581:-00038:+00055:-00082:002647.2939:03581
03582:-00087:+00084:-00093:002647.2939:03582
03583:-00104:+00088:-00078:002650.0073:03583
03584:-00110:+00099:-00064:002650.0073:03584
03585:-00146:+00111:-00068:002650.0073:03585
03586:-00162:+00109:-00102:002650.0073:03586
03587:-00174:+00087:-00126:002650.0073:03587
03588:-00196:+00093:-00132:002650.0073:03588
03589:-00186:+00088:-00130:002650.0073:03589
03590:-00156:+00091:-00199:002650.0073:03590
03591:-00157:+00092:-00189:002662.7600:03591
03592:-00140:+00104:-00154:002662.7600:03592
03593:-00152:+00091:-00135:002662.7600:03593
03594:-00166:+00091:-00129:002662.7600:03594
03595:-00143:+00092:-00055:002662.7600:03595
03596:-00148:+00096:-00044:002662.7600:03596
03597:-00121:+00074:-00072:002662.7600:03597
03598:-00108:+00077:-00054:002675.5039:03598
03599:-00118:+00067:-00097:002675.5039:03599
03600:-00121:+00045:-00128:002675.5039:03600
03601:-00097:+00050:-00143:002675.5039:03601
03602:-00115:+00031:-00086:002675.5039:03602
03603:-00103:+00033:-00113:002675.5039:03603
03604:-00078:+00015:-00097:002675.5039:03604
03605:-00066:+00000:-00108:002675.5039:03605
03606:-00090:+00021:-00091:002695.0500:03606
03607:-00064:+00020:-00098:002695.0500:03607
03608:-00085:+00001:-00011:002695.0500:03608
03609:-00066:+00015:-00037:002695.0500:03609
03610:-00088:+00025:-00046:002695.0500:03610
03611:-00075:+00027:-00055:002695.0500:03611
03612:-00069:+00039:-00124:002695.0500:03612
03613:-00049:+00040:-00057:002720.8481:03613
03614:-00022:+00048:-00035:002720.8481:03614
03615:-00017:+00048:-00010:002720.8481:03615
03616:-00011:+00054:-00103:002720.8481:03616
03617:-00002:+00043:-00130:002720.8481:03617
03618:-00043:+00053:-00094:002720.8481:03618
03619:-00037:+00049:-00080:002720.8481:03619
03620:-00063:+00044:-00010:002745.8891:03620
03621:-00090:+00059:-00007:002745.8891:03621
03622:-00088:+00059:-00036:002745.8891:03622
03623:-00084:+00098:-00043:002745.8891:03623
03624:-00090:+00074:-00079:002745.8891:03624
03625:-00080:+00114:-00041:002745.8891:03625
03626:-00083:+00108:-00028:002745.8891:03626
03627:-00099:+00131:-00005:002745.8891:03627
03628:-00086:+00145:+00005:002777.7145:03628
03629:-00076:+00156:-00018:002777.7145:03629
03630:-00101:+00155:-00028:002777.7145:03630
03631:-00088:+00172:+00000:002777.7145:03631
03632:-00078:+00146:+00019:002777.7145:03632
03633:-00077:+00142:-00004:002777.7145:03633
03634:-00067:+00140:-00044:002777.7145:03634
03635:-00084:+00108:-00049:002813.0329:03635
03636:-00101:+00097:+00022:002813.0329:03636
03637:-00098:+00078:-00002:002813.0329:03637
03638:-00090:+00058:+00065:002813.0329:03638
03639:-00049:+00023:+00100:002813.0329:03639
03640:-00046:-00006:+00021:002813.0329:03640
03641:-00078:-00031:-00063:002813.0329:03641
03642:-00050:-00006:-00064:002832.8996:03642
03643:-00062:-00023:+00058:002832.8996:03643
03644:-00045:-00050:+00091:002832.8996:03644
03645:-00066:-00056:+00050:002832.8996:03645
03646:-00004:-00046:+00015:002832.8996:03646
03647:+00022:-00081:+00163:002832.8996:03647
03648:+00063:-00052:+00174:002832.8996:03648
03649:+00107:-00053:+00136:002872.2612:03649
03650:+00067:-00046:+00104:002872.2612:03650
03651:+00053:-00062:+00157:002872.2612:03651
03652:+00150:-00039:+00097:002872.2612:03652
03653:+00130:-00024:+00064:002872.2612:03653
03654:+00110:-00018:+00113:002872.2612:03654
03655:+00125:+00018:+00063:002872.2612:03655
03656:+00150:+00034:+00111:002898.0466:03656
03657:+00197:+00046:+00120:002898.0466:03657
03658:+00151:+00067:+00102:002898.0466:03658
03659:+00141:+00076:+00066:002898.0466:03659
03660:+00181:+00100:+00076:002898.0466:03660
03661:+00179:+00089:+00100:002898.0466:03661
03662:+00142:+00100:+00050:002885.1223:03662
03663:+00173:+00115:+00099:002885.1223:03663
03664:+00187:+00130:+00237:002885.1223:03664
03665:+00144:+00106:+00182:002885.1223:03665
03666:+00099:+00093:-00074:002885.1223:03666
03667:+00097:+00096:-00054:002885.1223:03667
03668:+00096:+00045:+00011:002885.1223:03668
03669:+00050:+00032:+00081:002885.3110:03669
03670:+00025:-00017:+00060:002885.3110:03670
03671:+00029:-00024:+00062:002885.3110:03671
03672:-00010:-00059:+00020:002885.3110:03672
03673:+00001:-00061:+00089:002885.3110:03673
03674:-00033:-00113:+00128:002885.3110:03674
03675:-00041:-00098:+00118:002885.3110:03675
03676:-00043:-00123:+00078:002871.3244:03676
03677:-00061:-00116:+00015:002871.3244:03677
03678:-00067:-00158:+00036:002871.3244:03678
03679:-00101:-00140:+00112:002871.3244:03679
03680:-00054:-00145:+00124:002871.3244:03680
03681:-00049:-00132:+00171:002871.3244:03681
03682:-00010:-00120:+00166:002871.3244:03682
03683:+00002:-00121:+00143:002845.7409:03683
03684:+00044:-00112:+00028:002845.7409:03684
03685:+00056:-00076:+00071:002845.7409:03685
03686:+00054:-00082:+00076:002845.7409:03686
03687:+00071:-00059:+00066:002845.7409:03687
03688:+00121:-00024:+00066:002845.7409:03688
03689:+00103:-00009:+00130:002845.7409:03689
03690:+00102:-00020:+00098:002845.7409:03690
03691:+00093:+00019:+00045:002821.0534:03691
03692:+00106:+00034:+00069:002821.0534:03692
03693:+00114:+00039:+00072:002821.0534:03693
03694:+00121:+00043:+00078:002821.0534:03694
03695:+00117:+00053:+00124:002821.0534:03695
03696:+00068:+00080:-00010:002821.0534:03696
03697:+00088:+00085:-00108:002821.0534:03697
03698:+00036:+00060:+00020:002794.0639:03698
03699:+00010:+00029:+00029:002794.0639:03699
03700:-00025:+00030:+00024:002794.0639:03700
03701:-00042:+00000:+00063:002794.0639:03701
03702:-00065:-00014:+00008:002794.0639:03702
03703:-00084:-00026:+00019:002794.0639:03703
03704:-00080:-00080:+00109:002794.0639:03704
03705:-00097:-00113:+00100:002758.0383:03705
03706:-00092:-00102:+00064:002758.0383:03706
03707:-00109:-00159:+00074:002758.0383:03707
03708:-00095:-00173:+00013:002758.0383:03708
03709:-00099:-00176:-00050:002758.0383:03709
03710:-00048:-00190:-00050:002758.0383:03710
03711:-00031:-00232:-00009:002758.0383:03711
03712:-00042:-00215:-00018:002729.8735:03712
03713:+00018:-00202:-00046:002729.8735:03713
03714:+00037:-00192:-00005:002729.8735:03714
03715:+00086:-00211:-00053:002729.8735:03715
03716:+00101:-00229:-00005:002729.8735:03716
03717:+00068:-00194:+00015:002729.8735:03717
03718:+00092:-00167:+00035:002729.8735:03718
03719:+00097:-00154:+00003:002729.8735:03719
03720:+00075:-00089:-00014:002703.1245:03720
03721:+00061:-00082:-00019:002703.1245:03721
03722:+00042:-00043:-00032:002703.1245:03722
03723:+00040:-00034:-00106:002703.1245:03723
03724:+00005:-00004:-00090:002703.1245:03724
03725:+00012:+00022:-00063:002703.1245:03725
03726:-00014:+00040:-00090:002703.1245:03726
03727:-00012:+00065:-00094:002681.2170:03727
03728:-00028:+00100:-00100:002681.2170:03728
03729:-00018:+00114:-00079:002681.2170:03729
03730:-00039:+00113:-00087:002681.2170:03730
03731:-00033:+00120:-00099:002681.2170:03731
03732:-00054:+00129:-00086:002681.2170:03732
03733:-00086:+00116:-00109:002681.2170:03733
03734:-00093:+00128:-00084:002681.2170:03734
03735:-00112:+00128:-00075:002683.6186:03735
03736:-00152:+00105:-00102:002683.6186:03736
03737:-00180:+00107:-00140:002683.6186:03737
03738:-00162:+00106:-00124:002683.6186:03738
03739:-00181:+00100:-00157:002683.6186:03739
03740:-00165:+00116:-00174:002683.6186:03740
03741:-00151:+00105:-00180:002683.6186:03741
03742:-00151:+00086:-00167:002697.2458:03742
03743:-00162:+00110:-00058:002697.2458:03743
03744:-00166:+00111:-00026:002697.2458:03744
03745:-00141:+00094:-00067:002697.2458:03745
03746:-00140:+00083:-00111:002697.2458:03746
03747:-00125:+00056:-00123:002697.2458:03747
03748:-00122:+00039:-00147:002697.2458:03748
03749:-00146:+00028:-00138:002710.2897:03749
03750:-00106:+00025:-00100:002710.2897:03750
03751:-00104:+00025:-00071:002710.2897:03751
03752:-00115:+00039:-00098:002710.2897:03752
03753:-00089:+00008:-00106:002710.2897:03753
03754:-00065:-00005:-00136:002710.2897:03754
03755:-00073:+00001:-00129:002710.2897:03755
03756:-00058:-00017:-00089:002710.2897:03756
03757:-00035:+00004:-00055:002741.6674:03757
03758:-00034:-00019:-00053:002741.6674:03758
03759:-00034:+00008:-00063:002741.6674:03759
03760:-00041:+00004:-00037:002741.6674:03760
03761:-00036:+00016:-00046:002741.6674:03761
03762:-00053:+00031:-00006:002741.6674:03762
03763:-00030:+00055:-00055:002741.6674:03763
03764:+00012:+00073:-00066:002750.8237:03764
03765:+00008:+00100:-00077:002750.8237:03765
03766:+00041:+00093:-00027:002750.8237:03766
03767:+00017:+00095:-00056:002750.8237:03767
03768:+00014:+00090:-00027:002750.8237:03768
03769:-00005:+00091:-00074:002750.8237:03769
03770:-00038:+00093:-00062:002750.8237:03770
03771:-00068:+00099:-00059:002764.1013:03771
03772:-00095:+00092:+00012:002764.1013:03772
03773:-00107:+00094:+00003:002764.1013:03773
03774:-00149:+00110:+00022:002764.1013:03774
03775:-00148:+00093:+00046:002764.1013:03775
03776:-00149:+00100:+00057:002764.1013:03776
03777:-00150:+00075:-00003:002764.1013:03777
03778:-00142:+00102:-00003:002790.0002:03778
03779:-00139:+00109:-00017:002790.0002:03779
03780:-00128:+00092:-00050:002790.0002:03780
03781:-00136:+00097:+00008:002790.0002:03781
03782:-00098:+00077:+00026:002790.0002:03782
03783:-00081:+00074:+00075:002790.0002:03783
03784:-00052:+00074:+00053:002790.0002:03784
03785:-00037:+00083:+00009:002806.6533:03785
03786:-00073:+00056:-00034:002806.6533:03786
03787:-00072:+00079:-00016:002806.6533:03787
03788:-00051:+00052:+00011:002806.6533:03788
03789:-00049:+00054:+00013:002806.6533:03789
03790:-00029:+00037:-00018:002806.6533:03790
03791:-00012:+00034:+00030:002806.6533:03791
03792:+00013:-00016:+00033:002806.6533:03792
03793:-00008:+00002:+00047:002826.4455:03793
03794:-00002:-00050:+00043:002826.4455:03794
03795:-00029:-00023:+00026:002826.4455:03795
03796:-00009:-00064:-00001:002826.4455:03796
03797:+00011:-00030:-00001:002826.4455:03797
03798:+00010:-00050:+00002:002826.4455:03798
03799:+00011:-00032:+00046:002826.4455:03799
03800:-00014:-00032:+00020:002859.2521:03800
03801:-00013:+00008:+00014:002859.2521:03801
03802:+00117:-00011:+00126:002859.2521:03802
03803:+00050:-00012:+00220:002859.2521:03803
03804:+00080:-00013:+00193:002859.2521:03804
03805:+00076:-00009:+00136:002859.2521:03805
03806:+00077:+00001:+00044:002884.6213:03806
03807:+00133:+00019:+00133:002884.6213:03807
03808:+00079:+00039:+00098:002884.6213:03808
03809:+00149:+00058:+00059:002884.6213:03809
03810:+00159:+00100:+00040:002884.6213:03810
03811:+00155:+00111:+00091:002884.6213:03811
03812:+00189:+00117:+00124:002884.6213:03812
03813:+00226:+00133:+00130:002878.4387:03813
03814:+00227:+00157:+00077:002878.4387:03814
03815:+00203:+00177:+00113:002878.4387:03815
03816:+00201:+00170:+00109:002878.4387:03816
03817:+00186:+00170:+00027:002878.4387:03817
03818:+00180:+00158:+00129:002878.4387:03818
03819:+00206:+00127:+00211:002878.4387:03819
03820:+00095:+00098:+00130:002872.2177:03820
03821:+00067:+00025:-00085:002872.2177:03821
03822:+00061:+00012:+00048:002872.2177:03822
03823:+00016:-00029:+00080:002872.2177:03823
03824:-00080:-00080:+00046:002872.2177:03824
03825:-00098:-00122:+00001:002872.2177:03825
03826:-00084:-00129:+00075:002872.2177:03826
03827:-00087:-00179:+00018:002858.1552:03827
03828:-00146:-00189:-00017:002858.1552:03828
03829:-00112:-00229:+00056:002858.1552:03829
03830:-00080:-00232:+00081:002858.1552:03830
03831:-00082:-00217:+00114:002858.1552:03831
03832:-00063:-00208:+00112:002858.1552:03832
03833:-00083:-00207:+00167:002858.1552:03833
03834:-00056:-00219:+00148:002839.3005:03834
03835:-00045:-00192:+00112:002839.3005:03835
03836:-00006:-00176:+00075:002839.3005:03836
03837:-00026:-00185:+00080:002839.3005:03837
03838:+00014:-00173:+00086:002839.3005:03838
03839:+00022:-00137:+00036:002839.3005:03839
03840:+00069:-00095:+00112:002839.3005:03840
03841:+00080:-00079:+00153:002839.3005:03841
03842:+00135:-00034:+00015:002814.7687:03842
03843:+00145:+00013:+00079:002814.7687:03843
03844:+00170:+00029:+00139:002814.7687:03844
03845:+00168:+00082:+00055:002814.7687:03845
03846:+00178:+00111:+00004:002814.7687:03846
03847:+00149:+00105:+00001:002814.7687:03847
03848:+00109:+00155:-00019:002814.7687:03848
03849:+00109:+00121:+00063:002794.0639:03849
03850:+00070:+00116:+00059:002794.0639:03850
03851:-00023:+00091:+00022:002794.0639:03851
03852:-00018:+00110:+00066:002794.0639:03852
03853:-00084:+00063:+00040:002794.0639:03853
03854:-00104:+00012:+00035:002794.0639:03854
03855:-00112:+00004:+00076:002794.0639:03855
03856:-00125:-00022:+00068:002764.0830:03856
03857:-00145:-00063:-00008:002764.0830:03857
03858:-00126:-00085:-00007:002764.0830:03858
03859:-00139:-00118:-00003:002764.0830:03859
03860:-00127:-00151:-00031:002764.0830:03860
03861:-00103:-00180:+00013:002764.0830:03861
03862:-00062:-00203:+00062:002764.0830:03862
03863:-00032:-00230:+00039:002747.6120:03863
03864:-00013:-00249:-00022:002747.6120:03864
03865:+00005:-00271:-00076:002747.6120:03865
03866:+00032:-00267:-00061:002747.6120:03866
03867:+00075:-00262:+00031:002747.6120:03867
03868:+00067:-00250:+00047:002747.6120:03868
03869:+00073:-00218:+00065:002747.6120:03869
03870:+00082:-00167:-00044:002747.6120:03870
03871:+00088:-00117:-00110:002732.7624:03871
03872:+00091:-00112:-00138:002732.7624:03872
03873:+00085:-00054:-00043:002732.7624:03873
03874:+00039:-00041:-00076:002732.7624:03874
03875:+00044:-00017:-00058:002732.7624:03875
03876:+00006:+00022:-00073:002732.7624:03876
03877:+00006:+00026:-00065:002732.7624:03877
03878:+00013:+00069:-00098:002710.2504:03878
03879:+00009:+00058:-00126:002710.2504:03879
03880:-00043:+00077:-00132:002710.2504:03880
03881:-00049:+00082:-00123:002710.2504:03881
03882:-00078:+00093:-00106:002710.2504:03882
03883:-00105:+00096:-00077:002710.2504:03883
03884:-00098:+00086:-00079:002710.2504:03884
03885:-00150:+00093:-00086:002718.1152:03885
03886:-00138:+00094:-00084:002718.1152:03886
03887:-00143:+00093:-00169:002718.1152:03887
03888:-00142:+00093:-00142:002718.1152:03888
03889:-00139:+00086:-00095:002718.1152:03889
03890:-00161:+00097:-00084:002718.1152:03890
03891:-00137:+00115:-00098:002718.1152:03891
03892:-00148:+00123:-00083:002718.1152:03892
03893:-00145:+00121:-00121:002732.7802:03893
03894:-00147:+00118:-00156:002732.7802:03894
03895:-00113:+00143:-00148:002732.7802:03895
03896:-00115:+00119:-00165:002732.7802:03896
03897:-00086:+00125:-00122:002732.7802:03897
03898:-00048:+00105:-00097:002732.7802:03898
03899:-00042:+00092:-00076:002732.7802:03899
03900:-00031:+00085:-00088:002745.9431:03900
03901:-00027:+00085:-00096:002745.9431:03901
03902:-00032:+00031:-00109:002745.9431:03902
03903:-00059:+00028:-00107:002745.9431:03903
03904:-00055:-00004:-00094:002745.9431:03904
03905:-00060:-00017:-00105:002745.9431:03905
03906:-00071:-00021:-00083:002745.9431:03906
03907:-00060:+00008:-00060:002771.5942:03907
03908:-00056:+00019:-00075:002771.5942:03908
03909:-00053:+00032:-00107:002771.5942:03909
03910:-00009:+00028:-00066:002771.5942:03910
03911:+00024:+00029:-00052:002771.5942:03911
03912:+00022:+00054:-00074:002771.5942:03912
03913:+00032:+00046:-00089:002771.5942:03913
03914:+00036:+00070:-00045:002787.8120:03914
03915:+00028:+00061:-00028:002787.8120:03915
03916:-00015:+00078:+00007:002787.8120:03916
03917:-00030:+00061:+00005:002787.8120:03917
03918:-00102:+00057:-00032:002787.8120:03918
03919:-00114:+00057:-00069:002787.8120:03919
03920:-00127:+00081:-00056:002787.8120:03920
03921:-00165:+00070:-00052:002807.4243:03921
03922:-00154:+00060:-00032:002807.4243:03922
03923:-00128:+00081:-00047:002807.4243:03923
03924:-00146:+00072:-00051:002807.4243:03924
03925:-00136:+00075:-00044:002807.4243:03925
03926:-00102:+00100:+00006:002807.4243:03926
03927:-00086:+00107:+00020:002807.4243:03927
03928:-00074:+00131:-00005:002833.6457:03928
03929:-00055:+00118:+00029:002833.6457:03929
03930:-00027:+00120:-00046:002833.6457:03930
03931:-00031:+00122:-00035:002833.6457:03931
03932:-00035:+00120:+00107:002833.6457:03932
03933:-00059:+00109:+00163:002833.6457:03933
03934:-00055:+00092:+00104:002833.6457:03934
03935:-00032:+00061:+00057:002858.0961:03935
03936:-00046:+00063:+00031:002858.0961:03936
03937:-00117:-00017:+00006:002858.0961:03937
03938:-00110:-00010:-00067:002858.0961:03938
03939:-00077:+00008:-00073:002858.0961:03939
03940:-00049:-00035:+00014:002858.0961:03940
03941:-00042:-00049:+00163:002858.0961:03941
03942:-00015:-00041:+00189:002871.8498:03942
03943:-00010:-00066:+00131:002871.8498:03943
03944:+00003:-00066:+00098:002871.8498:03944
03945:+00023:-00050:+00056:002871.8498:03945
03946:+00060:-00051:+00114:002871.8498:03946
03947:+00089:-00039:+00094:002871.8498:03947
03948:+00107:-00017:+00174:002871.8498:03948
03949:+00145:+00007:+00144:002891.9047:03949
03950:+00179:+00015:+00158:002891.9047:03950
03951:+00182:+00034:+00073:002891.9047:03951
03952:+00194:+00068:+00055:002891.9047:03952
03953:+00180:+00055:+00014:002891.9047:03953
03954:+00214:+00096:+00053:002891.9047:03954
03955:+00206:+00094:+00096:002891.9047:03955
03956:+00173:+00091:+00076:002891.2707:03956
03957:+00143:+00131:+00096:002891.2707:03957
03958:+00135:+00141:+00088:002891.2707:03958
03959:+00111:+00121:+00101:002891.2707:03959
03960:+00109:+00118:+00101:002891.2707:03960
03961:+00088:+00128:+00144:002891.2707:03961
03962:+00057:+00071:+00089:002891.2707:03962
03963:+00042:+00069:+00118:002865.3205:03963
03964:+00006:+00022:+00086:002865.3205:03964
03965:-00006:-00047:-00018:002865.3205:03965
03966:-00068:-00075:+00003:002865.3205:03966
03967:-00044:-00099:+00088:002865.3205:03967
03968:-00040:-00135:+00055:002865.3205:03968
03969:-00032:-00144:+00068:002865.3205:03969
03970:-00028:-00188:+00038:002859.2956:03970
03971:-00020:-00165:+00059:002859.2956:03971
03972:+00012:-00190:+00083:002859.2956:03972
03973:+00006:-00199:+00160:002859.2956:03973
03974:+00022:-00196:+00109:002859.2956:03974
03975:+00029:-00181:+00145:002859.2956:03975
03976:+00020:-00204:+00161:002859.2956:03976
03977:+00023:-00163:+00080:002838.5749:03977
03978:+00018:-00171:+00030:002838.5749:03978
03979:+00049:-00141:+00052:002838.5749:03979
03980:+00052:-00119:+00020:002838.5749:03980
03981:+00075:-00075:+00009:002838.5749:03981
03982:+00074:-00090:-00018:002838.5749:03982
03983:+00099:-00027:+00077:002838.5749:03983
03984:+00103:-00015:+00124:002801.1987:03984
03985:+00093:+00024:+00102:002801.1987:03985
03986:+00103:+00053:+00074:002801.1987:03986
03987:+00080:+00051:+00096:002801.1987:03987
03988:+00051:+00043:+00173:002801.1987:03988
03989:+00054:+00069:+00081:002801.1987:03989
03990:+00041:+00081:+00082:002801.1987:03990
03991:+00027:+00057:+00037:002801.1987:03991
03992:-00029:+00057:-00137:002753.6132:03992
03993:-00033:+00043:+00010:002753.6132:03993
03994:-00024:+00027:+00117:002753.6132:03994
03995:-00061:+00010:+00086:002753.6132:03995
03996:-00063:+00010:+00023:002753.6132:03996
03997:-00066:-00037:+00036:002753.6132:03997
03998:-00100:-00020:-00032:002753.6132:03998
03999:-00096:-00063:+00012:002720.7770:03999
04000:-00100:-00076:+00071:002720.7770:04000
04001:-00098:-00080:+00108:002720.7770:04001
04002:-00118:-00112:+00002:002720.7770:04002
04003:-00095:-00125:+00026:002720.7770:04003
04004:-00130:-00145:+00055:002720.7770:04004
04005:-00116:-00165:+00096:002720.7770:04005
04006:-00094:-00189:+00022:002669.7849:04006
04007:-00051:-00177:+00050:002669.7849:04007
04008:-00023:-00206:+00054:002669.7849:04008
04009:-00014:-00234:+00018:002669.7849:04009
04010:+00035:-00245:+00027:002669.7849:04010
04011:+00071:-00206:+00020:002669.7849:04011
04012:+00067:-00201:-00017:002669.7849:04012
04013:+00051:-00192:+00006:002669.7849:04013
04014:+00047:-00158:-00009:002661.0156:04014
04015:+00044:-00170:-00003:002661.0156:04015
04016:+00050:-00122:-00080:002661.0156:04016
04017:+00017:-00104:-00077:002661.0156:04017
04018:+00058:-00079:-00038:002661.0156:04018
04019:-00007:-00060:-00021:002661.0156:04019
04020:+00014:-00026:-00031:002661.0156:04020
04021:-00016:-00020:-00035:002661.0156:04021
04022:-00002:+00016:-00078:002651.3669:04022
04023:-00023:+00029:-00107:002651.3669:04023
04024:-00022:+00065:-00084:002651.3669:04024
04025:-00041:+00057:-00083:002651.3669:04025
04026:-00033:+00080:-00147:002651.3669:04026
04027:-00056:+00087:-00130:002651.3669:04027
04028:-00059:+00091:-00122:002651.3669:04028
04029:-00031:+00107:-00077:002652.9208:04029
04030:-00056:+00124:-00112:002652.9208:04030
04031:-00057:+00134:-00125:002652.9208:04031
04032:-00061:+00136:-00154:002652.9208:04032
04033:-00078:+00172:-00144:002652.9208:04033
04034:-00067:+00173:-00199:002652.9208:04034
04035:-00104:+00175:-00210:002652.9208:04035
04036:-00101:+00162:-00198:002652.9208:04036
04037:-00092:+00151:-00113:002677.9140:04037
04038:-00121:+00155:-00136:002677.9140:04038
04039:-00112:+00161:-00119:002677.9140:04039
04040:-00150:+00158:-00120:002677.9140:04040
04041:-00164:+00118:-00109:002677.9140:04041
04042:-00163:+00093:-00164:002677.9140:04042
04043:-00160:+00081:-00152:002677.9140:04043
04044:-00140:+00028:-00143:002703.1591:04044
04045:-00166:+00028:-00086:002703.1591:04045
04046:-00139:+00022:-00102:002703.1591:04046
04047:-00139:+00009:-00122:002703.1591:04047
04048:-00123:+00023:-00098:002703.1591:04048
04049:-00111:+00010:-00084:002703.1591:04049
04050:-00104:+00023:-00126:002703.1591:04050
04051:-00068:+00023:-00108:002716.1223:04051
04052:-00073:+00023:-00043:002716.1223:04052
04053:-00015:+00036:-00047:002716.1223:04053
04054:+00007:+00027:-00051:002716.1223:04054
04055:+00030:+00025:-00043:002716.1223:04055
04056:+00046:+00043:-00010:002716.1223:04056
04057:+00056:+00062:-00048:002716.1223:04057
04058:+00059:+00068:-00079:002716.1223:04058
04059:+00033:+00082:-00060:002753.6132:04059
04060:+00003:+00100:-00076:002753.6132:04060
04061:-00006:+00087:-00082:002753.6132:04061
04062:-00033:+00111:-00011:002753.6132:04062
04063:-00046:+00116:+00016:002753.6132:04063
04064:-00090:+00109:-00041:002753.6132:04064
04065:-00131:+00092:-00057:002753.6132:04065
04066:-00113:+00086:-00030:002781.5920:04066
04067:-00128:+00094:+00021:002781.5920:04067
04068:-00153:+00085:+00053:002781.5920:04068
04069:-00162:+00075:+00030:002781.5920:04069
04070:-00163:+00075:-00007:002781.5920:04070
04071:-00162:+00060:-00054:002781.5920:04071
04072:-00161:+00061:-00078:002781.5920:04072
04073:-00160:+00070:-00041:002794.9536:04073
04074:-00144:+00085:-00030:002794.9536:04074
04075:-00121:+00084:-00027:002794.9536:04075
04076:-00078:+00095:-00011:002794.9536:04076
04077:-00106:+00094:-00003:002794.9536:04077
04078:-00092:+00072:+00058:002794.9536:04078
04079:-00076:+00063:+00103:002794.9536:04079
04080:-00059:+00067:+00144:002840.0388:04080
04081:-00020:+00024:+00107:002840.0388:04081
04082:-00029:+00018:+00131:002840.0388:04082
04083:-00022:-00019:+00049:002840.0388:04083
04084:-00044:-00010:-00095:002840.0388:04084
04085:+00000:-00022:-00149:002840.0388:04085
04086:-00025:+00007:-00102:002840.0388:04086
04087:+00016:-00009:-00003:002858.1552:04087
04088:+00015:+00002:+00111:002858.1552:04088
04089:+00061:+00002:+00100:002858.1552:04089
04090:+00032:+00014:+00045:002858.1552:04090
04091:+00065:+00034:+00132:002858.1552:04091
04092:+00115:+00053:+00132:002858.1552:04092
04093:+00018:+00026:+00254:002858.1552:04093
04094:+00178:+00070:+00135:002878.4931:04094
04095:+00200:+00085:+00161:002878.4931:04095
04096:+00172:+00056:+00042:002878.4931:04096
04097:+00098:+00047:+00049:002878.4931:04097
04098:+00047:+00018:+00043:002878.4931:04098
04099:+00101:+00043:+00092:002878.4931:04099
04100:+00038:+00052:+00115:002878.4931:04100
04101:+00084:+00084:+00109:002885.3303:04101
04102:+00039:+00042:+00082:002885.3303:04102
04103:+00087:+00110:+00076:002885.3303:04103
04104:+00103:+00079:+00099:002885.3303:04104
04105:+00113:+00100:+00077:002885.3303:04105
04106:+00096:+00066:+00130:002885.3303:04106
04107:+00140:+00056:+00147:002885.3303:04107
04108:+00114:+00052:+00183:002884.6213:04108
04109:+00084:+00033:+00049:002884.6213:04109
04110:+00054:+00018:-00061:002884.6213:04110
04111:+00055:+00002:+00004:002884.6213:04111
04112:+00050:-00023:+00069:002884.6213:04112
04113:+00007:-00063:+00063:002884.6213:04113
04114:+00026:-00080:+00045:002884.6213:04114
04115:+00042:-00097:+00070:002871.9040:04115
04116:+00070:-00078:+00025:002871.9040:04116
04117:+00038:-00071:+00078:002871.9040:04117
04118:+00055:-00093:+00087:002871.9040:04118
04119:+00023:-00085:+00073:002871.9040:04119
04120:+00050:-00105:+00085:002871.9040:04120
04121:-00007:-00127:+00128:002871.9040:04121
04122:-00025:-00143:+00097:002859.3583:04122
04123:-00047:-00131:+00055:002859.3583:04123
04124:-00011:-00117:+00060:002859.3583:04124
04125:-00032:-00141:+00056:002859.3583:04125
04126:-00026:-00117:+00127:002859.3583:04126
04127:-00024:-00143:+00040:002859.3583:04127
04128:+00009:-00107:+00014:002859.3583:04128
04129:+00041:-00089:+00073:002838.5988:04129
04130:+00034:-00097:+00123:002838.5988:04130
04131:+00036:-00095:+00098:002838.5988:04131
04132:+00038:-00060:+00162:002838.5988:04132
04133:+00057:-00065:+00078:002838.5988:04133
04134:+00033:-00026:+00077:002838.5988:04134
04135:+00039:-00012:+00079:002838.5988:04135
04136:+00049:+00017:+00086:002801.2500:04136
04137:+00051:+00020:-00005:002801.2500:04137
04138:+00072:+00029:+00046:002801.2500:04138
04139:+00051:+00032:+00058:002801.2500:04139
04140:+00061:+00050:+00037:002801.2500:04140
04141:+00050:+00041:+00056:002801.2500:04141
04142:+00046:+00025:+00131:002801.2500:04142
04143:+00031:+00039:+00100:002771.6760:04143
04144:-00006:+00034:+00011:002771.6760:04144
04145:-00020:+00022:-00019:002771.6760:04145
04146:-00052:-00007:-00014:002771.6760:04146
04147:-00070:-00062:+00096:002771.6760:04147
04148:-00081:-00072:+00135:002771.6760:04148
04149:-00078:-00128:+00076:002771.6760:04149
04150:-00077:-00137:-00014:002738.7790:04150
04151:-00117:-00169:-00004:002738.7790:04151
04152:-00091:-00190:+00001:002738.7790:04152
04153:-00104:-00192:+00027:002738.7790:04153
04154:-00039:-00190:+00007:002738.7790:04154
04155:-00044:-00210:-00035:002738.7790:04155
04156:-00001:-00225:-00045:002738.7790:04156
04157:+00013:-00236:+00037:002738.7790:04157
04158:+00005:-00231:+00099:002698.5568:04158
04159:+00035:-00178:+00058:002698.5568:04159
04160:+00046:-00138:+00037:002698.5568:04160
04161:+00044:-00125:+00023:002698.5568:04161
04162:+00054:-00088:-00017:002698.5568:04162
04163:+00078:-00067:-00043:002698.5568:04163
04164:+00089:-00049:-00116:002698.5568:04164
04165:+00070:+00002:-00036:002695.0500:04165
04166:+00064:+00016:-00041:002695.0500:04166
04167:+00022:+00035:-00037:002695.0500:04167
04168:+00032:+00045:-00057:002695.0500:04168
04169:+00041:+00072:-00088:002695.0500:04169
04170:+00026:+00095:-00082:002695.0500:04170
04171:-00015:+00076:-00079:002695.0500:04171
04172:-00043:+00098:-00104:002695.0500:04172
04173:-00067:+00082:-00126:002691.4882:04173
04174:-00105:+00060:-00127:002691.4882:04174
04175:-00122:+00058:-00104:002691.4882:04175
04176:-00131:+00069:-00121:002691.4882:04176
04177:-00129:+00046:-00142:002691.4882:04177
04178:-00148:+00063:-00136:002691.4882:04178
04179:-00171:+00025:-00119:002691.4882:04179
04180:-00195:+00025:-00115:002692.7910:04180
04181:-00159:+00053:-00169:002692.7910:04181
04182:-00173:+00047:-00140:002692.7910:04182
04183:-00143:+00054:-00148:002692.7910:04183
04184:-00155:+00056:-00114:002692.7910:04184
04185:-00148:+00076:-00197:002692.7910:04185
04186:-00150:+00100:-00142:002692.7910:04186
04187:-00109:+00076:-00137:002692.7910:04187
04188:-00131:+00097:-00144:002712.3239:04188
04189:-00094:+00075:-00162:002712.3239:04189
04190:-00066:+00096:-00084:002712.3239:04190
04191:-00052:+00100:-00123:002712.3239:04191
04192:-00046:+00070:-00107:002712.3239:04192
04193:-00032:+00061:-00085:002712.3239:04193
04194:-00041:+00062:-00085:002712.3239:04194
04195:-00031:+00078:-00116:002732.7756:04195
04196:-00021:+00055:-00120:002732.7756:04196
04197:-00051:+00045:-00134:002732.7756:04197
04198:-00069:+00040:-00128:002732.7756:04198
04199:-00052:+00040:-00124:002732.7756:04199
04200:-00073:+00041:-00080:002732.7756:04200
04201:-00079:+00041:-00047:002732.7756:04201
04202:-00075:+00042:-00024:002745.8984:04202
04203:-00086:+00044:-00049:002745.8984:04203
04204:-00085:+00065:-00059:002745.8984:04204
04205:-00066:+00060:-00028:002745.8984:04205
04206:-00049:+00083:-00046:002745.8984:04206
04207:-00055:+00081:-00039:002745.8984:04207
04208:-00033:+00081:-00056:002745.8984:04208
04209:-00032:+00071:-00023:002771.7211:04209
04210:-00057:+00085:-00050:002771.7211:04210
04211:-00059:+00083:-00037:002771.7211:04211
04212:-00055:+00061:-00033:002771.7211:04212
04213:-00062:+00059:+00008:002771.7211:04213
04214:-00087:+00055:-00002:002771.7211:04214
04215:-00087:+00056:-00006:002771.7211:04215
04216:-00084:+00058:-00006:002800.2788:04216
04217:-00099:+00085:-00032:002800.2788:04217
04218:-00078:+00100:-00019:002800.2788:04218
04219:-00100:+00096:-00001:002800.2788:04219
04220:-00099:+00072:+00005:002800.2788:04220
04221:-00079:+00099:+00015:002800.2788:04221
04222:-00050:+00099:-00007:002800.2788:04222
04223:-00062:+00097:+00004:002800.2788:04223
04224:-00053:+00109:+00023:002813.8247:04224
04225:-00079:+00059:+00145:002813.8247:04225
04226:-00090:+00045:+00131:002813.8247:04226
04227:-00066:+00038:+00114:002813.8247:04227
04228:-00076:-00015:+00083:002813.8247:04228
04229:-00134:-00023:-00014:002813.8247:04229
04230:-00135:-00046:-00080:002813.8247:04230
04231:-00108:-00037:-00038:002846.4414:04231
04232:-00103:-00047:-00059:002846.4414:04232
04233:-00065:-00038:+00034:002846.4414:04233
04234:-00059:-00038:+00114:002846.4414:04234
04235:-00029:-00077:+00092:002846.4414:04235
04236:+00016:-00048:+00040:002846.4414:04236
04237:+00037:-00051:+00061:002846.4414:04237
04238:+00125:+00007:+00147:002858.1452:04238
04239:+00075:+00004:+00286:002858.1452:04239
04240:+00206:+00067:+00260:002858.1452:04240
04241:+00165:+00020:+00174:002858.1452:04241
04242:+00261:+00071:+00001:002858.1452:04242
04243:+00118:+00011:+00001:002858.1452:04243
04244:+00170:+00061:-00061:002858.1452:04244
04245:+00147:+00032:+00010:002871.8747:04245
04246:+00202:+00112:-00017:002871.8747:04246
04247:+00140:+00126:+00088:002871.8747:04247
04248:+00197:+00128:+00062:002871.8747:04248
04249:+00166:+00105:+00103:002871.8747:04249
04250:+00151:+00145:+00103:002871.8747:04250
04251:+00138:+00128:+00085:002871.8747:04251
04252:+00107:+00126:+00102:002872.2370:04252
04253:+00104:+00103:+00159:002872.2370:04253
04254:+00105:+00099:+00125:002872.2370:04254
04255:+00020:+00059:+00012:002872.2370:04255
04256:+00025:+00051:-00061:002872.2370:04256
04257:-00012:-00005:-00086:002872.2370:04257
04258:-00011:-00024:-00005:002872.2370:04258
04259:-00015:-00065:+00065:002864.7072:04259
04260:-00020:-00078:+00067:002864.7072:04260
04261:+00010:-00079:+00072:002864.7072:04261
04262:-00006:-00088:+00065:002864.7072:04262
04263:+00002:-00108:+00093:002864.7072:04263
04264:-00026:-00100:+00091:002864.7072:04264
04265:-00029:-00113:+00084:002864.7072:04265
04266:-00020:-00113:+00084:002839.3825:04266
04267:-00023:-00137:+00108:002839.3825:04267
04268:-00020:-00158:+00138:002839.3825:04268
04269:-00016:-00134:+00128:002839.3825:04269
04270:+00008:-00137:+00087:002839.3825:04270
04271:+00033:-00086:+00086:002839.3825:04271
04272:+00057:-00110:+00024:002839.3825:04272
04273:+00075:-00061:+00093:002821.0959:04273
04274:+00084:-00047:+00114:002821.0959:04274
04275:+00079:-00036:+00028:002821.0959:04275
04276:+00089:-00020:+00081:002821.0959:04276
04277:+00087:+00003:+00146:002821.0959:04277
04278:+00045:-00013:+00077:002821.0959:04278
04279:+00060:-00005:+00043:002821.0959:04279
04280:+00037:+00004:+00102:002800.3115:04280
04281:+00043:+00005:+00112:002800.3115:04281
04282:+00058:-00002:+00076:002800.3115:04282
04283:+00049:+00019:+00147:002800.3115:04283
04284:+00017:-00006:+00035:002800.3115:04284
04285:+00027:+00023:+00010:002800.3115:04285
04286:-00002:+00016:+00082:002800.3115:04286
04287:-00019:-00031:+00097:002770.1767:04287
04288:-00043:-00036:+00068:002770.1767:04288
04289:-00074:-00061:+00132:002770.1767:04289
04290:-00094:-00081:+00050:002770.1767:04290
04291:-00121:-00057:-00007:002770.1767:04291
04292:-00105:-00084:-00059:002770.1767:04292
04293:-00104:-00097:+00045:002770.1767:04293
04294:-00067:-00100:+00078:002747.6074:04294
04295:-00059:-00123:+00124:002747.6074:04295
04296:-00037:-00117:+00026:002747.6074:04296
04297:-00007:-00126:-00014:002747.6074:04297
04298:-00026:-00156:+00005:002747.6074:04298
04299:+00000:-00152:+00071:002747.6074:04299
04300:+00008:-00154:+00083:002747.6074:04300
04301:+00052:-00139:-00029:002747.6074:04301
04302:+00066:-00116:-00023:002738.7741:04302
04303:+00119:-00121:-00031:002738.7741:04303
04304:+00093:-00171:-00058:002738.7741:04304
04305:+00064:-00157:-00096:002738.7741:04305
04306:+00053:-00155:-00044:002738.7741:04306
04307:+00044:-00134:+00017:002738.7741:04307
04308:+00036:-00086:-00043:002738.7741:04308
04309:+00004:-00068:-00047:002716.0739:04309
04310:+00020:-00038:-00063:002716.0739:04310
04311:-00025:-00051:-00058:002716.0739:04311
04312:-00022:-00001:-00068:002716.0739:04312
04313:+00000:+00008:-00056:002716.0739:04313
04314:+00001:+00067:-00106:002716.0739:04314
04315:-00003:+00068:-00087:002716.0739:04315
04316:-00001:+00089:-00054:002712.2546:04316
04317:+00002:+00114:-00123:002712.2546:04317
04318:+00014:+00128:-00101:002712.2546:04318
04319:+00027:+00123:-00082:002712.2546:04319
04320:-00029:+00119:-00102:002712.2546:04320
04321:-00056:+00143:-00119:002712.2546:04321
04322:-00053:+00118:-00105:002712.2546:04322
04323:-00074:+00118:-00152:002712.2546:04323
04324:-00088:+00125:-00153:002720.8393:04324
04325:-00105:+00106:-00155:002720.8393:04325
04326:-00109:+00102:-00158:002720.8393:04326
04327:-00149:+00114:-00147:002720.8393:04327
04328:-00153:+00087:-00131:002720.8393:04328
04329:-00166:+00088:-00116:002720.8393:04329
04330:-00139:+00071:-00100:002720.8393:04330
04331:-00123:+00070:-00138:002727.9736:04331
04332:-00153:+00044:-00155:002727.9736:04332
04333:-00181:+00051:-00109:002727.9736:04333
04334:-00196:+00015:-00099:002727.9736:04334
04335:-00191:+00033:-00080:002727.9736:04335
04336:-00182:+00016:-00044:002727.9736:04336
04337:-00172:+00000:-00024:002727.9736:04337
04338:-00164:+00023:-00095:002753.6267:04338
04339:-00125:+00010:-00102:002753.6267:04339
04340:-00113:+00022:-00143:002753.6267:04340
04341:-00093:-00004:-00106:002753.6267:04341
04342:-00076:+00012:-00068:002753.6267:04342
04343:-00068:+00008:-00090:002753.6267:04343
04344:-00015:+00022:-00092:002753.6267:04344
04345:-00019:+00019:-00043:002775.3679:04345
04346:-00003:+00000:-00080:002775.3679:04346
04347:-00015:+00022:-00052:002775.3679:04347
04348:-00012:+00009:-00050:002775.3679:04348
04349:-00028:+00027:-00055:002775.3679:04349
04350:-00027:+00030:-00005:002775.3679:04350
04351:-00028:+00050:-00016:002775.3679:04351
04352:+00000:+00059:+00007:002775.3679:04352
04353:-00001:+00061:-00049:002776.4125:04353
04354:+00011:+00072:-00066:002776.4125:04354
04355:-00005:+00077:-00055:002776.4125:04355
04356:-00006:+00095:-00078:002776.4125:04356
04357:-00033:+00076:-00106:002776.4125:04357
04358:-00072:+00096:-00034:002776.4125:04358
04359:-00089:+00075:+00009:002776.4125:04359
04360:-00116:+00076:-00014:002796.1513:04360
04361:-00117:+00076:-00026:002796.1513:04361
04362:-00131:+00109:-00036:002796.1513:04362
04363:-00136:+00097:-00027:002796.1513:04363
04364:-00128:+00091:-00027:002796.1513:04364
04365:-00135:+00101:-00013:002796.1513:04365
04366:-00132:+00113:-00015:002796.1513:04366
04367:-00118:+00113:-00014:002806.6625:04367
04368:-00097:+00090:-00046:002806.6625:04368
04369:-00102:+00127:-00034:002806.6625:04369
04370:-00098:+00093:-00016:002806.6625:04370
04371:-00076:+00090:+00041:002806.6625:04371
04372:-00048:+00088:+00001:002806.6625:04372
04373:-00059:+00098:-00004:002806.6625:04373
04374:-00071:+00079:+00000:002826.4697:04374
04375:-00068:+00062:+00031:002826.4697:04375
04376:-00071:+00030:+00106:002826.4697:04376
04377:-00038:+00000:+00048:002826.4697:04377
04378:-00007:+00013:+00072:002826.4697:04378
04379:-00002:-00013:-00037:002826.4697:04379
04380:+00000:-00039:-00145:002826.4697:04380
04381:-00002:-00021:-00149:002846.3793:04381
04382:+00018:-00007:+00050:002846.3793:04382
04383:+00019:-00023:+00047:002846.3793:04383
04384:+00011:-00012:+00087:002846.3793:04384
04385:+00049:-00026:+00159:002846.3793:04385
04386:+00057:-00027:+00173:002846.3793:04386
04387:+00065:-00007:+00059:002846.3793:04387
04388:+00091:+00004:+00132:002864.7072:04388
04389:+00126:+00019:+00219:002864.7072:04389
04390:+00063:-00035:+00098:002864.7072:04390
04391:+00142:+00027:+00076:002864.7072:04391
04392:+00062:-00018:+00084:002864.7072:04392
04393:+00128:+00040:+00094:002864.7072:04393
04394:+00019:+00015:+00001:002864.7072:04394
04395:+00083:+00075:+00011:002871.8398:04395
04396:+00034:+00027:+00071:002871.8398:04396
04397:+00091:+00106:+00100:002871.8398:04397
04398:+00084:+00072:+00122:002871.8398:04398
04399:+00110:+00106:+00102:002871.8398:04399
04400:+00153:+00109:+00113:002871.8398:04400
04401:+00180:+00130:+00129:002871.8398:04401
04402:+00170:+00112:+00134:002872.2080:04402
04403:+00129:+00098:+00163:002872.2080:04403
04404:+00129:+00064:+00010:002872.2080:04404
04405:+00100:+00052:+00039:002872.2080:04405
04406:+00077:-00003:+00062:002872.2080:04406
04407:+00046:-00030:+00021:002872.2080:04407
04408:+00017:-00063:+00025:002872.2080:04408
04409:+00048:-00073:+00060:002858.1452:04409
04410:+00048:-00109:+00042:002858.1452:04410
04411:+00002:-00119:+00051:002858.1452:04411
04412:+00017:-00157:+00057:002858.1452:04412
04413:+00006:-00158:+00031:002858.1452:04413
04414:-00007:-00149:+00088:002858.1452:04414
04415:-00009:-00162:+00174:002858.1452:04415
04416:-00026:-00174:+00179:002832.8466:04416
04417:-00039:-00162:+00171:002832.8466:04417
04418:-00022:-00169:+00141:002832.8466:04418
04419:-00033:-00149:+00115:002832.8466:04419
04420:-00045:-00120:+00096:002832.8466:04420
04421:-00030:-00117:+00045:002832.8466:04421
04422:-00015:-00099:-00017:002832.8466:04422
04423:-00026:-00093:+00020:002814.7458:04423
04424:+00003:-00072:+00048:002814.7458:04424
04425:+00049:-00044:+00062:002814.7458:04425
04426:+00043:-00048:+00085:002814.7458:04426
04427:+00050:-00009:+00164:002814.7458:04427
04428:+00057:+00018:+00136:002814.7458:04428
04429:+00049:+00018:+00149:002814.7458:04429
04430:+00071:+00029:+00161:002800.3115:04430
04431:+00034:+00043:+00091:002800.3115:04431
04432:+00076:+00044:+00102:002800.3115:04432
04433:+00041:+00045:+00084:002800.3115:04433
04434:+00037:+00050:+00010:002800.3115:04434
04435:-00008:+00024:-00034:002800.3115:04435
04436:-00025:+00031:+00024:002800.3115:04436
04437:-00039:+00036:+00087:002764.0783:04437
04438:-00029:+00018:+00012:002764.0783:04438
04439:-00034:+00007:+00021:002764.0783:04439
04440:-00031:-00020:+00025:002764.0783:04440
04441:-00047:-00051:-00002:002764.0783:04441
04442:-00033:-00062:+00036:002764.0783:04442
04443:-00058:-00093:+00136:002764.0783:04443
04444:-00060:-00101:+00105:002764.0783:04444
04445:-00064:-00118:+00048:002747.6254:04445
04446:-00071:-00130:+00001:002747.6254:04446
04447:-00085:-00171:-00065:002747.6254:04447
04448:-00068:-00169:-00053:002747.6254:04448
04449:-00035:-00203:-00006:002747.6254:04449
04450:-00031:-00178:+00025:002747.6254:04450
04451:+00015:-00190:-00049:002747.6254:04451
04452:+00029:-00173:-00076:002750.8325:04452
04453:+00021:-00187:-00062:002750.8325:04453
04454:+00029:-00164:-00037:002750.8325:04454
04455:+00049:-00144:+00038:002750.8325:04455
04456:+00071:-00133:-00047:002750.8325:04456
04457:+00051:-00070:-00019:002750.8325:04457
04458:+00067:-00077:-00060:002750.8325:04458
04459:+00056:-00026:-00073:002727.9648:04459
04460:+00044:-00010:-00106:002727.9648:04460
04461:+00060:+00020:-00109:002727.9648:04461
04462:+00032:+00029:-00114:002727.9648:04462
04463:+00043:+00029:-00130:002727.9648:04463
04464:+00020:+00054:-00095:002727.9648:04464
04465:+00029:+00069:-00068:002727.9648:04465
04466:-00014:+00080:-00106:002727.9648:04466
04467:-00009:+00101:-00078:002741.6809:04467
04468:-00021:+00070:-00097:002741.6809:04468
04469:-00032:+00109:-00110:002741.6809:04469
04470:-00037:+00111:-00088:002741.6809:04470
04471:-00046:+00103:-00099:002741.6809:04471
04472:-00063:+00104:-00115:002741.6809:04472
04473:-00059:+00120:-00112:002741.6809:04473
04474:-00079:+00124:-00155:002750.8554:04474
04475:-00093:+00108:-00094:002750.8554:04475
04476:-00111:+00124:-00100:002750.8554:04476
04477:-00107:+00126:-00143:002750.8554:04477
04478:-00136:+00108:-00152:002750.8554:04478
04479:-00136:+00102:-00092:002750.8554:04479
04480:-00136:+00091:-00124:002750.8554:04480
04481:-00146:+00084:-00106:002764.0283:04481
04482:-00122:+00047:-00104:002764.0283:04482
04483:-00139:+00040:-00092:002764.0283:04483
04484:-00123:+00034:-00132:002764.0283:04484
04485:-00167:+00034:-00089:002764.0283:04485
04486:-00145:+00014:-00053:002764.0283:04486
04487:-00128:+00034:-00068:002764.0283:04487
04488:-00133:+00004:-00093:002789.9907:04488
04489:-00106:-00019:-00052:002789.9907:04489
04490:-00080:+00005:-00086:002789.9907:04490
04491:-00089:+00005:-00099:002789.9907:04491
04492:-00064:-00003:-00091:002789.9907:04492
04493:-00052:+00009:-00025:002789.9907:04493
04494:-00045:+00038:-00059:002789.9907:04494
04495:+00008:+00047:-00065:002812.9338:04495
04496:+00007:+00071:-00101:002812.9338:04496
04497:+00049:+00095:-00111:002812.9338:04497
04498:+00079:+00126:-00042:002812.9338:04498
04499:+00062:+00111:-00029:002812.9338:04499
04500:+00061:+00126:-00032:002812.9338:04500
04501:+00029:+00113:-00094:002812.9338:04501
04502:+00010:+00102:-00099:002812.9338:04502
04503:-00061:+00093:-00101:002820.0786:04503
04504:-00080:+00111:-00046:002820.0786:04504
04505:-00117:+00096:-00078:002820.0786:04505
04506:-00135:+00112:-00092:002820.0786:04506
04507:-00131:+00112:-00054:002820.0786:04507
04508:-00138:+00090:-00039:002820.0786:04508
04509:-00140:+00091:-00041:002820.0786:04509
04510:-00138:+00112:-00066:002846.4511:04510
04511:-00135:+00102:-00122:002846.4511:04511
04512:-00128:+00126:-00038:002846.4511:04512
04513:-00113:+00104:-00019:002846.4511:04513
04514:-00136:+00114:+00017:002846.4511:04514
04515:-00094:+00103:-00012:002846.4511:04515
04516:-00067:+00106:-00005:002846.4511:04516
04517:-00078:+00099:+00013:002858.0866:04517
04518:-00079:+00061:+00094:002858.0866:04518
04519:-00071:+00025:+00123:002858.0866:04519
04520:-00042:+00034:+00034:002858.0866:04520
04521:-00031:-00002:-00019:002858.0866:04521
04522:-00045:+00020:-00077:002858.0866:04522
04523:-00060:+00003:-00037:002858.0866:04523
04524:-00018:-00015:-00004:002871.8251:04524
04525:+00012:-00030:+00077:002871.8251:04525
04526:+00014:-00035:+00081:002871.8251:04526
04527:+00021:-00026:+00099:002871.8251:04527
04528:+00073:-00011:+00137:002871.8251:04528
04529:+00064:-00012:+00080:002871.8251:04529
04530:+00092:+00007:+00063:002898.5139:04530
04531:+00117:+00032:+00141:002898.5139:04531
04532:+00151:+00037:+00134:002898.5139:04532
04533:+00169:+00067:+00023:002898.5139:04533
04534:+00099:+00045:+00134:002898.5139:04534
04535:+00237:+00073:+00137:002898.5139:04535
04536:+00226:+00065:+00187:002898.5139:04536
04537:+00189:+00090:+00089:002911.5058:04537
04538:+00109:+00099:+00169:002911.5058:04538
04539:+00067:+00100:+00095:002911.5058:04539
04540:+00113:+00125:+00130:002911.5058:04540
04541:+00064:+00111:+00092:002911.5058:04541
04542:+00070:+00118:+00006:002911.5058:04542
04543:+00001:+00103:+00032:002911.5058:04543
04544:+00040:+00107:+00119:002898.4274:04544
04545:+00015:+00073:+00110:002898.4274:04545
04546:+00004:+00099:+00088:002898.4274:04546
04547:+00024:+00044:+00092:002898.4274:04547
04548:+00010:+00009:+00064:002898.4274:04548
04549:-00002:-00030:+00049:002898.4274:04549
04550:-00044:-00073:+00023:002898.4274:04550
04551:-00041:-00084:+00023:002885.3256:04551
04552:-00057:-00133:+00089:002885.3256:04552
04553:-00022:-00165:+00120:002885.3256:04553
04554:-00021:-00167:+00143:002885.3256:04554
04555:+00013:-00179:+00102:002885.3256:04555
04556:+00022:-00180:+00067:002885.3256:04556
04557:+00042:-00180:+00074:002885.3256:04557
04558:+00067:-00182:+00076:002877.8779:04558
04559:+00088:-00189:+00117:002877.8779:04559
04560:+00103:-00185:+00148:002877.8779:04560
04561:+00104:-00171:+00121:002877.8779:04561
04562:+00103:-00152:+00132:002877.8779:04562
04563:+00085:-00130:+00135:002877.8779:04563
04564:+00079:-00119:+00076:002877.8779:04564
04565:+00091:-00092:+00115:002839.2719:04565
04566:+00091:-00070:+00105:002839.2719:04566
04567:+00066:-00082:+00077:002839.2719:04567
04568:+00066:-00024:+00122:002839.2719:04568
04569:+00069:+00008:+00127:002839.2719:04569
04570:+00063:+00001:+00012:002839.2719:04570
04571:+00057:+00037:+00095:002839.2719:04571
04572:+00035:+00037:+00232:002814.7409:04572
04573:+00025:+00036:+00104:002814.7409:04573
04574:+00006:+00043:+00005:002814.7409:04574
04575:+00011:+00044:+00016:002814.7409:04575
04576:-00034:+00025:-00035:002814.7409:04576
04577:-00051:+00046:-00105:002814.7409:04577
04578:-00071:+00046:+00082:002814.7409:04578
04579:-00060:+00015:+00123:002775.2663:04579
04580:-00070:+00008:-00016:002775.2663:04580
04581:-00060:+00008:+00257:002775.2663:04581
04582:-00053:-00048:+00194:002775.2663:04582
04583:-00093:-00028:-00020:002775.2663:04583
04584:-00035:-00042:-00008:002775.2663:04584
04585:-00075:-00083:+00098:002775.2663:04585
04586:-00074:-00108:+00036:002775.2663:04586
04587:-00068:-00102:+00065:002733.8820:04587
04588:-00067:-00147:+00042:002733.8820:04588
04589:-00087:-00145:+00020:002733.8820:04589
04590:-00074:-00188:-00016:002733.8820:04590
04591:-00063:-00188:+00055:002733.8820:04591
04592:-00050:-00203:+00053:002733.8820:04592
04593:-00058:-00200:+00015:002733.8820:04593
04594:-00034:-00178:-00031:002712.2846:04594
04595:-00025:-00214:-00006:002712.2846:04595
04596:-00026:-00194:-00034:002712.2846:04596
04597:-00020:-00193:-00063:002712.2846:04597
04598:+00009:-00158:-00010:002712.2846:04598
04599:+00007:-00113:-00062:002712.2846:04599
04600:+00017:-00087:-00076:002712.2846:04600
04601:+00036:-00059:-00094:002712.2846:04601
04602:+00058:-00063:-00051:002685.6472:04602
04603:+00089:-00012:-00042:002685.6472:04603
04604:+00076:+00000:-00069:002685.6472:04604
04605:+00091:+00013:-00079:002685.6472:04605
04606:+00036:+00034:-00057:002685.6472:04606
04607:+00022:+00030:-00060:002685.6472:04607
04608:+00029:+00042:-00057:002685.6472:04608
04609:+00000:+00064:-00121:002669.8061:04609
04610:-00022:+00046:-00096:002669.8061:04610
04611:-00046:+00065:-00067:002669.8061:04611
04612:-00076:+00084:-00097:002669.8061:04612
04613:-00099:+00078:-00127:002669.8061:04613
04614:-00117:+00093:-00099:002669.8061:04614
04615:-00091:+00109:-00108:002669.8061:04615
04616:-00094:+00107:-00167:002669.8061:04616
04617:-00067:+00121:-00155:002683.6484:04617
04618:-00076:+00141:-00171:002683.6484:04618
04619:-00078:+00146:-00157:002683.6484:04619
04620:-00103:+00121:-00171:002683.6484:04620
04621:-00068:+00134:-00145:002683.6484:04621
04622:-00075:+00108:-00158:002683.6484:04622
04623:-00072:+00113:-00097:002683.6484:04623
04624:-00084:+00083:-00115:002697.2546:04624
04625:-00104:+00059:-00117:002697.2546:04625
04626:-00100:+00038:-00115:002697.2546:04626
04627:-00129:+00047:-00088:002697.2546:04627
04628:-00166:+00002:-00120:002697.2546:04628
04629:-00182:+00005:-00091:002697.2546:04629
04630:-00157:-00008:-00069:002697.2546:04630
04631:-00182:-00017:-00138:002716.0869:04631
04632:-00176:-00012:-00146:002716.0869:04632
04633:-00176:-00016:-00114:002716.0869:04633
04634:-00175:-00010:-00101:002716.0869:04634
04635:-00151:-00015:-00083:002716.0869:04635
04636:-00114:+00001:-00078:002716.0869:04636
04637:-00094:+00018:-00060:002716.0869:04637
04638:-00070:+00032:-00059:002716.0869:04638
04639:-00026:+00050:-00052:002747.5944:04639
04640:-00002:+00044:-00112:002747.5944:04640
04641:+00031:+00046:-00084:002747.5944:04641
04642:+00041:+00080:-00071:002747.5944:04642
04643:+00023:+00073:-00080:002747.5944:04643
04644:+00016:+00094:-00092:002747.5944:04644
04645:+00027:+00111:-00078:002747.5944:04645
04646:-00008:+00103:-00097:002775.3632:04646
04647:-00020:+00130:-00044:002775.3632:04647
04648:-00002:+00121:-00066:002775.3632:04648
04649:-00054:+00132:-00057:002775.3632:04649
04650:-00072:+00155:-00074:002775.3632:04650
04651:-00075:+00134:-00071:002775.3632:04651
04652:-00106:+00175:-00083:002775.3632:04652
04653:-00133:+00176:-00051:002801.1750:04653
04654:-00111:+00170:-00032:002801.1750:04654
04655:-00133:+00172:-00007:002801.1750:04655
04656:-00149:+00155:-00019:002801.1750:04656
04657:-00132:+00157:-00034:002801.1750:04657
04658:-00134:+00134:-00043:002801.1750:04658
04659:-00136:+00141:-00051:002801.1750:04659
04660:-00135:+00120:-00002:002833.6835:04660
04661:-00152:+00116:+00039:002833.6835:04661
04662:-00143:+00100:+00115:002833.6835:04662
04663:-00124:+00065:+00090:002833.6835:04663
04664:-00150:+00014:+00078:002833.6835:04664
04665:-00118:-00015:+00085:002833.6835:04665
04666:-00080:-00017:-00116:002833.6835:04666
04667:-00085:-00015:-00184:002864.7023:04667
04668:-00030:-00025:-00087:002864.7023:04668
04669:+00009:-00026:+00068:002864.7023:04669
04670:+00025:-00046:+00116:002864.7023:04670
04671:+00072:-00011:+00126:002864.7023:04671
04672:+00072:-00007:+00136:002864.7023:04672
04673:+00117:-00009:+00147:002864.7023:04673
04674:+00149:+00008:+00129:002885.0676:04674
04675:+00102:+00011:+00165:002885.0676:04675
04676:+00174:+00014:+00219:002885.0676:04676
04677:+00110:+00006:+00107:002885.0676:04677
04678:+00193:+00027:+00107:002885.0676:04678
04679:+00067:-00010:+00026:002885.0676:04679
04680:+00152:+00069:-00035:002885.0676:04680
04681:+00074:+00010:+00057:002905.1437:04681
04682:+00124:+00064:+00091:002905.1437:04682
04683:+00070:+00034:+00130:002905.1437:04683
04684:+00163:+00102:+00088:002905.1437:04684
04685:+00096:+00078:+00080:002905.1437:04685
04686:+00081:+00110:+00090:002905.1437:04686
04687:+00091:+00084:+00104:002905.1437:04687
04688:+00062:+00099:+00058:002904.7229:04688
04689:+00024:+00080:+00066:002904.7229:04689
04690:+00039:+00040:+00112:002904.7229:04690
04691:+00027:+00010:+00162:002904.7229:04691
04692:+00004:+00036:+00164:002904.7229:04692
04693:-00040:-00015:-00006:002904.7229:04693
04694:-00005:-00008:-00095:002904.7229:04694
04695:+00012:-00041:+00007:002891.7321:04695
04696:+00029:-00067:+00082:002891.7321:04696
04697:-00012:-00079:+00084:002891.7321:04697
04698:+00034:-00111:+00131:002891.7321:04698
04699:+00059:-00089:+00107:002891.7321:04699
04700:+00050:-00111:+00119:002891.7321:04700
04701:+00048:-00109:+00094:002891.7321:04701
04702:+00024:-00099:+00112:002885.2963:04702
04703:+00061:-00099:+00116:002885.2963:04703
04704:+00060:-00090:+00124:002885.2963:04704
04705:+00056:-00106:+00132:002885.2963:04705
04706:+00040:-00093:+00120:002885.2963:04706
04707:+00062:-00066:+00120:002885.2963:04707
04708:+00062:-00041:+00113:002885.2963:04708
04709:+00088:-00013:+00175:002858.0568:04709
04710:+00079:+00019:+00204:002858.0568:04710
04711:+00092:-00004:+00077:002858.0568:04711
04712:+00083:+00054:+00089:002858.0568:04712
04713:+00086:+00035:+00147:002858.0568:04713
04714:+00059:+00042:+00077:002858.0568:04714
04715:+00005:+00066:+00098:002858.0568:04715
04716:+00040:+00078:+00140:002832.9182:04716
04717:-00011:+00045:+00112:002832.9182:04717
04718:-00023:+00048:+00124:002832.9182:04718
04719:+00000:+00034:+00175:002832.9182:04719
04720:-00018:+00026:+00064:002832.9182:04720
04721:-00022:+00023:+00010:002832.9182:04721
04722:-00058:-00005:+00027:002832.9182:04722
04723:-00068:-00034:-00009:002808.5126:04723
04724:-00074:-00027:+00041:002808.5126:04724
04725:-00035:-00093:+00096:002808.5126:04725
04726:-00055:-00111:+00147:002808.5126:04726
04727:-00031:-00119:+00066:002808.5126:04727
04728:-00034:-00138:+00086:002808.5126:04728
04729:-00038:-00150:+00003:002808.5126:04729
04730:-00011:-00186:-00008:002775.4001:04730
04731:+00011:-00201:+00137:002775.4001:04731
04732:+00016:-00219:+00179:002775.4001:04732
04733:+00009:-00230:+00065:002775.4001:04733
04734:+00011:-00209:-00003:002775.4001:04734
04735:+00028:-00230:-00046:002775.4001:04735
04736:-00013:-00212:-00021:002775.4001:04736
04737:+00024:-00213:-00042:002739.8435:04737
04738:+00021:-00180:+00004:002739.8435:04738
04739:+00074:-00150:-00010:002739.8435:04739
04740:+00035:-00170:-00080:002739.8435:04740
04741:+00080:-00155:+00021:002739.8435:04741
04742:+00072:-00086:-00057:002739.8435:04742
04743:+00064:-00057:-00062:002739.8435:04743
04744:+00062:-00026:-00077:002739.8435:04744
04745:+00046:-00032:-00019:002718.1108:04745
04746:+00038:-00018:-00079:002718.1108:04746
04747:+00041:+00012:-00091:002718.1108:04747
04748:+00020:+00018:-00089:002718.1108:04748
04749:+00006:+00026:-00093:002718.1108:04749
04750:-00045:+00049:-00097:002718.1108:04750
04751:-00047:+00040:-00073:002718.1108:04751
04752:-00076:+00050:-00056:002703.1418:04752
04753:-00078:+00095:-00089:002703.1418:04753
04754:-00117:+00061:-00120:002703.1418:04754
04755:-00084:+00099:-00085:002703.1418:04755
04756:-00050:+00093:-00117:002703.1418:04756
04757:-00049:+00105:-00089:002703.1418:04757
04758:-00057:+00126:-00032:002703.1418:04758
04759:-00046:+00123:-00042:002704.3298:04759
04760:-00070:+00145:-00102:002704.3298:04760
04761:-00085:+00133:-00101:002704.3298:04761
04762:-00069:+00144:-00139:002704.3298:04762
04763:-00104:+00123:-00200:002704.3298:04763
04764:-00079:+00103:-00179:002704.3298:04764
04765:-00102:+00104:-00133:002704.3298:04765
04766:-00091:+00086:-00143:002704.3298:04766
04767:-00094:+00084:-00094:002723.9448:04767
04768:-00076:+00065:-00013:002723.9448:04768
04769:-00118:+00015:-00007:002723.9448:04769
04770:-00116:-00003:-00042:002723.9448:04770
04771:-00126:+00005:-00059:002723.9448:04771
04772:-00164:-00023:-00113:002723.9448:04772
04773:-00179:-00025:-00149:002723.9448:04773
04774:-00189:-00039:-00142:002744.8222:04774
04775:-00208:-00094:-00114:002744.8222:04775
04776:-00244:-00088:-00098:002744.8222:04776
04777:-00209:-00094:-00107:002744.8222:04777
04778:-00193:-00094:-00105:002744.8222:04778
04779:-00157:-00095:-00118:002744.8222:04779
04780:-00112:-00059:-00085:002744.8222:04780
04781:-00101:-00043:-00099:002764.0373:04781
04782:-00070:-00015:-00122:002764.0373:04782
04783:-00019:+00036:-00027:002764.0373:04783
04784:+00009:+00054:-00048:002764.0373:04784
04785:+00029:+00082:-00111:002764.0373:04785
04786:+00042:+00097:-00097:002764.0373:04786
04787:+00036:+00122:-00076:002764.0373:04787
04788:+00054:+00136:-00126:002789.9313:04788
04789:+00074:+00160:-00097:002789.9313:04789
04790:+00063:+00148:-00100:002789.9313:04790
04791:+00050:+00149:-00090:002789.9313:04791
04792:+00038:+00159:-00058:002789.9313:04792
04793:+00009:+00161:-00061:002789.9313:04793
04794:-00018:+00156:-00107:002789.9313:04794
04795:-00072:+00171:-00127:002819.2941:04795
04796:-00095:+00138:-00089:002819.2941:04796
04797:-00112:+00159:-00097:002819.2941:04797
04798:-00152:+00148:-00057:002819.2941:04798
04799:-00153:+00138:-00011:002819.2941:04799
04800:-00182:+00142:-00019:002819.2941:04800
04801:-00164:+00135:+00004:002819.2941:04801
04802:-00140:+00146:+00008:002819.2941:04802
04803:-00125:+00119:-00026:002826.4792:04803
04804:-00122:+00105:-00020:002826.4792:04804
04805:-00117:+00110:+00025:002826.4792:04805
04806:-00078:+00081:+00066:002826.4792:04806
04807:-00058:+00029:+00007:002826.4792:04807
04808:-00052:+00039:+00002:002826.4792:04808
04809:-00075:-00017:+00061:002826.4792:04809
04810:-00080:-00008:+00015:002865.7031:04810
04811:-00067:-00011:-00011:002865.7031:04811
04812:-00040:-00012:-00034:002865.7031:04812
04813:-00019:-00050:+00011:002865.7031:04813
04814:-00030:-00041:+00049:002865.7031:04814
04815:-00004:-00042:+00066:002865.7031:04815
04816:-00010:-00052:+00153:002891.2553:04816
04817:+00056:-00025:+00150:002891.2553:04817
04818:+00075:-00004:+00052:002891.2553:04818
04819:+00011:-00037:+00174:002891.2553:04819
04820:+00131:+00006:+00191:002891.2553:04820
04821:+00101:-00017:+00174:002891.2553:04821
04822:+00211:+00002:+00045:002891.2553:04822
04823:+00134:-00008:+00030:002898.3776:04823
04824:+00192:+00015:+00042:002898.3776:04824
04825:+00147:-00017:+00109:002898.3776:04825
04826:+00073:-00035:+00045:002898.3776:04826
04827:+00078:-00005:+00109:002898.3776:04827
04828:+00079:-00005:+00092:002898.3776:04828
04829:+00054:+00063:+00114:002898.3776:04829
04830:+00085:+00013:+00116:002911.8942:04830
04831:+00083:+00053:+00071:002911.8942:04831
04832:+00092:+00044:+00072:002911.8942:04832
04833:+00083:+00039:+00111:002911.8942:04833
04834:+00051:+00027:+00066:002911.8942:04834
04835:+00053:+00035:+00060:002911.8942:04835
04836:+00096:+00012:+00144:002911.8942:04836
04837:+00050:+00028:+00050:002898.0012:04837
04838:+00038:+00019:-00058:002898.0012:04838
04839:+00060:-00005:-00023:002898.0012:04839
04840:+00081:-00033:+00049:002898.0012:04840
04841:+00074:-00036:+00068:002898.0012:04841
04842:+00073:-00025:+00176:002898.0012:04842
04843:+00080:-00026:+00203:002898.0012:04843
04844:+00085:-00029:+00121:002871.8498:04844
04845:+00068:-00029:+00121:002871.8498:04845
04846:+00064:-00027:+00114:002871.8498:04846
04847:+00021:-00044:+00089:002871.8498:04847
04848:+00028:-00056:+00092:002871.8498:04848
04849:+00014:-00043:+00104:002871.8498:04849
04850:-00015:-00054:+00062:002871.8498:04850
04851:-00028:-00066:+00109:002846.4318:04851
04852:+00013:-00062:+00139:002846.4318:04852
04853:+00001:-00012:+00152:002846.4318:04853
04854:+00018:-00014:+00156:002846.4318:04854
04855:+00057:+00005:+00109:002846.4318:04855
04856:+00038:-00020:+00162:002846.4318:04856
04857:+00064:+00001:+00173:002846.4318:04857
04858:+00036:-00006:+00137:002825.6889:04858
04859:+00058:+00009:+00146:002825.6889:04859
04860:+00034:-00003:+00177:002825.6889:04860
04861:+00026:-00015:+00119:002825.6889:04861
04862:-00009:+00002:+00111:002825.6889:04862
04863:-00024:-00011:+00138:002825.6889:04863
04864:-00021:-00034:+00067:002825.6889:04864
04865:-00045:-00035:+00014:002788.5744:04865
04866:-00054:-00043:+00066:002788.5744:04866
04867:-00051:-00062:+00076:002788.5744:04867
04868:-00059:-00053:+00018:002788.5744:04868
04869:-00070:-00054:+00005:002788.5744:04869
04870:-00070:-00058:+00071:002788.5744:04870
04871:-00063:-00112:+00072:002788.5744:04871
04872:-00068:-00127:+00084:002788.5744:04872
04873:-00033:-00121:+00058:002771.6035:04873
04874:-00057:-00132:-00041:002771.6035:04874
04875:-00074:-00157:-00065:002771.6035:04875
04876:-00060:-00168:+00003:002771.6035:04876
04877:-00024:-00166:+00022:002771.6035:04877
04878:-00012:-00167:-00041:002771.6035:04878
04879:+00010:-00168:-00028:002771.6035:04879
04880:+00024:-00162:-00004:002744.8488:04880
04881:+00008:-00146:-00014:002744.8488:04881
04882:+00032:-00157:+00010:002744.8488:04882
04883:+00075:-00119:-00025:002744.8488:04883
04884:+00063:-00105:-00059:002744.8488:04884
04885:+00103:-00071:-00064:002744.8488:04885
04886:+00078:-00053:+00020:002744.8488:04886
04887:+00081:-00042:-00073:002716.1223:04887
04888:+00079:-00045:-00055:002716.1223:04888
04889:+00065:-00043:-00052:002716.1223:04889
04890:+00029:+00008:+00018:002716.1223:04890
04891:+00027:+00032:-00076:002716.1223:04891
04892:+00003:+00049:-00080:002716.1223:04892
04893:-00007:+00063:-00086:002716.1223:04893
04894:+00000:+00042:-00075:002716.1223:04894
04895:-00044:+00058:-00088:002700.7248:04895
04896:-00022:+00068:-00057:002700.7248:04896
04897:-00045:+00060:-00079:002700.7248:04897
04898:-00050:+00075:+00010:002700.7248:04898
04899:-00062:+00070:-00017:002700.7248:04899
04900:-00053:+00073:-00079:002700.7248:04900
04901:-00013:+00111:-00116:002700.7248:04901
04902:+00005:+00097:-00132:002714.8967:04902
04903:+00014:+00077:-00146:002714.8967:04903
04904:+00015:+00084:-00077:002714.8967:04904
04905:+00013:+00079:-00081:002714.8967:04905
04906:-00007:+00085:-00059:002714.8967:04906
04907:-00024:+00085:-00060:002714.8967:04907
04908:-00041:+00059:-00095:002714.8967:04908
04909:-00061:+00066:-00088:002727.9069:04909
04910:-00103:+00063:-00131:002727.9069:04910
04911:-00120:+00039:-00146:002727.9069:04911
04912:-00143:+00014:-00138:002727.9069:04912
04913:-00177:+00020:-00085:002727.9069:04913
04914:-00171:+00018:-00095:002727.9069:04914
04915:-00182:+00018:-00100:002727.9069:04915
04916:-00176:-00002:-00103:002727.9069:04916
04917:-00188:+00006:-00084:002759.5556:04917
04918:-00212:-00013:-00105:002759.5556:04918
04919:-00190:-00007:-00123:002759.5556:04919
04920:-00204:-00031:-00124:002759.5556:04920
04921:-00208:-00027:-00106:002759.5556:04921
04922:-00190:-00027:-00097:002759.5556:04922
04923:-00179:-00032:-00116:002759.5556:04923
04924:-00181:-00010:-00101:002781.6154:04924
04925:-00113:-00016:-00084:002781.6154:04925
04926:-00099:+00021:-00100:002781.6154:04926
04927:-00062:+00013:-00110:002781.6154:04927
04928:-00040:+00047:-00094:002781.6154:04928
04929:-00043:+00080:-00095:002781.6154:04929
04930:-00021:+00073:-00081:002781.6154:04930
04931:-00001:+00106:-00067:002807.4011:04931
04932:-00009:+00134:-00095:002807.4011:04932
04933:+00014:+00135:-00054:002807.4011:04933
04934:+00044:+00153:-00016:002807.4011:04934
04935:+00041:+00187:-00064:002807.4011:04935
04936:+00035:+00153:-00113:002807.4011:04936
04937:+00028:+00178:-00114:002807.4011:04937
04938:+00006:+00170:-00168:002827.3098:04938
04939:-00027:+00166:-00152:002827.3098:04939
04940:-00026:+00175:-00081:002827.3098:04940
04941:-00053:+00174:-00057:002827.3098:04941
04942:-00083:+00148:-00051:002827.3098:04942
04943:-00102:+00150:+00021:002827.3098:04943
04944:-00132:+00156:+00004:002827.3098:04944
04945:-00146:+00156:-00025:002851.5493:04945
04946:-00143:+00136:-00026:002851.5493:04946
04947:-00155:+00111:-00047:002851.5493:04947
04948:-00185:+00089:-00001:002851.5493:04948
04949:-00152:+00075:+00003:002851.5493:04949
04950:-00119:+00064:+00000:002851.5493:04950
04951:-00116:+00047:-00008:002851.5493:04951
04952:-00076:+00001:+00051:002871.8447:04952
04953:-00048:-00022:+00048:002871.8447:04953
04954:-00052:-00031:+00070:002871.8447:04954
04955:-00059:-00050:+00047:002871.8447:04955
04956:-00086:-00033:+00001:002871.8447:04956
04957:-00099:-00025:-00011:002871.8447:04957
04958:-00055:-00062:+00054:002871.8447:04958
04959:-00020:-00076:+00004:002891.8901:04959
04960:-00012:-00042:+00016:002891.8901:04960
04961:+00061:-00066:+00081:002891.8901:04961
04962:+00078:-00052:+00164:002891.8901:04962
04963:+00109:-00049:+00158:002891.8901:04963
04964:+00124:-00023:+00144:002891.8901:04964
04965:+00140:-00020:+00131:002891.8901:04965
04966:+00191:+00022:-00020:002897.9909:04966
04967:+00091:-00037:+00122:002897.9909:04967
04968:+00259:+00023:+00114:002897.9909:04968
04969:+00226:-00018:+00161:002897.9909:04969
04970:+00195:+00008:+00130:002897.9909:04970
04971:+00064:-00033:+00159:002897.9909:04971
04972:+00045:-00004:-00001:002897.9909:04972
04973:-00026:+00003:+00034:002905.1391:04973
04974:+00073:+00035:+00086:002905.1391:04974
04975:+00031:+00066:+00104:002905.1391:04975
04976:+00065:+00065:+00056:002905.1391:04976
04977:+00098:+00078:+00218:002905.1391:04977
04978:+00117:+00048:+00072:002905.1391:04978
04979:+00074:+00080:+00109:002905.1391:04979
04980:+00064:+00053:+00086:002891.8999:04980
04981:+00067:+00064:+00083:002891.8999:04981
04982:+00073:+00030:+00030:002891.8999:04982
04983:+00035:+00025:+00031:002891.8999:04983
04984:+00074:+00011:+00036:002891.8999:04984
04985:+00059:-00002:+00043:002891.8999:04985
04986:+00064:-00021:+00104:002891.8999:04986
04987:+00074:-00010:+00135:002871.2705:04987
04988:+00064:-00064:+00110:002871.2705:04988
04989:+00037:-00041:+00123:002871.2705:04989
04990:+00071:-00062:+00101:002871.2705:04990
04991:+00019:-00061:+00124:002871.2705:04991
04992:+00043:-00078:+00133:002871.2705:04992
04993:+00026:-00069:+00060:002871.2705:04993
04994:+00003:-00074:+00131:002832.8852:04994
04995:+00007:-00096:+00092:002832.8852:04995
04996:+00006:-00080:+00119:002832.8852:04996
04997:+00027:-00082:+00144:002832.8852:04997
04998:+00028:-00061:+00168:002832.8852:04998
04999:+00031:-00061:+00176:002832.8852:04999
05000:+00031:-00044:+00066:002832.8852:05000
05001:+00022:-00028:+00095:002808.5310:05001
05002:+00021:-00048:+00074:002808.5310:05002
05003:+00007:-00036:+00065:002808.5310:05003
05004:-00018:-00029:+00135:002808.5310:05004
05005:-00014:-00039:+00199:002808.5310:05005
05006:-00024:-00053:+00145:002808.5310:05006
05007:-00011:-00013:+00071:002808.5310:05007
05008:+00030:-00045:+00072:002775.3449:05008
05009:-00018:-00009:+00068:002775.3449:05009
05010:-00023:-00029:-00020:002775.3449:05010
05011:+00011:-00019:+00003:002775.3449:05011
05012:+00000:-00026:+00049:002775.3449:05012
05013:-00027:-00026:+00033:002775.3449:05013
05014:-00022:-00041:+00040:002775.3449:05014
05015:-00039:-00081:+00013:002733.8999:05015
05016:-00045:-00071:-00048:002733.8999:05016
05017:-00032:-00060:+00035:002733.8999:05017
05018:-00053:-00110:+00019:002733.8999:05018
05019:-00033:-00109:-00001:002733.8999:05019
05020:-00034:-00104:+00030:002733.8999:05020
05021:-00025:-00141:+00058:002733.8999:05021
05022:-00026:-00132:+00025:002733.8999:05022
05023:-00026:-00147:+00011:002712.3022:05023
05024:-00023:-00173:-00012:002712.3022:05024
05025:-00006:-00168:-00054:002712.3022:05025
05026:-00003:-00175:-00046:002712.3022:05026
05027:-00001:-00164:-00042:002712.3022:05027
05028:+00014:-00152:-00060:002712.3022:05028
05029:+00024:-00114:-00062:002712.3022:05029
05030:+00005:-00109:-00012:002691.4187:05030
05031:+00019:-00100:+00007:002691.4187:05031
05032:+00072:-00095:-00026:002691.4187:05032
05033:+00035:-00060:-00042:002691.4187:05033
05034:+00052:-00048:-00050:002691.4187:05034
05035:+00052:-00022:-00029:002691.4187:05035
05036:+00023:-00021:-00056:002691.4187:05036
05037:+00023:+00002:-00056:002691.4187:05037
05038:+00032:+00033:-00037:002675.4270:05038
05039:+00032:+00012:-00066:002675.4270:05039
05040:+00004:+00050:-00066:002675.4270:05040
05041:-00011:+00047:-00078:002675.4270:05041
05042:-00019:+00066:-00057:002675.4270:05042
05043:-00041:+00042:-00103:002675.4270:05043
05044:-00074:+00067:-00086:002675.4270:05044
05045:-00056:+00056:-00110:002683.5463:05045
05046:-00046:+00059:-00108:002683.5463:05046
05047:+00010:+00088:-00111:002683.5463:05047
05048:-00001:+00087:-00067:002683.5463:05048
05049:-00038:+00114:-00077:002683.5463:05049
05050:-00060:+00087:-00006:002683.5463:05050
05051:-00058:+00087:-00058:002683.5463:05051
05052:-00070:+00094:-00116:002708.9802:05052
05053:-00089:+00095:-00130:002708.9802:05053
05054:-00082:+00083:-00131:002708.9802:05054
05055:-00132:+00069:-00143:002708.9802:05055
05056:-00125:+00067:-00155:002708.9802:05056
05057:-00143:+00064:-00114:002708.9802:05057
05058:-00181:+00053:-00111:002708.9802:05058
05059:-00171:+00053:-00083:002708.9802:05059
05060:-00193:+00054:-00136:002722.1650:05060
05061:-00195:+00037:-00081:002722.1650:05061
05062:-00192:+00036:-00094:002722.1650:05062
05063:-00212:+00013:-00097:002722.1650:05063
05064:-00208:-00002:-00104:002722.1650:05064
05065:-00210:+00013:-00097:002722.1650:05065
05066:-00171:+00036:-00083:002722.1650:05066
05067:-00172:+00054:-00093:002753.6669:05067
05068:-00124:+00065:-00105:002753.6669:05068
05069:-00096:+00078:-00116:002753.6669:05069
05070:-00081:+00057:-00083:002753.6669:05070
05071:-00043:+00070:-00125:002753.6669:05071
05072:-00007:+00071:-00139:002753.6669:05072
05073:+00000:+00072:-00106:002753.6669:05073
05074:+00002:+00077:-00086:002781.6337:05074
05075:+00024:+00091:-00090:002781.6337:05075
05076:+00017:+00113:-00079:002781.6337:05076
05077:+00028:+00098:+00005:002781.6337:05077
05078:+00003:+00076:-00069:002781.6337:05078
05079:-00012:+00076:-00110:002781.6337:05079
05080:-00003:+00100:-00151:002781.6337:05080
05081:-00038:+00087:-00105:002807.6174:05081
05082:-00048:+00089:-00104:002807.6174:05082
05083:-00064:+00104:-00042:002807.6174:05083
05084:-00084:+00115:-00064:002807.6174:05084
05085:-00079:+00115:-00087:002807.6174:05085
05086:-00078:+00106:-00078:002807.6174:05086
05087:-00100:+00108:-00060:002807.6174:05087
05088:-00094:+00103:-00037:002833.7785:05088
05089:-00094:+00105:-00077:002833.7785:05089
05090:-00095:+00119:-00047:002833.7785:05090
05091:-00094:+00124:-00047:002833.7785:05091
05092:-00097:+00124:-00030:002833.7785:05092
05093:-00135:+00117:-00041:002833.7785:05093
05094:-00146:+00124:-00053:002833.7785:05094
05095:-00096:+00140:-00123:002858.2041:05095
05096:-00097:+00140:-00098:002858.2041:05096
05097:-00120:+00102:+00052:002858.2041:05097
05098:-00088:+00073:+00076:002858.2041:05098
05099:-00032:+00083:+00119:002858.2041:05099
05100:-00026:+00067:+00116:002858.2041:05100
05101:-00040:+00029:+00099:002858.2041:05101
05102:-00037:-00005:-00003:002885.1223:05102
05103:-00055:-00018:-00080:002885.1223:05103
05104:-00020:-00020:-00115:002885.1223:05104
05105:-00002:-00029:-00019:002885.1223:05105
05106:+00024:-00065:-00003:002885.1223:05106
05107:-00007:-00038:+00033:002885.1223:05107
05108:+00051:-00037:+00104:002885.1223:05108
05109:+00066:-00053:+00171:002905.1191:05109
05110:+00043:-00075:+00123:002905.1191:05110
05111:+00110:-00061:+00236:002905.1191:05111
05112:+00043:-00091:+00162:002905.1191:05112
05113:+00046:-00034:+00120:002905.1191:05113
05114:+00078:-00063:+00117:002905.1191:05114
05115:+00135:-00010:+00064:002905.1191:05115
05116:+00083:-00009:+00131:002918.3413:05116
05117:+00132:+00001:+00147:002918.3413:05117
05118:+00135:+00037:+00110:002918.3413:05118
05119:+00150:+00048:+00105:002918.3413:05119
05120:+00158:+00070:+00113:002918.3413:05120
05121:+00127:+00072:+00092:002918.3413:05121
05122:+00152:+00073:+00117:002918.3413:05122
05123:+00140:+00100:+00130:002911.9775:05123
05124:+00150:+00099:+00097:002911.9775:05124
05125:+00102:+00111:+00113:002911.9775:05125
05126:+00054:+00099:+00079:002911.9775:05126
05127:+00056:+00075:+00151:002911.9775:05127
05128:+00068:+00073:+00176:002911.9775:05128
05129:+00012:+00066:+00080:002911.9775:05129
05130:+00001:+00064:-00001:002918.5500:05130
05131:+00046:+00010:+00075:002918.5500:05131
05132:+00061:+00005:+00061:002918.5500:05132
05133:+00010:-00050:+00027:002918.5500:05133
05134:+00011:-00055:+00023:002918.5500:05134
05135:+00001:-00097:+00112:002918.5500:05135
05136:+00014:-00088:+00104:002918.5500:05136
05137:-00026:-00125:+00084:002904.7832:05137
05138:-00028:-00106:+00029:002904.7832:05138
05139:-00008:-00120:+00058:002904.7832:05139
05140:+00007:-00114:+00156:002904.7832:05140
05141:-00018:-00120:+00157:002904.7832:05141
05142:+00000:-00127:+00158:002904.7832:05142
05143:+00004:-00125:+00174:002904.7832:05143
05144:+00046:-00089:+00134:002891.7424:05144
05145:+00003:-00096:+00057:002891.7424:05145
05146:+00028:-00098:+00056:002891.7424:05146
05147:+00060:-00079:+00001:002891.7424:05147
05148:+00060:-00041:+00041:002891.7424:05148
05149:+00054:-00044:+00010:002891.7424:05149
05150:+00066:-00035:+00084:002891.7424:05150
05151:+00092:-00022:+00107:002872.2470:05151
05152:+00086:-00005:+00109:002872.2470:05152
05153:+00092:+00021:+00136:002872.2470:05153
05154:+00067:+00013:+00139:002872.2470:05154
05155:+00051:+00015:+00174:002872.2470:05155
05156:+00051:+00032:-00034:002872.2470:05156
05157:+00032:+00049:+00008:002872.2470:05157
05158:+00030:+00048:-00044:002845.0864:05158
05159:+00002:+00036:+00083:002845.0864:05159
05160:+00004:+00013:+00111:002845.0864:05160
05161:-00013:-00005:+00065:002845.0864:05161
05162:+00013:-00001:-00046:002845.0864:05162
05163:-00028:-00033:-00041:002845.0864:05163
05164:-00005:-00066:+00056:002845.0864:05164
05165:+00000:-00078:+00054:002813.7207:05165
05166:-00005:-00127:+00140:002813.7207:05166
05167:-00018:-00136:+00167:002813.7207:05167
05168:-00051:-00171:+00121:002813.7207:05168
05169:-00066:-00176:-00018:002813.7207:05169
05170:-00104:-00202:-00056:002813.7207:05170
05171:-00085:-00231:-00047:002813.7207:05171
05172:-00086:-00228:-00007:002789.9726:05172
05173:-00063:-00241:-00047:002789.9726:05173
05174:-00047:-00225:-00034:002789.9726:05174
05175:-00031:-00246:+00016:002789.9726:05175
05176:-00042:-00222:+00018:002789.9726:05176
05177:+00009:-00175:+00006:002789.9726:05177
05178:+00040:-00185:-00027:002789.9726:05178
05179:+00057:-00145:-00028:002756.9519:05179
05180:+00087:-00118:-00024:002756.9519:05180
05181:+00091:-00109:-00034:002756.9519:05181
05182:+00074:-00056:-00041:002756.9519:05182
05183:+00088:-00043:-00039:002756.9519:05183
05184:+00064:-00048:-00043:002756.9519:05184
05185:+00072:-00031:-00091:002756.9519:05185
05186:+00058:-00004:-00056:002721.9929:05186
05187:+00043:+00020:-00073:002721.9929:05187
05188:+00009:+00038:-00109:002721.9929:05188
05189:-00028:+00037:-00073:002721.9929:05189
05190:-00061:+00064:-00046:002721.9929:05190
05191:-00088:+00056:-00067:002721.9929:05191
05192:-00092:+00095:-00054:002721.9929:05192
05193:-00087:+00115:-00109:002721.9929:05193
05194:-00105:+00116:-00096:002729.8432:05194
05195:-00122:+00127:-00122:002729.8432:05195
05196:-00137:+00141:-00097:002729.8432:05196
05197:-00139:+00141:-00118:002729.8432:05197
05198:-00127:+00133:-00142:002729.8432:05198
05199:-00151:+00133:-00142:002729.8432:05199
05200:-00148:+00134:-00186:002729.8432:05200
05201:-00143:+00119:-00184:002720.8256:05201
05202:-00141:+00144:-00116:002720.8256:05202
05203:-00158:+00107:-00084:002720.8256:05203
05204:-00179:+00106:-00057:002720.8256:05204
05205:-00163:+00095:-00084:002720.8256:05205
05206:-00153:+00094:-00086:002720.8256:05206
05207:-00150:+00059:-00128:002720.8256:05207
05208:-00147:+00056:-00144:002727.9382:05208
05209:-00091:+00047:-00197:002727.9382:05209
05210:-00006:+00041:-00179:002727.9382:05210
05211:-00044:+00000:-00353:002727.9382:05211
05212:-00058:-00006:+00023:002727.9382:05212
05213:-00082:+00004:-00066:002727.9382:05213
05214:-00064:+00018:-00140:002727.9382:05214
05215:-00079:+00004:-00095:002727.9382:05215
05216:-00048:-00032:-00008:002735.6608:05216
05217:-00078:-00063:-00102:002735.6608:05217
05218:-00048:-00014:-00175:002735.6608:05218
05219:-00075:-00007:-00089:002735.6608:05219
05220:-00108:+00002:-00081:002735.6608:05220
05221:-00155:+00016:-00064:002735.6608:05221
05222:-00109:+00026:-00066:002735.6608:05222
05223:-00074:+00057:-00095:002763.0068:05223
05224:-00045:+00075:-00123:002763.0068:05224
05225:-00003:+00100:-00133:002763.0068:05225
05226:+00023:+00105:-00122:002763.0068:05226
05227:+00022:+00116:-00088:002763.0068:05227
05228:+00029:+00106:-00071:002763.0068:05228
05229:-00029:+00110:-00013:002763.0068:05229
05230:-00031:+00093:-00037:002782.5332:05230
05231:-00105:+00091:-00057:002782.5332:05231
05232:-00095:+00110:-00052:002782.5332:05232
05233:-00133:+00114:-00053:002782.5332:05233
05234:-00127:+00113:-00096:002782.5332:05234
05235:-00128:+00127:-00041:002782.5332:05235
05236:-00137:+00121:+00004:002782.5332:05236
05237:-00122:+00115:+00003:002814.7785:05237
05238:-00117:+00125:-00003:002814.7785:05238
05239:-00118:+00113:+00000:002814.7785:05239
05240:-00115:+00074:+00073:002814.7785:05240
05241:-00114:+00083:+00131:002814.7785:05241
05242:-00049:+00064:+00142:002814.7785:05242
05243:-00057:+00042:+00030:002814.7785:05243
05244:-00066:+00026:+00028:002845.0571:05244
05245:-00104:-00002:-00009:002845.0571:05245
05246:-00120:-00003:+00008:002845.0571:05246
05247:-00102:-00014:+00054:002845.0571:05247
05248:-00075:-00014:+00102:002845.0571:05248
05249:-00064:-00021:+00124:002845.0571:05249
05250:-00012:-00024:+00092:002845.0571:05250
05251:+00009:-00021:+00123:002865.3059:05251
05252:+00075:-00007:+00115:002865.3059:05252
05253:+00083:-00004:+00032:002865.3059:05253
05254:+00117:+00013:+00048:002865.3059:05254
05255:+00221:+00049:+00054:002865.3059:05255
05256:+00142:-00001:+00200:002865.3059:05256
05257:+00276:+00080:+00251:002865.3059:05257
05258:+00160:-00004:+00134:002878.7319:05258
05259:+00203:+00037:+00087:002878.7319:05259
05260:+00091:-00016:+00113:002878.7319:05260
05261:+00143:+00057:+00004:002878.7319:05261
05262:+00072:-00001:+00102:002878.7319:05262
05263:+00134:+00081:+00051:002878.7319:05263
05264:+00070:+00085:+00130:002878.7319:05264
05265:+00105:+00110:+00088:002884.6459:05265
05266:+00002:+00060:+00107:002884.6459:05266
05267:-00004:+00067:+00174:002884.6459:05267
05268:+00013:+00050:+00173:002884.6459:05268
05269:-00012:+00058:+00145:002884.6459:05269
05270:-00039:+00024:+00079:002884.6459:05270
05271:-00028:+00033:+00068:002884.6459:05271
05272:-00029:-00018:+00048:002858.7770:05272
05273:+00016:+00008:+00011:002858.7770:05273
05274:-00053:-00063:-00091:002858.7770:05274
05275:+00047:-00044:-00071:002858.7770:05275
05276:+00052:-00087:-00007:002858.7770:05276
05277:+00063:-00052:+00188:002858.7770:05277
05278:+00072:-00074:+00139:002858.7770:05278
05279:+00107:-00048:+00155:002840.0336:05279
05280:+00132:-00077:+00178:002840.0336:05280
05281:+00114:-00039:+00208:002840.0336:05281
05282:+00067:-00093:+00108:002840.0336:05282
05283:+00052:-00058:+00029:002840.0336:05283
05284:+00037:-00108:-00015:002840.0336:05284
05285:+00074:-00052:-00003:002840.0336:05285
05286:+00018:-00066:+00020:002825.6650:05286
05287:+00027:-00041:+00058:002825.6650:05287
05288:+00006:-00065:+00031:002825.6650:05288
05289:+00018:-00008:+00104:002825.6650:05289
05290:+00033:-00032:+00145:002825.6650:05290
05291:+00039:-00002:+00187:002825.6650:05291
05292:+00041:+00003:+00148:002825.6650:05292
05293:+00031:-00001:+00152:002782.5146:05293
05294:+00027:+00008:+00098:002782.5146:05294
05295:-00014:+00003:+00089:002782.5146:05295
05296:-00021:-00036:+00054:002782.5146:05296
05297:-00021:-00031:+00026:002782.5146:05297
05298:-00025:-00048:-00023:002782.5146:05298
05299:-00018:-00038:+00056:002782.5146:05299
05300:-00029:-00045:+00045:002782.5146:05300
05301:-00010:-00049:+00019:002765.6315:05301
05302:+00027:-00029:+00025:002765.6315:05302
05303:+00041:-00024:+00076:002765.6315:05303
05304:+00042:-00051:+00105:002765.6315:05304
05305:+00006:-00039:+00127:002765.6315:05305
05306:+00013:-00040:+00122:002765.6315:05306
05307:-00042:-00039:+00007:002765.6315:05307
05308:-00068:-00065:-00056:002726.7985:05308
05309:-00066:-00076:+00022:002726.7985:05309
05310:-00047:-00079:+00046:002726.7985:05310
05311:-00055:-00091:+00013:002726.7985:05311
05312:-00058:-00077:+00022:002726.7985:05312
05313:-00037:-00084:+00015:002726.7985:05313
05314:-00043:-00097:+00028:002726.7985:05314
05315:-00038:-00122:+00071:002686.9895:05315
05316:-00016:-00105:+00072:002686.9895:05316
05317:-00011:-00129:+00021:002686.9895:05317
05318:-00015:-00153:+00044:002686.9895:05318
05319:-00008:-00130:+00086:002686.9895:05319
05320:-00027:-00135:+00047:002686.9895:05320
05321:+00043:-00117:+00002:002686.9895:05321
05322:+00044:-00140:-00013:002686.9895:05322
05323:+00005:-00115:-00059:002666.6318:05323
05324:-00024:-00156:-00106:002666.6318:05324
05325:+00019:-00150:-00082:002666.6318:05325
05326:+00002:-00103:-00025:002666.6318:05326
05327:+00027:-00108:-00015:002666.6318:05327
05328:-00012:-00065:+00016:002666.6318:05328
05329:+00011:-00037:-00029:002666.6318:05329
05330:+00010:-00022:-00015:002662.6408:05330
05331:+00041:+00016:-00069:002662.6408:05331
05332:-00008:+00039:-00085:002662.6408:05332
05333:+00009:+00046:-00089:002662.6408:05333
05334:-00016:+00043:-00123:002662.6408:05334
05335:-00027:+00085:-00105:002662.6408:05335
05336:-00030:+00075:-00108:002662.6408:05336
05337:-00019:+00107:-00151:002662.6408:05337
05338:-00011:+00112:-00173:002669.7893:05338
05339:+00020:+00130:-00144:002669.7893:05339
05340:+00013:+00116:-00164:002669.7893:05340
05341:-00012:+00103:-00114:002669.7893:05341
05342:-00032:+00092:-00138:002669.7893:05342
05343:-00064:+00093:-00152:002669.7893:05343
05344:-00092:+00113:-00103:002669.7893:05344
05345:-00127:+00087:-00115:002700.7416:05345
05346:-00151:+00083:-00165:002700.7416:05346
05347:-00152:+00072:-00219:002700.7416:05347
05348:-00181:+00072:-00190:002700.7416:05348
05349:-00193:+00084:-00190:002700.7416:05349
05350:-00210:+00066:-00162:002700.7416:05350
05351:-00189:+00042:-00143:002700.7416:05351
05352:-00186:+00047:-00147:002700.7416:05352
05353:-00180:+00069:-00114:002720.8303:05353
05354:-00160:+00063:-00109:002720.8303:05354
05355:-00133:+00047:-00112:002720.8303:05355
05356:-00103:+00053:-00137:002720.8303:05356
05357:-00074:+00052:-00087:002720.8303:05357
05358:-00068:+00052:-00083:002720.8303:05358
05359:-00087:+00048:-00068:002720.8303:05359
05360:-00069:+00050:-00090:002739.9287:05360
05361:-00066:+00054:-00099:002739.9287:05361
05362:-00052:+00049:-00072:002739.9287:05362
05363:-00064:+00028:-00068:002739.9287:05363
05364:-00051:+00044:-00115:002739.9287:05364
05365:-00072:+00046:-00092:002739.9287:05365
05366:-00068:+00044:-00009:002739.9287:05366
05367:-00101:+00066:-00039:002783.8713:05367
05368:-00077:+00061:-00020:002783.8713:05368
05369:-00033:+00109:+00041:002783.8713:05369
05370:-00022:+00091:+00061:002783.8713:05370
05371:-00006:+00090:-00016:002783.8713:05371
05372:-00013:+00111:-00022:002783.8713:05372
05373:+00011:+00106:-00119:002783.8713:05373
05374:-00004:+00107:-00126:002806.6059:05374
05375:-00012:+00120:-00087:002806.6059:05375
05376:-00019:+00107:-00031:002806.6059:05376
05377:-00040:+00108:-00041:002806.6059:05377
05378:-00059:+00128:+00005:002806.6059:05378
05379:-00050:+00130:-00005:002806.6059:05379
05380:-00097:+00115:-00015:002806.6059:05380
05381:-00118:+00102:+00005:002826.4931:05381
05382:-00136:+00102:-00013:002826.4931:05382
05383:-00113:+00114:+00017:002826.4931:05383
05384:-00112:+00114:-00019:002826.4931:05384
05385:-00112:+00102:-00028:002826.4931:05385
05386:-00120:+00087:-00093:002826.4931:05386
05387:-00110:+00101:-00070:002826.4931:05387
05388:-00081:+00081:+00002:002865.7614:05388
05389:-00102:+00039:+00001:002865.7614:05389
05390:-00093:+00052:+00018:002865.7614:05390
05391:-00097:-00002:+00183:002865.7614:05391
05392:-00105:-00047:+00128:002865.7614:05392
05393:-00096:-00039:+00086:002865.7614:05393
05394:-00064:-00058:-00094:002865.7614:05394
05395:-00089:-00060:-00105:002884.6262:05395
05396:-00055:-00072:-00010:002884.6262:05396
05397:-00014:-00095:+00099:002884.6262:05397
05398:-00005:-00070:+00051:002884.6262:05398
05399:+00021:-00068:+00058:002884.6262:05399
05400:+00098:-00054:+00114:002884.6262:05400
05401:+00068:-00073:+00205:002884.6262:05401
05402:+00132:-00058:+00075:002898.4523:05402
05403:+00152:-00071:+00181:002898.4523:05403
05404:+00174:-00079:+00178:002898.4523:05404
05405:+00126:-00028:+00071:002898.4523:05405
05406:+00152:-00019:+00018:002898.4523:05406
05407:+00141:-00015:+00112:002898.4523:05407
05408:+00130:+00005:+00088:002898.4523:05408
05409:+00112:+00039:+00142:002911.8139:05409
05410:+00166:+00047:+00114:002911.8139:05410
05411:+00159:+00059:+00127:002911.8139:05411
05412:+00225:+00102:+00101:002911.8139:05412
05413:+00190:+00125:+00058:002911.8139:05413
05414:+00218:+00137:+00094:002911.8139:05414
05415:+00225:+00118:+00115:002911.8139:05415
05416:+00207:+00136:+00027:002911.5771:05416
05417:+00128:+00124:+00082:002911.5771:05417
05418:+00157:+00105:+00154:002911.5771:05418
05419:+00104:+00129:+00105:002911.5771:05419
05420:+00098:+00092:+00043:002911.5771:05420
05421:+00046:+00055:+00014:002911.5771:05421
05422:+00032:+00081:+00076:002911.5771:05422
05423:+00007:+00016:+00083:002885.1074:05423
05424:+00004:-00005:+00143:002885.1074:05424
05425:+00014:-00025:+00133:002885.1074:05425
05426:-00007:-00028:+00068:002885.1074:05426
05427:-00020:-00082:+00111:002885.1074:05427
05428:-00016:-00083:+00145:002885.1074:05428
05429:-00078:-00125:+00065:002885.1074:05429
05430:-00070:-00123:-00065:002872.2370:05430
05431:-00077:-00152:+00029:002872.2370:05431
05432:-00070:-00169:+00070:002872.2370:05432
05433:-00098:-00160:+00067:002872.2370:05433
05434:-00060:-00162:+00104:002872.2370:05434
05435:-00038:-00171:+00175:002872.2370:05435
05436:-00021:-00158:+00115:002872.2370:05436
05437:-00012:-00149:+00174:002845.0910:05437
05438:-00005:-00138:+00176:002845.0910:05438
05439:+00004:-00140:+00084:002845.0910:05439
05440:+00018:-00103:+00038:002845.0910:05440
05441:+00019:-00113:+00082:002845.0910:05441
05442:+00020:-00106:+00011:002845.0910:05442
05443:+00037:-00060:+00009:002845.0910:05443
05444:+00056:-00053:+00096:002813.7770:05444
05445:+00082:-00046:+00032:002813.7770:05445
05446:+00101:-00009:+00059:002813.7770:05446
05447:+00132:-00019:+00111:002813.7770:05447
05448:+00115:-00002:+00101:002813.7770:05448
05449:+00134:+00009:+00011:002813.7770:05449
05450:+00107:+00013:+00079:002813.7770:05450
05451:+00076:+00012:+00059:002783.8486:05451
05452:+00056:+00022:+00063:002783.8486:05452
05453:+00008:+00032:+00012:002783.8486:05453
05454:-00040:+00021:-00020:002783.8486:05454
05455:-00067:+00008:-00024:002783.8486:05455
05456:-00093:-00030:+00064:002783.8486:05456
05457:-00097:-00054:+00056:002783.8486:05457
05458:-00118:-00060:+00050:002744.7856:05458
05459:-00094:-00086:+00067:002744.7856:05459
05460:-00106:-00108:+00071:002744.7856:05460
05461:-00103:-00120:+00025:002744.7856:05461
05462:-00054:-00101:+00052:002744.7856:05462
05463:-00025:-00104:+00069:002744.7856:05463
05464:+00004:-00156:+00016:002744.7856:05464
05465:-00008:-00200:-00078:002744.7856:05465
05466:+00033:-00197:-00041:002710.2419:05466
05467:+00044:-00232:-00083:002710.2419:05467
05468:+00032:-00197:-00019:002710.2419:05468
05469:+00062:-00216:+00016:002710.2419:05469
05470:+00050:-00180:+00033:002710.2419:05470
05471:+00064:-00199:-00008:002710.2419:05471
05472:+00052:-00154:+00009:002710.2419:05472
05473:+00056:-00120:-00074:002700.7590:05473
05474:+00060:-00103:-00006:002700.7590:05474
05475:+00019:-00070:-00050:002700.7590:05475
05476:+00030:-00054:-00009:002700.7590:05476
05477:+00023:-00032:-00054:002700.7590:05477
05478:+00013:+00009:-00076:002700.7590:05478
05479:+00002:+00032:-00052:002700.7590:05479
05480:+00001:+00044:-00120:002700.7590:05480
05481:+00016:+00084:-00135:002685.6865:05481
05482:+00023:+00086:-00098:002685.6865:05482
05483:+00009:+00111:-00164:002685.6865:05483
05484:-00009:+00130:-00127:002685.6865:05484
05485:-00022:+00106:-00098:002685.6865:05485
05486:-00061:+00121:-00087:002685.6865:05486
05487:-00083:+00119:-00103:002685.6865:05487
05488:-00120:+00118:-00157:002698.5610:05488
05489:-00143:+00124:-00153:002698.5610:05489
05490:-00163:+00121:-00113:002698.5610:05490
05491:-00170:+00125:-00143:002698.5610:05491
05492:-00196:+00131:-00162:002698.5610:05492
05493:-00213:+00106:-00114:002698.5610:05493
05494:-00200:+00119:-00144:002698.5610:05494
05495:-00215:+00104:-00174:002698.5610:05495
05496:-00188:+00114:-00153:002712.2763:05496
05497:-00195:+00092:-00140:002712.2763:05497
05498:-00169:+00092:-00190:002712.2763:05498
05499:-00162:+00088:-00137:002712.2763:05499
05500:-00138:+00088:-00093:002712.2763:05500
05501:-00147:+00097:-00121:002712.2763:05501
05502:-00107:+00075:-00068:002712.2763:05502
05503:-00079:+00064:-00093:002750.8464:05503
05504:-00076:+00050:-00058:002750.8464:05504
05505:-00045:+00039:-00071:002750.8464:05505
05506:-00021:+00026:-00089:002750.8464:05506
05507:-00023:+00029:-00154:002750.8464:05507
05508:-00026:+00053:-00119:002750.8464:05508
05509:-00006:+00052:-00139:002750.8464:05509
05510:-00031:+00033:-00088:002764.1196:05510
05511:-00020:+00026:-00026:002764.1196:05511
05512:-00016:+00046:-00001:002764.1196:05512
05513:-00005:+00079:+00000:002764.1196:05513
05514:-00007:+00096:+00010:002764.1196:05514
05515:+00011:+00112:+00020:002764.1196:05515
05516:-00013:+00115:-00051:002764.1196:05516
05517:-00004:+00099:-00042:002796.1696:05517
05518:-00029:+00094:+00010:002796.1696:05518
05519:-00016:+00081:+00014:002796.1696:05519
05520:-00049:+00064:-00043:002796.1696:05520
05521:-00081:+00068:-00105:002796.1696:05521
05522:-00102:+00055:-00083:002796.1696:05522
05523:-00136:+00042:-00040:002796.1696:05523
05524:-00116:+00042:-00012:002825.7268:05524
05525:-00121:+00067:+00028:002825.7268:05525
05526:-00094:+00067:+00018:002825.7268:05526
05527:-00130:+00059:+00056:002825.7268:05527
05528:-00108:+00055:-00001:002825.7268:05528
05529:-00146:+00067:+00021:002825.7268:05529
05530:-00129:+00063:+00002:002825.7268:05530
05531:-00132:+00061:+00002:002845.7360:05531
05532:-00094:+00098:-00026:002845.7360:05532
05533:-00104:+00086:+00035:002845.7360:05533
05534:-00035:+00072:+00044:002845.7360:05534
05535:-00024:+00099:-00046:002845.7360:05535
05536:-00002:+00088:-00038:002845.7360:05536
05537:+00001:+00082:+00119:002845.7360:05537
05538:-00026:+00034:+00170:002872.1979:05538
05539:-00026:+00033:+00170:002872.1979:05539
05540:-00024:-00006:+00076:002872.1979:05540
05541:-00021:-00016:-00102:002872.1979:05541
05542:-00088:-00033:-00179:002872.1979:05542
05543:-00074:-00020:-00206:002872.1979:05543
05544:-00059:-00014:-00079:002872.1979:05544
05545:-00025:-00012:+00030:002891.2756:05545
05546:+00014:-00012:+00217:002891.2756:05546
05547:+00017:+00003:+00289:002891.2756:05547
05548:+00032:-00025:+00154:002891.2756:05548
05549:+00021:+00039:+00067:002891.2756:05549
05550:+00092:+00044:+00048:002891.2756:05550
05551:+00185:+00035:+00198:002891.2756:05551
05552:+00107:+00019:+00056:002905.2092:05552
05553:+00183:+00047:+00072:002905.2092:05553
05554:+00101:-00007:+00030:002905.2092:05554
05555:+00078:+00000:-00001:002905.2092:05555
05556:+00070:+00031:-00008:002905.2092:05556
05557:+00179:+00096:+00071:002905.2092:05557
05558:+00133:+00083:+00080:002905.2092:05558
05559:+00203:+00119:+00145:002898.5095:05559
05560:+00203:+00124:+00132:002898.5095:05560
05561:+00231:+00121:+00162:002898.5095:05561
05562:+00221:+00131:+00124:002898.5095:05562
05563:+00243:+00144:+00036:002898.5095:05563
05564:+00129:+00124:+00012:002898.5095:05564
05565:+00149:+00113:+00116:002898.5095:05565
05566:+00140:+00087:+00063:002884.5512:05566
05567:+00085:+00061:+00077:002884.5512:05567
05568:+00050:+00024:+00085:002884.5512:05568
05569:+00025:+00020:+00048:002884.5512:05569
05570:+00011:-00017:+00062:002884.5512:05570
05571:-00014:-00022:+00104:002884.5512:05571
05572:-00017:-00066:+00073:002884.5512:05572
05573:-00015:-00078:+00081:002865.2473:05573
05574:-00011:-00093:+00133:002865.2473:05574
05575:-00045:-00122:+00072:002865.2473:05575
05576:-00037:-00143:+00019:002865.2473:05576
05577:-00053:-00152:+00026:002865.2473:05577
05578:-00029:-00172:+00143:002865.2473:05578
05579:-00049:-00163:+00091:002865.2473:05579
05580:-00075:-00188:+00041:002833.7023:05580
05581:-00075:-00188:+00054:002833.7023:05581
05582:-00016:-00175:+00046:002833.7023:05582
05583:-00045:-00190:+00029:002833.7023:05583
05584:-00001:-00159:+00130:002833.7023:05584
05585:+00015:-00173:+00103:002833.7023:05585
05586:-00001:-00127:+00084:002833.7023:05586
05587:+00029:-00117:+00092:002800.3071:05587
05588:-00013:-00125:+00184:002800.3071:05588
05589:+00023:-00110:+00121:002800.3071:05589
05590:+00030:-00070:+00114:002800.3071:05590
05591:+00070:-00076:+00062:002800.3071:05591
05592:+00056:-00033:+00071:002800.3071:05592
05593:+00079:-00026:-00017:002800.3071:05593
05594:+00101:+00007:+00056:002764.0649:05594
05595:+00090:+00002:+00013:002764.0649:05595
05596:+00119:+00017:+00064:002764.0649:05596
05597:+00082:-00006:+00079:002764.0649:05597
05598:+00079:-00002:+00063:002764.0649:05598
05599:+00046:+00020:+00073:002764.0649:05599
05600:-00002:+00012:-00034:002764.0649:05600
05601:-00036:+00033:-00052:002764.0649:05601
05602:-00092:+00024:+00031:002729.8471:05602
05603:-00118:-00006:+00032:002729.8471:05603
05604:-00111:-00002:+00020:002729.8471:05604
05605:-00110:-00020:+00029:002729.8471:05605
05606:-00113:-00020:+00071:002729.8471:05606
05607:-00136:-00025:+00054:002729.8471:05607
05608:-00093:-00024:+00005:002729.8471:05608
05609:-00076:-00050:+00053:002708.9714:05609
05610:-00030:-00060:+00043:002708.9714:05610
05611:+00013:-00085:-00015:002708.9714:05611
05612:+00043:-00089:-00044:002708.9714:05612
05613:+00036:-00134:-00053:002708.9714:05613
05614:+00044:-00151:-00069:002708.9714:05614
05615:+00046:-00174:-00044:002708.9714:05615
05616:+00012:-00202:-00020:002681.1914:05616
05617:+00017:-00164:+00036:002681.1914:05617
05618:+00024:-00175:-00016:002681.1914:05618
05619:+00004:-00157:-00025:002681.1914:05619
05620:+00012:-00158:-00025:002681.1914:05620
05621:+00005:-00121:-00042:002681.1914:05621
05622:-00008:-00088:-00060:002681.1914:05622
05623:+00018:-00074:-00095:002681.1914:05623
05624:+00001:-00028:-00040:002689.2453:05624
05625:+00007:-00017:-00085:002689.2453:05625
05626:-00008:-00002:-00091:002689.2453:05626
05627:+00020:+00050:-00116:002689.2453:05627
05628:+00019:+00064:-00128:002689.2453:05628
05629:+00031:+00077:-00102:002689.2453:05629
05630:+00033:+00102:-00117:002689.2453:05630
05631:+00043:+00105:-00143:002691.4187:05631
05632:+00016:+00123:-00168:002691.4187:05632
05633:+00008:+00121:-00118:002691.4187:05633
05634:-00050:+00135:-00137:002691.4187:05634
05635:-00104:+00124:-00133:002691.4187:05635
05636:-00117:+00145:-00109:002691.4187:05636
05637:-00138:+00142:-00118:002691.4187:05637
05638:-00171:+00118:-00149:002691.4187:05638
05639:-00183:+00143:-00112:002704.3432:05639
05640:-00224:+00124:-00167:002704.3432:05640
05641:-00219:+00106:-00116:002704.3432:05641
05642:-00205:+00105:-00057:002704.3432:05642
05643:-00216:+00075:-00073:002704.3432:05643
05644:-00217:+00094:-00084:002704.3432:05644
05645:-00193:+00085:-00100:002704.3432:05645
05646:-00182:+00083:-00093:002741.6767:05646
05647:-00180:+00067:-00137:002741.6767:05647
05648:-00128:+00080:-00087:002741.6767:05648
05649:-00107:+00045:-00107:002741.6767:05649
05650:-00092:+00045:-00094:002741.6767:05650
05651:-00071:+00035:-00059:002741.6767:05651
05652:-00060:+00035:-00093:002741.6767:05652
05653:-00018:+00020:-00124:002763.0708:05653
05654:+00013:+00011:-00093:002763.0708:05654
05655:+00002:-00002:-00077:002763.0708:05655
05656:+00026:-00007:-00095:002763.0708:05656
05657:+00028:+00000:-00090:002763.0708:05657
05658:+00002:+00013:-00057:002763.0708:05658
05659:-00025:+00018:-00049:002763.0708:05659
05660:-00017:+00038:-00031:002782.4641:05660
05661:-00053:+00026:-00021:002782.4641:05661
05662:-00055:+00044:-00052:002782.4641:05662
05663:-00058:+00055:-00060:002782.4641:05663
05664:-00059:+00073:+00010:002782.4641:05664
05665:-00051:+00076:-00008:002782.4641:05665
05666:-00063:+00090:-00036:002782.4641:05666
05667:-00061:+00109:-00125:002782.4641:05667
05668:-00086:+00112:-00120:002814.8063:05668
05669:-00090:+00103:-00089:002814.8063:05669
05670:-00087:+00124:-00077:002814.8063:05670
05671:-00099:+00117:-00051:002814.8063:05671
05672:-00073:+00142:-00037:002814.8063:05672
05673:-00079:+00136:-00006:002814.8063:05673
05674:-00101:+00134:-00018:002814.8063:05674
05675:-00120:+00129:+00118:002845.0761:05675
05676:-00094:+00089:+00118:002845.0761:05676
05677:-00119:+00094:+00027:002845.0761:05677
05678:-00130:+00080:+00071:002845.0761:05678
05679:-00146:+00023:+00045:002845.0761:05679
05680:-00154:+00008:-00011:002845.0761:05680
05681:-00114:-00002:-00123:002845.0761:05681
05682:-00081:-00002:-00105:002865.2963:05682
05683:-00054:+00008:-00026:002865.2963:05683
05684:-00039:-00009:+00125:002865.2963:05684
05685:+00011:+00017:+00156:002865.2963:05685
05686:+00072:+00004:+00196:002865.2963:05686
05687:+00093:+00018:+00168:002865.2963:05687
05688:+00124:-00004:+00094:002865.2963:05688
05689:+00140:+00024:-00112:002885.3010:05689
05690:+00150:+00014:-00008:002885.3010:05690
05691:+00223:+00030:-00025:002885.3010:05691
05692:+00097:+00006:+00103:002885.3010:05692
05693:+00241:+00040:+00199:002885.3010:05693
05694:+00131:-00032:+00236:002885.3010:05694
05695:+00201:-00013:+00171:002897.9863:05695
05696:+00167:-00032:+00174:002897.9863:05696
05697:+00109:-00001:+00020:002897.9863:05697
05698:+00052:+00004:+00050:002897.9863:05698
05699:+00079:+00040:+00029:002897.9863:05699
05700:+00073:+00041:+00063:002897.9863:05700
05701:+00036:+00053:+00048:002897.9863:05701
05702:+00070:+00066:+00161:002871.8059:05702
05703:+00000:+00053:+00146:002871.8059:05703
05704:-00040:+00039:+00056:002871.8059:05704
05705:-00030:+00042:+00076:002871.8059:05705
05706:-00013:-00001:-00014:002871.8059:05706
05707:+00013:+00001:-00002:002871.8059:05707
05708:-00028:-00011:+00104:002871.8059:05708
05709:-00011:-00030:-00073:002859.2521:05709
05710:+00014:-00066:-00130:002859.2521:05710
05711:+00087:-00059:+00067:002859.2521:05711
05712:+00077:-00077:+00145:002859.2521:05712
05713:+00045:-00097:+00092:002859.2521:05713
05714:+00072:-00084:+00155:002859.2521:05714
05715:+00065:-00085:+00201:002859.2521:05715
05716:+00070:-00089:+00025:002838.5410:05716
05717:+00019:-00109:+00058:002838.5410:05717
05718:+00105:-00125:+00094:002838.5410:05718
05719:+00052:-00102:+00041:002838.5410:05719
05720:+00085:-00110:+00035:002838.5410:05720
05721:+00074:-00110:+00143:002838.5410:05721
05722:+00067:-00093:+00118:002838.5410:05722
05723:+00029:-00094:+00048:002794.8605:05723
05724:+00076:-00027:+00143:002794.8605:05724
05725:+00050:-00025:+00100:002794.8605:05725
05726:+00024:-00021:+00121:002794.8605:05726
05727:+00027:+00004:+00093:002794.8605:05727
05728:+00029:+00035:+00084:002794.8605:05728
05729:-00011:+00032:+00097:002794.8605:05729
05730:-00029:+00033:+00145:002794.8605:05730
05731:-00019:+00022:+00074:002771.6489:05731
05732:-00039:+00034:+00098:002771.6489:05732
05733:-00054:+00005:+00116:002771.6489:05733
05734:-00035:-00003:+00054:002771.6489:05734
05735:-00061:-00030:+00031:002771.6489:05735
05736:-00070:-00034:+00028:002771.6489:05736
05737:-00075:-00024:-00048:002771.6489:05737
05738:-00072:-00028:-00046:002738.7651:05738
05739:-00053:-00050:+00088:002738.7651:05739
05740:-00050:-00060:+00133:002738.7651:05740
05741:-00072:-00097:+00079:002738.7651:05741
05742:-00058:-00095:+00133:002738.7651:05742
05743:-00068:-00089:+00111:002738.7651:05743
05744:-00069:-00106:+00093:002738.7651:05744
05745:-00059:-00140:+00074:002692.7043:05745
05746:-00020:-00131:+00103:002692.7043:05746
05747:-00029:-00135:+00060:002692.7043:05747
05748:-00025:-00153:+00022:002692.7043:05748
05749:-00003:-00130:-00032:002692.7043:05749
05750:+00005:-00118:-00039:002692.7043:05750
05751:+00044:-00132:-00014:002692.7043:05751
05752:+00057:-00115:+00073:002692.7043:05752
05753:+00065:-00123:+00099:002689.2368:05753
05754:+00087:-00108:+00062:002689.2368:05754
05755:+00092:-00090:-00023:002689.2368:05755
05756:+00102:-00076:-00019:002689.2368:05756
05757:+00079:-00054:-00055:002689.2368:05757
05758:+00080:-00075:-00026:002689.2368:05758
05759:+00044:-00068:-00048:002689.2368:05759
05760:+00017:-00090:-00042:002679.8271:05760
05761:-00005:-00076:-00065:002679.8271:05761
05762:-00046:-00078:+00018:002679.8271:05762
05763:-00084:-00060:-00054:002679.8271:05763
05764:-00071:-00027:-00123:002679.8271:05764
05765:-00046:+00008:-00105:002679.8271:05765
05766:-00037:-00009:-00106:002679.8271:05766
05767:-00052:+00016:-00091:002679.8271:05767
05768:-00028:+00036:-00066:002686.9895:05768
05769:-00005:+00044:-00076:002686.9895:05769
05770:-00027:+00058:-00093:002686.9895:05770
05771:-00004:+00077:-00042:002686.9895:05771
05772:-00014:+00091:-00138:002686.9895:05772
05773:-00007:+00123:-00164:002686.9895:05773
05774:+00002:+00128:-00135:002686.9895:05774
05775:+00010:+00146:-00125:002718.0632:05775
05776:-00023:+00146:-00161:002718.0632:05776
05777:-00010:+00170:-00129:002718.0632:05777
05778:-00022:+00148:-00128:002718.0632:05778
05779:-00058:+00132:-00185:002718.0632:05779
05780:-00084:+00155:-00134:002718.0632:05780
05781:-00110:+00122:-00119:002718.0632:05781
05782:-00140:+00105:-00168:002732.7128:05782
05783:-00162:+00114:-00158:002732.7128:05783
05784:-00196:+00085:-00139:002732.7128:05784
05785:-00184:+00060:-00138:002732.7128:05785
05786:-00183:+00041:-00157:002732.7128:05786
05787:-00208:+00049:-00119:002732.7128:05787
05788:-00201:+00013:-00128:002732.7128:05788
05789:-00217:+00009:-00041:002732.7128:05789
05790:-00201:-00001:-00069:002745.8486:05790
05791:-00187:+00023:-00091:002745.8486:05791
05792:-00165:+00018:-00104:002745.8486:05792
05793:-00143:+00013:-00127:002745.8486:05793
05794:-00136:+00017:-00171:002745.8486:05794
05795:-00117:+00035:-00115:002745.8486:05795
05796:-00120:+00021:-00053:002745.8486:05796
05797:-00077:+00014:-00007:002783.7890:05797
05798:-00090:+00017:-00033:002783.7890:05798
05799:-00046:+00015:-00044:002783.7890:05799
05800:-00037:+00035:-00059:002783.7890:05800
05801:-00029:+00038:-00026:002783.7890:05801
05802:-00007:+00029:-00035:002783.7890:05802
05803:-00008:+00039:-00025:002783.7890:05803
05804:-00010:+00046:-00012:002800.2739:05804
05805:+00000:+00059:-00021:002800.2739:05805
05806:-00029:+00096:-00066:002800.2739:05806
05807:-00042:+00089:-00043:002800.2739:05807
05808:-00035:+00112:-00080:002800.2739:05808
05809:-00050:+00108:-00092:002800.2739:05809
05810:-00047:+00141:-00062:002800.2739:05810
05811:-00033:+00137:-00034:002826.4455:05811
05812:-00055:+00140:-00037:002826.4455:05812
05813:-00057:+00161:-00015:002826.4455:05813
05814:-00064:+00156:+00003:002826.4455:05814
05815:-00086:+00159:-00022:002826.4455:05815
05816:-00096:+00159:-00022:002826.4455:05816
05817:-00109:+00151:+00035:002826.4455:05817
05818:-00133:+00134:+00026:002859.2277:05818
05819:-00134:+00154:-00076:002859.2277:05819
05820:-00119:+00135:-00096:002859.2277:05820
05821:-00148:+00145:-00064:002859.2277:05821
05822:-00125:+00099:+00015:002859.2277:05822
05823:-00132:+00071:+00015:002859.2277:05823
05824:-00100:+00099:-00051:002859.2277:05824
05825:-00088:+00095:-00124:002877.8981:05825
05826:-00082:+00072:-00080:002877.8981:05826
05827:-00086:+00031:-00004:002877.8981:05827
05828:-00065:+00037:+00011:002877.8981:05828
05829:-00054:+00038:-00031:002877.8981:05829
05830:-00007:+00008:+00063:002877.8981:05830
05831:-00029:-00050:+00133:002877.8981:05831
05832:-00045:-00046:+00032:002898.4326:05832
05833:-00044:-00044:-00055:002898.4326:05833
05834:-00013:-00055:-00047:002898.4326:05834
05835:-00015:-00071:-00024:002898.4326:05835
05836:+00026:-00041:-00004:002898.4326:05836
05837:+00013:-00086:+00133:002898.4326:05837
05838:+00035:-00072:+00065:002898.4326:05838
05839:+00066:-00083:+00107:002925.2517:05839
05840:+00090:-00099:+00060:002925.2517:05840
05841:+00078:-00062:+00035:002925.2517:05841
05842:+00083:-00078:+00021:002925.2517:05842
05843:+00131:-00012:+00128:002925.2517:05843
05844:+00112:-00028:+00143:002925.2517:05844
05845:+00113:-00001:+00140:002925.2517:05845
05846:+00154:+00022:+00142:002925.1782:05846
05847:+00165:+00041:+00081:002925.1782:05847
05848:+00164:+00081:+00100:002925.1782:05848
05849:+00172:+00104:+00135:002925.1782:05849
05850:+00187:+00115:+00161:002925.1782:05850
05851:+00185:+00161:+00189:002925.1782:05851
05852:+00182:+00180:+00108:002925.1782:05852
05853:+00195:+00205:+00085:002918.7265:05853
05854:+00215:+00212:+00079:002918.7265:05854
05855:+00191:+00213:+00060:002918.7265:05855
05856:+00183:+00223:+00030:002918.7265:05856
05857:+00154:+00204:+00045:002918.7265:05857
05858:+00152:+00173:+00250:002918.7265:05858
05859:+00108:+00135:+00209:002911.8239:05859
05860:-00014:+00074:+00019:002911.8239:05860
05861:+00018:+00062:-00001:002911.8239:05861
05862:-00013:+00002:+00116:002911.8239:05862
05863:-00007:-00041:+00140:002911.8239:05863
05864:-00092:-00086:+00016:002911.8239:05864
05865:-00084:-00118:+00023:002911.8239:05865
05866:-00073:-00169:+00113:002904.6823:05866
05867:-00093:-00178:+00109:002904.6823:05867
05868:-00150:-00221:+00053:002904.6823:05868
05869:-00120:-00226:+00128:002904.6823:05869
05870:-00097:-00254:+00163:002904.6823:05870
05871:-00119:-00279:+00132:002904.6823:05871
05872:-00114:-00274:+00142:002904.6823:05872
05873:-00035:-00241:+00164:002871.8205:05873
05874:-00045:-00259:+00007:002871.8205:05874
05875:-00041:-00233:+00065:002871.8205:05875
05876:+00002:-00246:+00079:002871.8205:05876
05877:+00025:-00216:+00110:002871.8205:05877
05878:+00035:-00190:+00132:002871.8205:05878
05879:+00101:-00152:+00117:002871.8205:05879
05880:+00093:-00104:+00132:002852.8061:05880
05881:+00170:-00054:+00115:002852.8061:05881
05882:+00173:-00010:+00069:002852.8061:05882
05883:+00197:+00018:+00104:002852.8061:05883
05884:+00210:+00049:+00156:002852.8061:05884
05885:+00201:+00065:+00111:002852.8061:05885
05886:+00151:+00097:+00066:002852.8061:05886
05887:+00120:+00108:+00007:002819.2895:05887
05888:+00072:+00129:-00076:002819.2895:05888
05889:+00004:+00131:-00001:002819.2895:05889
05890:-00010:+00114:+00049:002819.2895:05890
05891:-00048:+00110:+00004:002819.2895:05891
05892:-00082:+00068:+00001:002819.2895:05892
05893:-00110:+00053:+00070:002819.2895:05893
05894:-00135:+00006:+00051:002819.2895:05894
05895:-00112:-00033:+00063:002782.4641:05895
05896:-00122:-00044:+00104:002782.4641:05896
05897:-00147:-00086:+00087:002782.4641:05897
05898:-00129:-00119:+00041:002782.4641:05898
05899:-00102:-00157:+00014:002782.4641:05899
05900:-00070:-00204:+00005:002782.4641:05900
05901:-00068:-00236:-00042:002782.4641:05901
05902:-00051:-00281:-00044:002747.6254:05902
05903:-00026:-00269:+00004:002747.6254:05903
05904:-00008:-00267:-00050:002747.6254:05904
05905:+00007:-00238:-00072:002747.6254:05905
05906:+00068:-00227:+00018:002747.6254:05906
05907:+00101:-00197:+00004:002747.6254:05907
05908:+00112:-00174:+00006:002747.6254:05908
05909:+00179:-00139:-00092:002738.7470:05909
05910:+00140:-00108:-00081:002738.7470:05910
05911:+00153:-00082:-00064:002738.7470:05911
05912:+00121:-00066:-00053:002738.7470:05912
05913:+00106:-00029:-00055:002738.7470:05913
05914:+00038:-00018:-00065:002738.7470:05914
05915:+00042:-00020:-00039:002738.7470:05915
05916:-00030:+00023:-00104:002716.0913:05916
05917:-00048:+00016:-00103:002716.0913:05917
05918:-00073:+00039:-00109:002716.0913:05918
05919:-00131:+00066:-00070:002716.0913:05919
05920:-00151:+00061:-00025:002716.0913:05920
05921:-00151:+00097:-00022:002716.0913:05921
05922:-00132:+00129:-00076:002716.0913:05922
05923:-00123:+00104:-00109:002716.0913:05923
05924:-00150:+00126:-00109:002718.1457:05924
05925:-00174:+00128:-00147:002718.1457:05925
05926:-00203:+00125:-00193:002718.1457:05926
05927:-00184:+00117:-00182:002718.1457:05927
05928:-00183:+00144:-00109:002718.1457:05928
05929:-00206:+00119:-00084:002718.1457:05929
05930:-00193:+00120:-00150:002718.1457:05930
05931:-00163:+00123:-00126:002732.8381:05931
05932:-00123:+00135:-00094:002732.8381:05932
05933:-00129:+00120:-00064:002732.8381:05933
05934:-00114:+00120:-00065:002732.8381:05934
05935:-00080:+00085:-00078:002732.8381:05935
05936:-00089:+00077:-00103:002732.8381:05936
05937:-00075:+00071:-00085:002732.8381:05937
05938:-00068:+00043:-00088:002739.9689:05938
05939:-00068:+00053:-00129:002739.9689:05939
05940:-00036:+00026:-00103:002739.9689:05940
05941:-00057:+00024:-00101:002739.9689:05941
05942:-00059:+00011:-00095:002739.9689:05942
05943:-00047:-00004:-00107:002739.9689:05943
05944:-00073:-00018:-00093:002739.9689:05944
05945:-00063:-00010:-00109:002739.9689:05945
05946:-00069:-00035:-00076:002765.5463:05946
05947:-00075:-00047:-00089:002765.5463:05947
05948:-00068:-00066:-00091:002765.5463:05948
05949:-00061:-00038:-00061:002765.5463:05949
05950:-00074:-00022:-00061:002765.5463:05950
05951:-00052:-00030:-00048:002765.5463:05951
05952:-00059:-00014:-00024:002765.5463:05952
05953:-00055:+00019:-00049:002794.0080:05953
05954:-00043:+00027:-00085:002794.0080:05954
05955:-00018:+00069:-00098:002794.0080:05955
05956:-00001:+00080:-00120:002794.0080:05956
05957:-00023:+00095:-00095:002794.0080:05957
05958:-00028:+00086:-00056:002794.0080:05958
05959:-00039:+00093:-00060:002794.0080:05959
05960:-00045:+00089:-00092:002801.1335:05960
05961:-00033:+00115:-00071:002801.1335:05961
05962:-00060:+00128:-00059:002801.1335:05962
05963:-00084:+00123:-00017:002801.1335:05963
05964:-00075:+00132:-00019:002801.1335:05964
05965:-00085:+00157:-00025:002801.1335:05965
05966:-00090:+00172:-00080:002801.1335:05966
05967:-00091:+00174:-00075:002833.5983:05967
05968:-00080:+00160:-00025:002833.5983:05968
05969:-00081:+00157:-00066:002833.5983:05969
05970:-00081:+00107:-00048:002833.5983:05970
05971:-00092:+00110:+00071:002833.5983:05971
05972:-00103:+00085:+00129:002833.5983:05972
05973:-00121:+00030:+00145:002833.5983:05973
05974:-00097:-00001:+00160:002864.6042:05974
05975:-00136:-00020:+00115:002864.6042:05975
05976:-00155:-00030:-00093:002864.6042:05976
05977:-00165:-00010:-00084:002864.6042:05977
05978:-00115:-00004:-00050:002864.6042:05978
05979:-00076:-00027:+00084:002864.6042:05979
05980:-00049:-00046:+00131:002864.6042:05980
05981:-00009:-00034:+00149:002871.8251:05981
05982:+00028:+00007:+00024:002871.8251:05982
05983:+00108:+00000:-00001:002871.8251:05983
05984:+00111:-00015:+00100:002871.8251:05984
05985:+00217:-00002:+00145:002871.8251:05985
05986:+00200:+00006:+00222:002871.8251:05986
05987:+00194:+00018:+00164:002871.8251:05987
05988:+00182:+00011:+00059:002898.5043:05988
05989:+00187:+00029:+00113:002898.5043:05989
05990:+00192:+00049:+00135:002898.5043:05990
05991:+00158:+00044:+00130:002898.5043:05991
05992:+00166:+00060:+00058:002898.5043:05992
05993:+00152:+00071:+00112:002898.5043:05993
05994:+00133:+00062:+00115:002898.5043:05994
05995:+00108:+00085:+00033:002911.5363:05995
05996:+00081:+00078:-00005:002911.5363:05996
05997:+00091:+00099:+00049:002911.5363:05997
05998:+00061:+00065:+00100:002911.5363:05998
05999:+00045:+00068:+00087:002911.5363:05999
06000:+00024:+00027:+00094:002911.5363:06000
06001:+00040:+00018:+00165:002911.5363:06001
06002:+00000:-00005:+00151:002885.0227:06002
06003:-00010:-00027:+00015:002885.0227:06003
06004:-00010:-00059:+00035:002885.0227:06004
06005:+00047:-00079:+00031:002885.0227:06005
06006:+00034:-00108:+00072:002885.0227:06006
06007:+00045:-00103:+00067:002885.0227:06007
06008:+00045:-00129:+00070:002885.0227:06008
06009:+00046:-00131:+00063:002878.6787:06009
06010:+00018:-00157:+00043:002878.6787:06010
06011:+00038:-00129:+00055:002878.6787:06011
06012:+00046:-00140:+00092:002878.6787:06012
06013:+00054:-00126:+00115:002878.6787:06013
06014:+00047:-00128:+00069:002878.6787:06014
06015:+00079:-00113:+00090:002878.6787:06015
06016:+00088:-00106:+00116:002845.0717:06016
06017:+00083:-00056:+00109:002845.0717:06017
06018:+00079:-00045:+00125:002845.0717:06018
06019:+00064:-00032:+00150:002845.0717:06019
06020:+00065:-00013:+00091:002845.0717:06020
06021:+00057:-00005:+00135:002845.0717:06021
06022:+00043:+00024:+00111:002845.0717:06022
06023:+00008:+00015:+00094:002801.1987:06023
06024:+00007:+00033:+00067:002801.1987:06024
06025:-00027:+00041:+00120:002801.1987:06025
06026:-00023:+00035:+00114:002801.1987:06026
06027:-00015:+00038:+00087:002801.1987:06027
06028:-00003:+00020:+00090:002801.1987:06028
06029:-00018:+00020:+00089:002801.1987:06029
06030:-00016:-00017:+00101:002783.8120:06030
06031:-00018:+00006:+00065:002783.8120:06031
06032:-00035:-00020:+00006:002783.8120:06032
06033:-00048:-00012:+00017:002783.8120:06033
06034:-00056:-00029:+00051:002783.8120:06034
06035:-00066:-00065:+00029:002783.8120:06035
06036:-00071:-00082:+00036:002783.8120:06036
06037:-00067:-00074:+00070:002744.8039:06037
06038:-00085:-00105:+00050:002744.8039:06038
06039:-00087:-00101:-00001:002744.8039:06039
06040:-00069:-00103:+00066:002744.8039:06040
06041:-00038:-00105:+00080:002744.8039:06041
06042:-00031:-00128:+00066:002744.8039:06042
06043:-00005:-00123:+00028:002744.8039:06043
06044:-00016:-00126:+00023:002744.8039:06044
06045:-00002:-00118:-00062:002710.2243:06045
06046:+00000:-00155:-00017:002710.2243:06046
06047:+00017:-00131:+00010:002710.2243:06047
06048:+00010:-00135:-00004:002710.2243:06048
06049:+00039:-00142:+00026:002710.2243:06049
06050:+00062:-00115:-00042:002710.2243:06050
06051:+00061:-00105:-00028:002710.2243:06051
06052:+00045:-00155:-00059:002694.9599:06052
06053:+00042:-00128:+00005:002694.9599:06053
06054:+00040:-00140:-00037:002694.9599:06054
06055:+00026:-00083:-00049:002694.9599:06055
06056:+00027:-00068:-00028:002694.9599:06056
06057:-00012:-00040:-00052:002694.9599:06057
06058:-00028:-00017:-00084:002694.9599:06058
06059:+00030:+00018:-00052:002694.9599:06059
06060:+00024:+00053:-00058:002679.8786:06060
06061:+00020:+00050:-00100:002679.8786:06061
06062:+00031:+00064:-00136:002679.8786:06062
06063:+00002:+00072:-00073:002679.8786:06063
06064:-00014:+00074:-00094:002679.8786:06064
06065:-00025:+00129:-00089:002679.8786:06065
06066:-00039:+00108:-00102:002679.8786:06066
06067:-00016:+00118:-00124:002675.4311:06067
06068:-00021:+00127:-00114:002675.4311:06068
06069:-00033:+00101:-00112:002675.4311:06069
06070:-00085:+00093:-00137:002675.4311:06070
06071:-00087:+00105:-00129:002675.4311:06071
06072:-00077:+00104:-00118:002675.4311:06072
06073:-00093:+00114:-00153:002675.4311:06073
06074:-00119:+00073:-00184:002700.7377:06074
06075:-00115:+00088:-00092:002700.7377:06075
06076:-00111:+00060:-00113:002700.7377:06076
06077:-00130:+00059:-00066:002700.7377:06077
06078:-00156:+00046:-00061:002700.7377:06078
06079:-00174:+00052:-00078:002700.7377:06079
06080:-00178:+00051:-00064:002700.7377:06080
06081:-00158:+00054:-00087:002700.7377:06081
06082:-00172:+00050:-00152:002720.7946:06082
06083:-00185:+00032:-00123:002720.7946:06083
06084:-00170:+00032:-00111:002720.7946:06084
06085:-00182:+00012:-00146:002720.7946:06085
06086:-00162:+00037:-00151:002720.7946:06086
06087:-00135:+00022:-00080:002720.7946:06087
06088:-00112:+00006:-00087:002720.7946:06088
06089:-00114:+00007:-00104:002745.8759:06089
06090:-00085:+00019:-00077:002745.8759:06090
06091:-00064:+00016:-00043:002745.8759:06091
06092:-00060:+00017:-00083:002745.8759:06092
06093:-00041:+00036:-00075:002745.8759:06093
06094:-00029:+00031:-00052:002745.8759:06094
06095:-00017:+00051:-00105:002745.8759:06095
06096:-00005:+00057:-00089:002783.8210:06096
06097:-00026:+00074:-00022:002783.8210:06097
06098:-00006:+00087:-00080:002783.8210:06098
06099:-00013:+00093:-00049:002783.8210:06099
06100:-00013:+00116:-00022:002783.8210:06100
06101:-00006:+00128:-00027:002783.8210:06101
06102:-00006:+00102:-00008:002783.8210:06102
06103:-00025:+00143:-00094:002806.5966:06103
06104:-00034:+00155:-00083:002806.5966:06104
06105:-00058:+00133:-00124:002806.5966:06105
06106:-00068:+00134:-00032:002806.5966:06106
06107:-00083:+00118:-00011:002806.5966:06107
06108:-00114:+00132:-00006:002806.5966:06108
06109:-00107:+00132:-00007:002806.5966:06109
06110:-00108:+00138:-00029:002826.4262:06110
06111:-00116:+00143:-00046:002826.4262:06111
06112:-00106:+00172:+00011:002826.4262:06112
06113:-00105:+00149:+00040:002826.4262:06113
06114:-00088:+00136:-00013:002826.4262:06114
06115:-00065:+00132:-00068:002826.4262:06115
06116:-00078:+00146:-00015:002826.4262:06116
06117:-00070:+00097:+00043:002826.4262:06117
06118:-00061:+00078:+00098:002859.1362:06118
06119:-00055:+00044:+00074:002859.1362:06119
06120:-00072:+00014:+00065:002859.1362:06120
06121:-00087:+00003:+00034:002859.1362:06121
06122:-00073:-00023:-00052:002859.1362:06122
06123:-00077:-00025:-00121:002859.1362:06123
06124:-00068:-00045:-00104:002891.2905:06124
06125:-00039:-00081:-00015:002891.2905:06125
06126:-00023:-00094:+00138:002891.2905:06126
06127:+00001:-00088:+00123:002891.2905:06127
06128:+00005:-00082:+00102:002891.2905:06128
06129:+00070:-00068:+00069:002891.2905:06129
06130:+00016:-00097:+00154:002891.2905:06130
06131:+00128:-00055:+00104:002891.6374:06131
06132:+00049:-00123:+00114:002891.6374:06132
06133:+00190:-00060:+00122:002891.6374:06133
06134:+00077:-00088:+00056:002891.6374:06134
06135:+00164:-00026:-00034:002891.6374:06135
06136:+00166:-00058:+00136:002891.6374:06136
06137:+00175:-00005:+00085:002891.6374:06137
06138:+00139:-00010:+00092:002911.7441:06138
06139:+00183:+00023:+00086:002911.7441:06139
06140:+00189:+00048:+00095:002911.7441:06140
06141:+00142:+00077:+00066:002911.7441:06141
06142:+00184:+00100:+00095:002911.7441:06142
06143:+00183:+00114:+00125:002911.7441:06143
06144:+00195:+00130:+00098:002911.7441:06144
06145:+00143:+00126:+00109:002904.6618:06145
06146:+00141:+00118:+00099:002904.6618:06146
06147:+00131:+00118:+00122:002904.6618:06147
06148:+00130:+00115:+00042:002904.6618:06148
06149:+00096:+00102:+00113:002904.6618:06149
06150:+00039:+00070:+00005:002904.6618:06150
06151:+00014:+00069:-00092:002904.6618:06151
06152:+00026:+00019:+00022:002871.7614:06152
06153:+00015:+00004:+00118:002871.7614:06153
06154:-00023:-00023:+00075:002871.7614:06154
06155:-00014:-00060:+00073:002871.7614:06155
06156:+00005:-00068:+00150:002871.7614:06156
06157:-00025:-00106:+00128:002871.7614:06157
06158:-00052:-00102:+00046:002871.7614:06158
06159:-00058:-00125:+00105:002846.4318:06159
06160:-00036:-00159:+00109:002846.4318:06160
06161:-00070:-00158:+00146:002846.4318:06161
06162:-00057:-00161:+00124:002846.4318:06162
06163:-00043:-00152:+00114:002846.4318:06163
06164:-00021:-00151:+00141:002846.4318:06164
06165:-00003:-00145:+00163:002846.4318:06165
06166:-00011:-00149:+00107:002806.6816:06166
06167:+00009:-00133:+00136:002806.6816:06167
06168:+00006:-00119:+00106:002806.6816:06168
06169:+00005:-00089:+00119:002806.6816:06169
06170:+00012:-00088:+00112:002806.6816:06170
06171:+00033:-00040:+00191:002806.6816:06171
06172:+00048:-00034:+00135:002806.6816:06172
06173:+00073:+00003:+00163:002764.1694:06173
06174:+00086:+00010:+00117:002764.1694:06174
06175:+00089:+00039:+00142:002764.1694:06175
06176:+00068:+00020:+00059:002764.1694:06176
06177:+00044:+00041:+00042:002764.1694:06177
06178:+00031:+00048:-00028:002764.1694:06178
06179:-00002:+00053:-00090:002764.1694:06179
06180:-00011:+00011:+00008:002764.1694:06180
06181:-00011:+00013:+00095:002729.8208:06181
06182:-00015:-00011:+00056:002729.8208:06182
06183:-00017:-00013:+00025:002729.8208:06183
06184:-00032:-00038:+00059:002729.8208:06184
06185:-00050:-00096:+00057:002729.8208:06185
06186:-00065:-00125:+00033:002729.8208:06186
06187:-00076:-00137:+00071:002729.8208:06187
06188:-00094:-00174:+00025:002697.3071:06188
06189:-00106:-00160:-00001:002697.3071:06189
06190:-00088:-00205:-00018:002697.3071:06190
06191:-00056:-00204:-00061:002697.3071:06191
06192:-00005:-00193:-00027:002697.3071:06192
06193:+00019:-00215:-00069:002697.3071:06193
06194:+00044:-00219:-00065:002697.3071:06194
06195:+00071:-00199:-00013:002697.3071:06195
06196:+00093:-00160:-00025:002669.8610:06196
06197:+00105:-00143:-00062:002669.8610:06197
06198:+00090:-00127:-00066:002669.8610:06198
06199:+00118:-00075:-00062:002669.8610:06199
06200:+00118:-00067:-00080:002669.8610:06200
06201:+00133:-00026:-00105:002669.8610:06201
06202:+00084:-00008:-00093:002669.8610:06202
06203:+00088:+00000:-00065:002672.3134:06203
06204:+00034:+00017:-00046:002672.3134:06204
06205:+00038:+00014:-00051:002672.3134:06205
06206:-00012:+00048:-00083:002672.3134:06206
06207:-00029:+00025:-00104:002672.3134:06207
06208:-00063:+00054:-00090:002672.3134:06208
06209:-00085:+00043:-00087:002672.3134:06209
06210:-00067:+00042:-00110:002672.3134:06210
06211:-00076:+00084:-00096:002679.8962:06211
06212:-00099:+00099:-00038:002679.8962:06212
06213:-00091:+00091:-00052:002679.8962:06213
06214:-00081:+00113:-00087:002679.8962:06214
06215:-00071:+00139:-00116:002679.8962:06215
06216:-00073:+00121:-00144:002679.8962:06216
06217:-00051:+00137:-00128:002679.8962:06217
06218:-00056:+00159:-00118:002686.9809:06218
06219:-00068:+00161:-00109:002686.9809:06219
06220:-00078:+00132:-00105:002686.9809:06220
06221:-00093:+00143:-00090:002686.9809:06221
06222:-00127:+00111:-00108:002686.9809:06222
06223:-00175:+00095:-00085:002686.9809:06223
06224:-00156:+00071:-00094:002686.9809:06224
06225:-00183:+00044:-00105:002729.8955:06225
06226:-00190:+00031:-00122:002729.8955:06226
06227:-00188:+00033:-00078:002729.8955:06227
06228:-00190:+00017:-00094:002729.8955:06228
06229:-00223:-00010:-00088:002729.8955:06229
06230:-00215:-00031:-00078:002729.8955:06230
06231:-00227:-00025:-00054:002729.8955:06231
06232:-00202:-00040:-00092:002729.8955:06232
06233:-00171:-00045:-00100:002738.8374:06233
06234:-00132:-00047:-00088:002738.8374:06234
06235:-00106:-00023:-00106:002738.8374:06235
06236:-00049:-00021:-00095:002738.8374:06236
06237:-00022:+00022:-00041:002738.8374:06237
06238:+00001:+00035:-00039:002738.8374:06238
06239:+00043:+00043:-00052:002738.8374:06239
06240:+00060:+00045:-00077:002758.0295:06240
06241:+00060:+00060:-00068:002758.0295:06241
06242:+00038:+00078:-00078:002758.0295:06242
06243:+00036:+00080:-00079:002758.0295:06243
06244:-00008:+00072:-00100:002758.0295:06244
06245:-00016:+00094:-00125:002758.0295:06245
06246:-00056:+00101:-00087:002758.0295:06246
06247:-00063:+00092:-00072:002789.9726:06247
06248:-00067:+00087:-00041:002789.9726:06248
06249:-00052:+00143:-00050:002789.9726:06249
06250:-00071:+00147:-00041:002789.9726:06250
06251:-00074:+00160:-00081:002789.9726:06251
06252:-00065:+00176:-00091:002789.9726:06252
06253:-00074:+00186:-00094:002789.9726:06253
06254:-00089:+00168:-00126:002806.6105:06254
06255:-00077:+00170:-00068:002806.6105:06255
06256:-00118:+00174:-00064:002806.6105:06256
06257:-00111:+00152:-00052:002806.6105:06257
06258:-00117:+00148:-00058:002806.6105:06258
06259:-00106:+00157:-00041:002806.6105:06259
06260:-00136:+00146:-00047:002806.6105:06260
06261:-00118:+00118:-00061:002832.9282:06261
06262:-00080:+00131:-00081:002832.9282:06262
06263:-00114:+00115:-00050:002832.9282:06263
06264:-00080:+00083:+00125:002832.9282:06264
06265:-00049:+00063:+00165:002832.9282:06265
06266:-00027:+00033:+00085:002832.9282:06266
06267:-00030:+00024:+00034:002832.9282:06267
06268:-00001:-00027:-00023:002865.7954:06268
06269:-00032:-00038:-00127:002865.7954:06269
06270:-00039:-00038:-00096:002865.7954:06270
06271:-00011:-00055:-00065:002865.7954:06271
06272:-00026:-00073:+00039:002865.7954:06272
06273:+00047:-00076:+00099:002865.7954:06273
06274:-00014:-00092:+00156:002865.7954:06274
06275:+00151:-00077:+00203:002891.2707:06275
06276:+00063:-00127:+00162:002891.2707:06276
06277:+00167:-00080:+00153:002891.2707:06277
06278:+00061:-00125:+00162:002891.2707:06278
06279:+00138:-00049:+00047:002891.2707:06279
06280:+00100:-00065:+00124:002891.2707:06280
06281:+00122:-00012:+00031:002891.2707:06281
06282:+00065:-00008:+00085:002905.1540:06282
06283:+00109:+00018:+00047:002905.1540:06283
06284:+00068:+00037:+00087:002905.1540:06284
06285:+00110:+00065:+00109:002905.1540:06285
06286:+00126:+00067:+00117:002905.1540:06286
06287:+00176:+00114:+00111:002905.1540:06287
06288:+00180:+00107:+00045:002905.1540:06288
06289:+00184:+00124:+00092:002905.2038:06289
06290:+00175:+00126:+00142:002905.2038:06290
06291:+00178:+00108:+00130:002905.2038:06291
06292:+00123:+00120:+00078:002905.2038:06292
06293:+00103:+00091:-00030:002905.2038:06293
06294:+00077:+00082:+00055:002905.2038:06294
06295:+00058:+00067:+00131:002905.2038:06295
06296:+00022:+00042:+00119:002884.6062:06296
06297:+00028:+00039:+00146:002884.6062:06297
06298:+00025:-00016:+00088:002884.6062:06298
06299:+00031:-00026:+00058:002884.6062:06299
06300:-00027:-00044:+00028:002884.6062:06300
06301:+00009:-00056:+00121:002884.6062:06301
06302:-00016:-00093:+00066:002884.6062:06302
06303:-00007:-00086:+00055:002858.7819:06303
06304:-00024:-00104:+00083:002858.7819:06304
06305:+00000:-00123:+00108:002858.7819:06305
06306:-00037:-00119:+00152:002858.7819:06306
06307:-00040:-00117:+00169:002858.7819:06307
06308:-00016:-00115:+00150:002858.7819:06308
06309:-00029:-00115:+00138:002858.7819:06309
06310:-00011:-00128:+00183:002833.7023:06310
06311:-00008:-00101:+00164:002833.7023:06311
06312:+00040:-00087:+00114:002833.7023:06312
06313:+00015:-00108:+00093:002833.7023:06313
06314:+00049:-00080:+00059:002833.7023:06314
06315:+00030:-00064:+00099:002833.7023:06315
06316:+00023:-00062:+00099:002833.7023:06316
06317:+00046:-00047:+00082:002806.6625:06317
06318:+00054:-00012:+00120:002806.6625:06318
06319:+00047:-00032:+00140:002806.6625:06319
06320:+00072:+00000:+00109:002806.6625:06320
06321:+00065:-00001:+00063:002806.6625:06321
06322:+00050:+00000:+00149:002806.6625:06322
06323:+00037:+00001:+00023:002806.6625:06323
06324:+00025:+00018:-00060:002770.2136:06324
06325:-00008:-00031:-00031:002770.2136:06325
06326:-00025:-00050:+00093:002770.2136:06326
06327:+00009:-00066:+00015:002770.2136:06327
06328:-00022:-00053:+00046:002770.2136:06328
06329:-00040:-00093:+00051:002770.2136:06329
06330:-00045:-00095:-00014:002770.2136:06330
06331:-00042:-00125:-00020:002770.2136:06331
06332:-00056:-00137:+00090:002735.7932:06332
06333:-00044:-00171:+00084:002735.7932:06333
06334:-00059:-00149:+00020:002735.7932:06334
06335:-00057:-00182:+00015:002735.7932:06335
06336:-00037:-00189:+00022:002735.7932:06336
06337:-00035:-00200:-00002:002735.7932:06337
06338:-00040:-00199:-00019:002735.7932:06338
06339:-00030:-00164:+00004:002697.3247:06339
06340:-00019:-00188:-00006:002697.3247:06340
06341:-00048:-00164:-00048:002697.3247:06341
06342:+00008:-00143:-00047:002697.3247:06342
06343:+00003:-00135:-00034:002697.3247:06343
06344:+00044:-00107:-00047:002697.3247:06344
06345:+00043:-00073:-00083:002697.3247:06345
06346:+00072:-00044:-00079:002669.8400:06346
06347:+00038:-00050:-00111:002669.8400:06347
06348:+00049:-00007:-00107:002669.8400:06348
06349:+00045:-00004:-00087:002669.8400:06349
06350:+00043:+00019:-00081:002669.8400:06350
06351:+00028:+00011:-00028:002669.8400:06351
06352:+00026:+00036:-00065:002669.8400:06352
06353:-00030:+00044:-00025:002669.8400:06353
06354:-00030:+00053:-00063:002666.7280:06354
06355:-00069:+00058:-00036:002666.7280:06355
06356:-00084:+00083:-00032:002666.7280:06356
06357:-00080:+00072:-00080:002666.7280:06357
06358:-00060:+00099:-00007:002666.7280:06358
06359:-00056:+00127:-00102:002666.7280:06359
06360:-00048:+00103:-00117:002666.7280:06360
06361:-00069:+00122:-00133:002679.9436:06361
06362:-00064:+00123:-00150:002679.9436:06362
06363:-00077:+00142:-00141:002679.9436:06363
06364:-00104:+00141:-00074:002679.9436:06364
06365:-00117:+00118:-00117:002679.9436:06365
06366:-00129:+00102:-00142:002679.9436:06366
06367:-00121:+00086:-00055:002679.9436:06367
06368:-00036:+00089:-00020:002679.9436:06368
06369:-00123:+00065:-00178:002698.6396:06369
06370:-00140:+00063:-00029:002698.6396:06370
06371:-00150:+00032:+00052:002698.6396:06371
06372:-00154:+00053:-00109:002698.6396:06372
06373:-00170:+00032:-00180:002698.6396:06373
06374:-00145:-00017:-00065:002698.6396:06374
06375:-00162:-00048:-00158:002698.6396:06375
06376:-00156:-00042:-00206:002724.0539:06376
06377:-00161:-00063:-00100:002724.0539:06377
06378:-00179:-00055:-00115:002724.0539:06378
06379:-00222:-00071:-00099:002724.0539:06379
06380:-00162:-00062:-00029:002724.0539:06380
06381:-00142:-00051:-00050:002724.0539:06381
06382:-00077:-00011:-00100:002724.0539:06382
06383:-00065:+00007:-00132:002750.9096:06383
06384:-00043:+00020:-00128:002750.9096:06384
06385:-00026:+00033:-00071:002750.9096:06385
06386:-00021:+00051:-00090:002750.9096:06386
06387:-00012:+00053:-00075:002750.9096:06387
06388:+00000:+00043:-00104:002750.9096:06388
06389:-00025:+00065:-00138:002750.9096:06389
06390:+00010:+00094:-00113:002750.9096:06390
06391:-00011:+00094:-00088:002758.0478:06391
06392:-00008:+00093:-00094:002758.0478:06392
06393:-00005:+00118:-00077:002758.0478:06393
06394:-00023:+00134:-00077:002758.0478:06394
06395:-00034:+00138:-00090:002758.0478:06395
06396:-00051:+00155:-00122:002758.0478:06396
06397:-00085:+00156:-00094:002758.0478:06397
06398:-00065:+00153:-00106:002802.4458:06398
06399:-00101:+00177:-00066:002802.4458:06399
06400:-00095:+00166:-00069:002802.4458:06400
06401:-00080:+00177:-00019:002802.4458:06401
06402:-00118:+00179:-00036:002802.4458:06402
06403:-00113:+00189:-00026:002802.4458:06403
06404:-00126:+00175:+00067:002802.4458:06404
06405:-00148:+00147:+00052:002838.6472:06405
06406:-00117:+00131:-00001:002838.6472:06406
06407:-00128:+00113:-00061:002838.6472:06407
06408:-00149:+00074:-00045:002838.6472:06408
06409:-00163:+00046:-00064:002838.6472:06409
06410:-00126:+00027:+00021:002838.6472:06410
06411:-00098:+00035:+00017:002838.6472:06411
06412:-00089:+00012:-00001:002852.2292:06412
06413:-00048:+00019:+00001:002852.2292:06413
06414:-00010:+00016:+00036:002852.2292:06414
06415:+00043:-00005:+00044:002852.2292:06415
06416:+00057:+00001:+00048:002852.2292:06416
06417:+00069:-00014:+00094:002852.2292:06417
06418:+00106:-00029:+00126:002852.2292:06418
06419:+00121:-00047:+00092:002891.9047:06419
06420:+00116:+00006:+00074:002891.9047:06420
06421:+00087:-00029:+00206:002891.9047:06421
06422:+00125:-00051:+00057:002891.9047:06422
06423:+00225:-00051:+00143:002891.9047:06423
06424:+00188:-00112:+00020:002891.9047:06424
06425:+00151:-00050:+00033:002891.9047:06425
06426:+00152:-00079:+00098:002904.7529:06426
06427:+00197:-00032:+00032:002904.7529:06427
06428:+00132:-00050:+00102:002904.7529:06428
06429:+00150:-00005:+00084:002904.7529:06429
06430:+00107:-00020:+00108:002904.7529:06430
06431:+00104:+00022:+00164:002904.7529:06431
06432:+00104:+00024:+00118:002904.7529:06432
06433:+00079:+00030:+00141:002891.7770:06433
06434:+00054:+00031:+00106:002891.7770:06434
06435:+00053:+00050:+00093:002891.7770:06435
06436:+00027:+00030:+00069:002891.7770:06436
06437:+00032:+00070:+00038:002891.7770:06437
06438:+00037:+00065:-00001:002891.7770:06438
06439:+00017:+00051:-00010:002891.7770:06439
06440:+00043:+00032:+00101:002885.3500:06440
06441:+00059:+00012:+00071:002885.3500:06441
06442:+00049:+00012:+00053:002885.3500:06442
06443:+00075:+00024:+00148:002885.3500:06443
06444:+00047:-00011:+00161:002885.3500:06444
06445:+00038:-00011:+00222:002885.3500:06445
06446:+00036:-00024:+00143:002885.3500:06446
06447:+00035:-00037:+00077:002851.5983:06447
06448:+00044:-00023:+00082:002851.5983:06448
06449:+00040:-00046:+00028:002851.5983:06449
06450:+00006:-00053:+00043:002851.5983:06450
06451:+00047:-00051:+00083:002851.5983:06451
06452:+00026:-00025:+00120:002851.5983:06452
06453:+00017:-00049:+00121:002851.5983:06453
06454:+00030:-00025:+00142:002820.1162:06454
06455:+00023:+00001:+00165:002820.1162:06455
06456:+00030:-00018:+00127:002820.1162:06456
06457:+00004:-00020:+00153:002820.1162:06457
06458:+00001:-00014:+00147:002820.1162:06458
06459:+00014:-00007:+00117:002820.1162:06459
06460:-00010:-00019:+00123:002820.1162:06460
06461:+00002:-00034:+00157:002790.0231:06461
06462:-00010:-00021:+00103:002790.0231:06462
06463:+00011:-00008:+00112:002790.0231:06463
06464:-00014:-00032:+00135:002790.0231:06464
06465:-00023:-00023:+00085:002790.0231:06465
06466:-00019:-00060:-00004:002790.0231:06466
06467:-00022:-00030:-00006:002790.0231:06467
06468:-00018:-00041:-00064:002756.9973:06468
06469:-00029:-00058:+00006:002756.9973:06469
06470:-00028:-00093:+00102:002756.9973:06470
06471:-00012:-00097:+00114:002756.9973:06471
06472:-00012:-00111:+00055:002756.9973:06472
06473:-00008:-00109:+00008:002756.9973:06473
06474:+00013:-00104:+00019:002756.9973:06474
06475:+00013:-00127:-00019:002710.2856:06475
06476:+00001:-00121:-00018:002710.2856:06476
06477:+00013:-00131:+00039:002710.2856:06477
06478:-00014:-00149:-00001:002710.2856:06478
06479:-00008:-00148:+00012:002710.2856:06479
06480:-00026:-00171:+00014:002710.2856:06480
06481:-00020:-00184:+00034:002710.2856:06481
06482:-00018:-00172:-00003:002710.2856:06482
06483:-00030:-00156:-00005:002683.6357:06483
06484:-00045:-00159:-00048:002683.6357:06484
06485:-00030:-00138:-00004:002683.6357:06485
06486:-00041:-00114:-00051:002683.6357:06486
06487:-00034:-00097:-00010:002683.6357:06487
06488:+00025:-00110:-00084:002683.6357:06488
06489:+00028:-00059:-00061:002683.6357:06489
06490:+00042:-00080:-00032:002662.7556:06490
06491:+00032:-00049:-00053:002662.7556:06491
06492:+00046:-00031:-00071:002662.7556:06492
06493:+00049:+00002:-00070:002662.7556:06493
06494:+00031:+00016:-00042:002662.7556:06494
06495:+00037:+00028:-00077:002662.7556:06495
06496:+00017:+00053:-00054:002662.7556:06496
06497:+00021:+00064:-00074:002662.7556:06497
06498:-00006:+00057:-00095:002647.2773:06498
06499:-00015:+00072:-00059:002647.2773:06499
06500:-00053:+00082:-00059:002647.2773:06500
06501:-00070:+00104:-00045:002647.2773:06501
06502:-00063:+00125:-00011:002647.2773:06502
06503:-00068:+00128:-00051:002647.2773:06503
06504:-00043:+00159:-00055:002647.2773:06504
06505:-00031:+00140:-00138:002647.2773:06505
06506:-00053:+00141:-00146:002666.6069:06506
06507:-00077:+00129:-00143:002666.6069:06507
06508:-00077:+00108:-00122:002666.6069:06508
06509:-00134:+00086:-00070:002666.6069:06509
06510:-00150:+00085:-00103:002666.6069:06510
06511:-00164:+00061:-00135:002666.6069:06511
06512:-00155:+00028:-00163:002666.6069:06512
06513:-00174:+00034:-00156:002697.3286:06513
06514:-00188:+00009:-00134:002697.3286:06514
06515:-00213:-00007:-00098:002697.3286:06515
06516:-00199:-00022:-00095:002697.3286:06516
06517:-00227:-00033:-00058:002697.3286:06517
06518:-00213:-00047:-00085:002697.3286:06518
06519:-00210:-00024:-00125:002697.3286:06519
06520:-00073:-00030:-00107:002710.2683:06520
06521:-00082:-00028:-00164:002710.2683:06521
06522:-00047:-00005:-00107:002710.2683:06522
06523:-00052:-00034:-00077:002710.2683:06523
06524:-00059:+00018:-00074:002710.2683:06524
06525:-00071:+00000:-00137:002710.2683:06525
06526:-00044:+00038:-00046:002710.2683:06526
06527:-00059:+00019:-00083:002710.2683:06527
06528:-00041:+00041:-00098:002753.6354:06528
06529:-00020:+00066:-00166:002753.6354:06529
06530:-00041:+00074:-00118:002753.6354:06530
06531:-00060:+00046:-00074:002753.6354:06531
06532:-00047:+00060:+00030:002753.6354:06532
06533:-00049:+00059:-00013:002753.6354:06533
06534:-00042:+00097:-00090:002753.6354:06534
06535:-00020:+00073:-00138:002781.6062:06535
06536:-00044:+00084:-00132:002781.6062:06536
06537:-00031:+00100:-00139:002781.6062:06537
06538:-00035:+00092:-00107:002781.6062:06538
06539:-00031:+00129:-00093:002781.6062:06539
06540:-00051:+00119:-00093:002781.6062:06540
06541:-00068:+00142:-00087:002781.6062:06541
06542:-00074:+00133:-00073:002794.9912:06542
06543:-00063:+00141:-00064:002794.9912:06543
06544:-00068:+00119:-00051:002794.9912:06544
06545:-00089:+00145:-00022:002794.9912:06545
06546:-00089:+00140:-00017:002794.9912:06546
06547:-00113:+00132:-00007:002794.9912:06547
06548:-00140:+00139:+00022:002794.9912:06548
06549:-00140:+00121:-00042:002833.8447:06549
06550:-00138:+00133:-00077:002833.8447:06550
06551:-00128:+00145:-00079:002833.8447:06551
06552:-00146:+00131:-00022:002833.8447:06552
06553:-00120:+00104:-00026:002833.8447:06553
06554:-00079:+00108:-00024:002833.8447:06554
06555:-00053:+00110:-00051:002833.8447:06555
06556:-00047:+00075:-00039:002858.1892:06556
06557:-00055:+00084:+00080:002858.1892:06557
06558:-00034:+00038:+00057:002858.1892:06558
06559:-00040:+00012:+00067:002858.1892:06559
06560:-00001:+00000:+00031:002858.1892:06560
06561:+00026:+00004:+00037:002858.1892:06561
06562:-00082:-00066:+00077:002858.1892:06562
06563:+00029:-00013:+00045:002885.1271:06563
06564:+00002:-00071:+00030:002885.1271:06564
06565:-00017:-00106:+00112:002885.1271:06565
06566:-00011:-00104:+00065:002885.1271:06566
06567:-00004:-00114:+00105:002885.1271:06567
06568:+00060:-00103:+00108:002885.1271:06568
06569:+00013:-00115:+00133:002885.1271:06569
06570:+00072:-00127:+00069:002911.8640:06570
06571:+00030:-00128:+00060:002911.8640:06571
06572:+00072:-00097:+00148:002911.8640:06572
06573:+00088:-00066:+00161:002911.8640:06573
06574:+00098:-00063:+00125:002911.8640:06574
06575:+00162:-00011:+00138:002911.8640:06575
06576:+00180:-00013:+00104:002911.8640:06576
06577:+00217:+00017:+00099:002925.2143:06577
06578:+00239:+00031:+00057:002925.2143:06578
06579:+00236:+00055:+00099:002925.2143:06579
06580:+00238:+00090:+00032:002925.2143:06580
06581:+00232:+00141:+00094:002925.2143:06581
06582:+00254:+00132:+00129:002925.2143:06582
06583:+00206:+00159:+00051:002925.5427:06583
06584:+00255:+00164:+00141:002925.5427:06584
06585:+00227:+00163:+00173:002925.5427:06585
06586:+00146:+00169:+00062:002925.5427:06586
06587:+00126:+00186:+00033:002925.5427:06587
06588:+00110:+00161:+00040:002925.5427:06588
06589:+00103:+00117:+00097:002925.5427:06589
06590:+00022:+00104:+00113:002918.5200:06590
06591:-00004:+00060:+00066:002918.5200:06591
06592:-00018:+00047:+00061:002918.5200:06592
06593:-00040:-00003:+00065:002918.5200:06593
06594:-00066:-00030:+00115:002918.5200:06594
06595:-00090:-00063:+00126:002918.5200:06595
06596:-00120:-00079:+00110:002918.5200:06596
06597:-00119:-00138:+00070:002904.7685:06597
06598:-00152:-00142:+00092:002904.7685:06598
06599:-00126:-00167:+00087:002904.7685:06599
06600:-00152:-00165:+00133:002904.7685:06600
06601:-00098:-00192:+00170:002904.7685:06601
06602:-00068:-00180:+00160:002904.7685:06602
06603:-00059:-00187:+00077:002904.7685:06603
06604:-00045:-00171:+00096:002871.9287:06604
06605:+00000:-00179:+00117:002871.9287:06605
06606:+00010:-00172:+00083:002871.9287:06606
06607:+00051:-00158:+00072:002871.9287:06607
06608:+00088:-00112:+00146:002871.9287:06608
06609:+00080:-00101:+00096:002871.9287:06609
06610:+00138:-00089:+00135:002871.9287:06610
06611:+00149:-00070:+00158:002846.4367:06611
06612:+00185:-00028:+00042:002846.4367:06612
06613:+00166:-00021:+00099:002846.4367:06613
06614:+00159:+00003:+00145:002846.4367:06614
06615:+00139:+00027:-00031:002846.4367:06615
06616:+00116:+00067:-00011:002846.4367:06616
06617:+00135:+00045:+00018:002846.4367:06617
06618:+00092:+00067:+00021:002825.7128:06618
06619:+00066:+00031:+00052:002825.7128:06619
06620:+00042:+00050:+00082:002825.7128:06620
06621:+00015:+00016:+00003:002825.7128:06621
06622:-00002:+00034:+00016:002825.7128:06622
06623:-00035:-00037:+00080:002825.7128:06623
06624:-00067:-00038:+00083:002825.7128:06624
06625:-00079:-00064:+00079:002776.3249:06625
06626:-00097:-00094:+00049:002776.3249:06626
06627:-00114:-00103:-00016:002776.3249:06627
06628:-00116:-00142:+00005:002776.3249:06628
06629:-00119:-00150:+00022:002776.3249:06629
06630:-00091:-00174:-00002:002776.3249:06630
06631:-00076:-00188:-00043:002776.3249:06631
06632:-00058:-00199:-00078:002776.3249:06632
06633:-00037:-00205:-00107:002753.6088:06633
06634:+00028:-00196:-00057:002753.6088:06634
06635:+00032:-00204:-00029:002753.6088:06635
06636:+00065:-00166:+00037:002753.6088:06636
06637:+00089:-00165:-00033:002753.6088:06637
06638:+00072:-00150:-00055:002753.6088:06638
06639:+00108:-00133:-00007:002753.6088:06639
06640:+00071:-00115:-00075:002714.9101:06640
06641:+00049:-00140:-00091:002714.9101:06641
06642:+00020:-00086:-00057:002714.9101:06642
06643:+00026:-00096:-00082:002714.9101:06643
06644:-00036:-00060:-00067:002714.9101:06644
06645:-00039:-00028:-00057:002714.9101:06645
06646:-00071:+00007:-00097:002714.9101:06646
06647:-00063:-00006:-00080:002687.0107:06647
06648:-00099:+00050:-00050:002687.0107:06648
06649:-00075:+00063:-00074:002687.0107:06649
06650:-00068:+00085:-00067:002687.0107:06650
06651:-00088:+00115:-00059:002687.0107:06651
06652:-00094:+00127:-00091:002687.0107:06652
06653:-00113:+00155:-00128:002687.0107:06653
06654:-00133:+00150:-00103:002687.0107:06654
06655:-00139:+00165:-00108:002689.3393:06655
06656:-00142:+00177:-00129:002689.3393:06656
06657:-00141:+00174:-00157:002689.3393:06657
06658:-00155:+00158:-00138:002689.3393:06658
06659:-00178:+00123:-00183:002689.3393:06659
06660:-00171:+00122:-00217:002689.3393:06660
06661:-00172:+00108:-00116:002689.3393:06661
06662:-00209:+00102:-00060:002703.1767:06662
06663:-00172:+00091:-00024:002703.1767:06663
06664:-00120:+00109:-00057:002703.1767:06664
06665:-00051:+00089:-00179:002703.1767:06665
06666:-00092:+00069:-00185:002703.1767:06666
06667:-00101:+00050:-00075:002703.1767:06667
06668:-00121:+00013:-00098:002703.1767:06668
06669:-00104:+00048:-00082:002703.1767:06669
06670:-00067:+00036:-00087:002722.1125:06670
06671:-00049:+00012:-00094:002722.1125:06671
06672:-00038:+00006:-00105:002722.1125:06672
06673:-00012:+00024:-00118:002722.1125:06673
06674:-00002:+00000:-00131:002722.1125:06674
06675:-00030:+00019:-00097:002722.1125:06675
06676:-00058:+00008:-00096:002722.1125:06676
06677:-00058:+00018:-00122:002747.6965:06677
06678:-00015:+00020:-00056:002747.6965:06678
06679:-00002:-00002:-00020:002747.6965:06679
06680:-00057:-00001:-00037:002747.6965:06680
06681:-00031:+00003:-00096:002747.6965:06681
06682:-00044:+00010:-00115:002747.6965:06682
06683:-00058:+00000:-00129:002747.6965:06683
06684:-00050:+00020:-00043:002775.4694:06684
06685:-00063:+00020:-00004:002775.4694:06685
06686:-00067:+00037:-00008:002775.4694:06686
06687:-00071:+00054:-00075:002775.4694:06687
06688:-00070:+00063:-00098:002775.4694:06688
06689:-00068:+00069:-00133:002775.4694:06689
06690:-00086:+00082:-00136:002775.4694:06690
06691:-00066:+00095:-00039:002794.9912:06691
06692:-00076:+00091:+00009:002794.9912:06692
06693:-00100:+00089:+00025:002794.9912:06693
06694:-00101:+00115:-00015:002794.9912:06694
06695:-00119:+00104:-00049:002794.9912:06695
06696:-00136:+00112:+00010:002794.9912:06696
06697:-00122:+00107:+00023:002794.9912:06697
06698:-00113:+00120:-00001:002814.8674:06698
06699:-00098:+00142:-00025:002814.8674:06699
06700:-00104:+00130:+00014:002814.8674:06700
06701:-00094:+00105:+00013:002814.8674:06701
06702:-00098:+00090:+00073:002814.8674:06702
06703:-00067:+00072:+00139:002814.8674:06703
06704:-00065:+00043:+00104:002814.8674:06704
06705:-00074:+00030:+00086:002851.6132:06705
06706:-00090:+00011:+00037:002851.6132:06706
06707:-00076:+00016:-00105:002851.6132:06707
06708:-00077:+00013:-00100:002851.6132:06708
06709:-00072:+00016:-00068:002851.6132:06709
06710:-00059:-00001:+00039:002851.6132:06710
06711:-00009:-00001:+00161:002851.6132:06711
06712:+00046:-00011:+00268:002871.8547:06712
06713:+00091:+00005:+00082:002871.8547:06713
06714:+00066:-00013:+00131:002871.8547:06714
06715:+00150:+00005:+00165:002871.8547:06715
06716:+00047:+00002:+00145:002871.8547:06716
06717:+00186:+00000:+00059:002871.8547:06717
06718:+00177:-00005:+00027:002871.8547:06718
06719:+00191:+00001:-00028:002885.3601:06719
06720:+00171:+00010:+00058:002885.3601:06720
06721:+00194:+00021:+00059:002885.3601:06721
06722:+00198:+00048:+00108:002885.3601:06722
06723:+00187:+00045:+00116:002885.3601:06723
06724:+00185:+00085:+00125:002885.3601:06724
06725:+00170:+00075:+00135:002885.3601:06725
06726:+00146:+00099:+00143:002884.6062:06726
06727:+00129:+00055:+00055:002884.6062:06727
06728:+00063:+00070:+00026:002884.6062:06728
06729:+00039:+00058:+00123:002884.6062:06729
06730:+00008:+00067:+00094:002884.6062:06730
06731:+00000:+00047:+00081:002884.6062:06731
06732:-00006:+00047:+00046:002884.6062:06732
06733:-00013:+00010:+00015:002858.7871:06733
06734:-00004:+00009:+00085:002858.7871:06734
06735:-00020:-00029:+00019:002858.7871:06735
06736:-00041:-00040:-00043:002858.7871:06736
06737:-00001:-00069:+00022:002858.7871:06737
06738:-00010:-00106:+00104:002858.7871:06738
06739:-00003:-00111:+00133:002858.7871:06739
06740:+00002:-00101:+00121:002840.0766:06740
06741:+00025:-00116:+00161:002840.0766:06741
06742:+00020:-00090:+00162:002840.0766:06742
06743:+00004:-00126:+00116:002840.0766:06743
06744:-00011:-00125:+00131:002840.0766:06744
06745:+00030:-00127:+00088:002840.0766:06745
06746:+00025:-00086:+00095:002840.0766:06746
06747:+00019:-00102:+00125:002812.9711:06747
06748:+00018:-00095:+00113:002812.9711:06748
06749:+00057:-00082:+00138:002812.9711:06749
06750:+00089:-00066:+00135:002812.9711:06750
06751:+00069:-00028:+00130:002812.9711:06751
06752:+00081:-00014:+00098:002812.9711:06752
06753:+00080:-00033:+00118:002812.9711:06753
06754:+00076:-00006:+00156:002812.9711:06754
06755:+00089:-00005:+00181:002776.3203:06755
06756:+00042:+00000:+00196:002776.3203:06756
06757:+00027:-00006:+00107:002776.3203:06757
06758:+00025:+00014:+00050:002776.3203:06758
06759:-00038:+00014:+00007:002776.3203:06759
06760:-00041:+00000:-00012:002776.3203:06760
06761:-00042:+00018:-00036:002776.3203:06761
06762:-00056:+00003:-00018:002753.5998:06762
06763:-00015:-00009:+00043:002753.5998:06763
06764:-00020:-00021:+00065:002753.5998:06764
06765:-00007:-00029:+00005:002753.5998:06765
06766:+00013:-00031:+00081:002753.5998:06766
06767:+00003:-00058:+00114:002753.5998:06767
06768:+00024:-00065:+00087:002753.5998:06768
06769:-00009:-00068:+00042:002720.7680:06769
06770:-00040:-00097:+00072:002720.7680:06770
06771:-00055:-00099:+00005:002720.7680:06771
06772:-00077:-00110:-00055:002720.7680:06772
06773:-00063:-00133:-00012:002720.7680:06773
06774:-00103:-00151:-00015:002720.7680:06774
06775:-00098:-00173:+00038:002720.7680:06775
06776:-00101:-00160:-00047:002720.7680:06776
06777:-00071:-00168:-00036:002692.7087:06777
06778:-00039:-00149:-00051:002692.7087:06778
06779:-00040:-00139:-00020:002692.7087:06779
06780:+00005:-00103:+00013:002692.7087:06780
06781:+00009:-00118:-00035:002692.7087:06781
06782:+00010:-00104:-00068:002692.7087:06782
06783:+00046:-00124:-00058:002692.7087:06783
06784:+00044:-00106:-00053:002677.8549:06784
06785:+00072:-00059:-00060:002677.8549:06785
06786:+00104:-00026:-00067:002677.8549:06786
06787:+00098:-00010:-00081:002677.8549:06787
06788:+00120:-00012:-00074:002677.8549:06788
06789:+00098:-00001:-00064:002677.8549:06789
06790:+00101:+00000:-00099:002677.8549:06790
06791:+00073:+00012:-00083:002677.8549:06791
06792:+00058:+00043:-00023:002674.0925:06792
06793:-00014:+00046:-00050:002674.0925:06793
06794:-00056:+00072:-00039:002674.0925:06794
06795:-00036:+00096:-00081:002674.0925:06795
06796:-00102:+00110:-00126:002674.0925:06796
06797:-00086:+00127:-00098:002674.0925:06797
06798:-00103:+00119:-00136:002674.0925:06798
06799:-00103:+00145:-00117:002681.1870:06799
06800:-00107:+00141:-00141:002681.1870:06800
06801:-00108:+00144:-00086:002681.1870:06801
06802:-00108:+00107:-00088:002681.1870:06802
06803:-00109:+00124:-00133:002681.1870:06803
06804:-00098:+00098:-00066:002681.1870:06804
06805:-00112:+00071:-00106:002681.1870:06805
06806:-00149:+00046:-00173:002706.5183:06806
06807:-00140:+00067:-00154:002706.5183:06807
06808:-00180:+00052:-00102:002706.5183:06808
06809:-00168:+00012:-00120:002706.5183:06809
06810:-00193:+00005:-00150:002706.5183:06810
06811:-00180:-00010:-00130:002706.5183:06811
06812:-00196:-00027:-00068:002706.5183:06812
06813:-00157:-00049:-00081:002706.5183:06813
06814:-00162:-00048:-00057:002732.7172:06814
06815:-00140:-00026:-00038:002732.7172:06815
06816:-00131:-00013:-00054:002732.7172:06816
06817:-00108:+00003:-00117:002732.7172:06817
06818:-00102:-00005:-00157:002732.7172:06818
06819:-00105:+00011:-00130:002732.7172:06819
06820:-00075:+00032:-00069:002732.7172:06820
06821:-00055:+00052:-00113:002751.8984:06821
06822:-00057:+00054:-00152:002751.8984:06822
06823:-00042:+00066:-00085:002751.8984:06823
06824:-00011:+00056:-00044:002751.8984:06824
06825:+00015:+00082:-00029:002751.8984:06825
06826:+00042:+00097:-00002:002751.8984:06826
06827:+00032:+00093:-00090:002751.8984:06827
06828:+00018:+00101:-00150:002771.6352:06828
06829:+00029:+00127:-00145:002771.6352:06829
06830:+00003:+00107:-00081:002771.6352:06830
06831:-00030:+00107:-00096:002771.6352:06831
06832:-00043:+00102:-00042:002771.6352:06832
06833:-00035:+00106:-00088:002771.6352:06833
06834:-00072:+00144:-00100:002771.6352:06834
06835:-00092:+00140:-00052:002793.9797:06835
06836:-00098:+00145:-00023:002793.9797:06836
06837:-00151:+00119:-00063:002793.9797:06837
06838:-00141:+00137:-00053:002793.9797:06838
06839:-00155:+00146:-00026:002793.9797:06839
06840:-00181:+00146:+00006:002793.9797:06840
06841:-00180:+00124:-00048:002793.9797:06841
06842:-00163:+00138:-00070:002820.0595:06842
06843:-00153:+00119:-00056:002820.0595:06843
06844:-00149:+00107:-00010:002820.0595:06844
06845:-00111:+00116:+00014:002820.0595:06845
06846:-00074:+00091:+00004:002820.0595:06846
06847:-00075:+00074:-00027:002820.0595:06847
06848:-00058:+00079:+00002:002820.0595:06848
06849:-00045:+00050:+00088:002820.0595:06849
06850:-00018:+00037:+00129:002846.3505:06850
06851:+00005:+00001:+00072:002846.3505:06851
06852:+00018:+00009:+00032:002846.3505:06852
06853:+00022:-00051:-00033:002846.3505:06853
06854:+00006:-00026:-00063:002846.3505:06854
06855:+00031:-00041:-00049:002846.3505:06855
06856:+00023:-00040:-00007:002884.5114:06856
06857:+00077:-00065:+00039:002884.5114:06857
06858:+00101:-00063:+00187:002884.5114:06858
06859:+00085:-00094:+00122:002884.5114:06859
06860:+00064:-00066:+00204:002884.5114:06860
06861:+00102:-00076:+00145:002884.5114:06861
06862:+00136:-00049:+00151:002884.5114:06862
06863:+00116:-00043:+00089:002891.6574:06863
06864:+00153:+00003:+00127:002891.6574:06864
06865:+00110:-00026:+00084:002891.6574:06865
06866:+00168:+00033:+00073:002891.6574:06866
06867:+00132:-00007:+00097:002891.6574:06867
06868:+00125:+00037:+00036:002891.6574:06868
06869:+00112:+00047:+00018:002891.6574:06869
06870:+00151:+00076:+00139:002898.4645:06870
06871:+00124:+00066:+00110:002898.4645:06871
06872:+00145:+00091:+00163:002898.4645:06872
06873:+00139:+00108:+00165:002898.4645:06873
06874:+00138:+00128:+00158:002898.4645:06874
06875:+00084:+00106:+00090:002898.4645:06875
06876:+00087:+00120:+00148:002898.4645:06876
06877:+00075:+00091:+00097:002891.1904:06877
06878:+00018:+00096:+00068:002891.1904:06878
06879:+00038:+00063:+00097:002891.1904:06879
06880:-00009:+00029:+00060:002891.1904:06880
06881:-00004:+00001:-00025:002891.1904:06881
06882:-00006:-00013:-00051:002891.1904:06882
06883:-00041:-00060:+00036:002891.1904:06883
06884:-00038:-00089:+00103:002871.8205:06884
06885:-00001:-00124:+00162:002871.8205:06885
06886:-00008:-00129:+00170:002871.8205:06886
06887:-00012:-00159:+00067:002871.8205:06887
06888:-00004:-00145:+00079:002871.8205:06888
06889:+00030:-00168:+00137:002871.8205:06889
06890:-00007:-00167:+00100:002871.8205:06890
06891:+00028:-00155:+00130:002852.7531:06891
06892:+00004:-00130:+00184:002852.7531:06892
06893:+00037:-00127:+00107:002852.7531:06893
06894:+00003:-00113:+00097:002852.7531:06894
06895:+00042:-00110:+00129:002852.7531:06895
06896:+00039:-00087:+00073:002852.7531:06896
06897:+00090:-00038:+00035:002852.7531:06897
06898:+00058:-00060:+00093:002825.6933:06898
06899:+00067:-00014:+00080:002825.6933:06899
06900:+00049:-00017:+00069:002825.6933:06900
06901:+00077:+00032:+00128:002825.6933:06901
06902:+00047:+00010:+00114:002825.6933:06902
06903:+00070:+00030:+00176:002825.6933:06903
06904:+00046:+00028:+00203:002825.6933:06904
06905:+00030:+00068:+00025:002794.8886:06905
06906:+00025:+00066:-00030:002794.8886:06906
06907:-00026:+00056:+00032:002794.8886:06907
06908:-00017:+00047:+00059:002794.8886:06908
06909:-00004:+00040:-00073:002794.8886:06909
06910:+00002:+00013:+00145:002794.8886:06910
06911:+00005:-00034:+00116:002794.8886:06911
06912:-00019:-00036:-00012:002794.8886:06912
06913:-00014:-00069:+00009:002759.5598:06913
06914:-00007:-00109:+00038:002759.5598:06914
06915:-00017:-00138:+00040:002759.5598:06915
06916:-00020:-00135:+00056:002759.5598:06916
06917:-00021:-00165:+00061:002759.5598:06917
06918:-00057:-00200:+00045:002759.5598:06918
06919:-00031:-00219:-00030:002759.5598:06919
06920:-00070:-00222:+00003:002726.7719:06920
06921:-00040:-00249:+00013:002726.7719:06921
06922:-00033:-00262:+00001:002726.7719:06922
06923:-00048:-00237:-00045:002726.7719:06923
06924:-00044:-00225:+00005:002726.7719:06924
06925:-00023:-00235:-00065:002726.7719:06925
06926:+00009:-00201:-00044:002726.7719:06926
06927:+00027:-00164:-00018:002692.6611:06927
06928:+00033:-00130:+00019:002692.6611:06928
06929:+00049:-00125:-00045:002692.6611:06929
06930:+00076:-00060:-00092:002692.6611:06930
06931:+00093:-00061:-00084:002692.6611:06931
06932:+00065:-00032:-00058:002692.6611:06932
06933:+00076:-00032:-00062:002692.6611:06933
06934:+00086:+00000:-00055:002692.6611:06934
06935:+00064:+00014:-00045:002672.2465:06935
06936:+00061:+00039:-00053:002672.2465:06936
06937:+00028:+00063:-00052:002672.2465:06937
06938:-00018:+00055:-00124:002672.2465:06938
06939:-00068:+00069:-00093:002672.2465:06939
06940:-00078:+00075:-00107:002672.2465:06940
06941:-00096:+00099:-00082:002672.2465:06941
06942:-00126:+00111:-00099:002668.3266:06942
06943:-00094:+00116:-00108:002668.3266:06943
06944:-00131:+00117:-00115:002668.3266:06944
06945:-00132:+00127:-00135:002668.3266:06945
06946:-00148:+00140:-00106:002668.3266:06946
06947:-00133:+00145:-00122:002668.3266:06947
06948:-00140:+00142:-00152:002668.3266:06948
06949:-00123:+00123:-00135:002668.3266:06949
06950:-00141:+00123:-00139:002669.7595:06950
06951:-00149:+00103:-00129:002669.7595:06951
06952:-00127:+00092:-00116:002669.7595:06952
06953:-00134:+00100:-00105:002669.7595:06953
06954:-00151:+00056:-00100:002669.7595:06954
06955:-00123:+00041:-00081:002669.7595:06955
06956:-00092:+00044:-00134:002669.7595:06956
06957:-00148:+00034:-00149:002689.2324:06957
06958:-00131:+00001:-00113:002689.2324:06958
06959:-00164:-00013:-00091:002689.2324:06959
06960:-00149:-00010:-00076:002689.2324:06960
06961:-00149:-00034:-00089:002689.2324:06961
06962:-00114:-00023:-00081:002689.2324:06962
06963:-00118:-00048:-00108:002689.2324:06963
06964:-00066:+00003:-00127:002689.2324:06964
06965:-00063:+00018:-00089:002703.1110:06965
06966:-00052:+00010:-00048:002703.1110:06966
06967:-00053:+00026:-00077:002703.1110:06967
06968:-00048:+00014:-00081:002703.1110:06968
06969:-00024:+00038:-00090:002703.1110:06969
06970:-00014:+00049:-00069:002703.1110:06970
06971:+00013:+00030:-00074:002703.1110:06971
06972:+00012:+00064:-00077:002721.9624:06972
06973:-00004:+00068:-00091:002721.9624:06973
06974:-00030:+00082:-00082:002721.9624:06974
06975:-00022:+00059:-00107:002721.9624:06975
06976:-00058:+00072:-00077:002721.9624:06976
06977:-00054:+00076:-00024:002721.9624:06977
06978:-00074:+00087:-00043:002721.9624:06978
06979:-00075:+00091:-00123:002747.5898:06979
06980:-00089:+00130:-00082:002747.5898:06980
06981:-00087:+00131:-00097:002747.5898:06981
06982:-00081:+00127:-00091:002747.5898:06982
06983:-00094:+00125:-00044:002747.5898:06983
06984:-00107:+00128:+00006:002747.5898:06984
06985:-00110:+00116:-00030:002747.5898:06985
06986:-00134:+00123:-00009:002747.5898:06986
06987:-00126:+00143:-00025:002775.3632:06987
06988:-00135:+00144:-00027:002775.3632:06988
06989:-00131:+00135:-00026:002775.3632:06989
06990:-00121:+00140:-00050:002775.3632:06990
06991:-00108:+00121:-00029:002775.3632:06991
06992:-00115:+00113:-00090:002775.3632:06992
06993:-00117:+00092:-00077:002775.3632:06993
06994:-00110:+00078:+00014:002807.4335:06994
06995:-00117:+00056:+00110:002807.4335:06995
06996:-00101:+00045:+00163:002807.4335:06996
06997:-00044:+00031:+00123:002807.4335:06997
06998:-00044:+00023:+00021:002807.4335:06998
06999:-00027:+00001:-00009:002807.4335:06999
07000:-00034:-00008:-00053:002807.4335:07000
07001:-00038:-00015:-00061:002833.6220:07001
07002:-00005:-00036:-00055:002833.6220:07002
07003:-00005:-00009:+00039:002833.6220:07003
07004:+00004:-00034:+00056:002833.6220:07004
07005:+00086:+00003:+00128:002833.6220:07005
07006:+00062:-00048:+00200:002833.6220:07006
07007:+00138:+00007:+00281:002833.6220:07007
07008:+00152:-00010:+00300:002864.6188:07008
07009:+00161:-00003:+00133:002864.6188:07009
07010:+00103:-00022:+00083:002864.6188:07010
07011:+00149:+00034:+00000:002864.6188:07011
07012:+00168:+00023:+00032:002864.6188:07012
07013:+00154:+00033:+00044:002864.6188:07013
07014:+00168:+00055:+00072:002864.6188:07014
07015:+00168:+00080:+00055:002871.7858:07015
07016:+00156:+00076:+00100:002871.7858:07016
07017:+00143:+00076:+00118:002871.7858:07017
07018:+00168:+00112:+00131:002871.7858:07018
07019:+00152:+00102:+00059:002871.7858:07019
07020:+00152:+00116:+00130:002871.7858:07020
07021:+00162:+00109:+00293:002871.7858:07021
07022:+00128:+00061:+00184:002878.7080:07022
07023:+00037:+00071:+00085:002878.7080:07023
07024:+00044:+00038:-00089:002878.7080:07024
07025:+00025:+00010:-00045:002878.7080:07025
07026:-00029:-00010:+00060:002878.7080:07026
07027:-00052:-00038:+00122:002878.7080:07027
07028:-00068:-00044:+00010:002878.7080:07028
07029:-00026:-00099:+00011:002864.6533:07029
07030:+00013:-00086:+00129:002864.6533:07030
07031:+00010:-00104:+00179:002864.6533:07031
07032:-00007:-00124:+00092:002864.6533:07032
07033:+00005:-00154:+00101:002864.6533:07033
07034:+00042:-00143:+00033:002864.6533:07034
07035:-00003:-00154:+00156:002864.6533:07035
07036:+00011:-00158:+00165:002839.2812:07036
07037:-00027:-00135:+00107:002839.2812:07037
07038:-00028:-00141:+00069:002839.2812:07038
07039:-00005:-00105:+00070:002839.2812:07039
07040:+00014:-00101:+00058:002839.2812:07040
07041:+00043:-00072:+00076:002839.2812:07041
07042:+00050:-00068:+00080:002839.2812:07042
07043:+00123:-00036:+00047:002827.2814:07043
07044:+00108:-00033:+00043:002827.2814:07044
07045:+00134:+00020:+00138:002827.2814:07045
07046:+00113:+00012:+00103:002827.2814:07046
07047:+00096:+00050:+00126:002827.2814:07047
07048:+00103:+00040:+00158:002827.2814:07048
07049:+00052:+00073:+00156:002827.2814:07049
07050:+00049:+00083:+00123:002800.2788:07050
07051:+00030:+00094:+00091:002800.2788:07051
07052:+00004:+00074:+00046:002800.2788:07052
07053:-00001:+00085:-00027:002800.2788:07053
07054:-00026:+00058:-00050:002800.2788:07054
07055:-00026:+00055:+00019:002800.2788:07055
07056:-00059:+00024:-00050:002800.2788:07056
07057:-00043:-00006:+00056:002751.8713:07057
07058:-00044:-00008:+00030:002751.8713:07058
07059:-00054:-00047:+00030:002751.8713:07059
07060:-00050:-00081:-00003:002751.8713:07060
07061:-00056:-00096:+00033:002751.8713:07061
07062:-00034:-00140:+00032:002751.8713:07062
07063:-00060:-00146:+00045:002751.8713:07063
07064:-00046:-00176:+00103:002751.8713:07064
07065:-00050:-00210:+00079:002723.9357:07065
07066:-00065:-00235:+00025:002723.9357:07066
07067:-00057:-00242:-00010:002723.9357:07067
07068:-00036:-00255:-00002:002723.9357:07068
07069:-00017:-00263:+00020:002723.9357:07069
07070:-00027:-00238:-00041:002723.9357:07070
07071:+00015:-00196:-00033:002723.9357:07071
07072:+00056:-00211:-00016:002697.2458:07072
07073:+00062:-00210:+00009:002697.2458:07073
07074:+00074:-00182:-00002:002697.2458:07074
07075:+00072:-00174:+00003:002697.2458:07075
07076:+00083:-00125:-00006:002697.2458:07076
07077:+00072:-00089:-00022:002697.2458:07077
07078:+00086:-00067:-00031:002697.2458:07078
07079:+00036:-00018:-00046:002658.5505:07079
07080:+00085:+00005:-00094:002658.5505:07080
07081:+00052:+00036:-00082:002658.5505:07081
07082:+00077:+00014:-00075:002658.5505:07082
07083:-00007:+00040:-00033:002658.5505:07083
07084:+00003:+00057:-00037:002658.5505:07084
07085:-00026:+00085:-00076:002658.5505:07085
07086:-00041:+00100:-00093:002658.5505:07086
07087:-00082:+00103:-00079:002649.9868:07087
07088:-00095:+00104:-00121:002649.9868:07088
07089:-00102:+00107:-00124:002649.9868:07089
07090:-00077:+00142:-00120:002649.9868:07090
07091:-00102:+00144:-00113:002649.9868:07091
07092:-00107:+00122:-00072:002649.9868:07092
07093:-00121:+00118:-00090:002649.9868:07093
07094:-00146:+00120:-00153:002656.9116:07094
07095:-00134:+00121:-00188:002656.9116:07095
07096:-00136:+00139:-00144:002656.9116:07096
07097:-00147:+00129:-00156:002656.9116:07097
07098:-00141:+00088:-00217:002656.9116:07098
07099:-00114:+00089:-00152:002656.9116:07099
07100:-00111:+00098:-00103:002656.9116:07100
07101:-00147:+00079:-00107:002656.9116:07101
07102:-00125:+00066:-00125:002681.1184:07102
07103:-00126:+00049:-00102:002681.1184:07103
07104:-00124:+00027:-00130:002681.1184:07104
07105:-00134:+00009:-00114:002681.1184:07105
07106:-00126:-00008:-00140:002681.1184:07106
07107:-00124:-00014:-00156:002681.1184:07107
07108:-00117:-00015:-00142:002681.1184:07108
07109:-00116:+00004:-00127:002700.6254:07109
07110:-00093:+00005:-00093:002700.6254:07110
07111:-00103:-00007:-00124:002700.6254:07111
07112:-00067:+00006:-00127:002700.6254:07112
07113:-00074:-00005:-00140:002700.6254:07113
07114:-00054:+00022:-00071:002700.6254:07114
07115:-00036:+00016:-00093:002700.6254:07115
07116:-00056:+00027:-00064:002700.6254:07116
07117:-00030:+00042:-00042:002732.6679:07117
07118:-00045:+00060:-00064:002732.6679:07118
07119:-00038:+00062:-00127:002732.6679:07119
07120:-00018:+00075:-00060:002732.6679:07120
07121:+00026:+00089:-00014:002732.6679:07121
07122:+00008:+00113:-00010:002732.6679:07122
07123:+00026:+00110:-00041:002732.6679:07123
07124:+00029:+00124:-00101:002751.8850:07124
07125:+00007:+00113:-00121:002751.8850:07125
07126:-00020:+00102:-00110:002751.8850:07126
07127:-00052:+00090:-00009:002751.8850:07127
07128:-00090:+00089:+00022:002751.8850:07128
07129:-00118:+00086:-00025:002751.8850:07129
07130:-00127:+00110:+00004:002751.8850:07130
07131:-00123:+00110:-00013:002789.8669:07131
07132:-00153:+00096:+00009:002789.8669:07132
07133:-00149:+00098:-00004:002789.8669:07133
07134:-00146:+00094:+00020:002789.8669:07134
07135:-00127:+00109:+00016:002789.8669:07135
07136:-00134:+00120:-00013:002789.8669:07136
07137:-00118:+00143:+00016:002789.8669:07137
07138:-00082:+00125:+00054:002812.9099:07138
07139:-00088:+00126:-00013:002812.9099:07139
07140:-00049:+00113:+00019:002812.9099:07140
07141:-00067:+00096:+00045:002812.9099:07141
07142:-00065:+00079:+00049:002812.9099:07142
07143:-00069:+00071:+00019:002812.9099:07143
07144:-00038:+00081:-00076:002812.9099:07144
07145:-00057:+00062:-00071:002832.8181:07145
07146:-00029:+00043:+00056:002832.8181:07146
07147:-00029:+00014:+00127:002832.8181:07147
07148:+00011:-00006:+00118:002832.8181:07148
07149:+00029:-00019:+00119:002832.8181:07149
07150:+00026:-00011:+00017:002832.8181:07150
07151:-00006:-00047:-00025:002832.8181:07151
07152:-00020:-00060:-00037:002865.6838:07152
07153:-00023:-00062:+00019:002865.6838:07153
07154:-00007:-00051:-00005:002865.6838:07154
07155:-00116:-00058:+00109:002865.6838:07155
07156:+00066:-00042:+00137:002865.6838:07156
07157:+00076:-00060:+00152:002865.6838:07157
07158:+00048:-00043:+00073:002865.6838:07158
07159:+00060:-00060:+00173:002897.9760:07159
07160:+00066:-00066:+00158:002897.9760:07160
07161:+00097:-00039:+00147:002897.9760:07161
07162:+00110:-00030:+00091:002897.9760:07162
07163:+00167:+00024:+00078:002897.9760:07163
07164:+00128:+00019:+00022:002897.9760:07164
07165:+00188:+00057:+00047:002897.9760:07165
07166:+00191:+00073:+00038:002898.4123:07166
07167:+00259:+00104:+00083:002898.4123:07167
07168:+00236:+00128:+00109:002898.4123:07168
07169:+00255:+00135:+00137:002898.4123:07169
07170:+00236:+00156:+00104:002898.4123:07170
07171:+00289:+00166:+00059:002898.4123:07171
07172:+00285:+00186:+00160:002898.4123:07172
07173:+00226:+00178:+00265:002905.1191:07173
07174:+00154:+00152:+00039:002905.1191:07174
07175:+00136:+00172:-00036:002905.1191:07175
07176:+00065:+00144:-00077:002905.1191:07176
07177:+00032:+00092:+00114:002905.1191:07177
07178:-00021:+00046:+00192:002905.1191:07178
07179:-00049:+00000:+00194:002905.1191:07179
07180:-00051:-00031:+00116:002891.2053:07180
07181:-00074:-00076:+00065:002891.2053:07181
07182:-00095:-00100:+00062:002891.2053:07182
07183:-00096:-00117:+00046:002891.2053:07183
07184:-00111:-00172:+00022:002891.2053:07184
07185:-00106:-00183:-00035:002891.2053:07185
07186:-00113:-00213:+00031:002891.2053:07186
07187:-00105:-00196:+00208:002878.4042:07187
07188:-00120:-00222:+00178:002878.4042:07188
07189:-00106:-00231:+00101:002878.4042:07189
07190:-00088:-00233:+00082:002878.4042:07190
07191:-00052:-00229:+00106:002878.4042:07191
07192:-00038:-00231:+00082:002878.4042:07192
07193:-00016:-00194:+00049:002878.4042:07193
07194:+00019:-00185:+00108:002865.6838:07194
07195:+00073:-00154:+00060:002865.6838:07195
07196:+00078:-00105:+00056:002865.6838:07196
07197:+00124:-00069:+00159:002865.6838:07197
07198:+00151:-00050:+00107:002865.6838:07198
07199:+00158:-00013:+00075:002865.6838:07199
07200:+00191:+00028:+00049:002865.6838:07200
07201:+00168:+00068:+00083:002832.0354:07201
07202:+00166:+00055:+00045:002832.0354:07202
07203:+00144:+00093:+00097:002832.0354:07203
07204:+00153:+00127:+00127:002832.0354:07204
07205:+00122:+00092:+00090:002832.0354:07205
07206:+00077:+00114:+00056:002832.0354:07206
07207:+00035:+00089:-00015:002832.0354:07207
07208:-00040:+00101:-00059:002801.0954:07208
07209:-00076:+00062:-00041:002801.0954:07209
07210:-00076:+00047:-00090:002801.0954:07210
07211:-00115:+00020:+00023:002801.0954:07211
07212:-00118:-00011:+00086:002801.0954:07212
07213:-00130:-00027:+00034:002801.0954:07213
07214:-00146:-00076:-00034:002801.0954:07214
07215:-00151:-00097:+00037:002771.6352:07215
07216:-00097:-00125:+00077:002771.6352:07216
07217:-00060:-00135:+00007:002771.6352:07217
07218:-00019:-00151:+00070:002771.6352:07218
07219:+00013:-00215:+00004:002771.6352:07219
07220:-00025:-00226:-00096:002771.6352:07220
07221:-00010:-00277:-00121:002771.6352:07221
07222:-00005:-00282:-00011:002750.7873:07222
07223:+00011:-00257:+00031:002750.7873:07223
07224:+00047:-00261:+00049:002750.7873:07224
07225:+00053:-00214:+00018:002750.7873:07225
07226:+00066:-00203:-00004:002750.7873:07226
07227:+00053:-00183:-00071:002750.7873:07227
07228:+00047:-00133:-00039:002750.7873:07228
07229:+00073:-00131:-00059:002750.7873:07229
07230:+00034:-00096:-00022:002710.2724:07230
07231:+00020:-00066:-00051:002710.2724:07231
07232:+00029:-00028:-00017:002710.2724:07232
07233:-00008:+00005:-00080:002710.2724:07233
07234:+00011:+00010:-00118:002710.2724:07234
07235:+00006:+00030:-00136:002710.2724:07235
07236:-00013:+00062:-00140:002710.2724:07236
07237:-00026:+00064:-00126:002700.7158:07237
07238:-00044:+00095:-00094:002700.7158:07238
07239:-00033:+00111:-00083:002700.7158:07239
07240:-00069:+00106:-00094:002700.7158:07240
07241:-00101:+00140:-00062:002700.7158:07241
07242:-00132:+00137:-00057:002700.7158:07242
07243:-00160:+00140:-00100:002700.7158:07243
07244:-00175:+00135:-00154:002700.7158:07244
07245:-00170:+00144:-00140:002703.1110:07245
07246:-00190:+00127:-00145:002703.1110:07246
07247:-00209:+00126:-00118:002703.1110:07247
07248:-00186:+00131:-00137:002703.1110:07248
07249:-00201:+00117:-00169:002703.1110:07249
07250:-00211:+00124:-00131:002703.1110:07250
07251:-00185:+00103:-00157:002703.1110:07251
07252:-00171:+00113:-00118:002710.1496:07252
07253:-00161:+00099:-00097:002710.1496:07253
07254:-00126:+00099:-00088:002710.1496:07254
07255:-00098:+00083:-00086:002710.1496:07255
07256:-00081:+00082:-00038:002710.1496:07256
07257:-00068:+00059:-00074:002710.1496:07257
07258:-00052:+00063:-00110:002710.1496:07258
07259:-00057:+00053:-00127:002729.7727:07259
07260:-00041:+00048:-00111:002729.7727:07260
07261:-00004:+00013:-00103:002729.7727:07261
07262:+00015:+00025:-00100:002729.7727:07262
07263:+00019:+00026:-00071:002729.7727:07263
07264:+00040:+00051:-00039:002729.7727:07264
07265:+00033:+00065:-00055:002729.7727:07265
07266:+00039:+00072:-00062:002729.7727:07266
07267:+00056:+00062:-00066:002756.8288:07267
07268:+00043:+00076:-00074:002756.8288:07268
07269:+00033:+00058:-00107:002756.8288:07269
07270:+00002:+00066:-00097:002756.8288:07270
07271:-00025:+00053:-00034:002756.8288:07271
07272:-00034:+00027:-00029:002756.8288:07272
07273:-00079:+00039:-00064:002756.8288:07273
07274:-00110:+00038:-00065:002764.0146:07274
07275:-00148:+00036:-00074:002764.0146:07275
07276:-00181:+00021:-00053:002764.0146:07276
07277:-00196:+00024:-00065:002764.0146:07277
07278:-00192:+00039:-00017:002764.0146:07278
07279:-00158:+00036:-00027:002764.0146:07279
07280:-00159:+00031:+00005:002764.0146:07280
07281:-00139:+00052:-00019:002802.2233:07281
07282:-00146:+00067:-00009:002802.2233:07282
07283:-00110:+00060:-00061:002802.2233:07283
07284:-00100:+00081:-00005:002802.2233:07284
07285:-00064:+00097:+00015:002802.2233:07285
07286:-00063:+00110:+00029:002802.2233:07286
07287:-00003:+00131:-00002:002802.2233:07287
07288:-00010:+00117:-00046:002825.6267:07288
07289:-00018:+00120:+00037:002825.6267:07289
07290:-00044:+00078:+00139:002825.6267:07290
07291:-00020:+00078:+00135:002825.6267:07291
07292:-00032:+00043:+00088:002825.6267:07292
07293:-00059:+00053:+00065:002825.6267:07293
07294:-00052:+00034:+00023:002825.6267:07294
07295:-00106:+00007:-00035:002845.6826:07295
07296:-00082:+00001:-00082:002845.6826:07296
07297:-00062:+00032:+00035:002845.6826:07297
07298:-00023:-00007:+00111:002845.6826:07298
07299:-00024:-00020:+00171:002845.6826:07299
07300:+00007:-00003:+00163:002845.6826:07300
07301:+00025:-00002:+00089:002845.6826:07301
07302:+00025:-00001:+00045:002872.1591:07302
07303:+00050:-00003:+00102:002872.1591:07303
07304:+00051:+00012:+00130:002872.1591:07304
07305:+00088:+00030:+00144:002872.1591:07305
07306:+00112:+00044:+00107:002872.1591:07306
07307:+00083:+00069:+00210:002872.1591:07307
07308:+00212:+00061:+00082:002872.1591:07308
07309:+00233:+00086:+00066:002877.8234:07309
07310:+00202:+00073:+00068:002877.8234:07310
07311:+00145:+00091:+00065:002877.8234:07311
07312:+00136:+00042:+00049:002877.8234:07312
07313:+00181:+00111:+00066:002877.8234:07313
07314:+00123:+00082:+00095:002877.8234:07314
07315:+00113:+00104:+00088:002877.8234:07315
07316:+00088:+00096:+00130:002871.7810:07316
07317:+00118:+00101:+00112:002871.7810:07317
07318:+00108:+00061:+00118:002871.7810:07318
07319:+00063:+00085:+00122:002871.7810:07319
07320:+00044:+00022:+00052:002871.7810:07320
07321:+00018:+00008:+00054:002871.7810:07321
07322:+00056:-00026:+00022:002871.7810:07322
07323:-00004:-00077:-00061:002865.6401:07323
07324:-00025:-00072:-00027:002865.6401:07324
07325:+00009:-00121:+00096:002865.6401:07325
07326:+00013:-00152:+00096:002865.6401:07326
07327:-00004:-00147:+00044:002865.6401:07327
07328:-00010:-00150:+00088:002865.6401:07328
07329:+00026:-00172:+00148:002865.6401:07329
07330:+00014:-00166:+00146:002844.9841:07330
07331:+00021:-00173:+00139:002844.9841:07331
07332:+00020:-00162:+00058:002844.9841:07332
07333:+00032:-00145:+00109:002844.9841:07333
07334:+00034:-00133:+00106:002844.9841:07334
07335:+00019:-00139:+00063:002844.9841:07335
07336:+00025:-00137:+00051:002844.9841:07336
07337:+00045:-00100:+00029:002807.3869:07337
07338:+00036:-00082:-00017:002807.3869:07338
07339:+00058:-00038:+00002:002807.3869:07339
07340:+00055:-00052:+00000:002807.3869:07340
07341:+00082:+00016:+00044:002807.3869:07341
07342:+00065:+00024:+00106:002807.3869:07342
07343:+00076:+00032:+00268:002807.3869:07343
07344:+00048:+00032:+00243:002783.7478:07344
07345:+00036:+00043:+00161:002783.7478:07345
07346:+00044:+00030:+00082:002783.7478:07346
07347:+00010:+00046:+00018:002783.7478:07347
07348:-00011:+00049:+00011:002783.7478:07348
07349:-00005:+00027:-00040:002783.7478:07349
07350:-00045:+00032:-00142:002783.7478:07350
07351:-00019:+00023:+00008:002783.7478:07351
07352:-00008:-00005:+00143:002750.7238:07352
07353:-00055:+00002:+00121:002750.7238:07353
07354:-00045:-00009:+00058:002750.7238:07354
07355:-00045:-00037:+00002:002750.7238:07355
07356:-00051:-00013:-00094:002750.7238:07356
07357:-00064:-00067:+00029:002750.7238:07357
07358:-00073:-00089:+00104:002750.7238:07358
07359:-00079:-00113:+00120:002704.3037:07359
07360:-00099:-00138:+00057:002704.3037:07360
07361:-00116:-00157:+00036:002704.3037:07361
07362:-00132:-00168:+00033:002704.3037:07362
07363:-00106:-00199:+00012:002704.3037:07363
07364:-00099:-00201:-00037:002704.3037:07364
07365:-00032:-00202:+00022:002704.3037:07365
07366:+00029:-00197:+00055:002694.9426:07366
07367:+00008:-00219:+00022:002694.9426:07367
07368:+00056:-00213:-00031:002694.9426:07368
07369:+00048:-00191:-00031:002694.9426:07369
07370:+00062:-00185:+00027:002694.9426:07370
07371:+00055:-00184:+00001:002694.9426:07371
07372:+00041:-00154:+00008:002694.9426:07372
07373:+00034:-00117:-00087:002694.9426:07373
07374:+00015:-00108:-00060:002679.8015:07374
07375:+00007:-00072:-00090:002679.8015:07375
07376:-00028:-00062:-00021:002679.8015:07376
07377:+00004:-00021:-00081:002679.8015:07377
07378:-00014:+00004:-00038:002679.8015:07378
07379:+00016:+00043:-00056:002679.8015:07379
07380:-00015:+00082:-00055:002679.8015:07380
07381:+00000:+00090:-00070:002669.7209:07381
07382:+00003:+00111:-00111:002669.7209:07382
07383:+00012:+00120:-00103:002669.7209:07383
07384:+00009:+00121:-00136:002669.7209:07384
07385:-00014:+00133:-00115:002669.7209:07385
07386:-00028:+00158:-00145:002669.7209:07386
07387:-00019:+00156:-00145:002669.7209:07387
07388:-00020:+00150:-00152:002669.7209:07388
07389:-00043:+00152:-00146:002689.2624:07389
07390:-00072:+00134:-00185:002689.2624:07390
07391:-00069:+00145:-00136:002689.2624:07391
07392:-00076:+00143:-00186:002689.2624:07392
07393:-00078:+00117:-00200:002689.2624:07393
07394:-00094:+00107:-00169:002689.2624:07394
07395:-00111:+00112:-00084:002689.2624:07395
07396:-00139:+00073:-00130:002708.9538:07396
07397:-00139:+00076:-00117:002708.9538:07397
07398:-00163:+00081:-00107:002708.9538:07398
07399:-00177:+00042:-00107:002708.9538:07399
07400:-00192:+00031:-00182:002708.9538:07400
07401:-00174:+00035:-00127:002708.9538:07401
07402:-00170:+00029:-00104:002708.9538:07402
07403:-00168:+00039:-00081:002721.9753:07403
07404:-00139:+00010:-00122:002721.9753:07404
07405:-00126:+00034:-00123:002721.9753:07405
07406:-00104:+00020:-00085:002721.9753:07406
07407:-00087:+00036:-00098:002721.9753:07407
07408:-00046:+00015:-00139:002721.9753:07408
07409:-00068:+00023:-00074:002721.9753:07409
07410:-00035:+00020:-00007:002721.9753:07410
07411:-00015:+00036:-00025:002747.5141:07411
07412:+00003:+00038:-00042:002747.5141:07412
07413:+00008:+00054:-00038:002747.5141:07413
07414:+00046:+00057:-00044:002747.5141:07414
07415:+00043:+00077:-00080:002747.5141:07415
07416:+00034:+00110:-00047:002747.5141:07416
07417:+00022:+00109:-00040:002747.5141:07417
07418:+00005:+00112:-00074:002769.1572:07418
07419:-00018:+00093:-00081:002769.1572:07419
07420:-00055:+00102:+00016:002769.1572:07420
07421:-00073:+00090:+00024:002769.1572:07421
07422:-00115:+00087:-00006:002769.1572:07422
07423:-00147:+00072:-00061:002769.1572:07423
07424:-00161:+00076:-00067:002769.1572:07424
07425:-00166:+00077:-00088:002788.6113:07425
07426:-00156:+00082:-00034:002788.6113:07426
07427:-00179:+00078:+00004:002788.6113:07427
07428:-00179:+00079:-00011:002788.6113:07428
07429:-00155:+00081:-00002:002788.6113:07429
07430:-00144:+00083:-00001:002788.6113:07430
07431:-00137:+00079:+00025:002788.6113:07431
07432:-00128:+00083:+00012:002821.0583:07432
07433:-00112:+00095:+00036:002821.0583:07433
07434:-00087:+00095:-00079:002821.0583:07434
07435:-00084:+00101:-00084:002821.0583:07435
07436:-00065:+00096:+00010:002821.0583:07436
07437:-00088:+00082:+00086:002821.0583:07437
07438:-00041:+00058:+00095:002821.0583:07438
07439:+00010:+00062:+00048:002851.5007:07439
07440:+00012:+00052:+00064:002851.5007:07440
07441:-00030:+00009:+00057:002851.5007:07441
07442:-00015:-00014:+00047:002851.5007:07442
07443:-00010:+00016:-00144:002851.5007:07443
07444:-00015:+00021:-00160:002851.5007:07444
07445:+00042:-00011:-00004:002851.5007:07445
07446:+00021:-00032:+00083:002858.6213:07446
07447:+00015:+00004:-00017:002858.6213:07447
07448:+00028:+00006:+00049:002858.6213:07448
07449:+00048:-00010:+00115:002858.6213:07449
07450:+00094:+00012:+00097:002858.6213:07450
07451:+00048:+00024:+00170:002858.6213:07451
07452:+00209:+00053:+00266:002858.6213:07452
07453:+00135:+00003:+00234:002891.7866:07453
07454:+00200:+00061:+00121:002891.7866:07454
07455:+00111:+00009:+00072:002891.7866:07455
07456:+00126:+00042:+00007:002891.7866:07456
07457:+00067:+00052:+00013:002891.7866:07457
07458:+00113:+00060:-00041:002891.7866:07458
07459:+00093:+00040:+00029:002891.7866:07459
07460:+00109:+00086:+00096:002891.0651:07460
07461:+00148:+00090:+00121:002891.0651:07461
07462:+00096:+00093:+00118:002891.0651:07462
07463:+00115:+00111:+00159:002891.0651:07463
07464:+00137:+00086:+00155:002891.0651:07464
07465:+00132:+00087:+00146:002891.0651:07465
07466:+00059:+00078:+00083:002891.0651:07466
07467:+00070:+00033:+00016:002878.3496:07467
07468:+00056:+00023:+00076:002878.3496:07468
07469:+00059:-00031:+00081:002878.3496:07469
07470:+00026:-00049:+00025:002878.3496:07470
07471:+00032:-00061:+00079:002878.3496:07471
07472:+00037:-00109:+00098:002878.3496:07472
07473:+00038:-00093:+00084:002878.3496:07473
07474:+00022:-00117:+00102:002872.0424:07474
07475:+00033:-00125:+00087:002872.0424:07475
07476:+00020:-00131:+00074:002872.0424:07476
07477:+00047:-00133:+00103:002872.0424:07477
07478:-00002:-00161:+00131:002872.0424:07478
07479:+00013:-00142:+00100:002872.0424:07479
07480:-00018:-00150:+00148:002872.0424:07480
07481:-00016:-00118:+00109:002864.5844:07481
07482:-00036:-00136:+00094:002864.5844:07482
07483:-00022:-00103:+00131:002864.5844:07483
07484:-00019:-00104:+00102:002864.5844:07484
07485:-00005:-00089:+00068:002864.5844:07485
07486:+00010:-00060:+00085:002864.5844:07486
07487:+00030:-00067:+00039:002864.5844:07487
07488:+00036:-00024:+00060:002832.7124:07488
07489:+00059:-00033:+00110:002832.7124:07489
07490:+00056:-00031:+00083:002832.7124:07490
07491:+00034:+00008:+00115:002832.7124:07491
07492:+00040:-00001:+00124:002832.7124:07492
07493:+00071:+00008:+00092:002832.7124:07493
07494:+00044:+00011:+00029:002832.7124:07494
07495:+00037:+00035:+00077:002808.4101:07495
07496:+00057:+00020:+00084:002808.4101:07496
07497:+00042:+00012:-00039:002808.4101:07497
07498:+00016:+00036:+00034:002808.4101:07498
07499:+00013:+00021:+00025:002808.4101:07499
07500:-00010:-00004:+00032:002808.4101:07500
07501:-00028:+00004:+00059:002808.4101:07501
07502:-00044:-00029:+00049:002781.4670:07502
07503:-00074:-00034:-00047:002781.4670:07503
07504:-00074:-00078:+00044:002781.4670:07504
07505:-00051:-00092:+00116:002781.4670:07505
07506:-00068:-00100:+00074:002781.4670:07506
07507:-00039:-00132:+00109:002781.4670:07507
07508:-00034:-00159:+00082:002781.4670:07508
07509:-00043:-00190:-00032:002781.4670:07509
07510:-00017:-00198:-00050:002745.8305:07510
07511:-00024:-00202:-00023:002745.8305:07511
07512:+00012:-00201:+00033:002745.8305:07512
07513:+00007:-00200:+00042:002745.8305:07513
07514:+00032:-00176:+00034:002745.8305:07514
07515:+00045:-00199:-00038:002745.8305:07515
07516:+00062:-00177:-00040:002745.8305:07516
07517:+00053:-00185:-00017:002723.9272:07517
07518:+00053:-00126:+00035:002723.9272:07518
07519:+00073:-00100:+00010:002723.9272:07519
07520:+00061:-00055:-00028:002723.9272:07520
07521:+00059:-00053:-00031:002723.9272:07521
07522:+00037:-00035:-00074:002723.9272:07522
07523:+00021:-00019:-00072:002723.9272:07523
07524:+00022:+00000:-00094:002720.7238:07524
07525:+00028:+00010:-00036:002720.7238:07525
07526:+00000:+00040:-00043:002720.7238:07526
07527:-00014:+00044:-00078:002720.7238:07527
07528:-00038:+00081:-00076:002720.7238:07528
07529:-00041:+00095:-00105:002720.7238:07529
07530:-00059:+00075:-00085:002720.7238:07530
07531:-00083:+00094:-00111:002720.7238:07531
07532:-00081:+00084:-00116:002704.2646:07532
07533:-00104:+00075:-00126:002704.2646:07533
07534:-00129:+00079:-00119:002704.2646:07534
07535:-00115:+00072:-00127:002704.2646:07535
07536:-00121:+00071:-00129:002704.2646:07536
07537:-00113:+00078:-00134:002704.2646:07537
07538:-00118:+00097:-00135:002704.2646:07538
07539:-00131:+00099:-00141:002712.2028:07539
07540:-00127:+00099:-00124:002712.2028:07540
07541:-00147:+00089:-00073:002712.2028:07541
07542:-00083:+00114:-00106:002712.2028:07542
07543:-00117:+00092:-00128:002712.2028:07543
07544:-00115:+00089:-00099:002712.2028:07544
07545:-00137:+00080:-00124:002712.2028:07545
07546:-00150:+00064:-00165:002726.7094:07546
07547:-00166:+00055:-00121:002726.7094:07547
07548:-00145:+00028:-00101:002726.7094:07548
07549:-00159:+00036:-00101:002726.7094:07549
07550:-00133:+00009:-00139:002726.7094:07550
07551:-00111:+00018:-00120:002726.7094:07551
07552:-00136:+00003:-00114:002726.7094:07552
07553:-00110:-00021:-00127:002726.7094:07553
07554:-00119:-00035:-00074:002733.7529:07554
07555:-00082:-00037:-00085:002733.7529:07555
07556:-00070:-00010:-00064:002733.7529:07556
07557:-00034:-00018:-00047:002733.7529:07557
07558:-00045:-00015:-00064:002733.7529:07558
07559:-00028:+00020:-00057:002733.7529:07559
07560:-00003:+00024:-00036:002733.7529:07560
07561:+00014:+00029:-00050:002753.3808:07561
07562:-00010:+00051:-00040:002753.3808:07562
07563:-00026:+00042:-00035:002753.3808:07563
07564:-00030:+00095:+00000:002753.3808:07564
07565:-00027:+00091:-00032:002753.3808:07565
07566:-00038:+00120:-00054:002753.3808:07566
07567:-00025:+00155:-00099:002753.3808:07567
07568:-00016:+00161:-00145:002775.2199:07568
07569:-00024:+00176:-00100:002775.2199:07569
07570:-00029:+00156:+00028:002775.2199:07570
07571:-00056:+00133:+00044:002775.2199:07571
07572:-00075:+00136:+00038:002775.2199:07572
07573:-00090:+00146:-00040:002775.2199:07573
07574:-00091:+00108:-00076:002775.2199:07574
07575:-00117:+00129:-00045:002788.5974:07575
07576:-00120:+00126:-00020:002788.5974:07576
07577:-00123:+00092:-00007:002788.5974:07577
07578:-00127:+00086:-00008:002788.5974:07578
07579:-00140:+00091:+00013:002788.5974:07579
07580:-00127:+00060:-00046:002788.5974:07580
07581:-00130:+00079:-00065:002788.5974:07581
07582:-00145:+00046:-00023:002788.5974:07582
07583:-00122:+00036:+00074:002814.7036:07583
07584:-00131:+00022:+00094:002814.7036:07584
07585:-00089:+00008:+00164:002814.7036:07585
07586:-00106:-00030:+00045:002814.7036:07586
07587:-00117:-00013:+00052:002814.7036:07587
07588:-00096:-00059:-00042:002814.7036:07588
07589:-00115:-00046:-00125:002814.7036:07589
07590:-00061:-00038:-00124:002844.9309:07590
07591:-00010:-00024:-00014:002844.9309:07591
07592:+00027:-00066:+00026:002844.9309:07592
07593:+00049:-00026:+00090:002844.9309:07593
07594:+00069:-00052:+00015:002844.9309:07594
07595:+00078:-00014:+00072:002844.9309:07595
07596:+00148:-00011:+00168:002844.9309:07596
07597:+00116:+00054:+00140:002852.0307:07597
07598:+00100:+00031:+00081:002852.0307:07598
07599:+00217:+00060:+00223:002852.0307:07599
07600:+00134:+00052:+00095:002852.0307:07600
07601:+00156:+00084:+00053:002852.0307:07601
07602:+00050:+00032:+00036:002852.0307:07602
07603:+00087:+00069:+00027:002852.0307:07603
07604:+00070:+00079:+00009:002865.5722:07604
07605:+00083:+00108:+00049:002865.5722:07605
07606:+00065:+00089:+00058:002865.5722:07606
07607:+00130:+00155:+00096:002865.5722:07607
07608:+00083:+00127:+00162:002865.5722:07608
07609:+00163:+00177:+00141:002865.5722:07609
07610:+00078:+00132:+00095:002865.5722:07610
07611:+00110:+00147:+00137:002864.5498:07611
07612:+00095:+00125:+00100:002864.5498:07612
07613:+00116:+00109:+00041:002864.5498:07613
07614:+00055:+00059:+00060:002864.5498:07614
07615:+00058:+00052:+00076:002864.5498:07615
07616:+00023:+00005:-00069:002864.5498:07616
07617:+00007:-00032:-00038:002864.5498:07617
07618:+00057:-00044:+00054:002845.5861:07618
07619:+00041:-00068:+00086:002845.5861:07619
07620:+00001:-00098:+00109:002845.5861:07620
07621:+00002:-00117:+00210:002845.5861:07621
07622:+00006:-00121:+00139:002845.5861:07622
07623:-00017:-00158:+00103:002845.5861:07623
07624:-00014:-00187:+00146:002845.5861:07624
07625:-00058:-00183:+00096:002821.0161:07625
07626:-00036:-00175:+00019:002821.0161:07626
07627:-00021:-00181:+00017:002821.0161:07627
07628:-00010:-00182:+00055:002821.0161:07628
07629:-00002:-00166:+00006:002821.0161:07629
07630:+00007:-00148:+00051:002821.0161:07630
07631:+00060:-00133:+00114:002821.0161:07631
07632:+00072:-00124:+00085:002800.2551:07632
07633:+00065:-00089:+00098:002800.2551:07633
07634:+00090:-00081:+00139:002800.2551:07634
07635:+00077:-00056:+00152:002800.2551:07635
07636:+00056:-00041:+00223:002800.2551:07636
07637:+00048:-00048:+00209:002800.2551:07637
07638:+00045:-00018:+00101:002800.2551:07638
07639:+00041:-00016:+00095:002764.0283:07639
07640:+00024:-00006:+00105:002764.0283:07640
07641:+00031:+00023:+00077:002764.0283:07641
07642:+00028:+00034:+00048:002764.0283:07642
07643:+00008:+00031:+00045:002764.0283:07643
07644:+00011:+00051:-00018:002764.0283:07644
07645:-00017:+00044:-00030:002764.0283:07645
07646:-00030:+00040:-00016:002735.6782:07646
07647:-00033:+00037:+00001:002735.6782:07647
07648:-00090:+00023:+00012:002735.6782:07648
07649:-00066:+00009:+00100:002735.6782:07649
07650:-00086:+00006:+00074:002735.6782:07650
07651:-00090:-00013:+00075:002735.6782:07651
07652:-00089:-00024:+00082:002735.6782:07652
07653:-00064:-00038:+00178:002735.6782:07653
07654:-00074:-00059:+00093:002708.9582:07654
07655:-00068:-00073:+00023:002708.9582:07655
07656:-00034:-00107:-00019:002708.9582:07656
07657:-00003:-00127:-00015:002708.9582:07657
07658:-00001:-00172:-00041:002708.9582:07658
07659:+00032:-00146:-00028:002708.9582:07659
07660:+00036:-00160:+00007:002708.9582:07660
07661:+00082:-00147:-00011:002675.4013:07661
07662:+00086:-00171:-00096:002675.4013:07662
07663:+00092:-00131:-00050:002675.4013:07663
07664:+00070:-00195:-00065:002675.4013:07664
07665:+00079:-00160:-00029:002675.4013:07665
07666:+00059:-00172:+00009:002675.4013:07666
07667:+00034:-00123:+00052:002675.4013:07667
07668:+00017:-00113:+00020:002675.4013:07668
07669:+00012:-00056:+00023:002660.9653:07669
07670:-00026:-00034:-00042:002660.9653:07670
07671:+00024:+00004:-00097:002660.9653:07671
07672:-00015:+00021:-00138:002660.9653:07672
07673:-00010:+00015:-00139:002660.9653:07673
07674:-00042:+00030:-00150:002660.9653:07674
07675:-00030:+00068:-00113:002660.9653:07675
07676:-00035:+00061:-00072:002662.6621:07676
07677:-00056:+00086:-00092:002662.6621:07677
07678:-00060:+00093:-00120:002662.6621:07678
07679:-00055:+00106:-00106:002662.6621:07679
07680:-00039:+00103:-00125:002662.6621:07680
07681:-00060:+00112:-00102:002662.6621:07681
07682:-00089:+00089:-00100:002662.6621:07682
07683:-00096:+00104:-00085:002662.6621:07683
07684:-00119:+00108:-00133:002664.0014:07684
07685:-00126:+00124:-00117:002664.0014:07685
07686:-00140:+00113:-00133:002664.0014:07686
07687:-00150:+00126:-00099:002664.0014:07687
07688:-00124:+00106:-00132:002664.0014:07688
07689:-00139:+00102:-00106:002664.0014:07689
07690:-00128:+00099:-00173:002664.0014:07690
07691:-00140:+00083:-00127:002694.8701:07691
07692:-00138:+00058:-00122:002694.8701:07692
07693:-00127:+00045:-00113:002694.8701:07693
07694:-00109:+00030:-00114:002694.8701:07694
07695:-00132:+00012:-00120:002694.8701:07695
07696:-00130:+00000:-00086:002694.8701:07696
07697:-00112:-00018:-00112:002694.8701:07697
07698:-00112:-00018:-00125:002694.8701:07698
07699:-00097:-00025:-00087:002714.8920:07699
07700:-00115:-00030:-00054:002714.8920:07700
07701:-00090:-00010:-00075:002714.8920:07701
07702:-00049:-00022:-00112:002714.8920:07702
07703:-00055:-00017:-00106:002714.8920:07703
07704:-00032:-00003:-00054:002714.8920:07704
07705:-00031:+00001:-00091:002714.8920:07705
07706:-00041:+00035:-00076:002739.8566:07706
07707:-00043:+00030:-00080:002739.8566:07707
07708:-00057:+00067:-00022:002739.8566:07708
07709:-00046:+00069:-00048:002739.8566:07709
07710:-00058:+00110:-00027:002739.8566:07710
07711:-00032:+00091:-00099:002739.8566:07711
07712:-00019:+00124:-00094:002739.8566:07712
07713:-00009:+00123:+00018:002771.6621:07713
07714:-00024:+00145:-00030:002771.6621:07714
07715:-00016:+00118:-00044:002771.6621:07715
07716:-00044:+00146:-00120:002771.6621:07716
07717:-00054:+00140:-00123:002771.6621:07717
07718:-00087:+00123:-00113:002771.6621:07718
07719:-00089:+00123:-00047:002771.6621:07719
07720:-00078:+00130:-00023:002787.8303:07720
07721:-00080:+00122:-00007:002787.8303:07721
07722:-00079:+00139:+00017:002787.8303:07722
07723:-00094:+00123:+00036:002787.8303:07723
07724:-00132:+00118:+00020:002787.8303:07724
07725:-00118:+00135:-00014:002787.8303:07725
07726:-00106:+00129:+00008:002787.8303:07726
07727:-00120:+00108:-00026:002801.2268:07727
07728:-00097:+00108:-00089:002801.2268:07728
07729:-00095:+00110:-00015:002801.2268:07729
07730:-00096:+00085:-00054:002801.2268:07730
07731:-00077:+00089:-00027:002801.2268:07731
07732:-00051:+00083:+00057:002801.2268:07732
07733:-00064:+00069:+00114:002801.2268:07733
07734:-00049:+00035:+00054:002840.0100:07734
07735:-00001:+00028:+00074:002840.0100:07735
07736:-00005:-00018:+00051:002840.0100:07736
07737:-00005:+00005:-00058:002840.0100:07737
07738:-00001:-00051:-00029:002840.0100:07738
07739:+00012:-00047:+00054:002840.0100:07739
07740:-00008:-00074:-00009:002840.0100:07740
07741:+00030:-00041:+00069:002858.1306:07741
07742:+00042:-00075:+00112:002858.1306:07742
07743:+00077:+00004:+00044:002858.1306:07743
07744:+00071:-00075:+00151:002858.1306:07744
07745:+00121:-00025:+00120:002858.1306:07745
07746:+00083:-00077:+00169:002858.1306:07746
07747:+00164:-00053:+00157:002858.1306:07747
07748:+00095:-00062:+00100:002871.8251:07748
07749:+00119:-00032:+00157:002871.8251:07749
07750:+00134:-00011:+00166:002871.8251:07750
07751:+00072:-00030:+00076:002871.8251:07751
07752:+00085:-00003:+00051:002871.8251:07752
07753:+00112:+00016:+00016:002871.8251:07753
07754:+00172:+00073:+00063:002871.8251:07754
07755:+00168:+00066:+00012:002885.2714:07755
07756:+00169:+00100:+00045:002885.2714:07756
07757:+00198:+00099:+00146:002885.2714:07757
07758:+00194:+00073:+00106:002885.2714:07758
07759:+00177:+00114:+00167:002885.2714:07759
07760:+00140:+00073:+00195:002885.2714:07760
07761:+00098:+00085:+00112:002885.2714:07761
07762:+00068:+00062:+00028:002891.2607:07762
07763:+00095:+00080:+00024:002891.2607:07763
07764:+00020:+00030:+00074:002891.2607:07764
07765:+00039:+00020:+00085:002891.2607:07765
07766:+00045:+00005:+00067:002891.2607:07766
07767:+00044:-00037:+00058:002891.2607:07767
07768:+00001:-00057:+00017:002891.2607:07768
07769:+00031:-00048:+00007:002858.6799:07769
07770:+00005:-00081:+00042:002858.6799:07770
07771:+00026:-00068:+00120:002858.6799:07771
07772:+00000:-00099:+00084:002858.6799:07772
07773:-00024:-00107:+00080:002858.6799:07773
07774:-00045:-00127:+00178:002858.6799:07774
07775:-00056:-00117:+00179:002858.6799:07775
07776:-00075:-00116:+00114:002846.3459:07776
07777:-00066:-00131:+00107:002846.3459:07777
07778:-00073:-00146:+00117:002846.3459:07778
07779:-00040:-00141:+00067:002846.3459:07779
07780:-00034:-00142:+00040:002846.3459:07780
07781:-00003:-00121:+00009:002846.3459:07781
07782:-00008:-00100:-00048:002846.3459:07782
07783:+00022:-00074:+00113:002819.2846:07783
07784:+00022:-00092:+00173:002819.2846:07784
07785:+00048:-00077:+00168:002819.2846:07785
07786:+00091:-00062:+00219:002819.2846:07786
07787:+00091:-00041:+00196:002819.2846:07787
07788:+00067:-00046:+00176:002819.2846:07788
07789:+00086:-00014:+00184:002819.2846:07789
07790:+00092:-00020:+00150:002782.4826:07790
07791:+00077:+00007:+00062:002782.4826:07791
07792:+00070:-00005:-00003:002782.4826:07792
07793:+00023:-00001:-00041:002782.4826:07793
07794:+00022:+00010:-00088:002782.4826:07794
07795:+00012:+00017:-00118:002782.4826:07795
07796:-00003:+00033:-00051:002782.4826:07796
07797:-00016:+00007:+00036:002782.4826:07797
07798:-00005:+00019:+00028:002759.5466:07798
07799:-00057:-00022:+00130:002759.5466:07799
07800:-00031:-00033:+00062:002759.5466:07800
07801:-00058:-00052:+00096:002759.5466:07801
07802:-00060:-00090:+00178:002759.5466:07802
07803:-00088:-00120:+00124:002759.5466:07803
07804:-00074:-00117:+00032:002759.5466:07804
07805:-00037:-00151:-00085:002726.7675:07805
07806:-00047:-00163:-00099:002726.7675:07806
07807:-00045:-00216:-00068:002726.7675:07807
07808:-00016:-00260:-00081:002726.7675:07808
07809:+00001:-00272:-00070:002726.7675:07809
07810:+00006:-00271:-00030:002726.7675:07810
07811:+00013:-00257:+00026:002726.7675:07811
07812:-00013:-00247:-00015:002726.7675:07812
07813:+00031:-00197:+00005:002692.7304:07813
07814:+00041:-00133:+00009:002692.7304:07814
07815:+00039:-00131:-00007:002692.7304:07815
07816:+00033:-00092:-00067:002692.7304:07816
07817:+00041:-00057:-00113:002692.7304:07817
07818:+00071:-00010:-00088:002692.7304:07818
07819:+00046:+00048:-00111:002692.7304:07819
07820:+00062:+00065:-00098:002677.9521:07820
07821:+00051:+00099:-00123:002677.9521:07821
07822:+00072:+00102:-00121:002677.9521:07822
07823:+00062:+00118:-00101:002677.9521:07823
07824:+00047:+00131:-00136:002677.9521:07824
07825:+00041:+00130:-00093:002677.9521:07825
07826:+00002:+00120:-00099:002677.9521:07826
07827:-00059:+00142:-00125:002674.0969:07827
07828:-00067:+00146:-00120:002674.0969:07828
07829:-00111:+00133:-00088:002674.0969:07829
07830:-00124:+00132:-00136:002674.0969:07830
07831:-00182:+00140:-00165:002674.0969:07831
07832:-00182:+00132:-00117:002674.0969:07832
07833:-00197:+00108:-00133:002674.0969:07833
07834:-00189:+00106:-00157:002674.0969:07834
07835:-00188:+00101:-00187:002675.4609:07835
07836:-00172:+00092:-00168:002675.4609:07836
07837:-00196:+00072:-00099:002675.4609:07837
07838:-00178:+00073:-00061:002675.4609:07838
07839:-00138:+00078:-00075:002675.4609:07839
07840:-00141:+00062:-00075:002675.4609:07840
07841:-00121:+00043:-00063:002675.4609:07841
07842:-00145:+00057:-00056:002700.6945:07842
07843:-00121:+00043:-00125:002700.6945:07843
07844:-00132:+00042:-00117:002700.6945:07844
07845:-00067:+00027:-00084:002700.6945:07845
07846:-00084:+00019:-00122:002700.6945:07846
07847:-00057:+00001:-00089:002700.6945:07847
07848:-00035:-00015:-00065:002700.6945:07848
07849:-00045:-00012:-00091:002700.6945:07849
07850:-00016:-00036:-00081:002726.7587:07850
07851:-00024:-00008:-00028:002726.7587:07851
07852:-00021:-00009:-00047:002726.7587:07852
07853:-00057:+00004:-00042:002726.7587:07853
07854:-00036:-00001:-00048:002726.7587:07854
07855:-00055:+00012:-00044:002726.7587:07855
07856:-00053:+00053:-00044:002726.7587:07856
07857:-00035:+00077:-00062:002745.8850:07857
07858:-00045:+00089:-00106:002745.8850:07858
07859:-00021:+00129:-00094:002745.8850:07859
07860:-00029:+00108:-00021:002745.8850:07860
07861:-00028:+00128:-00011:002745.8850:07861
07862:-00031:+00111:-00105:002745.8850:07862
07863:-00046:+00125:-00139:002745.8850:07863
07864:-00069:+00106:-00138:002777.7192:07864
07865:-00099:+00120:-00094:002777.7192:07865
07866:-00105:+00131:-00056:002777.7192:07866
07867:-00110:+00129:-00019:002777.7192:07867
07868:-00122:+00101:-00034:002777.7192:07868
07869:-00127:+00105:-00010:002777.7192:07869
07870:-00123:+00111:+00007:002777.7192:07870
07871:-00125:+00112:-00045:002794.0080:07871
07872:-00127:+00116:-00025:002794.0080:07872
07873:-00096:+00115:-00021:002794.0080:07873
07874:-00083:+00106:-00047:002794.0080:07874
07875:-00060:+00101:-00032:002794.0080:07875
07876:-00038:+00115:-00058:002794.0080:07876
07877:-00043:+00103:-00089:002794.0080:07877
07878:-00035:+00089:-00003:002820.0546:07878
07879:-00025:+00109:+00032:002820.0546:07879
07880:-00020:+00109:+00015:002820.0546:07880
07881:-00034:+00060:+00132:002820.0546:07881
07882:-00038:+00048:+00118:002820.0546:07882
07883:-00018:+00033:+00074:002820.0546:07883
07884:+00009:+00018:-00113:002820.0546:07884
07885:+00008:-00021:-00177:002859.2138:07885
07886:-00012:-00010:-00120:002859.2138:07886
07887:-00016:-00052:+00068:002859.2138:07887
07888:-00038:-00041:+00113:002859.2138:07888
07889:+00009:-00040:+00188:002859.2138:07889
07890:+00033:-00049:+00254:002859.2138:07890
07891:+00034:-00039:+00229:002859.2138:07891
07892:+00069:-00018:+00151:002871.2705:07892
07893:-00004:-00041:+00301:002871.2705:07893
07894:+00127:+00008:+00191:002871.2705:07894
07895:+00126:-00018:+00099:002871.2705:07895
07896:+00209:+00035:+00047:002871.2705:07896
07897:+00062:+00003:+00016:002871.2705:07897
07898:+00177:+00032:+00048:002871.2705:07898
07899:+00132:+00021:+00155:002865.3205:07899
07900:+00152:+00073:+00144:002865.3205:07900
07901:+00142:+00060:+00148:002865.3205:07901
07902:+00167:+00110:+00105:002865.3205:07902
07903:+00175:+00130:+00123:002865.3205:07903
07904:+00153:+00103:+00101:002865.3205:07904
07905:+00133:+00111:+00106:002865.3205:07905
07906:+00099:+00080:+00095:002872.2319:07906
07907:+00103:+00067:+00049:002872.2319:07907
07908:+00036:+00037:-00004:002872.2319:07908
07909:+00019:+00019:+00070:002872.2319:07909
07910:-00014:-00023:+00040:002872.2319:07910
07911:-00059:-00072:+00066:002872.2319:07911
07912:-00005:-00110:+00108:002872.2319:07912
07913:-00028:-00116:+00098:002864.6679:07913
07914:+00015:-00148:-00002:002864.6679:07914
07915:-00027:-00169:-00046:002864.6679:07915
07916:+00059:-00183:+00024:002864.6679:07916
07917:+00053:-00189:+00149:002864.6679:07917
07918:+00052:-00176:+00159:002864.6679:07918
07919:+00018:-00177:+00187:002864.6679:07919
07920:+00038:-00177:+00153:002826.4648:07920
07921:-00012:-00177:+00099:002826.4648:07921
07922:-00044:-00163:+00113:002826.4648:07922
07923:-00032:-00170:+00090:002826.4648:07923
07924:-00030:-00139:+00007:002826.4648:07924
07925:-00022:-00083:+00048:002826.4648:07925
07926:+00026:-00060:+00132:002826.4648:07926
07927:+00047:-00050:+00128:002826.4648:07927
07928:+00047:-00032:+00135:002808.5266:07928
07929:+00133:+00017:+00170:002808.5266:07929
07930:+00137:+00042:+00077:002808.5266:07930
07931:+00124:+00046:+00091:002808.5266:07931
07932:+00110:+00077:+00164:002808.5266:07932
07933:+00084:+00111:+00093:002808.5266:07933
07934:+00062:+00129:+00103:002808.5266:07934
07935:+00055:+00092:+00205:002763.0754:07935
07936:+00023:+00086:+00171:002763.0754:07936
07937:-00043:+00071:+00026:002763.0754:07937
07938:-00051:+00084:+00006:002763.0754:07938
07939:-00075:+00053:+00064:002763.0754:07939
07940:-00102:+00013:-00024:002763.0754:07940
07941:-00135:-00018:+00016:002763.0754:07941
07942:-00118:-00008:+00132:002710.1892:07942
07943:-00121:-00090:+00051:002710.1892:07943
07944:-00150:-00097:-00005:002710.1892:07944
07945:-00107:-00107:+00032:002710.1892:07945
07946:-00121:-00131:+00009:002710.1892:07946
07947:-00120:-00155:-00001:002710.1892:07947
07948:-00064:-00178:+00033:002710.1892:07948
07949:-00055:-00210:+00096:002710.1892:07949
07950:-00040:-00225:+00055:002677.8334:07950
07951:-00018:-00245:+00037:002677.8334:07951
07952:+00030:-00250:+00011:002677.8334:07952
07953:+00040:-00247:-00014:002677.8334:07953
07954:+00072:-00233:+00015:002677.8334:07954
07955:+00063:-00216:-00051:002677.8334:07955
07956:+00059:-00225:-00085:002677.8334:07956
07957:+00070:-00177:-00114:002651.3417:07957
07958:+00037:-00191:-00027:002651.3417:07958
07959:+00072:-00134:-00087:002651.3417:07959
07960:+00016:-00123:+00000:002651.3417:07960
07961:+00056:-00059:-00036:002651.3417:07961
07962:-00015:-00065:+00017:002651.3417:07962
07963:-00014:-00031:-00064:002651.3417:07963
07964:-00028:-00007:-00022:002651.3417:07964
07965:+00008:+00009:-00102:002630.5058:07965
07966:-00012:+00011:-00102:002630.5058:07966
07967:+00009:+00042:-00037:002630.5058:07967
07968:-00039:+00061:-00143:002630.5058:07968
07969:-00032:+00077:-00087:002630.5058:07969
07970:+00013:+00088:-00113:002630.5058:07970
07971:-00025:+00120:-00106:002630.5058:07971
07972:+00013:+00119:-00111:002633.3273:07972
07973:-00025:+00125:-00059:002633.3273:07973
07974:-00005:+00156:-00093:002633.3273:07974
07975:-00041:+00142:-00119:002633.3273:07975
07976:-00042:+00150:-00125:002633.3273:07976
07977:-00037:+00171:-00093:002633.3273:07977
07978:-00037:+00186:-00142:002633.3273:07978
07979:-00087:+00164:-00127:002633.3273:07979
07980:-00063:+00169:-00111:002656.9326:07980
07981:-00134:+00162:-00143:002656.9326:07981
07982:-00165:+00134:-00108:002656.9326:07982
07983:-00158:+00108:-00153:002656.9326:07983
07984:-00174:+00100:-00134:002656.9326:07984
07985:-00173:+00078:-00141:002656.9326:07985
07986:-00159:+00040:-00028:002656.9326:07986
07987:-00155:+00035:-00104:002669.7553:07987
07988:-00168:+00017:-00127:002669.7553:07988
07989:-00167:-00021:-00088:002669.7553:07989
07990:-00181:-00048:-00077:002669.7553:07990
07991:-00169:-00052:-00095:002669.7553:07991
07992:-00178:-00076:-00086:002669.7553:07992
07993:-00158:-00055:-00105:002669.7553:07993
07994:-00142:-00067:-00107:002669.7553:07994
07995:-00110:-00042:-00092:002706.4968:07995
07996:-00091:-00063:-00096:002706.4968:07996
07997:-00087:-00048:-00102:002706.4968:07997
07998:-00060:-00015:-00092:002706.4968:07998
07999:-00056:+00006:-00065:002706.4968:07999
08000:-00044:+00027:-00097:002706.4968:08000
08001:-00040:+00055:-00078:002706.4968:08001
08002:-00016:+00095:-00082:002726.7272:08002
08003:-00020:+00092:-00051:002726.7272:08003
08004:-00023:+00108:-00057:002726.7272:08004
08005:-00004:+00141:-00036:002726.7272:08005
08006:-00002:+00170:-00095:002726.7272:08006
08007:-00004:+00170:-00078:002726.7272:08007
08008:-00012:+00181:-00070:002726.7272:08008
08009:-00027:+00183:-00060:002757.9658:08009
08010:-00023:+00184:-00042:002757.9658:08010
08011:-00060:+00185:-00069:002757.9658:08011
08012:-00069:+00167:-00125:002757.9658:08012
08013:-00098:+00167:-00102:002757.9658:08013
08014:-00103:+00175:-00081:002757.9658:08014
08015:-00098:+00163:-00019:002757.9658:08015
08016:-00121:+00154:+00021:002757.9658:08016
08017:-00107:+00173:+00007:002789.9084:08017
08018:-00132:+00174:-00014:002789.9084:08018
08019:-00107:+00147:-00023:002789.9084:08019
08020:-00133:+00158:-00050:002789.9084:08020
08021:-00110:+00142:-00040:002789.9084:08021
08022:-00101:+00129:-00013:002789.9084:08022
08023:-00085:+00107:-00063:002789.9084:08023
08024:-00079:+00109:-00043:002825.6743:08024
08025:-00074:+00043:+00059:002825.6743:08025
08026:-00056:+00051:+00117:002825.6743:08026
08027:-00044:+00013:+00064:002825.6743:08027
08028:-00041:+00005:-00027:002825.6743:08028
08029:-00030:-00021:-00039:002825.6743:08029
08030:-00011:-00014:-00050:002825.6743:08030
08031:+00012:-00034:+00011:002845.7067:08031
08032:-00010:-00053:+00016:002845.7067:08032
08033:+00008:-00092:+00034:002845.7067:08033
08034:+00017:-00093:+00014:002845.7067:08034
08035:+00072:-00070:+00034:002845.7067:08035
08036:+00049:-00077:+00120:002845.7067:08036
08037:+00120:-00064:+00091:002845.7067:08037
08038:+00006:-00057:+00185:002878.6494:08038
08039:+00172:-00042:+00152:002878.6494:08039
08040:+00083:-00109:+00166:002878.6494:08040
08041:+00149:-00057:+00099:002878.6494:08041
08042:+00113:-00091:+00057:002878.6494:08042
08043:+00098:-00050:+00002:002878.6494:08043
08044:+00063:+00002:+00094:002891.1857:08044
08045:+00102:+00016:+00095:002891.1857:08045
08046:+00090:+00013:+00087:002891.1857:08046
08047:+00093:+00031:+00045:002891.1857:08047
08048:+00122:+00066:+00122:002891.1857:08048
08049:+00159:+00070:+00103:002891.1857:08049
08050:+00150:+00074:+00033:002891.1857:08050
08051:+00164:+00105:+00092:002891.5922:08051
08052:+00150:+00110:+00103:002891.5922:08052
08053:+00172:+00102:+00156:002891.5922:08053
08054:+00116:+00086:+00125:002891.5922:08054
08055:+00099:+00110:-00015:002891.5922:08055
08056:+00063:+00076:-00066:002891.5922:08056
08057:+00100:+00070:+00020:002891.5922:08057
08058:+00090:+00016:+00085:002878.6542:08058
08059:+00056:+00038:+00081:002878.6542:08059
08060:+00039:-00015:+00103:002878.6542:08060
08061:+00066:+00001:+00139:002878.6542:08061
08062:+00017:-00064:+00095:002878.6542:08062
08063:+00006:-00041:+00017:002878.6542:08063
08064:+00010:-00058:+00008:002878.6542:08064
08065:+00010:-00069:+00107:002871.2060:08065
08066:-00018:-00101:+00121:002871.2060:08066
08067:-00032:-00100:+00155:002871.2060:08067
08068:-00038:-00118:+00161:002871.2060:08068
08069:-00020:-00115:+00143:002871.2060:08069
08070:-00043:-00123:+00111:002871.2060:08070
08071:-00040:-00112:+00083:002871.2060:08071
08072:-00002:-00126:+00070:002845.6201:08072
08073:+00008:-00113:+00088:002845.6201:08073
08074:+00016:-00085:+00146:002845.6201:08074
08075:+00025:-00108:+00109:002845.6201:08075
08076:+00039:-00076:+00083:002845.6201:08076
08077:+00038:-00027:+00174:002845.6201:08077
08078:+00050:-00039:+00167:002845.6201:08078
08079:+00060:-00023:+00142:002833.5793:08079
08080:+00068:+00002:+00157:002833.5793:08080
08081:+00066:+00002:+00158:002833.5793:08081
08082:+00058:+00008:+00088:002833.5793:08082
08083:+00059:+00009:+00114:002833.5793:08083
08084:+00051:+00019:+00045:002833.5793:08084
08085:+00035:+00018:-00056:002833.5793:08085
08086:+00026:+00023:+00010:002833.5793:08086
08087:-00013:+00004:+00019:002800.2270:08087
08088:-00021:-00010:+00073:002800.2270:08088
08089:+00014:-00023:+00140:002800.2270:08089
08090:-00020:-00064:+00176:002800.2270:08090
08091:-00045:-00059:+00024:002800.2270:08091
08092:-00048:-00073:-00060:002800.2270:08092
08093:-00059:-00113:+00029:002800.2270:08093
08094:-00047:-00120:+00005:002770.0439:08094
08095:-00053:-00133:+00053:002770.0439:08095
08096:-00069:-00165:+00123:002770.0439:08096
08097:-00058:-00181:+00049:002770.0439:08097
08098:-00042:-00186:-00120:002770.0439:08098
08099:-00002:-00205:-00122:002770.0439:08099
08100:+00028:-00229:-00040:002770.0439:08100
08101:+00042:-00212:+00005:002735.6828:08101
08102:+00047:-00213:-00036:002735.6828:08102
08103:+00093:-00207:-00003:002735.6828:08103
08104:+00090:-00162:-00028:002735.6828:08104
08105:+00077:-00136:+00021:002735.6828:08105
08106:+00050:-00117:-00010:002735.6828:08106
08107:+00041:-00108:-00027:002735.6828:08107
08108:+00062:-00066:-00073:002708.8789:08108
08109:+00002:-00043:-00084:002708.8789:08109
08110:+00030:-00036:-00084:002708.8789:08110
08111:+00006:-00005:-00077:002708.8789:08111
08112:+00007:+00043:-00106:002708.8789:08112
08113:+00005:+00070:-00084:002708.8789:08113
08114:-00002:+00068:-00027:002708.8789:08114
08115:-00014:+00071:-00110:002708.8789:08115
08116:-00036:+00078:-00130:002692.6701:08116
08117:-00020:+00081:-00139:002692.6701:08117
08118:-00061:+00082:-00093:002692.6701:08118
08119:-00049:+00097:-00090:002692.6701:08119
08120:-00088:+00100:-00021:002692.6701:08120
08121:-00088:+00112:-00018:002692.6701:08121
08122:-00091:+00105:-00050:002692.6701:08122
08123:-00095:+00118:-00083:002689.2241:08123
08124:-00081:+00118:-00112:002689.2241:08124
08125:-00133:+00123:-00169:002689.2241:08125
08126:-00121:+00128:-00116:002689.2241:08126
08127:-00134:+00110:-00138:002689.2241:08127
08128:-00128:+00114:-00067:002689.2241:08128
08129:-00153:+00111:-00086:002689.2241:08129
08130:-00171:+00094:-00136:002689.2241:08130
08131:-00191:+00069:-00105:002703.0412:08131
08132:-00195:+00069:-00058:002703.0412:08132
08133:-00175:+00052:-00050:002703.0412:08133
08134:-00168:+00050:-00031:002703.0412:08134
08135:-00155:-00004:-00055:002703.0412:08135
08136:-00156:+00003:-00096:002703.0412:08136
08137:-00175:-00035:-00100:002703.0412:08137
08138:-00158:-00035:-00106:002710.1452:08138
08139:-00158:-00054:-00057:002710.1452:08139
08140:-00149:-00067:-00052:002710.1452:08140
08141:-00106:-00058:-00039:002710.1452:08141
08142:-00105:-00048:-00110:002710.1452:08142
08143:-00064:-00040:-00128:002710.1452:08143
08144:-00033:-00019:-00117:002710.1452:08144
08145:-00022:+00004:-00105:002735.6257:08145
08146:-00009:+00036:-00095:002735.6257:08146
08147:+00009:+00054:-00094:002735.6257:08147
08148:+00003:+00069:-00058:002735.6257:08148
08149:-00008:+00070:-00053:002735.6257:08149
08150:+00009:+00074:-00058:002735.6257:08150
08151:+00013:+00098:-00114:002735.6257:08151
08152:-00002:+00099:-00127:002735.6257:08152
08153:-00015:+00090:-00033:002756.7651:08153
08154:-00019:+00094:+00007:002756.7651:08154
08155:-00058:+00092:-00046:002756.7651:08155
08156:-00049:+00089:-00041:002756.7651:08156
08157:-00066:+00119:-00125:002756.7651:08157
08158:-00103:+00129:-00141:002756.7651:08158
08159:-00105:+00120:-00096:002756.7651:08159
08160:-00110:+00143:-00056:002770.0302:08160
08161:-00114:+00133:-00080:002770.0302:08161
08162:-00135:+00117:-00052:002770.0302:08162
08163:-00107:+00141:-00031:002770.0302:08163
08164:-00112:+00142:-00004:002770.0302:08164
08165:-00102:+00118:+00009:002770.0302:08165
08166:-00105:+00123:-00037:002770.0302:08166
08167:-00082:+00145:-00065:002802.2141:08167
08168:-00066:+00117:-00085:002802.2141:08168
08169:-00048:+00120:+00010:002802.2141:08169
08170:-00035:+00106:+00022:002802.2141:08170
08171:-00019:+00114:+00125:002802.2141:08171
08172:+00004:+00072:+00068:002802.2141:08172
08173:-00045:+00056:+00038:002802.2141:08173
08174:-00060:+00023:+00096:002825.6027:08174
08175:-00049:+00020:+00075:002825.6027:08175
08176:-00036:+00002:-00079:002825.6027:08176
08177:-00033:+00017:-00165:002825.6027:08177
08178:-00041:-00016:-00129:002825.6027:08178
08179:-00052:-00037:+00096:002825.6027:08179
08180:-00046:-00060:+00122:002825.6027:08180
08181:-00003:-00023:+00150:002852.1130:08181
08182:+00069:-00038:+00134:002852.1130:08182
08183:+00046:-00026:+00172:002852.1130:08183
08184:+00040:+00001:+00115:002852.1130:08184
08185:+00140:-00004:+00184:002852.1130:08185
08186:+00077:-00025:+00047:002852.1130:08186
08187:+00148:-00028:+00101:002852.1130:08187
08188:+00122:-00104:+00022:002872.1447:08188
08189:+00059:-00080:+00073:002872.1447:08189
08190:-00006:-00094:+00049:002872.1447:08190
08191:+00076:-00057:+00100:002872.1447:08191
08192:+00016:-00071:+00083:002872.1447:08192
08193:+00123:+00013:+00079:002872.1447:08193
08194:+00069:-00025:+00072:002872.1447:08194
08195:+00154:+00046:+00074:002877.8432:08195
08196:+00084:+00000:+00046:002877.8432:08196
08197:+00154:+00066:+00116:002877.8432:08197
08198:+00133:+00036:+00092:002877.8432:08198
08199:+00145:+00067:+00076:002877.8432:08199
08200:+00118:+00024:+00117:002877.8432:08200
08201:+00100:+00067:+00174:002877.8432:08201
08202:+00078:+00048:+00082:002858.6699:08202
08203:+00087:+00055:-00022:002858.6699:08203
08204:+00091:+00014:+00040:002858.6699:08204
08205:+00099:+00024:+00008:002858.6699:08205
08206:+00085:+00011:+00101:002858.6699:08206
08207:+00094:+00017:+00188:002858.6699:08207
08208:+00074:-00021:+00129:002858.6699:08208
08209:+00064:-00014:+00073:002846.3842:08209
08210:+00055:-00024:+00133:002846.3842:08210
08211:+00021:-00038:+00115:002846.3842:08211
08212:-00019:-00076:+00097:002846.3842:08212
08213:-00023:-00065:+00076:002846.3842:08213
08214:-00034:-00060:+00054:002846.3842:08214
08215:-00035:-00076:+00081:002846.3842:08215
08216:-00048:-00058:+00147:002825.6362:08216
08217:-00033:-00060:+00119:002825.6362:08217
08218:-00018:-00077:+00094:002825.6362:08218
08219:-00009:-00066:+00157:002825.6362:08219
08220:+00024:-00060:+00136:002825.6362:08220
08221:-00007:-00076:+00167:002825.6362:08221
08222:+00032:-00062:+00159:002825.6362:08222
08223:+00039:-00043:+00126:002788.5554:08223
08224:+00034:-00049:+00076:002788.5554:08224
08225:+00019:-00049:+00184:002788.5554:08225
08226:+00022:-00039:+00129:002788.5554:08226
08227:+00021:-00023:+00088:002788.5554:08227
08228:+00045:-00026:+00083:002788.5554:08228
08229:+00017:-00052:+00061:002788.5554:08229
08230:+00028:-00038:+00026:002788.5554:08230
08231:+00027:-00026:-00014:002765.4919:08231
08232:+00007:-00026:-00077:002765.4919:08232
08233:+00014:-00024:-00024:002765.4919:08233
08234:+00014:-00045:+00088:002765.4919:08234
08235:-00006:-00055:+00107:002765.4919:08235
08236:-00015:-00057:+00076:002765.4919:08236
08237:-00022:-00079:+00020:002765.4919:08237
08238:-00071:-00090:+00016:002732.6276:08238
08239:-00083:-00117:-00031:002732.6276:08239
08240:-00102:-00114:-00010:002732.6276:08240
08241:-00085:-00136:-00039:002732.6276:08241
08242:-00067:-00146:-00058:002732.6276:08242
08243:-00068:-00147:-00056:002732.6276:08243
08244:-00058:-00161:+00010:002732.6276:08244
08245:-00037:-00186:+00028:002698.4438:08245
08246:+00015:-00151:-00014:002698.4438:08246
08247:+00045:-00146:-00035:002698.4438:08247
08248:+00035:-00154:+00024:002698.4438:08248
08249:+00018:-00143:+00002:002698.4438:08249
08250:+00065:-00084:-00025:002698.4438:08250
08251:+00035:-00108:-00091:002698.4438:08251
08252:+00054:-00078:-00006:002698.4438:08252
08253:+00042:-00059:+00016:002677.7407:08253
08254:+00055:-00029:+00010:002677.7407:08254
08255:+00070:+00006:-00084:002677.7407:08255
08256:+00077:+00035:-00077:002677.7407:08256
08257:+00043:+00027:-00073:002677.7407:08257
08258:+00006:+00049:-00070:002677.7407:08258
08259:+00005:+00068:-00084:002677.7407:08259
08260:+00016:+00058:-00057:002656.8693:08260
08261:-00013:+00071:-00048:002656.8693:08261
08262:-00056:+00073:+00019:002656.8693:08262
08263:-00088:+00070:-00035:002656.8693:08263
08264:-00101:+00073:-00133:002656.8693:08264
08265:-00065:+00072:-00120:002656.8693:08265
08266:-00048:+00094:-00066:002656.8693:08266
08267:-00071:+00055:-00082:002656.8693:08267
08268:-00047:+00079:-00084:002658.2934:08268
08269:-00050:+00070:-00037:002658.2934:08269
08270:-00049:+00069:-00082:002658.2934:08270
08271:-00068:+00068:-00100:002658.2934:08271
08272:-00065:+00079:-00078:002658.2934:08272
08273:-00109:+00085:-00071:002658.2934:08273
08274:-00094:+00066:-00132:002658.2934:08274
08275:-00105:+00084:-00027:002683.4658:08275
08276:-00112:+00083:-00059:002683.4658:08276
08277:-00164:+00070:-00099:002683.4658:08277
08278:-00142:+00063:-00088:002683.4658:08278
08279:-00140:+00044:-00101:002683.4658:08279
08280:-00141:+00029:-00099:002683.4658:08280
08281:-00137:+00053:-00084:002683.4658:08281
08282:-00147:+00009:-00108:002683.4658:08282
08283:-00133:+00010:-00117:002714.7644:08283
08284:-00137:+00008:-00124:002714.7644:08284
08285:-00123:-00005:-00091:002714.7644:08285
08286:-00123:-00018:-00090:002714.7644:08286
08287:-00152:-00001:-00091:002714.7644:08287
08288:-00142:+00002:-00112:002714.7644:08288
08289:-00138:+00008:-00103:002714.7644:08289
08290:-00127:+00005:-00115:002733.7126:08290
08291:-00113:+00007:-00134:002733.7126:08291
08292:-00115:+00020:-00147:002733.7126:08292
08293:-00088:+00037:-00082:002733.7126:08293
08294:-00086:+00048:-00071:002733.7126:08294
08295:-00068:+00042:-00068:002733.7126:08295
08296:-00030:+00088:-00024:002733.7126:08296
08297:-00023:+00088:-00034:002771.5173:08297
08298:+00010:+00122:-00079:002771.5173:08298
08299:+00001:+00133:-00126:002771.5173:08299
08300:+00039:+00151:-00151:002771.5173:08300
08301:+00041:+00152:-00133:002771.5173:08301
08302:+00041:+00175:-00105:002771.5173:08302
08303:-00024:+00171:-00067:002771.5173:08303
08304:-00036:+00172:-00106:002793.8679:08304
08305:-00060:+00187:-00050:002793.8679:08305
08306:-00065:+00172:-00045:002793.8679:08306
08307:-00091:+00172:-00022:002793.8679:08307
08308:-00108:+00153:-00063:002793.8679:08308
08309:-00109:+00153:-00048:002793.8679:08309
08310:-00150:+00134:-00030:002793.8679:08310
08311:-00139:+00135:-00003:002807.2927:08311
08312:-00125:+00145:-00017:002807.2927:08312
08313:-00112:+00140:+00003:002807.2927:08313
08314:-00106:+00109:+00059:002807.2927:08314
08315:-00100:+00095:+00112:002807.2927:08315
08316:-00077:+00056:+00069:002807.2927:08316
08317:-00068:+00041:-00014:002807.2927:08317
08318:-00037:+00022:-00013:002839.7580:08318
08319:-00074:+00019:-00010:002839.7580:08319
08320:-00089:-00022:+00050:002839.7580:08320
08321:-00069:+00006:+00063:002839.7580:08321
08322:-00038:-00024:+00040:002839.7580:08322
08323:-00037:-00019:-00032:002839.7580:08323
08324:-00015:-00013:-00034:002839.7580:08324
08325:+00005:-00025:+00089:002871.0527:08325
08326:+00020:-00081:+00164:002871.0527:08326
08327:+00074:-00066:+00155:002871.0527:08327
08328:+00047:-00072:+00186:002871.0527:08328
08329:+00048:-00055:+00122:002871.0527:08329
08330:+00134:-00025:+00087:002871.0527:08330
08331:+00234:-00024:+00139:002871.0527:08331
08332:+00187:-00027:+00054:002878.2607:08332
08333:+00223:-00022:+00134:002878.2607:08333
08334:+00256:-00092:+00018:002878.2607:08334
08335:+00069:-00055:+00058:002878.2607:08335
08336:+00072:-00062:-00009:002878.2607:08336
08337:+00051:+00033:+00057:002878.2607:08337
08338:+00062:-00032:+00030:002878.2607:08338
08339:+00100:+00052:+00128:002885.1586:08339
08340:+00078:-00002:+00160:002885.1586:08340
08341:+00080:+00051:+00094:002885.1586:08341
08342:+00067:+00013:+00094:002885.1586:08342
08343:+00129:+00043:+00123:002885.1586:08343
08344:+00085:+00030:+00028:002885.1586:08344
08345:+00083:+00029:+00082:002885.1586:08345
08346:+00084:+00029:+00064:002884.3918:08346
08347:+00069:+00009:-00010:002884.3918:08347
08348:+00087:+00015:-00017:002884.3918:08348
08349:+00101:-00016:+00018:002884.3918:08349
08350:+00083:+00018:+00018:002884.3918:08350
08351:+00086:-00008:-00006:002884.3918:08351
08352:+00106:+00006:+00111:002884.3918:08352
08353:+00102:-00045:+00184:002839.1181:08353
08354:+00087:-00024:+00152:002839.1181:08354
08355:+00023:-00038:+00180:002839.1181:08355
08356:+00042:-00062:+00059:002839.1181:08356
08357:-00025:-00078:+00002:002839.1181:08357
08358:-00001:-00053:+00065:002839.1181:08358
08359:-00040:-00091:+00090:002839.1181:08359
08360:-00043:-00065:+00043:002827.1728:08360
08361:-00008:-00042:+00108:002827.1728:08361
08362:+00017:-00033:+00192:002827.1728:08362
08363:+00018:-00027:+00140:002827.1728:08363
08364:+00036:-00001:+00120:002827.1728:08364
08365:+00075:+00001:+00172:002827.1728:08365
08366:+00068:+00009:+00142:002827.1728:08366
08367:+00037:+00008:+00087:002827.1728:08367
08368:+00060:+00027:+00170:002787.6303:08368
08369:+00007:-00004:+00093:002787.6303:08369
08370:+00029:+00037:+00121:002787.6303:08370
08371:+00000:-00006:+00099:002787.6303:08371
08372:+00000:+00012:+00076:002787.6303:08372
08373:-00024:+00006:+00069:002787.6303:08373
08374:-00017:+00012:+00088:002787.6303:08374
08375:-00041:-00021:-00029:002745.7050:08375
08376:-00042:+00008:-00093:002745.7050:08376
08377:-00032:-00049:+00002:002745.7050:08377
08378:-00017:-00045:+00109:002745.7050:08378
08379:-00022:-00095:+00117:002745.7050:08379
08380:-00003:-00089:+00117:002745.7050:08380
08381:-00016:-00122:+00156:002745.7050:08381
08382:-00055:-00140:+00025:002712.2241:08382
08383:-00072:-00165:-00008:002712.2241:08383
08384:-00031:-00189:-00021:002712.2241:08384
08385:-00044:-00192:+00009:002712.2241:08385
08386:-00040:-00198:+00027:002712.2241:08386
08387:-00032:-00210:+00031:002712.2241:08387
08388:-00020:-00235:+00024:002712.2241:08388
08389:-00004:-00230:-00005:002712.2241:08389
08390:-00010:-00219:-00047:002685.5090:08390
08391:-00008:-00204:-00078:002685.5090:08391
08392:+00024:-00181:-00056:002685.5090:08392
08393:+00008:-00129:-00024:002685.5090:08393
08394:+00029:-00136:-00002:002685.5090:08394
08395:+00071:-00116:+00046:002685.5090:08395
08396:+00058:-00080:+00011:002685.5090:08396
08397:+00038:-00053:-00048:002647.0095:08397
08398:+00036:-00047:-00095:002647.0095:08398
08399:+00032:-00008:-00103:002647.0095:08399
08400:+00038:-00017:-00101:002647.0095:08400
08401:+00043:+00012:-00096:002647.0095:08401
08402:+00057:+00012:-00036:002647.0095:08402
08403:+00042:+00031:-00026:002647.0095:08403
08404:+00015:+00045:-00048:002647.0095:08404
08405:+00008:+00059:-00021:002638.7243:08405
08406:-00033:+00069:-00020:002638.7243:08406
08407:-00086:+00070:-00079:002638.7243:08407
08408:-00077:+00080:-00069:002638.7243:08408
08409:-00074:+00077:-00090:002638.7243:08409
08410:-00065:+00106:-00102:002638.7243:08410
08411:-00058:+00104:-00115:002638.7243:08411
08412:-00048:+00131:-00054:002645.5644:08412
08413:-00050:+00128:-00063:002645.5644:08413
08414:-00068:+00130:-00092:002645.5644:08414
08415:-00074:+00130:-00083:002645.5644:08415
08416:-00064:+00116:-00110:002645.5644:08416
08417:-00077:+00107:-00128:002645.5644:08417
08418:-00100:+00113:-00167:002645.5644:08418
08419:-00096:+00111:-00129:002645.5644:08419
08420:-00161:+00070:-00121:002658.2934:08420
08421:-00141:+00058:-00074:002658.2934:08421
08422:-00160:+00055:-00072:002658.2934:08422
08423:-00152:+00065:-00090:002658.2934:08423
08424:-00129:+00043:-00127:002658.2934:08424
08425:-00144:+00030:-00125:002658.2934:08425
08426:-00176:+00009:-00124:002658.2934:08426
08427:-00170:+00023:-00074:002683.4956:08427
08428:-00189:+00007:-00082:002683.4956:08428
08429:-00222:+00004:-00123:002683.4956:08429
08430:-00203:-00020:-00134:002683.4956:08430
08431:-00195:-00007:-00117:002683.4956:08431
08432:-00179:+00002:-00116:002683.4956:08432
08433:-00148:+00019:-00119:002683.4956:08433
08434:-00102:+00032:-00102:002683.4956:08434
08435:-00090:+00047:-00088:002720.6750:08435
08436:-00032:+00044:-00055:002720.6750:08436
08437:-00004:+00082:-00065:002720.6750:08437
08438:-00013:+00077:-00094:002720.6750:08438
08439:+00003:+00091:-00058:002720.6750:08439
08440:+00020:+00111:-00064:002720.6750:08440
08441:+00059:+00128:-00090:002720.6750:08441
08442:+00052:+00129:-00156:002733.7172:08442
08443:+00075:+00117:-00075:002733.7172:08443
08444:+00020:+00125:-00040:002733.7172:08444
08445:-00002:+00111:-00031:002733.7172:08445
08446:+00000:+00115:-00065:002733.7172:08446
08447:-00061:+00093:-00090:002733.7172:08447
08448:-00062:+00113:-00136:002733.7172:08448
08449:-00093:+00115:-00094:002765.4558:08449
08450:-00119:+00127:-00073:002765.4558:08450
08451:-00112:+00125:-00065:002765.4558:08451
08452:-00092:+00143:-00021:002765.4558:08452
08453:-00120:+00118:-00018:002765.4558:08453
08454:-00113:+00126:-00018:002765.4558:08454
08455:-00135:+00120:-00022:002765.4558:08455
08456:-00130:+00115:-00075:002800.1420:08456
08457:-00128:+00116:-00106:002800.1420:08457
08458:-00112:+00101:-00006:002800.1420:08458
08459:-00118:+00113:+00007:002800.1420:08459
08460:-00113:+00091:-00022:002800.1420:08460
08461:-00120:+00086:-00045:002800.1420:08461
08462:-00094:+00071:+00029:002800.1420:08462
08463:-00100:+00047:+00035:002819.9169:08463
08464:-00070:+00052:+00021:002819.9169:08464
08465:-00042:+00031:-00008:002819.9169:08465
08466:-00003:+00014:+00012:002819.9169:08466
08467:-00027:-00020:+00115:002819.9169:08467
08468:-00043:-00020:+00100:002819.9169:08468
08469:-00028:-00009:-00027:002819.9169:08469
08470:+00005:+00002:-00032:002865.5722:08470
08471:+00035:-00049:+00036:002865.5722:08471
08472:+00013:-00043:+00023:002865.5722:08472
08473:-00002:-00063:+00059:002865.5722:08473
08474:-00029:-00036:+00034:002865.5722:08474
08475:-00023:-00060:+00165:002865.5722:08475
08476:+00024:-00064:+00111:002865.5722:08476
08477:+00062:-00043:+00236:002884.4167:08477
08478:+00025:-00096:+00185:002884.4167:08478
08479:+00052:-00060:+00200:002884.4167:08479
08480:+00068:-00074:+00109:002884.4167:08480
08481:+00085:-00062:+00046:002884.4167:08481
08482:+00118:-00028:+00059:002884.4167:08482
08483:+00109:+00007:+00026:002884.4167:08483
08484:+00129:+00011:+00080:002884.9338:08484
08485:+00156:+00039:+00113:002884.9338:08485
08486:+00193:+00084:+00106:002884.9338:08486
08487:+00184:+00093:+00058:002884.9338:08487
08488:+00188:+00104:+00093:002884.9338:08488
08489:+00211:+00130:+00104:002884.9338:08489
08490:+00191:+00132:+00075:002884.9338:08490
08491:+00214:+00129:+00208:002885.1635:08491
08492:+00189:+00120:+00291:002885.1635:08492
08493:+00114:+00127:+00193:002885.1635:08493
08494:+00119:+00086:-00043:002885.1635:08494
08495:+00071:+00085:-00102:002885.1635:08495
08496:+00059:+00045:-00012:002885.1635:08496
08497:+00028:+00001:+00077:002885.1635:08497
08498:-00028:-00015:+00128:002884.4167:08498
08499:-00019:-00054:+00087:002884.4167:08499
08500:-00028:-00059:+00031:002884.4167:08500
08501:-00044:-00084:+00013:002884.4167:08501
08502:-00042:-00102:+00079:002884.4167:08502
08503:-00030:-00136:+00171:002884.4167:08503
08504:-00020:-00158:+00179:002884.4167:08504
08505:-00020:-00151:+00078:002858.5527:08505
08506:-00024:-00150:+00044:002858.5527:08506
08507:-00034:-00164:+00103:002858.5527:08507
08508:-00054:-00186:+00092:002858.5527:08508
08509:-00036:-00172:+00132:002858.5527:08509
08510:-00028:-00169:+00097:002858.5527:08510
08511:+00009:-00156:+00041:002858.5527:08511
08512:+00012:-00121:+00099:002839.8769:08512
08513:+00023:-00137:+00094:002839.8769:08513
08514:+00056:-00108:+00068:002839.8769:08514
08515:+00081:-00079:+00109:002839.8769:08515
08516:+00104:-00071:+00236:002839.8769:08516
08517:+00122:-00013:+00140:002839.8769:08517
08518:+00138:+00009:+00126:002839.8769:08518
08519:+00128:+00013:+00104:002806.5305:08519
08520:+00116:+00027:+00027:002806.5305:08520
08521:+00099:+00040:-00031:002806.5305:08521
08522:+00082:+00063:+00036:002806.5305:08522
08523:+00089:+00045:-00048:002806.5305:08523
08524:+00072:+00045:-00007:002806.5305:08524
08525:+00046:+00030:+00045:002806.5305:08525
08526:+00006:+00037:+00122:002806.5305:08526
08527:+00012:+00012:+00088:002764.0327:08527
08528:-00036:+00004:+00080:002764.0327:08528
08529:-00075:-00034:+00092:002764.0327:08529
08530:-00070:-00026:+00024:002764.0327:08530
08531:-00096:-00072:+00005:002764.0327:08531
08532:-00117:-00110:+00030:002764.0327:08532
08533:-00113:-00105:+00060:002764.0327:08533
08534:-00136:-00173:+00050:002735.6782:08534
08535:-00133:-00162:-00014:002735.6782:08535
08536:-00090:-00198:-00007:002735.6782:08536
08537:-00022:-00209:-00041:002735.6782:08537
08538:-00029:-00249:-00041:002735.6782:08538
08539:+00014:-00251:-00032:002735.6782:08539
08540:+00055:-00256:+00019:002735.6782:08540
08541:+00033:-00247:-00012:002697.2150:08541
08542:+00064:-00248:+00042:002697.2150:08542
08543:+00067:-00197:+00071:002697.2150:08543
08544:+00039:-00194:+00026:002697.2150:08544
08545:+00047:-00134:-00012:002697.2150:08545
08546:+00061:-00140:-00073:002697.2150:08546
08547:+00037:-00124:-00085:002697.2150:08547
08548:+00047:-00091:-00090:002697.2150:08548
08549:+00049:-00059:-00094:002669.6831:08549
08550:+00032:-00032:-00098:002669.6831:08550
08551:+00043:+00005:-00042:002669.6831:08551
08552:+00012:+00013:-00038:002669.6831:08552
08553:-00005:+00033:-00051:002669.6831:08553
08554:-00011:+00045:-00075:002669.6831:08554
08555:-00003:+00061:-00055:002669.6831:08555
08556:-00034:+00095:-00097:002666.5815:08556
08557:-00059:+00086:-00082:002666.5815:08557
08558:-00067:+00103:-00039:002666.5815:08558
08559:-00093:+00130:-00082:002666.5815:08559
08560:-00109:+00118:-00094:002666.5815:08560
08561:-00132:+00128:-00089:002666.5815:08561
08562:-00125:+00118:-00119:002666.5815:08562
08563:-00125:+00128:-00181:002666.5815:08563
08564:-00129:+00123:-00132:002674.0539:08564
08565:-00133:+00127:-00117:002674.0539:08565
08566:-00149:+00102:-00080:002674.0539:08566
08567:-00122:+00125:-00099:002674.0539:08567
08568:-00123:+00122:-00108:002674.0539:08568
08569:-00118:+00126:-00109:002674.0539:08569
08570:-00107:+00107:-00056:002674.0539:08570
08571:-00095:+00111:-00095:002686.8903:08571
08572:-00121:+00078:-00115:002686.8903:08572
08573:-00102:+00075:-00167:002686.8903:08573
08574:-00121:+00058:-00157:002686.8903:08574
08575:-00120:+00053:-00130:002686.8903:08575
08576:-00136:+00038:-00127:002686.8903:08576
08577:-00113:-00004:-00127:002686.8903:08577
08578:-00124:-00020:-00097:002686.8903:08578
08579:-00107:-00022:-00068:002706.3757:08579
08580:-00131:-00033:-00126:002706.3757:08580
08581:-00110:-00030:-00101:002706.3757:08581
08582:-00102:-00009:-00125:002706.3757:08582
08583:-00077:+00002:-00093:002706.3757:08583
08584:-00064:+00006:-00091:002706.3757:08584
08585:-00068:+00024:-00071:002706.3757:08585
08586:-00060:+00048:-00074:002732.6906:08586
08587:-00062:+00043:-00082:002732.6906:08587
08588:-00039:+00074:-00054:002732.6906:08588
08589:-00019:+00123:-00094:002732.6906:08589
08590:+00014:+00133:-00070:002732.6906:08590
08591:+00017:+00162:-00058:002732.6906:08591
08592:+00020:+00151:-00078:002732.6906:08592
08593:+00037:+00171:-00073:002751.7810:08593
08594:+00022:+00160:-00030:002751.7810:08594
08595:+00024:+00155:-00032:002751.7810:08595
08596:-00033:+00142:-00107:002751.7810:08596
08597:-00049:+00146:-00123:002751.7810:08597
08598:-00100:+00123:-00122:002751.7810:08598
08599:-00113:+00126:-00054:002751.7810:08599
08600:-00126:+00127:-00046:002789.8579:08600
08601:-00114:+00125:-00013:002789.8579:08601
08602:-00117:+00129:-00044:002789.8579:08602
08603:-00119:+00130:-00008:002789.8579:08603
08604:-00108:+00103:+00011:002789.8579:08604
08605:-00113:+00096:-00021:002789.8579:08605
08606:-00123:+00110:-00060:002789.8579:08606
08607:-00116:+00093:-00014:002819.2465:08607
08608:-00093:+00074:+00108:002819.2465:08608
08609:-00068:+00066:+00066:002819.2465:08609
08610:-00051:+00080:+00054:002819.2465:08610
08611:-00059:+00046:+00090:002819.2465:08611
08612:-00034:+00022:+00124:002819.2465:08612
08613:-00030:+00006:+00112:002819.2465:08613
08614:-00033:+00004:+00028:002852.0886:08614
08615:-00047:-00045:-00125:002852.0886:08615
08616:-00038:-00039:-00080:002852.0886:08616
08617:-00020:-00058:-00015:002852.0886:08617
08618:-00001:-00044:+00016:002852.0886:08618
08619:-00002:-00077:+00028:002852.0886:08619
08620:+00037:-00045:+00079:002852.0886:08620
08621:+00061:-00042:+00160:002872.1247:08621
08622:+00069:-00011:+00204:002872.1247:08622
08623:+00097:-00012:+00152:002872.1247:08623
08624:+00080:-00037:+00239:002872.1247:08624
08625:+00175:-00006:+00271:002872.1247:08625
08626:+00084:-00034:+00046:002872.1247:08626
08627:+00184:+00036:+00159:002872.1247:08627
08628:+00098:+00009:+00102:002884.4616:08628
08629:+00155:+00073:-00019:002884.4616:08629
08630:+00078:+00060:+00084:002884.4616:08630
08631:+00187:+00108:+00085:002884.4616:08631
08632:+00112:+00070:+00101:002884.4616:08632
08633:+00160:+00123:+00029:002884.4616:08633
08634:+00149:+00086:+00155:002884.4616:08634
08635:+00198:+00108:+00145:002878.3298:08635
08636:+00086:+00076:+00045:002878.3298:08636
08637:+00108:+00143:+00122:002878.3298:08637
08638:+00112:+00077:+00150:002878.3298:08638
08639:+00105:+00089:+00129:002878.3298:08639
08640:+00003:+00031:+00030:002878.3298:08640
08641:+00021:+00051:-00091:002878.3298:08641
08642:+00004:-00009:-00112:002865.6208:08642
08643:+00028:-00032:+00005:002865.6208:08643
08644:+00010:-00053:+00002:002865.6208:08644
08645:+00061:-00044:+00006:002865.6208:08645
08646:+00054:-00071:+00143:002865.6208:08646
08647:+00076:-00079:+00140:002865.6208:08647
08648:+00032:-00084:+00084:002865.6208:08648
08649:+00034:-00086:+00128:002845.0036:08649
08650:+00014:-00128:+00129:002845.0036:08650
08651:-00001:-00123:+00058:002845.0036:08651
08652:-00031:-00120:+00074:002845.0036:08652
08653:-00019:-00134:+00133:002845.0036:08653
08654:-00055:-00146:+00028:002845.0036:08654
08655:-00044:-00136:+00039:002845.0036:08655
08656:-00011:-00124:+00083:002819.9975:08656
08657:+00031:-00105:+00088:002819.9975:08657
08658:+00033:-00083:+00116:002819.9975:08658
08659:+00052:-00058:+00128:002819.9975:08659
08660:+00085:-00064:+00087:002819.9975:08660
08661:+00080:-00008:+00060:002819.9975:08661
08662:+00093:-00019:+00091:002819.9975:08662
08663:+00078:+00008:+00082:002819.9975:08663
08664:+00069:+00011:+00079:002789.8945:08664
08665:+00079:+00032:+00093:002789.8945:08665
08666:+00102:+00042:+00111:002789.8945:08666
08667:+00080:+00044:+00060:002789.8945:08667
08668:+00064:+00051:+00062:002789.8945:08668
08669:+00053:+00055:-00046:002789.8945:08669
08670:+00061:+00056:-00064:002789.8945:08670
08671:+00043:+00068:+00012:002769.1389:08671
08672:+00031:+00032:+00134:002769.1389:08672
08673:+00010:+00023:+00099:002769.1389:08673
08674:-00033:+00000:+00100:002769.1389:08674
08675:-00073:+00004:-00017:002769.1389:08675
08676:-00105:-00026:-00036:002769.1389:08676
08677:-00119:-00079:+00037:002769.1389:08677
08678:-00108:-00084:+00083:002727.8403:08678
08679:-00107:-00103:+00055:002727.8403:08679
08680:-00118:-00133:+00025:002727.8403:08680
08681:-00119:-00133:+00026:002727.8403:08681
08682:-00101:-00175:+00012:002727.8403:08682
08683:-00072:-00180:+00024:002727.8403:08683
08684:-00041:-00192:+00029:002727.8403:08684
08685:-00008:-00207:-00013:002727.8403:08685
08686:+00017:-00205:+00018:002706.4104:08686
08687:+00044:-00194:-00016:002706.4104:08687
08688:+00088:-00194:-00030:002706.4104:08688
08689:+00098:-00209:+00054:002706.4104:08689
08690:+00106:-00212:+00032:002706.4104:08690
08691:+00086:-00187:+00025:002706.4104:08691
08692:+00077:-00187:-00052:002706.4104:08692
08693:+00076:-00133:-00058:002697.1977:08693
08694:+00058:-00090:-00073:002697.1977:08694
08695:+00019:-00097:-00037:002697.1977:08695
08696:+00007:-00049:-00033:002697.1977:08696
08697:-00004:-00032:-00006:002697.1977:08697
08698:-00027:+00033:-00027:002697.1977:08698
08699:-00042:+00028:-00042:002697.1977:08699
08700:-00044:+00079:-00053:002692.6354:08700
08701:-00037:+00061:-00107:002692.6354:08701
08702:-00020:+00103:-00112:002692.6354:08702
08703:-00002:+00106:-00088:002692.6354:08703
08704:-00022:+00132:-00117:002692.6354:08704
08705:-00005:+00132:-00113:002692.6354:08705
08706:-00010:+00147:-00142:002692.6354:08706
08707:-00018:+00134:-00136:002692.6354:08707
08708:-00035:+00145:-00120:002706.4016:08708
08709:-00084:+00134:-00081:002706.4016:08709
08710:-00076:+00139:-00100:002706.4016:08710
08711:-00118:+00122:-00115:002706.4016:08711
08712:-00096:+00125:-00105:002706.4016:08712
08713:-00127:+00113:-00136:002706.4016:08713
08714:-00137:+00088:-00145:002706.4016:08714
08715:-00181:+00114:-00165:002726.6694:08715
08716:-00172:+00073:-00189:002726.6694:08716
08717:-00183:+00097:-00134:002726.6694:08717
08718:-00181:+00085:-00085:002726.6694:08718
08719:-00179:+00075:-00119:002726.6694:08719
08720:-00180:+00065:-00123:002726.6694:08720
08721:-00161:+00052:-00066:002726.6694:08721
08722:-00140:+00030:-00067:002739.7717:08722
08723:-00136:+00036:-00113:002739.7717:08723
08724:-00112:+00032:-00084:002739.7717:08724
08725:-00113:-00004:-00071:002739.7717:08725
08726:-00118:+00021:-00071:002739.7717:08726
08727:-00093:-00020:-00104:002739.7717:08727
08728:-00077:-00003:-00110:002739.7717:08728
08729:-00083:-00021:-00125:002739.7717:08729
08730:-00052:+00006:-00084:002765.5053:08730
08731:-00055:-00021:-00070:002765.5053:08731
08732:-00024:+00001:-00105:002765.5053:08732
08733:-00003:+00021:-00091:002765.5053:08733
08734:-00002:+00033:-00029:002765.5053:08734
08735:-00019:+00054:+00007:002765.5053:08735
08736:-00010:+00061:-00009:002765.5053:08736
08737:+00003:+00098:-00022:002793.8818:08737
08738:+00005:+00100:-00046:002793.8818:08738
08739:+00012:+00111:-00067:002793.8818:08739
08740:+00015:+00107:-00017:002793.8818:08740
08741:-00009:+00102:+00046:002793.8818:08741
08742:-00041:+00089:+00054:002793.8818:08742
08743:-00043:+00124:-00107:002793.8818:08743
08744:-00074:+00126:-00100:002801.0954:08744
08745:-00084:+00106:-00108:002801.0954:08745
08746:-00104:+00104:-00076:002801.0954:08746
08747:-00095:+00106:-00038:002801.0954:08747
08748:-00110:+00089:+00010:002801.0954:08748
08749:-00092:+00086:+00007:002801.0954:08749
08750:-00122:+00088:-00015:002801.0954:08750
08751:-00138:+00076:+00018:002833.5698:08751
08752:-00151:+00097:+00034:002833.5698:08752
08753:-00143:+00098:+00009:002833.5698:08753
08754:-00162:+00091:-00017:002833.5698:08754
08755:-00134:+00077:+00056:002833.5698:08755
08756:-00100:+00065:-00031:002833.5698:08756
08757:-00103:+00055:-00037:002833.5698:08757
08758:-00068:+00025:+00036:002851.4619:08758
08759:-00036:+00005:+00159:002851.4619:08759
08760:-00055:-00012:+00125:002851.4619:08760
08761:-00031:-00006:+00088:002851.4619:08761
08762:-00025:-00022:-00002:002851.4619:08762
08763:-00041:-00032:-00048:002851.4619:08763
08764:-00024:-00043:-00058:002851.4619:08764
08765:+00013:-00049:-00054:002865.1884:08765
08766:+00017:-00066:-00028:002865.1884:08766
08767:+00050:-00040:+00083:002865.1884:08767
08768:+00072:-00038:+00083:002865.1884:08768
08769:+00089:-00033:+00118:002865.1884:08769
08770:+00138:-00027:+00166:002865.1884:08770
08771:+00121:-00016:+00143:002865.1884:08771
08772:+00023:+00007:+00088:002891.7719:08772
08773:+00158:+00013:+00201:002891.7719:08773
08774:+00068:-00028:+00105:002891.7719:08774
08775:+00210:+00015:+00084:002891.7719:08775
08776:+00069:-00033:+00131:002891.7719:08776
08777:+00151:+00027:+00081:002891.7719:08777
08778:+00043:+00006:+00031:002891.7719:08778
08779:+00132:+00078:+00033:002897.8703:08779
08780:+00047:+00034:+00086:002897.8703:08780
08781:+00092:+00061:+00079:002897.8703:08781
08782:+00082:+00058:+00124:002897.8703:08782
08783:+00079:+00090:+00128:002897.8703:08783
08784:+00083:+00079:+00160:002897.8703:08784
08785:+00111:+00108:+00153:002897.8703:08785
08786:+00077:+00073:+00111:002871.7565:08786
08787:+00075:+00074:+00104:002871.7565:08787
08788:+00072:+00045:+00066:002871.7565:08788
08789:+00050:+00024:+00002:002871.7565:08789
08790:+00043:+00010:+00014:002871.7565:08790
08791:+00039:-00012:-00016:002871.7565:08791
08792:+00046:-00051:+00021:002871.7565:08792
08793:+00057:-00067:+00056:002859.1459:08793
08794:+00070:-00082:+00080:002859.1459:08794
08795:+00064:-00074:+00073:002859.1459:08795
08796:+00060:-00106:+00128:002859.1459:08796
08797:+00005:-00104:+00116:002859.1459:08797
08798:+00029:-00102:+00107:002859.1459:08798
08799:-00029:-00141:+00115:002859.1459:08799
08800:-00040:-00132:+00097:002832.0495:08800
08801:-00069:-00155:+00101:002832.0495:08801
08802:-00069:-00132:+00114:002832.0495:08802
08803:-00046:-00156:+00087:002832.0495:08803
08804:-00035:-00133:+00009:002832.0495:08804
08805:-00022:-00124:+00067:002832.0495:08805
08806:-00023:-00126:-00014:002832.0495:08806
08807:+00009:-00097:-00015:002794.8183:08807
08808:-00008:-00094:+00037:002794.8183:08808
08809:-00001:-00070:+00116:002794.8183:08809
08810:+00010:-00074:+00117:002794.8183:08810
08811:+00025:-00064:+00121:002794.8183:08811
08812:+00033:-00060:+00165:002794.8183:08812
08813:+00026:-00007:+00030:002794.8183:08813
08814:+00041:-00013:+00048:002765.5278:08814
08815:+00066:+00006:-00016:002765.5278:08815
08816:+00053:+00023:-00004:002765.5278:08816
08817:+00069:+00033:-00016:002765.5278:08817
08818:+00075:+00000:+00054:002765.5278:08818
08819:+00061:+00034:+00208:002765.5278:08819
08820:+00065:+00005:+00182:002765.5278:08820
08821:+00005:+00022:+00041:002732.6503:08821
08822:-00029:+00004:-00005:002732.6503:08822
08823:-00059:-00022:-00024:002732.6503:08823
08824:-00063:-00028:-00029:002732.6503:08824
08825:-00085:-00060:+00029:002732.6503:08825
08826:-00079:-00080:-00012:002732.6503:08826
08827:-00098:-00091:-00020:002732.6503:08827
08828:-00114:-00113:+00046:002732.6503:08828
08829:-00080:-00112:+00066:002704.2949:08829
08830:-00090:-00142:+00028:002704.2949:08830
08831:-00041:-00134:+00088:002704.2949:08831
08832:-00024:-00172:+00141:002704.2949:08832
08833:+00029:-00158:+00098:002704.2949:08833
08834:+00042:-00169:-00002:002704.2949:08834
08835:+00050:-00149:-00047:002704.2949:08835
08836:+00059:-00160:-00076:002689.2023:08836
08837:+00002:-00187:-00094:002689.2023:08837
08838:+00039:-00200:-00095:002689.2023:08838
08839:-00029:-00185:-00034:002689.2023:08839
08840:+00009:-00147:+00011:002689.2023:08840
08841:-00056:-00153:-00022:002689.2023:08841
08842:-00038:-00087:-00017:002689.2023:08842
08843:-00043:-00065:-00026:002689.2023:08843
08844:-00016:-00051:-00091:002679.7326:08844
08845:-00015:-00016:-00112:002679.7326:08845
08846:-00037:+00017:-00092:002679.7326:08846
08847:-00053:+00009:-00055:002679.7326:08847
08848:-00019:+00029:-00061:002679.7326:08848
08849:-00015:+00061:-00089:002679.7326:08849
08850:-00021:+00082:-00114:002679.7326:08850
08851:-00001:+00076:-00121:002675.3757:08851
08852:+00011:+00088:-00112:002675.3757:08852
08853:+00000:+00109:-00117:002675.3757:08853
08854:-00025:+00092:-00137:002675.3757:08854
08855:-00023:+00108:-00095:002675.3757:08855
08856:-00026:+00106:-00113:002675.3757:08856
08857:-00059:+00131:-00119:002675.3757:08857
08858:-00090:+00104:-00127:002675.3757:08858
08859:-00135:+00140:-00140:002694.9213:08859
08860:-00163:+00117:-00125:002694.9213:08860
08861:-00158:+00143:-00162:002694.9213:08861
08862:-00170:+00123:-00158:002694.9213:08862
08863:-00180:+00119:-00120:002694.9213:08863
08864:-00178:+00117:-00140:002694.9213:08864
08865:-00162:+00123:-00139:002694.9213:08865
08866:-00173:+00107:-00148:002720.7414:08866
08867:-00154:+00107:-00077:002720.7414:08867
08868:-00144:+00099:-00108:002720.7414:08868
08869:-00126:+00090:-00067:002720.7414:08869
08870:-00109:+00074:-00127:002720.7414:08870
08871:-00114:+00088:-00089:002720.7414:08871
08872:-00090:+00061:-00117:002720.7414:08872
08873:-00074:+00066:-00136:002745.7949:08873
08874:-00073:+00052:-00141:002745.7949:08874
08875:-00049:+00026:-00081:002745.7949:08875
08876:-00052:-00004:-00058:002745.7949:08876
08877:-00031:+00011:-00033:002745.7949:08877
08878:-00022:-00003:-00062:002745.7949:08878
08879:-00040:+00016:-00024:002745.7949:08879
08880:-00024:+00022:-00035:002745.7949:08880
08881:-00014:+00041:-00012:002777.6604:08881
08882:+00009:+00041:-00039:002777.6604:08882
08883:+00005:+00083:-00043:002777.6604:08883
08884:+00006:+00076:-00069:002777.6604:08884
08885:-00012:+00098:-00053:002777.6604:08885
08886:+00015:+00074:-00026:002777.6604:08886
08887:-00001:+00086:-00053:002777.6604:08887
08888:-00056:+00073:-00041:002812.8715:08888
[truncated: 50,041 more chars]
