# Supplementary material for: Suboptimal Omnidirectional Wheel Design and Implementation
Source: Sensors (Basel). 2021 Jan 28;21(3):865. doi: 10.3390/s21030865 (PMC7865864; doi:10.3390/s21030865)
Supplement: Supplementary file 1 [file sensors-21-00865-s001.zip › 4.-Data 30 Files With Suspension/ACDATA14.TXT]

00001:-00032:-00033:+00088:001598.0238:00001
00002:-00044:-00028:+00045:001598.0238:00002
00003:-00032:-00027:+00033:001598.0238:00003
00004:-00035:-00051:+00036:001598.0238:00004
00005:-00056:-00044:+00029:001598.0238:00005
00006:-00031:-00051:+00037:001598.0238:00006
00007:-00038:-00047:+00079:001598.0238:00007
00008:-00028:-00068:+00050:001598.0238:00008
00009:+00015:-00059:+00118:001598.0238:00009
00010:+00022:-00061:+00129:001598.0238:00010
00011:+00042:-00071:+00114:001643.4421:00011
00012:+00020:-00087:-00015:001643.4421:00012
00013:+00009:-00085:-00060:001643.4421:00013
00014:+00015:-00103:-00019:001643.4421:00014
00015:-00009:-00121:+00043:001643.4421:00015
00016:+00004:-00110:+00065:001643.4421:00016
00017:+00028:-00098:+00056:001643.4421:00017
00018:+00023:-00096:-00011:001643.4421:00018
00019:+00063:-00055:+00110:001643.4421:00019
00020:+00078:-00054:+00119:001643.4421:00020
00021:+00060:-00038:+00068:001643.4421:00021
00022:+00093:-00017:+00027:001643.4421:00022
00023:+00086:+00008:-00026:001643.4421:00023
00024:+00104:+00012:-00052:001580.2694:00024
00025:+00086:+00037:+00006:001580.2694:00025
00026:+00122:+00013:+00032:001580.2694:00026
00027:+00105:+00016:+00002:001580.2694:00027
00028:+00095:-00020:+00009:001580.2694:00028
00029:+00119:+00005:+00055:001580.2694:00029
00030:+00079:-00021:+00026:001580.2694:00030
00031:+00064:-00007:-00035:001580.2694:00031
00032:+00036:+00003:-00009:001580.2694:00032
00033:+00041:+00002:-00039:001580.2694:00033
00034:+00012:-00021:+00067:001580.2694:00034
00035:+00008:-00012:+00071:001580.2694:00035
00036:+00014:-00032:+00059:001580.2694:00036
00037:-00006:-00049:-00021:001556.3623:00037
00038:+00002:-00028:-00029:001556.3623:00038
00039:-00018:-00045:-00051:001556.3623:00039
00040:+00000:-00027:-00040:001556.3623:00040
00041:+00003:-00050:-00073:001556.3623:00041
00042:+00022:-00027:-00035:001556.3623:00042
00043:+00038:-00044:-00036:001556.3623:00043
00044:+00057:-00047:-00021:001556.3623:00044
00045:+00063:-00064:-00026:001556.3623:00045
00046:+00072:-00053:-00042:001556.3623:00046
00047:+00051:-00068:-00052:001556.3623:00047
00048:+00051:-00044:-00075:001556.3623:00048
00049:+00054:-00080:-00040:001572.1270:00049
00050:+00063:-00054:-00046:001572.1270:00050
00051:+00052:-00091:-00035:001572.1270:00051
00052:+00055:-00058:-00074:001572.1270:00052
00053:+00049:-00092:-00064:001572.1270:00053
00054:+00057:-00059:-00051:001572.1270:00054
00055:+00035:-00080:-00055:001572.1270:00055
00056:+00047:-00062:-00043:001572.1270:00056
00057:+00009:-00043:-00064:001572.1270:00057
00058:-00012:-00029:-00038:001572.1270:00058
00059:-00018:-00028:-00060:001572.1270:00059
00060:-00036:-00019:-00067:001572.1270:00060
00061:-00056:+00006:-00038:001572.1270:00061
00062:-00052:+00011:-00035:001572.1270:00062
00063:-00068:+00035:-00064:001482.4429:00063
00064:-00019:+00039:-00053:001482.4429:00064
00065:-00048:+00068:-00019:001482.4429:00065
00066:-00055:+00082:-00036:001482.4429:00066
00067:-00061:+00082:-00046:001482.4429:00067
00068:-00046:+00102:-00073:001482.4429:00068
00069:-00081:+00127:-00075:001482.4429:00069
00070:-00047:+00141:-00052:001482.4429:00070
00071:-00044:+00143:-00056:001482.4429:00071
00072:-00043:+00131:-00093:001482.4429:00072
00073:-00033:+00143:-00050:001482.4429:00073
00074:-00040:+00115:+00009:001482.4429:00074
00075:-00033:+00125:+00027:001482.4429:00075
00076:-00039:+00111:+00000:001482.4429:00076
00077:-00042:+00089:-00028:001421.9470:00077
00078:-00040:+00086:-00022:001421.9470:00078
00079:-00029:+00072:-00088:001421.9470:00079
00080:-00029:+00067:-00053:001421.9470:00080
00081:-00043:+00066:-00027:001421.9470:00081
00082:-00032:+00036:+00039:001421.9470:00082
00083:-00058:+00017:+00046:001421.9470:00083
00084:-00057:-00010:+00061:001421.9470:00084
00085:-00063:-00036:-00011:001421.9470:00085
00086:-00085:-00053:-00033:001421.9470:00086
00087:-00085:-00061:-00005:001421.9470:00087
00088:-00102:-00083:-00029:001421.9470:00088
00089:-00085:-00082:-00015:001421.9470:00089
00090:-00063:-00092:+00073:001421.9470:00090
00091:-00060:-00087:+00069:001383.2536:00091
00092:-00061:-00073:+00045:001383.2536:00092
00093:-00067:-00093:+00036:001383.2536:00093
00094:-00069:-00071:-00004:001383.2536:00094
00095:-00069:-00065:-00048:001383.2536:00095
00096:-00042:-00050:-00007:001383.2536:00096
00097:-00025:-00028:-00022:001383.2536:00097
00098:-00037:-00037:-00012:001383.2536:00098
00099:-00026:-00036:+00053:001383.2536:00099
00100:-00043:-00009:+00084:001383.2536:00100
00101:-00030:-00011:+00072:001383.2536:00101
00102:-00035:-00019:+00035:001383.2536:00102
00103:-00053:-00003:+00031:001383.2536:00103
00104:-00068:+00023:+00007:001383.2536:00104
00105:-00059:+00010:-00019:001383.2536:00105
00106:-00048:+00047:-00001:001383.2536:00106
00107:-00071:+00026:-00002:001257.7922:00107
00108:-00085:+00046:+00075:001257.7922:00108
00109:-00063:+00046:+00056:001257.7922:00109
00110:-00078:+00042:+00038:001257.7922:00110
00111:-00074:+00038:+00030:001257.7922:00111
00112:-00100:+00043:+00014:001257.7922:00112
00113:-00075:+00028:+00003:001257.7922:00113
00114:-00089:+00052:+00004:001257.7922:00114
00115:-00103:+00051:+00039:001257.7922:00115
00116:-00093:+00041:+00054:001257.7922:00116
00117:-00118:+00040:+00019:001257.7922:00117
00118:-00108:+00047:+00070:001257.7922:00118
00119:-00132:+00026:+00051:001257.7922:00119
00120:-00136:+00039:+00057:001257.7922:00120
00121:-00124:+00052:+00048:001257.7922:00121
00122:-00129:+00044:+00065:001257.7922:00122
00123:-00118:+00042:+00027:001257.7922:00123
00124:-00096:+00044:+00036:001179.3510:00124
00125:-00080:+00065:+00053:001179.3510:00125
00126:-00080:+00064:+00055:001179.3510:00126
00127:-00081:+00055:+00055:001179.3510:00127
00128:-00083:+00041:+00064:001179.3510:00128
00129:-00081:+00041:+00068:001179.3510:00129
00130:-00086:+00051:+00047:001179.3510:00130
00131:-00075:+00051:+00061:001179.3510:00131
00132:-00101:+00028:+00047:001179.3510:00132
00133:-00094:+00036:+00052:001179.3510:00133
00134:-00105:+00033:+00072:001179.3510:00134
00135:-00118:+00013:+00072:001179.3510:00135
00136:-00143:+00008:+00066:001179.3510:00136
00137:-00132:+00019:+00073:001179.3510:00137
00138:-00129:-00004:+00083:001179.3510:00138
00139:-00130:-00005:+00041:001179.3510:00139
00140:-00108:-00006:+00038:001179.3510:00140
00141:-00113:+00003:+00054:001207.9025:00141
00142:-00117:+00003:+00037:001207.9025:00142
00143:-00114:+00001:+00041:001207.9025:00143
00144:-00078:+00005:+00031:001207.9025:00144
00145:-00078:+00007:+00047:001207.9025:00145
00146:-00059:-00008:+00036:001207.9025:00146
00147:-00044:+00016:+00061:001207.9025:00147
00148:-00054:-00002:+00025:001207.9025:00148
00149:-00058:+00020:+00019:001207.9025:00149
00150:-00034:-00001:+00001:001207.9025:00150
00151:-00045:+00020:+00030:001207.9025:00151
00152:-00032:-00019:+00020:001207.9025:00152
00153:-00028:-00009:+00014:001207.9025:00153
00154:-00020:-00011:+00025:001207.9025:00154
00155:-00034:-00037:-00028:001207.9025:00155
00156:-00041:-00034:-00035:001207.9025:00156
00157:-00031:-00037:-00017:001230.4573:00157
00158:-00037:-00050:+00011:001230.4573:00158
00159:-00028:-00029:+00019:001230.4573:00159
00160:-00027:-00034:+00071:001230.4573:00160
00161:-00031:-00012:+00014:001230.4573:00161
00162:-00055:-00032:-00003:001230.4573:00162
00163:-00046:+00003:-00058:001230.4573:00163
00164:-00059:-00002:-00038:001230.4573:00164
00165:-00047:+00020:-00044:001230.4573:00165
00166:-00030:+00031:+00014:001230.4573:00166
00167:-00029:+00038:-00004:001230.4573:00167
00168:-00052:+00024:-00003:001230.4573:00168
00169:-00031:+00050:-00044:001230.4573:00169
00170:-00035:+00053:-00037:001230.4573:00170
00171:-00052:+00042:-00071:001230.4573:00171
00172:-00018:+00045:-00035:001295.3659:00172
00173:-00025:+00057:-00058:001295.3659:00173
00174:-00013:+00044:-00042:001295.3659:00174
00175:-00018:+00051:-00046:001295.3659:00175
00176:-00042:+00048:-00028:001295.3659:00176
00177:-00034:+00038:-00063:001295.3659:00177
00178:-00067:+00028:-00074:001295.3659:00178
00179:-00048:+00033:-00077:001295.3659:00179
00180:+00019:+00023:+00071:001295.3659:00180
00181:-00054:-00007:-00047:001295.3659:00181
00182:-00056:-00017:-00026:001295.3659:00182
00183:-00021:-00046:-00103:001295.3659:00183
00184:-00065:-00045:-00057:001295.3659:00184
00185:-00073:-00058:-00052:001295.3659:00185
00186:-00068:-00015:-00049:001295.3659:00186
00187:-00052:-00056:-00073:001411.0216:00187
00188:+00007:-00014:-00018:001411.0216:00188
00189:-00026:-00026:-00019:001411.0216:00189
00190:+00007:+00004:-00060:001411.0216:00190
00191:+00027:-00031:-00092:001411.0216:00191
00192:+00057:+00020:-00061:001411.0216:00192
00193:-00001:-00015:-00001:001411.0216:00193
00194:+00028:+00004:+00024:001411.0216:00194
00195:-00007:-00003:-00030:001411.0216:00195
00196:+00032:+00021:-00068:001411.0216:00196
00197:-00008:+00017:-00020:001411.0216:00197
00198:-00011:-00004:+00026:001411.0216:00198
00199:-00021:+00017:+00042:001411.0216:00199
00200:-00004:+00018:-00035:001411.0216:00200
00201:-00008:+00023:-00087:001442.9101:00201
00202:-00010:+00039:-00057:001442.9101:00202
00203:+00001:+00040:-00086:001442.9101:00203
00204:-00008:+00054:-00023:001442.9101:00204
00205:+00007:+00063:+00016:001442.9101:00205
00206:+00004:+00066:+00031:001442.9101:00206
00207:+00011:+00054:-00016:001442.9101:00207
00208:+00014:+00082:-00029:001442.9101:00208
00209:+00018:+00064:-00079:001442.9101:00209
00210:+00009:+00064:-00078:001442.9101:00210
00211:+00033:+00066:-00019:001442.9101:00211
00212:+00006:+00039:+00009:001442.9101:00212
00213:+00014:+00048:-00043:001442.9101:00213
00214:+00015:+00047:-00047:001498.5781:00214
00215:+00026:+00027:-00055:001498.5781:00215
00216:-00008:+00027:-00041:001498.5781:00216
00217:+00003:+00027:-00058:001498.5781:00217
00218:+00061:+00069:+00015:001498.5781:00218
00219:+00038:+00063:-00009:001498.5781:00219
00220:+00034:+00063:-00011:001498.5781:00220
00221:+00008:+00042:-00056:001498.5781:00221
00222:+00000:+00041:-00119:001498.5781:00222
00223:-00021:+00025:-00102:001498.5781:00223
00224:+00000:+00015:-00049:001498.5781:00224
00225:-00012:+00004:-00005:001498.5781:00225
00226:+00006:-00013:+00043:001595.8480:00226
00227:+00029:-00031:+00052:001595.8480:00227
00228:+00029:-00048:+00025:001595.8480:00228
00229:+00027:-00060:+00052:001595.8480:00229
00230:+00022:-00055:+00001:001595.8480:00230
00231:+00041:-00058:-00106:001595.8480:00231
00232:+00037:-00059:-00104:001595.8480:00232
00233:+00076:-00061:-00059:001595.8480:00233
00234:+00070:-00056:+00041:001595.8480:00234
00235:+00071:-00082:+00192:001595.8480:00235
00236:+00100:-00066:+00215:001595.8480:00236
00237:+00100:-00014:+00135:001595.8480:00237
00238:+00100:-00015:+00029:001595.8480:00238
00239:+00099:+00021:-00017:001582.2696:00239
00240:+00120:+00008:+00003:001582.2696:00240
00241:+00086:+00037:+00023:001582.2696:00241
00242:+00097:+00027:+00019:001582.2696:00242
00243:+00085:+00044:+00108:001582.2696:00243
00244:+00080:+00049:+00129:001582.2696:00244
00245:+00068:+00065:+00116:001582.2696:00245
00246:+00086:+00054:+00115:001582.2696:00246
00247:+00073:+00042:+00113:001582.2696:00247
00248:+00065:+00049:+00070:001582.2696:00248
00249:+00088:+00063:+00035:001582.2696:00249
00250:+00058:+00053:+00067:001582.2696:00250
00251:+00047:+00044:+00084:001582.2696:00251
00252:+00018:+00052:+00101:001596.0677:00252
00253:+00033:+00034:+00097:001596.0677:00253
00254:+00016:-00004:+00147:001596.0677:00254
00255:-00012:-00026:+00156:001596.0677:00255
00256:-00011:-00057:+00175:001596.0677:00256
00257:-00018:-00086:+00099:001596.0677:00257
00258:-00018:-00108:+00079:001596.0677:00258
00259:-00053:-00119:-00087:001596.0677:00259
00260:-00083:-00099:-00116:001596.0677:00260
00261:+00019:-00099:+00161:001596.0677:00261
00262:+00024:-00079:+00232:001596.0677:00262
00263:+00028:-00068:+00116:001596.0677:00263
00264:+00040:-00038:+00009:001651.9976:00264
00265:+00056:-00023:+00104:001651.9976:00265
00266:+00062:+00002:+00064:001651.9976:00266
00267:+00060:-00004:+00021:001651.9976:00267
00268:+00079:+00012:+00025:001651.9976:00268
00269:+00083:+00026:+00073:001651.9976:00269
00270:+00103:+00027:+00070:001651.9976:00270
00271:+00053:+00024:+00044:001651.9976:00271
00272:+00051:+00034:+00002:001651.9976:00272
00273:+00060:+00032:+00064:001651.9976:00273
00274:+00048:+00015:+00100:001651.9976:00274
00275:-00024:-00016:+00045:001651.9976:00275
00276:-00031:-00012:+00019:001608.8317:00276
00277:-00063:-00017:+00024:001608.8317:00277
00278:-00106:-00028:-00018:001608.8317:00278
00279:-00144:-00048:-00003:001608.8317:00279
00280:-00141:-00044:+00071:001608.8317:00280
00281:-00158:-00039:+00135:001608.8317:00281
00282:-00133:-00062:+00131:001608.8317:00282
00283:-00098:-00053:+00099:001608.8317:00283
00284:-00062:-00053:+00006:001608.8317:00284
00285:-00016:-00041:-00008:001608.8317:00285
00286:+00048:-00052:-00021:001608.8317:00286
00287:+00083:-00034:+00034:001608.8317:00287
00288:+00137:-00052:+00056:001608.8317:00288
00289:+00146:-00033:+00096:001587.9650:00289
00290:+00186:-00038:+00073:001587.9650:00290
00291:+00191:-00011:-00028:001587.9650:00291
00292:+00189:-00024:-00043:001587.9650:00292
00293:+00192:-00010:-00033:001587.9650:00293
00294:+00186:-00037:+00066:001587.9650:00294
00295:+00170:-00038:+00060:001587.9650:00295
00296:+00138:-00049:+00029:001587.9650:00296
00297:+00082:-00025:-00003:001587.9650:00297
00298:+00075:-00027:-00030:001587.9650:00298
00299:+00021:-00038:+00000:001587.9650:00299
00300:+00024:-00038:+00003:001587.9650:00300
00301:+00017:-00035:+00027:001614.1213:00301
00302:+00018:-00032:+00024:001614.1213:00302
00303:+00011:-00032:+00005:001614.1213:00303
00304:+00013:-00010:-00007:001614.1213:00304
00305:-00007:-00011:-00051:001614.1213:00305
00306:+00026:-00009:-00039:001614.1213:00306
00307:+00006:-00035:-00036:001614.1213:00307
00308:+00031:-00030:-00047:001614.1213:00308
00309:+00021:-00048:-00027:001614.1213:00309
00310:+00021:-00043:+00021:001614.1213:00310
00311:+00030:-00077:-00030:001614.1213:00311
00312:+00047:-00079:-00048:001614.1213:00312
00313:+00058:-00092:-00045:001614.1213:00313
00314:+00074:-00075:-00061:001544.9595:00314
00315:+00071:-00084:-00034:001544.9595:00315
00316:+00105:-00098:-00019:001544.9595:00316
00317:+00104:-00086:-00022:001544.9595:00317
00318:+00099:-00094:-00055:001544.9595:00318
00319:+00108:-00075:-00054:001544.9595:00319
00320:+00105:-00075:-00064:001544.9595:00320
00321:+00066:-00071:-00074:001544.9595:00321
00322:+00068:-00069:-00070:001544.9595:00322
00323:+00059:-00060:-00065:001544.9595:00323
00324:+00022:-00067:-00070:001544.9595:00324
00325:+00008:-00051:-00078:001544.9595:00325
00326:-00004:-00038:-00073:001544.9595:00326
00327:-00017:+00003:-00093:001489.6562:00327
00328:-00043:+00001:-00084:001489.6562:00328
00329:-00058:+00033:-00089:001489.6562:00329
00330:-00049:+00036:-00088:001489.6562:00330
00331:-00036:+00058:-00068:001489.6562:00331
00332:-00032:+00074:-00075:001489.6562:00332
00333:-00031:+00090:-00088:001489.6562:00333
00334:-00070:+00125:-00072:001489.6562:00334
00335:-00066:+00131:-00074:001489.6562:00335
00336:-00062:+00155:-00053:001489.6562:00336
00337:-00061:+00162:-00064:001489.6562:00337
00338:-00064:+00163:-00052:001489.6562:00338
00339:-00066:+00165:-00093:001489.6562:00339
00340:-00070:+00167:-00077:001489.6562:00340
00341:-00052:+00191:-00028:001469.9611:00341
00342:-00048:+00167:-00014:001469.9611:00342
00343:-00033:+00168:-00006:001469.9611:00343
00344:-00019:+00167:-00010:001469.9611:00344
00345:-00041:+00169:-00016:001469.9611:00345
00346:-00030:+00144:-00024:001469.9611:00346
00347:-00029:+00115:-00015:001469.9611:00347
00348:-00043:+00094:-00062:001469.9611:00348
00349:-00053:+00081:-00006:001469.9611:00349
00350:-00033:+00010:-00002:001469.9611:00350
00351:-00053:-00020:+00019:001469.9611:00351
00352:-00059:-00052:-00001:001469.9611:00352
00353:-00056:-00042:-00014:001469.9611:00353
00354:-00057:-00082:-00018:001469.9611:00354
00355:-00035:-00064:-00045:001469.9611:00355
00356:-00033:-00096:-00005:001357.9752:00356
00357:-00019:-00086:+00038:001357.9752:00357
00358:-00030:-00113:+00045:001357.9752:00358
00359:-00035:-00088:+00066:001357.9752:00359
00360:-00038:-00100:+00073:001357.9752:00360
00361:-00066:-00109:+00039:001357.9752:00361
00362:-00065:-00088:+00025:001357.9752:00362
00363:-00063:-00097:+00035:001357.9752:00363
00364:-00049:-00071:+00011:001357.9752:00364
00365:-00051:-00061:+00010:001357.9752:00365
00366:-00045:-00058:+00068:001357.9752:00366
00367:-00054:-00062:+00075:001357.9752:00367
00368:-00063:-00068:+00046:001357.9752:00368
00369:-00045:-00051:+00031:001357.9752:00369
00370:-00072:-00032:+00010:001357.9752:00370
00371:-00069:-00012:+00011:001357.9752:00371
00372:-00050:-00006:+00042:001257.5900:00372
00373:-00051:+00036:+00015:001257.5900:00373
00374:-00066:+00037:-00011:001257.5900:00374
00375:-00059:+00052:+00019:001257.5900:00375
00376:-00046:+00041:+00001:001257.5900:00376
00377:-00084:+00039:-00001:001257.5900:00377
00378:-00068:+00065:+00047:001257.5900:00378
00379:-00064:+00040:+00064:001257.5900:00379
00380:-00082:+00068:+00082:001257.5900:00380
00381:-00075:+00055:+00059:001257.5900:00381
00382:-00074:+00084:+00041:001257.5900:00382
00383:-00112:+00054:-00001:001257.5900:00383
00384:-00095:+00075:+00026:001257.5900:00384
00385:-00119:+00079:+00055:001257.5900:00385
00386:-00128:+00082:+00046:001257.5900:00386
00387:-00109:+00077:+00050:001257.5900:00387
00388:-00090:+00083:+00046:001216.0101:00388
00389:-00113:+00093:+00047:001216.0101:00389
00390:-00101:+00058:+00024:001216.0101:00390
00391:-00100:+00081:+00040:001216.0101:00391
00392:-00077:+00081:+00057:001216.0101:00392
00393:-00076:+00083:+00039:001216.0101:00393
00394:-00087:+00073:+00044:001216.0101:00394
00395:-00061:+00076:+00060:001216.0101:00395
00396:-00072:+00080:+00072:001216.0101:00396
00397:-00067:+00081:+00049:001216.0101:00397
00398:-00047:+00082:+00057:001216.0101:00398
00399:-00085:+00057:+00044:001216.0101:00399
00400:-00102:+00041:+00045:001216.0101:00400
00401:-00101:+00045:+00046:001216.0101:00401
00402:-00116:+00024:+00050:001216.0101:00402
00403:-00107:+00014:+00055:001216.0101:00403
00404:-00109:+00008:+00086:001216.0101:00404
00405:-00107:+00006:+00071:001162.6987:00405
00406:-00129:-00021:+00067:001162.6987:00406
00407:-00131:-00019:+00067:001162.6987:00407
00408:-00134:-00023:+00068:001162.6987:00408
00409:-00133:-00037:+00020:001162.6987:00409
00410:-00119:-00049:+00056:001162.6987:00410
00411:-00090:-00046:+00031:001162.6987:00411
00412:-00089:-00051:+00055:001162.6987:00412
00413:-00060:-00043:+00054:001162.6987:00413
00414:-00066:-00030:+00035:001162.6987:00414
00415:-00052:-00053:+00049:001162.6987:00415
00416:-00043:-00053:+00072:001162.6987:00416
00417:-00017:-00052:+00041:001162.6987:00417
00418:-00019:-00052:+00018:001162.6987:00418
00419:-00040:-00051:+00010:001162.6987:00419
00420:-00043:-00048:-00018:001162.6987:00420
00421:-00041:-00053:-00028:001162.6987:00421
00422:-00042:-00028:+00006:001212.5030:00422
00423:-00017:-00025:+00002:001212.5030:00423
00424:-00021:-00035:+00038:001212.5030:00424
00425:-00036:-00047:+00036:001212.5030:00425
00426:-00018:-00011:+00013:001212.5030:00426
00427:-00029:-00011:+00013:001212.5030:00427
00428:-00031:-00018:-00006:001212.5030:00428
00429:-00053:-00016:+00001:001212.5030:00429
00430:-00043:+00018:-00013:001212.5030:00430
00431:-00035:+00014:-00004:001212.5030:00431
00432:-00039:+00051:-00021:001212.5030:00432
00433:-00019:+00062:-00046:001212.5030:00433
00434:-00019:+00065:-00060:001212.5030:00434
00435:-00014:+00081:-00042:001212.5030:00435
00436:-00011:+00072:-00032:001212.5030:00436
00437:+00000:+00092:-00026:001326.8055:00437
00438:-00014:+00082:-00042:001326.8055:00438
00439:-00015:+00098:-00022:001326.8055:00439
00440:-00065:+00054:-00023:001326.8055:00440
00441:+00027:+00081:-00034:001326.8055:00441
00442:-00036:+00030:-00102:001326.8055:00442
00443:-00039:+00050:-00046:001326.8055:00443
00444:-00101:-00002:-00041:001326.8055:00444
00445:-00068:-00002:-00067:001326.8055:00445
00446:-00065:-00015:-00045:001326.8055:00446
00447:-00069:-00010:-00086:001326.8055:00447
00448:-00105:-00043:-00046:001326.8055:00448
00449:-00090:-00064:-00037:001326.8055:00449
00450:-00122:-00083:-00019:001326.8055:00450
00451:-00046:-00056:-00053:001326.8055:00451
00452:-00078:-00063:-00061:001365.3951:00452
00453:-00039:-00061:-00089:001365.3951:00453
00454:-00021:-00056:-00044:001365.3951:00454
00455:+00005:-00056:-00010:001365.3951:00455
00456:+00016:-00061:+00007:001365.3951:00456
00457:+00019:-00042:+00004:001365.3951:00457
00458:+00040:-00026:+00009:001365.3951:00458
00459:+00051:-00021:-00056:001365.3951:00459
00460:+00037:+00011:-00062:001365.3951:00460
00461:+00048:+00031:-00020:001365.3951:00461
00462:+00074:+00050:-00002:001365.3951:00462
00463:+00051:+00053:-00029:001365.3951:00463
00464:+00057:+00060:-00011:001365.3951:00464
00465:+00037:+00078:-00026:001365.3951:00465
00466:+00044:+00082:-00067:001428.4210:00466
00467:+00005:+00074:-00039:001428.4210:00467
00468:-00022:+00081:-00022:001428.4210:00468
00469:-00025:+00081:-00008:001428.4210:00469
00470:-00025:+00070:-00070:001428.4210:00470
00471:-00039:+00054:-00020:001428.4210:00471
00472:-00024:+00063:-00046:001428.4210:00472
00473:-00034:+00039:-00027:001428.4210:00473
00474:-00016:+00041:-00028:001428.4210:00474
00475:-00016:+00033:+00031:001428.4210:00475
00476:+00017:+00023:-00045:001428.4210:00476
00477:+00013:+00008:-00046:001428.4210:00477
00478:+00035:+00017:-00015:001428.4210:00478
00479:+00043:+00003:+00024:001537.7335:00479
00480:+00040:-00019:-00007:001537.7335:00480
00481:+00044:+00005:-00042:001537.7335:00481
00482:+00036:+00001:-00083:001537.7335:00482
00483:+00020:-00019:-00108:001537.7335:00483
00484:+00039:+00008:-00068:001537.7335:00484
00485:+00037:-00001:-00040:001537.7335:00485
00486:+00047:-00006:-00059:001537.7335:00486
00487:+00042:+00031:-00035:001537.7335:00487
00488:+00030:+00020:-00050:001537.7335:00488
00489:-00010:+00015:-00055:001537.7335:00489
00490:-00012:+00013:-00063:001537.7335:00490
00491:-00012:+00051:-00046:001548.8022:00491
00492:+00017:+00029:-00105:001548.8022:00492
00493:+00008:+00053:-00063:001548.8022:00493
00494:+00042:+00028:-00001:001548.8022:00494
00495:+00045:+00010:+00043:001548.8022:00495
00496:+00021:+00036:+00030:001548.8022:00496
00497:+00019:+00022:+00024:001548.8022:00497
00498:+00004:-00009:-00037:001548.8022:00498
00499:+00016:+00004:-00054:001548.8022:00499
00500:-00006:-00020:-00093:001548.8022:00500
00501:-00007:-00013:-00066:001548.8022:00501
00502:+00002:-00051:-00052:001548.8022:00502
00503:+00017:-00028:+00011:001548.8022:00503
00504:+00017:-00029:+00122:001577.9373:00504
00505:+00022:-00048:+00173:001577.9373:00505
00506:+00060:-00032:+00181:001577.9373:00506
00507:+00078:-00016:+00127:001577.9373:00507
00508:+00098:-00004:+00061:001577.9373:00508
00509:+00116:+00019:+00029:001577.9373:00509
00510:+00152:+00035:-00007:001577.9373:00510
00511:+00159:+00030:-00004:001577.9373:00511
00512:+00160:+00029:-00013:001577.9373:00512
00513:+00165:+00042:+00039:001577.9373:00513
00514:+00169:+00066:+00115:001577.9373:00514
00515:+00155:+00045:+00125:001577.9373:00515
00516:+00119:+00082:+00107:001641.2994:00516
00517:+00085:+00060:+00075:001641.2994:00517
00518:+00044:+00058:+00058:001641.2994:00518
00519:-00021:+00065:+00046:001641.2994:00519
00520:-00042:+00048:+00072:001641.2994:00520
00521:-00082:+00026:+00085:001641.2994:00521
00522:-00112:+00011:+00115:001641.2994:00522
00523:-00116:+00021:+00175:001641.2994:00523
00524:-00125:-00022:+00101:001641.2994:00524
00525:-00127:-00035:+00035:001641.2994:00525
00526:-00107:-00033:+00057:001641.2994:00526
00527:-00098:-00032:+00052:001641.2994:00527
00528:-00065:-00024:+00054:001641.2994:00528
00529:-00037:-00010:+00045:001617.1978:00529
00530:+00011:+00000:+00116:001617.1978:00530
00531:+00028:-00002:+00117:001617.1978:00531
00532:+00054:+00008:+00108:001617.1978:00532
00533:+00080:+00023:+00090:001617.1978:00533
00534:+00085:+00028:+00079:001617.1978:00534
00535:+00101:+00050:+00098:001617.1978:00535
00536:+00080:+00023:+00029:001617.1978:00536
00537:+00109:+00037:+00009:001617.1978:00537
00538:+00082:+00015:+00019:001617.1978:00538
00539:+00090:+00022:+00068:001617.1978:00539
00540:+00054:-00016:+00073:001617.1978:00540
00541:+00043:-00008:+00057:001612.5283:00541
00542:+00029:-00014:+00071:001612.5283:00542
00543:-00003:-00029:+00048:001612.5283:00543
00544:-00056:-00030:+00015:001612.5283:00544
00545:-00046:-00051:+00013:001612.5283:00545
00546:-00080:-00051:+00021:001612.5283:00546
00547:-00080:-00064:+00014:001612.5283:00547
00548:-00078:-00060:+00076:001612.5283:00548
00549:-00088:-00083:+00143:001612.5283:00549
00550:-00089:-00080:+00061:001612.5283:00550
00551:-00084:-00081:+00043:001612.5283:00551
00552:-00058:-00082:-00011:001612.5283:00552
00553:-00032:-00078:-00024:001654.1606:00553
00554:-00020:-00071:+00017:001654.1606:00554
00555:-00013:-00079:+00005:001654.1606:00555
00556:+00017:-00042:+00046:001654.1606:00556
00557:+00033:-00051:+00044:001654.1606:00557
00558:+00064:-00011:+00031:001654.1606:00558
00559:+00066:+00001:-00003:001654.1606:00559
00560:+00117:+00022:+00036:001654.1606:00560
00561:+00136:+00017:+00030:001654.1606:00561
00562:+00169:+00014:+00071:001654.1606:00562
00563:+00160:+00026:+00049:001654.1606:00563
00564:+00159:+00034:+00017:001654.1606:00564
00565:+00161:+00032:-00088:001654.1606:00565
00566:+00098:+00018:-00005:001598.5263:00566
00567:+00184:+00011:-00023:001598.5263:00567
00568:+00088:-00027:-00003:001598.5263:00568
00569:+00117:-00037:+00048:001598.5263:00569
00570:+00075:-00083:+00132:001598.5263:00570
00571:+00046:-00069:-00031:001598.5263:00571
00572:+00019:-00080:+00009:001598.5263:00572
00573:+00028:-00083:-00035:001598.5263:00573
00574:+00005:-00067:+00026:001598.5263:00574
00575:-00023:-00072:+00009:001598.5263:00575
00576:-00018:-00082:+00006:001598.5263:00576
00577:-00029:-00091:-00057:001598.5263:00577
00578:-00047:-00095:-00077:001562.1923:00578
00579:-00056:-00098:-00069:001562.1923:00579
00580:-00034:-00092:-00024:001562.1923:00580
00581:+00018:-00094:-00024:001562.1923:00581
00582:+00004:-00097:+00002:001562.1923:00582
00583:+00038:-00080:+00000:001562.1923:00583
00584:+00024:-00095:-00030:001562.1923:00584
00585:+00059:-00083:-00068:001562.1923:00585
00586:+00036:-00083:-00063:001562.1923:00586
00587:+00049:-00061:-00062:001562.1923:00587
00588:+00064:-00056:-00035:001562.1923:00588
00589:+00094:-00028:-00022:001562.1923:00589
00590:+00084:-00009:-00047:001562.1923:00590
00591:+00085:-00037:-00024:001566.2440:00591
00592:+00098:+00003:-00039:001566.2440:00592
00593:+00081:-00019:-00019:001566.2440:00593
00594:+00078:-00002:-00047:001566.2440:00594
00595:+00041:+00004:-00026:001566.2440:00595
00596:+00057:+00014:-00049:001566.2440:00596
00597:+00004:+00020:-00050:001566.2440:00597
00598:+00005:+00030:-00056:001566.2440:00598
00599:-00021:+00029:-00039:001566.2440:00599
00600:-00014:+00057:-00048:001566.2440:00600
00601:-00055:+00063:+00003:001566.2440:00601
00602:-00035:+00060:-00008:001566.2440:00602
00603:-00104:+00063:-00005:001566.2440:00603
00604:-00086:+00068:-00026:001566.2440:00604
00605:-00113:+00055:-00026:001470.1811:00605
00606:-00076:+00079:-00067:001470.1811:00606
00607:-00113:+00062:-00007:001470.1811:00607
00608:-00086:+00074:-00043:001470.1811:00608
00609:-00095:+00099:-00036:001470.1811:00609
00610:-00099:+00097:-00059:001470.1811:00610
00611:-00094:+00098:-00021:001470.1811:00611
00612:-00087:+00094:-00041:001470.1811:00612
00613:-00084:+00094:-00051:001470.1811:00613
00614:-00028:+00088:-00035:001470.1811:00614
00615:-00018:+00087:-00025:001470.1811:00615
00616:-00012:+00097:-00015:001470.1811:00616
00617:-00003:+00059:+00008:001470.1811:00617
00618:-00009:+00067:-00015:001470.1811:00618
00619:+00003:+00045:-00015:001398.0941:00619
00620:+00029:+00032:-00032:001398.0941:00620
00621:+00006:+00033:-00004:001398.0941:00621
00622:+00004:+00023:-00013:001398.0941:00622
00623:-00023:+00000:-00047:001398.0941:00623
00624:+00011:-00022:+00026:001398.0941:00624
00625:-00025:-00030:+00039:001398.0941:00625
00626:-00036:-00029:+00030:001398.0941:00626
00627:-00068:-00045:+00008:001398.0941:00627
00628:-00078:-00061:-00039:001398.0941:00628
00629:-00093:-00071:-00064:001398.0941:00629
00630:-00097:-00067:-00005:001398.0941:00630
00631:-00113:-00060:+00057:001398.0941:00631
00632:-00116:-00055:+00028:001398.0941:00632
00633:-00116:-00072:+00016:001398.0941:00633
00634:-00112:-00055:-00017:001366.8856:00634
00635:-00095:-00076:-00028:001366.8856:00635
00636:-00102:-00040:+00004:001366.8856:00636
00637:-00060:-00040:+00025:001366.8856:00637
00638:-00049:-00037:+00003:001366.8856:00638
00639:-00051:-00024:-00011:001366.8856:00639
00640:-00031:-00021:-00013:001366.8856:00640
00641:-00037:-00022:+00003:001366.8856:00641
00642:-00043:+00001:+00030:001366.8856:00642
00643:-00014:-00016:+00035:001366.8856:00643
00644:-00038:+00017:+00017:001366.8856:00644
00645:-00031:-00007:+00025:001366.8856:00645
00646:-00018:+00011:+00017:001366.8856:00646
00647:-00018:+00014:+00016:001366.8856:00647
00648:-00031:+00027:+00045:001366.8856:00648
00649:-00030:+00039:+00009:001366.8856:00649
00650:-00045:+00068:+00044:001271.9394:00650
00651:-00047:+00064:+00011:001271.9394:00651
00652:-00074:+00056:+00035:001271.9394:00652
00653:-00075:+00052:+00083:001271.9394:00653
00654:-00107:+00081:+00069:001271.9394:00654
00655:-00129:+00051:+00031:001271.9394:00655
00656:-00110:+00079:+00033:001271.9394:00656
00657:-00121:+00062:+00038:001271.9394:00657
00658:-00149:+00066:+00057:001271.9394:00658
00659:-00147:+00055:+00048:001271.9394:00659
00660:-00147:+00053:+00075:001271.9394:00660
00661:-00141:+00039:+00063:001271.9394:00661
00662:-00122:+00044:+00084:001271.9394:00662
00663:-00111:+00064:+00077:001271.9394:00663
00664:-00117:+00069:+00050:001271.9394:00664
00665:-00104:+00042:+00057:001271.9394:00665
00666:-00091:+00029:+00051:001226.7609:00666
00667:-00092:+00041:+00059:001226.7609:00667
00668:-00093:+00028:+00044:001226.7609:00668
00669:-00080:+00053:+00074:001226.7609:00669
00670:-00076:+00030:+00088:001226.7609:00670
00671:-00087:+00036:+00044:001226.7609:00671
00672:-00075:+00011:+00071:001226.7609:00672
00673:-00102:+00033:+00060:001226.7609:00673
00674:-00094:+00003:+00050:001226.7609:00674
00675:-00115:-00007:+00056:001226.7609:00675
00676:-00098:-00011:+00071:001226.7609:00676
00677:-00101:-00034:+00026:001226.7609:00677
00678:-00098:-00038:+00022:001226.7609:00678
00679:-00063:-00024:+00035:001226.7609:00679
00680:-00069:-00015:+00067:001226.7609:00680
00681:-00035:-00024:+00027:001226.7609:00681
00682:-00031:-00034:+00082:001281.1993:00682
00683:-00032:-00028:+00034:001281.1993:00683
00684:-00051:-00034:+00023:001281.1993:00684
00685:-00040:-00023:+00006:001281.1993:00685
00686:-00031:-00020:-00007:001281.1993:00686
00687:-00031:-00016:-00059:001281.1993:00687
00688:-00037:+00005:+00028:001281.1993:00688
00689:-00028:+00007:+00000:001281.1993:00689
00690:-00013:-00007:-00031:001281.1993:00690
00691:-00014:+00006:-00002:001281.1993:00691
00692:-00017:+00015:+00012:001281.1993:00692
00693:-00039:+00005:-00017:001281.1993:00693
00694:-00039:+00016:-00036:001281.1993:00694
00695:-00020:+00011:-00009:001281.1993:00695
00696:-00031:+00014:-00027:001281.1993:00696
00697:-00044:+00032:-00008:001291.7579:00697
00698:-00055:+00028:-00004:001291.7579:00698
00699:-00053:+00038:-00013:001291.7579:00699
00700:-00043:+00026:-00015:001291.7579:00700
00701:-00032:+00052:+00026:001291.7579:00701
00702:-00055:+00052:-00033:001291.7579:00702
00703:-00055:+00042:-00046:001291.7579:00703
00704:-00031:+00044:-00055:001291.7579:00704
00705:-00035:+00064:-00041:001291.7579:00705
00706:-00054:+00038:-00055:001291.7579:00706
00707:-00036:+00027:-00034:001291.7579:00707
00708:-00033:+00038:-00036:001291.7579:00708
00709:-00016:+00013:-00046:001291.7579:00709
00710:-00062:-00020:+00016:001291.7579:00710
00711:+00016:-00008:+00043:001291.7579:00711
00712:-00094:-00056:-00041:001335.4262:00712
00713:-00066:-00047:-00019:001335.4262:00713
00714:-00114:-00069:-00043:001335.4262:00714
00715:-00061:-00068:-00066:001335.4262:00715
00716:-00062:-00087:+00021:001335.4262:00716
00717:-00056:-00061:-00045:001335.4262:00717
00718:-00098:-00083:-00022:001335.4262:00718
00719:-00064:-00077:-00046:001335.4262:00719
00720:-00011:-00058:+00002:001335.4262:00720
00721:-00017:-00060:+00006:001335.4262:00721
00722:-00006:-00040:-00059:001335.4262:00722
00723:+00017:-00046:-00003:001335.4262:00723
00724:+00019:-00033:+00027:001335.4262:00724
00725:+00032:-00024:+00055:001335.4262:00725
00726:+00021:+00002:+00021:001431.7392:00726
00727:+00046:+00003:+00002:001431.7392:00727
00728:+00004:+00034:-00025:001431.7392:00728
00729:+00015:+00023:-00050:001431.7392:00729
00730:-00003:+00030:-00036:001431.7392:00730
00731:-00008:+00042:-00078:001431.7392:00731
00732:+00014:+00045:-00057:001431.7392:00732
00733:+00012:+00079:-00027:001431.7392:00733
00734:-00005:+00055:-00054:001431.7392:00734
00735:-00006:+00084:-00021:001431.7392:00735
00736:-00003:+00057:-00027:001431.7392:00736
00737:-00015:+00057:+00007:001431.7392:00737
00738:-00043:+00043:+00009:001431.7392:00738
00739:-00015:+00044:+00000:001431.7392:00739
00740:-00016:+00051:-00030:001453.0214:00740
00741:-00023:+00031:-00074:001453.0214:00741
00742:-00025:+00006:-00008:001453.0214:00742
00743:-00002:-00006:+00023:001453.0214:00743
00744:-00001:-00011:-00015:001453.0214:00744
00745:+00026:+00000:-00020:001453.0214:00745
00746:+00019:-00008:-00063:001453.0214:00746
00747:+00025:-00018:-00081:001453.0214:00747
00748:+00024:-00021:-00074:001453.0214:00748
00749:+00039:-00008:-00025:001453.0214:00749
00750:+00048:-00017:+00001:001453.0214:00750
00751:+00046:+00006:+00040:001453.0214:00751
00752:+00021:-00003:+00019:001453.0214:00752
00753:+00027:+00035:-00040:001507.6130:00753
00754:+00033:+00012:-00062:001507.6130:00754
00755:+00027:+00040:-00093:001507.6130:00755
00756:+00003:+00030:-00109:001507.6130:00756
00757:+00006:+00046:-00090:001507.6130:00757
00758:+00007:+00041:-00038:001507.6130:00758
00759:+00010:+00044:-00019:001507.6130:00759
00760:+00000:+00046:-00032:001507.6130:00760
00761:-00004:+00059:-00035:001507.6130:00761
00762:-00014:+00060:-00071:001507.6130:00762
00763:-00021:+00072:-00072:001507.6130:00763
00764:-00007:+00095:-00057:001507.6130:00764
00765:+00014:+00094:-00031:001507.6130:00765
00766:+00014:+00083:+00039:001595.8377:00766
00767:+00013:+00067:+00016:001595.8377:00767
00768:-00022:+00057:-00001:001595.8377:00768
00769:-00022:+00032:+00027:001595.8377:00769
00770:-00019:+00010:-00026:001595.8377:00770
00771:-00042:+00000:-00036:001595.8377:00771
00772:-00027:-00038:-00070:001595.8377:00772
00773:-00023:-00029:-00049:001595.8377:00773
00774:+00002:-00056:+00052:001595.8377:00774
00775:-00012:-00085:+00140:001595.8377:00775
00776:+00024:-00087:+00168:001595.8377:00776
00777:+00075:-00094:+00136:001595.8377:00777
00778:+00080:-00078:+00065:001584.2583:00778
00779:+00141:-00057:+00059:001584.2583:00779
00780:+00184:-00045:+00085:001584.2583:00780
00781:+00180:-00046:+00068:001584.2583:00781
00782:+00182:-00023:+00015:001584.2583:00782
00783:+00170:+00002:+00041:001584.2583:00783
00784:+00142:-00006:+00062:001584.2583:00784
00785:+00117:+00034:+00084:001584.2583:00785
00786:+00105:+00028:+00102:001584.2583:00786
00787:+00079:+00064:+00076:001584.2583:00787
00788:+00023:+00045:+00082:001584.2583:00788
00789:+00008:+00056:+00066:001584.2583:00789
00790:-00038:+00068:+00064:001584.2583:00790
00791:-00074:+00046:+00045:001598.0983:00791
00792:-00113:+00039:+00078:001598.0983:00792
00793:-00129:+00051:+00112:001598.0983:00793
00794:-00141:+00038:+00139:001598.0983:00794
00795:-00141:+00031:+00094:001598.0983:00795
00796:-00154:-00004:+00079:001598.0983:00796
00797:-00144:+00008:+00065:001598.0983:00797
00798:-00096:+00006:+00032:001598.0983:00798
00799:-00067:-00004:+00011:001598.0983:00799
00800:-00040:+00020:+00119:001598.0983:00800
00801:+00010:+00016:+00080:001598.0983:00801
00802:+00072:+00036:+00105:001598.0983:00802
00803:+00095:+00025:+00095:001656.3129:00803
00804:+00102:+00030:+00129:001656.3129:00804
00805:+00125:+00053:+00081:001656.3129:00805
00806:+00124:+00053:+00110:001656.3129:00806
00807:+00102:+00051:+00053:001656.3129:00807
00808:+00080:+00051:+00007:001656.3129:00808
00809:+00090:+00031:+00017:001656.3129:00809
00810:+00064:+00027:+00012:001656.3129:00810
00811:+00039:-00001:+00027:001656.3129:00811
00812:+00036:+00019:+00059:001656.3129:00812
00813:+00018:-00005:+00019:001656.3129:00813
00814:-00003:-00017:-00029:001656.3129:00814
00815:-00003:-00032:+00041:001610.9036:00815
00816:-00028:-00041:+00056:001610.9036:00816
00817:-00048:-00053:+00055:001610.9036:00817
00818:-00059:-00063:+00049:001610.9036:00818
00819:-00066:-00065:+00084:001610.9036:00819
00820:-00086:-00080:+00053:001610.9036:00820
00821:-00077:-00079:+00017:001610.9036:00821
00822:-00062:-00075:+00015:001610.9036:00822
00823:-00069:-00099:-00012:001610.9036:00823
00824:-00058:-00071:+00010:001610.9036:00824
00825:-00016:-00083:+00003:001610.9036:00825
00826:+00012:-00095:+00087:001610.9036:00826
00827:+00007:-00071:+00024:001610.9036:00827
00828:+00060:-00067:-00019:001589.9570:00828
00829:+00058:-00065:-00056:001589.9570:00829
00830:+00146:-00041:+00035:001589.9570:00830
00831:+00125:-00052:-00057:001589.9570:00831
00832:+00209:-00004:-00031:001589.9570:00832
00833:+00186:-00027:+00033:001589.9570:00833
00834:+00225:+00015:+00042:001589.9570:00834
00835:+00180:-00022:+00031:001589.9570:00835
00836:+00199:-00023:-00015:001589.9570:00836
00837:+00171:-00010:-00014:001589.9570:00837
00838:+00171:-00005:-00013:001589.9570:00838
00839:+00152:-00020:+00008:001589.9570:00839
00840:+00093:-00011:+00011:001612.1002:00840
00841:+00105:+00001:+00004:001612.1002:00841
00842:+00035:-00009:+00029:001612.1002:00842
00843:+00031:-00036:-00007:001612.1002:00843
00844:-00027:-00048:+00006:001612.1002:00844
00845:-00035:-00065:-00044:001612.1002:00845
00846:-00054:-00064:+00007:001612.1002:00846
00847:-00029:-00061:-00015:001612.1002:00847
00848:-00043:-00080:-00019:001612.1002:00848
00849:-00038:-00075:-00019:001612.1002:00849
00850:-00018:-00083:-00005:001612.1002:00850
00851:-00018:-00094:-00030:001612.1002:00851
00852:-00043:-00073:-00047:001612.1002:00852
00853:+00001:-00094:-00050:001529.7714:00853
00854:-00011:-00077:-00054:001529.7714:00854
00855:+00003:-00093:-00051:001529.7714:00855
00856:+00045:-00060:-00039:001529.7714:00856
00857:+00046:-00079:+00006:001529.7714:00857
00858:+00072:-00062:+00006:001529.7714:00858
00859:+00076:-00064:-00006:001529.7714:00859
00860:+00070:-00026:-00045:001529.7714:00860
00861:+00088:-00012:-00047:001529.7714:00861
00862:+00094:+00007:-00062:001529.7714:00862
00863:+00085:+00000:-00041:001529.7714:00863
00864:+00091:+00020:-00046:001529.7714:00864
00865:+00052:+00019:-00038:001529.7714:00865
00866:+00056:+00038:-00058:001529.7714:00866
00867:+00009:+00024:-00064:001466.9298:00867
00868:+00018:+00026:-00041:001466.9298:00868
00869:-00004:+00051:-00047:001466.9298:00869
00870:-00022:+00043:-00043:001466.9298:00870
00871:-00029:+00043:-00064:001466.9298:00871
00872:-00035:+00067:-00042:001466.9298:00872
00873:-00054:+00084:-00050:001466.9298:00873
00874:-00047:+00057:-00074:001466.9298:00874
00875:-00066:+00083:-00094:001466.9298:00875
00876:-00066:+00093:-00073:001466.9298:00876
00877:-00085:+00075:-00075:001466.9298:00877
00878:-00085:+00087:-00060:001466.9298:00878
00879:-00083:+00085:-00044:001466.9298:00879
00880:-00066:+00099:-00014:001466.9298:00880
00881:-00060:+00099:-00032:001434.9562:00881
00882:-00067:+00098:-00019:001434.9562:00882
00883:-00049:+00098:-00043:001434.9562:00883
00884:-00068:+00073:-00037:001434.9562:00884
00885:-00044:+00095:-00053:001434.9562:00885
00886:-00042:+00074:-00082:001434.9562:00886
00887:-00034:+00078:-00063:001434.9562:00887
00888:-00038:+00065:-00003:001434.9562:00888
00889:-00043:+00032:+00023:001434.9562:00889
00890:-00026:+00033:+00026:001434.9562:00890
00891:-00026:+00002:+00023:001434.9562:00891
00892:-00036:-00020:+00005:001434.9562:00892
00893:-00032:-00012:-00016:001434.9562:00893
00894:-00053:-00014:-00032:001434.9562:00894
00895:-00038:-00032:-00043:001434.9562:00895
00896:-00056:-00043:-00032:001314.9302:00896
00897:-00045:-00071:+00031:001314.9302:00897
00898:-00062:-00074:+00045:001314.9302:00898
00899:-00062:-00090:+00010:001314.9302:00899
00900:-00098:-00107:-00004:001314.9302:00900
00901:-00078:-00096:-00003:001314.9302:00901
00902:-00097:-00097:-00004:001314.9302:00902
00903:-00085:-00090:+00028:001314.9302:00903
00904:-00069:-00083:+00035:001314.9302:00904
00905:-00034:-00059:+00072:001314.9302:00905
00906:-00056:-00056:+00032:001314.9302:00906
00907:-00065:-00037:+00101:001314.9302:00907
00908:-00059:-00015:+00006:001314.9302:00908
00909:-00074:+00006:+00005:001314.9302:00909
00910:-00050:-00002:-00033:001314.9302:00910
00911:-00063:+00043:+00022:001314.9302:00911
00912:-00067:+00014:+00041:001214.8438:00912
00913:-00064:+00042:+00073:001214.8438:00913
00914:-00066:+00050:+00041:001214.8438:00914
00915:-00071:+00064:+00056:001214.8438:00915
00916:-00070:+00068:+00049:001214.8438:00916
00917:-00050:+00063:+00080:001214.8438:00917
00918:-00073:+00077:+00059:001214.8438:00918
00919:-00080:+00084:+00071:001214.8438:00919
00920:-00100:+00069:+00031:001214.8438:00920
00921:-00118:+00077:+00050:001214.8438:00921
00922:-00119:+00062:+00042:001214.8438:00922
00923:-00119:+00064:+00056:001214.8438:00923
00924:-00107:+00039:+00070:001214.8438:00924
00925:-00111:+00052:+00085:001214.8438:00925
00926:-00106:+00027:+00088:001214.8438:00926
00927:-00108:+00062:+00049:001214.8438:00927
00928:-00119:+00043:+00061:001214.8438:00928
00929:-00104:+00062:+00072:001194.2448:00929
00930:-00119:+00067:+00098:001194.2448:00930
00931:-00096:+00066:+00075:001194.2448:00931
00932:-00114:+00067:+00062:001194.2448:00932
00933:-00094:+00068:+00063:001194.2448:00933
00934:-00090:+00063:+00086:001194.2448:00934
00935:-00076:+00040:+00043:001194.2448:00935
00936:-00077:+00042:+00054:001194.2448:00936
00937:-00082:+00045:+00028:001194.2448:00937
00938:-00070:+00026:+00056:001194.2448:00938
00939:-00082:+00038:+00020:001194.2448:00939
00940:-00064:+00035:+00062:001194.2448:00940
00941:-00073:+00012:+00052:001194.2448:00941
00942:-00085:-00002:+00037:001194.2448:00942
00943:-00066:+00021:+00056:001194.2448:00943
00944:-00073:-00004:+00030:001194.2448:00944
00945:-00084:+00003:+00014:001194.2448:00945
00946:-00082:-00003:+00042:001173.6523:00946
00947:-00072:+00000:+00053:001173.6523:00947
00948:-00076:+00017:+00033:001173.6523:00948
00949:-00084:+00005:+00028:001173.6523:00949
00950:-00074:-00006:+00033:001173.6523:00950
00951:-00064:-00016:+00013:001173.6523:00951
00952:-00066:-00022:+00000:001173.6523:00952
00953:-00068:-00033:-00017:001173.6523:00953
00954:-00071:-00034:-00021:001173.6523:00954
00955:-00051:-00035:-00042:001173.6523:00955
00956:-00050:-00032:-00002:001173.6523:00956
00957:-00044:-00028:+00013:001173.6523:00957
00958:-00045:-00049:+00021:001173.6523:00958
00959:-00031:-00047:+00024:001173.6523:00959
00960:-00030:-00033:-00009:001173.6523:00960
00961:-00036:-00024:-00024:001173.6523:00961
00962:-00003:+00005:-00022:001235.2561:00962
00963:+00012:-00023:-00009:001235.2561:00963
00964:+00003:+00018:-00017:001235.2561:00964
00965:+00007:-00006:+00036:001235.2561:00965
00966:+00021:+00035:+00018:001235.2561:00966
00967:-00035:+00035:-00039:001235.2561:00967
00968:+00004:+00057:+00003:001235.2561:00968
00969:-00046:-00004:-00022:001235.2561:00969
00970:+00034:+00080:-00086:001235.2561:00970
00971:-00077:-00016:+00041:001235.2561:00971
00972:+00019:+00078:-00039:001235.2561:00972
00973:-00021:+00027:+00021:001235.2561:00973
00974:+00003:+00077:-00052:001235.2561:00974
00975:-00062:+00033:+00001:001235.2561:00975
00976:-00093:+00017:-00025:001235.2561:00976
00977:-00079:-00001:+00005:001347.9523:00977
00978:-00086:+00004:+00028:001347.9523:00978
00979:-00097:+00004:-00042:001347.9523:00979
00980:-00097:-00014:-00036:001347.9523:00980
00981:-00081:-00027:-00042:001347.9523:00981
00982:-00063:-00045:-00104:001347.9523:00982
00983:-00060:-00076:-00093:001347.9523:00983
00984:-00041:-00075:+00084:001347.9523:00984
00985:-00017:-00070:+00079:001347.9523:00985
00986:-00027:-00097:-00025:001347.9523:00986
00987:-00025:-00083:-00064:001347.9523:00987
00988:+00028:-00054:-00077:001347.9523:00988
00989:+00043:-00063:-00041:001347.9523:00989
00990:+00041:-00061:+00038:001347.9523:00990
00991:+00039:-00061:+00072:001347.9523:00991
00992:+00061:-00051:-00007:001383.5780:00992
00993:+00038:-00026:-00066:001383.5780:00993
00994:+00009:-00026:-00042:001383.5780:00994
00995:-00008:-00024:+00040:001383.5780:00995
00996:+00002:-00037:+00020:001383.5780:00996
00997:+00004:-00005:-00006:001383.5780:00997
00998:+00005:-00001:-00088:001383.5780:00998
00999:+00015:+00010:-00093:001383.5780:00999
01000:-00023:+00019:-00032:001383.5780:01000
01001:-00006:+00048:+00000:001383.5780:01001
01002:-00003:+00026:-00003:001383.5780:01002
01003:-00010:+00044:-00022:001383.5780:01003
01004:-00021:+00051:-00008:001383.5780:01004
01005:-00036:+00063:-00039:001383.5780:01005
01006:-00052:+00051:-00040:001434.9812:01006
01007:-00017:+00053:+00012:001434.9812:01007
01008:-00026:+00053:-00031:001434.9812:01008
01009:-00027:+00041:-00047:001434.9812:01009
01010:+00011:+00052:+00011:001434.9812:01010
01011:+00029:+00053:+00014:001434.9812:01011
01012:+00004:+00053:-00013:001434.9812:01012
01013:+00009:+00050:-00048:001434.9812:01013
01014:+00033:+00026:-00059:001434.9812:01014
01015:+00023:+00053:-00037:001434.9812:01015
01016:+00043:+00050:-00079:001434.9812:01016
01017:+00039:+00066:-00051:001434.9812:01017
01018:+00052:+00039:-00039:001434.9812:01018
01019:+00059:+00015:-00027:001545.2242:01019
01020:+00046:+00013:-00026:001545.2242:01020
01021:+00043:+00011:-00017:001545.2242:01021
01022:+00023:-00007:-00066:001545.2242:01022
01023:+00019:-00002:-00069:001545.2242:01023
01024:+00025:+00023:-00081:001545.2242:01024
01025:+00027:+00024:-00053:001545.2242:01025
01026:+00044:+00014:-00060:001545.2242:01026
01027:+00025:+00036:-00019:001545.2242:01027
01028:+00033:+00027:-00047:001545.2242:01028
01029:+00004:+00033:-00045:001545.2242:01029
01030:+00013:+00015:-00066:001545.2242:01030
01031:-00008:+00014:-00099:001548.8109:01031
01032:-00006:+00037:-00111:001548.8109:01032
01033:+00026:+00027:-00079:001548.8109:01033
01034:+00027:+00015:-00024:001548.8109:01034
01035:+00009:+00019:-00009:001548.8109:01035
01036:+00030:+00019:-00008:001548.8109:01036
01037:+00043:+00018:-00048:001548.8109:01037
01038:+00046:-00005:+00007:001548.8109:01038
01039:+00059:+00017:+00014:001548.8109:01039
01040:+00050:-00016:+00068:001548.8109:01040
01041:+00050:-00054:+00002:001548.8109:01041
01042:+00041:-00054:-00016:001548.8109:01042
01043:+00015:-00040:-00039:001548.8109:01043
01044:-00015:-00065:+00038:001575.9753:01044
01045:-00032:-00080:+00059:001575.9753:01045
01046:-00042:-00043:+00065:001575.9753:01046
01047:-00015:-00044:+00079:001575.9753:01047
01048:+00012:-00026:+00101:001575.9753:01048
01049:+00058:-00027:+00032:001575.9753:01049
01050:+00070:-00038:+00055:001575.9753:01050
01051:+00113:-00023:+00052:001575.9753:01051
01052:+00151:-00010:+00078:001575.9753:01052
01053:+00156:-00017:+00076:001575.9753:01053
01054:+00175:-00002:+00076:001575.9753:01054
01055:+00177:+00013:+00101:001575.9753:01055
01056:+00161:+00023:+00103:001643.4454:01056
01057:+00127:+00028:+00108:001643.4454:01057
01058:+00117:+00049:+00090:001643.4454:01058
01059:+00091:+00040:+00092:001643.4454:01059
01060:+00046:+00042:+00106:001643.4454:01060
01061:+00016:+00067:+00089:001643.4454:01061
01062:-00047:+00028:+00007:001643.4454:01062
01063:-00061:+00049:+00075:001643.4454:01063
01064:-00063:+00051:+00081:001643.4454:01064
01065:-00115:+00008:+00093:001643.4454:01065
01066:-00106:-00004:+00107:001643.4454:01066
01067:-00104:+00006:+00131:001643.4454:01067
01068:-00093:+00018:+00127:001643.4454:01068
01069:-00097:-00007:+00076:001615.1069:01069
01070:-00059:+00008:+00034:001615.1069:01070
01071:-00005:+00035:+00055:001615.1069:01071
01072:+00017:+00011:+00047:001615.1069:01072
01073:+00030:+00036:+00093:001615.1069:01073
01074:+00044:+00008:+00092:001615.1069:01074
01075:+00073:+00026:+00096:001615.1069:01075
01076:+00103:+00036:+00056:001615.1069:01076
01077:+00101:+00023:+00046:001615.1069:01077
01078:+00109:+00027:+00070:001615.1069:01078
01079:+00091:+00038:+00039:001615.1069:01079
01080:+00070:+00033:+00024:001615.1069:01080
01081:+00062:+00046:+00009:001608.3618:01081
01082:+00040:+00037:+00026:001608.3618:01082
01083:+00009:+00024:+00009:001608.3618:01083
01084:-00003:+00023:-00004:001608.3618:01084
01085:-00023:+00033:-00017:001608.3618:01085
01086:-00043:-00004:-00026:001608.3618:01086
01087:-00058:-00006:+00027:001608.3618:01087
01088:-00068:-00018:+00046:001608.3618:01088
01089:-00049:-00024:+00040:001608.3618:01089
01090:-00046:-00065:+00075:001608.3618:01090
01091:-00030:-00043:+00085:001608.3618:01091
01092:-00070:-00057:+00037:001608.3618:01092
01093:-00051:-00079:-00026:001643.4755:01093
01094:-00031:-00080:+00009:001643.4755:01094
01095:+00000:-00056:-00013:001643.4755:01095
01096:+00000:-00058:-00002:001643.4755:01096
01097:+00062:-00047:+00017:001643.4755:01097
01098:+00086:-00015:-00063:001643.4755:01098
01099:+00112:-00019:-00017:001643.4755:01099
01100:+00165:-00002:-00016:001643.4755:01100
01101:+00249:+00011:+00043:001643.4755:01101
01102:+00196:+00000:-00031:001643.4755:01102
01103:+00246:+00009:+00066:001643.4755:01103
01104:+00193:-00022:+00043:001643.4755:01104
01105:+00191:+00031:-00063:001643.4755:01105
01106:+00154:+00002:-00109:001574.2718:01106
01107:+00158:+00010:-00058:001574.2718:01107
01108:+00098:+00004:-00030:001574.2718:01108
01109:+00088:-00020:+00087:001574.2718:01109
01110:+00079:-00033:+00048:001574.2718:01110
01111:+00042:-00031:+00072:001574.2718:01111
01112:+00009:-00061:+00014:001574.2718:01112
01113:+00008:-00046:+00058:001574.2718:01113
01114:-00009:-00056:-00018:001574.2718:01114
01115:+00012:-00058:-00012:001574.2718:01115
01116:-00011:-00091:-00009:001574.2718:01116
01117:-00027:-00093:-00017:001574.2718:01117
01118:-00042:-00100:-00031:001574.2718:01118
01119:-00057:-00111:-00009:001516.7203:01119
01120:-00045:-00106:-00011:001516.7203:01120
01121:-00033:-00112:-00001:001516.7203:01121
01122:-00026:-00102:-00003:001516.7203:01122
01123:+00011:-00094:+00005:001516.7203:01123
01124:+00041:-00096:+00002:001516.7203:01124
01125:+00073:-00061:+00012:001516.7203:01125
01126:+00078:-00077:+00012:001516.7203:01126
01127:+00074:-00049:+00011:001516.7203:01127
01128:+00092:-00047:+00007:001516.7203:01128
01129:+00083:-00010:+00000:001516.7203:01129
01130:+00104:+00020:-00019:001516.7203:01130
01131:+00092:+00032:-00030:001516.7203:01131
01132:+00097:+00027:-00031:001516.7203:01132
01133:+00084:+00051:-00010:001501.2912:01133
01134:+00054:+00051:-00019:001501.2912:01134
01135:+00072:+00064:-00047:001501.2912:01135
01136:+00021:+00062:-00043:001501.2912:01136
01137:+00005:+00046:-00053:001501.2912:01137
01138:-00025:+00063:-00057:001501.2912:01138
01139:-00029:+00052:-00053:001501.2912:01139
01140:-00057:+00052:-00048:001501.2912:01140
01141:-00064:+00040:-00009:001501.2912:01141
01142:-00088:+00049:-00027:001501.2912:01142
01143:-00073:+00049:-00041:001501.2912:01143
01144:-00077:+00038:-00037:001501.2912:01144
01145:-00065:+00024:-00038:001501.2912:01145
01146:-00064:+00019:-00057:001501.2912:01146
01147:-00044:+00015:-00089:001388.2233:01147
01148:-00053:+00012:-00056:001388.2233:01148
01149:-00019:+00024:-00073:001388.2233:01149
01150:-00032:+00029:-00056:001388.2233:01150
01151:-00036:+00051:-00055:001388.2233:01151
01152:-00040:+00054:-00063:001388.2233:01152
01153:-00015:+00063:-00059:001388.2233:01153
01154:-00015:+00069:-00047:001388.2233:01154
01155:-00027:+00055:-00059:001388.2233:01155
01156:-00016:+00069:-00067:001388.2233:01156
01157:+00000:+00059:-00089:001388.2233:01157
01158:-00022:+00079:-00038:001388.2233:01158
01159:-00004:+00055:-00023:001388.2233:01159
01160:-00033:+00052:+00018:001388.2233:01160
01161:-00036:+00051:-00005:001388.2233:01161
01162:-00046:+00024:-00061:001291.3270:01162
01163:-00050:+00031:-00078:001291.3270:01163
01164:-00069:+00016:-00059:001291.3270:01164
01165:-00079:+00016:+00022:001291.3270:01165
01166:-00067:-00017:+00023:001291.3270:01166
01167:-00073:-00009:+00027:001291.3270:01167
01168:-00082:-00015:-00016:001291.3270:01168
01169:-00089:-00041:+00004:001291.3270:01169
01170:-00112:-00045:+00023:001291.3270:01170
01171:-00094:-00066:+00003:001291.3270:01171
01172:-00101:-00061:-00009:001291.3270:01172
01173:-00115:-00057:+00036:001291.3270:01173
01174:-00100:-00074:+00032:001291.3270:01174
01175:-00127:-00079:+00077:001291.3270:01175
01176:-00113:-00079:+00021:001291.3270:01176
01177:-00127:-00054:+00003:001291.3270:01177
01178:-00105:-00046:+00026:001291.3270:01178
01179:-00129:-00067:+00034:001243.4458:01179
01180:-00118:-00046:+00058:001243.4458:01180
01181:-00097:-00026:+00033:001243.4458:01181
01182:-00084:-00037:+00050:001243.4458:01182
01183:-00084:-00033:+00047:001243.4458:01183
01184:-00082:-00011:+00049:001243.4458:01184
01185:-00069:+00004:+00052:001243.4458:01185
01186:-00059:+00002:+00069:001243.4458:01186
01187:-00045:+00023:+00035:001243.4458:01187
01188:-00067:+00022:+00066:001243.4458:01188
01189:-00062:+00012:+00065:001243.4458:01189
01190:-00085:+00028:+00078:001243.4458:01190
01191:-00083:+00049:+00050:001243.4458:01191
01192:-00098:+00047:+00069:001243.4458:01192
01193:-00094:+00030:+00047:001243.4458:01193
01194:-00105:+00049:+00045:001243.4458:01194
01195:-00107:+00036:+00033:001243.4458:01195
01196:-00110:+00027:+00059:001162.6785:01196
01197:-00102:+00028:+00050:001162.6785:01197
01198:-00112:+00067:+00073:001162.6785:01198
01199:-00089:+00055:+00072:001162.6785:01199
01200:-00096:+00083:+00080:001162.6785:01200
01201:-00102:+00078:+00065:001162.6785:01201
01202:-00096:+00077:+00073:001162.6785:01202
01203:-00094:+00070:+00062:001162.6785:01203
01204:-00109:+00073:+00027:001162.6785:01204
01205:-00109:+00055:+00024:001162.6785:01205
01206:-00113:+00079:+00028:001162.6785:01206
01207:-00095:+00081:+00021:001162.6785:01207
01208:-00096:+00077:-00017:001162.6785:01208
01209:-00077:+00056:+00042:001162.6785:01209
01210:-00083:+00066:+00042:001162.6785:01210
01211:-00082:+00049:+00029:001162.6785:01211
01212:-00057:+00048:+00036:001162.6785:01212
01213:-00048:+00048:+00014:001172.7176:01213
01214:-00044:+00027:-00005:001172.7176:01214
01215:-00033:+00048:+00031:001172.7176:01215
01216:-00037:+00040:+00058:001172.7176:01216
01217:-00030:+00053:+00032:001172.7176:01217
01218:-00043:+00040:+00041:001172.7176:01218
01219:-00036:+00048:+00032:001172.7176:01219
01220:-00068:+00029:+00025:001172.7176:01220
01221:-00061:+00025:+00012:001172.7176:01221
01222:-00046:+00015:-00001:001172.7176:01222
01223:-00071:+00032:-00046:001172.7176:01223
01224:-00061:+00016:-00049:001172.7176:01224
01225:-00060:+00020:+00001:001172.7176:01225
01226:-00049:-00006:+00028:001172.7176:01226
01227:-00067:+00002:+00021:001172.7176:01227
01228:-00070:-00011:+00037:001287.6805:01228
01229:-00068:-00019:-00001:001287.6805:01229
01230:-00075:-00032:+00013:001287.6805:01230
01231:-00068:-00009:+00010:001287.6805:01231
01232:-00049:-00032:+00008:001287.6805:01232
01233:-00045:-00038:-00028:001287.6805:01233
01234:-00047:-00038:-00014:001287.6805:01234
01235:-00032:-00015:+00007:001287.6805:01235
01236:-00043:-00029:+00025:001287.6805:01236
01237:-00038:-00010:+00017:001287.6805:01237
01238:+00004:-00019:+00020:001287.6805:01238
01239:-00018:-00050:+00070:001287.6805:01239
01240:+00078:+00006:-00010:001287.6805:01240
01241:+00025:-00021:+00038:001287.6805:01241
01242:-00040:-00061:+00032:001287.6805:01242
01243:-00037:-00010:+00013:001312.1469:01243
01244:-00069:-00031:-00008:001312.1469:01244
01245:-00012:+00020:-00039:001312.1469:01245
01246:-00044:+00004:-00054:001312.1469:01246
01247:-00027:+00035:-00013:001312.1469:01247
01248:-00087:+00000:+00051:001312.1469:01248
01249:-00021:+00014:+00008:001312.1469:01249
01250:-00088:+00016:-00060:001312.1469:01250
01251:-00052:+00025:+00007:001312.1469:01251
01252:-00056:+00004:-00015:001312.1469:01252
01253:-00067:-00018:-00066:001312.1469:01253
01254:-00043:-00026:-00027:001312.1469:01254
01255:-00018:-00042:+00120:001312.1469:01255
01256:-00020:-00026:+00038:001312.1469:01256
01257:-00058:-00053:-00028:001312.1469:01257
01258:-00027:-00062:-00109:001360.1174:01258
01259:-00029:-00043:-00105:001360.1174:01259
01260:-00006:-00052:-00074:001360.1174:01260
01261:+00017:-00046:+00055:001360.1174:01261
01262:+00010:-00056:+00022:001360.1174:01262
01263:+00006:-00045:-00029:001360.1174:01263
01264:+00031:-00050:-00035:001360.1174:01264
01265:-00009:-00033:-00061:001360.1174:01265
01266:+00002:+00002:+00003:001360.1174:01266
01267:-00007:+00017:+00075:001360.1174:01267
01268:+00026:-00006:+00026:001360.1174:01268
01269:+00015:+00033:-00106:001360.1174:01269
01270:+00005:+00011:-00021:001360.1174:01270
01271:+00000:-00001:-00031:001360.1174:01271
01272:-00026:+00016:+00012:001454.7597:01272
01273:-00007:+00017:+00036:001454.7597:01273
01274:+00015:-00005:+00008:001454.7597:01274
01275:-00007:+00007:-00057:001454.7597:01275
01276:+00000:+00005:-00021:001454.7597:01276
01277:-00027:+00001:-00072:001454.7597:01277
01278:-00015:-00020:-00070:001454.7597:01278
01279:-00001:+00015:-00063:001454.7597:01279
01280:-00021:-00004:-00013:001454.7597:01280
01281:-00021:+00007:-00030:001454.7597:01281
01282:-00024:+00011:-00021:001454.7597:01282
01283:+00000:+00013:-00037:001454.7597:01283
01284:-00004:+00009:-00049:001454.7597:01284
01285:-00012:+00023:-00052:001454.7597:01285
01286:-00009:+00035:-00057:001468.4473:01286
01287:+00031:+00031:-00022:001468.4473:01287
01288:+00031:+00016:-00011:001468.4473:01288
01289:+00045:+00017:+00025:001468.4473:01289
01290:+00015:-00004:-00030:001468.4473:01290
01291:+00013:+00013:-00050:001468.4473:01291
01292:+00005:+00012:-00087:001468.4473:01292
01293:+00028:+00026:-00086:001468.4473:01293
01294:+00012:+00024:-00108:001468.4473:01294
01295:+00007:+00026:-00074:001468.4473:01295
01296:+00018:+00012:-00038:001468.4473:01296
01297:+00011:+00016:-00007:001468.4473:01297
01298:+00003:+00017:-00004:001468.4473:01298
01299:+00011:+00010:+00021:001509.3975:01299
01300:+00016:+00010:-00045:001509.3975:01300
01301:+00016:+00032:-00092:001509.3975:01301
01302:+00005:+00024:-00128:001509.3975:01302
01303:-00007:+00034:-00120:001509.3975:01303
01304:-00011:+00013:+00005:001509.3975:01304
01305:-00006:-00001:+00069:001509.3975:01305
01306:-00005:+00006:+00027:001509.3975:01306
01307:-00018:-00004:-00032:001509.3975:01307
01308:-00016:+00007:-00062:001509.3975:01308
01309:-00016:-00004:-00059:001509.3975:01309
01310:-00009:+00006:-00079:001509.3975:01310
01311:+00016:+00006:-00053:001595.8210:01311
01312:+00017:-00034:-00030:001595.8210:01312
01313:+00013:-00051:+00000:001595.8210:01313
01314:-00023:-00049:+00018:001595.8210:01314
01315:-00014:-00048:+00040:001595.8210:01315
01316:-00030:-00052:+00004:001595.8210:01316
01317:-00024:-00052:-00033:001595.8210:01317
01318:-00005:-00049:-00009:001595.8210:01318
01319:-00006:-00042:+00003:001595.8210:01319
01320:+00016:-00060:+00099:001595.8210:01320
01321:+00031:-00057:+00118:001595.8210:01321
01322:+00017:-00079:+00070:001595.8210:01322
01323:+00024:-00056:+00020:001595.8210:01323
01324:+00041:-00051:-00055:001584.2794:01324
01325:+00022:-00024:-00048:001584.2794:01325
01326:+00057:-00032:+00071:001584.2794:01326
01327:+00064:+00004:+00165:001584.2794:01327
01328:+00076:+00010:+00146:001584.2794:01328
01329:+00067:+00042:+00121:001584.2794:01329
01330:+00092:+00077:+00112:001584.2794:01330
01331:+00070:+00109:+00137:001584.2794:01331
01332:+00077:+00115:+00036:001584.2794:01332
01333:+00064:+00121:+00043:001584.2794:01333
01334:+00053:+00122:+00102:001584.2794:01334
01335:+00046:+00137:+00090:001584.2794:01335
01336:+00024:+00125:+00074:001596.0451:01336
01337:+00010:+00119:+00094:001596.0451:01337
01338:-00025:+00123:+00046:001596.0451:01338
01339:-00056:+00119:+00063:001596.0451:01339
01340:-00065:+00081:+00071:001596.0451:01340
01341:-00100:+00084:+00046:001596.0451:01341
01342:-00085:+00041:+00089:001596.0451:01342
01343:-00090:+00018:+00050:001596.0451:01343
01344:-00130:-00019:+00061:001596.0451:01344
01345:-00090:-00028:+00070:001596.0451:01345
01346:-00090:-00042:+00046:001596.0451:01346
01347:-00051:-00056:+00043:001596.0451:01347
01348:-00015:-00060:+00049:001596.0451:01348
01349:+00012:-00065:+00068:001654.1751:01349
01350:+00029:-00079:+00067:001654.1751:01350
01351:+00047:-00046:+00059:001654.1751:01351
01352:+00085:-00025:+00085:001654.1751:01352
01353:+00124:-00021:+00072:001654.1751:01353
01354:+00135:+00016:+00101:001654.1751:01354
01355:+00144:+00034:+00075:001654.1751:01355
01356:+00153:+00030:+00043:001654.1751:01356
01357:+00132:+00050:+00019:001654.1751:01357
01358:+00101:+00068:+00052:001654.1751:01358
01359:+00086:+00062:+00004:001654.1751:01359
01360:+00058:+00043:-00006:001654.1751:01360
01361:+00042:+00063:+00008:001602.6069:01361
01362:+00009:+00045:-00024:001602.6069:01362
01363:+00000:+00042:-00045:001602.6069:01363
01364:-00039:+00052:+00004:001602.6069:01364
01365:-00035:+00052:+00021:001602.6069:01365
01366:-00082:+00023:-00039:001602.6069:01366
01367:-00102:-00001:-00035:001602.6069:01367
01368:-00077:-00004:+00029:001602.6069:01368
01369:-00097:-00020:+00065:001602.6069:01369
01370:-00089:-00019:-00010:001602.6069:01370
01371:-00072:-00006:-00006:001602.6069:01371
01372:-00057:-00019:-00066:001602.6069:01372
01373:-00062:-00024:+00146:001602.6069:01373
01374:+00095:-00043:+00106:001566.0817:01374
01375:+00091:-00042:+00056:001566.0817:01375
01376:+00136:-00077:-00005:001566.0817:01376
01377:+00119:-00064:-00060:001566.0817:01377
01378:+00206:-00042:-00039:001566.0817:01378
01379:+00116:-00055:-00035:001566.0817:01379
01380:+00245:-00027:+00012:001566.0817:01380
01381:+00172:-00034:+00067:001566.0817:01381
01382:+00199:-00047:+00005:001566.0817:01382
01383:+00176:-00034:+00100:001566.0817:01383
01384:+00143:-00036:+00026:001566.0817:01384
01385:+00124:-00046:+00039:001566.0817:01385
01386:+00089:-00068:+00033:001566.0817:01386
01387:+00086:-00066:+00043:001577.9415:01387
01388:+00055:-00056:+00019:001577.9415:01388
01389:+00037:-00050:-00013:001577.9415:01389
01390:+00027:-00039:+00040:001577.9415:01390
01391:+00012:-00043:+00058:001577.9415:01391
01392:+00014:-00049:+00002:001577.9415:01392
01393:-00014:-00031:-00032:001577.9415:01393
01394:-00028:-00041:-00057:001577.9415:01394
01395:-00042:-00052:-00022:001577.9415:01395
01396:-00018:-00026:+00022:001577.9415:01396
01397:-00041:-00012:+00041:001577.9415:01397
01398:-00051:-00037:+00021:001577.9415:01398
01399:-00037:-00012:+00017:001577.9415:01399
01400:-00051:-00015:-00009:001500.2874:01400
01401:-00014:-00019:-00004:001500.2874:01401
01402:-00020:-00034:+00056:001500.2874:01402
01403:-00027:-00025:-00003:001500.2874:01403
01404:+00013:-00034:-00032:001500.2874:01404
01405:+00043:-00036:-00027:001500.2874:01405
01406:+00034:-00038:-00030:001500.2874:01406
01407:+00055:-00029:-00038:001500.2874:01407
01408:+00094:-00035:-00032:001500.2874:01408
01409:+00085:-00026:-00042:001500.2874:01409
01410:+00094:-00031:+00007:001500.2874:01410
01411:+00094:-00033:-00020:001500.2874:01411
01412:+00055:-00011:-00028:001500.2874:01412
01413:+00034:-00012:-00055:001500.2874:01413
01414:+00020:+00005:-00073:001431.7065:01414
01415:+00027:+00017:-00080:001431.7065:01415
01416:-00011:+00020:-00073:001431.7065:01416
01417:-00001:+00008:-00079:001431.7065:01417
01418:-00014:+00022:-00010:001431.7065:01418
01419:-00014:+00019:-00027:001431.7065:01419
01420:-00035:+00011:-00020:001431.7065:01420
01421:-00050:+00038:-00073:001431.7065:01421
01422:-00063:+00035:-00052:001431.7065:01422
01423:-00069:+00047:-00053:001431.7065:01423
01424:-00044:+00080:-00073:001431.7065:01424
01425:-00044:+00073:-00054:001431.7065:01425
01426:-00049:+00098:-00066:001431.7065:01426
01427:-00049:+00095:-00078:001431.7065:01427
01428:-00068:+00088:-00051:001407.8802:01428
01429:-00049:+00087:-00009:001407.8802:01429
01430:-00051:+00095:-00009:001407.8802:01430
01431:-00056:+00108:-00041:001407.8802:01431
01432:-00056:+00091:-00103:001407.8802:01432
01433:-00036:+00113:-00097:001407.8802:01433
01434:-00034:+00090:-00075:001407.8802:01434
01435:-00055:+00092:+00008:001407.8802:01435
01436:-00032:+00079:+00033:001407.8802:01436
01437:-00057:+00057:+00008:001407.8802:01437
01438:-00060:+00044:-00074:001407.8802:01438
01439:-00046:+00051:-00053:001407.8802:01439
01440:-00066:+00032:-00014:001407.8802:01440
01441:-00060:+00014:-00018:001407.8802:01441
01442:-00066:-00017:-00016:001407.8802:01442
01443:-00058:-00023:-00012:001287.7327:01443
01444:-00062:-00039:-00050:001287.7327:01444
01445:-00084:-00043:+00074:001287.7327:01445
01446:-00051:-00074:+00024:001287.7327:01446
01447:-00103:-00081:+00071:001287.7327:01447
01448:-00073:-00090:+00029:001287.7327:01448
01449:-00086:-00075:+00024:001287.7327:01449
01450:-00084:-00089:+00021:001287.7327:01450
01451:-00088:-00080:+00038:001287.7327:01451
01452:-00071:-00094:+00019:001287.7327:01452
01453:-00099:-00069:+00058:001287.7327:01453
01454:-00092:-00080:+00043:001287.7327:01454
01455:-00104:-00062:+00074:001287.7327:01455
01456:-00095:-00066:+00043:001287.7327:01456
01457:-00118:-00061:+00046:001287.7327:01457
01458:-00095:-00025:+00034:001287.7327:01458
01459:-00112:-00020:+00056:001287.7327:01459
01460:-00115:-00021:+00029:001205.4898:01460
01461:-00100:+00017:+00050:001205.4898:01461
01462:-00102:+00010:+00069:001205.4898:01462
01463:-00094:+00032:+00067:001205.4898:01463
01464:-00086:+00050:+00069:001205.4898:01464
01465:-00083:+00068:+00017:001205.4898:01465
01466:-00085:+00068:+00052:001205.4898:01466
01467:-00067:+00069:+00062:001205.4898:01467
01468:-00072:+00075:+00055:001205.4898:01468
01469:-00071:+00085:+00004:001205.4898:01469
01470:-00060:+00087:+00052:001205.4898:01470
01471:-00059:+00108:+00043:001205.4898:01471
01472:-00078:+00090:+00029:001205.4898:01472
01473:-00097:+00091:+00057:001205.4898:01473
01474:-00101:+00092:+00067:001205.4898:01474
01475:-00089:+00088:+00036:001205.4898:01475
01476:-00119:+00086:+00056:001205.4898:01476
01477:-00096:+00073:+00087:001220.7421:01477
01478:-00115:+00077:+00070:001220.7421:01478
01479:-00095:+00068:+00029:001220.7421:01479
01480:-00096:+00067:+00019:001220.7421:01480
01481:-00091:+00050:-00002:001220.7421:01481
01482:-00105:+00053:-00032:001220.7421:01482
01483:-00100:+00027:-00017:001220.7421:01483
01484:-00097:+00046:+00010:001220.7421:01484
01485:-00100:+00024:+00003:001220.7421:01485
01486:-00081:+00028:+00014:001220.7421:01486
01487:-00084:+00036:+00036:001220.7421:01487
01488:-00066:+00047:+00000:001220.7421:01488
01489:-00048:+00026:+00000:001220.7421:01489
01490:-00033:+00066:+00023:001220.7421:01490
01491:-00033:+00037:+00014:001220.7421:01491
01492:-00030:+00046:+00017:001220.7421:01492
01493:-00033:+00038:+00038:001222.0344:01493
01494:-00035:+00035:+00010:001222.0344:01494
01495:-00070:+00013:-00004:001222.0344:01495
01496:-00032:+00015:+00024:001222.0344:01496
01497:-00047:+00016:+00022:001222.0344:01497
01498:-00030:+00012:+00023:001222.0344:01498
01499:-00036:-00006:+00041:001222.0344:01499
01500:-00052:-00008:+00023:001222.0344:01500
01501:-00072:+00006:-00048:001222.0344:01501
01502:-00047:-00007:+00004:001222.0344:01502
01503:-00046:-00004:+00027:001222.0344:01503
01504:-00056:-00006:+00035:001222.0344:01504
01505:-00035:+00006:+00046:001222.0344:01505
01506:-00034:-00007:+00035:001222.0344:01506
01507:-00056:+00001:-00016:001222.0344:01507
01508:-00005:+00016:-00050:001275.5539:01508
01509:-00062:+00001:-00120:001275.5539:01509
01510:+00099:+00016:+00015:001275.5539:01510
01511:-00067:-00015:+00067:001275.5539:01511
01512:+00051:+00009:+00014:001275.5539:01512
01513:-00017:-00048:+00069:001275.5539:01513
01514:+00040:+00000:-00043:001275.5539:01514
01515:+00014:-00053:+00073:001275.5539:01515
01516:-00038:-00027:-00015:001275.5539:01516
01517:-00028:-00021:+00004:001275.5539:01517
01518:-00038:-00002:+00000:001275.5539:01518
01519:-00071:+00021:+00068:001275.5539:01519
01520:-00004:+00009:+00057:001275.5539:01520
01521:-00047:+00022:+00000:001275.5539:01521
01522:-00055:+00002:-00004:001275.5539:01522
01523:-00033:+00005:-00003:001378.7767:01523
01524:-00055:-00018:+00007:001378.7767:01524
01525:-00045:-00016:-00043:001378.7767:01525
01526:-00042:-00013:-00104:001378.7767:01526
01527:+00015:-00009:+00026:001378.7767:01527
01528:+00004:-00018:+00103:001378.7767:01528
01529:-00001:-00015:+00020:001378.7767:01529
01530:-00001:-00041:-00087:001378.7767:01530
01531:+00012:-00025:-00068:001378.7767:01531
01532:+00004:-00051:+00009:001378.7767:01532
01533:+00014:-00066:+00058:001378.7767:01533
01534:+00010:-00060:+00047:001378.7767:01534
01535:+00015:-00057:-00018:001378.7767:01535
01536:+00028:-00077:-00041:001378.7767:01536
01537:+00014:-00043:-00071:001405.4071:01537
01538:+00032:-00013:-00032:001405.4071:01538
01539:+00018:-00033:-00008:001405.4071:01539
01540:+00013:-00009:-00014:001405.4071:01540
01541:-00006:+00005:+00012:001405.4071:01541
01542:-00007:+00007:-00010:001405.4071:01542
01543:-00001:-00003:-00060:001405.4071:01543
01544:+00002:+00021:-00022:001405.4071:01544
01545:+00013:+00015:-00031:001405.4071:01545
01546:-00010:+00015:-00033:001405.4071:01546
01547:+00014:+00012:+00025:001405.4071:01547
01548:+00010:-00003:-00017:001405.4071:01548
01549:+00015:+00019:-00081:001405.4071:01549
01550:+00014:-00004:-00082:001405.4071:01550
01551:-00004:-00004:-00009:001455.0147:01551
01552:-00028:-00018:-00036:001455.0147:01552
01553:-00012:+00009:-00065:001455.0147:01553
01554:+00015:+00023:-00055:001455.0147:01554
01555:+00013:+00012:-00075:001455.0147:01555
01556:+00002:-00003:-00067:001455.0147:01556
01557:-00025:+00009:-00046:001455.0147:01557
01558:-00019:+00010:-00020:001455.0147:01558
01559:-00023:+00009:-00048:001455.0147:01559
01560:-00024:+00019:-00001:001455.0147:01560
01561:+00015:+00016:-00017:001455.0147:01561
01562:-00009:-00001:-00083:001455.0147:01562
01563:+00007:+00018:-00059:001455.0147:01563
01564:+00006:-00007:-00020:001554.7017:01564
01565:+00006:+00018:-00029:001554.7017:01565
01566:+00031:+00018:-00032:001554.7017:01566
01567:+00021:-00002:-00015:001554.7017:01567
01568:+00018:+00012:-00076:001554.7017:01568
01569:+00031:+00033:-00070:001554.7017:01569
01570:+00033:+00012:-00076:001554.7017:01570
01571:+00032:+00026:-00040:001554.7017:01571
01572:+00025:+00039:-00054:001554.7017:01572
01573:+00043:+00063:-00036:001554.7017:01573
01574:+00026:+00052:-00061:001554.7017:01574
01575:+00033:+00061:+00027:001554.7017:01575
01576:+00022:+00058:-00044:001554.7017:01576
01577:+00010:+00061:-00076:001556.5673:01577
01578:+00031:+00068:-00068:001556.5673:01578
01579:+00018:+00050:-00010:001556.5673:01579
01580:+00014:+00033:+00000:001556.5673:01580
01581:+00003:+00021:+00043:001556.5673:01581
01582:+00018:+00003:-00019:001556.5673:01582
01583:-00003:-00025:-00074:001556.5673:01583
01584:-00028:-00078:-00047:001556.5673:01584
01585:-00042:-00072:-00007:001556.5673:01585
01586:-00040:-00101:-00002:001556.5673:01586
01587:-00019:-00115:+00027:001556.5673:01587
01588:-00016:-00141:+00087:001556.5673:01588
01589:-00020:-00159:+00147:001583.9602:01589
01590:-00031:-00170:+00119:001583.9602:01590
01591:+00012:-00133:+00098:001583.9602:01591
01592:+00024:-00155:+00032:001583.9602:01592
01593:+00052:-00142:+00052:001583.9602:01593
01594:+00084:-00104:+00048:001583.9602:01594
01595:+00111:-00087:+00088:001583.9602:01595
01596:+00136:-00096:+00046:001583.9602:01596
01597:+00148:-00053:+00083:001583.9602:01597
01598:+00161:-00037:+00081:001583.9602:01598
01599:+00184:-00020:+00102:001583.9602:01599
01600:+00186:+00011:+00103:001583.9602:01600
01601:+00195:+00029:+00090:001583.9602:01601
01602:+00143:+00039:+00075:001652.0379:01602
01603:+00111:+00067:+00105:001652.0379:01603
01604:+00108:+00059:+00064:001652.0379:01604
01605:+00019:+00069:+00083:001652.0379:01605
01606:+00000:+00072:+00100:001652.0379:01606
01607:-00083:+00095:+00082:001652.0379:01607
01608:-00116:+00070:-00014:001652.0379:01608
01609:-00109:+00073:+00072:001652.0379:01609
01610:-00134:+00081:+00072:001652.0379:01610
01611:-00163:+00062:+00063:001652.0379:01611
01612:-00137:+00041:+00069:001652.0379:01612
01613:-00128:+00044:+00121:001652.0379:01613
01614:-00074:+00057:+00066:001619.3228:01614
01615:-00067:+00063:+00036:001619.3228:01615
01616:+00011:+00042:+00055:001619.3228:01616
01617:+00027:+00027:+00039:001619.3228:01617
01618:+00061:+00047:+00032:001619.3228:01618
01619:+00081:+00011:+00053:001619.3228:01619
01620:+00118:+00021:+00055:001619.3228:01620
01621:+00122:+00018:+00013:001619.3228:01621
01622:+00112:-00001:+00025:001619.3228:01622
01623:+00135:-00001:+00032:001619.3228:01623
01624:+00100:+00007:+00034:001619.3228:01624
01625:+00101:+00021:-00001:001619.3228:01625
01626:+00094:+00021:+00030:001618.7955:01626
01627:+00066:+00022:-00001:001618.7955:01627
01628:+00061:-00003:+00089:001618.7955:01628
01629:+00048:+00021:+00089:001618.7955:01629
01630:-00007:+00021:+00018:001618.7955:01630
01631:+00002:-00004:-00020:001618.7955:01631
01632:-00039:+00003:+00012:001618.7955:01632
01633:-00049:-00019:+00037:001618.7955:01633
01634:-00083:-00038:+00028:001618.7955:01634
01635:-00061:-00028:+00024:001618.7955:01635
01636:-00073:-00026:-00001:001618.7955:01636
01637:-00047:-00044:-00003:001618.7955:01637
01638:-00050:-00040:+00028:001654.1751:01638
01639:-00035:-00052:+00100:001654.1751:01639
01640:-00027:-00033:+00084:001654.1751:01640
01641:-00004:-00010:+00086:001654.1751:01641
01642:-00009:-00018:+00054:001654.1751:01642
01643:+00040:+00005:+00009:001654.1751:01643
01644:+00050:+00006:-00074:001654.1751:01644
01645:+00087:-00011:-00051:001654.1751:01645
01646:+00142:+00018:+00001:001654.1751:01646
01647:+00119:-00026:+00079:001654.1751:01647
01648:+00172:-00011:+00113:001654.1751:01648
01649:+00202:-00012:+00066:001654.1751:01649
01650:+00173:-00012:+00006:001654.1751:01650
01651:+00168:-00014:+00002:001580.2500:01651
01652:+00100:-00037:-00043:001580.2500:01652
01653:+00117:-00021:-00001:001580.2500:01653
01654:+00096:-00038:+00085:001580.2500:01654
01655:+00118:-00012:+00100:001580.2500:01655
01656:+00062:-00047:+00035:001580.2500:01656
01657:+00048:-00052:+00024:001580.2500:01657
01658:+00042:-00050:+00010:001580.2500:01658
01659:+00004:-00030:-00001:001580.2500:01659
01660:+00028:-00029:-00021:001580.2500:01660
01661:+00016:-00054:-00005:001580.2500:01661
01662:+00014:-00066:-00009:001580.2500:01662
01663:-00021:-00067:+00012:001580.2500:01663
01664:-00003:-00057:-00045:001525.9899:01664
01665:-00010:-00063:+00013:001525.9899:01665
01666:-00002:-00057:-00017:001525.9899:01666
01667:+00011:-00046:+00008:001525.9899:01667
01668:-00007:-00043:-00036:001525.9899:01668
01669:+00010:-00028:-00038:001525.9899:01669
01670:+00016:-00042:-00039:001525.9899:01670
01671:+00045:-00035:-00026:001525.9899:01671
01672:+00025:-00028:-00021:001525.9899:01672
01673:+00060:-00016:-00028:001525.9899:01673
01674:+00057:+00006:-00018:001525.9899:01674
01675:+00089:+00010:-00028:001525.9899:01675
01676:+00077:+00023:-00074:001525.9899:01676
01677:+00081:+00024:-00089:001503.0600:01677
01678:+00065:+00024:-00073:001503.0600:01678
01679:+00066:+00040:-00078:001503.0600:01679
01680:+00052:+00036:-00090:001503.0600:01680
01681:+00052:+00054:-00052:001503.0600:01681
01682:+00044:+00060:-00076:001503.0600:01682
01683:+00030:+00081:-00093:001503.0600:01683
01684:-00001:+00068:-00050:001503.0600:01684
01685:-00009:+00054:-00071:001503.0600:01685
01686:-00057:+00062:-00076:001503.0600:01686
01687:-00054:+00059:-00055:001503.0600:01687
01688:-00069:+00054:-00073:001503.0600:01688
01689:-00069:+00055:-00071:001503.0600:01689
01690:-00062:+00080:-00060:001503.0600:01690
01691:-00070:+00083:-00059:001503.0600:01691
01692:-00073:+00081:-00088:001372.9226:01692
01693:-00084:+00079:-00080:001372.9226:01693
01694:-00081:+00073:-00074:001372.9226:01694
01695:-00083:+00057:-00058:001372.9226:01695
01696:-00064:+00054:-00048:001372.9226:01696
01697:-00066:+00059:-00003:001372.9226:01697
01698:-00073:+00069:-00036:001372.9226:01698
01699:-00073:+00042:-00040:001372.9226:01699
01700:-00057:+00066:-00079:001372.9226:01700
01701:-00067:+00039:-00059:001372.9226:01701
01702:-00053:+00054:-00037:001372.9226:01702
01703:-00031:+00026:+00002:001372.9226:01703
01704:-00034:+00022:+00005:001372.9226:01704
01705:-00045:-00004:+00007:001372.9226:01705
01706:-00054:-00016:-00004:001372.9226:01706
01707:-00047:-00014:-00029:001372.9226:01707
01708:-00053:-00027:-00052:001261.3740:01708
01709:-00071:-00041:+00038:001261.3740:01709
01710:-00035:-00060:-00012:001261.3740:01710
01711:-00095:-00066:+00076:001261.3740:01711
01712:-00076:-00070:-00019:001261.3740:01712
01713:-00114:-00081:+00072:001261.3740:01713
01714:-00113:-00078:-00007:001261.3740:01714
01715:-00131:-00095:+00036:001261.3740:01715
01716:-00147:-00059:+00045:001261.3740:01716
01717:-00140:-00063:+00070:001261.3740:01717
01718:-00137:-00083:+00043:001261.3740:01718
01719:-00136:-00062:+00046:001261.3740:01719
01720:-00142:-00063:+00040:001261.3740:01720
01721:-00137:-00044:+00001:001261.3740:01721
01722:-00126:-00046:+00013:001261.3740:01722
01723:-00108:-00018:+00042:001261.3740:01723
01724:-00108:+00001:+00053:001261.3740:01724
01725:-00100:+00000:+00063:001194.2458:01725
01726:-00098:+00017:+00073:001194.2458:01726
01727:-00066:+00023:+00047:001194.2458:01727
01728:-00060:+00049:+00055:001194.2458:01728
01729:-00061:+00042:+00048:001194.2458:01729
01730:-00050:+00041:+00066:001194.2458:01730
01731:-00066:+00045:+00087:001194.2458:01731
01732:-00051:+00054:+00082:001194.2458:01732
01733:-00039:+00073:+00049:001194.2458:01733
01734:-00032:+00078:+00045:001194.2458:01734
01735:-00054:+00074:+00043:001194.2458:01735
01736:-00071:+00073:+00050:001194.2458:01736
01737:-00072:+00074:+00056:001194.2458:01737
01738:-00082:+00071:+00047:001194.2458:01738
01739:-00077:+00100:+00048:001194.2458:01739
01740:-00092:+00086:+00048:001194.2458:01740
01741:-00118:+00097:+00045:001194.2458:01741
01742:-00118:+00094:+00034:001120.8223:01742
01743:-00134:+00073:+00017:001120.8223:01743
01744:-00123:+00078:+00018:001120.8223:01744
01745:-00146:+00080:+00030:001120.8223:01745
01746:-00143:+00057:+00070:001120.8223:01746
01747:-00124:+00064:+00032:001120.8223:01747
01748:-00130:+00065:+00053:001120.8223:01748
01749:-00096:+00062:+00018:001120.8223:01749
01750:-00095:+00050:+00013:001120.8223:01750
01751:-00097:+00048:+00028:001120.8223:01751
01752:-00087:+00050:+00042:001120.8223:01752
01753:-00066:+00051:+00000:001120.8223:01753
01754:-00065:+00026:+00008:001120.8223:01754
01755:-00056:+00030:+00036:001120.8223:01755
01756:-00035:+00029:+00036:001120.8223:01756
01757:-00034:+00038:+00041:001120.8223:01757
01758:-00018:+00052:+00016:001120.8223:01758
01759:-00039:+00033:+00018:001161.8397:01759
01760:-00043:+00029:+00023:001161.8397:01760
01761:-00032:+00034:+00036:001161.8397:01761
01762:-00057:+00030:+00014:001161.8397:01762
01763:-00072:+00010:-00014:001161.8397:01763
01764:-00063:+00011:+00012:001161.8397:01764
01765:-00084:+00018:+00051:001161.8397:01765
01766:-00103:+00018:+00039:001161.8397:01766
01767:-00098:+00005:+00046:001161.8397:01767
01768:-00079:+00022:+00000:001161.8397:01768
01769:-00078:+00019:-00029:001161.8397:01769
01770:-00078:+00009:-00010:001161.8397:01770
01771:-00073:+00016:+00025:001161.8397:01771
01772:-00083:+00033:+00024:001161.8397:01772
01773:-00061:+00010:+00039:001161.8397:01773
01774:-00049:+00048:+00013:001161.8397:01774
01775:-00035:+00036:+00009:001290.3214:01775
01776:-00017:+00035:-00017:001290.3214:01776
01777:-00018:+00048:-00018:001290.3214:01777
01778:+00001:+00025:-00019:001290.3214:01778
01779:-00001:+00035:+00010:001290.3214:01779
01780:+00000:+00053:+00008:001290.3214:01780
01781:+00031:+00044:-00037:001290.3214:01781
01782:+00061:+00020:+00111:001290.3214:01782
01783:+00071:+00025:+00038:001290.3214:01783
01784:+00106:+00003:+00121:001290.3214:01784
01785:-00107:-00095:-00057:001290.3214:01785
01786:-00059:-00046:+00010:001290.3214:01786
01787:-00124:-00107:-00057:001290.3214:01787
01788:+00007:-00013:-00049:001290.3214:01788
01789:-00078:-00108:-00037:001290.3214:01789
01790:-00013:-00013:-00010:001333.2338:01790
01791:-00098:-00075:+00025:001333.2338:01791
01792:+00033:-00040:+00029:001333.2338:01792
01793:-00026:-00076:+00141:001333.2338:01793
01794:+00013:-00067:+00058:001333.2338:01794
01795:-00032:-00123:-00035:001333.2338:01795
01796:-00015:-00109:-00092:001333.2338:01796
01797:-00028:-00086:-00061:001333.2338:01797
01798:+00006:-00076:-00014:001333.2338:01798
01799:-00006:-00061:+00059:001333.2338:01799
01800:+00018:-00056:+00072:001333.2338:01800
01801:-00008:-00047:-00035:001333.2338:01801
01802:-00022:-00029:-00089:001333.2338:01802
01803:-00006:-00024:-00054:001333.2338:01803
01804:-00004:-00021:-00031:001396.5363:01804
01805:-00025:-00019:+00030:001396.5363:01805
01806:+00013:-00005:+00055:001396.5363:01806
01807:+00006:+00015:-00045:001396.5363:01807
01808:+00021:+00048:-00086:001396.5363:01808
01809:+00030:+00048:-00110:001396.5363:01809
01810:+00028:+00026:-00024:001396.5363:01810
01811:+00012:+00030:-00018:001396.5363:01811
01812:+00029:+00036:-00028:001396.5363:01812
01813:+00034:+00034:-00035:001396.5363:01813
01814:+00048:+00051:-00039:001396.5363:01814
01815:+00036:+00036:-00022:001396.5363:01815
01816:+00034:+00031:-00035:001396.5363:01816
01817:+00019:+00049:-00067:001396.5363:01817
01818:+00026:+00014:-00043:001501.2406:01818
01819:-00009:+00012:-00020:001501.2406:01819
01820:-00023:+00015:-00088:001501.2406:01820
01821:-00021:+00036:-00080:001501.2406:01821
01822:-00007:+00023:-00067:001501.2406:01822
01823:-00013:+00049:-00072:001501.2406:01823
01824:-00024:+00027:-00056:001501.2406:01824
01825:-00022:+00030:-00042:001501.2406:01825
01826:-00001:+00010:-00088:001501.2406:01826
01827:+00000:+00025:+00004:001501.2406:01827
01828:-00006:+00032:+00019:001501.2406:01828
01829:-00019:+00052:-00034:001501.2406:01829
01830:+00002:+00051:-00079:001501.2406:01830
01831:+00007:+00062:-00099:001520.4111:01831
01832:+00028:+00055:-00125:001520.4111:01832
01833:+00048:+00057:-00104:001520.4111:01833
01834:+00060:+00046:+00006:001520.4111:01834
01835:+00064:+00046:-00042:001520.4111:01835
01836:+00036:+00053:-00050:001520.4111:01836
01837:+00046:+00043:-00067:001520.4111:01837
01838:+00029:+00053:-00070:001520.4111:01838
01839:+00041:+00049:-00096:001520.4111:01839
01840:+00021:+00031:-00080:001520.4111:01840
01841:+00041:+00022:-00036:001520.4111:01841
01842:+00033:+00002:+00038:001520.4111:01842
01843:+00043:-00023:-00021:001520.4111:01843
01844:-00007:+00002:-00051:001554.4073:01844
01845:+00007:-00022:-00088:001554.4073:01845
01846:+00010:+00008:-00092:001554.4073:01846
01847:+00025:+00005:-00125:001554.4073:01847
01848:+00029:-00024:-00053:001554.4073:01848
01849:+00028:-00066:-00014:001554.4073:01849
01850:-00012:-00074:+00068:001554.4073:01850
01851:-00002:-00090:+00088:001554.4073:01851
01852:-00034:-00110:+00080:001554.4073:01852
01853:-00087:-00103:+00019:001554.4073:01853
01854:-00087:-00129:-00004:001554.4073:01854
01855:-00055:-00134:-00019:001554.4073:01855
01856:-00021:-00151:+00008:001632.8447:01856
01857:+00017:-00165:+00053:001632.8447:01857
01858:+00021:-00167:+00091:001632.8447:01858
01859:+00038:-00162:+00099:001632.8447:01859
01860:+00073:-00171:+00060:001632.8447:01860
01861:+00109:-00119:+00042:001632.8447:01861
01862:+00136:-00104:+00029:001632.8447:01862
01863:+00169:-00082:+00050:001632.8447:01863
01864:+00185:-00046:+00118:001632.8447:01864
01865:+00197:-00021:+00110:001632.8447:01865
01866:+00214:+00021:+00132:001632.8447:01866
01867:+00189:+00068:+00173:001632.8447:01867
01868:+00179:+00095:+00126:001612.9962:01868
01869:+00165:+00089:+00041:001612.9962:01869
01870:+00170:+00116:+00077:001612.9962:01870
01871:+00099:+00112:+00091:001612.9962:01871
01872:+00036:+00133:+00055:001612.9962:01872
01873:-00012:+00102:+00124:001612.9962:01873
01874:-00049:+00133:+00090:001612.9962:01874
01875:-00147:+00138:+00047:001612.9962:01875
01876:-00177:+00155:+00029:001612.9962:01876
01877:-00172:+00105:+00033:001612.9962:01877
01878:-00181:+00113:+00031:001612.9962:01878
01879:-00164:+00110:+00074:001612.9962:01879
01880:-00175:+00054:+00104:001612.9962:01880
01881:-00162:+00056:+00104:001614.5902:01881
01882:-00132:+00062:+00076:001614.5902:01882
01883:-00049:+00029:+00001:001614.5902:01883
01884:-00039:+00048:-00001:001614.5902:01884
01885:+00042:+00015:+00021:001614.5902:01885
01886:+00038:-00006:+00049:001614.5902:01886
01887:+00071:-00016:+00083:001614.5902:01887
01888:+00109:-00021:+00078:001614.5902:01888
01889:+00102:-00033:+00102:001614.5902:01889
01890:+00080:-00029:+00064:001614.5902:01890
01891:+00107:-00035:+00034:001614.5902:01891
01892:+00084:-00013:+00010:001614.5902:01892
01893:+00053:+00006:+00005:001667.2216:01893
01894:+00032:+00001:+00038:001667.2216:01894
01895:+00022:-00005:+00052:001667.2216:01895
01896:+00011:-00005:+00016:001667.2216:01896
01897:+00000:-00007:+00090:001667.2216:01897
01898:+00000:-00017:+00112:001667.2216:01898
01899:-00053:-00009:-00001:001667.2216:01899
01900:-00039:-00012:-00077:001667.2216:01900
01901:-00028:-00011:-00050:001667.2216:01901
01902:-00039:-00025:+00021:001667.2216:01902
01903:-00026:-00050:+00073:001667.2216:01903
01904:-00024:-00053:+00095:001667.2216:01904
01905:+00018:-00025:+00076:001621.3979:01905
01906:+00008:-00030:+00046:001621.3979:01906
01907:+00036:-00025:+00041:001621.3979:01907
01908:+00046:-00026:-00027:001621.3979:01908
01909:+00038:-00032:-00016:001621.3979:01909
01910:+00053:-00020:+00038:001621.3979:01910
01911:+00107:-00022:+00071:001621.3979:01911
01912:+00068:-00037:+00114:001621.3979:01912
01913:+00091:-00028:-00017:001621.3979:01913
01914:+00050:-00049:+00000:001621.3979:01914
01915:+00153:-00048:+00003:001621.3979:01915
01916:+00045:-00035:+00039:001621.3979:01916
01917:+00201:-00011:-00014:001621.3979:01917
01918:+00136:-00031:+00040:001591.9765:01918
01919:+00141:-00010:-00022:001591.9765:01919
01920:+00120:-00027:+00040:001591.9765:01920
01921:+00108:-00054:+00024:001591.9765:01921
01922:+00070:-00041:+00030:001591.9765:01922
01923:+00078:-00071:+00032:001591.9765:01923
01924:+00065:-00062:+00048:001591.9765:01924
01925:+00023:-00071:+00049:001591.9765:01925
01926:+00024:-00081:+00036:001591.9765:01926
01927:+00010:-00113:-00021:001591.9765:01927
01928:+00005:-00096:-00022:001591.9765:01928
01929:-00006:-00110:-00015:001591.9765:01929
01930:-00022:-00087:+00022:001595.8090:01930
01931:+00002:-00091:+00008:001595.8090:01931
01932:-00023:-00077:-00001:001595.8090:01932
01933:-00021:-00095:-00006:001595.8090:01933
01934:-00021:-00044:-00014:001595.8090:01934
01935:-00015:-00064:-00013:001595.8090:01935
01936:+00027:-00027:-00013:001595.8090:01936
01937:+00029:-00024:-00006:001595.8090:01937
01938:+00022:-00020:-00025:001595.8090:01938
01939:+00028:-00014:-00031:001595.8090:01939
01940:+00063:+00018:-00049:001595.8090:01940
01941:+00041:-00006:-00056:001595.8090:01941
01942:+00065:+00014:-00057:001595.8090:01942
01943:+00069:+00031:-00013:001595.8090:01943
01944:+00083:+00048:-00018:001493.0992:01944
01945:+00071:+00025:-00024:001493.0992:01945
01946:+00087:+00053:-00062:001493.0992:01946
01947:+00053:+00053:-00041:001493.0992:01947
01948:+00052:+00045:-00073:001493.0992:01948
01949:+00025:+00062:-00072:001493.0992:01949
01950:+00008:+00065:-00044:001493.0992:01950
01951:-00001:+00055:-00076:001493.0992:01951
01952:-00023:+00056:-00054:001493.0992:01952
01953:-00029:+00068:-00070:001493.0992:01953
01954:-00028:+00058:-00040:001493.0992:01954
01955:-00047:+00068:-00057:001493.0992:01955
01956:-00044:+00054:-00006:001493.0992:01956
01957:-00059:+00045:-00020:001493.0992:01957
01958:-00073:+00062:-00042:001394.9831:01958
01959:-00068:+00068:-00068:001394.9831:01959
01960:-00050:+00057:-00085:001394.9831:01960
01961:-00071:+00063:-00121:001394.9831:01961
01962:-00059:+00060:-00090:001394.9831:01962
01963:-00058:+00079:-00062:001394.9831:01963
01964:-00066:+00068:-00034:001394.9831:01964
01965:-00060:+00057:-00090:001394.9831:01965
01966:-00059:+00056:-00025:001394.9831:01966
01967:-00069:+00057:-00047:001394.9831:01967
01968:-00074:+00042:-00051:001394.9831:01968
01969:-00059:+00045:-00039:001394.9831:01969
01970:-00062:+00024:-00048:001394.9831:01970
01971:-00061:+00036:-00019:001394.9831:01971
01972:-00086:+00005:-00009:001394.9831:01972
01973:-00071:-00016:-00001:001326.7858:01973
01974:-00050:-00022:+00026:001326.7858:01974
01975:-00044:-00024:-00005:001326.7858:01975
01976:-00028:-00026:-00031:001326.7858:01976
01977:-00019:-00030:-00052:001326.7858:01977
01978:-00016:-00049:-00045:001326.7858:01978
01979:-00012:-00054:+00100:001326.7858:01979
01980:-00022:-00083:+00029:001326.7858:01980
01981:-00064:-00059:+00097:001326.7858:01981
01982:-00055:-00082:+00082:001326.7858:01982
01983:-00079:-00091:-00010:001326.7858:01983
01984:-00114:-00066:-00063:001326.7858:01984
01985:-00076:-00081:+00041:001326.7858:01985
01986:-00092:-00054:+00119:001326.7858:01986
01987:-00097:-00061:+00082:001326.7858:01987
01988:-00110:-00048:+00078:001326.7858:01988
01989:-00125:-00024:+00013:001326.7858:01989
01990:-00163:-00046:-00038:001172.5538:01990
01991:-00151:-00050:-00060:001172.5538:01991
01992:-00162:+00002:+00026:001172.5538:01992
01993:-00150:-00021:+00028:001172.5538:01993
01994:-00147:+00021:+00063:001172.5538:01994
01995:-00124:+00033:+00072:001172.5538:01995
01996:-00123:+00029:+00063:001172.5538:01996
01997:-00124:+00052:+00039:001172.5538:01997
01998:-00123:+00064:+00088:001172.5538:01998
01999:-00107:+00068:+00080:001172.5538:01999
02000:-00110:+00071:+00099:001172.5538:02000
02001:-00095:+00078:+00081:001172.5538:02001
02002:-00104:+00099:+00076:001172.5538:02002
02003:-00092:+00092:+00019:001172.5538:02003
02004:-00132:+00089:-00063:001172.5538:02004
02005:-00101:+00103:-00002:001172.5538:02005
02006:-00084:+00103:+00116:001172.5538:02006
02007:-00075:+00092:+00092:001172.5538:02007
02008:-00082:+00113:+00058:001114.2474:02008
02009:-00072:+00112:+00089:001114.2474:02009
02010:-00069:+00092:+00017:001114.2474:02010
02011:-00066:+00100:+00000:001114.2474:02011
02012:-00031:+00086:+00034:001114.2474:02012
02013:-00071:+00088:+00062:001114.2474:02013
02014:-00059:+00075:+00043:001114.2474:02014
02015:-00069:+00059:+00051:001114.2474:02015
02016:-00083:+00081:+00052:001114.2474:02016
02017:-00098:+00059:+00018:001114.2474:02017
02018:-00086:+00062:+00020:001114.2474:02018
02019:-00063:+00065:+00019:001114.2474:02019
02020:-00083:+00061:+00004:001114.2474:02020
02021:-00087:+00064:+00014:001114.2474:02021
02022:-00083:+00069:+00037:001114.2474:02022
02023:-00084:+00068:+00019:001114.2474:02023
02024:-00077:+00051:+00003:001114.2474:02024
02025:-00102:+00026:+00032:001202.1746:02025
02026:-00117:+00034:+00019:001202.1746:02026
02027:-00131:+00009:-00003:001202.1746:02027
02028:-00133:+00014:-00001:001202.1746:02028
02029:-00095:+00036:+00030:001202.1746:02029
02030:-00094:+00009:+00011:001202.1746:02030
02031:-00103:+00036:+00000:001202.1746:02031
02032:-00080:+00016:+00011:001202.1746:02032
02033:-00082:-00006:+00037:001202.1746:02033
02034:-00062:-00016:-00013:001202.1746:02034
02035:-00067:+00007:+00040:001202.1746:02035
02036:-00072:-00018:+00023:001202.1746:02036
02037:-00047:-00011:+00008:001202.1746:02037
02038:-00041:+00003:-00028:001202.1746:02038
02039:-00013:-00006:+00001:001202.1746:02039
02040:-00025:-00022:-00001:001257.8282:02040
02041:-00021:+00007:+00054:001257.8282:02041
02042:+00014:+00000:+00044:001257.8282:02042
02043:+00002:+00015:+00030:001257.8282:02043
02044:-00013:+00006:+00027:001257.8282:02044
02045:-00024:-00003:+00038:001257.8282:02045
02046:-00027:+00012:-00041:001257.8282:02046
02047:+00027:+00024:-00095:001257.8282:02047
02048:-00036:+00004:+00034:001257.8282:02048
02049:-00082:-00012:-00077:001257.8282:02049
02050:-00012:-00024:+00087:001257.8282:02050
02051:-00045:-00040:-00019:001257.8282:02051
02052:+00006:+00001:+00029:001257.8282:02052
02053:-00012:-00013:-00022:001257.8282:02053
02054:+00002:-00002:+00067:001257.8282:02054
02055:-00015:-00080:-00009:001257.8282:02055
02056:-00032:+00021:+00016:001321.3311:02056
02057:-00146:-00055:-00031:001321.3311:02057
02058:-00079:+00004:+00073:001321.3311:02058
02059:-00076:-00068:+00017:001321.3311:02059
02060:-00031:-00019:-00057:001321.3311:02060
02061:-00050:-00082:-00036:001321.3311:02061
02062:+00007:-00033:+00155:001321.3311:02062
02063:-00028:-00073:+00033:001321.3311:02063
02064:-00015:-00066:-00037:001321.3311:02064
02065:+00010:-00079:-00144:001321.3311:02065
02066:+00005:-00059:+00011:001321.3311:02066
02067:+00003:-00080:+00062:001321.3311:02067
02068:-00022:-00077:+00125:001321.3311:02068
02069:+00018:-00056:-00068:001321.3311:02069
02070:+00016:-00062:-00156:001431.7308:02070
02071:+00012:-00047:-00104:001431.7308:02071
02072:-00017:-00050:-00019:001431.7308:02072
02073:-00020:-00051:+00002:001431.7308:02073
02074:-00008:-00022:-00001:001431.7308:02074
02075:+00059:-00017:-00035:001431.7308:02075
02076:+00047:+00002:-00064:001431.7308:02076
02077:+00041:-00004:+00014:001431.7308:02077
02078:+00024:+00018:+00047:001431.7308:02078
02079:+00027:-00002:-00030:001431.7308:02079
02080:+00017:+00022:-00061:001431.7308:02080
02081:+00006:+00017:-00002:001431.7308:02081
02082:+00009:-00004:-00044:001431.7308:02082
02083:+00016:+00021:-00051:001451.3128:02083
02084:+00046:+00009:-00007:001451.3128:02084
02085:+00035:+00031:-00041:001451.3128:02085
02086:+00019:+00033:-00051:001451.3128:02086
02087:+00036:+00035:-00069:001451.3128:02087
02088:+00048:+00032:-00083:001451.3128:02088
02089:+00015:+00024:-00100:001451.3128:02089
02090:-00006:+00027:-00038:001451.3128:02090
02091:-00008:+00047:-00077:001451.3128:02091
02092:-00018:+00066:-00086:001451.3128:02092
02093:+00002:+00069:-00043:001451.3128:02093
02094:+00010:+00068:-00016:001451.3128:02094
02095:+00015:+00045:+00060:001451.3128:02095
02096:+00024:+00069:+00048:001451.3128:02096
02097:+00010:+00011:+00013:001498.5593:02097
02098:+00045:+00037:-00099:001498.5593:02098
02099:+00043:+00010:-00152:001498.5593:02099
02100:+00027:+00034:-00150:001498.5593:02100
02101:+00031:+00017:-00074:001498.5593:02101
02102:+00031:+00020:-00024:001498.5593:02102
02103:+00025:-00002:-00071:001498.5593:02103
02104:+00025:+00018:-00128:001498.5593:02104
02105:+00022:+00017:-00110:001498.5593:02105
02106:+00040:+00010:-00016:001498.5593:02106
02107:+00060:+00010:-00020:001498.5593:02107
02108:+00038:+00033:-00075:001498.5593:02108
02109:+00048:+00053:-00054:001587.8228:02109
02110:+00050:+00055:-00047:001587.8228:02110
02111:+00037:+00058:-00065:001587.8228:02111
02112:+00039:+00081:-00012:001587.8228:02112
02113:+00060:+00060:-00030:001587.8228:02113
02114:+00016:+00059:-00094:001587.8228:02114
02115:+00001:+00062:-00136:001587.8228:02115
02116:+00002:+00024:-00107:001587.8228:02116
02117:-00027:-00015:-00045:001587.8228:02117
02118:-00031:-00038:-00028:001587.8228:02118
02119:-00066:-00061:-00030:001587.8228:02119
02120:-00060:-00059:-00027:001587.8228:02120
02121:-00072:-00083:-00043:001587.8228:02121
02122:-00049:-00084:+00011:001584.1982:02122
02123:-00058:-00091:+00025:001584.1982:02123
02124:-00042:-00112:+00031:001584.1982:02124
02125:-00024:-00139:+00059:001584.1982:02125
02126:+00017:-00119:+00076:001584.1982:02126
02127:+00003:-00135:+00102:001584.1982:02127
02128:+00007:-00152:+00101:001584.1982:02128
02129:+00042:-00149:+00051:001584.1982:02129
02130:+00062:-00150:-00086:001584.1982:02130
02131:+00069:-00131:-00075:001584.1982:02131
02132:+00096:-00132:+00057:001584.1982:02132
02133:+00141:-00100:+00155:001584.1982:02133
02134:+00132:-00087:+00182:001602.1462:02134
02135:+00157:-00041:+00138:001602.1462:02135
02136:+00185:+00024:+00138:001602.1462:02136
02137:+00161:+00067:+00025:001602.1462:02137
02138:+00147:+00095:+00041:001602.1462:02138
02139:+00152:+00124:+00127:001602.1462:02139
02140:+00127:+00158:+00132:001602.1462:02140
02141:+00094:+00161:+00095:001602.1462:02141
02142:+00063:+00165:+00075:001602.1462:02142
02143:+00013:+00175:+00089:001602.1462:02143
02144:-00066:+00179:+00038:001602.1462:02144
02145:-00076:+00151:-00022:001602.1462:02145
02146:-00143:+00150:-00042:001602.1462:02146
02147:-00159:+00136:+00053:001658.4515:02147
02148:-00165:+00139:+00119:001658.4515:02148
02149:-00181:+00110:+00087:001658.4515:02149
02150:-00192:+00080:+00100:001658.4515:02150
02151:-00174:+00060:+00114:001658.4515:02151
02152:-00160:+00008:+00068:001658.4515:02152
02153:-00145:+00022:+00018:001658.4515:02153
02154:-00098:-00012:+00068:001658.4515:02154
02155:-00056:-00035:+00059:001658.4515:02155
02156:-00032:-00052:+00053:001658.4515:02156
02157:+00026:-00051:+00057:001658.4515:02157
02158:+00064:-00049:+00039:001658.4515:02158
02159:+00074:-00035:-00011:001623.4895:02159
02160:+00095:-00020:+00054:001623.4895:02160
02161:+00117:-00003:+00094:001623.4895:02161
02162:+00113:+00006:+00090:001623.4895:02162
02163:+00100:+00038:+00074:001623.4895:02163
02164:+00120:+00035:+00041:001623.4895:02164
02165:+00082:+00038:+00002:001623.4895:02165
02166:+00068:+00029:-00002:001623.4895:02166
02167:+00067:+00046:+00004:001623.4895:02167
02168:+00061:+00025:+00027:001623.4895:02168
02169:+00046:+00032:-00013:001623.4895:02169
02170:+00006:+00012:+00007:001623.4895:02170
02171:+00001:+00019:+00060:001618.7000:02171
02172:-00004:-00006:+00132:001618.7000:02172
02173:-00041:+00003:+00065:001618.7000:02173
02174:-00045:+00001:-00083:001618.7000:02174
02175:-00044:-00007:-00083:001618.7000:02175
02176:-00038:+00036:+00005:001618.7000:02176
02177:+00025:+00005:+00140:001618.7000:02177
02178:-00034:+00002:+00048:001618.7000:02178
02179:+00015:-00010:-00002:001618.7000:02179
02180:-00006:-00069:+00006:001618.7000:02180
02181:-00009:-00042:-00033:001618.7000:02181
02182:+00091:-00080:+00004:001618.7000:02182
02183:+00087:-00080:-00016:001667.1726:02183
02184:+00130:-00042:-00017:001667.1726:02184
02185:+00103:-00060:+00052:001667.1726:02185
02186:+00151:-00068:+00019:001667.1726:02186
02187:+00154:-00078:+00057:001667.1726:02187
02188:+00180:-00076:-00009:001667.1726:02188
02189:+00127:-00093:+00030:001667.1726:02189
02190:+00168:-00093:+00048:001667.1726:02190
02191:+00166:-00111:+00024:001667.1726:02191
02192:+00161:-00108:+00075:001667.1726:02192
02193:+00162:-00110:+00182:001667.1726:02193
02194:+00151:-00095:-00009:001667.1726:02194
02195:+00091:-00112:-00130:001667.1726:02195
02196:+00109:-00091:+00031:001610.8599:02196
02197:+00088:-00096:+00049:001610.8599:02197
02198:+00020:-00054:-00010:001610.8599:02198
02199:+00024:-00059:+00044:001610.8599:02199
02200:+00037:-00057:+00120:001610.8599:02200
02201:-00024:-00077:-00061:001610.8599:02201
02202:-00015:-00043:-00042:001610.8599:02202
02203:-00028:-00057:+00018:001610.8599:02203
02204:-00014:-00063:+00025:001610.8599:02204
02205:-00044:-00077:-00043:001610.8599:02205
02206:-00022:-00023:+00015:001610.8599:02206
02207:-00027:-00067:+00042:001610.8599:02207
02208:-00031:-00028:-00023:001562.1398:02208
02209:-00042:-00049:-00063:001562.1398:02209
02210:-00002:-00032:-00044:001562.1398:02210
02211:-00014:-00042:+00029:001562.1398:02211
02212:+00027:-00025:+00020:001562.1398:02212
02213:+00027:-00048:-00015:001562.1398:02213
02214:+00064:-00020:-00020:001562.1398:02214
02215:+00074:+00000:+00042:001562.1398:02215
02216:+00088:+00018:+00013:001562.1398:02216
02217:+00050:+00009:-00037:001562.1398:02217
02218:+00071:+00015:-00029:001562.1398:02218
02219:+00051:+00046:-00013:001562.1398:02219
02220:+00058:+00050:-00048:001562.1398:02220
02221:+00020:+00065:-00047:001558.4945:02221
02222:+00035:+00077:-00043:001558.4945:02222
02223:+00032:+00077:-00049:001558.4945:02223
02224:+00017:+00077:-00023:001558.4945:02224
02225:-00009:+00075:-00017:001558.4945:02225
02226:-00001:+00076:-00023:001558.4945:02226
02227:-00015:+00091:-00034:001558.4945:02227
02228:-00014:+00093:-00060:001558.4945:02228
02229:-00019:+00089:-00046:001558.4945:02229
02230:-00041:+00076:-00052:001558.4945:02230
02231:-00034:+00092:-00065:001558.4945:02231
02232:-00034:+00085:-00088:001558.4945:02232
02233:-00051:+00099:-00075:001558.4945:02233
02234:-00050:+00080:-00095:001558.4945:02234
02235:-00036:+00095:-00064:001442.9028:02235
02236:-00030:+00064:-00055:001442.9028:02236
02237:-00040:+00054:-00072:001442.9028:02237
02238:-00015:+00058:-00049:001442.9028:02238
02239:-00004:+00067:-00055:001442.9028:02239
02240:-00025:+00038:-00054:001442.9028:02240
02241:-00011:+00030:-00044:001442.9028:02241
02242:-00015:+00014:-00019:001442.9028:02242
02243:-00017:+00023:-00062:001442.9028:02243
02244:-00014:-00004:-00090:001442.9028:02244
02245:-00022:+00005:-00059:001442.9028:02245
02246:-00017:-00011:-00050:001442.9028:02246
02247:-00020:-00027:-00011:001442.9028:02247
02248:-00037:-00051:-00050:001442.9028:02248
02249:-00035:-00043:-00068:001442.9028:02249
02250:-00034:-00063:-00080:001341.1455:02250
02251:-00020:-00056:-00013:001341.1455:02251
02252:-00031:-00077:-00012:001341.1455:02252
02253:-00019:-00076:-00063:001341.1455:02253
02254:-00053:-00055:-00044:001341.1455:02254
02255:-00034:-00094:-00031:001341.1455:02255
02256:-00063:-00093:+00015:001341.1455:02256
02257:-00085:-00059:-00046:001341.1455:02257
02258:-00075:-00092:+00017:001341.1455:02258
02259:-00104:-00071:+00014:001341.1455:02259
02260:-00074:-00070:+00024:001341.1455:02260
02261:-00076:-00092:+00023:001341.1455:02261
02262:-00077:-00065:-00003:001341.1455:02262
02263:-00094:-00055:+00005:001341.1455:02263
02264:-00102:-00034:+00005:001341.1455:02264
02265:-00105:-00022:+00020:001341.1455:02265
02266:-00094:-00004:+00045:001270.9121:02266
02267:-00130:+00013:+00053:001270.9121:02267
02268:-00133:+00013:+00067:001270.9121:02268
02269:-00134:+00046:+00049:001270.9121:02269
02270:-00107:+00056:+00061:001270.9121:02270
02271:-00111:+00081:+00084:001270.9121:02271
02272:-00105:+00084:+00061:001270.9121:02272
02273:-00116:+00074:+00051:001270.9121:02273
02274:-00112:+00075:+00053:001270.9121:02274
02275:-00104:+00072:+00060:001270.9121:02275
02276:-00100:+00088:+00104:001270.9121:02276
02277:-00077:+00113:+00128:001270.9121:02277
02278:-00095:+00092:-00029:001270.9121:02278
02279:-00096:+00076:-00007:001270.9121:02279
02280:-00074:+00074:+00091:001270.9121:02280
02281:-00099:+00068:+00073:001270.9121:02281
02282:-00117:+00067:+00076:001270.9121:02282
02283:-00117:+00062:+00098:001156.2003:02283
02284:-00127:+00063:+00068:001156.2003:02284
02285:-00147:+00039:-00003:001156.2003:02285
02286:-00134:+00049:+00089:001156.2003:02286
02287:-00145:+00053:+00078:001156.2003:02287
02288:-00122:+00051:+00064:001156.2003:02288
02289:-00120:+00049:+00063:001156.2003:02289
02290:-00124:+00047:+00085:001156.2003:02290
02291:-00124:+00038:+00036:001156.2003:02291
02292:-00121:+00027:+00032:001156.2003:02292
02293:-00107:+00044:+00037:001156.2003:02293
02294:-00105:+00065:+00024:001156.2003:02294
02295:-00116:+00069:+00004:001156.2003:02295
02296:-00094:+00068:+00025:001156.2003:02296
02297:-00090:+00040:+00041:001156.2003:02297
02298:-00102:+00062:+00041:001156.2003:02298
02299:-00085:+00041:-00002:001156.2003:02299
02300:-00066:+00068:+00017:001146.9406:02300
02301:-00046:+00068:+00027:001146.9406:02301
02302:-00057:+00065:+00039:001146.9406:02302
02303:-00043:+00045:+00017:001146.9406:02303
02304:-00020:+00045:-00038:001146.9406:02304
02305:-00039:+00042:-00062:001146.9406:02305
02306:-00038:+00027:-00005:001146.9406:02306
02307:-00028:+00014:+00058:001146.9406:02307
02308:-00057:+00008:+00052:001146.9406:02308
02309:-00053:+00007:+00037:001146.9406:02309
02310:-00072:-00003:-00045:001146.9406:02310
02311:-00063:-00011:-00021:001146.9406:02311
02312:-00071:-00011:-00026:001146.9406:02312
02313:-00082:-00047:+00011:001146.9406:02313
02314:-00069:-00025:+00001:001146.9406:02314
02315:-00069:-00049:+00054:001146.9406:02315
02316:-00072:-00065:+00035:001258.2869:02316
02317:-00071:-00064:+00037:001258.2869:02317
02318:-00062:-00044:+00011:001258.2869:02318
02319:-00065:-00044:-00027:001258.2869:02319
02320:-00064:-00046:-00004:001258.2869:02320
02321:-00057:-00029:-00033:001258.2869:02321
02322:-00057:-00053:-00006:001258.2869:02322
02323:-00014:-00022:-00030:001258.2869:02323
02324:-00004:-00036:+00025:001258.2869:02324
02325:+00051:-00004:+00094:001258.2869:02325
02326:-00045:-00066:+00066:001258.2869:02326
02327:+00105:-00001:-00033:001258.2869:02327
02328:-00097:-00069:+00056:001258.2869:02328
02329:+00033:-00020:-00020:001258.2869:02329
02330:-00106:-00059:+00030:001258.2869:02330
02331:-00008:+00008:-00045:001258.2869:02331
02332:-00083:+00036:+00055:001302.5625:02332
02333:+00012:+00051:+00022:001302.5625:02333
02334:-00038:+00023:+00045:001302.5625:02334
02335:-00008:+00047:+00038:001302.5625:02335
02336:-00058:-00004:+00012:001302.5625:02336
02337:-00067:-00016:-00012:001302.5625:02337
02338:-00049:+00004:+00022:001302.5625:02338
02339:-00049:-00006:+00048:001302.5625:02339
02340:-00055:-00008:-00016:001302.5625:02340
02341:-00058:-00003:-00043:001302.5625:02341
02342:-00014:-00022:-00035:001302.5625:02342
02343:-00023:-00005:+00150:001302.5625:02343
02344:-00041:-00009:+00140:001302.5625:02344
02345:-00052:-00014:+00055:001302.5625:02345
02346:-00041:-00036:-00104:001372.0595:02346
02347:-00040:-00022:-00128:001372.0595:02347
02348:-00023:-00034:-00123:001372.0595:02348
02349:-00025:-00010:+00013:001372.0595:02349
02350:-00025:-00027:+00134:001372.0595:02350
02351:-00030:-00046:+00043:001372.0595:02351
02352:+00002:-00024:-00045:001372.0595:02352
02353:-00010:-00035:-00092:001372.0595:02353
02354:+00012:-00023:-00080:001372.0595:02354
02355:+00001:-00034:-00037:001372.0595:02355
02356:+00032:-00021:+00007:001372.0595:02356
02357:+00032:-00008:-00014:001372.0595:02357
02358:+00073:-00023:-00037:001372.0595:02358
02359:+00053:-00022:-00042:001372.0595:02359
02360:+00052:-00017:-00030:001480.2393:02360
02361:+00062:-00011:-00058:001480.2393:02361
02362:+00054:-00019:-00050:001480.2393:02362
02363:+00072:+00005:-00054:001480.2393:02363
02364:+00074:-00004:-00057:001480.2393:02364
02365:+00088:-00001:-00077:001480.2393:02365
02366:+00090:+00032:-00044:001480.2393:02366
02367:+00065:+00030:-00025:001480.2393:02367
02368:+00061:+00053:-00006:001480.2393:02368
02369:+00024:+00062:-00078:001480.2393:02369
02370:+00008:+00067:-00083:001480.2393:02370
02371:+00011:+00045:-00116:001480.2393:02371
02372:-00002:+00080:-00045:001480.2393:02372
02373:-00023:+00063:-00069:001498.4863:02373
02374:-00033:+00064:-00093:001498.4863:02374
02375:-00038:+00028:-00059:001498.4863:02375
02376:-00043:+00049:-00061:001498.4863:02376
02377:-00056:+00013:-00094:001498.4863:02377
02378:-00041:+00027:-00058:001498.4863:02378
02379:-00022:+00033:-00044:001498.4863:02379
02380:-00024:+00025:-00075:001498.4863:02380
02381:-00012:+00026:-00067:001498.4863:02381
02382:+00010:+00046:-00059:001498.4863:02382
02383:+00028:+00037:-00052:001498.4863:02383
02384:+00027:+00047:-00069:001498.4863:02384
02385:+00058:+00034:-00090:001498.4863:02385
02386:+00035:+00012:-00079:001539.1459:02386
02387:+00034:+00019:-00071:001539.1459:02387
02388:+00059:+00035:-00043:001539.1459:02388
02389:+00069:+00015:-00044:001539.1459:02389
02390:+00054:+00046:-00090:001539.1459:02390
02391:+00052:+00030:-00079:001539.1459:02391
02392:+00041:+00047:-00026:001539.1459:02392
02393:+00031:+00048:-00046:001539.1459:02393
02394:-00003:+00025:+00022:001539.1459:02394
02395:-00022:+00037:+00022:001539.1459:02395
02396:-00070:+00005:-00009:001539.1459:02396
02397:-00083:-00050:-00060:001539.1459:02397
02398:-00079:-00050:-00021:001624.5107:02398
02399:-00115:-00061:-00033:001624.5107:02399
02400:-00109:-00073:-00032:001624.5107:02400
02401:-00096:-00095:+00000:001624.5107:02401
02402:-00077:-00092:+00042:001624.5107:02402
02403:-00063:-00084:+00024:001624.5107:02403
02404:-00027:-00079:+00008:001624.5107:02404
02405:+00007:-00079:+00032:001624.5107:02405
02406:+00030:-00070:+00014:001624.5107:02406
02407:+00060:-00076:+00114:001624.5107:02407
02408:+00075:-00095:+00098:001624.5107:02408
02409:+00073:-00095:+00082:001624.5107:02409
02410:+00078:-00093:-00028:001624.5107:02410
02411:+00079:-00087:+00017:001608.8348:02411
02412:+00085:-00113:+00017:001608.8348:02412
02413:+00097:-00072:+00092:001608.8348:02413
02414:+00113:-00082:+00136:001608.8348:02414
02415:+00115:-00050:+00164:001608.8348:02415
02416:+00129:+00001:+00141:001608.8348:02416
02417:+00142:+00031:+00173:001608.8348:02417
02418:+00120:+00058:+00063:001608.8348:02418
02419:+00090:+00092:+00033:001608.8348:02419
02420:+00120:+00103:+00048:001608.8348:02420
02421:+00060:+00126:+00062:001608.8348:02421
02422:+00042:+00131:+00059:001608.8348:02422
02423:+00003:+00118:+00113:001610.4208:02423
02424:-00020:+00156:+00043:001610.4208:02424
02425:-00051:+00142:+00016:001610.4208:02425
02426:-00085:+00138:+00034:001610.4208:02426
02427:-00079:+00134:+00067:001610.4208:02427
02428:-00077:+00131:+00060:001610.4208:02428
02429:-00091:+00102:+00114:001610.4208:02429
02430:-00127:+00076:+00129:001610.4208:02430
02431:-00125:+00083:+00083:001610.4208:02431
02432:-00124:+00039:+00039:001610.4208:02432
02433:-00092:+00027:+00001:001610.4208:02433
02434:-00084:+00014:+00065:001610.4208:02434
02435:-00019:+00007:+00063:001667.2233:02435
02436:-00023:-00019:+00103:001667.2233:02436
02437:+00021:-00033:+00054:001667.2233:02437
02438:+00025:-00022:+00025:001667.2233:02438
02439:+00051:-00010:-00002:001667.2233:02439
02440:+00077:-00022:+00047:001667.2233:02440
02441:+00087:-00019:+00049:001667.2233:02441
02442:+00066:+00007:+00043:001667.2233:02442
02443:+00065:-00007:+00070:001667.2233:02443
02444:+00073:+00004:+00051:001667.2233:02444
02445:+00047:+00003:+00017:001667.2233:02445
02446:+00025:+00000:+00055:001667.2233:02446
02447:+00046:-00013:+00044:001667.2233:02447
02448:+00028:-00032:-00024:001625.6579:02448
02449:+00031:-00025:+00023:001625.6579:02449
02450:+00058:-00034:+00087:001625.6579:02450
02451:+00008:-00044:+00042:001625.6579:02451
02452:+00009:-00050:-00077:001625.6579:02452
02453:+00033:-00048:-00023:001625.6579:02453
02454:+00025:-00011:+00006:001625.6579:02454
02455:+00022:-00019:+00013:001625.6579:02455
02456:+00117:-00017:+00110:001625.6579:02456
02457:+00065:-00032:-00042:001625.6579:02457
02458:+00059:-00007:+00003:001625.6579:02458
02459:+00021:-00039:+00090:001625.6579:02459
02460:-00007:-00014:+00053:001622.9534:02460
02461:+00062:-00035:-00032:001622.9534:02461
02462:+00112:+00032:-00058:001622.9534:02462
02463:+00133:+00007:-00060:001622.9534:02463
02464:+00091:+00008:-00058:001622.9534:02464
02465:+00091:-00031:+00058:001622.9534:02465
02466:+00132:-00017:+00104:001622.9534:02466
02467:+00098:-00022:+00006:001622.9534:02467
02468:+00098:-00010:+00019:001622.9534:02468
02469:+00106:-00042:+00025:001622.9534:02469
02470:+00125:-00046:+00114:001622.9534:02470
02471:+00117:-00094:+00159:001622.9534:02471
02472:+00100:-00055:+00059:001645.5382:02472
02473:+00068:-00084:-00067:001645.5382:02473
02474:+00107:-00114:+00001:001645.5382:02474
02475:+00061:-00103:+00051:001645.5382:02475
02476:-00010:-00123:-00006:001645.5382:02476
02477:+00042:-00145:+00018:001645.5382:02477
02478:+00015:-00130:+00072:001645.5382:02478
02479:-00005:-00137:-00037:001645.5382:02479
02480:-00022:-00139:-00017:001645.5382:02480
02481:-00006:-00118:+00011:001645.5382:02481
02482:-00012:-00105:+00025:001645.5382:02482
02483:-00010:-00114:-00015:001645.5382:02483
02484:-00003:-00085:+00017:001645.5382:02484
02485:-00009:-00095:+00000:001556.5456:02485
02486:+00003:-00081:+00024:001556.5456:02486
02487:-00005:-00067:-00027:001556.5456:02487
02488:-00011:-00063:-00033:001556.5456:02488
02489:+00003:-00052:+00004:001556.5456:02489
02490:+00024:-00050:+00018:001556.5456:02490
02491:+00047:-00015:+00033:001556.5456:02491
02492:+00063:-00005:-00002:001556.5456:02492
02493:+00075:+00008:-00013:001556.5456:02493
02494:+00093:+00049:-00032:001556.5456:02494
02495:+00088:+00061:-00031:001556.5456:02495
02496:+00106:+00075:-00062:001556.5456:02496
02497:+00070:+00103:-00061:001556.5456:02497
02498:+00076:+00112:-00048:001479.0531:02498
02499:+00042:+00105:-00025:001479.0531:02499
02500:+00023:+00119:-00052:001479.0531:02500
02501:+00031:+00121:-00066:001479.0531:02501
02502:+00030:+00120:-00073:001479.0531:02502
02503:+00004:+00129:-00033:001479.0531:02503
02504:-00009:+00125:-00033:001479.0531:02504
02505:-00016:+00102:-00035:001479.0531:02505
02506:-00015:+00087:-00048:001479.0531:02506
02507:-00042:+00114:-00052:001479.0531:02507
02508:-00047:+00096:-00109:001479.0531:02508
02509:-00055:+00108:-00099:001479.0531:02509
02510:-00031:+00093:-00086:001479.0531:02510
02511:-00014:+00059:-00090:001479.0531:02511
02512:-00017:+00054:-00051:001431.6956:02512
02513:-00026:+00044:-00036:001431.6956:02513
02514:-00026:+00036:-00067:001431.6956:02514
02515:-00020:+00025:-00104:001431.6956:02515
02516:-00027:+00008:-00038:001431.6956:02516
02517:-00017:+00022:-00077:001431.6956:02517
02518:-00031:+00006:-00090:001431.6956:02518
02519:-00037:+00018:-00066:001431.6956:02519
02520:-00029:-00005:-00047:001431.6956:02520
02521:-00057:-00033:-00040:001431.6956:02521
02522:-00063:-00061:+00006:001431.6956:02522
02523:-00063:-00054:-00016:001431.6956:02523
02524:-00082:-00054:-00061:001431.6956:02524
02525:-00087:-00061:-00045:001431.6956:02525
02526:-00045:-00040:-00077:001431.6956:02526
02527:-00053:-00064:-00053:001431.6956:02527
02528:-00036:-00045:+00068:001287.7308:02528
02529:+00000:-00095:+00072:001287.7308:02529
02530:-00049:-00079:+00015:001287.7308:02530
02531:-00030:-00079:+00069:001287.7308:02531
02532:-00070:-00098:-00050:001287.7308:02532
02533:-00083:-00061:-00046:001287.7308:02533
02534:-00057:-00090:+00005:001287.7308:02534
02535:-00050:-00065:+00100:001287.7308:02535
02536:-00043:-00058:+00022:001287.7308:02536
02537:-00044:-00064:+00058:001287.7308:02537
02538:-00067:-00044:+00065:001287.7308:02538
02539:-00064:-00068:-00001:001287.7308:02539
02540:-00099:-00028:-00033:001287.7308:02540
02541:-00103:-00018:+00038:001287.7308:02541
02542:-00076:-00009:+00029:001287.7308:02542
02543:-00129:-00004:+00059:001287.7308:02543
02544:-00132:+00010:+00047:001287.7308:02544
02545:-00111:+00025:+00062:001174.9410:02545
02546:-00145:+00031:+00013:001174.9410:02546
02547:-00137:+00042:+00087:001174.9410:02547
02548:-00135:+00053:+00118:001174.9410:02548
02549:-00137:+00048:+00089:001174.9410:02549
02550:-00147:+00048:+00084:001174.9410:02550
02551:-00128:+00041:+00139:001174.9410:02551
02552:-00132:+00027:+00017:001174.9410:02552
02553:-00153:+00029:-00061:001174.9410:02553
02554:-00112:+00046:+00066:001174.9410:02554
02555:-00093:+00061:+00105:001174.9410:02555
02556:-00117:+00067:+00079:001174.9410:02556
02557:-00098:+00058:+00089:001174.9410:02557
02558:-00091:+00071:+00078:001174.9410:02558
02559:-00091:+00056:+00016:001174.9410:02559
02560:-00115:+00082:-00018:001174.9410:02560
02561:-00081:+00078:-00005:001174.9410:02561
02562:-00077:+00044:+00090:001167.8188:02562
02563:-00078:+00066:+00083:001167.8188:02563
02564:-00113:+00082:+00085:001167.8188:02564
02565:-00100:+00043:+00015:001167.8188:02565
02566:-00113:+00067:-00006:001167.8188:02566
02567:-00073:+00058:+00011:001167.8188:02567
02568:-00073:+00094:+00038:001167.8188:02568
02569:-00072:+00093:+00039:001167.8188:02569
02570:-00073:+00091:+00037:001167.8188:02570
02571:-00071:+00072:+00015:001167.8188:02571
02572:-00088:+00076:-00029:001167.8188:02572
02573:-00078:+00077:+00006:001167.8188:02573
02574:-00079:+00062:+00002:001167.8188:02574
02575:-00096:+00068:-00003:001167.8188:02575
02576:-00074:+00064:+00016:001167.8188:02576
02577:-00086:+00045:+00002:001167.8188:02577
02578:-00066:+00067:-00011:001167.8188:02578
02579:-00063:+00067:-00007:001164.8699:02579
02580:-00063:+00045:-00037:001164.8699:02580
02581:-00083:+00053:-00037:001164.8699:02581
02582:-00062:+00028:+00039:001164.8699:02582
02583:-00080:+00033:+00053:001164.8699:02583
02584:-00076:+00016:+00067:001164.8699:02584
02585:-00076:-00004:+00013:001164.8699:02585
02586:-00085:-00004:+00018:001164.8699:02586
02587:-00082:+00001:-00021:001164.8699:02587
02588:-00083:-00019:-00041:001164.8699:02588
02589:-00051:-00035:+00004:001164.8699:02589
02590:-00032:-00030:+00042:001164.8699:02590
02591:-00020:-00030:+00026:001164.8699:02591
02592:-00018:-00062:+00072:001164.8699:02592
02593:-00019:-00043:+00029:001164.8699:02593
02594:-00019:-00067:+00023:001164.8699:02594
02595:-00011:-00011:-00005:001227.9654:02595
02596:+00022:-00021:-00012:001227.9654:02596
02597:+00050:-00025:+00086:001227.9654:02597
02598:-00072:-00072:+00007:001227.9654:02598
02599:+00072:-00051:+00074:001227.9654:02599
02600:-00047:-00072:-00053:001227.9654:02600
02601:-00063:-00032:+00039:001227.9654:02601
02602:-00010:-00046:-00038:001227.9654:02602
02603:-00005:-00007:+00056:001227.9654:02603
02604:-00009:-00004:+00004:001227.9654:02604
02605:+00003:+00027:+00078:001227.9654:02605
02606:-00108:-00008:-00021:001227.9654:02606
02607:-00084:+00025:+00070:001227.9654:02607
02608:-00062:-00033:+00027:001227.9654:02608
02609:-00030:+00042:-00011:001227.9654:02609
02610:-00099:+00002:-00107:001350.8121:02610
02611:-00001:+00002:+00064:001350.8121:02611
02612:-00038:-00020:+00145:001350.8121:02612
02613:-00054:-00022:+00061:001350.8121:02613
02614:-00059:-00052:-00086:001350.8121:02614
02615:-00056:-00038:-00121:001350.8121:02615
02616:-00042:-00034:-00137:001350.8121:02616
02617:-00003:-00047:-00005:001350.8121:02617
02618:+00006:-00027:+00121:001350.8121:02618
02619:-00010:-00025:+00143:001350.8121:02619
02620:+00030:-00013:-00071:001350.8121:02620
02621:+00002:-00008:-00138:001350.8121:02621
02622:+00029:-00025:-00100:001350.8121:02622
02623:+00004:-00028:-00027:001350.8121:02623
02624:-00006:-00038:+00060:001350.8121:02624
02625:-00008:-00048:+00122:001388.2014:02625
02626:+00013:-00052:+00073:001388.2014:02626
02627:+00003:-00014:-00128:001388.2014:02627
02628:+00004:+00003:-00054:001388.2014:02628
02629:-00009:-00021:-00008:001388.2014:02629
02630:+00001:-00006:+00024:001388.2014:02630
02631:-00001:+00005:-00042:001388.2014:02631
02632:+00030:-00001:-00037:001388.2014:02632
02633:+00026:+00016:-00050:001388.2014:02633
02634:+00003:+00006:-00005:001388.2014:02634
02635:+00005:+00002:-00026:001388.2014:02635
02636:+00030:-00004:-00050:001388.2014:02636
02637:+00029:+00016:-00041:001388.2014:02637
02638:+00026:+00005:+00005:001388.2014:02638
02639:+00003:+00007:-00068:001438.2489:02639
02640:-00009:+00008:-00057:001438.2489:02640
02641:+00021:+00023:-00050:001438.2489:02641
02642:+00020:+00015:-00059:001438.2489:02642
02643:+00017:+00028:-00075:001438.2489:02643
02644:+00029:+00047:-00012:001438.2489:02644
02645:+00008:+00030:-00025:001438.2489:02645
02646:+00017:+00046:-00033:001438.2489:02646
02647:+00008:+00034:-00041:001438.2489:02647
02648:-00004:+00036:-00035:001438.2489:02648
02649:+00014:+00036:-00066:001438.2489:02649
02650:+00015:+00038:-00035:001438.2489:02650
02651:+00009:+00035:-00118:001438.2489:02651
02652:+00037:+00039:+00059:001541.4299:02652
02653:+00073:+00053:+00013:001541.4299:02653
02654:+00020:+00044:-00020:001541.4299:02654
02655:+00054:+00048:-00083:001541.4299:02655
02656:+00054:+00063:-00066:001541.4299:02656
02657:+00037:+00043:-00140:001541.4299:02657
02658:+00057:+00075:-00051:001541.4299:02658
02659:+00057:+00060:-00043:001541.4299:02659
02660:+00042:+00081:-00037:001541.4299:02660
02661:+00031:+00058:-00119:001541.4299:02661
02662:-00009:+00070:-00075:001541.4299:02662
02663:-00021:+00057:-00067:001541.4299:02663
02664:+00000:+00077:-00064:001554.5749:02664
02665:-00006:+00073:-00107:001554.5749:02665
02666:+00005:+00083:-00091:001554.5749:02666
02667:+00013:+00065:-00075:001554.5749:02667
02668:-00009:+00033:-00006:001554.5749:02668
02669:-00002:-00020:-00039:001554.5749:02669
02670:-00020:-00035:-00017:001554.5749:02670
02671:-00019:-00098:-00012:001554.5749:02671
02672:-00041:-00127:-00058:001554.5749:02672
02673:-00030:-00173:-00064:001554.5749:02673
02674:-00059:-00217:+00021:001554.5749:02674
02675:-00063:-00208:+00034:001554.5749:02675
02676:-00069:-00208:+00058:001554.5749:02676
02677:-00049:-00193:+00042:001579.8535:02677
02678:-00025:-00202:+00062:001579.8535:02678
02679:+00009:-00184:+00032:001579.8535:02679
02680:+00047:-00162:+00024:001579.8535:02680
02681:+00112:-00156:+00057:001579.8535:02681
02682:+00148:-00125:+00101:001579.8535:02682
02683:+00167:-00091:+00102:001579.8535:02683
02684:+00197:-00065:+00109:001579.8535:02684
02685:+00204:-00034:+00144:001579.8535:02685
02686:+00202:-00016:+00090:001579.8535:02686
02687:+00241:+00041:+00048:001579.8535:02687
02688:+00232:+00056:+00073:001579.8535:02688
02689:+00193:+00060:+00047:001649.8146:02689
02690:+00162:+00109:+00050:001649.8146:02690
02691:+00171:+00118:+00033:001649.8146:02691
02692:+00092:+00138:+00049:001649.8146:02692
02693:+00003:+00122:+00092:001649.8146:02693
02694:-00019:+00142:+00119:001649.8146:02694
02695:-00063:+00143:+00068:001649.8146:02695
02696:-00095:+00143:+00029:001649.8146:02696
02697:-00127:+00139:+00087:001649.8146:02697
02698:-00157:+00103:+00147:001649.8146:02698
02699:-00181:+00085:+00094:001649.8146:02699
02700:-00200:+00072:+00089:001649.8146:02700
02701:-00204:+00080:+00031:001649.8146:02701
02702:-00169:+00060:+00053:001623.4642:02702
02703:-00148:+00057:+00065:001623.4642:02703
02704:-00078:+00054:+00148:001623.4642:02704
02705:-00062:+00029:+00145:001623.4642:02705
02706:-00002:+00025:+00061:001623.4642:02706
02707:+00030:-00002:+00033:001623.4642:02707
02708:+00075:-00003:+00038:001623.4642:02708
02709:+00123:-00017:+00053:001623.4642:02709
02710:+00116:-00010:+00033:001623.4642:02710
02711:+00128:-00012:+00073:001623.4642:02711
02712:+00114:-00047:+00069:001623.4642:02712
02713:+00098:-00053:+00052:001623.4642:02713
02714:+00075:-00046:+00023:001616.5933:02714
02715:+00041:-00029:+00015:001616.5933:02715
02716:+00017:-00031:+00028:001616.5933:02716
02717:+00002:-00014:+00045:001616.5933:02717
02718:-00005:-00021:+00038:001616.5933:02718
02719:-00039:-00037:+00026:001616.5933:02719
02720:-00032:-00009:-00001:001616.5933:02720
02721:-00052:-00023:+00009:001616.5933:02721
02722:-00044:-00012:-00029:001616.5933:02722
02723:-00033:-00013:+00010:001616.5933:02723
02724:-00013:-00014:+00003:001616.5933:02724
02725:-00023:-00015:+00002:001616.5933:02725
02726:-00012:-00011:+00024:001667.1185:02726
02727:-00022:-00031:+00101:001667.1185:02727
02728:-00010:-00030:+00062:001667.1185:02728
02729:-00004:-00030:+00006:001667.1185:02729
02730:+00044:-00035:-00012:001667.1185:02730
02731:+00049:+00002:-00032:001667.1185:02731
02732:+00050:+00005:-00081:001667.1185:02732
02733:+00090:+00031:-00050:001667.1185:02733
02734:+00133:+00027:+00056:001667.1185:02734
02735:+00116:+00050:+00054:001667.1185:02735
02736:+00246:+00027:+00190:001667.1185:02736
02737:+00217:+00016:+00029:001667.1185:02737
02738:+00177:+00013:-00030:001610.8647:02738
02739:+00184:-00003:-00071:001610.8647:02739
02740:+00171:+00008:-00033:001610.8647:02740
02741:+00205:+00036:-00014:001610.8647:02741
02742:+00196:+00021:+00033:001610.8647:02742
02743:+00198:+00037:-00011:001610.8647:02743
02744:+00138:-00002:-00031:001610.8647:02744
02745:+00162:-00012:-00089:001610.8647:02745
02746:+00064:-00013:+00052:001610.8647:02746
02747:+00000:-00070:+00078:001610.8647:02747
02748:+00011:-00095:+00139:001610.8647:02748
02749:+00024:-00079:+00053:001610.8647:02749
02750:-00054:-00095:-00107:001610.8647:02750
02751:-00090:-00103:-00004:001571.8964:02751
02752:-00062:-00127:+00032:001571.8964:02752
02753:-00066:-00128:+00052:001571.8964:02753
02754:-00073:-00104:+00013:001571.8964:02754
02755:-00031:-00127:+00013:001571.8964:02755
02756:-00030:-00107:-00059:001571.8964:02756
02757:-00005:-00111:-00082:001571.8964:02757
02758:-00019:-00109:-00055:001571.8964:02758
02759:-00028:-00087:-00020:001571.8964:02759
02760:-00006:-00072:+00038:001571.8964:02760
02761:+00046:-00060:-00019:001571.8964:02761
02762:+00063:-00063:-00018:001571.8964:02762
02763:+00081:-00036:-00029:001571.8964:02763
02764:+00070:-00013:+00009:001552.7242:02764
02765:+00088:-00018:-00005:001552.7242:02765
02766:+00082:+00023:-00003:001552.7242:02766
02767:+00083:+00017:-00047:001552.7242:02767
02768:+00090:+00037:-00035:001552.7242:02768
02769:+00077:+00034:-00029:001552.7242:02769
02770:+00076:+00041:-00036:001552.7242:02770
02771:+00036:+00067:-00094:001552.7242:02771
02772:+00021:+00061:-00067:001552.7242:02772
02773:+00031:+00081:-00059:001552.7242:02773
02774:-00022:+00071:-00019:001552.7242:02774
02775:-00016:+00084:-00017:001552.7242:02775
02776:-00030:+00097:-00008:001552.7242:02776
02777:-00047:+00069:-00047:001552.7242:02777
02778:-00051:+00075:-00052:001427.9606:02778
02779:-00049:+00081:-00052:001427.9606:02779
02780:-00056:+00071:-00058:001427.9606:02780
02781:-00056:+00078:-00042:001427.9606:02781
02782:-00069:+00078:-00034:001427.9606:02782
02783:-00081:+00078:-00035:001427.9606:02783
02784:-00083:+00055:-00075:001427.9606:02784
02785:-00049:+00060:-00047:001427.9606:02785
02786:-00053:+00069:-00034:001427.9606:02786
02787:-00052:+00065:-00041:001427.9606:02787
02788:-00030:+00043:-00037:001427.9606:02788
02789:-00020:+00066:-00050:001427.9606:02789
02790:-00028:+00049:-00065:001427.9606:02790
02791:-00037:+00030:-00019:001427.9606:02791
02792:-00023:+00029:-00008:001427.9606:02792
02793:-00054:+00033:+00006:001318.4752:02793
02794:-00030:+00019:-00025:001318.4752:02794
02795:-00058:+00018:-00043:001318.4752:02795
02796:-00034:+00005:-00016:001318.4752:02796
02797:-00035:+00000:+00049:001318.4752:02797
02798:-00040:-00037:+00046:001318.4752:02798
02799:-00052:-00050:+00022:001318.4752:02799
02800:-00068:-00042:-00043:001318.4752:02800
02801:-00066:-00041:-00067:001318.4752:02801
02802:-00063:-00061:-00039:001318.4752:02802
02803:-00065:-00062:-00055:001318.4752:02803
02804:-00074:-00057:-00014:001318.4752:02804
02805:-00087:-00070:+00056:001318.4752:02805
02806:-00085:-00073:+00015:001318.4752:02806
02807:-00088:-00078:+00046:001318.4752:02807
02808:-00069:-00058:+00053:001318.4752:02808
02809:-00118:-00045:+00067:001243.4047:02809
02810:-00112:-00078:+00066:001243.4047:02810
02811:-00112:-00044:+00051:001243.4047:02811
02812:-00112:-00043:+00058:001243.4047:02812
02813:-00118:-00014:+00035:001243.4047:02813
02814:-00133:-00035:+00034:001243.4047:02814
02815:-00144:-00017:-00011:001243.4047:02815
02816:-00149:+00007:+00022:001243.4047:02816
02817:-00100:+00021:+00054:001243.4047:02817
02818:-00033:+00015:+00061:001243.4047:02818
02819:-00018:+00008:-00031:001243.4047:02819
02820:-00100:+00025:-00041:001243.4047:02820
02821:-00111:+00009:+00173:001243.4047:02821
02822:-00129:+00011:+00157:001243.4047:02822
02823:-00061:+00079:-00035:001243.4047:02823
02824:-00039:+00096:+00073:001243.4047:02824
02825:-00047:+00079:+00097:001243.4047:02825
02826:-00175:+00063:+00123:001151.8780:02826
02827:-00122:+00080:+00115:001151.8780:02827
02828:-00091:+00065:+00020:001151.8780:02828
02829:-00096:+00054:-00114:001151.8780:02829
02830:-00106:+00068:-00010:001151.8780:02830
02831:-00091:+00046:+00160:001151.8780:02831
02832:-00144:+00047:+00015:001151.8780:02832
02833:-00143:+00064:+00041:001151.8780:02833
02834:-00110:+00067:+00097:001151.8780:02834
02835:-00123:+00051:+00042:001151.8780:02835
02836:-00122:+00042:+00035:001151.8780:02836
02837:-00099:+00078:+00080:001151.8780:02837
02838:-00091:+00080:-00008:001151.8780:02838
02839:-00124:+00066:-00037:001151.8780:02839
02840:-00134:+00078:+00072:001151.8780:02840
02841:-00096:+00077:+00131:001151.8780:02841
02842:-00085:+00078:+00040:001151.8780:02842
02843:-00056:+00084:-00014:001151.8780:02843
02844:-00052:+00070:-00016:001172.6757:02844
02845:-00073:+00067:+00038:001172.6757:02845
02846:-00067:+00068:+00089:001172.6757:02846
02847:-00002:+00058:+00088:001172.6757:02847
02848:-00004:+00081:+00009:001172.6757:02848
02849:-00027:+00058:+00010:001172.6757:02849
02850:-00015:+00078:+00000:001172.6757:02850
02851:-00042:+00060:+00025:001172.6757:02851
02852:-00062:+00056:-00032:001172.6757:02852
02853:-00077:+00041:+00039:001172.6757:02853
02854:-00098:+00026:+00032:001172.6757:02854
02855:-00096:+00033:+00043:001172.6757:02855
02856:-00099:+00008:+00013:001172.6757:02856
02857:-00097:+00017:+00016:001172.6757:02857
02858:-00106:+00002:+00008:001172.6757:02858
02859:-00125:-00023:+00027:001283.7166:02859
02860:-00111:-00032:+00028:001283.7166:02860
02861:-00117:-00025:+00001:001283.7166:02861
02862:-00115:-00049:-00012:001283.7166:02862
02863:-00092:-00026:+00014:001283.7166:02863
02864:-00090:-00053:-00029:001283.7166:02864
02865:-00095:-00051:-00020:001283.7166:02865
02866:-00056:-00050:+00005:001283.7166:02866
02867:-00019:-00030:+00034:001283.7166:02867
02868:-00014:-00039:+00051:001283.7166:02868
02869:+00014:-00038:+00009:001283.7166:02869
02870:+00009:+00002:-00041:001283.7166:02870
02871:+00049:-00001:-00069:001283.7166:02871
02872:+00025:-00023:+00092:001283.7166:02872
02873:+00127:-00031:-00002:001283.7166:02873
02874:+00122:-00018:+00133:001309.3332:02874
02875:-00041:-00042:-00074:001309.3332:02875
02876:-00026:-00031:-00044:001309.3332:02876
02877:-00051:-00029:-00102:001309.3332:02877
02878:+00055:+00043:-00044:001309.3332:02878
02879:-00065:-00020:-00075:001309.3332:02879
02880:-00014:+00066:-00004:001309.3332:02880
02881:-00030:-00013:-00042:001309.3332:02881
02882:-00068:+00053:+00063:001309.3332:02882
02883:-00093:-00020:+00016:001309.3332:02883
02884:-00113:+00013:+00046:001309.3332:02884
02885:-00080:+00002:-00011:001309.3332:02885
02886:-00045:+00031:-00026:001309.3332:02886
02887:-00060:-00017:-00156:001309.3332:02887
02888:-00047:-00014:-00049:001309.3332:02888
02889:-00029:-00026:+00129:001363.0141:02889
02890:-00033:-00014:+00110:001363.0141:02890
02891:-00023:-00025:-00125:001363.0141:02891
02892:-00026:-00020:-00081:001363.0141:02892
02893:+00032:-00013:-00119:001363.0141:02893
02894:-00011:-00027:-00005:001363.0141:02894
02895:+00017:-00027:+00052:001363.0141:02895
02896:-00010:-00045:+00048:001363.0141:02896
02897:+00017:-00049:-00070:001363.0141:02897
02898:-00009:-00037:-00077:001363.0141:02898
02899:+00043:-00035:-00079:001363.0141:02899
02900:+00027:-00016:-00074:001363.0141:02900
02901:+00033:-00001:-00053:001363.0141:02901
02902:+00044:-00002:+00043:001363.0141:02902
02903:+00035:+00019:-00006:001459.7119:02903
02904:+00007:+00016:-00008:001459.7119:02904
02905:+00023:+00016:+00038:001459.7119:02905
02906:+00021:+00018:-00044:001459.7119:02906
02907:+00009:-00007:-00018:001459.7119:02907
02908:+00027:+00003:+00005:001459.7119:02908
02909:+00024:+00004:-00043:001459.7119:02909
02910:+00006:+00005:-00052:001459.7119:02910
02911:+00006:+00002:+00027:001459.7119:02911
02912:+00003:-00006:-00030:001459.7119:02912
02913:-00021:+00000:-00068:001459.7119:02913
02914:-00023:+00019:+00011:001459.7119:02914
02915:-00005:+00011:+00073:001459.7119:02915
02916:-00011:+00014:+00006:001475.3566:02916
02917:+00015:+00034:-00020:001475.3566:02917
02918:+00028:+00039:-00003:001475.3566:02918
02919:+00041:+00045:-00044:001475.3566:02919
02920:+00017:+00062:-00064:001475.3566:02920
02921:+00031:+00063:-00019:001475.3566:02921
02922:+00029:+00043:-00023:001475.3566:02922
02923:+00004:+00050:-00055:001475.3566:02923
02924:+00029:+00065:-00077:001475.3566:02924
02925:+00019:+00064:-00099:001475.3566:02925
02926:+00006:+00061:-00112:001475.3566:02926
02927:+00018:+00096:-00052:001475.3566:02927
02928:+00035:+00090:-00012:001475.3566:02928
02929:+00026:+00072:-00019:001516.6627:02929
02930:+00010:+00056:-00035:001516.6627:02930
02931:-00009:+00077:-00047:001516.6627:02931
02932:-00023:+00058:-00149:001516.6627:02932
02933:-00028:+00063:-00137:001516.6627:02933
02934:-00008:+00030:-00086:001516.6627:02934
02935:-00006:+00036:-00031:001516.6627:02935
02936:+00014:-00005:-00018:001516.6627:02936
02937:+00003:-00009:-00001:001516.6627:02937
02938:-00012:-00034:-00040:001516.6627:02938
02939:-00015:-00049:-00091:001516.6627:02939
02940:-00037:-00068:-00057:001516.6627:02940
02941:-00038:-00077:-00060:001516.6627:02941
02942:-00038:-00079:-00042:001603.8474:02942
02943:-00034:-00083:+00004:001603.8474:02943
02944:-00054:-00092:+00011:001603.8474:02944
02945:-00050:-00085:+00012:001603.8474:02945
02946:-00048:-00095:+00004:001603.8474:02946
02947:-00034:-00083:+00003:001603.8474:02947
02948:-00006:-00057:+00020:001603.8474:02948
02949:+00016:-00060:+00016:001603.8474:02949
02950:+00039:-00076:+00099:001603.8474:02950
02951:+00067:-00086:+00107:001603.8474:02951
02952:+00070:-00091:+00028:001603.8474:02952
02953:+00123:-00077:-00001:001603.8474:02953
02954:+00138:-00066:+00033:001603.8474:02954
02955:+00114:-00065:+00031:001596.3763:02955
02956:+00138:-00039:+00049:001596.3763:02956
02957:+00129:+00001:+00081:001596.3763:02957
02958:+00150:+00016:+00090:001596.3763:02958
02959:+00129:+00026:+00178:001596.3763:02959
02960:+00137:+00056:+00148:001596.3763:02960
02961:+00076:+00080:-00001:001596.3763:02961
02962:+00055:+00100:+00057:001596.3763:02962
02963:+00081:+00106:+00078:001596.3763:02963
02964:-00024:+00133:+00104:001596.3763:02964
02965:-00052:+00109:+00112:001596.3763:02965
02966:-00087:+00123:+00142:001596.3763:02966
02967:-00105:+00112:+00045:001602.1229:02967
02968:-00164:+00086:+00016:001602.1229:02968
02969:-00161:+00070:+00055:001602.1229:02969
02970:-00172:+00075:+00061:001602.1229:02970
02971:-00177:+00062:+00119:001602.1229:02971
02972:-00157:+00051:+00128:001602.1229:02972
02973:-00139:-00003:+00145:001602.1229:02973
02974:-00126:+00006:+00078:001602.1229:02974
02975:-00115:-00028:+00055:001602.1229:02975
02976:-00044:-00047:+00051:001602.1229:02976
02977:-00027:-00049:+00032:001602.1229:02977
02978:+00023:-00045:+00034:001602.1229:02978
02979:+00054:-00064:+00119:001660.5728:02979
02980:+00107:-00052:+00080:001660.5728:02980
02981:+00140:-00031:+00068:001660.5728:02981
02982:+00141:-00028:+00038:001660.5728:02982
02983:+00147:-00011:+00056:001660.5728:02983
02984:+00148:+00017:+00070:001660.5728:02984
02985:+00150:+00012:+00087:001660.5728:02985
02986:+00111:+00015:+00053:001660.5728:02986
02987:+00087:+00030:+00017:001660.5728:02987
02988:+00047:+00046:+00020:001660.5728:02988
02989:-00011:+00052:+00015:001660.5728:02989
02990:-00041:+00024:-00027:001660.5728:02990
02991:-00046:+00047:-00019:001625.5755:02991
02992:-00082:+00036:-00096:001625.5755:02992
02993:-00084:+00037:-00042:001625.5755:02993
02994:-00054:+00019:+00086:001625.5755:02994
02995:-00068:+00002:+00091:001625.5755:02995
02996:-00050:-00021:+00040:001625.5755:02996
02997:-00040:+00000:-00074:001625.5755:02997
02998:-00018:-00021:-00005:001625.5755:02998
02999:-00014:-00014:+00001:001625.5755:02999
03000:-00019:-00041:-00014:001625.5755:03000
03001:-00027:-00024:-00068:001625.5755:03001
03002:-00050:-00039:-00009:001625.5755:03002
03003:+00133:-00013:+00111:001625.5755:03003
03004:-00042:-00092:+00040:001606.2204:03004
03005:+00155:-00013:+00012:001606.2204:03005
03006:+00046:-00059:-00039:001606.2204:03006
03007:+00183:-00020:-00099:001606.2204:03007
03008:+00195:-00027:-00034:001606.2204:03008
03009:+00213:+00004:+00012:001606.2204:03009
03010:+00204:-00028:+00055:001606.2204:03010
03011:+00223:+00021:+00061:001606.2204:03011
03012:+00199:+00016:+00012:001606.2204:03012
03013:+00147:-00006:+00041:001606.2204:03013
03014:+00199:+00020:+00013:001606.2204:03014
03015:+00163:+00007:-00016:001606.2204:03015
03016:+00110:-00049:+00085:001626.5039:03016
03017:+00102:-00062:+00275:001626.5039:03017
03018:+00019:-00067:+00076:001626.5039:03018
03019:+00014:-00077:-00166:001626.5039:03019
03020:+00006:-00092:-00005:001626.5039:03020
03021:-00036:-00086:+00007:001626.5039:03021
03022:-00055:-00105:-00002:001626.5039:03022
03023:-00026:-00124:+00013:001626.5039:03023
03024:-00056:-00113:+00039:001626.5039:03024
03025:-00035:-00138:+00057:001626.5039:03025
03026:-00060:-00118:+00047:001626.5039:03026
03027:-00084:-00106:+00029:001626.5039:03027
03028:-00067:-00088:-00050:001626.5039:03028
03029:-00045:-00107:-00066:001535.3957:03029
03030:-00031:-00086:-00049:001535.3957:03030
03031:-00018:-00088:+00070:001535.3957:03031
03032:+00015:-00068:+00057:001535.3957:03032
03033:+00023:-00063:+00045:001535.3957:03033
03034:+00062:-00029:+00029:001535.3957:03034
03035:+00060:-00026:+00018:001535.3957:03035
03036:+00065:-00026:-00018:001535.3957:03036
03037:+00070:-00018:-00017:001535.3957:03037
03038:+00096:-00004:-00034:001535.3957:03038
03039:+00110:+00008:-00004:001535.3957:03039
03040:+00105:+00036:-00029:001535.3957:03040
03041:+00088:+00045:-00005:001535.3957:03041
03042:+00065:+00041:-00064:001535.3957:03042
03043:+00046:+00075:-00042:001458.3338:03043
03044:+00003:+00079:-00031:001458.3338:03044
03045:-00024:+00095:-00059:001458.3338:03045
03046:-00026:+00094:-00075:001458.3338:03046
03047:-00020:+00085:-00065:001458.3338:03047
03048:-00031:+00076:-00079:001458.3338:03048
03049:-00066:+00099:-00034:001458.3338:03049
03050:-00058:+00082:-00042:001458.3338:03050
03051:-00072:+00070:-00020:001458.3338:03051
03052:-00067:+00069:-00039:001458.3338:03052
03053:-00034:+00072:-00056:001458.3338:03053
03054:-00055:+00059:-00116:001458.3338:03054
03055:-00052:+00080:-00113:001458.3338:03055
03056:-00015:+00054:-00069:001458.3338:03056
03057:-00003:+00083:-00040:001425.2486:03057
03058:-00027:+00063:-00003:001425.2486:03058
03059:-00012:+00063:-00007:001425.2486:03059
03060:-00010:+00044:-00021:001425.2486:03060
03061:-00001:+00052:-00066:001425.2486:03061
03062:-00003:+00026:-00073:001425.2486:03062
03063:-00023:+00030:-00053:001425.2486:03063
03064:-00043:+00025:-00074:001425.2486:03064
03065:-00042:+00012:-00046:001425.2486:03065
03066:-00035:+00000:-00003:001425.2486:03066
03067:-00044:-00002:+00018:001425.2486:03067
03068:-00066:-00010:+00037:001425.2486:03068
03069:-00046:-00020:-00023:001425.2486:03069
03070:-00073:-00014:-00095:001425.2486:03070
03071:-00063:-00008:-00088:001425.2486:03071
03072:-00071:-00031:-00025:001295.7287:03072
03073:-00061:-00042:+00027:001295.7287:03073
03074:-00066:-00054:+00066:001295.7287:03074
03075:-00044:-00077:-00006:001295.7287:03075
03076:-00090:-00056:+00043:001295.7287:03076
03077:-00060:-00099:-00007:001295.7287:03077
03078:-00097:-00088:+00024:001295.7287:03078
03079:-00069:-00109:+00020:001295.7287:03079
03080:-00044:-00110:+00056:001295.7287:03080
03081:-00068:-00113:+00069:001295.7287:03081
03082:-00059:-00072:+00073:001295.7287:03082
03083:-00084:-00088:+00047:001295.7287:03083
03084:-00088:-00066:-00016:001295.7287:03084
03085:-00080:-00039:+00022:001295.7287:03085
03086:-00069:-00042:+00032:001295.7287:03086
03087:-00065:-00034:+00048:001295.7287:03087
03088:-00069:-00022:+00029:001295.7287:03088
03089:-00078:+00019:+00059:001207.7714:03089
03090:-00076:+00027:+00034:001207.7714:03090
03091:-00096:+00040:+00054:001207.7714:03091
03092:-00084:+00057:+00035:001207.7714:03092
03093:-00104:+00094:+00066:001207.7714:03093
03094:-00101:+00072:+00077:001207.7714:03094
03095:-00107:+00085:+00116:001207.7714:03095
03096:-00107:+00088:+00053:001207.7714:03096
03097:-00124:+00109:+00039:001207.7714:03097
03098:-00133:+00090:+00011:001207.7714:03098
03099:-00143:+00092:+00054:001207.7714:03099
03100:-00131:+00093:+00041:001207.7714:03100
03101:-00125:+00108:+00083:001207.7714:03101
03102:-00134:+00094:+00065:001207.7714:03102
03103:-00120:+00095:+00051:001207.7714:03103
03104:-00129:+00081:+00036:001207.7714:03104
03105:-00116:+00073:+00014:001220.6772:03105
03106:-00116:+00059:+00039:001220.6772:03106
03107:-00117:+00056:+00066:001220.6772:03107
03108:-00100:+00044:+00061:001220.6772:03108
03109:-00080:+00064:+00073:001220.6772:03109
03110:-00082:+00052:+00057:001220.6772:03110
03111:-00062:+00038:+00019:001220.6772:03111
03112:-00073:+00033:+00004:001220.6772:03112
03113:-00062:+00024:-00028:001220.6772:03113
03114:-00071:+00038:+00022:001220.6772:03114
03115:-00072:+00029:+00036:001220.6772:03115
03116:-00059:+00049:+00037:001220.6772:03116
03117:-00068:+00049:+00025:001220.6772:03117
03118:-00067:+00051:+00037:001220.6772:03118
03119:-00050:+00039:+00038:001220.6772:03119
03120:-00066:+00049:+00000:001220.6772:03120
03121:-00071:+00043:+00021:001220.6772:03121
03122:-00085:+00024:-00022:001216.0122:03122
03123:-00085:+00040:-00047:001216.0122:03123
03124:-00066:+00052:-00019:001216.0122:03124
03125:-00069:+00036:+00004:001216.0122:03125
03126:-00063:+00024:+00034:001216.0122:03126
03127:-00046:+00029:+00070:001216.0122:03127
03128:-00062:+00023:+00009:001216.0122:03128
03129:-00062:+00048:-00042:001216.0122:03129
03130:-00066:+00015:-00053:001216.0122:03130
03131:-00061:+00011:-00018:001216.0122:03131
03132:-00067:-00001:-00026:001216.0122:03132
03133:-00057:+00016:+00016:001216.0122:03133
03134:-00057:-00023:+00022:001216.0122:03134
03135:-00054:-00009:+00009:001216.0122:03135
03136:-00041:-00012:-00001:001216.0122:03136
03137:-00038:-00022:-00027:001269.0208:03137
03138:-00023:-00038:-00050:001269.0208:03138
03139:-00002:-00009:-00039:001269.0208:03139
03140:-00002:-00021:-00035:001269.0208:03140
03141:-00004:-00011:-00008:001269.0208:03141
03142:-00026:-00016:+00003:001269.0208:03142
03143:+00026:+00021:-00031:001269.0208:03143
03144:-00014:-00013:+00071:001269.0208:03144
03145:+00110:+00031:-00042:001269.0208:03145
03146:+00072:-00018:+00073:001269.0208:03146
03147:-00073:-00042:+00040:001269.0208:03147
03148:-00026:+00004:+00077:001269.0208:03148
03149:-00061:-00034:-00001:001269.0208:03149
03150:+00032:+00036:-00022:001269.0208:03150
03151:-00018:-00017:-00018:001269.0208:03151
03152:-00033:+00025:-00075:001372.7410:03152
03153:-00087:+00010:+00012:001372.7410:03153
03154:-00053:+00020:+00026:001372.7410:03154
03155:-00050:+00004:-00032:001372.7410:03155
03156:-00082:+00007:+00003:001372.7410:03156
03157:+00001:+00007:-00021:001372.7410:03157
03158:-00053:-00022:-00082:001372.7410:03158
03159:-00025:-00009:-00015:001372.7410:03159
03160:-00003:-00032:+00206:001372.7410:03160
03161:+00005:-00036:+00069:001372.7410:03161
03162:-00025:-00026:-00010:001372.7410:03162
03163:-00007:-00052:-00107:001372.7410:03163
03164:-00004:-00044:-00105:001372.7410:03164
03165:-00014:-00049:+00006:001372.7410:03165
03166:-00008:-00046:+00138:001395.9598:03166
03167:-00008:-00055:+00107:001395.9598:03167
03168:-00025:-00062:-00060:001395.9598:03168
03169:-00004:-00040:-00089:001395.9598:03169
03170:-00016:-00042:-00118:001395.9598:03170
03171:-00037:-00026:-00004:001395.9598:03171
03172:-00020:-00010:+00028:001395.9598:03172
03173:-00015:-00019:+00025:001395.9598:03173
03174:-00011:+00008:-00052:001395.9598:03174
03175:+00011:+00036:-00012:001395.9598:03175
03176:+00027:+00008:-00035:001395.9598:03176
03177:+00028:+00033:-00017:001395.9598:03177
03178:+00038:+00033:+00004:001395.9598:03178
03179:+00047:+00037:-00007:001395.9598:03179
03180:+00048:+00015:-00106:001446.5303:03180
03181:+00041:+00032:+00004:001446.5303:03181
03182:+00049:+00013:-00037:001446.5303:03182
03183:+00020:+00010:-00066:001446.5303:03183
03184:+00040:+00026:-00046:001446.5303:03184
03185:+00044:+00030:-00006:001446.5303:03185
03186:+00023:+00049:-00025:001446.5303:03186
03187:+00021:+00039:-00022:001446.5303:03187
03188:+00049:+00064:+00008:001446.5303:03188
03189:+00029:+00052:-00004:001446.5303:03189
03190:+00028:+00058:-00063:001446.5303:03190
03191:+00023:+00042:-00050:001446.5303:03191
03192:+00029:+00040:-00059:001446.5303:03192
03193:+00029:+00038:-00045:001539.5585:03193
03194:+00010:+00047:-00006:001539.5585:03194
03195:+00015:+00010:-00035:001539.5585:03195
03196:-00009:+00018:-00051:001539.5585:03196
03197:+00010:+00010:-00071:001539.5585:03197
03198:-00007:+00035:-00117:001539.5585:03198
03199:-00009:+00025:-00137:001539.5585:03199
03200:+00014:+00023:-00055:001539.5585:03200
03201:+00003:+00010:-00037:001539.5585:03201
03202:+00003:+00013:-00007:001539.5585:03202
03203:+00015:+00012:-00020:001539.5585:03203
03204:-00003:+00024:-00026:001539.5585:03204
03205:-00004:+00037:-00066:001539.5585:03205
03206:+00011:+00027:-00064:001542.9766:03206
03207:+00010:+00037:-00057:001542.9766:03207
03208:+00008:+00051:-00035:001542.9766:03208
03209:+00018:+00027:-00079:001542.9766:03209
03210:+00044:+00012:-00082:001542.9766:03210
03211:+00009:+00026:-00079:001542.9766:03211
03212:+00011:-00007:-00031:001542.9766:03212
03213:+00000:-00034:-00032:001542.9766:03213
03214:-00024:-00046:-00011:001542.9766:03214
03215:-00031:-00077:-00029:001542.9766:03215
03216:-00052:-00082:+00030:001542.9766:03216
03217:-00058:-00107:+00114:001542.9766:03217
03218:-00051:-00112:+00098:001542.9766:03218
03219:-00058:-00109:+00071:001567.9782:03219
03220:-00035:-00085:+00041:001567.9782:03220
03221:-00031:-00084:-00061:001567.9782:03221
03222:-00025:-00089:-00061:001567.9782:03222
03223:+00030:-00069:+00007:001567.9782:03223
03224:+00034:-00077:+00100:001567.9782:03224
03225:+00082:-00072:+00113:001567.9782:03225
03226:+00112:-00048:+00127:001567.9782:03226
03227:+00131:-00025:+00107:001567.9782:03227
03228:+00145:-00014:+00065:001567.9782:03228
03229:+00163:-00004:+00082:001567.9782:03229
03230:+00175:+00031:+00090:001567.9782:03230
03231:+00168:+00023:+00078:001639.1192:03231
03232:+00153:+00042:+00130:001639.1192:03232
03233:+00120:+00069:+00032:001639.1192:03233
03234:+00037:+00058:+00069:001639.1192:03234
03235:+00053:+00098:+00045:001639.1192:03235
03236:-00002:+00086:+00095:001639.1192:03236
03237:-00015:+00096:+00074:001639.1192:03237
03238:-00054:+00085:+00060:001639.1192:03238
03239:-00072:+00126:+00081:001639.1192:03239
03240:-00083:+00108:+00065:001639.1192:03240
03241:-00103:+00110:+00086:001639.1192:03241
03242:-00094:+00113:+00087:001639.1192:03242
03243:-00093:+00088:+00042:001612.9151:03243
03244:-00114:+00085:+00046:001612.9151:03244
03245:-00102:+00054:+00087:001612.9151:03245
03246:-00085:+00066:+00072:001612.9151:03246
03247:-00071:+00040:+00044:001612.9151:03247
03248:-00043:+00026:+00052:001612.9151:03248
03249:+00002:+00034:+00076:001612.9151:03249
03250:+00022:-00007:+00035:001612.9151:03250
03251:+00044:-00017:+00060:001612.9151:03251
03252:+00085:-00020:+00057:001612.9151:03252
03253:+00082:-00023:+00017:001612.9151:03253
03254:+00080:-00015:+00002:001612.9151:03254
03255:+00063:-00015:+00032:001612.9151:03255
03256:+00036:-00013:+00034:001614.5140:03256
03257:+00006:-00031:+00047:001614.5140:03257
03258:+00030:-00010:+00026:001614.5140:03258
03259:+00005:-00034:-00024:001614.5140:03259
03260:+00016:-00015:-00040:001614.5140:03260
03261:-00009:-00014:+00008:001614.5140:03261
03262:+00003:-00037:+00047:001614.5140:03262
03263:-00009:-00046:+00060:001614.5140:03263
03264:+00012:-00047:+00016:001614.5140:03264
03265:-00003:-00026:+00029:001614.5140:03265
03266:-00010:-00050:+00072:001614.5140:03266
03267:+00000:-00024:+00075:001614.5140:03267
03268:+00006:-00034:+00072:001664.9378:03268
03269:+00027:+00001:-00075:001664.9378:03269
03270:+00005:-00019:-00103:001664.9378:03270
03271:+00037:-00018:-00037:001664.9378:03271
03272:+00034:-00021:+00007:001664.9378:03272
03273:+00071:-00002:+00023:001664.9378:03273
03274:+00059:-00014:+00062:001664.9378:03274
03275:+00117:+00022:-00074:001664.9378:03275
03276:+00125:-00020:-00041:001664.9378:03276
03277:+00120:+00007:+00046:001664.9378:03277
03278:+00068:-00011:+00019:001664.9378:03278
03279:+00155:-00003:+00028:001664.9378:03279
03280:+00091:-00035:-00017:001608.7993:03280
03281:+00187:+00015:-00041:001608.7993:03281
03282:+00073:-00031:-00058:001608.7993:03282
03283:+00119:-00010:+00008:001608.7993:03283
03284:+00086:-00054:+00060:001608.7993:03284
03285:+00121:-00013:+00019:001608.7993:03285
03286:+00063:-00057:+00033:001608.7993:03286
03287:+00093:-00062:+00067:001608.7993:03287
03288:+00049:-00075:+00011:001608.7993:03288
03289:+00040:-00069:-00001:001608.7993:03289
03290:+00019:-00101:+00024:001608.7993:03290
03291:+00004:-00091:+00051:001608.7993:03291
03292:-00001:-00127:+00036:001608.7993:03292
03293:-00003:-00126:+00043:001570.0643:03293
03294:-00024:-00126:+00028:001570.0643:03294
03295:-00002:-00112:+00056:001570.0643:03295
03296:-00003:-00099:-00003:001570.0643:03296
03297:-00001:-00096:-00023:001570.0643:03297
03298:+00004:-00085:-00023:001570.0643:03298
03299:+00018:-00072:-00009:001570.0643:03299
03300:+00019:-00081:+00008:001570.0643:03300
03301:+00006:-00058:+00022:001570.0643:03301
03302:+00031:-00044:+00006:001570.0643:03302
03303:+00022:-00027:-00006:001570.0643:03303
03304:+00061:-00019:+00007:001570.0643:03304
03305:+00041:+00003:+00023:001570.0643:03305
03306:+00075:-00004:+00006:001570.0731:03306
03307:+00074:+00021:+00022:001570.0731:03307
03308:+00077:+00021:-00019:001570.0731:03308
03309:+00060:+00018:-00035:001570.0731:03309
03310:+00063:+00012:-00043:001570.0731:03310
03311:+00040:+00035:-00028:001570.0731:03311
03312:+00049:+00025:-00030:001570.0731:03312
03313:+00048:+00045:-00059:001570.0731:03313
03314:+00021:+00050:-00037:001570.0731:03314
03315:+00017:+00053:-00058:001570.0731:03315
03316:-00008:+00027:-00060:001570.0731:03316
03317:-00014:+00043:-00057:001570.0731:03317
03318:-00037:+00050:-00014:001570.0731:03318
03319:-00036:+00039:-00021:001463.1931:03319
03320:-00043:+00052:-00028:001463.1931:03320
03321:-00030:+00049:-00045:001463.1931:03321
03322:-00057:+00029:-00032:001463.1931:03322
03323:-00053:+00052:-00076:001463.1931:03323
03324:-00046:+00043:-00088:001463.1931:03324
03325:-00054:+00067:-00110:001463.1931:03325
03326:-00057:+00054:-00044:001463.1931:03326
03327:-00040:+00064:-00024:001463.1931:03327
03328:-00038:+00061:-00048:001463.1931:03328
03329:+00011:+00072:-00079:001463.1931:03329
03330:-00007:+00070:-00030:001463.1931:03330
03331:+00010:+00073:-00038:001463.1931:03331
03332:+00004:+00073:-00011:001463.1931:03332
03333:+00010:+00087:-00008:001463.1931:03333
03334:-00007:+00060:-00068:001375.0026:03334
03335:-00006:+00056:-00065:001375.0026:03335
03336:+00002:+00042:-00063:001375.0026:03336
03337:-00022:+00031:-00038:001375.0026:03337
03338:-00005:+00011:+00005:001375.0026:03338
03339:-00018:+00019:+00048:001375.0026:03339
03340:-00050:-00010:+00034:001375.0026:03340
03341:-00066:-00037:+00005:001375.0026:03341
03342:-00078:-00053:-00052:001375.0026:03342
03343:-00094:-00065:+00005:001375.0026:03343
03344:-00118:-00069:-00014:001375.0026:03344
03345:-00129:-00072:-00017:001375.0026:03345
03346:-00106:-00085:-00029:001375.0026:03346
03347:-00106:-00100:-00002:001375.0026:03347
03348:-00093:-00090:+00035:001375.0026:03348
03349:-00090:-00110:+00070:001330.9393:03349
03350:-00082:-00113:+00004:001330.9393:03350
03351:-00061:-00097:+00041:001330.9393:03351
03352:-00052:-00090:+00007:001330.9393:03352
03353:-00067:-00080:+00010:001330.9393:03353
03354:-00058:-00056:+00028:001330.9393:03354
03355:-00038:-00047:+00039:001330.9393:03355
03356:-00032:-00051:+00074:001330.9393:03356
03357:-00029:-00018:+00104:001330.9393:03357
03358:-00046:+00001:+00060:001330.9393:03358
03359:-00085:-00003:+00000:001330.9393:03359
03360:-00088:+00022:-00013:001330.9393:03360
03361:-00077:+00047:+00001:001330.9393:03361
03362:-00102:+00044:+00028:001330.9393:03362
03363:-00102:+00042:+00045:001330.9393:03363
03364:-00093:+00056:+00046:001330.9393:03364
03365:-00108:+00060:+00017:001231.6525:03365
03366:-00123:+00082:+00016:001231.6525:03366
03367:-00126:+00075:+00037:001231.6525:03367
03368:-00147:+00084:+00031:001231.6525:03368
03369:-00125:+00074:+00019:001231.6525:03369
03370:-00125:+00072:+00047:001231.6525:03370
03371:-00128:+00076:+00038:001231.6525:03371
03372:-00150:+00094:+00035:001231.6525:03372
03373:-00126:+00072:+00033:001231.6525:03373
03374:-00135:+00085:+00054:001231.6525:03374
03375:-00134:+00058:+00034:001231.6525:03375
03376:-00114:+00079:+00058:001231.6525:03376
03377:-00117:+00077:+00055:001231.6525:03377
03378:-00117:+00055:+00015:001231.6525:03378
03379:-00117:+00069:+00014:001231.6525:03379
03380:-00117:+00065:+00015:001231.6525:03380
03381:-00114:+00050:+00005:001231.6525:03381
03382:-00105:+00053:+00003:001203.1795:03382
03383:-00075:+00035:+00043:001203.1795:03383
03384:-00079:+00052:+00038:001203.1795:03384
03385:-00066:+00034:+00031:001203.1795:03385
03386:-00057:+00026:+00024:001203.1795:03386
03387:-00052:+00054:+00016:001203.1795:03387
03388:-00030:+00027:-00004:001203.1795:03388
03389:-00053:+00049:+00045:001203.1795:03389
03390:-00032:+00046:+00047:001203.1795:03390
03391:-00051:+00013:+00016:001203.1795:03391
03392:-00070:+00010:+00007:001203.1795:03392
03393:-00063:+00009:-00009:001203.1795:03393
03394:-00074:+00017:-00017:001203.1795:03394
03395:-00085:-00002:+00016:001203.1795:03395
03396:-00083:+00005:+00039:001203.1795:03396
03397:-00088:+00000:+00017:001203.1795:03397
03398:-00100:-00013:+00021:001285.0173:03398
03399:-00079:-00011:+00059:001285.0173:03399
03400:-00093:-00036:+00055:001285.0173:03400
03401:-00117:-00009:+00032:001285.0173:03401
03402:-00081:-00032:+00054:001285.0173:03402
03403:-00066:+00005:+00016:001285.0173:03403
03404:-00048:-00015:+00023:001285.0173:03404
03405:-00042:+00012:-00013:001285.0173:03405
03406:-00025:+00032:-00009:001285.0173:03406
03407:-00007:+00036:-00019:001285.0173:03407
03408:-00007:+00026:+00025:001285.0173:03408
03409:+00026:+00052:+00017:001285.0173:03409
03410:+00004:+00039:-00002:001285.0173:03410
03411:+00014:+00062:+00011:001285.0173:03411
03412:+00032:+00060:+00025:001285.0173:03412
03413:+00021:+00060:+00007:001297.0793:03413
03414:+00027:+00065:-00019:001297.0793:03414
03415:+00003:+00078:-00043:001297.0793:03415
03416:-00014:+00051:-00014:001297.0793:03416
03417:-00030:+00043:-00040:001297.0793:03417
03418:-00126:+00017:-00014:001297.0793:03418
03419:-00026:+00037:+00006:001297.0793:03419
03420:-00102:-00040:-00017:001297.0793:03420
03421:-00074:-00021:-00054:001297.0793:03421
03422:-00130:-00043:-00001:001297.0793:03422
03423:-00087:-00067:-00025:001297.0793:03423
03424:-00086:-00077:+00051:001297.0793:03424
03425:-00087:-00056:-00019:001297.0793:03425
03426:-00074:-00065:-00088:001297.0793:03426
03427:-00097:-00080:-00074:001297.0793:03427
03428:-00082:-00054:-00032:001345.4400:03428
03429:-00027:-00042:+00016:001345.4400:03429
03430:-00056:-00061:-00016:001345.4400:03430
03431:+00011:-00042:+00033:001345.4400:03431
03432:+00005:-00053:+00001:001345.4400:03432
03433:-00007:-00044:-00052:001345.4400:03433
03434:-00001:-00027:-00019:001345.4400:03434
03435:+00031:-00009:-00010:001345.4400:03435
03436:+00036:-00015:+00051:001345.4400:03436
03437:+00050:+00018:+00110:001345.4400:03437
03438:+00057:+00032:+00019:001345.4400:03438
03439:+00045:+00022:-00108:001345.4400:03439
03440:+00038:+00033:-00165:001345.4400:03440
03441:+00044:+00012:-00058:001345.4400:03441
03442:+00004:+00032:-00004:001446.4114:03442
03443:-00011:+00018:+00030:001446.4114:03443
03444:+00010:+00021:-00001:001446.4114:03444
03445:-00003:-00004:-00003:001446.4114:03445
03446:-00028:+00032:-00085:001446.4114:03446
03447:-00031:+00023:-00069:001446.4114:03447
03448:-00016:+00015:-00020:001446.4114:03448
03449:-00053:+00032:-00048:001446.4114:03449
03450:-00037:+00034:-00007:001446.4114:03450
03451:-00037:+00011:+00001:001446.4114:03451
03452:-00042:+00008:-00015:001446.4114:03452
03453:-00041:-00004:-00016:001446.4114:03453
03454:-00011:+00023:-00018:001446.4114:03454
03455:-00011:-00007:-00020:001459.8023:03455
03456:+00010:-00004:-00027:001459.8023:03456
03457:+00007:+00005:+00021:001459.8023:03457
03458:+00022:-00002:+00022:001459.8023:03458
03459:+00016:-00017:+00006:001459.8023:03459
03460:+00005:-00006:+00010:001459.8023:03460
03461:+00008:+00005:-00010:001459.8023:03461
03462:+00023:-00002:-00073:001459.8023:03462
03463:+00018:+00009:-00055:001459.8023:03463
03464:+00034:+00008:-00022:001459.8023:03464
03465:+00030:+00012:-00021:001459.8023:03465
03466:+00031:+00013:-00021:001459.8023:03466
03467:+00009:+00035:-00052:001459.8023:03467
03468:-00009:+00028:-00072:001505.7894:03468
03469:-00009:+00028:-00080:001505.7894:03469
03470:+00017:+00048:-00042:001505.7894:03470
03471:+00015:+00039:-00054:001505.7894:03471
03472:+00013:+00067:-00078:001505.7894:03472
03473:+00033:+00072:-00048:001505.7894:03473
03474:+00047:+00085:-00011:001505.7894:03474
03475:+00023:+00092:-00059:001505.7894:03475
03476:+00031:+00093:-00026:001505.7894:03476
03477:+00027:+00083:-00047:001505.7894:03477
03478:+00000:+00074:-00134:001505.7894:03478
03479:-00025:+00065:-00102:001505.7894:03479
03480:-00023:+00045:-00052:001505.7894:03480
03481:-00018:+00015:+00018:001591.8164:03481
03482:-00015:-00018:+00090:001591.8164:03482
03483:-00023:-00038:+00086:001591.8164:03483
03484:-00038:-00059:+00015:001591.8164:03484
03485:-00016:-00072:-00041:001591.8164:03485
03486:-00017:-00096:-00062:001591.8164:03486
03487:-00023:-00104:-00076:001591.8164:03487
03488:-00019:-00124:-00059:001591.8164:03488
03489:-00008:-00127:+00064:001591.8164:03489
03490:+00015:-00104:+00137:001591.8164:03490
03491:+00031:-00111:+00151:001591.8164:03491
03492:+00035:-00073:+00122:001591.8164:03492
03493:+00069:-00057:+00089:001591.8164:03493
03494:+00097:-00043:+00035:001584.2629:03494
03495:+00133:-00053:-00003:001584.2629:03495
03496:+00147:-00048:+00023:001584.2629:03496
03497:+00173:-00035:+00035:001584.2629:03497
03498:+00163:-00019:+00076:001584.2629:03498
03499:+00183:-00007:+00125:001584.2629:03499
03500:+00131:+00032:+00152:001584.2629:03500
03501:+00117:+00024:+00118:001584.2629:03501
03502:+00114:+00056:+00122:001584.2629:03502
03503:+00065:+00092:+00045:001584.2629:03503
03504:+00034:+00095:-00064:001584.2629:03504
03505:+00003:+00108:+00023:001584.2629:03505
03506:-00018:+00122:+00057:001600.1142:03506
03507:-00062:+00111:+00050:001600.1142:03507
03508:-00114:+00088:+00105:001600.1142:03508
03509:-00127:+00083:+00123:001600.1142:03509
03510:-00147:+00083:+00096:001600.1142:03510
03511:-00164:+00036:+00079:001600.1142:03511
03512:-00136:+00028:+00018:001600.1142:03512
03513:-00131:+00031:-00001:001600.1142:03513
03514:-00117:+00008:-00016:001600.1142:03514
03515:-00095:+00018:+00066:001600.1142:03515
03516:-00071:-00019:+00076:001600.1142:03516
03517:-00047:-00017:+00068:001600.1142:03517
03518:-00012:-00019:+00044:001658.4841:03518
03519:+00025:-00009:+00045:001658.4841:03519
03520:+00048:-00036:+00025:001658.4841:03520
03521:+00056:-00033:+00014:001658.4841:03521
03522:+00094:-00012:-00003:001658.4841:03522
03523:+00100:+00005:+00003:001658.4841:03523
03524:+00125:-00007:+00018:001658.4841:03524
03525:+00125:+00011:+00035:001658.4841:03525
03526:+00098:+00018:+00069:001658.4841:03526
03527:+00102:+00014:+00044:001658.4841:03527
03528:+00098:+00030:+00020:001658.4841:03528
03529:+00077:+00037:+00023:001658.4841:03529
03530:+00028:+00009:+00016:001658.4841:03530
03531:+00013:+00009:-00030:001617.1743:03531
03532:-00040:-00018:-00020:001617.1743:03532
03533:-00068:-00009:+00045:001617.1743:03533
03534:-00060:-00025:+00102:001617.1743:03534
03535:-00101:-00049:+00074:001617.1743:03535
03536:-00094:-00027:-00038:001617.1743:03536
03537:-00079:-00030:-00076:001617.1743:03537
03538:-00065:-00038:+00059:001617.1743:03538
03539:-00056:-00038:+00053:001617.1743:03539
03540:-00031:-00037:-00001:001617.1743:03540
03541:+00029:-00022:+00008:001617.1743:03541
03542:+00024:-00023:+00072:001617.1743:03542
03543:+00102:-00002:+00017:001598.0758:03543
03544:+00087:-00009:+00117:001598.0758:03544
03545:+00229:+00012:+00082:001598.0758:03545
03546:+00112:-00019:-00103:001598.0758:03546
03547:+00247:+00003:-00068:001598.0758:03547
03548:+00165:-00041:+00056:001598.0758:03548
03549:+00178:-00051:+00010:001598.0758:03549
03550:+00164:-00070:+00032:001598.0758:03550
03551:+00163:-00026:+00007:001598.0758:03551
03552:+00180:+00000:+00016:001598.0758:03552
03553:+00112:-00049:+00021:001598.0758:03553
03554:+00100:-00053:+00022:001598.0758:03554
03555:+00054:-00079:+00014:001598.0758:03555
03556:+00041:-00077:+00010:001620.2976:03556
03557:+00008:-00074:+00046:001620.2976:03557
03558:-00009:-00086:+00040:001620.2976:03558
03559:-00036:-00095:+00016:001620.2976:03559
03560:-00039:-00074:+00025:001620.2976:03560
03561:-00026:-00071:-00003:001620.2976:03561
03562:-00019:-00086:-00025:001620.2976:03562
03563:-00028:-00060:-00023:001620.2976:03563
03564:-00016:-00070:-00026:001620.2976:03564
03565:+00001:-00063:-00062:001620.2976:03565
03566:-00009:-00065:-00010:001620.2976:03566
03567:+00004:-00048:-00011:001620.2976:03567
03568:+00043:-00053:+00027:001620.2976:03568
03569:+00039:-00047:-00012:001531.6331:03569
03570:+00075:-00027:+00000:001531.6331:03570
03571:+00079:-00022:-00043:001531.6331:03571
03572:+00065:-00009:-00033:001531.6331:03572
03573:+00087:+00015:-00008:001531.6331:03573
03574:+00074:+00011:-00009:001531.6331:03574
03575:+00070:+00008:-00037:001531.6331:03575
03576:+00077:+00038:-00008:001531.6331:03576
03577:+00077:+00037:-00046:001531.6331:03577
03578:+00034:+00033:-00043:001531.6331:03578
03579:+00028:+00012:-00073:001531.6331:03579
03580:+00018:+00034:-00008:001531.6331:03580
03581:-00021:+00020:-00049:001531.6331:03581
03582:-00035:+00032:-00047:001465.2430:03582
03583:-00062:+00014:-00039:001465.2430:03583
03584:-00070:+00025:-00022:001465.2430:03584
03585:-00046:+00008:-00054:001465.2430:03585
03586:-00071:+00054:-00065:001465.2430:03586
03587:-00066:+00050:-00036:001465.2430:03587
03588:-00054:+00042:-00040:001465.2430:03588
03589:-00055:+00063:-00047:001465.2430:03589
03590:-00038:+00061:-00070:001465.2430:03590
03591:-00034:+00054:-00049:001465.2430:03591
03592:-00016:+00080:-00092:001465.2430:03592
03593:-00041:+00059:-00051:001465.2430:03593
03594:-00024:+00081:-00018:001465.2430:03594
03595:-00009:+00074:+00009:001465.2430:03595
03596:-00009:+00079:-00003:001454.7474:03596
03597:+00012:+00081:-00005:001454.7474:03597
03598:+00010:+00079:-00033:001454.7474:03598
03599:+00004:+00080:-00029:001454.7474:03599
03600:-00009:+00068:-00012:001454.7474:03600
03601:-00014:+00047:-00054:001454.7474:03601
03602:-00019:+00053:-00052:001454.7474:03602
03603:-00043:+00018:-00054:001454.7474:03603
03604:-00051:-00007:-00011:001454.7474:03604
03605:-00067:-00019:+00025:001454.7474:03605
03606:-00072:-00014:+00026:001454.7474:03606
03607:-00072:-00037:+00010:001454.7474:03607
03608:-00098:-00048:-00031:001454.7474:03608
03609:-00091:-00042:+00043:001454.7474:03609
03610:-00103:-00044:+00026:001454.7474:03610
03611:-00099:-00063:-00012:001357.9388:03611
03612:-00097:-00068:+00014:001357.9388:03612
03613:-00097:-00067:+00030:001357.9388:03613
03614:-00075:-00076:+00050:001357.9388:03614
03615:-00080:-00057:+00037:001357.9388:03615
03616:-00060:-00064:+00039:001357.9388:03616
03617:-00056:-00061:+00026:001357.9388:03617
03618:-00047:-00043:+00011:001357.9388:03618
03619:-00040:-00041:+00013:001357.9388:03619
03620:-00031:-00043:+00068:001357.9388:03620
03621:-00041:-00047:+00073:001357.9388:03621
03622:-00014:-00052:+00082:001357.9388:03622
03623:-00041:-00014:+00051:001357.9388:03623
03624:-00043:-00007:+00014:001357.9388:03624
03625:-00051:+00005:+00020:001357.9388:03625
03626:-00034:+00022:+00027:001284.6958:03626
03627:-00084:-00007:+00062:001284.6958:03627
03628:-00063:-00004:+00056:001284.6958:03628
03629:-00079:+00000:+00055:001284.6958:03629
03630:-00062:+00025:+00001:001284.6958:03630
03631:-00074:+00043:+00039:001284.6958:03631
03632:-00079:+00043:+00016:001284.6958:03632
03633:-00102:+00045:+00028:001284.6958:03633
03634:-00094:+00065:+00042:001284.6958:03634
03635:-00114:+00052:+00026:001284.6958:03635
03636:-00131:+00041:+00022:001284.6958:03636
03637:-00129:+00051:+00017:001284.6958:03637
03638:-00138:+00047:+00028:001284.6958:03638
03639:-00149:+00047:+00049:001284.6958:03639
03640:-00147:+00028:+00057:001284.6958:03640
03641:-00127:+00038:+00004:001284.6958:03641
03642:-00126:+00050:+00014:001290.2998:03642
03643:-00110:+00050:+00042:001290.2998:03643
03644:-00114:+00029:+00026:001290.2998:03644
03645:-00101:+00047:+00037:001290.2998:03645
03646:-00087:+00028:+00041:001290.2998:03646
03647:-00065:+00029:+00012:001290.2998:03647
03648:-00064:+00053:+00026:001290.2998:03648
03649:-00052:+00061:+00028:001290.2998:03649
03650:-00051:+00042:+00020:001290.2998:03650
03651:-00030:+00068:+00001:001290.2998:03651
03652:-00035:+00055:+00020:001290.2998:03652
03653:-00029:+00067:+00010:001290.2998:03653
03654:-00042:+00055:+00002:001290.2998:03654
03655:-00016:+00045:+00002:001290.2998:03655
03656:-00037:+00041:+00000:001290.2998:03656
03657:-00045:+00045:-00011:001290.2998:03657
03658:-00049:+00052:+00039:001265.4837:03658
03659:-00064:+00030:+00004:001265.4837:03659
03660:-00086:+00051:+00013:001265.4837:03660
03661:-00078:+00030:+00021:001265.4837:03661
03662:-00098:+00053:+00041:001265.4837:03662
03663:-00103:+00011:+00041:001265.4837:03663
03664:-00114:+00011:+00013:001265.4837:03664
03665:-00075:+00022:+00012:001265.4837:03665
03666:-00102:-00002:-00039:001265.4837:03666
03667:-00097:+00006:-00025:001265.4837:03667
03668:-00084:-00019:+00003:001265.4837:03668
03669:-00076:-00014:+00033:001265.4837:03669
03670:-00068:-00010:+00058:001265.4837:03670
03671:-00046:-00013:+00037:001265.4837:03671
03672:-00048:-00037:+00007:001265.4837:03672
03673:-00031:-00037:-00030:001299.3719:03673
03674:-00015:-00027:-00013:001299.3719:03674
03675:-00021:-00037:+00037:001299.3719:03675
03676:-00001:-00048:+00052:001299.3719:03676
03677:+00012:-00049:+00042:001299.3719:03677
03678:-00008:-00051:+00032:001299.3719:03678
03679:-00007:-00052:-00013:001299.3719:03679
03680:+00000:-00051:-00001:001299.3719:03680
03681:-00002:-00052:+00012:001299.3719:03681
03682:-00003:-00034:-00011:001299.3719:03682
03683:-00010:-00011:+00022:001299.3719:03683
03684:+00021:-00001:+00032:001299.3719:03684
03685:-00041:-00033:+00077:001299.3719:03685
03686:+00082:+00017:+00061:001299.3719:03686
03687:-00063:-00022:-00007:001398.5356:03687
03688:-00025:+00017:-00032:001398.5356:03688
03689:-00110:+00001:-00095:001398.5356:03689
03690:-00012:+00048:+00013:001398.5356:03690
03691:-00068:+00018:+00015:001398.5356:03691
03692:-00035:+00057:-00035:001398.5356:03692
03693:-00097:+00053:-00004:001398.5356:03693
03694:-00018:+00074:-00058:001398.5356:03694
03695:-00048:+00053:-00052:001398.5356:03695
03696:-00032:+00055:-00074:001398.5356:03696
03697:-00045:+00047:+00010:001398.5356:03697
03698:-00056:+00041:+00023:001398.5356:03698
03699:-00066:+00032:-00044:001398.5356:03699
03700:-00021:+00025:-00035:001398.5356:03700
03701:-00029:+00001:-00121:001419.8532:03701
03702:-00007:-00001:+00018:001419.8532:03702
03703:-00020:-00030:+00048:001419.8532:03703
03704:-00021:-00027:+00059:001419.8532:03704
03705:-00001:-00054:-00027:001419.8532:03705
03706:+00007:-00040:-00056:001419.8532:03706
03707:-00008:-00079:-00062:001419.8532:03707
03708:+00008:-00061:-00061:001419.8532:03708
03709:+00023:-00065:-00025:001419.8532:03709
03710:+00045:-00046:+00018:001419.8532:03710
03711:+00063:-00042:+00026:001419.8532:03711
03712:+00046:-00009:-00015:001419.8532:03712
03713:+00045:-00012:-00008:001419.8532:03713
03714:+00048:-00020:+00020:001419.8532:03714
03715:+00002:-00023:-00020:001460.0646:03715
03716:-00024:-00017:+00006:001460.0646:03716
03717:-00004:+00005:-00015:001460.0646:03717
03718:-00023:+00016:-00029:001460.0646:03718
03719:-00022:+00007:-00022:001460.0646:03719
03720:-00041:+00019:+00002:001460.0646:03720
03721:-00037:-00002:+00007:001460.0646:03721
03722:-00030:+00013:-00003:001460.0646:03722
03723:-00041:+00014:-00015:001460.0646:03723
03724:-00020:+00011:-00036:001460.0646:03724
03725:-00041:+00012:-00075:001460.0646:03725
03726:-00031:+00030:-00040:001460.0646:03726
03727:-00025:+00026:-00013:001460.0646:03727
03728:-00011:+00025:+00004:001545.1976:03728
03729:-00003:+00029:-00007:001545.1976:03729
03730:-00024:+00049:-00042:001545.1976:03730
03731:-00025:+00050:-00053:001545.1976:03731
03732:+00001:+00028:-00082:001545.1976:03732
03733:+00004:+00046:-00044:001545.1976:03733
03734:+00022:+00060:-00013:001545.1976:03734
03735:+00027:+00068:-00027:001545.1976:03735
03736:+00038:+00054:-00016:001545.1976:03736
03737:+00051:+00057:-00006:001545.1976:03737
03738:+00043:+00064:-00036:001545.1976:03738
03739:+00023:+00048:-00050:001545.1976:03739
03740:+00041:+00048:-00086:001545.1976:03740
03741:+00007:+00044:-00123:001543.0081:03741
03742:+00026:+00051:-00099:001543.0081:03742
03743:+00016:+00053:-00064:001543.0081:03743
03744:-00004:+00032:+00019:001543.0081:03744
03745:-00025:+00016:+00028:001543.0081:03745
03746:-00040:+00016:-00018:001543.0081:03746
03747:-00056:+00011:-00092:001543.0081:03747
03748:-00051:-00003:-00034:001543.0081:03748
03749:-00032:+00007:-00015:001543.0081:03749
03750:-00037:-00009:-00019:001543.0081:03750
03751:-00017:-00032:+00010:001543.0081:03751
03752:-00039:-00076:+00062:001543.0081:03752
03753:-00040:-00095:+00027:001543.0081:03753
03754:-00052:-00124:-00018:001564.1171:03754
03755:-00016:-00129:-00022:001564.1171:03755
03756:-00025:-00123:-00017:001564.1171:03756
03757:+00014:-00125:-00001:001564.1171:03757
03758:+00022:-00113:+00019:001564.1171:03758
03759:+00041:-00086:+00116:001564.1171:03759
03760:+00049:-00096:+00092:001564.1171:03760
03761:+00075:-00078:+00148:001564.1171:03761
03762:+00091:-00067:+00147:001564.1171:03762
03763:+00071:-00023:+00084:001564.1171:03763
03764:+00077:+00001:+00036:001564.1171:03764
03765:+00124:+00004:+00032:001564.1171:03765
03766:+00140:+00027:+00048:001637.0699:03766
03767:+00125:+00047:+00049:001637.0699:03767
03768:+00117:+00082:+00089:001637.0699:03768
03769:+00114:+00109:+00063:001637.0699:03769
03770:+00097:+00105:+00040:001637.0699:03770
03771:+00077:+00131:+00077:001637.0699:03771
03772:+00029:+00154:+00143:001637.0699:03772
03773:-00020:+00156:+00150:001637.0699:03773
03774:-00056:+00150:+00100:001637.0699:03774
03775:-00065:+00145:+00022:001637.0699:03775
03776:-00104:+00133:+00005:001637.0699:03776
03777:-00129:+00127:+00017:001637.0699:03777
03778:-00110:+00103:+00046:001610.8878:03778
03779:-00134:+00083:+00072:001610.8878:03779
03780:-00107:+00057:+00131:001610.8878:03780
03781:-00115:+00045:+00105:001610.8878:03781
03782:-00104:+00036:+00087:001610.8878:03782
03783:-00088:+00005:+00040:001610.8878:03783
03784:-00055:-00021:+00038:001610.8878:03784
03785:-00004:-00024:+00055:001610.8878:03785
03786:-00002:-00044:+00059:001610.8878:03786
03787:+00029:-00045:+00057:001610.8878:03787
03788:+00040:-00063:+00032:001610.8878:03788
03789:+00052:-00062:+00057:001610.8878:03789
03790:+00066:-00066:+00045:001610.8878:03790
03791:+00094:-00062:+00041:001608.3216:03791
03792:+00103:-00043:+00013:001608.3216:03792
03793:+00096:-00029:+00009:001608.3216:03793
03794:+00122:-00026:-00005:001608.3216:03794
03795:+00097:-00035:-00021:001608.3216:03795
03796:+00070:-00031:+00008:001608.3216:03796
03797:+00068:-00013:+00047:001608.3216:03797
03798:+00075:-00037:+00085:001608.3216:03798
03799:+00042:-00026:+00097:001608.3216:03799
03800:+00031:-00048:+00111:001608.3216:03800
03801:-00005:-00039:+00039:001608.3216:03801
03802:-00015:-00039:-00055:001608.3216:03802
03803:-00016:-00041:-00007:001647.6616:03803
03804:-00073:-00033:+00069:001647.6616:03804
03805:-00088:-00051:+00000:001647.6616:03805
03806:-00063:-00067:-00011:001647.6616:03806
03807:-00048:-00013:-00050:001647.6616:03807
03808:-00050:-00008:+00031:001647.6616:03808
03809:+00049:-00035:+00095:001647.6616:03809
03810:-00080:-00065:-00048:001647.6616:03810
03811:+00017:-00012:+00048:001647.6616:03811
03812:-00041:-00056:+00129:001647.6616:03812
03813:+00088:+00022:-00003:001647.6616:03813
03814:+00035:-00025:-00019:001647.6616:03814
03815:+00168:+00064:-00081:001592.3399:03815
03816:+00132:+00016:-00033:001592.3399:03816
03817:+00193:+00068:-00031:001592.3399:03817
03818:+00193:+00035:+00071:001592.3399:03818
03819:+00192:+00037:+00072:001592.3399:03819
03820:+00177:-00003:+00042:001592.3399:03820
03821:+00171:+00000:+00020:001592.3399:03821
03822:+00113:-00022:-00027:001592.3399:03822
03823:+00087:-00052:+00055:001592.3399:03823
03824:+00093:-00059:-00005:001592.3399:03824
03825:+00045:-00078:+00023:001592.3399:03825
03826:-00004:-00095:+00133:001592.3399:03826
03827:-00040:-00091:+00053:001592.3399:03827
03828:-00052:-00111:-00070:001550.5139:03828
03829:-00015:-00081:-00039:001550.5139:03829
03830:-00003:-00096:-00011:001550.5139:03830
03831:-00043:-00097:-00021:001550.5139:03831
03832:-00008:-00092:-00027:001550.5139:03832
03833:+00058:-00060:+00036:001550.5139:03833
03834:+00021:-00073:+00069:001550.5139:03834
03835:+00022:-00072:+00066:001550.5139:03835
03836:+00016:-00060:+00035:001550.5139:03836
03837:+00043:-00065:-00135:001550.5139:03837
03838:+00030:-00064:-00148:001550.5139:03838
03839:+00021:-00008:-00124:001550.5139:03839
03840:+00032:-00010:-00017:001550.5139:03840
03841:+00024:-00022:+00000:001535.8184:03841
03842:+00054:-00022:+00083:001535.8184:03842
03843:+00069:-00005:+00010:001535.8184:03843
03844:+00050:+00001:+00011:001535.8184:03844
03845:+00066:-00021:-00067:001535.8184:03845
03846:+00070:-00017:-00064:001535.8184:03846
03847:+00089:+00017:-00110:001535.8184:03847
03848:+00075:-00003:-00054:001535.8184:03848
03849:+00077:+00007:-00048:001535.8184:03849
03850:+00007:+00016:-00005:001535.8184:03850
03851:+00016:+00003:-00059:001535.8184:03851
03852:-00005:+00016:-00048:001535.8184:03852
03853:-00015:+00016:-00037:001535.8184:03853
03854:-00030:-00003:-00062:001535.8184:03854
03855:-00037:+00011:-00061:001421.4943:03855
03856:-00004:+00048:-00038:001421.4943:03856
03857:-00002:+00047:-00087:001421.4943:03857
03858:-00023:+00064:-00054:001421.4943:03858
03859:-00019:+00068:-00025:001421.4943:03859
03860:-00043:+00060:-00006:001421.4943:03860
03861:-00055:+00073:-00032:001421.4943:03861
03862:-00047:+00090:-00035:001421.4943:03862
03863:-00072:+00085:-00076:001421.4943:03863
03864:-00065:+00105:-00093:001421.4943:03864
03865:-00067:+00118:-00049:001421.4943:03865
03866:-00047:+00119:-00007:001421.4943:03866
03867:-00047:+00118:-00012:001421.4943:03867
03868:-00068:+00118:+00040:001421.4943:03868
03869:-00068:+00104:+00023:001421.4943:03869
03870:-00085:+00108:+00012:001421.4943:03870
03871:-00077:+00097:-00015:001318.5375:03871
03872:-00095:+00060:-00024:001318.5375:03872
03873:-00116:+00035:-00070:001318.5375:03873
03874:-00111:+00020:-00094:001318.5375:03874
03875:-00090:-00022:+00013:001318.5375:03875
03876:-00092:-00028:+00100:001318.5375:03876
03877:-00089:-00081:+00066:001318.5375:03877
03878:-00086:-00084:-00016:001318.5375:03878
03879:-00059:-00108:-00057:001318.5375:03879
03880:-00066:-00122:-00060:001318.5375:03880
03881:-00071:-00139:+00019:001318.5375:03881
03882:-00044:-00118:+00047:001318.5375:03882
03883:-00034:-00153:+00019:001318.5375:03883
03884:-00032:-00133:+00008:001318.5375:03884
03885:-00031:-00142:+00016:001318.5375:03885
03886:-00051:-00129:+00116:001268.3499:03886
03887:-00054:-00130:+00057:001268.3499:03887
03888:-00032:-00068:-00002:001268.3499:03888
03889:-00022:-00077:+00020:001268.3499:03889
03890:-00028:-00039:+00023:001268.3499:03890
03891:-00032:-00053:+00055:001268.3499:03891
03892:-00035:-00023:+00053:001268.3499:03892
03893:-00049:+00003:+00005:001268.3499:03893
03894:-00065:+00025:-00008:001268.3499:03894
03895:-00085:+00040:+00002:001268.3499:03895
03896:-00097:+00039:+00018:001268.3499:03896
03897:-00095:+00070:+00014:001268.3499:03897
03898:-00096:+00096:+00043:001268.3499:03898
03899:-00119:+00112:+00008:001268.3499:03899
03900:-00109:+00106:+00026:001268.3499:03900
03901:-00128:+00127:+00067:001268.3499:03901
03902:-00110:+00126:+00018:001268.3499:03902
03903:-00120:+00129:+00032:001173.6282:03903
03904:-00134:+00106:+00058:001173.6282:03904
03905:-00126:+00104:+00020:001173.6282:03905
03906:-00125:+00109:+00039:001173.6282:03906
03907:-00111:+00100:+00048:001173.6282:03907
03908:-00111:+00084:+00069:001173.6282:03908
03909:-00134:+00057:+00020:001173.6282:03909
03910:-00133:+00028:+00068:001173.6282:03910
03911:-00127:+00011:+00054:001173.6282:03911
03912:-00093:+00022:+00052:001173.6282:03912
03913:-00061:+00020:+00039:001173.6282:03913
03914:-00071:-00001:+00052:001173.6282:03914
03915:-00073:+00021:+00069:001173.6282:03915
03916:-00046:-00022:+00099:001173.6282:03916
03917:-00029:-00004:+00042:001173.6282:03917
03918:-00034:-00001:+00023:001173.6282:03918
03919:-00045:+00005:+00033:001173.6282:03919
03920:-00082:-00005:+00082:001172.7143:03920
03921:-00055:+00022:+00050:001172.7143:03921
03922:-00049:+00012:+00024:001172.7143:03922
03923:-00037:+00047:+00033:001172.7143:03923
03924:-00058:+00027:+00057:001172.7143:03924
03925:-00046:+00039:+00071:001172.7143:03925
03926:-00057:+00048:+00043:001172.7143:03926
03927:-00068:+00051:+00050:001172.7143:03927
03928:-00075:+00051:+00053:001172.7143:03928
03929:-00090:+00032:+00043:001172.7143:03929
03930:-00102:+00031:+00037:001172.7143:03930
03931:-00089:+00012:+00016:001172.7143:03931
03932:-00112:+00028:+00003:001172.7143:03932
03933:-00112:+00032:+00020:001172.7143:03933
03934:-00105:+00017:+00039:001172.7143:03934
03935:-00109:-00004:+00015:001172.7143:03935
03936:-00105:+00006:-00028:001272.1546:03936
03937:-00098:+00004:-00010:001272.1546:03937
03938:-00088:-00005:-00007:001272.1546:03938
03939:-00063:+00000:+00015:001272.1546:03939
03940:-00028:+00022:+00034:001272.1546:03940
03941:-00018:+00019:+00028:001272.1546:03941
03942:+00013:+00032:+00024:001272.1546:03942
03943:+00007:+00008:-00026:001272.1546:03943
03944:+00005:+00022:-00026:001272.1546:03944
03945:+00018:+00014:-00063:001272.1546:03945
03946:+00019:+00010:-00073:001272.1546:03946
03947:+00044:+00012:-00040:001272.1546:03947
03948:+00069:+00049:+00000:001272.1546:03948
03949:-00004:-00004:+00057:001272.1546:03949
03950:+00150:+00052:+00051:001272.1546:03950
03951:+00029:-00010:+00048:001306.6309:03951
03952:+00153:+00044:-00056:001306.6309:03952
03953:-00090:-00045:-00032:001306.6309:03953
03954:-00010:-00020:-00069:001306.6309:03954
03955:-00126:-00080:+00010:001306.6309:03955
03956:-00068:+00017:-00105:001306.6309:03956
03957:-00118:+00015:-00034:001306.6309:03957
03958:-00059:+00009:-00072:001306.6309:03958
03959:-00077:-00018:+00007:001306.6309:03959
03960:-00054:+00017:-00057:001306.6309:03960
03961:-00048:-00037:-00038:001306.6309:03961
03962:-00066:-00027:-00056:001306.6309:03962
03963:-00033:-00052:-00035:001306.6309:03963
03964:+00000:-00033:+00146:001306.6309:03964
03965:+00017:-00028:+00101:001306.6309:03965
03966:-00021:-00029:-00034:001364.5379:03966
03967:-00020:-00027:-00108:001364.5379:03967
03968:-00010:-00057:-00005:001364.5379:03968
03969:-00015:-00074:+00024:001364.5379:03969
03970:+00010:-00060:+00095:001364.5379:03970
03971:+00027:-00060:+00055:001364.5379:03971
03972:+00031:-00044:-00074:001364.5379:03972
03973:+00032:-00046:-00094:001364.5379:03973
03974:+00043:-00035:-00038:001364.5379:03974
03975:+00013:-00023:-00018:001364.5379:03975
03976:+00043:-00012:-00013:001364.5379:03976
03977:+00032:-00009:+00014:001364.5379:03977
03978:+00032:-00006:+00007:001364.5379:03978
03979:+00015:+00018:-00001:001364.5379:03979
03980:+00014:+00008:+00068:001466.5296:03980
03981:-00026:+00015:+00020:001466.5296:03981
03982:-00015:+00033:+00011:001466.5296:03982
03983:-00023:+00033:-00023:001466.5296:03983
03984:-00008:+00049:-00027:001466.5296:03984
03985:-00025:+00030:-00047:001466.5296:03985
03986:+00015:+00052:-00037:001466.5296:03986
03987:+00008:+00058:-00051:001466.5296:03987
03988:+00015:+00065:-00025:001466.5296:03988
03989:+00009:+00043:-00015:001466.5296:03989
03990:+00032:+00063:-00027:001466.5296:03990
03991:+00009:+00080:-00042:001466.5296:03991
03992:+00033:+00056:-00013:001466.5296:03992
03993:+00042:+00081:-00022:001477.1209:03993
03994:+00033:+00076:-00057:001477.1209:03994
03995:+00041:+00093:-00033:001477.1209:03995
03996:+00045:+00085:+00011:001477.1209:03996
03997:+00010:+00072:-00006:001477.1209:03997
03998:+00011:+00061:-00037:001477.1209:03998
03999:-00007:+00066:-00063:001477.1209:03999
04000:-00010:+00036:-00094:001477.1209:04000
04001:-00001:+00011:-00135:001477.1209:04001
04002:-00010:+00020:-00137:001477.1209:04002
04003:-00002:+00005:-00095:001477.1209:04003
04004:-00008:-00006:-00076:001477.1209:04004
04005:+00028:-00007:-00059:001477.1209:04005
04006:+00028:-00019:-00014:001514.8748:04006
04007:+00032:-00028:-00007:001514.8748:04007
04008:+00030:-00034:-00024:001514.8748:04008
04009:+00025:-00031:-00086:001514.8748:04009
04010:+00022:-00029:-00096:001514.8748:04010
04011:+00023:-00028:-00099:001514.8748:04011
04012:+00046:-00020:-00073:001514.8748:04012
04013:+00052:-00013:-00009:001514.8748:04013
04014:+00063:-00008:+00003:001514.8748:04014
04015:+00074:-00016:+00010:001514.8748:04015
04016:+00045:+00007:-00025:001514.8748:04016
04017:+00003:-00017:-00060:001514.8748:04017
04018:+00005:-00003:-00064:001514.8748:04018
04019:-00011:+00019:-00015:001601.9001:04019
04020:-00005:+00019:-00005:001601.9001:04020
04021:-00041:-00006:-00009:001601.9001:04021
04022:-00055:-00009:-00005:001601.9001:04022
04023:-00052:-00017:+00010:001601.9001:04023
04024:-00035:-00019:+00009:001601.9001:04024
04025:-00034:-00010:+00037:001601.9001:04025
04026:-00054:-00013:+00051:001601.9001:04026
04027:-00035:-00041:+00048:001601.9001:04027
04028:-00018:-00067:+00054:001601.9001:04028
04029:-00025:-00076:+00037:001601.9001:04029
04030:+00001:-00076:-00062:001601.9001:04030
04031:+00014:-00057:-00062:001601.9001:04031
04032:+00041:-00056:-00001:001588.2752:04032
04033:+00072:-00062:+00080:001588.2752:04033
04034:+00095:-00050:+00141:001588.2752:04034
04035:+00151:-00021:+00198:001588.2752:04035
04036:+00141:+00004:+00145:001588.2752:04036
04037:+00167:+00026:+00091:001588.2752:04037
04038:+00158:+00082:+00132:001588.2752:04038
04039:+00147:+00099:+00076:001588.2752:04039
04040:+00123:+00102:+00016:001588.2752:04040
04041:+00094:+00122:+00085:001588.2752:04041
04042:+00080:+00151:+00095:001588.2752:04042
04043:+00008:+00128:+00105:001588.2752:04043
04044:+00002:+00154:+00095:001600.1036:04044
04045:-00015:+00119:+00063:001600.1036:04045
04046:-00085:+00137:+00070:001600.1036:04046
04047:-00082:+00123:+00039:001600.1036:04047
04048:-00115:+00110:+00030:001600.1036:04048
04049:-00096:+00078:+00038:001600.1036:04049
04050:-00111:+00062:+00065:001600.1036:04050
04051:-00110:+00021:+00105:001600.1036:04051
04052:-00125:-00030:+00117:001600.1036:04052
04053:-00105:-00045:+00087:001600.1036:04053
04054:-00077:-00077:+00047:001600.1036:04054
04055:-00073:-00092:+00043:001600.1036:04055
04056:-00019:-00084:+00049:001654.1267:04056
04057:+00004:-00086:+00074:001654.1267:04057
04058:+00041:-00098:+00059:001654.1267:04058
04059:+00078:-00059:+00078:001654.1267:04059
04060:+00093:-00042:+00099:001654.1267:04060
04061:+00080:-00028:+00105:001654.1267:04061
04062:+00080:-00009:+00083:001654.1267:04062
04063:+00084:+00022:+00073:001654.1267:04063
04064:+00080:+00010:+00044:001654.1267:04064
04065:+00055:+00013:+00055:001654.1267:04065
04066:+00073:+00035:+00040:001654.1267:04066
04067:+00022:+00024:+00014:001654.1267:04067
04068:+00027:+00023:+00001:001654.1267:04068
04069:+00028:+00046:-00013:001610.8911:04069
04070:-00007:+00025:-00096:001610.8911:04070
04071:-00002:+00032:+00095:001610.8911:04071
04072:+00026:+00009:+00142:001610.8911:04072
04073:-00020:-00001:-00013:001610.8911:04073
04074:-00043:-00001:-00113:001610.8911:04074
04075:-00016:+00005:-00072:001610.8911:04075
04076:-00051:-00009:+00066:001610.8911:04076
04077:-00048:-00022:-00007:001610.8911:04077
04078:-00099:-00049:-00010:001610.8911:04078
04079:+00054:-00037:+00006:001610.8911:04079
04080:-00007:-00096:-00010:001610.8911:04080
04081:+00043:-00068:+00035:001596.0192:04081
04082:+00032:-00071:-00058:001596.0192:04082
04083:+00062:-00060:-00034:001596.0192:04083
04084:+00129:-00076:-00043:001596.0192:04084
04085:+00132:-00059:-00004:001596.0192:04085
04086:+00196:-00049:-00012:001596.0192:04086
04087:+00172:-00035:+00049:001596.0192:04087
04088:+00210:-00050:+00055:001596.0192:04088
04089:+00244:-00013:+00059:001596.0192:04089
04090:+00220:-00025:-00019:001596.0192:04090
04091:+00187:-00037:-00015:001596.0192:04091
04092:+00210:-00032:+00033:001596.0192:04092
04093:+00202:-00012:+00089:001596.0192:04093
04094:+00129:-00051:+00047:001624.4393:04094
04095:+00084:-00027:+00013:001624.4393:04095
04096:+00072:-00044:+00092:001624.4393:04096
04097:+00022:-00058:+00072:001624.4393:04097
04098:-00039:-00070:-00109:001624.4393:04098
04099:-00039:-00076:-00094:001624.4393:04099
04100:-00052:-00104:-00017:001624.4393:04100
04101:-00066:-00096:-00042:001624.4393:04101
04102:-00044:-00097:-00017:001624.4393:04102
04103:-00037:-00095:+00043:001624.4393:04103
04104:-00069:-00108:+00042:001624.4393:04104
04105:-00069:-00091:+00049:001624.4393:04105
04106:-00070:-00100:+00028:001548.7591:04106
04107:-00055:-00128:-00063:001548.7591:04107
04108:-00053:-00100:-00135:001548.7591:04108
04109:-00052:-00129:-00074:001548.7591:04109
04110:-00032:-00127:-00058:001548.7591:04110
04111:+00005:-00109:+00103:001548.7591:04111
04112:+00023:-00083:+00093:001548.7591:04112
04113:+00075:-00069:+00052:001548.7591:04113
04114:+00093:-00051:-00030:001548.7591:04114
04115:+00107:-00028:-00024:001548.7591:04115
04116:+00123:-00014:-00063:001548.7591:04116
04117:+00112:+00021:-00088:001548.7591:04117
04118:+00127:+00030:-00040:001548.7591:04118
04119:+00122:+00048:-00017:001548.7591:04119
04120:+00109:+00093:-00008:001477.3122:04120
04121:+00065:+00097:+00006:001477.3122:04121
04122:+00043:+00102:-00050:001477.3122:04122
04123:-00009:+00115:-00068:001477.3122:04123
04124:-00021:+00122:-00062:001477.3122:04124
04125:-00044:+00121:-00016:001477.3122:04125
04126:-00051:+00132:-00039:001477.3122:04126
04127:-00077:+00135:-00029:001477.3122:04127
04128:-00087:+00150:-00046:001477.3122:04128
04129:-00090:+00161:-00035:001477.3122:04129
04130:-00060:+00174:-00073:001477.3122:04130
04131:-00059:+00132:-00077:001477.3122:04131
04132:-00054:+00137:-00070:001477.3122:04132
04133:-00058:+00126:-00094:001477.3122:04133
04134:-00032:+00112:-00032:001439.8475:04134
04135:-00018:+00054:-00011:001439.8475:04135
04136:-00025:+00041:-00003:001439.8475:04136
04137:-00001:+00027:-00026:001439.8475:04137
04138:+00004:+00038:-00020:001439.8475:04138
04139:+00012:+00001:-00053:001439.8475:04139
04140:+00014:-00018:-00036:001439.8475:04140
04141:-00021:-00033:-00041:001439.8475:04141
04142:-00018:-00031:+00011:001439.8475:04142
04143:-00019:-00067:+00018:001439.8475:04143
04144:-00035:-00067:+00049:001439.8475:04144
04145:-00047:-00068:+00037:001439.8475:04145
04146:-00064:-00081:+00018:001439.8475:04146
04147:-00073:-00082:-00009:001439.8475:04147
04148:-00082:-00079:-00044:001439.8475:04148
04149:-00086:-00084:-00049:001307.9869:04149
04150:-00088:-00070:+00011:001307.9869:04150
04151:-00082:-00074:+00038:001307.9869:04151
04152:-00077:-00085:+00035:001307.9869:04152
04153:-00082:-00096:-00011:001307.9869:04153
04154:-00095:-00076:-00018:001307.9869:04154
04155:-00114:-00096:-00005:001307.9869:04155
04156:-00118:-00083:-00018:001307.9869:04156
04157:-00098:-00096:-00041:001307.9869:04157
04158:-00095:-00065:+00044:001307.9869:04158
04159:-00064:-00078:+00037:001307.9869:04159
04160:-00083:-00064:+00031:001307.9869:04160
04161:-00072:-00023:+00017:001307.9869:04161
04162:-00054:-00037:+00027:001307.9869:04162
04163:-00054:+00006:+00035:001307.9869:04163
04164:-00035:+00010:+00025:001307.9869:04164
04165:-00048:+00014:+00026:001307.9869:04165
04166:-00065:+00026:+00003:001201.9970:04166
04167:-00084:+00047:-00003:001201.9970:04167
04168:-00074:+00067:-00006:001201.9970:04168
04169:-00103:+00079:+00029:001201.9970:04169
04170:-00088:+00075:+00040:001201.9970:04170
04171:-00079:+00124:+00043:001201.9970:04171
04172:-00065:+00119:+00039:001201.9970:04172
04173:-00103:+00156:+00052:001201.9970:04173
04174:-00104:+00130:-00016:001201.9970:04174
04175:-00130:+00144:+00006:001201.9970:04175
04176:-00132:+00129:+00014:001201.9970:04176
04177:-00144:+00122:+00012:001201.9970:04177
04178:-00159:+00119:-00001:001201.9970:04178
04179:-00138:+00125:+00061:001201.9970:04179
04180:-00145:+00102:+00019:001201.9970:04180
04181:-00115:+00129:-00010:001201.9970:04181
04182:-00081:+00103:+00039:001201.9970:04182
04183:-00078:+00086:+00076:001177.5653:04183
04184:-00115:+00083:+00077:001177.5653:04184
04185:-00080:+00040:+00045:001177.5653:04185
04186:-00077:+00024:+00028:001177.5653:04186
04187:-00093:+00014:-00002:001177.5653:04187
04188:-00110:-00018:+00085:001177.5653:04188
04189:-00130:-00013:+00074:001177.5653:04189
04190:-00143:-00048:+00059:001177.5653:04190
04191:-00132:-00050:+00047:001177.5653:04191
04192:-00149:-00050:+00031:001177.5653:04192
04193:-00165:-00044:+00027:001177.5653:04193
04194:-00152:-00041:+00032:001177.5653:04194
04195:-00150:-00053:+00044:001177.5653:04195
04196:-00139:-00052:+00053:001177.5653:04196
04197:-00111:-00052:+00042:001177.5653:04197
04198:-00103:-00025:+00044:001177.5653:04198
04199:-00087:-00014:+00050:001177.5653:04199
04200:-00056:-00011:+00050:001158.3455:04200
04201:-00002:+00002:+00059:001158.3455:04201
04202:-00012:-00006:+00034:001158.3455:04202
04203:+00003:-00004:+00057:001158.3455:04203
04204:+00014:+00021:+00073:001158.3455:04204
04205:+00016:+00022:+00041:001158.3455:04205
04206:+00003:+00033:+00014:001158.3455:04206
04207:+00008:+00035:+00030:001158.3455:04207
04208:-00010:+00023:+00003:001158.3455:04208
04209:-00017:+00035:+00021:001158.3455:04209
04210:-00028:+00024:+00022:001158.3455:04210
04211:-00048:+00034:+00038:001158.3455:04211
04212:-00088:+00015:-00012:001158.3455:04212
04213:-00096:+00010:+00002:001158.3455:04213
04214:-00099:+00013:+00008:001158.3455:04214
04215:-00106:+00023:-00010:001158.3455:04215
04216:-00090:+00021:+00021:001219.5548:04216
04217:-00095:-00006:+00070:001219.5548:04217
04218:-00091:-00011:+00037:001219.5548:04218
04219:-00092:-00019:-00013:001219.5548:04219
04220:-00061:+00005:-00063:001219.5548:04220
04221:-00060:-00020:-00046:001219.5548:04221
04222:-00034:-00032:-00042:001219.5548:04222
04223:-00035:-00031:+00008:001219.5548:04223
04224:-00040:-00031:-00025:001219.5548:04224
04225:-00014:-00034:-00055:001219.5548:04225
04226:-00010:-00019:-00059:001219.5548:04226
04227:+00042:-00005:-00069:001219.5548:04227
04228:+00003:-00015:+00033:001219.5548:04228
04229:+00117:+00014:+00039:001219.5548:04229
04230:+00079:-00007:+00046:001219.5548:04230
04231:-00021:-00032:-00022:001337.9644:04231
04232:-00008:+00020:-00010:001337.9644:04232
04233:-00026:+00004:-00023:001337.9644:04233
04234:+00026:+00031:-00092:001337.9644:04234
04235:-00015:+00024:-00074:001337.9644:04235
04236:-00015:+00045:-00008:001337.9644:04236
04237:-00068:+00068:-00014:001337.9644:04237
04238:+00000:+00059:-00008:001337.9644:04238
04239:-00023:+00081:-00078:001337.9644:04239
04240:-00017:+00095:-00046:001337.9644:04240
04241:-00022:+00078:-00047:001337.9644:04241
04242:-00055:+00044:-00021:001337.9644:04242
04243:-00015:+00040:+00008:001337.9644:04243
04244:+00010:+00049:+00039:001337.9644:04244
04245:+00001:+00032:-00012:001337.9644:04245
04246:-00066:-00005:-00026:001377.4611:04246
04247:-00049:-00013:-00037:001377.4611:04247
04248:-00051:-00034:+00007:001377.4611:04248
04249:-00005:-00047:+00016:001377.4611:04249
04250:+00002:-00040:+00087:001377.4611:04250
04251:-00037:-00059:+00003:001377.4611:04251
04252:-00013:-00082:-00078:001377.4611:04252
04253:-00023:-00097:-00107:001377.4611:04253
04254:-00028:-00071:-00086:001377.4611:04254
04255:-00016:-00090:+00003:001377.4611:04255
04256:-00010:-00076:+00025:001377.4611:04256
04257:+00012:-00069:+00019:001377.4611:04257
04258:+00032:-00044:+00040:001377.4611:04258
04259:+00034:-00041:+00049:001377.4611:04259
04260:+00024:-00030:+00047:001431.6784:04260
04261:+00040:-00023:+00016:001431.6784:04261
04262:+00059:-00006:+00004:001431.6784:04262
04263:+00076:+00007:-00015:001431.6784:04263
04264:+00039:+00016:+00009:001431.6784:04264
04265:+00035:-00004:-00014:001431.6784:04265
04266:+00026:+00012:-00020:001431.6784:04266
04267:+00020:+00033:-00061:001431.6784:04267
04268:+00025:+00029:-00039:001431.6784:04268
04269:+00023:+00039:-00018:001431.6784:04269
04270:+00020:+00066:-00043:001431.6784:04270
04271:+00024:+00082:-00019:001431.6784:04271
04272:+00022:+00075:-00030:001431.6784:04272
04273:+00010:+00098:-00019:001526.5786:04273
04274:-00006:+00090:-00029:001526.5786:04274
04275:-00008:+00109:-00031:001526.5786:04275
04276:-00027:+00090:-00047:001526.5786:04276
04277:-00020:+00095:-00066:001526.5786:04277
04278:-00032:+00097:-00118:001526.5786:04278
04279:-00032:+00097:-00088:001526.5786:04279
04280:-00013:+00072:-00079:001526.5786:04280
04281:-00004:+00070:-00079:001526.5786:04281
04282:-00006:+00057:-00064:001526.5786:04282
04283:+00012:+00053:-00042:001526.5786:04283
04284:+00031:+00040:-00077:001526.5786:04284
04285:+00045:+00042:-00119:001526.5786:04285
04286:+00036:+00025:-00079:001531.6177:04286
04287:+00061:+00030:-00050:001531.6177:04287
04288:+00052:+00044:-00063:001531.6177:04288
04289:+00051:+00063:-00049:001531.6177:04289
04290:+00041:+00026:-00032:001531.6177:04290
04291:+00027:+00010:-00044:001531.6177:04291
04292:+00013:+00036:-00096:001531.6177:04292
04293:-00006:+00018:-00162:001531.6177:04293
04294:-00021:-00037:-00091:001531.6177:04294
04295:-00013:-00066:-00035:001531.6177:04295
04296:-00042:-00097:+00021:001531.6177:04296
04297:-00036:-00125:+00104:001531.6177:04297
04298:-00029:-00118:+00150:001531.6177:04298
04299:-00037:-00122:+00114:001562.1560:04299
04300:-00036:-00115:-00008:001562.1560:04300
04301:-00037:-00117:-00056:001562.1560:04301
04302:-00016:-00109:-00108:001562.1560:04302
04303:+00002:-00108:-00040:001562.1560:04303
04304:+00042:-00099:+00042:001562.1560:04304
04305:+00054:-00092:+00176:001562.1560:04305
04306:+00091:-00057:+00161:001562.1560:04306
04307:+00125:-00025:+00016:001562.1560:04307
04308:+00143:-00017:+00022:001562.1560:04308
04309:+00212:+00022:+00060:001562.1560:04309
04310:+00207:+00067:+00163:001562.1560:04310
04311:+00208:+00055:+00180:001632.8320:04311
04312:+00205:+00110:+00171:001632.8320:04312
04313:+00173:+00131:+00106:001632.8320:04313
04314:+00108:+00149:+00018:001632.8320:04314
04315:+00043:+00154:-00094:001632.8320:04315
04316:+00027:+00183:+00094:001632.8320:04316
04317:-00043:+00120:+00147:001632.8320:04317
04318:-00066:+00171:+00121:001632.8320:04318
04319:-00068:+00105:+00074:001632.8320:04319
04320:-00149:+00121:+00015:001632.8320:04320
04321:-00137:+00058:+00023:001632.8320:04321
04322:-00145:+00057:+00055:001632.8320:04322
04323:-00136:+00038:+00100:001608.8178:04323
04324:-00148:+00003:+00149:001608.8178:04324
04325:-00131:-00009:+00173:001608.8178:04325
04326:-00130:-00048:+00193:001608.8178:04326
04327:-00110:-00056:+00064:001608.8178:04327
04328:-00098:-00063:+00060:001608.8178:04328
04329:-00056:-00074:+00025:001608.8178:04329
04330:-00030:-00071:+00051:001608.8178:04330
04331:+00010:-00092:+00056:001608.8178:04331
04332:+00053:-00083:+00062:001608.8178:04332
04333:+00109:-00077:+00050:001608.8178:04333
04334:+00120:-00062:+00036:001608.8178:04334
04335:+00115:-00034:+00070:001608.8178:04335
04336:+00125:-00012:+00069:001608.3511:04336
04337:+00125:-00007:+00059:001608.3511:04337
04338:+00111:+00015:+00065:001608.3511:04338
04339:+00093:+00036:+00059:001608.3511:04339
04340:+00054:+00015:+00030:001608.3511:04340
04341:+00040:+00033:+00039:001608.3511:04341
04342:+00042:+00033:+00029:001608.3511:04342
04343:+00007:+00036:+00007:001608.3511:04343
04344:-00001:+00034:-00007:001608.3511:04344
04345:-00034:+00016:-00031:001608.3511:04345
04346:-00059:+00003:-00049:001608.3511:04346
04347:-00054:-00002:-00016:001608.3511:04347
04348:-00043:+00004:+00088:001654.1218:04348
04349:-00033:-00020:+00065:001654.1218:04349
04350:-00035:-00009:+00042:001654.1218:04350
04351:-00043:-00033:-00004:001654.1218:04351
04352:-00041:-00027:-00017:001654.1218:04352
04353:-00014:-00028:+00054:001654.1218:04353
04354:-00009:-00050:+00041:001654.1218:04354
04355:+00021:-00023:-00015:001654.1218:04355
04356:+00064:-00029:-00042:001654.1218:04356
04357:+00071:-00013:-00027:001654.1218:04357
04358:+00087:-00023:+00016:001654.1218:04358
04359:+00238:-00017:+00079:001654.1218:04359
04360:+00191:-00042:+00009:001602.5991:04360
04361:+00228:-00033:-00031:001602.5991:04361
04362:+00228:-00040:+00013:001602.5991:04362
04363:+00157:-00053:+00029:001602.5991:04363
04364:+00174:-00044:+00004:001602.5991:04364
04365:+00128:-00076:+00015:001602.5991:04365
04366:+00156:-00042:+00013:001602.5991:04366
04367:+00065:-00029:+00036:001602.5991:04367
04368:+00049:-00068:+00095:001602.5991:04368
04369:+00040:-00067:+00124:001602.5991:04369
04370:+00011:-00093:-00008:001602.5991:04370
04371:-00010:-00080:-00028:001602.5991:04371
04372:+00000:-00090:-00033:001602.5991:04372
04373:-00030:-00100:-00051:001583.8974:04373
04374:-00045:-00109:-00047:001583.8974:04374
04375:-00015:-00106:+00072:001583.8974:04375
04376:-00006:-00086:-00023:001583.8974:04376
04377:-00038:-00104:+00003:001583.8974:04377
04378:-00037:-00120:+00046:001583.8974:04378
04379:-00052:-00118:+00044:001583.8974:04379
04380:+00013:-00111:-00048:001583.8974:04380
04381:+00000:-00089:-00067:001583.8974:04381
04382:+00019:-00113:-00104:001583.8974:04382
04383:+00060:-00094:-00025:001583.8974:04383
04384:+00050:-00075:+00043:001583.8974:04384
04385:+00065:-00061:+00037:001583.8974:04385
04386:+00065:-00030:-00018:001597.8016:04386
04387:+00103:-00016:+00021:001597.8016:04387
04388:+00090:-00013:+00001:001597.8016:04388
04389:+00090:+00032:-00020:001597.8016:04389
04390:+00055:+00019:-00034:001597.8016:04390
04391:+00090:+00044:-00045:001597.8016:04391
04392:+00075:+00065:-00051:001597.8016:04392
04393:+00036:+00072:-00058:001597.8016:04393
04394:+00008:+00054:-00031:001597.8016:04394
04395:+00005:+00069:-00046:001597.8016:04395
04396:-00017:+00066:-00019:001597.8016:04396
04397:-00052:+00081:-00024:001597.8016:04397
04398:-00067:+00064:-00035:001597.8016:04398
04399:-00044:+00077:-00042:001502.0566:04399
04400:-00046:+00072:-00046:001502.0566:04400
04401:-00066:+00094:-00020:001502.0566:04401
04402:-00064:+00074:-00025:001502.0566:04402
04403:-00083:+00098:-00064:001502.0566:04403
04404:-00088:+00072:-00080:001502.0566:04404
04405:-00081:+00072:-00093:001502.0566:04405
04406:-00064:+00083:-00068:001502.0566:04406
04407:-00044:+00071:-00104:001502.0566:04407
04408:-00020:+00080:-00055:001502.0566:04408
04409:-00009:+00084:-00057:001502.0566:04409
04410:+00013:+00065:-00004:001502.0566:04410
04411:+00006:+00039:+00021:001502.0566:04411
04412:+00031:+00052:+00018:001502.0566:04412
04413:+00022:+00029:-00018:001443.1851:04413
04414:+00027:+00032:-00039:001443.1851:04414
04415:+00020:+00029:-00063:001443.1851:04415
04416:+00019:+00034:-00055:001443.1851:04416
04417:+00009:+00008:-00058:001443.1851:04417
04418:+00014:-00006:+00008:001443.1851:04418
04419:-00014:+00003:-00016:001443.1851:04419
04420:-00042:+00003:-00005:001443.1851:04420
04421:-00046:-00022:-00001:001443.1851:04421
04422:-00060:-00036:+00007:001443.1851:04422
04423:-00085:-00025:+00010:001443.1851:04423
04424:-00079:-00037:-00022:001443.1851:04424
04425:-00066:-00025:-00004:001443.1851:04425
04426:-00079:-00032:+00028:001443.1851:04426
04427:-00089:-00046:+00040:001430.0629:04427
04428:-00090:-00026:+00020:001430.0629:04428
04429:-00102:-00023:+00004:001430.0629:04429
04430:-00096:-00047:-00013:001430.0629:04430
04431:-00086:-00050:-00003:001430.0629:04431
04432:-00066:-00027:-00014:001430.0629:04432
04433:-00052:-00047:+00006:001430.0629:04433
04434:-00026:-00023:+00020:001430.0629:04434
04435:-00005:-00034:+00047:001430.0629:04435
04436:-00015:-00024:+00032:001430.0629:04436
04437:-00019:+00002:+00016:001430.0629:04437
04438:-00039:+00016:+00047:001430.0629:04438
04439:-00018:+00022:-00041:001430.0629:04439
04440:-00046:+00027:+00001:001430.0629:04440
04441:-00041:+00046:+00016:001430.0629:04441
04442:-00046:+00062:+00013:001316.2453:04442
04443:-00053:+00039:+00040:001316.2453:04443
04444:-00035:+00075:+00034:001316.2453:04444
04445:-00059:+00057:+00019:001316.2453:04445
04446:-00065:+00070:+00012:001316.2453:04446
04447:-00084:+00060:+00003:001316.2453:04447
04448:-00078:+00059:-00029:001316.2453:04448
04449:-00117:+00043:+00012:001316.2453:04449
04450:-00102:+00045:-00017:001316.2453:04450
04451:-00108:+00054:+00025:001316.2453:04451
04452:-00128:+00051:+00020:001316.2453:04452
04453:-00134:+00048:+00025:001316.2453:04453
04454:-00147:+00036:-00007:001316.2453:04454
04455:-00160:+00028:+00036:001316.2453:04455
04456:-00161:+00017:+00075:001316.2453:04456
04457:-00152:-00001:+00051:001316.2453:04457
04458:-00155:-00001:+00030:001215.9741:04458
04459:-00142:+00018:+00024:001215.9741:04459
04460:-00161:-00002:-00001:001215.9741:04460
04461:-00136:-00001:+00003:001215.9741:04461
04462:-00134:+00015:+00032:001215.9741:04462
04463:-00105:+00022:+00069:001215.9741:04463
04464:-00113:-00002:+00069:001215.9741:04464
04465:-00100:+00008:+00053:001215.9741:04465
04466:-00078:+00009:+00035:001215.9741:04466
04467:-00084:+00021:+00015:001215.9741:04467
04468:-00088:+00038:+00014:001215.9741:04468
04469:-00071:+00015:+00043:001215.9741:04469
04470:-00072:+00026:+00015:001215.9741:04470
04471:-00061:+00033:+00069:001215.9741:04471
04472:-00061:+00024:+00103:001215.9741:04472
04473:-00069:+00051:+00073:001215.9741:04473
04474:-00064:+00044:-00017:001215.9741:04474
04475:-00082:+00040:-00013:001203.2907:04475
04476:-00100:+00051:+00015:001203.2907:04476
04477:-00079:+00062:+00043:001203.2907:04477
04478:-00085:+00040:+00028:001203.2907:04478
04479:-00084:+00029:+00039:001203.2907:04479
04480:-00079:+00033:+00016:001203.2907:04480
04481:-00095:+00020:+00036:001203.2907:04481
04482:-00078:-00005:+00035:001203.2907:04482
04483:-00093:-00018:+00051:001203.2907:04483
04484:-00113:-00029:+00054:001203.2907:04484
04485:-00112:-00039:+00042:001203.2907:04485
04486:-00116:-00062:-00005:001203.2907:04486
04487:-00111:-00060:-00015:001203.2907:04487
04488:-00100:-00084:+00036:001203.2907:04488
04489:-00078:-00074:+00050:001203.2907:04489
04490:-00082:-00089:+00031:001203.2907:04490
04491:-00051:-00088:+00041:001203.2907:04491
04492:-00056:-00091:+00022:001179.1829:04492
04493:-00056:-00097:+00026:001179.1829:04493
04494:-00020:-00085:+00019:001179.1829:04494
04495:-00014:-00083:+00052:001179.1829:04495
04496:-00023:-00083:+00054:001179.1829:04496
04497:+00001:-00064:-00002:001179.1829:04497
04498:-00009:-00038:-00028:001179.1829:04498
04499:+00014:-00023:-00027:001179.1829:04499
04500:+00005:-00002:-00030:001179.1829:04500
04501:+00029:+00010:-00042:001179.1829:04501
04502:+00007:+00052:-00063:001179.1829:04502
04503:+00012:+00059:-00049:001179.1829:04503
04504:-00008:+00072:+00011:001179.1829:04504
04505:-00023:+00074:-00002:001179.1829:04505
04506:-00034:+00113:-00045:001179.1829:04506
04507:-00036:+00090:-00073:001179.1829:04507
04508:-00069:+00126:-00037:001245.0327:04508
04509:-00083:+00129:-00036:001245.0327:04509
04510:-00088:+00128:-00038:001245.0327:04510
04511:-00078:+00130:-00024:001245.0327:04511
04512:-00098:+00115:-00063:001245.0327:04512
04513:-00089:+00087:-00057:001245.0327:04513
04514:-00100:+00093:-00048:001245.0327:04514
04515:-00103:+00061:-00038:001245.0327:04515
04516:-00082:+00065:-00031:001245.0327:04516
04517:-00083:+00040:-00024:001245.0327:04517
04518:-00074:+00046:-00083:001245.0327:04518
04519:+00042:+00035:-00020:001245.0327:04519
04520:-00018:+00020:-00030:001245.0327:04520
04521:+00008:+00006:+00016:001245.0327:04521
04522:-00034:-00028:-00087:001245.0327:04522
04523:+00031:+00001:-00024:001377.2268:04523
04524:+00014:-00047:-00017:001377.2268:04524
04525:+00015:-00023:-00031:001377.2268:04525
04526:+00006:-00046:-00048:001377.2268:04526
04527:+00081:-00017:-00006:001377.2268:04527
04528:+00050:-00031:-00075:001377.2268:04528
04529:+00063:+00001:-00038:001377.2268:04529
04530:+00026:-00054:-00001:001377.2268:04530
04531:+00046:-00022:+00017:001377.2268:04531
04532:-00012:-00039:+00012:001377.2268:04532
04533:+00002:-00033:+00022:001377.2268:04533
04534:-00029:-00031:+00007:001377.2268:04534
04535:-00038:-00025:-00045:001377.2268:04535
04536:-00056:-00042:-00036:001377.2268:04536
04537:-00047:-00049:+00012:001424.7103:04537
04538:-00056:-00050:+00013:001424.7103:04538
04539:-00037:-00047:-00012:001424.7103:04539
04540:-00036:-00051:-00031:001424.7103:04540
04541:-00015:-00012:-00045:001424.7103:04541
04542:-00026:-00018:-00060:001424.7103:04542
04543:-00008:+00017:+00023:001424.7103:04543
04544:-00009:+00038:+00000:001424.7103:04544
04545:+00014:+00047:+00007:001424.7103:04545
04546:+00008:+00041:-00030:001424.7103:04546
04547:+00014:+00053:+00012:001424.7103:04547
04548:+00009:+00062:+00009:001424.7103:04548
04549:+00011:+00078:+00017:001424.7103:04549
04550:+00004:+00059:+00021:001477.2822:04550
04551:+00007:+00063:-00012:001477.2822:04551
04552:+00019:+00072:-00047:001477.2822:04552
04553:+00022:+00082:-00049:001477.2822:04553
04554:+00030:+00083:-00071:001477.2822:04554
04555:+00032:+00083:-00062:001477.2822:04555
04556:+00026:+00084:-00041:001477.2822:04556
04557:+00017:+00073:-00057:001477.2822:04557
04558:-00006:+00084:-00038:001477.2822:04558
04559:+00017:+00078:-00017:001477.2822:04559
04560:+00001:+00084:-00062:001477.2822:04560
04561:+00002:+00060:-00066:001477.2822:04561
04562:-00018:+00078:-00060:001477.2822:04562
04563:-00023:+00067:-00058:001572.0061:04563
04564:-00042:+00043:-00018:001572.0061:04564
04565:-00014:+00053:-00028:001572.0061:04565
04566:-00038:+00037:-00032:001572.0061:04566
04567:-00027:+00034:-00066:001572.0061:04567
04568:+00017:+00024:-00049:001572.0061:04568
04569:+00042:+00010:-00062:001572.0061:04569
04570:+00039:+00014:-00046:001572.0061:04570
04571:+00088:+00000:+00044:001572.0061:04571
04572:+00070:-00022:+00055:001572.0061:04572
04573:+00066:-00031:-00004:001572.0061:04573
04574:+00074:-00024:-00048:001572.0061:04574
04575:+00063:-00044:-00064:001572.0061:04575
04576:+00035:-00041:-00039:001568.2387:04576
04577:+00036:-00077:-00005:001568.2387:04577
04578:+00038:-00078:+00052:001568.2387:04578
04579:+00037:-00072:+00106:001568.2387:04579
04580:+00040:-00054:+00139:001568.2387:04580
04581:+00062:-00066:+00136:001568.2387:04581
04582:+00059:-00039:+00085:001568.2387:04582
04583:+00068:-00053:+00068:001568.2387:04583
04584:+00081:-00023:+00000:001568.2387:04584
04585:+00093:-00037:-00012:001568.2387:04585
04586:+00124:+00000:+00020:001568.2387:04586
04587:+00123:+00004:+00038:001568.2387:04587
04588:+00112:-00006:+00115:001581.8459:04588
04589:+00098:-00006:+00146:001581.8459:04589
04590:+00088:+00017:+00141:001581.8459:04590
04591:+00067:+00010:+00133:001581.8459:04591
04592:+00061:+00030:+00048:001581.8459:04592
04593:+00046:+00068:+00060:001581.8459:04593
04594:+00016:+00055:+00087:001581.8459:04594
04595:-00025:+00057:+00081:001581.8459:04595
04596:-00020:+00084:+00106:001581.8459:04596
04597:-00030:+00056:+00102:001581.8459:04597
04598:-00068:+00066:+00081:001581.8459:04598
04599:-00045:+00053:+00080:001581.8459:04599
04600:-00048:+00053:+00102:001649.7683:04600
04601:-00050:+00019:+00045:001649.7683:04601
04602:-00057:+00021:+00071:001649.7683:04602
04603:-00057:+00002:+00102:001649.7683:04603
04604:-00044:-00023:+00080:001649.7683:04604
04605:-00048:-00033:+00074:001649.7683:04605
04606:-00038:-00024:+00059:001649.7683:04606
04607:-00015:-00030:+00040:001649.7683:04607
04608:-00026:-00053:+00051:001649.7683:04608
04609:+00002:-00055:+00011:001649.7683:04609
04610:+00006:-00058:-00013:001649.7683:04610
04611:+00030:-00056:-00002:001649.7683:04611
04612:+00043:-00067:+00084:001649.7683:04612
04613:+00036:-00045:+00082:001617.1101:04613
04614:+00054:-00043:+00049:001617.1101:04614
04615:+00075:-00049:+00043:001617.1101:04615
04616:+00065:-00025:+00044:001617.1101:04616
04617:+00052:-00038:+00019:001617.1101:04617
04618:+00064:-00013:+00043:001617.1101:04618
04619:+00038:-00016:+00030:001617.1101:04619
04620:+00039:-00016:+00020:001617.1101:04620
04621:+00037:+00001:+00021:001617.1101:04621
04622:+00048:-00005:+00091:001617.1101:04622
04623:+00028:+00021:+00033:001617.1101:04623
04624:+00014:+00009:-00014:001617.1101:04624
04625:+00017:+00031:-00034:001606.2020:04625
04626:+00010:+00036:-00026:001606.2020:04626
04627:-00023:-00002:+00021:001606.2020:04627
04628:-00022:-00008:+00035:001606.2020:04628
04629:+00011:+00022:+00022:001606.2020:04629
04630:-00026:-00001:+00003:001606.2020:04630
04631:-00016:+00003:+00015:001606.2020:04631
04632:-00015:+00007:+00047:001606.2020:04632
04633:-00009:+00005:+00013:001606.2020:04633
04634:-00008:-00021:+00012:001606.2020:04634
04635:+00059:-00011:-00042:001606.2020:04635
04636:+00079:-00008:-00078:001606.2020:04636
04637:+00104:-00022:-00044:001645.4886:04637
04638:+00113:-00031:+00069:001645.4886:04638
04639:+00149:-00023:+00089:001645.4886:04639
04640:+00135:-00027:+00073:001645.4886:04640
04641:+00147:-00053:+00025:001645.4886:04641
04642:+00133:-00063:+00001:001645.4886:04642
04643:+00128:-00065:+00036:001645.4886:04643
04644:+00103:-00091:-00028:001645.4886:04644
04645:+00153:-00088:+00025:001645.4886:04645
04646:+00088:-00102:-00058:001645.4886:04646
04647:+00097:-00105:+00016:001645.4886:04647
04648:+00025:-00139:+00007:001645.4886:04648
04649:+00038:-00131:-00027:001645.4886:04649
04650:-00008:-00135:-00002:001598.4376:04650
04651:+00032:-00115:+00024:001598.4376:04651
04652:+00013:-00119:-00009:001598.4376:04652
04653:+00029:-00089:-00011:001598.4376:04653
04654:+00044:-00109:+00011:001598.4376:04654
04655:+00042:-00056:-00043:001598.4376:04655
04656:+00025:-00083:-00045:001598.4376:04656
04657:+00045:-00061:-00043:001598.4376:04657
04658:+00024:-00043:-00062:001598.4376:04658
04659:+00028:-00053:-00024:001598.4376:04659
04660:+00028:-00026:-00031:001598.4376:04660
04661:+00021:-00009:-00045:001598.4376:04661
04662:+00023:-00021:-00054:001598.4376:04662
04663:+00023:-00003:-00049:001564.0512:04663
04664:+00047:+00019:-00034:001564.0512:04664
04665:+00034:+00038:-00047:001564.0512:04665
04666:+00024:+00015:-00041:001564.0512:04666
04667:+00023:+00046:-00010:001564.0512:04667
04668:+00030:+00023:-00054:001564.0512:04668
04669:+00028:+00045:-00070:001564.0512:04669
04670:+00027:+00062:-00069:001564.0512:04670
04671:+00027:+00073:-00065:001564.0512:04671
04672:-00012:+00057:-00024:001564.0512:04672
04673:+00020:+00109:-00029:001564.0512:04673
04674:+00014:+00095:-00028:001564.0512:04674
04675:+00015:+00113:-00071:001583.7844:04675
04676:-00022:+00108:-00044:001583.7844:04676
04677:-00022:+00089:-00039:001583.7844:04677
04678:-00057:+00085:-00074:001583.7844:04678
04679:-00041:+00088:-00070:001583.7844:04679
04680:-00055:+00089:-00045:001583.7844:04680
04681:-00032:+00092:-00060:001583.7844:04681
04682:-00046:+00088:-00062:001583.7844:04682
04683:-00055:+00091:-00042:001583.7844:04683
04684:-00062:+00075:-00029:001583.7844:04684
04685:-00065:+00078:-00008:001583.7844:04685
04686:-00071:+00072:+00007:001583.7844:04686
04687:-00069:+00045:-00016:001583.7844:04687
04688:-00061:+00062:-00046:001512.9592:04688
04689:-00057:+00026:-00029:001512.9592:04689
04690:-00055:+00037:-00061:001512.9592:04690
04691:-00059:+00016:-00044:001512.9592:04691
04692:-00045:-00006:-00001:001512.9592:04692
04693:-00036:+00001:+00039:001512.9592:04693
04694:-00025:-00031:+00025:001512.9592:04694
04695:+00011:-00032:+00032:001512.9592:04695
04696:+00030:-00031:+00026:001512.9592:04696
04697:+00029:-00038:-00006:001512.9592:04697
04698:+00019:-00049:-00029:001512.9592:04698
04699:+00026:-00051:+00041:001512.9592:04699
04700:+00006:-00047:+00032:001512.9592:04700
04701:+00002:-00053:+00021:001512.9592:04701
04702:-00006:-00041:+00012:001480.7509:04702
04703:-00028:-00054:+00023:001480.7509:04703
04704:-00029:-00045:-00032:001480.7509:04704
04705:-00034:-00051:-00004:001480.7509:04705
04706:-00037:-00040:+00041:001480.7509:04706
04707:-00053:-00015:+00077:001480.7509:04707
04708:-00033:-00024:+00043:001480.7509:04708
04709:-00045:+00001:+00043:001480.7509:04709
04710:-00066:-00009:+00029:001480.7509:04710
04711:-00069:-00003:+00001:001480.7509:04711
04712:-00064:-00023:+00021:001480.7509:04712
04713:-00068:+00032:-00002:001480.7509:04713
04714:-00044:-00005:+00018:001480.7509:04714
04715:-00038:+00030:+00032:001497.6920:04715
04716:-00040:+00009:+00029:001497.6920:04716
04717:-00040:+00041:-00012:001497.6920:04717
04718:-00041:+00049:+00017:001497.6920:04718
04719:-00013:+00062:+00015:001497.6920:04719
04720:-00003:+00053:+00039:001497.6920:04720
04721:-00011:+00082:+00036:001497.6920:04721
04722:+00001:+00064:+00036:001497.6920:04722
04723:-00003:+00082:+00018:001497.6920:04723
04724:-00015:+00068:+00035:001497.6920:04724
04725:-00030:+00071:+00038:001497.6920:04725
04726:-00067:+00066:+00003:001497.6920:04726
04727:-00059:+00067:+00018:001497.6920:04727
04728:-00061:+00067:+00022:001497.6920:04728
04729:-00081:+00056:+00006:001429.5876:04729
04730:-00083:+00065:+00023:001429.5876:04730
04731:-00064:+00062:+00055:001429.5876:04731
04732:-00064:+00047:+00033:001429.5876:04732
04733:-00075:+00025:+00044:001429.5876:04733
04734:-00075:+00047:+00023:001429.5876:04734
04735:-00077:+00024:+00037:001429.5876:04735
04736:-00078:+00032:+00040:001429.5876:04736
04737:-00099:+00015:+00017:001429.5876:04737
04738:-00075:+00023:+00022:001429.5876:04738
04739:-00078:-00004:+00002:001429.5876:04739
04740:-00083:+00007:+00012:001429.5876:04740
04741:-00088:-00019:+00021:001429.5876:04741
04742:-00078:-00010:+00004:001429.5876:04742
04743:-00097:-00011:+00043:001429.5876:04743
04744:-00079:-00017:+00039:001379.5375:04744
04745:-00083:-00018:+00052:001379.5375:04745
04746:-00075:-00017:+00022:001379.5375:04746
04747:-00097:+00000:-00016:001379.5375:04747
04748:-00076:-00006:+00017:001379.5375:04748
04749:-00075:+00007:+00019:001379.5375:04749
04750:-00075:-00005:+00034:001379.5375:04750
04751:-00068:+00020:+00053:001379.5375:04751
04752:-00062:-00002:+00005:001379.5375:04752
04753:-00048:+00019:+00010:001379.5375:04753
04754:-00053:+00021:+00008:001379.5375:04754
04755:-00033:+00019:+00019:001379.5375:04755
04756:-00032:+00003:+00028:001379.5375:04756
04757:-00038:-00007:+00085:001379.5375:04757
04758:-00029:+00002:+00019:001386.2448:04758
04759:-00046:-00012:+00000:001386.2448:04759
04760:-00047:-00032:+00042:001386.2448:04760
04761:-00035:-00034:+00029:001386.2448:04761
04762:-00054:-00026:+00012:001386.2448:04762
04763:-00049:-00030:+00002:001386.2448:04763
04764:-00070:-00031:+00043:001386.2448:04764
04765:-00061:-00040:+00013:001386.2448:04765
04766:-00062:-00042:-00002:001386.2448:04766
04767:-00063:-00039:+00017:001386.2448:04767
04768:-00066:-00039:+00032:001386.2448:04768
04769:-00082:-00063:+00055:001386.2448:04769
04770:-00045:-00040:+00013:001386.2448:04770
04771:-00072:-00042:+00002:001386.2448:04771
04772:-00070:-00053:-00014:001386.2448:04772
04773:-00066:-00024:-00019:001331.7346:04773
04774:-00072:-00052:-00003:001331.7346:04774
04775:-00067:-00051:+00009:001331.7346:04775
04776:-00046:-00028:-00012:001331.7346:04776
04777:-00045:-00028:-00023:001331.7346:04777
04778:-00045:-00035:-00024:001331.7346:04778
04779:-00029:-00010:-00037:001331.7346:04779
04780:-00017:+00001:-00039:001331.7346:04780
04781:-00025:-00003:-00031:001331.7346:04781
04782:+00001:+00018:-00017:001331.7346:04782
04783:+00011:+00035:-00041:001331.7346:04783
04784:-00013:+00038:-00028:001331.7346:04784
04785:-00011:+00051:-00023:001331.7346:04785
04786:+00011:+00065:-00044:001331.7346:04786
04787:-00024:+00042:-00010:001331.7346:04787
04788:-00026:+00057:-00020:001346.8685:04788
04789:-00023:+00068:-00054:001346.8685:04789
04790:-00020:+00057:-00049:001346.8685:04790
04791:-00043:+00068:-00026:001346.8685:04791
04792:-00039:+00079:-00051:001346.8685:04792
04793:-00033:+00040:-00051:001346.8685:04793
04794:-00052:+00061:-00038:001346.8685:04794
04795:-00033:+00045:-00047:001346.8685:04795
04796:-00033:+00068:-00058:001346.8685:04796
04797:-00054:+00068:-00057:001346.8685:04797
04798:-00029:+00055:-00050:001346.8685:04798
04799:-00034:+00049:-00023:001346.8685:04799
04800:-00028:+00053:-00059:001346.8685:04800
04801:-00035:+00053:-00034:001346.8685:04801
04802:-00013:+00039:-00010:001431.6823:04802
04803:-00038:+00024:-00035:001431.6823:04803
04804:-00041:+00015:-00043:001431.6823:04804
04805:-00016:-00005:-00040:001431.6823:04805
04806:-00031:-00004:-00063:001431.6823:04806
04807:-00027:-00015:-00075:001431.6823:04807
04808:-00018:+00001:-00051:001431.6823:04808
04809:+00001:-00019:-00013:001431.6823:04809
04810:-00027:-00009:-00013:001431.6823:04810
04811:-00023:-00013:+00040:001431.6823:04811
04812:-00022:-00010:+00013:001431.6823:04812
04813:-00023:-00013:-00018:001431.6823:04813
04814:-00027:+00000:-00048:001431.6823:04814
04815:-00024:-00007:-00050:001431.6823:04815
04816:-00008:-00006:-00037:001447.8740:04816
04817:-00002:+00019:-00013:001447.8740:04817
04818:+00012:-00001:+00053:001447.8740:04818
04819:-00001:-00001:+00031:001447.8740:04819
04820:-00018:+00018:+00069:001447.8740:04820
04821:-00039:+00034:+00038:001447.8740:04821
04822:-00031:+00014:-00007:001447.8740:04822
04823:-00057:+00047:-00056:001447.8740:04823
04824:-00054:+00064:-00057:001447.8740:04824
04825:-00053:+00058:-00048:001447.8740:04825
04826:-00052:+00056:-00012:001447.8740:04826
04827:-00033:+00060:-00006:001447.8740:04827
04828:-00053:+00069:+00024:001447.8740:04828
04829:-00050:+00044:+00004:001491.3652:04829
04830:-00067:+00040:-00012:001491.3652:04830
04831:-00054:+00044:-00042:001491.3652:04831
04832:-00034:+00030:-00012:001491.3652:04832
04833:-00027:+00035:+00021:001491.3652:04833
04834:+00012:+00014:+00090:001491.3652:04834
04835:+00011:+00006:+00097:001491.3652:04835
04836:+00013:-00004:+00083:001491.3652:04836
04837:-00027:-00005:-00028:001491.3652:04837
04838:-00022:+00012:-00045:001491.3652:04838
04839:+00001:+00002:-00077:001491.3652:04839
04840:+00016:+00012:+00003:001491.3652:04840
04841:+00042:-00004:+00051:001491.3652:04841
04842:+00048:+00021:+00116:001579.8132:04842
04843:+00035:+00003:+00078:001579.8132:04843
04844:+00077:-00001:+00087:001579.8132:04844
04845:+00073:-00005:+00034:001579.8132:04845
04846:+00053:+00017:+00033:001579.8132:04846
04847:+00103:+00013:+00023:001579.8132:04847
04848:+00098:+00037:+00013:001579.8132:04848
04849:+00097:+00023:+00034:001579.8132:04849
04850:+00070:+00027:+00115:001579.8132:04850
04851:+00046:+00036:+00050:001579.8132:04851
04852:+00015:+00026:+00038:001579.8132:04852
04853:+00001:+00028:+00040:001579.8132:04853
04854:-00013:+00048:+00049:001579.8132:04854
04855:-00016:+00029:+00068:001568.2241:04855
04856:-00026:+00043:+00068:001568.2241:04856
04857:-00003:+00047:+00051:001568.2241:04857
04858:-00001:+00053:+00030:001568.2241:04858
04859:-00036:+00013:+00025:001568.2241:04859
04860:-00015:+00038:+00018:001568.2241:04860
04861:-00033:+00031:+00029:001568.2241:04861
04862:-00031:+00037:+00057:001568.2241:04862
04863:-00022:+00011:+00065:001568.2241:04863
04864:-00008:+00011:+00035:001568.2241:04864
04865:-00007:+00004:+00043:001568.2241:04865
04866:+00004:-00001:+00052:001568.2241:04866
04867:+00026:-00019:+00052:001569.9479:04867
04868:+00018:-00016:+00090:001569.9479:04868
04869:+00024:-00034:+00130:001569.9479:04869
04870:+00020:-00031:+00119:001569.9479:04870
04871:+00007:-00035:+00036:001569.9479:04871
04872:+00006:-00015:-00086:001569.9479:04872
04873:+00004:-00013:-00019:001569.9479:04873
04874:+00059:-00035:+00081:001569.9479:04874
04875:+00048:-00034:+00156:001569.9479:04875
04876:+00024:-00032:-00012:001569.9479:04876
04877:+00021:-00020:-00048:001569.9479:04877
04878:+00058:-00023:+00041:001569.9479:04878
04879:+00042:-00015:+00073:001569.9479:04879
04880:-00002:-00024:+00033:001626.4729:04880
04881:-00022:-00030:+00039:001626.4729:04881
04882:+00008:-00039:+00035:001626.4729:04882
04883:-00009:-00054:+00086:001626.4729:04883
04884:-00037:-00078:+00061:001626.4729:04884
04885:-00050:-00061:+00068:001626.4729:04885
04886:-00055:-00064:+00040:001626.4729:04886
04887:-00052:-00062:+00016:001626.4729:04887
04888:-00054:-00045:+00028:001626.4729:04888
04889:-00031:-00030:+00068:001626.4729:04889
04890:-00037:-00041:+00087:001626.4729:04890
04891:+00004:-00030:+00021:001626.4729:04891
04892:+00032:-00013:-00016:001576.1705:04892
04893:+00053:-00021:-00027:001576.1705:04893
04894:+00083:-00008:+00024:001576.1705:04894
04895:+00107:-00018:-00001:001576.1705:04895
04896:+00139:-00003:+00055:001576.1705:04896
04897:+00125:-00019:+00080:001576.1705:04897
04898:+00130:+00007:+00078:001576.1705:04898
04899:+00107:-00021:+00001:001576.1705:04899
04900:+00121:-00019:-00005:001576.1705:04900
04901:+00071:-00010:-00035:001576.1705:04901
04902:+00067:-00008:+00006:001576.1705:04902
04903:+00057:-00053:+00034:001576.1705:04903
04904:+00046:-00035:+00044:001576.1705:04904
04905:+00004:-00044:+00036:001556.2640:04905
04906:+00017:-00029:-00003:001556.2640:04906
04907:-00028:-00056:-00043:001556.2640:04907
04908:-00001:-00065:-00023:001556.2640:04908
04909:-00012:-00055:-00048:001556.2640:04909
04910:+00016:-00048:-00004:001556.2640:04910
04911:+00015:-00030:-00011:001556.2640:04911
04912:+00043:-00038:+00019:001556.2640:04912
04913:+00047:-00029:-00014:001556.2640:04913
04914:+00035:-00049:-00005:001556.2640:04914
04915:+00058:-00028:-00027:001556.2640:04915
04916:+00049:-00052:-00007:001556.2640:04916
04917:+00052:-00049:-00047:001556.2640:04917
04918:+00054:-00025:-00062:001575.9104:04918
04919:+00074:-00018:-00062:001575.9104:04919
04920:+00061:-00033:-00046:001575.9104:04920
04921:+00074:+00001:-00041:001575.9104:04921
04922:+00077:-00018:-00013:001575.9104:04922
04923:+00078:-00001:-00030:001575.9104:04923
04924:+00049:-00006:-00019:001575.9104:04924
04925:+00056:-00002:-00048:001575.9104:04925
04926:+00058:-00007:-00023:001575.9104:04926
04927:+00033:+00008:-00060:001575.9104:04927
04928:+00018:+00018:-00037:001575.9104:04928
04929:+00011:+00010:-00056:001575.9104:04929
04930:-00027:+00019:-00049:001575.9104:04930
04931:-00016:+00034:-00037:001505.6301:04931
04932:-00031:+00022:-00039:001505.6301:04932
04933:-00029:+00033:-00038:001505.6301:04933
04934:-00047:+00011:-00035:001505.6301:04934
04935:-00044:+00032:-00023:001505.6301:04935
04936:-00044:+00008:-00038:001505.6301:04936
04937:-00057:+00032:-00043:001505.6301:04937
04938:-00046:+00047:-00034:001505.6301:04938
04939:-00033:+00045:-00043:001505.6301:04939
04940:-00052:+00050:-00068:001505.6301:04940
04941:-00030:+00064:-00053:001505.6301:04941
04942:-00030:+00057:-00051:001505.6301:04942
04943:-00057:+00052:-00021:001505.6301:04943
04944:-00032:+00063:-00024:001505.6301:04944
04945:-00032:+00050:-00030:001456.6199:04945
04946:-00054:+00044:-00039:001456.6199:04946
04947:-00035:+00039:-00027:001456.6199:04947
04948:-00043:+00063:-00038:001456.6199:04948
04949:-00052:+00029:-00005:001456.6199:04949
04950:-00042:+00027:-00009:001456.6199:04950
04951:-00055:+00023:+00044:001456.6199:04951
04952:-00056:-00006:+00040:001456.6199:04952
04953:-00066:-00010:+00009:001456.6199:04953
04954:-00071:-00008:-00033:001456.6199:04954
04955:-00065:-00008:-00047:001456.6199:04955
04956:-00044:-00010:-00090:001456.6199:04956
04957:-00042:-00019:+00005:001456.6199:04957
04958:-00018:-00021:+00033:001456.6199:04958
04959:-00053:+00000:+00045:001451.3305:04959
04960:-00041:+00001:+00003:001451.3305:04960
04961:-00033:+00003:+00012:001451.3305:04961
04962:-00057:-00016:-00030:001451.3305:04962
04963:-00066:-00019:-00032:001451.3305:04963
04964:-00066:+00004:-00006:001451.3305:04964
04965:-00064:-00017:+00003:001451.3305:04965
04966:-00067:-00018:+00025:001451.3305:04966
04967:-00059:+00003:+00073:001451.3305:04967
04968:-00063:-00012:+00044:001451.3305:04968
04969:-00076:-00022:+00025:001451.3305:04969
04970:-00082:-00021:+00031:001451.3305:04970
04971:-00086:+00019:+00004:001451.3305:04971
04972:-00073:-00002:+00004:001451.3305:04972
04973:-00053:+00035:+00010:001368.3408:04973
04974:-00029:+00009:+00014:001368.3408:04974
04975:-00017:+00012:+00057:001368.3408:04975
04976:-00019:+00010:+00051:001368.3408:04976
04977:-00004:+00037:+00013:001368.3408:04977
04978:-00031:+00022:+00008:001368.3408:04978
04979:-00042:+00035:-00014:001368.3408:04979
04980:-00057:+00013:+00007:001368.3408:04980
04981:-00034:+00021:+00027:001368.3408:04981
04982:-00051:+00010:+00015:001368.3408:04982
04983:-00047:-00003:+00050:001368.3408:04983
04984:-00088:+00005:+00049:001368.3408:04984
04985:-00091:+00002:+00083:001368.3408:04985
04986:-00100:+00008:+00054:001368.3408:04986
04987:-00116:+00018:+00035:001368.3408:04987
04988:-00096:+00018:-00011:001368.3408:04988
04989:-00095:+00015:+00033:001312.9617:04989
04990:-00087:+00010:+00013:001312.9617:04990
04991:-00113:+00011:+00027:001312.9617:04991
04992:-00085:+00011:+00036:001312.9617:04992
04993:-00085:+00010:+00036:001312.9617:04993
04994:-00082:+00018:+00000:001312.9617:04994
04995:-00066:+00009:+00020:001312.9617:04995
04996:-00069:+00021:+00000:001312.9617:04996
04997:-00083:+00022:+00040:001312.9617:04997
04998:-00084:-00002:+00053:001312.9617:04998
04999:-00086:+00018:+00088:001312.9617:04999
05000:-00083:+00001:+00016:001312.9617:05000
05001:-00073:-00004:+00043:001312.9617:05001
05002:-00072:+00002:+00072:001312.9617:05002
05003:-00082:+00004:+00066:001312.9617:05003
05004:-00065:-00016:+00046:001321.2185:05004
05005:-00060:+00002:+00072:001321.2185:05005
05006:-00067:-00013:+00029:001321.2185:05006
05007:-00062:-00022:+00024:001321.2185:05007
05008:-00047:-00010:+00021:001321.2185:05008
05009:-00045:-00011:+00015:001321.2185:05009
05010:-00051:-00036:+00042:001321.2185:05010
05011:-00056:-00033:+00061:001321.2185:05011
05012:-00058:-00032:+00046:001321.2185:05012
05013:-00068:-00018:+00031:001321.2185:05013
05014:-00062:-00011:+00016:001321.2185:05014
05015:-00082:+00004:+00013:001321.2185:05015
05016:-00085:-00001:+00001:001321.2185:05016
05017:-00087:+00017:+00000:001321.2185:05017
05018:-00062:+00019:+00027:001321.2185:05018
05019:-00065:+00022:+00019:001279.7615:05019
05020:-00082:-00002:+00023:001279.7615:05020
05021:-00048:+00009:+00026:001279.7615:05021
05022:-00032:+00021:-00033:001279.7615:05022
05023:-00034:+00018:-00048:001279.7615:05023
05024:-00027:+00018:-00024:001279.7615:05024
05025:-00012:+00012:+00008:001279.7615:05025
05026:-00003:+00021:+00024:001279.7615:05026
05027:-00005:+00017:+00025:001279.7615:05027
05028:+00012:+00006:+00023:001279.7615:05028
05029:-00012:-00003:-00002:001279.7615:05029
05030:+00001:+00007:+00011:001279.7615:05030
05031:-00008:+00005:+00009:001279.7615:05031
05032:-00018:+00007:+00009:001279.7615:05032
05033:-00040:-00006:+00010:001279.7615:05033
05034:-00040:-00007:+00012:001279.7615:05034
05035:-00033:+00020:-00009:001311.6041:05035
05036:-00058:+00009:-00041:001311.6041:05036
05037:-00044:+00014:-00033:001311.6041:05037
05038:-00034:+00023:+00006:001311.6041:05038
05039:-00058:+00035:-00009:001311.6041:05039
05040:-00036:+00048:-00006:001311.6041:05040
05041:-00042:+00051:-00004:001311.6041:05041
05042:-00029:+00045:-00032:001311.6041:05042
05043:-00017:+00042:-00010:001311.6041:05043
05044:-00014:+00064:-00057:001311.6041:05044
05045:-00028:+00055:-00036:001311.6041:05045
05046:-00017:+00046:-00087:001311.6041:05046
05047:-00015:+00053:-00033:001311.6041:05047
05048:-00028:+00049:-00008:001311.6041:05048
05049:-00015:+00036:-00011:001403.1500:05049
05050:-00016:+00035:-00030:001403.1500:05050
05051:-00026:+00020:-00006:001403.1500:05051
05052:-00029:+00000:-00033:001403.1500:05052
05053:-00043:-00020:-00042:001403.1500:05053
05054:-00017:-00032:-00036:001403.1500:05054
05055:-00028:-00025:-00023:001403.1500:05055
05056:-00026:-00046:-00052:001403.1500:05056
05057:-00024:-00053:-00023:001403.1500:05057
05058:-00027:-00064:-00026:001403.1500:05058
05059:-00017:-00055:-00033:001403.1500:05059
05060:-00023:-00041:-00042:001403.1500:05060
05061:-00002:-00049:+00011:001403.1500:05061
05062:+00003:-00025:+00025:001403.1500:05062
05063:-00012:-00025:-00006:001419.8242:05063
05064:+00002:-00011:-00030:001419.8242:05064
05065:-00027:-00019:+00012:001419.8242:05065
05066:+00002:-00018:-00014:001419.8242:05066
05067:-00036:+00004:-00017:001419.8242:05067
05068:-00018:-00006:-00026:001419.8242:05068
05069:-00042:-00004:-00038:001419.8242:05069
05070:-00017:+00026:-00049:001419.8242:05070
05071:+00001:+00044:-00073:001419.8242:05071
05072:-00007:+00066:-00035:001419.8242:05072
05073:+00005:+00092:-00033:001419.8242:05073
05074:+00016:+00073:-00014:001419.8242:05074
05075:-00013:+00098:-00007:001419.8242:05075
05076:-00012:+00071:-00022:001468.5909:05076
05077:-00028:+00089:-00032:001468.5909:05077
05078:-00025:+00075:-00059:001468.5909:05078
05079:-00017:+00096:-00053:001468.5909:05079
05080:-00011:+00073:-00041:001468.5909:05080
05081:-00013:+00094:-00020:001468.5909:05081
05082:-00019:+00068:+00007:001468.5909:05082
05083:-00037:+00065:-00014:001468.5909:05083
05084:-00033:+00051:-00043:001468.5909:05084
05085:-00050:+00053:-00061:001468.5909:05085
05086:-00030:+00030:-00056:001468.5909:05086
05087:-00020:+00042:-00070:001468.5909:05087
05088:-00038:+00027:-00059:001468.5909:05088
05089:-00002:+00050:-00009:001556.5456:05089
05090:+00001:+00023:+00003:001556.5456:05090
05091:+00005:+00066:+00009:001556.5456:05091
05092:+00017:+00045:-00009:001556.5456:05092
05093:+00028:+00062:-00025:001556.5456:05093
05094:+00018:+00044:-00047:001556.5456:05094
05095:+00010:+00058:-00120:001556.5456:05095
05096:+00028:+00057:-00103:001556.5456:05096
05097:+00021:+00055:-00066:001556.5456:05097
05098:+00018:+00047:-00020:001556.5456:05098
05099:+00048:+00047:-00014:001556.5456:05099
05100:+00027:+00023:+00041:001556.5456:05100
05101:+00016:+00002:+00028:001556.5456:05101
05102:-00007:+00003:+00025:001556.4642:05102
05103:-00012:-00011:-00002:001556.4642:05103
05104:-00026:-00052:+00032:001556.4642:05104
05105:-00043:-00065:+00013:001556.4642:05105
05106:-00034:-00083:-00005:001556.4642:05106
05107:-00050:-00096:-00015:001556.4642:05107
05108:-00064:-00085:+00015:001556.4642:05108
05109:-00028:-00108:+00060:001556.4642:05109
05110:-00024:-00074:+00100:001556.4642:05110
05111:+00043:-00084:+00105:001556.4642:05111
05112:+00105:-00044:+00143:001556.4642:05112
05113:+00125:-00049:+00134:001556.4642:05113
05114:+00147:+00002:+00099:001556.4642:05114
05115:+00163:+00024:+00063:001569.9333:05115
05116:+00184:+00062:+00031:001569.9333:05116
05117:+00200:+00071:+00042:001569.9333:05117
05118:+00194:+00112:+00051:001569.9333:05118
05119:+00201:+00101:+00076:001569.9333:05119
05120:+00181:+00107:+00156:001569.9333:05120
05121:+00160:+00107:+00155:001569.9333:05121
05122:+00103:+00106:+00105:001569.9333:05122
05123:+00074:+00093:+00044:001569.9333:05123
05124:+00006:+00084:+00037:001569.9333:05124
05125:-00073:+00067:+00030:001569.9333:05125
05126:-00092:+00050:+00044:001569.9333:05126
05127:-00165:+00014:+00063:001630.6634:05127
05128:-00204:+00001:+00084:001630.6634:05128
05129:-00203:-00009:+00080:001630.6634:05129
05130:-00212:-00026:+00083:001630.6634:05130
05131:-00210:-00050:+00089:001630.6634:05131
05132:-00188:-00045:+00094:001630.6634:05132
05133:-00110:-00058:+00077:001630.6634:05133
05134:-00079:-00042:+00050:001630.6634:05134
05135:+00002:-00042:+00055:001630.6634:05135
05136:+00058:-00044:+00023:001630.6634:05136
05137:+00067:-00028:+00047:001630.6634:05137
05138:+00134:-00029:+00079:001630.6634:05138
05139:+00156:-00021:+00060:001630.6634:05139
05140:+00185:-00006:+00057:001598.4313:05140
05141:+00198:+00033:+00054:001598.4313:05141
05142:+00193:+00028:+00081:001598.4313:05142
05143:+00178:+00035:+00119:001598.4313:05143
05144:+00195:+00044:+00049:001598.4313:05144
05145:+00169:+00065:+00017:001598.4313:05145
05146:+00167:+00054:+00029:001598.4313:05146
05147:+00085:+00064:+00099:001598.4313:05147
05148:+00090:+00061:-00017:001598.4313:05148
05149:+00015:+00046:-00076:001598.4313:05149
05150:-00026:+00037:+00001:001598.4313:05150
05151:-00037:+00022:+00095:001598.4313:05151
05152:-00066:-00005:+00098:001593.9302:05152
05153:-00095:+00007:-00054:001593.9302:05153
05154:-00119:-00009:-00052:001593.9302:05154
05155:-00093:-00012:+00040:001593.9302:05155
05156:-00109:-00045:+00056:001593.9302:05156
05157:-00119:-00055:+00045:001593.9302:05157
05158:-00112:-00114:+00070:001593.9302:05158
05159:-00080:-00108:+00075:001593.9302:05159
05160:-00067:-00118:+00078:001593.9302:05160
05161:-00056:-00126:+00002:001593.9302:05161
05162:+00000:-00120:-00056:001593.9302:05162
05163:+00078:-00091:-00089:001593.9302:05163
05164:+00121:-00125:-00036:001593.9302:05164
05165:+00205:-00102:+00085:001639.0938:05165
05166:+00162:-00119:+00021:001639.0938:05166
05167:+00229:-00109:+00089:001639.0938:05167
05168:+00198:-00140:+00068:001639.0938:05168
05169:+00277:-00071:+00032:001639.0938:05169
05170:+00207:-00108:+00033:001639.0938:05170
05171:+00211:-00069:+00033:001639.0938:05171
05172:+00163:-00104:+00038:001639.0938:05172
05173:+00145:-00074:+00003:001639.0938:05173
05174:+00095:-00090:-00034:001639.0938:05174
05175:+00092:-00078:-00001:001639.0938:05175
05176:+00072:-00082:+00002:001639.0938:05176
05177:+00037:-00030:-00017:001584.2087:05177
05178:+00025:-00039:-00033:001584.2087:05178
05179:+00008:-00015:+00021:001584.2087:05179
05180:+00012:-00027:-00027:001584.2087:05180
05181:-00021:-00012:-00047:001584.2087:05181
05182:-00002:-00035:-00015:001584.2087:05182
05183:-00003:-00034:-00015:001584.2087:05183
05184:-00019:-00035:-00010:001584.2087:05184
05185:-00016:+00003:-00035:001584.2087:05185
05186:-00028:+00002:-00037:001584.2087:05186
05187:-00025:-00018:-00115:001584.2087:05187
05188:-00005:-00018:-00037:001584.2087:05188
05189:+00030:+00003:-00012:001584.2087:05189
05190:+00003:-00035:-00012:001554.3310:05190
05191:+00026:-00034:-00091:001554.3310:05191
05192:+00046:-00009:-00042:001554.3310:05192
05193:+00056:-00013:-00026:001554.3310:05193
05194:+00039:-00008:-00048:001554.3310:05194
05195:+00074:+00003:-00020:001554.3310:05195
05196:+00082:-00002:-00028:001554.3310:05196
05197:+00088:-00018:-00038:001554.3310:05197
05198:+00065:+00008:-00075:001554.3310:05198
05199:+00063:+00000:-00049:001554.3310:05199
05200:+00063:+00015:-00077:001554.3310:05200
05201:+00048:+00011:-00077:001554.3310:05201
05202:+00061:+00051:-00053:001554.3310:05202
05203:+00016:+00011:-00049:001575.9073:05203
05204:+00006:+00043:-00053:001575.9073:05204
05205:-00009:+00051:-00034:001575.9073:05205
05206:+00002:+00067:-00066:001575.9073:05206
05207:-00015:+00055:-00059:001575.9073:05207
05208:-00024:+00070:-00059:001575.9073:05208
05209:-00043:+00059:-00054:001575.9073:05209
05210:-00032:+00044:-00073:001575.9073:05210
05211:-00056:+00060:-00035:001575.9073:05211
05212:-00045:+00045:-00026:001575.9073:05212
05213:-00062:+00045:-00019:001575.9073:05213
05214:-00049:+00044:-00033:001575.9073:05214
05215:-00061:+00057:-00036:001575.9073:05215
05216:-00068:+00055:-00073:001496.6170:05216
05217:-00047:+00082:-00061:001496.6170:05217
05218:-00071:+00054:-00010:001496.6170:05218
05219:-00061:+00066:-00011:001496.6170:05219
05220:-00055:+00040:+00026:001496.6170:05220
05221:-00030:+00069:+00006:001496.6170:05221
05222:-00043:+00051:-00015:001496.6170:05222
05223:-00016:+00053:+00006:001496.6170:05223
05224:-00019:+00024:+00012:001496.6170:05224
05225:-00025:+00011:-00007:001496.6170:05225
05226:-00027:-00003:-00026:001496.6170:05226
05227:-00002:-00004:-00006:001496.6170:05227
05228:-00027:+00000:-00012:001496.6170:05228
05229:-00029:-00008:-00031:001496.6170:05229
05230:-00019:-00022:-00030:001444.8737:05230
05231:-00042:-00037:-00016:001444.8737:05231
05232:-00029:-00038:-00008:001444.8737:05232
05233:+00000:-00037:-00005:001444.8737:05233
05234:+00002:-00037:+00035:001444.8737:05234
05235:-00010:-00048:+00036:001444.8737:05235
05236:-00021:-00042:+00076:001444.8737:05236
05237:-00037:-00038:+00028:001444.8737:05237
05238:-00039:-00024:-00017:001444.8737:05238
05239:-00043:-00023:-00047:001444.8737:05239
05240:-00035:-00012:+00009:001444.8737:05240
05241:-00056:-00023:+00024:001444.8737:05241
05242:-00047:-00019:-00011:001444.8737:05242
05243:-00058:+00006:+00008:001444.8737:05243
05244:-00050:+00000:+00001:001417.2478:05244
05245:-00049:+00035:+00008:001417.2478:05245
05246:-00045:+00031:+00006:001417.2478:05246
05247:-00044:+00029:+00002:001417.2478:05247
05248:-00048:+00032:+00025:001417.2478:05248
05249:-00054:+00025:+00051:001417.2478:05249
05250:-00033:+00036:+00014:001417.2478:05250
05251:-00058:+00035:+00025:001417.2478:05251
05252:-00033:+00043:-00003:001417.2478:05252
05253:-00055:+00068:+00021:001417.2478:05253
05254:-00047:+00043:-00015:001417.2478:05254
05255:-00065:+00051:+00025:001417.2478:05255
05256:-00075:+00037:+00037:001417.2478:05256
05257:-00102:+00011:+00028:001417.2478:05257
05258:-00114:+00021:+00003:001417.2478:05258
05259:-00114:+00010:+00039:001294.3349:05259
05260:-00095:+00012:+00055:001294.3349:05260
05261:-00100:+00038:+00032:001294.3349:05261
05262:-00076:+00037:+00075:001294.3349:05262
05263:-00100:+00027:+00030:001294.3349:05263
05264:-00091:+00022:+00072:001294.3349:05264
05265:-00096:+00029:+00031:001294.3349:05265
05266:-00113:+00019:+00058:001294.3349:05266
05267:-00130:+00020:+00034:001294.3349:05267
05268:-00108:+00014:+00068:001294.3349:05268
05269:-00128:+00021:+00045:001294.3349:05269
05270:-00120:+00023:+00064:001294.3349:05270
05271:-00090:+00035:+00063:001294.3349:05271
05272:-00093:+00033:+00060:001294.3349:05272
05273:-00092:+00026:+00074:001294.3349:05273
05274:-00114:+00035:+00045:001294.3349:05274
05275:-00092:+00014:+00066:001294.3349:05275
05276:-00115:+00031:+00050:001206.6112:05276
05277:-00092:+00036:+00067:001206.6112:05277
05278:-00089:+00014:+00055:001206.6112:05278
05279:-00104:+00011:+00047:001206.6112:05279
05280:-00079:+00014:+00067:001206.6112:05280
05281:-00084:+00034:+00052:001206.6112:05281
05282:-00084:+00009:+00058:001206.6112:05282
05283:-00060:-00001:+00071:001206.6112:05283
05284:-00051:-00001:+00045:001206.6112:05284
05285:-00059:+00003:+00035:001206.6112:05285
05286:-00072:-00034:+00046:001206.6112:05286
05287:-00072:-00033:+00050:001206.6112:05287
05288:-00062:-00035:+00031:001206.6112:05288
05289:-00066:-00050:+00020:001206.6112:05289
05290:-00059:-00047:+00023:001206.6112:05290
05291:-00060:-00043:-00032:001206.6112:05291
05292:-00070:-00056:-00027:001250.7869:05292
05293:-00058:-00066:+00052:001250.7869:05293
05294:-00034:-00066:+00019:001250.7869:05294
05295:-00035:-00042:+00017:001250.7869:05295
05296:-00040:-00044:+00020:001250.7869:05296
05297:-00020:-00062:-00032:001250.7869:05297
05298:-00027:-00064:-00048:001250.7869:05298
05299:-00025:-00039:-00032:001250.7869:05299
05300:+00012:-00054:-00027:001250.7869:05300
05301:-00024:-00024:-00025:001250.7869:05301
05302:-00002:-00032:-00012:001250.7869:05302
05303:-00001:-00015:+00022:001250.7869:05303
05304:+00000:+00006:-00010:001250.7869:05304
05305:-00017:-00001:-00069:001250.7869:05305
05306:-00002:+00032:-00053:001250.7869:05306
05307:-00024:+00034:-00040:001250.7869:05307
05308:-00016:+00038:-00033:001274.4914:05308
05309:-00009:+00055:-00030:001274.4914:05309
05310:-00004:+00076:-00009:001274.4914:05310
05311:-00003:+00076:-00024:001274.4914:05311
05312:-00040:+00092:-00015:001274.4914:05312
05313:-00034:+00095:-00048:001274.4914:05313
05314:-00029:+00093:-00064:001274.4914:05314
05315:-00045:+00083:-00059:001274.4914:05315
05316:-00045:+00068:-00008:001274.4914:05316
05317:-00064:+00041:-00024:001274.4914:05317
05318:-00062:+00041:-00052:001274.4914:05318
05319:-00087:+00042:-00020:001274.4914:05319
05320:-00082:+00035:-00012:001274.4914:05320
05321:-00082:+00009:-00028:001274.4914:05321
05322:-00085:+00010:+00007:001274.4914:05322
05323:-00047:+00022:-00035:001336.8048:05323
05324:-00049:-00003:-00006:001336.8048:05324
05325:-00028:-00006:-00014:001336.8048:05325
05326:-00059:-00022:+00011:001336.8048:05326
05327:-00020:-00034:-00027:001336.8048:05327
05328:-00047:-00050:+00007:001336.8048:05328
05329:-00042:-00031:-00017:001336.8048:05329
05330:-00030:-00031:-00042:001336.8048:05330
05331:+00000:-00034:-00024:001336.8048:05331
05332:+00001:-00012:+00013:001336.8048:05332
05333:-00012:-00009:+00005:001336.8048:05333
05334:+00018:+00005:+00006:001336.8048:05334
05335:+00020:-00020:-00022:001336.8048:05335
05336:+00008:+00017:-00021:001336.8048:05336
05337:-00012:-00022:-00042:001448.0546:05337
05338:-00024:+00004:+00006:001448.0546:05338
05339:-00012:-00022:+00017:001448.0546:05339
05340:+00011:+00007:-00003:001448.0546:05340
05341:-00006:-00009:-00037:001448.0546:05341
05342:-00004:+00007:-00036:001448.0546:05342
05343:-00016:-00008:-00043:001448.0546:05343
05344:-00040:+00006:-00015:001448.0546:05344
05345:-00016:-00009:+00021:001448.0546:05345
05346:-00036:-00002:+00025:001448.0546:05346
05347:-00015:+00000:-00017:001448.0546:05347
05348:-00004:+00019:-00041:001448.0546:05348
05349:-00006:+00019:-00080:001448.0546:05349
05350:-00001:+00024:-00088:001470.1264:05350
05351:-00004:+00008:-00068:001470.1264:05351
05352:-00012:+00024:-00048:001470.1264:05352
05353:+00010:+00012:-00007:001470.1264:05353
05354:+00017:+00049:+00006:001470.1264:05354
05355:+00010:+00029:-00004:001470.1264:05355
05356:+00005:+00042:-00004:001470.1264:05356
05357:+00009:+00029:-00089:001470.1264:05357
05358:+00030:+00066:-00065:001470.1264:05358
05359:+00047:+00066:-00073:001470.1264:05359
05360:+00046:+00079:-00060:001470.1264:05360
05361:+00044:+00058:-00020:001470.1264:05361
05362:+00032:+00070:-00019:001470.1264:05362
05363:+00029:+00072:-00019:001511.1779:05363
05364:+00000:+00058:-00072:001511.1779:05364
05365:-00005:+00079:-00107:001511.1779:05365
05366:-00011:+00092:-00108:001511.1779:05366
05367:+00003:+00093:-00096:001511.1779:05367
05368:+00013:+00075:-00063:001511.1779:05368
05369:+00017:+00082:-00027:001511.1779:05369
05370:-00012:+00069:+00007:001511.1779:05370
05371:-00006:+00083:+00015:001511.1779:05371
05372:+00012:+00060:-00015:001511.1779:05372
05373:-00009:+00038:-00019:001511.1779:05373
05374:-00010:+00037:-00047:001511.1779:05374
05375:+00015:+00021:-00009:001511.1779:05375
05376:+00010:+00004:-00067:001595.7819:05376
05377:+00030:+00002:-00070:001595.7819:05377
05378:+00022:-00032:+00034:001595.7819:05378
05379:+00043:-00035:+00111:001595.7819:05379
05380:+00047:-00051:+00113:001595.7819:05380
05381:+00049:-00042:+00103:001595.7819:05381
05382:+00076:-00065:+00071:001595.7819:05382
05383:+00065:-00064:+00020:001595.7819:05383
05384:+00090:-00039:+00089:001595.7819:05384
05385:+00101:-00025:+00094:001595.7819:05385
05386:+00096:-00025:+00052:001595.7819:05386
05387:+00125:-00013:+00053:001595.7819:05387
05388:+00117:+00005:+00088:001578.1994:05388
05389:+00124:+00014:+00061:001578.1994:05389
05390:+00115:+00031:+00146:001578.1994:05390
05391:+00115:+00048:+00210:001578.1994:05391
05392:+00083:+00048:+00160:001578.1994:05392
05393:+00051:+00029:+00105:001578.1994:05393
05394:+00003:+00025:+00055:001578.1994:05394
05395:-00024:+00022:-00001:001578.1994:05395
05396:-00051:+00000:+00008:001578.1994:05396
05397:-00082:+00003:+00055:001578.1994:05397
05398:-00074:-00016:+00142:001578.1994:05398
05399:-00085:-00034:+00128:001578.1994:05399
05400:-00102:-00051:+00112:001578.1994:05400
05401:-00063:-00050:+00079:001585.8731:05401
05402:-00061:-00061:+00060:001585.8731:05402
05403:-00056:-00061:+00066:001585.8731:05403
05404:-00042:-00067:+00084:001585.8731:05404
05405:-00003:-00039:+00125:001585.8731:05405
05406:-00021:-00044:+00151:001585.8731:05406
05407:+00018:-00050:+00178:001585.8731:05407
05408:+00021:-00038:+00060:001585.8731:05408
05409:+00042:-00014:+00046:001585.8731:05409
05410:+00041:+00004:+00043:001585.8731:05410
05411:+00057:+00011:+00016:001585.8731:05411
05412:+00075:-00001:+00003:001585.8731:05412
05413:+00102:+00048:+00059:001641.2469:05413
05414:+00107:+00047:+00098:001641.2469:05414
05415:+00108:+00043:+00076:001641.2469:05415
05416:+00067:+00029:+00065:001641.2469:05416
05417:+00088:+00067:+00030:001641.2469:05417
05418:+00055:+00051:+00036:001641.2469:05418
05419:+00034:+00024:+00028:001641.2469:05419
05420:+00008:+00008:+00000:001641.2469:05420
05421:-00023:+00032:-00050:001641.2469:05421
05422:-00017:+00033:+00015:001641.2469:05422
05423:-00025:+00014:+00116:001641.2469:05423
05424:-00049:-00007:+00085:001641.2469:05424
05425:-00070:+00003:+00031:001641.2469:05425
05426:-00068:-00035:+00072:001600.4764:05426
05427:-00070:-00042:+00044:001600.4764:05427
05428:-00087:-00041:+00054:001600.4764:05428
05429:-00098:-00055:+00050:001600.4764:05429
05430:-00102:-00078:+00040:001600.4764:05430
05431:-00074:-00093:-00013:001600.4764:05431
05432:-00066:-00073:-00053:001600.4764:05432
05433:-00042:-00069:+00014:001600.4764:05433
05434:+00010:-00073:-00015:001600.4764:05434
05435:+00087:-00058:-00024:001600.4764:05435
05436:+00119:-00041:+00055:001600.4764:05436
05437:+00165:-00053:+00081:001600.4764:05437
05438:+00186:-00051:+00043:001595.9569:05438
05439:+00199:-00024:+00028:001595.9569:05439
05440:+00193:-00023:+00019:001595.9569:05440
05441:+00177:-00013:+00012:001595.9569:05441
05442:+00177:-00015:-00003:001595.9569:05442
05443:+00170:+00005:+00024:001595.9569:05443
05444:+00155:-00018:+00009:001595.9569:05444
05445:+00103:-00018:+00013:001595.9569:05445
05446:+00054:-00032:-00005:001595.9569:05446
05447:+00034:-00020:-00041:001595.9569:05447
05448:+00030:-00033:-00050:001595.9569:05448
05449:+00011:-00013:-00038:001595.9569:05449
05450:+00006:-00012:-00044:001595.9569:05450
05451:-00002:-00020:-00014:001630.6712:05451
05452:-00002:+00006:+00020:001630.6712:05452
05453:-00001:+00006:+00016:001630.6712:05453
05454:-00014:-00010:-00065:001630.6712:05454
05455:-00029:-00024:+00011:001630.6712:05455
05456:+00003:-00048:+00041:001630.6712:05456
05457:-00042:-00067:-00007:001630.6712:05457
05458:-00020:-00061:-00080:001630.6712:05458
05459:+00017:-00070:-00089:001630.6712:05459
05460:+00027:-00080:-00055:001630.6712:05460
05461:+00009:-00094:-00064:001630.6712:05461
05462:+00036:-00092:-00041:001630.6712:05462
05463:+00050:-00072:-00023:001566.2618:05463
05464:+00088:-00079:-00026:001566.2618:05464
05465:+00080:-00061:+00007:001566.2618:05465
05466:+00081:-00068:-00036:001566.2618:05466
05467:+00074:-00053:-00050:001566.2618:05467
05468:+00051:-00028:-00056:001566.2618:05468
05469:+00068:-00048:-00049:001566.2618:05469
05470:+00036:-00015:-00078:001566.2618:05470
05471:+00025:-00019:-00046:001566.2618:05471
05472:+00024:-00016:-00063:001566.2618:05472
05473:+00009:+00023:-00075:001566.2618:05473
05474:+00010:+00020:-00049:001566.2618:05474
05475:-00016:+00035:-00022:001566.2618:05475
05476:-00045:+00025:-00035:001531.5159:05476
05477:-00069:+00064:-00037:001531.5159:05477
05478:-00067:+00067:-00046:001531.5159:05478
05479:-00072:+00087:-00060:001531.5159:05479
05480:-00083:+00092:-00052:001531.5159:05480
05481:-00087:+00103:-00061:001531.5159:05481
05482:-00083:+00113:-00057:001531.5159:05482
05483:-00074:+00117:-00038:001531.5159:05483
05484:-00076:+00103:-00055:001531.5159:05484
05485:-00077:+00124:-00064:001531.5159:05485
05486:-00072:+00130:-00040:001531.5159:05486
05487:-00031:+00140:-00048:001531.5159:05487
05488:-00020:+00124:-00045:001531.5159:05488
05489:-00003:+00120:-00032:001558.4656:05489
05490:-00001:+00125:+00036:001558.4656:05490
05491:-00022:+00100:+00014:001558.4656:05491
05492:-00010:+00091:-00001:001558.4656:05492
05493:+00001:+00097:-00029:001558.4656:05493
05494:-00013:+00060:-00032:001558.4656:05494
05495:-00018:+00064:-00020:001558.4656:05495
05496:-00026:+00047:-00010:001558.4656:05496
05497:-00019:+00010:-00054:001558.4656:05497
05498:-00042:+00007:-00017:001558.4656:05498
05499:-00017:-00005:+00000:001558.4656:05499
05500:-00054:-00014:+00000:001558.4656:05500
05501:-00033:-00027:-00028:001558.4656:05501
05502:-00058:-00036:-00006:001558.4656:05502
05503:-00052:-00027:-00033:001485.9055:05503
05504:-00050:-00047:-00012:001485.9055:05504
05505:-00056:-00049:+00002:001485.9055:05505
05506:-00047:-00050:+00072:001485.9055:05506
05507:-00059:-00045:+00047:001485.9055:05507
05508:-00062:-00031:+00036:001485.9055:05508
05509:-00081:-00030:+00033:001485.9055:05509
05510:-00082:-00050:-00011:001485.9055:05510
05511:-00064:-00047:-00027:001485.9055:05511
05512:-00049:-00025:+00007:001485.9055:05512
05513:-00058:-00051:+00037:001485.9055:05513
05514:-00037:-00037:+00049:001485.9055:05514
05515:-00021:-00024:+00020:001485.9055:05515
05516:-00019:-00020:+00001:001485.9055:05516
05517:-00018:+00007:-00030:001431.6197:05517
05518:-00016:-00001:-00022:001431.6197:05518
05519:+00000:+00034:-00016:001431.6197:05519
05520:-00022:+00038:-00001:001431.6197:05520
05521:+00000:+00050:+00025:001431.6197:05521
05522:-00013:+00023:+00045:001431.6197:05522
05523:-00031:+00028:+00036:001431.6197:05523
05524:-00035:+00051:+00003:001431.6197:05524
05525:-00045:+00053:+00024:001431.6197:05525
05526:-00067:+00048:+00013:001431.6197:05526
05527:-00072:+00045:+00016:001431.6197:05527
05528:-00069:+00052:+00025:001431.6197:05528
05529:-00071:+00053:+00010:001431.6197:05529
05530:-00086:+00049:-00011:001431.6197:05530
05531:-00073:+00051:+00052:001415.6822:05531
05532:-00085:+00053:+00032:001415.6822:05532
05533:-00076:+00048:+00039:001415.6822:05533
05534:-00096:+00030:+00014:001415.6822:05534
05535:-00086:+00051:+00017:001415.6822:05535
05536:-00096:+00053:-00027:001415.6822:05536
05537:-00101:+00048:+00043:001415.6822:05537
05538:-00093:+00035:+00046:001415.6822:05538
05539:-00131:+00032:+00053:001415.6822:05539
05540:-00108:+00000:+00060:001415.6822:05540
05541:-00129:-00003:+00099:001415.6822:05541
05542:-00147:+00002:+00104:001415.6822:05542
05543:-00134:-00020:+00088:001415.6822:05543
05544:-00120:-00020:+00049:001415.6822:05544
05545:-00132:-00009:+00027:001415.6822:05545
05546:-00104:-00032:+00084:001295.7086:05546
05547:-00090:-00011:+00085:001295.7086:05547
05548:-00098:-00030:+00088:001295.7086:05548
05549:-00127:-00032:+00073:001295.7086:05549
05550:-00114:-00048:+00066:001295.7086:05550
05551:-00104:-00035:+00058:001295.7086:05551
05552:-00103:-00029:+00038:001295.7086:05552
05553:-00097:-00029:+00035:001295.7086:05553
05554:-00060:-00026:+00085:001295.7086:05554
05555:-00045:-00025:+00075:001295.7086:05555
05556:-00054:-00023:+00098:001295.7086:05556
05557:-00043:-00034:+00078:001295.7086:05557
05558:-00032:-00027:+00070:001295.7086:05558
05559:-00040:-00033:+00055:001295.7086:05559
05560:-00031:-00036:+00060:001295.7086:05560
05561:-00033:-00032:+00058:001295.7086:05561
05562:-00058:-00033:+00024:001295.7086:05562
05563:-00068:-00012:+00016:001224.3059:05563
05564:-00044:-00031:+00062:001224.3059:05564
05565:-00045:-00025:+00054:001224.3059:05565
05566:-00051:-00013:+00025:001224.3059:05566
05567:-00053:-00013:+00010:001224.3059:05567
05568:-00061:-00012:+00012:001224.3059:05568
05569:-00060:-00034:+00000:001224.3059:05569
05570:-00070:-00034:+00053:001224.3059:05570
05571:-00059:-00027:+00041:001224.3059:05571
05572:-00084:-00034:-00045:001224.3059:05572
05573:-00082:-00038:-00024:001224.3059:05573
05574:-00060:-00013:-00034:001224.3059:05574
05575:-00064:-00030:-00050:001224.3059:05575
05576:-00072:-00031:-00033:001224.3059:05576
05577:-00049:-00009:+00011:001224.3059:05577
05578:-00059:-00011:+00001:001224.3059:05578
05579:-00050:-00010:-00033:001254.4912:05579
05580:-00069:-00010:-00028:001254.4912:05580
05581:-00051:-00012:-00033:001254.4912:05581
05582:-00050:-00019:-00088:001254.4912:05582
05583:-00029:+00001:-00073:001254.4912:05583
05584:-00053:+00009:-00085:001254.4912:05584
05585:-00039:+00027:-00049:001254.4912:05585
05586:-00025:+00052:-00046:001254.4912:05586
05587:-00026:+00050:-00004:001254.4912:05587
05588:-00027:+00068:-00021:001254.4912:05588
05589:-00026:+00082:-00032:001254.4912:05589
05590:-00013:+00071:-00059:001254.4912:05590
05591:-00029:+00069:-00074:001254.4912:05591
05592:-00005:+00098:-00090:001254.4912:05592
05593:-00013:+00076:-00076:001254.4912:05593
05594:-00016:+00098:-00075:001285.0228:05594
05595:-00019:+00093:-00059:001285.0228:05595
05596:-00033:+00081:-00057:001285.0228:05596
05597:-00044:+00080:-00061:001285.0228:05597
05598:-00051:+00069:-00023:001285.0228:05598
05599:-00049:+00063:-00058:001285.0228:05599
05600:-00067:+00051:-00053:001285.0228:05600
05601:-00054:+00046:-00064:001285.0228:05601
05602:-00030:+00026:-00055:001285.0228:05602
05603:-00051:+00010:-00067:001285.0228:05603
05604:-00086:+00021:+00005:001285.0228:05604
05605:-00084:+00021:+00016:001285.0228:05605
05606:-00098:-00017:+00072:001285.0228:05606
05607:-00080:-00011:+00009:001285.0228:05607
05608:-00102:-00010:-00021:001285.0228:05608
05609:-00097:-00015:-00082:001352.6995:05609
05610:-00078:-00037:-00081:001352.6995:05610
05611:-00055:-00020:-00081:001352.6995:05611
05612:-00024:-00012:+00012:001352.6995:05612
05613:+00000:-00013:+00019:001352.6995:05613
05614:-00009:-00013:+00068:001352.6995:05614
05615:-00006:-00008:+00023:001352.6995:05615
05616:-00023:+00001:-00034:001352.6995:05616
05617:+00001:+00005:-00088:001352.6995:05617
05618:+00000:+00019:-00062:001352.6995:05618
05619:+00015:+00009:-00043:001352.6995:05619
05620:+00042:+00015:-00005:001352.6995:05620
05621:+00033:+00012:-00011:001352.6995:05621
05622:+00016:+00035:+00001:001352.6995:05622
05623:-00022:+00035:+00044:001471.6098:05623
05624:-00008:+00025:+00040:001471.6098:05624
05625:-00018:+00047:-00035:001471.6098:05625
05626:-00025:+00045:-00035:001471.6098:05626
05627:-00024:+00041:-00019:001471.6098:05627
05628:-00012:+00060:-00069:001471.6098:05628
05629:-00028:+00055:-00068:001471.6098:05629
05630:+00012:+00095:-00029:001471.6098:05630
05631:-00023:+00079:+00004:001471.6098:05631
05632:-00026:+00081:+00003:001471.6098:05632
05633:+00001:+00060:-00004:001471.6098:05633
05634:-00003:+00070:-00039:001471.6098:05634
05635:-00022:+00070:-00070:001471.6098:05635
05636:-00010:+00095:-00076:001493.0269:05636
05637:+00003:+00077:-00059:001493.0269:05637
05638:+00014:+00084:-00030:001493.0269:05638
05639:+00005:+00093:-00024:001493.0269:05639
05640:+00017:+00074:-00062:001493.0269:05640
05641:+00000:+00094:-00078:001493.0269:05641
05642:-00017:+00081:-00058:001493.0269:05642
05643:-00001:+00073:-00047:001493.0269:05643
05644:-00010:+00063:-00049:001493.0269:05644
05645:-00012:+00026:-00023:001493.0269:05645
05646:-00005:+00025:+00007:001493.0269:05646
05647:-00010:+00017:+00017:001493.0269:05647
05648:-00025:-00011:+00010:001493.0269:05648
05649:-00040:-00038:-00025:001539.0413:05649
05650:-00026:-00052:-00092:001539.0413:05650
05651:-00004:-00028:-00064:001539.0413:05651
05652:+00025:-00062:-00016:001539.0413:05652
05653:+00067:-00025:+00088:001539.0413:05653
05654:+00091:-00052:+00135:001539.0413:05654
05655:+00123:-00038:+00166:001539.0413:05655
05656:+00125:-00038:+00147:001539.0413:05656
05657:+00132:-00022:+00121:001539.0413:05657
05658:+00117:-00009:+00084:001539.0413:05658
05659:+00111:-00006:+00027:001539.0413:05659
05660:+00122:+00001:+00003:001539.0413:05660
05661:+00122:+00010:-00017:001614.0628:05661
05662:+00103:-00002:-00036:001614.0628:05662
05663:+00085:+00027:+00132:001614.0628:05663
05664:+00070:+00049:+00152:001614.0628:05664
05665:+00036:+00068:+00161:001614.0628:05665
05666:+00057:+00083:+00151:001614.0628:05666
05667:+00044:+00085:+00074:001614.0628:05667
05668:+00021:+00099:+00057:001614.0628:05668
05669:+00017:+00075:+00068:001614.0628:05669
05670:-00012:+00068:+00075:001614.0628:05670
05671:-00019:+00051:+00096:001614.0628:05671
05672:-00057:-00004:+00116:001614.0628:05672
05673:-00059:-00012:+00113:001614.0628:05673
05674:-00065:-00039:+00099:001594.3555:05674
05675:-00070:-00093:+00119:001594.3555:05675
05676:-00048:-00091:+00088:001594.3555:05676
05677:-00052:-00126:+00029:001594.3555:05677
05678:-00016:-00103:+00068:001594.3555:05678
05679:+00018:-00114:+00102:001594.3555:05679
05680:+00021:-00098:+00087:001594.3555:05680
05681:+00022:-00098:+00039:001594.3555:05681
05682:+00074:-00060:+00065:001594.3555:05682
05683:+00078:-00071:+00205:001594.3555:05683
05684:+00067:-00071:+00193:001594.3555:05684
05685:+00069:-00064:+00028:001594.3555:05685
05686:+00087:-00055:+00050:001593.9392:05686
05687:+00102:-00024:+00132:001593.9392:05687
05688:+00081:-00025:+00110:001593.9392:05688
05689:+00088:-00021:+00010:001593.9392:05689
05690:+00103:+00002:-00016:001593.9392:05690
05691:+00098:+00013:+00025:001593.9392:05691
05692:+00094:+00013:+00016:001593.9392:05692
05693:+00052:+00013:-00004:001593.9392:05693
05694:+00043:+00021:+00027:001593.9392:05694
05695:+00016:+00021:+00043:001593.9392:05695
05696:-00018:-00003:+00028:001593.9392:05696
05697:-00033:-00003:+00038:001593.9392:05697
05698:-00066:-00022:+00063:001593.9392:05698
05699:-00087:-00029:+00054:001647.6281:05699
05700:-00078:-00047:+00041:001647.6281:05700
05701:-00088:-00029:+00045:001647.6281:05701
05702:-00101:-00064:+00058:001647.6281:05702
05703:-00074:-00065:+00022:001647.6281:05703
05704:-00036:-00041:+00003:001647.6281:05704
05705:-00002:-00041:-00008:001647.6281:05705
05706:+00018:-00043:-00034:001647.6281:05706
05707:+00066:-00053:-00046:001647.6281:05707
05708:+00097:-00030:-00001:001647.6281:05708
05709:+00150:-00025:-00032:001647.6281:05709
05710:+00173:-00035:+00088:001647.6281:05710
05711:+00190:-00015:+00087:001608.7651:05711
05712:+00173:-00034:+00016:001608.7651:05712
05713:+00175:-00015:+00020:001608.7651:05713
05714:+00162:-00038:+00048:001608.7651:05714
05715:+00112:-00027:+00002:001608.7651:05715
05716:+00104:-00030:-00026:001608.7651:05716
05717:+00069:-00051:-00032:001608.7651:05717
05718:+00036:-00038:-00022:001608.7651:05718
05719:+00038:-00053:-00037:001608.7651:05719
05720:+00060:-00053:-00049:001608.7651:05720
05721:+00040:-00048:-00005:001608.7651:05721
05722:+00046:-00043:-00012:001608.7651:05722
05723:+00021:-00046:+00012:001593.9467:05723
05724:+00020:-00045:-00002:001593.9467:05724
05725:+00029:-00064:-00006:001593.9467:05725
05726:+00001:-00062:-00073:001593.9467:05726
05727:+00002:-00065:-00042:001593.9467:05727
05728:-00017:-00055:-00049:001593.9467:05728
05729:-00043:-00063:-00057:001593.9467:05729
05730:-00042:-00040:-00052:001593.9467:05730
05731:-00020:-00067:-00010:001593.9467:05731
05732:-00017:-00055:-00005:001593.9467:05732
05733:-00006:-00078:-00022:001593.9467:05733
05734:+00025:-00060:-00056:001593.9467:05734
05735:+00060:-00061:-00077:001593.9467:05735
05736:+00051:-00058:-00077:001626.4774:05736
05737:+00077:-00046:-00061:001626.4774:05737
05738:+00076:-00053:-00057:001626.4774:05738
05739:+00071:-00038:-00040:001626.4774:05739
05740:+00089:+00000:-00036:001626.4774:05740
05741:+00071:+00003:-00037:001626.4774:05741
05742:+00054:+00018:-00071:001626.4774:05742
05743:+00050:+00021:-00051:001626.4774:05743
05744:+00041:+00048:-00056:001626.4774:05744
05745:+00010:+00032:-00075:001626.4774:05745
05746:+00004:+00051:-00056:001626.4774:05746
05747:-00022:+00036:-00041:001626.4774:05747
05748:-00054:+00046:-00076:001566.2634:05748
05749:-00044:+00053:-00066:001566.2634:05749
05750:-00047:+00081:-00070:001566.2634:05750
05751:-00070:+00058:-00076:001566.2634:05751
05752:-00084:+00069:-00071:001566.2634:05752
05753:-00088:+00072:-00059:001566.2634:05753
05754:-00082:+00086:-00060:001566.2634:05754
05755:-00075:+00094:-00041:001566.2634:05755
05756:-00071:+00113:-00036:001566.2634:05756
05757:-00070:+00090:-00055:001566.2634:05757
05758:-00053:+00108:-00068:001566.2634:05758
05759:-00035:+00084:-00064:001566.2634:05759
05760:-00020:+00092:-00040:001566.2634:05760
05761:-00032:+00093:-00032:001544.7463:05761
05762:-00043:+00079:-00005:001544.7463:05762
05763:-00018:+00072:-00016:001544.7463:05763
05764:-00001:+00071:-00035:001544.7463:05764
05765:-00025:+00061:-00042:001544.7463:05765
05766:-00009:+00068:-00016:001544.7463:05766
05767:-00008:+00057:+00041:001544.7463:05767
05768:-00011:+00051:+00024:001544.7463:05768
05769:-00024:+00053:-00017:001544.7463:05769
05770:-00026:+00009:-00006:001544.7463:05770
05771:-00013:+00035:-00029:001544.7463:05771
05772:-00013:+00018:-00071:001544.7463:05772
05773:-00022:+00017:-00051:001544.7463:05773
05774:-00022:-00016:-00009:001572.0075:05774
05775:-00013:-00005:+00040:001572.0075:05775
05776:-00025:-00022:+00085:001572.0075:05776
05777:-00018:+00001:+00034:001572.0075:05777
05778:-00032:-00014:+00032:001572.0075:05778
05779:-00043:-00019:+00039:001572.0075:05779
05780:-00058:-00013:+00001:001572.0075:05780
05781:-00034:-00017:+00015:001572.0075:05781
05782:-00030:-00022:+00073:001572.0075:05782
05783:-00039:-00018:+00053:001572.0075:05783
05784:-00030:-00012:+00032:001572.0075:05784
05785:-00037:+00002:+00015:001572.0075:05785
05786:-00041:+00000:+00021:001572.0075:05786
05787:-00038:+00001:-00028:001511.1492:05787
05788:-00027:+00006:+00006:001511.1492:05788
05789:-00007:+00016:+00018:001511.1492:05789
05790:-00003:-00001:+00021:001511.1492:05790
05791:+00000:-00005:+00068:001511.1492:05791
05792:-00024:+00020:+00052:001511.1492:05792
05793:-00013:-00001:+00021:001511.1492:05793
05794:-00019:+00037:+00007:001511.1492:05794
05795:-00022:+00024:+00025:001511.1492:05795
05796:-00014:+00047:+00036:001511.1492:05796
05797:-00022:+00043:+00046:001511.1492:05797
05798:+00000:+00044:+00042:001511.1492:05798
05799:-00027:+00049:+00075:001511.1492:05799
05800:-00023:+00050:+00034:001511.1492:05800
05801:-00017:+00049:+00034:001470.3059:05801
05802:-00020:+00026:-00029:001470.3059:05802
05803:-00032:+00026:-00014:001470.3059:05803
05804:-00015:+00027:+00019:001470.3059:05804
05805:-00042:+00047:+00048:001470.3059:05805
05806:-00032:+00035:+00042:001470.3059:05806
05807:-00058:+00036:+00045:001470.3059:05807
05808:-00083:-00007:-00011:001470.3059:05808
05809:-00101:-00008:-00018:001470.3059:05809
05810:-00098:+00004:+00021:001470.3059:05810
05811:-00118:-00007:+00057:001470.3059:05811
05812:-00099:-00010:+00048:001470.3059:05812
05813:-00099:+00005:+00047:001470.3059:05813
05814:-00084:+00001:+00031:001470.3059:05814
05815:-00103:-00009:+00035:001478.4415:05815
05816:-00104:-00036:+00044:001478.4415:05816
05817:-00081:-00010:+00058:001478.4415:05817
05818:-00085:-00032:+00058:001478.4415:05818
05819:-00073:+00001:+00074:001478.4415:05819
05820:-00068:-00023:+00084:001478.4415:05820
05821:-00048:-00008:+00029:001478.4415:05821
05822:-00059:-00019:+00015:001478.4415:05822
05823:-00054:+00007:+00031:001478.4415:05823
05824:-00054:+00007:+00069:001478.4415:05824
05825:-00057:+00003:+00059:001478.4415:05825
05826:-00031:-00002:+00051:001478.4415:05826
05827:-00031:+00023:+00053:001478.4415:05827
05828:-00043:+00020:-00014:001478.4415:05828
05829:-00036:+00013:+00005:001406.9914:05829
05830:-00025:+00011:+00039:001406.9914:05830
05831:-00025:-00006:+00082:001406.9914:05831
05832:-00008:+00005:+00089:001406.9914:05832
05833:-00007:-00004:+00071:001406.9914:05833
05834:-00022:+00001:+00033:001406.9914:05834
05835:-00014:-00017:+00004:001406.9914:05835
05836:-00023:+00006:+00008:001406.9914:05836
05837:-00019:-00010:+00012:001406.9914:05837
05838:-00016:-00038:+00029:001406.9914:05838
05839:-00015:-00033:+00057:001406.9914:05839
05840:-00028:-00050:+00038:001406.9914:05840
05841:-00050:-00053:+00003:001406.9914:05841
05842:-00056:-00039:-00020:001406.9914:05842
05843:-00067:-00040:-00006:001379.5545:05843
05844:-00054:-00061:-00030:001379.5545:05844
05845:-00051:-00061:-00005:001379.5545:05845
05846:-00031:-00051:-00012:001379.5545:05846
05847:-00058:-00040:+00004:001379.5545:05847
05848:-00034:-00027:+00010:001379.5545:05848
05849:-00054:-00029:-00014:001379.5545:05849
05850:-00054:-00037:+00023:001379.5545:05850
05851:-00031:-00021:-00013:001379.5545:05851
05852:-00015:-00021:-00057:001379.5545:05852
05853:-00015:+00007:-00049:001379.5545:05853
05854:-00005:+00021:-00061:001379.5545:05854
05855:-00012:+00015:-00053:001379.5545:05855
05856:+00013:+00013:-00021:001379.5545:05856
05857:-00007:+00037:+00010:001428.4678:05857
05858:+00013:+00027:+00000:001428.4678:05858
05859:-00002:+00047:-00029:001428.4678:05859
05860:-00014:+00047:-00074:001428.4678:05860
05861:-00013:+00044:-00065:001428.4678:05861
05862:-00015:+00039:-00095:001428.4678:05862
05863:-00018:+00066:-00071:001428.4678:05863
05864:-00040:+00042:-00046:001428.4678:05864
05865:-00039:+00053:-00011:001428.4678:05865
05866:-00035:+00031:-00011:001428.4678:05866
05867:-00044:+00046:-00009:001428.4678:05867
05868:-00050:+00024:-00044:001428.4678:05868
05869:-00047:+00030:-00060:001428.4678:05869
05870:-00072:+00033:-00069:001428.4678:05870
05871:-00046:+00050:-00054:001423.0933:05871
05872:-00046:+00030:-00037:001423.0933:05872
05873:-00059:+00026:-00031:001423.0933:05873
05874:-00045:+00014:-00028:001423.0933:05874
05875:-00057:+00026:-00016:001423.0933:05875
05876:-00062:+00022:-00032:001423.0933:05876
05877:-00050:+00035:-00044:001423.0933:05877
05878:-00046:+00008:-00055:001423.0933:05878
05879:-00052:+00035:-00051:001423.0933:05879
05880:-00053:+00022:-00079:001423.0933:05880
05881:-00014:+00012:-00019:001423.0933:05881
05882:-00019:+00009:+00016:001423.0933:05882
05883:-00017:+00016:-00027:001423.0933:05883
05884:-00039:+00000:-00027:001423.0933:05884
05885:-00016:+00022:-00004:001451.5902:05885
05886:-00052:+00015:-00058:001451.5902:05886
05887:-00031:+00025:-00055:001451.5902:05887
05888:-00017:+00037:-00045:001451.5902:05888
05889:-00022:+00026:-00041:001451.5902:05889
05890:-00013:+00025:+00008:001451.5902:05890
05891:-00024:+00023:+00037:001451.5902:05891
05892:-00042:+00033:-00017:001451.5902:05892
05893:-00043:+00035:-00008:001451.5902:05893
05894:-00057:+00035:-00045:001451.5902:05894
05895:-00054:+00033:-00046:001451.5902:05895
05896:-00066:+00020:-00062:001451.5902:05896
05897:-00040:+00010:+00008:001451.5902:05897
05898:-00032:+00006:+00057:001539.5489:05898
05899:-00046:-00023:+00073:001539.5489:05899
05900:-00059:-00009:+00018:001539.5489:05900
05901:-00043:-00009:-00017:001539.5489:05901
05902:-00018:-00023:-00039:001539.5489:05902
05903:-00025:-00009:-00059:001539.5489:05903
05904:-00012:-00012:-00037:001539.5489:05904
05905:+00009:-00011:+00025:001539.5489:05905
05906:+00028:-00020:+00044:001539.5489:05906
05907:+00042:-00016:+00104:001539.5489:05907
05908:+00043:-00016:+00096:001539.5489:05908
05909:+00024:-00018:+00065:001539.5489:05909
05910:+00056:-00001:+00034:001539.5489:05910
05911:+00078:+00037:+00015:001546.8325:05911
05912:+00056:+00012:+00041:001546.8325:05912
05913:+00084:+00052:+00043:001546.8325:05913
05914:+00089:+00028:-00019:001546.8325:05914
05915:+00093:+00041:-00014:001546.8325:05915
05916:+00081:+00025:+00029:001546.8325:05916
05917:+00095:+00050:+00051:001546.8325:05917
05918:+00073:+00025:+00067:001546.8325:05918
05919:+00056:+00046:+00050:001546.8325:05919
05920:+00050:+00027:+00052:001546.8325:05920
05921:+00059:+00066:+00015:001546.8325:05921
05922:+00031:+00064:+00030:001546.8325:05922
05923:+00009:+00059:+00053:001546.8325:05923
05924:-00011:+00055:+00043:001562.1413:05924
05925:-00003:+00060:+00054:001562.1413:05925
05926:-00038:+00056:+00071:001562.1413:05926
05927:-00033:+00055:+00089:001562.1413:05927
05928:-00034:+00080:+00053:001562.1413:05928
05929:-00036:+00056:+00034:001562.1413:05929
05930:-00010:+00057:+00013:001562.1413:05930
05931:+00007:+00066:+00049:001562.1413:05931
05932:+00048:+00047:+00075:001562.1413:05932
05933:+00034:+00029:+00000:001562.1413:05933
05934:+00034:+00038:-00124:001562.1413:05934
05935:+00052:+00027:+00044:001562.1413:05935
05936:+00091:-00007:+00194:001624.4268:05936
05937:+00029:+00016:+00163:001624.4268:05937
05938:+00028:-00022:-00005:001624.4268:05938
05939:+00027:-00016:+00071:001624.4268:05939
05940:+00003:-00036:+00104:001624.4268:05940
05941:-00063:-00035:+00072:001624.4268:05941
05942:-00043:-00028:-00009:001624.4268:05942
05943:-00085:-00063:+00020:001624.4268:05943
05944:+00063:-00080:+00025:001624.4268:05944
05945:-00091:-00086:+00038:001624.4268:05945
05946:-00005:-00099:+00021:001624.4268:05946
05947:-00085:-00084:+00066:001624.4268:05947
05948:+00053:-00084:+00092:001624.4268:05948
05949:+00011:-00109:+00044:001582.2125:05949
05950:+00091:-00082:+00013:001582.2125:05950
05951:+00056:-00074:+00115:001582.2125:05951
05952:+00080:-00075:+00114:001582.2125:05952
05953:+00081:-00071:+00063:001582.2125:05953
05954:+00094:-00081:+00119:001582.2125:05954
05955:+00079:-00059:+00073:001582.2125:05955
05956:+00078:-00055:+00088:001582.2125:05956
05957:+00073:-00061:+00004:001582.2125:05957
05958:+00075:-00043:+00000:001582.2125:05958
05959:+00036:-00044:-00018:001582.2125:05959
05960:+00063:-00015:+00033:001582.2125:05960
05961:+00042:-00009:+00051:001582.2125:05961
05962:+00055:+00007:+00077:001560.1733:05962
05963:+00036:+00036:+00050:001560.1733:05963
05964:+00039:+00051:+00039:001560.1733:05964
05965:+00036:+00025:+00027:001560.1733:05965
05966:+00061:+00051:+00023:001560.1733:05966
05967:+00040:+00030:+00048:001560.1733:05967
05968:+00038:+00032:+00097:001560.1733:05968
05969:+00041:+00019:+00025:001560.1733:05969
05970:+00005:-00002:+00021:001560.1733:05970
05971:-00010:+00007:+00026:001560.1733:05971
05972:-00006:+00006:+00004:001560.1733:05972
05973:+00002:-00026:-00034:001560.1733:05973
05974:-00002:-00044:-00018:001573.9747:05974
05975:-00013:-00067:+00020:001573.9747:05975
05976:-00019:-00079:+00040:001573.9747:05976
05977:-00041:-00076:+00040:001573.9747:05977
05978:-00020:-00078:+00020:001573.9747:05978
05979:-00015:-00080:-00030:001573.9747:05979
05980:-00003:-00058:-00058:001573.9747:05980
05981:+00004:-00043:-00060:001573.9747:05981
05982:+00045:-00046:-00016:001573.9747:05982
05983:+00036:-00051:+00000:001573.9747:05983
05984:+00064:-00037:+00011:001573.9747:05984
05985:+00053:-00024:-00018:001573.9747:05985
05986:+00076:-00010:-00020:001573.9747:05986
05987:+00071:-00006:-00052:001573.9747:05987
05988:+00094:+00017:-00035:001500.2443:05988
05989:+00104:+00050:-00021:001500.2443:05989
05990:+00091:+00045:-00056:001500.2443:05990
05991:+00071:+00065:-00060:001500.2443:05991
05992:+00055:+00054:-00070:001500.2443:05992
05993:+00041:+00066:-00066:001500.2443:05993
05994:+00017:+00045:-00088:001500.2443:05994
05995:-00004:+00063:-00065:001500.2443:05995
05996:-00014:+00065:-00095:001500.2443:05996
05997:-00029:+00045:-00082:001500.2443:05997
05998:-00035:+00043:-00061:001500.2443:05998
05999:-00046:+00029:-00047:001500.2443:05999
06000:-00084:+00014:-00057:001500.2443:06000
06001:-00099:+00022:-00063:001456.6489:06001
06002:-00092:+00019:-00051:001456.6489:06002
06003:-00095:+00005:-00065:001456.6489:06003
06004:-00078:-00016:-00103:001456.6489:06004
06005:-00079:-00019:-00083:001456.6489:06005
06006:-00072:-00010:-00063:001456.6489:06006
06007:-00048:-00032:-00007:001456.6489:06007
06008:-00036:-00021:+00009:001456.6489:06008
06009:-00018:-00011:-00042:001456.6489:06009
06010:-00024:-00012:-00022:001456.6489:06010
06011:-00024:-00017:-00063:001456.6489:06011
06012:-00001:-00007:-00094:001456.6489:06012
06013:-00010:-00003:-00104:001456.6489:06013
06014:-00005:+00018:-00022:001456.6489:06014
06015:-00016:-00004:-00017:001443.1159:06015
06016:-00045:+00001:+00037:001443.1159:06016
06017:-00063:-00004:+00011:001443.1159:06017
06018:-00076:-00006:-00033:001443.1159:06018
06019:-00090:-00016:-00049:001443.1159:06019
06020:-00116:+00002:-00042:001443.1159:06020
06021:-00102:-00008:-00030:001443.1159:06021
06022:-00091:+00004:-00034:001443.1159:06022
06023:-00095:+00021:+00009:001443.1159:06023
06024:-00096:+00016:+00052:001443.1159:06024
06025:-00112:+00022:+00024:001443.1159:06025
06026:-00105:+00021:-00024:001443.1159:06026
06027:-00089:+00036:-00009:001443.1159:06027
06028:-00118:+00010:+00013:001443.1159:06028
06029:-00113:+00015:-00014:001443.1159:06029
06030:-00099:+00011:+00016:001343.2712:06030
06031:-00083:+00008:+00027:001343.2712:06031
06032:-00098:-00005:-00004:001343.2712:06032
06033:-00097:+00001:+00021:001343.2712:06033
06034:-00080:-00023:+00037:001343.2712:06034
06035:-00101:-00032:+00028:001343.2712:06035
06036:-00076:-00012:+00025:001343.2712:06036
06037:-00083:-00020:+00025:001343.2712:06037
06038:-00045:+00004:+00002:001343.2712:06038
06039:-00056:-00005:+00019:001343.2712:06039
06040:-00038:+00016:+00038:001343.2712:06040
06041:-00028:+00009:+00050:001343.2712:06041
06042:-00041:+00021:+00067:001343.2712:06042
06043:-00030:+00011:+00063:001343.2712:06043
06044:-00053:+00008:+00038:001343.2712:06044
06045:-00058:+00017:+00021:001343.2712:06045
06046:-00031:+00022:-00001:001271.6103:06046
06047:-00048:+00018:-00001:001271.6103:06047
06048:-00066:-00002:+00023:001271.6103:06048
06049:-00063:+00021:+00082:001271.6103:06049
06050:-00065:+00017:+00068:001271.6103:06050
06051:-00076:+00018:+00059:001271.6103:06051
06052:-00084:+00031:+00052:001271.6103:06052
06053:-00077:+00008:+00037:001271.6103:06053
06054:-00081:+00021:+00054:001271.6103:06054
06055:-00101:-00004:+00057:001271.6103:06055
06056:-00080:-00005:+00040:001271.6103:06056
06057:-00091:-00003:+00029:001271.6103:06057
06058:-00112:+00006:+00042:001271.6103:06058
06059:-00094:+00005:+00040:001271.6103:06059
06060:-00118:-00006:+00026:001271.6103:06060
06061:-00104:-00004:+00025:001271.6103:06061
06062:-00096:+00000:+00056:001278.5550:06062
06063:-00089:+00018:+00046:001278.5550:06063
06064:-00093:-00008:+00048:001278.5550:06064
06065:-00074:+00000:+00051:001278.5550:06065
06066:-00062:+00011:+00034:001278.5550:06066
06067:-00050:+00012:+00028:001278.5550:06067
06068:-00054:+00035:+00047:001278.5550:06068
06069:-00027:+00034:+00031:001278.5550:06069
06070:-00027:+00036:+00015:001278.5550:06070
06071:+00001:+00037:+00043:001278.5550:06071
06072:+00013:+00024:+00046:001278.5550:06072
06073:-00009:+00038:+00035:001278.5550:06073
06074:-00007:+00037:+00029:001278.5550:06074
06075:+00011:+00027:+00010:001278.5550:06075
06076:-00005:+00025:-00011:001278.5550:06076
06077:-00013:+00047:-00006:001270.6068:06077
06078:-00037:+00049:+00029:001270.6068:06078
06079:-00025:+00027:+00050:001270.6068:06079
06080:-00053:+00047:+00082:001270.6068:06080
06081:-00030:+00047:+00080:001270.6068:06081
06082:-00072:+00030:+00061:001270.6068:06082
06083:-00073:+00050:-00016:001270.6068:06083
06084:-00072:+00030:-00061:001270.6068:06084
06085:-00045:+00030:-00030:001270.6068:06085
06086:-00059:+00035:+00033:001270.6068:06086
06087:-00049:+00022:+00072:001270.6068:06087
06088:-00037:+00018:+00019:001270.6068:06088
06089:-00028:+00019:-00014:001270.6068:06089
06090:-00044:-00007:-00007:001270.6068:06090
06091:-00047:-00011:+00015:001270.6068:06091
06092:-00048:-00014:+00026:001324.1075:06092
06093:-00038:-00019:+00003:001324.1075:06093
06094:-00045:-00011:+00033:001324.1075:06094
06095:+00060:-00036:+00076:001324.1075:06095
06096:-00066:-00055:-00057:001324.1075:06096
06097:-00022:-00023:+00036:001324.1075:06097
06098:-00082:-00061:+00012:001324.1075:06098
06099:-00062:-00043:+00061:001324.1075:06099
06100:-00038:-00070:+00025:001324.1075:06100
06101:-00020:-00046:-00026:001324.1075:06101
06102:+00000:-00042:-00045:001324.1075:06102
06103:-00041:-00027:+00005:001324.1075:06103
06104:-00017:-00040:+00020:001324.1075:06104
06105:-00039:-00010:+00046:001324.1075:06105
06106:-00003:-00027:+00010:001426.8463:06106
06107:+00004:+00008:-00002:001426.8463:06107
06108:-00004:+00003:-00047:001426.8463:06108
06109:+00000:+00037:-00025:001426.8463:06109
06110:-00027:+00021:-00057:001426.8463:06110
06111:+00010:+00044:+00008:001426.8463:06111
06112:-00009:+00028:-00006:001426.8463:06112
06113:-00006:+00044:-00019:001426.8463:06113
06114:-00011:+00024:-00028:001426.8463:06114
06115:-00002:+00050:-00044:001426.8463:06115
06116:-00010:+00052:-00045:001426.8463:06116
06117:-00035:+00039:-00021:001426.8463:06117
06118:-00028:+00048:-00005:001426.8463:06118
06119:-00029:+00048:-00013:001426.8463:06119
06120:-00012:+00047:-00019:001449.5579:06120
06121:-00023:+00052:-00057:001449.5579:06121
06122:-00024:+00037:-00040:001449.5579:06122
06123:-00022:+00031:-00043:001449.5579:06123
06124:-00002:+00031:-00064:001449.5579:06124
06125:-00007:+00009:-00051:001449.5579:06125
06126:+00003:-00006:-00032:001449.5579:06126
06127:+00020:-00003:-00025:001449.5579:06127
06128:+00007:-00003:-00037:001449.5579:06128
06129:+00021:+00020:-00043:001449.5579:06129
06130:+00030:+00021:+00008:001449.5579:06130
06131:+00043:+00034:-00033:001449.5579:06131
06132:+00026:+00035:-00040:001449.5579:06132
06133:+00048:+00030:-00073:001493.1219:06133
06134:+00009:+00024:-00065:001493.1219:06134
06135:+00010:+00037:-00099:001493.1219:06135
06136:-00009:+00029:-00100:001493.1219:06136
06137:+00003:+00052:-00099:001493.1219:06137
06138:-00016:+00050:-00102:001493.1219:06138
06139:-00038:+00030:-00078:001493.1219:06139
06140:-00043:+00027:-00059:001493.1219:06140
06141:-00030:+00029:-00061:001493.1219:06141
06142:-00033:+00051:-00060:001493.1219:06142
06143:-00037:+00042:-00081:001493.1219:06143
06144:-00030:+00050:-00088:001493.1219:06144
06145:-00013:+00053:-00093:001493.1219:06145
06146:+00002:+00040:-00049:001581.8013:06146
06147:+00000:+00049:-00026:001581.8013:06147
06148:-00003:+00023:-00035:001581.8013:06148
06149:-00021:+00029:-00025:001581.8013:06149
06150:+00001:+00027:-00035:001581.8013:06150
06151:-00011:+00024:-00086:001581.8013:06151
06152:+00006:+00044:-00119:001581.8013:06152
06153:+00033:+00068:-00095:001581.8013:06153
06154:+00026:+00063:-00079:001581.8013:06154
06155:+00029:+00057:-00011:001581.8013:06155
06156:+00012:+00056:+00011:001581.8013:06156
06157:-00002:+00065:-00015:001581.8013:06157
06158:-00022:+00042:-00035:001581.8013:06158
06159:-00022:+00024:-00053:001576.1499:06159
06160:-00018:+00022:-00068:001576.1499:06160
06161:-00018:+00006:+00085:001576.1499:06161
06162:-00023:-00024:+00098:001576.1499:06162
06163:-00012:-00030:-00001:001576.1499:06163
06164:-00022:-00064:-00069:001576.1499:06164
06165:-00002:-00042:-00056:001576.1499:06165
06166:-00037:-00080:+00023:001576.1499:06166
06167:-00016:-00054:+00083:001576.1499:06167
06168:+00003:-00056:+00091:001576.1499:06168
06169:+00041:-00030:+00131:001576.1499:06169
06170:+00058:-00051:+00074:001576.1499:06170
06171:+00055:-00012:+00091:001587.8718:06171
06172:+00066:-00034:+00112:001587.8718:06172
06173:+00091:+00004:+00045:001587.8718:06173
06174:+00086:+00014:+00001:001587.8718:06174
06175:+00111:+00049:+00070:001587.8718:06175
06176:+00124:+00068:+00100:001587.8718:06176
06177:+00124:+00076:+00128:001587.8718:06177
06178:+00137:+00141:+00115:001587.8718:06178
06179:+00103:+00135:+00087:001587.8718:06179
06180:+00067:+00138:+00071:001587.8718:06180
06181:+00052:+00154:+00097:001587.8718:06181
06182:+00028:+00121:+00098:001587.8718:06182
06183:-00001:+00100:+00074:001587.8718:06183
06184:-00026:+00086:+00048:001645.4982:06184
06185:-00031:+00070:+00066:001645.4982:06185
06186:-00032:+00051:+00106:001645.4982:06186
06187:-00031:+00033:+00117:001645.4982:06187
06188:-00039:-00017:+00100:001645.4982:06188
06189:-00018:-00013:+00023:001645.4982:06189
06190:-00026:-00045:-00007:001645.4982:06190
06191:-00040:-00067:+00035:001645.4982:06191
06192:-00017:-00069:+00068:001645.4982:06192
06193:-00036:-00097:+00087:001645.4982:06193
06194:-00016:-00111:+00069:001645.4982:06194
06195:-00037:-00084:+00069:001645.4982:06195
06196:-00027:-00091:+00067:001615.0130:06196
06197:-00025:-00111:+00132:001615.0130:06197
06198:+00015:-00096:+00133:001615.0130:06198
06199:+00031:-00061:-00014:001615.0130:06199
06200:+00023:-00077:+00076:001615.0130:06200
06201:+00069:-00027:+00156:001615.0130:06201
06202:+00068:+00000:+00109:001615.0130:06202
06203:+00095:+00019:+00013:001615.0130:06203
06204:+00111:+00035:+00017:001615.0130:06204
06205:+00121:+00038:+00015:001615.0130:06205
06206:+00103:+00048:+00021:001615.0130:06206
06207:+00065:+00036:-00032:001615.0130:06207
06208:+00056:+00034:+00065:001608.2894:06208
06209:+00021:+00020:+00118:001608.2894:06209
06210:-00027:+00016:+00050:001608.2894:06210
06211:-00013:+00008:-00039:001608.2894:06211
06212:-00029:+00011:-00058:001608.2894:06212
06213:-00014:+00033:+00047:001608.2894:06213
06214:-00066:-00005:+00112:001608.2894:06214
06215:+00013:+00019:+00085:001608.2894:06215
06216:-00074:-00018:+00003:001608.2894:06216
06217:-00011:+00003:+00005:001608.2894:06217
06218:+00030:-00013:+00073:001608.2894:06218
06219:+00029:-00024:-00013:001608.2894:06219
06220:+00057:-00048:+00056:001608.2894:06220
06221:+00059:-00079:+00053:001641.2534:06221
06222:+00083:-00054:+00053:001641.2534:06222
06223:+00090:-00069:+00059:001641.2534:06223
06224:+00107:-00067:+00036:001641.2534:06224
06225:+00085:-00092:+00038:001641.2534:06225
06226:+00099:-00094:+00020:001641.2534:06226
06227:+00107:-00110:+00080:001641.2534:06227
06228:+00091:-00105:+00078:001641.2534:06228
06229:+00084:-00116:+00097:001641.2534:06229
06230:+00093:-00116:+00074:001641.2534:06230
06231:+00069:-00127:+00047:001641.2534:06231
06232:+00051:-00127:+00012:001641.2534:06232
06233:+00072:-00105:-00028:001590.2352:06233
06234:+00052:-00086:-00029:001590.2352:06234
06235:+00050:-00072:-00009:001590.2352:06235
06236:+00040:-00073:+00002:001590.2352:06236
06237:+00036:-00064:+00017:001590.2352:06237
06238:+00020:-00066:+00005:001590.2352:06238
06239:+00029:-00062:-00015:001590.2352:06239
06240:+00031:-00047:-00013:001590.2352:06240
06241:+00004:-00028:+00003:001590.2352:06241
06242:+00032:-00038:+00011:001590.2352:06242
06243:-00009:-00030:+00024:001590.2352:06243
06244:+00019:-00011:-00015:001590.2352:06244
06245:-00009:-00030:-00031:001590.2352:06245
06246:+00042:-00024:-00048:001567.9693:06246
06247:-00004:-00043:-00029:001567.9693:06247
06248:+00005:-00040:-00017:001567.9693:06248
06249:+00013:-00076:-00034:001567.9693:06249
06250:+00048:-00043:-00060:001567.9693:06250
06251:+00033:-00046:-00045:001567.9693:06251
06252:+00038:-00033:-00048:001567.9693:06252
06253:+00045:-00014:-00053:001567.9693:06253
06254:+00053:-00035:-00074:001567.9693:06254
06255:+00036:-00012:-00077:001567.9693:06255
06256:+00057:-00018:-00059:001567.9693:06256
06257:+00022:+00036:-00070:001567.9693:06257
06258:+00024:+00019:-00054:001601.7640:06258
06259:+00028:+00023:-00069:001601.7640:06259
06260:+00008:+00026:-00066:001601.7640:06260
06261:+00002:+00030:-00097:001601.7640:06261
06262:+00000:+00038:-00069:001601.7640:06262
06263:+00018:+00062:-00067:001601.7640:06263
06264:-00001:+00067:-00094:001601.7640:06264
06265:-00013:+00072:-00108:001601.7640:06265
06266:-00004:+00061:-00081:001601.7640:06266
06267:-00027:+00100:-00083:001601.7640:06267
06268:-00039:+00070:-00066:001601.7640:06268
06269:-00038:+00091:-00055:001601.7640:06269
06270:-00052:+00093:-00077:001601.7640:06270
06271:-00059:+00086:-00090:001533.4642:06271
06272:-00067:+00099:-00076:001533.4642:06272
06273:-00071:+00098:-00074:001533.4642:06273
06274:-00084:+00071:-00072:001533.4642:06274
06275:-00083:+00077:-00074:001533.4642:06275
06276:-00066:+00078:-00091:001533.4642:06276
06277:-00087:+00056:-00078:001533.4642:06277
06278:-00049:+00055:-00044:001533.4642:06278
06279:-00055:+00057:-00078:001533.4642:06279
06280:-00056:+00053:-00104:001533.4642:06280
06281:-00030:+00052:-00038:001533.4642:06281
06282:-00018:+00040:-00025:001533.4642:06282
06283:-00041:+00026:+00023:001533.4642:06283
06284:-00036:+00033:-00001:001533.4642:06284
06285:-00016:+00017:+00006:001482.4853:06285
06286:-00002:+00016:-00023:001482.4853:06286
06287:-00025:-00007:-00035:001482.4853:06287
06288:+00011:+00003:-00062:001482.4853:06288
06289:+00009:-00036:-00005:001482.4853:06289
06290:+00007:-00036:-00014:001482.4853:06290
06291:+00014:-00053:+00049:001482.4853:06291
06292:-00024:-00041:+00040:001482.4853:06292
06293:-00035:-00058:+00023:001482.4853:06293
06294:-00031:-00045:-00012:001482.4853:06294
06295:-00056:-00052:+00025:001482.4853:06295
06296:-00033:-00025:+00003:001482.4853:06296
06297:-00052:-00025:+00039:001482.4853:06297
06298:-00038:-00015:+00069:001482.4853:06298
06299:-00058:-00030:+00066:001463.0561:06299
06300:-00056:-00024:+00055:001463.0561:06300
06301:-00068:-00027:+00033:001463.0561:06301
06302:-00071:-00021:+00002:001463.0561:06302
06303:-00066:+00000:-00009:001463.0561:06303
06304:-00070:+00004:-00010:001463.0561:06304
06305:-00070:+00005:+00019:001463.0561:06305
06306:-00070:+00017:+00034:001463.0561:06306
06307:-00067:+00001:+00049:001463.0561:06307
06308:-00066:-00003:+00080:001463.0561:06308
06309:-00078:+00007:+00070:001463.0561:06309
06310:-00101:+00031:+00054:001463.0561:06310
06311:-00097:+00032:+00000:001463.0561:06311
06312:-00079:+00027:+00013:001463.0561:06312
06313:-00065:+00028:+00001:001360.8078:06313
06314:-00082:+00051:+00056:001360.8078:06314
06315:-00052:+00052:+00031:001360.8078:06315
06316:-00052:+00051:+00067:001360.8078:06316
06317:-00041:+00038:+00050:001360.8078:06317
06318:-00058:+00047:+00059:001360.8078:06318
06319:-00032:+00028:+00023:001360.8078:06319
06320:-00033:+00029:+00023:001360.8078:06320
06321:-00042:+00049:+00025:001360.8078:06321
06322:-00044:+00023:+00056:001360.8078:06322
06323:-00054:+00051:+00051:001360.8078:06323
06324:-00067:+00051:+00060:001360.8078:06324
06325:-00068:+00040:+00047:001360.8078:06325
06326:-00086:+00047:+00086:001360.8078:06326
06327:-00088:+00054:+00085:001360.8078:06327
06328:-00078:+00043:+00053:001360.8078:06328
06329:-00097:+00050:+00033:001280.6740:06329
06330:-00098:+00049:+00042:001280.6740:06330
06331:-00101:+00043:+00026:001280.6740:06331
06332:-00095:+00030:+00038:001280.6740:06332
06333:-00091:+00030:+00053:001280.6740:06333
06334:-00112:+00051:+00039:001280.6740:06334
06335:-00106:+00047:+00039:001280.6740:06335
06336:-00116:+00025:+00044:001280.6740:06336
06337:-00118:+00032:+00044:001280.6740:06337
06338:-00095:+00010:+00016:001280.6740:06338
06339:-00113:+00017:+00042:001280.6740:06339
06340:-00089:+00006:+00038:001280.6740:06340
06341:-00093:+00002:+00034:001280.6740:06341
06342:-00089:-00013:+00037:001280.6740:06342
06343:-00098:-00031:+00029:001280.6740:06343
06344:-00074:-00036:+00037:001280.6740:06344
06345:-00088:-00024:+00059:001287.6072:06345
06346:-00045:-00025:+00057:001287.6072:06346
06347:-00054:-00027:+00038:001287.6072:06347
06348:-00030:-00049:+00019:001287.6072:06348
06349:-00014:-00051:+00071:001287.6072:06349
06350:-00024:-00041:+00030:001287.6072:06350
06351:-00014:-00039:+00020:001287.6072:06351
06352:-00023:-00025:+00038:001287.6072:06352
06353:-00002:-00026:+00046:001287.6072:06353
06354:-00004:-00029:+00057:001287.6072:06354
06355:+00010:-00032:+00061:001287.6072:06355
06356:-00008:-00022:+00087:001287.6072:06356
06357:-00019:-00019:+00018:001287.6072:06357
06358:-00029:-00009:+00002:001287.6072:06358
06359:-00037:-00008:-00001:001287.6072:06359
06360:-00042:+00006:+00015:001267.9827:06360
06361:-00042:-00008:-00002:001267.9827:06361
06362:-00031:+00003:+00010:001267.9827:06362
06363:-00030:+00001:+00005:001267.9827:06363
06364:-00045:-00018:+00003:001267.9827:06364
06365:-00054:+00002:+00018:001267.9827:06365
06366:-00035:+00007:-00002:001267.9827:06366
06367:-00056:-00017:-00025:001267.9827:06367
06368:-00055:+00006:-00015:001267.9827:06368
06369:-00054:+00000:-00016:001267.9827:06369
06370:-00071:-00012:-00011:001267.9827:06370
06371:-00058:-00034:-00007:001267.9827:06371
06372:-00069:-00032:+00037:001267.9827:06372
06373:-00045:-00049:+00024:001267.9827:06373
06374:-00061:-00049:+00012:001267.9827:06374
06375:-00033:-00038:+00002:001307.4562:06375
06376:-00057:-00033:-00027:001307.4562:06376
06377:-00058:-00029:-00031:001307.4562:06377
06378:-00052:-00014:-00019:001307.4562:06378
06379:-00036:-00017:-00047:001307.4562:06379
06380:-00054:+00002:-00055:001307.4562:06380
06381:-00037:+00021:-00042:001307.4562:06381
06382:-00043:+00010:-00021:001307.4562:06382
06383:-00032:+00014:-00030:001307.4562:06383
06384:-00015:+00050:-00002:001307.4562:06384
06385:-00001:+00054:-00046:001307.4562:06385
06386:-00020:+00062:-00070:001307.4562:06386
06387:-00016:+00054:-00051:001307.4562:06387
06388:-00017:+00068:-00058:001307.4562:06388
06389:-00039:+00059:-00075:001307.4562:06389
06390:-00038:+00066:-00062:001412.5310:06390
06391:-00029:+00080:-00021:001412.5310:06391
06392:-00033:+00067:-00020:001412.5310:06392
06393:-00045:+00055:-00061:001412.5310:06393
06394:-00040:+00054:-00052:001412.5310:06394
06395:-00017:+00067:-00068:001412.5310:06395
06396:-00020:+00065:-00069:001412.5310:06396
06397:-00026:+00062:-00062:001412.5310:06397
06398:-00011:+00040:-00036:001412.5310:06398
06399:-00005:+00053:-00063:001412.5310:06399
06400:-00002:+00049:-00035:001412.5310:06400
06401:-00004:+00033:-00057:001412.5310:06401
06402:-00022:+00012:-00077:001412.5310:06402
06403:-00012:+00032:-00064:001412.5310:06403
06404:+00015:+00015:-00074:001441.1518:06404
06405:+00011:+00015:-00069:001441.1518:06405
06406:+00003:+00000:-00040:001441.1518:06406
06407:+00006:+00032:-00037:001441.1518:06407
06408:+00005:+00018:-00057:001441.1518:06408
06409:+00003:+00013:-00063:001441.1518:06409
06410:+00028:+00021:-00025:001441.1518:06410
06411:+00029:+00015:-00023:001441.1518:06411
06412:+00010:-00007:-00035:001441.1518:06412
06413:+00010:+00019:-00088:001441.1518:06413
06414:+00018:-00002:-00063:001441.1518:06414
06415:-00005:+00021:-00057:001441.1518:06415
06416:-00008:+00036:-00092:001441.1518:06416
06417:+00003:+00035:-00102:001498.4962:06417
06418:-00011:+00025:-00070:001498.4962:06418
06419:+00018:+00062:-00062:001498.4962:06419
06420:+00024:+00061:-00070:001498.4962:06420
06421:+00048:+00065:-00065:001498.4962:06421
06422:+00042:+00055:+00006:001498.4962:06422
06423:+00060:+00082:+00030:001498.4962:06423
06424:+00008:+00068:+00037:001498.4962:06424
06425:-00006:+00077:-00023:001498.4962:06425
06426:-00019:+00060:-00060:001498.4962:06426
06427:-00052:+00055:-00005:001498.4962:06427
06428:-00068:+00024:+00016:001498.4962:06428
06429:-00044:+00030:+00042:001498.4962:06429
06430:-00043:+00021:-00003:001591.7192:06430
06431:-00029:+00013:-00065:001591.7192:06431
06432:-00034:-00020:-00047:001591.7192:06432
06433:-00001:-00021:+00005:001591.7192:06433
06434:-00002:-00017:+00036:001591.7192:06434
06435:+00059:-00004:+00045:001591.7192:06435
06436:+00082:+00011:+00093:001591.7192:06436
06437:+00087:+00011:+00122:001591.7192:06437
06438:+00119:+00012:+00122:001591.7192:06438
06439:+00116:+00015:+00118:001591.7192:06439
06440:+00137:+00030:+00066:001591.7192:06440
06441:+00112:+00034:+00041:001591.7192:06441
06442:+00118:+00035:+00015:001582.1584:06442
06443:+00104:+00020:+00031:001582.1584:06443
06444:+00081:+00000:+00002:001582.1584:06444
06445:+00090:-00021:+00042:001582.1584:06445
06446:+00065:+00001:+00081:001582.1584:06446
06447:+00062:-00004:+00112:001582.1584:06447
06448:+00062:+00031:+00115:001582.1584:06448
06449:+00063:+00026:+00126:001582.1584:06449
06450:+00037:+00042:+00078:001582.1584:06450
06451:-00006:+00028:+00046:001582.1584:06451
06452:-00002:+00041:+00071:001582.1584:06452
06453:-00028:+00052:+00063:001582.1584:06453
06454:-00031:+00050:+00063:001582.1584:06454
06455:-00034:+00048:+00071:001595.9948:06455
06456:-00020:+00048:+00090:001595.9948:06456
06457:-00028:+00031:+00062:001595.9948:06457
06458:-00026:+00032:+00070:001595.9948:06458
06459:+00017:+00034:+00053:001595.9948:06459
06460:-00024:+00008:+00059:001595.9948:06460
06461:+00003:+00011:+00098:001595.9948:06461
06462:+00009:+00007:+00074:001595.9948:06462
06463:+00042:-00002:+00123:001595.9948:06463
06464:+00022:+00000:+00163:001595.9948:06464
06465:+00008:+00003:+00145:001595.9948:06465
06466:+00007:-00010:-00020:001595.9948:06466
06467:+00026:-00016:-00060:001656.2708:06467
06468:+00032:-00021:+00018:001656.2708:06468
06469:+00004:-00013:+00072:001656.2708:06469
06470:-00009:-00026:+00005:001656.2708:06470
06471:+00044:+00001:-00048:001656.2708:06471
06472:+00061:+00006:+00044:001656.2708:06472
06473:+00051:-00022:+00049:001656.2708:06473
06474:+00038:-00027:+00024:001656.2708:06474
06475:+00076:-00010:+00042:001656.2708:06475
06476:+00054:-00013:+00148:001656.2708:06476
06477:+00064:-00026:+00116:001656.2708:06477
06478:+00010:-00050:+00094:001656.2708:06478
06479:+00001:-00041:+00077:001617.1462:06479
06480:-00018:-00054:+00066:001617.1462:06480
06481:+00002:-00080:+00053:001617.1462:06481
06482:-00043:-00071:+00062:001617.1462:06482
06483:-00040:-00084:+00031:001617.1462:06483
06484:-00031:-00088:+00065:001617.1462:06484
06485:-00012:-00072:-00025:001617.1462:06485
06486:-00038:-00095:-00015:001617.1462:06486
06487:+00027:-00078:+00025:001617.1462:06487
06488:-00012:-00068:+00055:001617.1462:06488
06489:+00043:-00081:+00010:001617.1462:06489
06490:+00036:-00042:+00055:001617.1462:06490
06491:+00094:-00051:+00073:001604.2043:06491
06492:+00068:-00036:+00108:001604.2043:06492
06493:+00098:-00031:+00094:001604.2043:06493
06494:+00109:+00007:+00016:001604.2043:06494
06495:+00095:-00007:-00046:001604.2043:06495
06496:+00082:+00004:+00033:001604.2043:06496
06497:+00065:+00003:+00091:001604.2043:06497
06498:+00046:-00010:+00103:001604.2043:06498
06499:+00024:-00048:+00070:001604.2043:06499
06500:+00008:-00051:+00048:001604.2043:06500
06501:+00010:-00027:+00011:001604.2043:06501
06502:-00005:-00049:-00018:001604.2043:06502
06503:+00017:-00050:-00045:001604.2043:06503
06504:+00015:-00049:+00009:001641.2200:06504
06505:+00009:-00025:+00011:001641.2200:06505
06506:+00004:-00028:+00000:001641.2200:06506
06507:+00003:-00025:+00018:001641.2200:06507
06508:+00018:-00034:+00022:001641.2200:06508
06509:+00030:-00014:-00034:001641.2200:06509
06510:+00033:-00018:-00035:001641.2200:06510
06511:+00020:-00012:-00006:001641.2200:06511
06512:+00045:-00012:-00016:001641.2200:06512
06513:+00045:-00014:-00014:001641.2200:06513
06514:+00063:-00010:-00046:001641.2200:06514
06515:+00047:-00035:-00063:001641.2200:06515
06516:+00055:-00023:-00063:001586.2399:06516
06517:+00078:-00034:-00042:001586.2399:06517
06518:+00071:-00052:-00047:001586.2399:06518
06519:+00078:-00050:-00047:001586.2399:06519
06520:+00060:-00062:-00055:001586.2399:06520
06521:+00048:-00076:-00037:001586.2399:06521
06522:+00047:-00073:-00083:001586.2399:06522
06523:+00033:-00082:-00092:001586.2399:06523
06524:+00020:-00092:-00074:001586.2399:06524
06525:-00002:-00072:-00053:001586.2399:06525
06526:+00002:-00093:-00049:001586.2399:06526
06527:-00040:-00082:-00029:001586.2399:06527
06528:-00043:-00069:-00079:001586.2399:06528
06529:-00048:-00061:-00101:001552.4331:06529
06530:-00039:-00064:-00070:001552.4331:06530
06531:-00032:-00026:-00068:001552.4331:06531
06532:-00040:-00027:-00096:001552.4331:06532
06533:-00014:-00002:-00093:001552.4331:06533
06534:-00001:+00008:-00063:001552.4331:06534
06535:-00027:+00026:-00094:001552.4331:06535
06536:-00021:+00062:-00071:001552.4331:06536
06537:-00025:+00074:-00078:001552.4331:06537
06538:-00028:+00093:-00068:001552.4331:06538
06539:-00020:+00125:-00083:001552.4331:06539
06540:-00028:+00141:-00107:001552.4331:06540
06541:-00018:+00147:-00138:001552.4331:06541
06542:-00002:+00172:-00050:001564.2746:06542
06543:-00026:+00162:-00053:001564.2746:06543
06544:-00039:+00171:-00026:001564.2746:06544
06545:-00042:+00154:-00028:001564.2746:06545
06546:-00032:+00138:+00002:001564.2746:06546
06547:-00067:+00118:-00030:001564.2746:06547
06548:-00062:+00105:-00062:001564.2746:06548
06549:-00072:+00079:-00021:001564.2746:06549
06550:-00073:+00041:-00023:001564.2746:06550
06551:-00079:+00031:-00050:001564.2746:06551
06552:-00104:-00002:-00014:001564.2746:06552
06553:-00094:-00033:+00006:001564.2746:06553
06554:-00105:-00035:+00004:001564.2746:06554
06555:-00078:-00051:-00042:001477.1365:06555
06556:-00081:-00050:-00049:001477.1365:06556
06557:-00068:-00045:-00048:001477.1365:06557
06558:-00030:-00067:+00010:001477.1365:06558
06559:-00018:-00060:+00034:001477.1365:06559
06560:-00041:-00073:+00044:001477.1365:06560
06561:-00053:-00095:+00058:001477.1365:06561
06562:-00041:-00074:+00057:001477.1365:06562
06563:-00042:-00107:+00018:001477.1365:06563
06564:-00015:-00090:+00011:001477.1365:06564
06565:-00005:-00073:+00013:001477.1365:06565
06566:+00001:-00076:+00053:001477.1365:06566
06567:-00022:-00094:+00075:001477.1365:06567
06568:+00014:-00065:+00087:001477.1365:06568
06569:-00002:-00051:+00043:001477.1365:06569
06570:-00021:-00030:+00028:001401.2099:06570
06571:-00018:-00020:+00003:001401.2099:06571
06572:-00014:+00016:+00007:001401.2099:06572
06573:-00015:+00009:-00016:001401.2099:06573
06574:-00026:+00033:+00044:001401.2099:06574
06575:-00015:+00035:+00087:001401.2099:06575
06576:-00038:+00032:+00070:001401.2099:06576
06577:-00052:+00029:+00033:001401.2099:06577
06578:-00046:+00033:+00027:001401.2099:06578
06579:-00085:+00027:+00013:001401.2099:06579
06580:-00079:+00038:+00009:001401.2099:06580
06581:-00082:+00051:+00025:001401.2099:06581
06582:-00095:+00027:+00045:001401.2099:06582
06583:-00115:+00026:+00051:001401.2099:06583
06584:-00116:+00026:+00068:001374.2408:06584
06585:-00127:+00048:+00019:001374.2408:06585
06586:-00128:+00024:+00014:001374.2408:06586
06587:-00117:+00050:+00013:001374.2408:06587
06588:-00098:+00040:+00028:001374.2408:06588
06589:-00074:+00044:+00025:001374.2408:06589
06590:-00073:+00039:+00043:001374.2408:06590
06591:-00074:+00064:+00036:001374.2408:06591
06592:-00082:+00048:+00049:001374.2408:06592
06593:-00061:+00028:+00067:001374.2408:06593
06594:-00065:+00050:+00022:001374.2408:06594
06595:-00069:+00036:+00038:001374.2408:06595
06596:-00070:+00053:+00014:001374.2408:06596
06597:-00054:+00035:+00051:001374.2408:06597
06598:-00060:+00045:+00016:001374.2408:06598
06599:-00050:+00023:+00033:001374.2408:06599
06600:-00045:+00028:+00035:001268.0338:06600
06601:-00060:+00015:+00048:001268.0338:06601
06602:-00060:+00011:+00053:001268.0338:06602
06603:-00085:+00015:+00069:001268.0338:06603
06604:-00098:+00013:+00063:001268.0338:06604
06605:-00091:+00022:+00072:001268.0338:06605
06606:-00089:+00021:+00061:001268.0338:06606
06607:-00090:+00020:+00028:001268.0338:06607
06608:-00119:-00007:+00013:001268.0338:06608
06609:-00105:-00002:+00053:001268.0338:06609
06610:-00120:+00006:+00049:001268.0338:06610
06611:-00133:+00007:+00053:001268.0338:06611
06612:-00108:-00003:+00034:001268.0338:06612
06613:-00110:+00001:+00019:001268.0338:06613
06614:-00117:-00018:+00040:001268.0338:06614
06615:-00092:-00005:+00014:001268.0338:06615
06616:-00076:-00006:+00039:001227.9412:06616
06617:-00085:-00002:-00001:001227.9412:06617
06618:-00062:-00006:+00058:001227.9412:06618
06619:-00049:-00007:+00056:001227.9412:06619
06620:-00058:-00004:+00032:001227.9412:06620
06621:-00034:-00003:+00007:001227.9412:06621
06622:-00031:+00022:+00036:001227.9412:06622
06623:-00041:+00002:+00055:001227.9412:06623
06624:-00054:-00021:+00031:001227.9412:06624
06625:-00017:-00016:+00019:001227.9412:06625
06626:-00020:-00015:+00018:001227.9412:06626
06627:-00041:-00032:+00000:001227.9412:06627
06628:-00054:-00036:+00038:001227.9412:06628
06629:-00044:-00050:+00038:001227.9412:06629
06630:-00047:-00028:+00001:001227.9412:06630
06631:-00035:-00048:-00033:001227.9412:06631
06632:-00033:-00045:-00003:001295.5458:06632
06633:-00055:-00066:+00003:001295.5458:06633
06634:-00054:-00048:+00011:001295.5458:06634
06635:-00033:-00026:+00011:001295.5458:06635
06636:-00038:-00024:-00005:001295.5458:06636
06637:-00017:-00032:+00003:001295.5458:06637
06638:-00026:-00009:-00002:001295.5458:06638
06639:-00038:-00020:+00036:001295.5458:06639
06640:-00025:+00005:-00004:001295.5458:06640
06641:-00031:+00016:-00026:001295.5458:06641
06642:-00057:+00010:-00059:001295.5458:06642
06643:-00068:+00014:-00035:001295.5458:06643
06644:-00057:+00049:-00024:001295.5458:06644
06645:-00034:+00054:-00033:001295.5458:06645
06646:-00051:+00063:-00025:001295.5458:06646
06647:-00045:+00069:-00040:001320.4738:06647
06648:-00051:+00065:-00045:001320.4738:06648
06649:-00061:+00062:-00055:001320.4738:06649
06650:-00059:+00066:-00056:001320.4738:06650
06651:-00066:+00040:-00035:001320.4738:06651
06652:-00096:+00023:-00029:001320.4738:06652
06653:-00084:+00024:-00035:001320.4738:06653
06654:-00063:+00038:-00063:001320.4738:06654
06655:-00069:+00033:-00065:001320.4738:06655
06656:-00050:+00034:-00059:001320.4738:06656
06657:-00055:+00035:-00053:001320.4738:06657
06658:-00052:+00013:-00074:001320.4738:06658
06659:-00040:+00009:-00046:001320.4738:06659
06660:-00016:+00033:-00005:001320.4738:06660
06661:-00022:+00023:-00036:001379.5659:06661
06662:-00021:+00013:-00062:001379.5659:06662
06663:+00019:+00032:-00075:001379.5659:06663
06664:+00004:+00032:-00088:001379.5659:06664
06665:+00017:+00014:-00067:001379.5659:06665
06666:+00003:+00027:-00031:001379.5659:06666
06667:+00014:+00029:-00044:001379.5659:06667
06668:+00002:+00050:-00051:001379.5659:06668
06669:-00006:+00041:-00050:001379.5659:06669
06670:-00010:+00050:-00075:001379.5659:06670
06671:-00024:+00030:-00054:001379.5659:06671
06672:-00004:+00048:-00063:001379.5659:06672
06673:-00012:+00049:-00065:001379.5659:06673
06674:-00022:+00030:-00075:001379.5659:06674
06675:+00001:+00028:-00020:001495.9637:06675
06676:+00014:+00053:-00009:001495.9637:06676
06677:-00011:+00047:-00034:001495.9637:06677
06678:-00006:+00030:-00065:001495.9637:06678
06679:+00016:+00041:-00024:001495.9637:06679
06680:+00026:+00046:-00063:001495.9637:06680
06681:+00006:+00041:-00053:001495.9637:06681
06682:+00038:+00063:-00020:001495.9637:06682
06683:+00045:+00045:+00011:001495.9637:06683
06684:+00025:+00052:-00027:001495.9637:06684
06685:+00021:+00039:-00061:001495.9637:06685
06686:+00030:+00063:-00064:001495.9637:06686
06687:+00010:+00079:-00050:001495.9637:06687
06688:+00041:+00077:-00046:001520.3901:06688
06689:+00044:+00066:-00079:001520.3901:06689
06690:+00045:+00054:-00058:001520.3901:06690
06691:+00008:+00048:-00013:001520.3901:06691
06692:+00026:+00026:+00032:001520.3901:06692
06693:-00027:+00020:+00025:001520.3901:06693
06694:-00012:-00003:+00006:001520.3901:06694
06695:+00014:-00020:-00006:001520.3901:06695
06696:+00005:-00016:-00059:001520.3901:06696
06697:+00005:-00023:-00073:001520.3901:06697
06698:+00022:-00025:-00043:001520.3901:06698
06699:+00039:-00052:-00029:001520.3901:06699
06700:+00057:-00043:+00047:001520.3901:06700
06701:+00055:-00052:+00104:001560.1994:06701
06702:+00095:-00053:+00208:001560.1994:06702
06703:+00086:-00039:+00190:001560.1994:06703
06704:+00106:-00011:+00161:001560.1994:06704
06705:+00109:+00002:+00065:001560.1994:06705
06706:+00084:+00018:+00041:001560.1994:06706
06707:+00120:+00008:-00037:001560.1994:06707
06708:+00118:+00040:-00021:001560.1994:06708
06709:+00118:+00052:-00028:001560.1994:06709
06710:+00135:+00065:+00092:001560.1994:06710
06711:+00151:+00055:+00178:001560.1994:06711
06712:+00121:+00059:+00161:001560.1994:06712
06713:+00105:+00062:+00129:001634.9104:06713
06714:+00103:+00053:+00097:001634.9104:06714
06715:+00049:+00028:+00067:001634.9104:06715
06716:+00036:+00050:+00076:001634.9104:06716
06717:+00025:+00048:+00107:001634.9104:06717
06718:+00022:+00042:+00026:001634.9104:06718
06719:+00007:+00051:+00118:001634.9104:06719
06720:+00044:+00040:+00209:001634.9104:06720
06721:-00047:-00001:+00086:001634.9104:06721
06722:-00084:-00003:-00010:001634.9104:06722
06723:-00053:-00015:-00001:001634.9104:06723
06724:-00014:-00040:+00120:001634.9104:06724
06725:-00051:-00061:+00056:001608.7821:06725
06726:-00014:-00081:+00068:001608.7821:06726
06727:-00004:-00108:+00065:001608.7821:06727
06728:+00004:-00093:+00062:001608.7821:06728
06729:-00021:-00098:+00072:001608.7821:06729
06730:-00007:-00092:+00100:001608.7821:06730
06731:+00010:-00092:+00075:001608.7821:06731
06732:+00036:-00059:+00066:001608.7821:06732
06733:+00051:-00046:+00102:001608.7821:06733
06734:+00053:-00026:+00064:001608.7821:06734
06735:+00065:-00008:+00022:001608.7821:06735
06736:+00120:-00001:+00057:001608.7821:06736
06737:+00130:+00012:+00032:001608.7821:06737
06738:+00125:+00011:+00070:001610.4038:06738
06739:+00130:+00052:+00068:001610.4038:06739
06740:+00082:+00048:+00045:001610.4038:06740
06741:+00084:+00063:+00056:001610.4038:06741
06742:+00038:+00036:+00026:001610.4038:06742
06743:+00028:+00026:+00074:001610.4038:06743
06744:-00023:+00020:+00055:001610.4038:06744
06745:-00018:+00023:+00035:001610.4038:06745
06746:-00054:+00005:+00019:001610.4038:06746
06747:-00061:-00021:+00016:001610.4038:06747
06748:-00103:-00025:-00020:001610.4038:06748
06749:-00096:-00026:+00004:001610.4038:06749
06750:-00087:-00060:+00069:001651.9750:06750
06751:-00072:-00053:+00047:001651.9750:06751
06752:-00054:-00067:-00037:001651.9750:06752
06753:+00000:-00039:+00013:001651.9750:06753
06754:+00004:-00059:-00027:001651.9750:06754
06755:+00036:-00036:+00069:001651.9750:06755
06756:+00099:-00054:+00051:001651.9750:06756
06757:+00116:-00045:+00093:001651.9750:06757
06758:+00146:-00095:+00082:001651.9750:06758
06759:+00154:-00072:+00091:001651.9750:06759
06760:+00132:-00097:+00043:001651.9750:06760
06761:+00137:-00091:+00021:001651.9750:06761
06762:+00131:-00059:+00007:001651.9750:06762
06763:+00110:-00060:+00000:001592.3337:06763
06764:+00097:-00083:-00014:001592.3337:06764
06765:+00095:-00094:+00010:001592.3337:06765
06766:+00082:-00060:-00005:001592.3337:06766
06767:+00067:-00055:-00009:001592.3337:06767
06768:+00088:-00039:+00043:001592.3337:06768
06769:+00051:-00044:+00014:001592.3337:06769
06770:+00064:-00008:-00003:001592.3337:06770
06771:+00055:-00017:-00020:001592.3337:06771
06772:+00064:-00001:-00004:001592.3337:06772
06773:+00047:+00005:-00004:001592.3337:06773
06774:+00028:-00003:-00027:001592.3337:06774
06775:+00007:+00001:-00020:001562.1180:06775
06776:+00010:+00004:-00051:001562.1180:06776
06777:-00006:+00004:-00073:001562.1180:06777
06778:+00006:+00002:-00039:001562.1180:06778
06779:+00003:-00012:-00039:001562.1180:06779
06780:+00029:-00015:-00072:001562.1180:06780
06781:+00030:-00028:-00054:001562.1180:06781
06782:+00019:-00049:-00061:001562.1180:06782
06783:+00028:-00066:-00040:001562.1180:06783
06784:+00042:-00060:-00022:001562.1180:06784
06785:+00045:-00066:-00024:001562.1180:06785
06786:+00043:-00059:-00078:001562.1180:06786
06787:+00048:-00067:-00078:001562.1180:06787
06788:+00046:-00066:-00045:001575.9291:06788
06789:+00021:-00048:-00107:001575.9291:06789
06790:+00031:-00041:-00110:001575.9291:06790
06791:+00008:-00027:-00101:001575.9291:06791
06792:-00010:-00028:-00119:001575.9291:06792
06793:+00015:-00021:-00059:001575.9291:06793
06794:-00007:-00031:-00013:001575.9291:06794
06795:-00003:-00002:-00110:001575.9291:06795
06796:-00021:+00017:-00112:001575.9291:06796
06797:-00025:+00027:-00084:001575.9291:06797
06798:-00032:+00026:-00080:001575.9291:06798
06799:-00057:+00062:-00106:001575.9291:06799
06800:-00047:+00069:-00095:001575.9291:06800
06801:-00038:+00086:-00049:001491.2366:06801
06802:-00044:+00086:-00075:001491.2366:06802
06803:-00049:+00130:-00052:001491.2366:06803
06804:-00072:+00104:-00073:001491.2366:06804
06805:-00048:+00103:-00037:001491.2366:06805
06806:-00082:+00111:-00021:001491.2366:06806
06807:-00055:+00089:-00048:001491.2366:06807
06808:-00088:+00075:-00058:001491.2366:06808
06809:-00060:+00069:-00074:001491.2366:06809
06810:-00059:+00078:-00027:001491.2366:06810
06811:-00044:+00056:-00022:001491.2366:06811
06812:-00072:+00062:-00060:001491.2366:06812
06813:-00043:+00050:+00004:001491.2366:06813
06814:-00035:+00025:+00004:001491.2366:06814
06815:-00042:+00014:-00002:001430.0032:06815
06816:-00013:+00032:-00027:001430.0032:06816
06817:-00021:+00034:-00024:001430.0032:06817
06818:-00002:+00032:-00038:001430.0032:06818
06819:-00009:+00019:-00025:001430.0032:06819
06820:+00008:+00009:-00011:001430.0032:06820
06821:+00012:-00001:+00015:001430.0032:06821
06822:-00005:-00008:+00019:001430.0032:06822
06823:-00037:-00037:+00070:001430.0032:06823
06824:-00020:-00031:+00036:001430.0032:06824
06825:-00049:-00045:-00002:001430.0032:06825
06826:-00055:-00040:+00000:001430.0032:06826
06827:-00067:-00055:+00032:001430.0032:06827
06828:-00044:-00067:+00066:001430.0032:06828
06829:-00050:-00082:+00097:001430.0032:06829
06830:-00052:-00065:+00098:001403.1418:06830
06831:-00056:-00068:+00062:001403.1418:06831
06832:-00048:-00039:+00024:001403.1418:06832
06833:-00045:-00042:+00005:001403.1418:06833
06834:-00068:-00048:-00013:001403.1418:06834
06835:-00069:-00045:-00012:001403.1418:06835
06836:-00047:-00030:+00028:001403.1418:06836
06837:-00052:-00053:+00052:001403.1418:06837
06838:-00052:-00045:+00083:001403.1418:06838
06839:-00051:-00044:+00082:001403.1418:06839
06840:-00053:-00025:+00038:001403.1418:06840
06841:-00068:-00015:+00021:001403.1418:06841
06842:-00050:-00010:+00039:001403.1418:06842
06843:-00045:-00004:+00054:001403.1418:06843
06844:-00035:+00003:+00042:001403.1418:06844
06845:-00052:+00036:+00028:001302.4873:06845
06846:-00032:+00025:+00054:001302.4873:06846
06847:-00056:+00027:+00041:001302.4873:06847
06848:-00050:+00051:+00024:001302.4873:06848
06849:-00048:+00067:+00003:001302.4873:06849
06850:-00047:+00062:+00016:001302.4873:06850
06851:-00044:+00059:+00030:001302.4873:06851
06852:-00054:+00077:+00057:001302.4873:06852
06853:-00048:+00061:+00032:001302.4873:06853
06854:-00073:+00083:+00019:001302.4873:06854
06855:-00084:+00060:+00028:001302.4873:06855
06856:-00085:+00059:+00069:001302.4873:06856
06857:-00077:+00080:+00032:001302.4873:06857
06858:-00089:+00058:+00056:001302.4873:06858
06859:-00089:+00059:+00059:001302.4873:06859
06860:-00103:+00058:+00041:001302.4873:06860
06861:-00089:+00061:+00014:001251.2579:06861
06862:-00098:+00064:+00038:001251.2579:06862
06863:-00103:+00053:+00029:001251.2579:06863
06864:-00093:+00027:+00054:001251.2579:06864
06865:-00080:+00040:+00069:001251.2579:06865
06866:-00081:+00050:+00049:001251.2579:06866
06867:-00100:+00036:+00043:001251.2579:06867
06868:-00094:+00024:+00064:001251.2579:06868
06869:-00098:+00026:+00069:001251.2579:06869
06870:-00091:+00025:+00052:001251.2579:06870
06871:-00094:+00014:+00054:001251.2579:06871
06872:-00096:+00035:+00035:001251.2579:06872
06873:-00092:+00015:+00019:001251.2579:06873
06874:-00090:-00007:+00040:001251.2579:06874
06875:-00066:-00004:+00038:001251.2579:06875
06876:-00059:-00008:+00056:001310.2854:06876
06877:-00054:-00033:+00031:001310.2854:06877
06878:-00035:-00035:+00070:001310.2854:06878
06879:-00021:-00037:+00069:001310.2854:06879
06880:-00038:-00028:+00067:001310.2854:06880
06881:-00022:-00027:+00055:001310.2854:06881
06882:-00014:-00052:+00038:001310.2854:06882
06883:-00017:-00040:+00043:001310.2854:06883
06884:-00026:-00052:+00010:001310.2854:06884
06885:-00015:-00043:+00004:001310.2854:06885
06886:-00030:-00061:+00057:001310.2854:06886
06887:-00054:-00055:+00029:001310.2854:06887
06888:-00057:-00065:+00019:001310.2854:06888
06889:-00053:-00043:-00004:001310.2854:06889
06890:-00055:-00048:-00005:001310.2854:06890
06891:-00057:-00051:+00007:001321.8735:06891
06892:-00036:-00033:+00020:001321.8735:06892
06893:-00034:-00038:+00028:001321.8735:06893
06894:-00018:+00001:+00018:001321.8735:06894
06895:-00016:-00002:+00002:001321.8735:06895
06896:-00029:+00018:-00057:001321.8735:06896
06897:-00031:+00016:-00039:001321.8735:06897
06898:-00038:+00033:-00051:001321.8735:06898
06899:-00017:+00009:-00037:001321.8735:06899
06900:-00015:+00047:-00017:001321.8735:06900
06901:-00027:+00049:-00001:001321.8735:06901
06902:-00024:+00039:-00027:001321.8735:06902
06903:-00027:+00047:-00024:001321.8735:06903
06904:-00036:+00042:-00020:001321.8735:06904
06905:-00033:+00030:-00012:001321.8735:06905
06906:-00046:+00051:-00033:001369.0083:06906
06907:-00045:+00040:-00038:001369.0083:06907
06908:-00070:+00043:-00063:001369.0083:06908
06909:-00062:+00015:-00055:001369.0083:06909
06910:-00074:+00030:-00080:001369.0083:06910
06911:-00085:+00033:-00043:001369.0083:06911
06912:-00064:+00012:-00026:001369.0083:06912
06913:-00089:-00006:-00038:001369.0083:06913
06914:-00048:+00008:-00025:001369.0083:06914
06915:-00069:+00005:-00036:001369.0083:06915
06916:-00057:+00013:-00076:001369.0083:06916
06917:-00033:+00016:-00052:001369.0083:06917
06918:-00016:+00036:-00043:001369.0083:06918
06919:-00041:+00000:-00037:001369.0083:06919
06920:-00026:+00021:-00032:001468.1909:06920
06921:-00019:+00018:-00006:001468.1909:06921
06922:+00000:+00019:-00036:001468.1909:06922
06923:-00013:-00002:-00054:001468.1909:06923
06924:-00006:+00010:-00049:001468.1909:06924
06925:+00013:+00011:-00076:001468.1909:06925
06926:+00028:+00022:-00075:001468.1909:06926
06927:+00030:+00032:-00042:001468.1909:06927
06928:+00032:+00021:-00024:001468.1909:06928
06929:+00004:+00011:-00025:001468.1909:06929
06930:+00017:+00014:-00025:001468.1909:06930
06931:+00003:+00038:-00068:001468.1909:06931
06932:+00012:+00024:-00070:001468.1909:06932
06933:+00004:+00051:-00088:001487.7043:06933
06934:+00006:+00047:-00055:001487.7043:06934
06935:+00008:+00027:-00073:001487.7043:06935
06936:+00006:+00031:-00025:001487.7043:06936
06937:+00006:+00023:-00013:001487.7043:06937
06938:+00002:+00034:+00008:001487.7043:06938
06939:-00001:+00010:-00002:001487.7043:06939
06940:-00025:+00021:-00021:001487.7043:06940
06941:-00024:+00014:-00055:001487.7043:06941
06942:-00005:+00012:-00103:001487.7043:06942
06943:-00012:+00014:-00094:001487.7043:06943
06944:-00007:+00011:-00096:001487.7043:06944
06945:+00015:+00032:-00057:001487.7043:06945
06946:+00003:+00034:-00047:001535.2806:06946
06947:+00027:+00028:-00044:001535.2806:06947
06948:+00029:+00048:-00058:001535.2806:06948
06949:+00049:+00084:-00064:001535.2806:06949
06950:+00044:+00067:-00006:001535.2806:06950
06951:+00040:+00073:+00020:001535.2806:06951
06952:+00041:+00056:+00068:001535.2806:06952
06953:+00062:+00068:+00071:001535.2806:06953
06954:+00020:+00037:+00067:001535.2806:06954
06955:-00012:+00022:+00009:001535.2806:06955
06956:-00023:+00031:-00045:001535.2806:06956
06957:-00036:-00020:-00081:001535.2806:06957
06958:-00021:-00016:-00106:001535.2806:06958
06959:-00018:-00026:-00069:001618.2438:06959
06960:-00021:-00042:-00042:001618.2438:06960
06961:-00025:-00039:+00067:001618.2438:06961
06962:+00003:-00062:+00093:001618.2438:06962
06963:+00026:-00028:+00097:001618.2438:06963
06964:+00021:-00035:+00078:001618.2438:06964
06965:+00065:+00000:+00080:001618.2438:06965
06966:+00089:-00004:+00076:001618.2438:06966
06967:+00108:+00015:+00049:001618.2438:06967
06968:+00096:-00009:+00072:001618.2438:06968
06969:+00083:-00025:+00001:001618.2438:06969
06970:+00069:-00011:+00037:001618.2438:06970
06971:+00077:-00021:+00067:001600.5102:06971
06972:+00062:+00005:+00059:001600.5102:06972
06973:+00063:+00013:+00033:001600.5102:06973
06974:+00055:+00068:+00155:001600.5102:06974
06975:+00068:+00071:+00160:001600.5102:06975
06976:+00045:+00103:+00077:001600.5102:06976
06977:+00039:+00125:+00055:001600.5102:06977
06978:+00031:+00126:+00071:001600.5102:06978
06979:+00006:+00129:+00030:001600.5102:06979
06980:-00008:+00106:+00051:001600.5102:06980
06981:-00006:+00071:+00092:001600.5102:06981
06982:+00000:+00081:+00108:001600.5102:06982
06983:+00001:+00056:+00097:001610.3959:06983
06984:-00020:+00047:+00048:001610.3959:06984
06985:-00030:+00024:+00080:001610.3959:06985
06986:-00030:+00023:+00098:001610.3959:06986
06987:-00017:+00013:+00082:001610.3959:06987
06988:-00013:-00007:+00082:001610.3959:06988
06989:-00006:+00017:+00088:001610.3959:06989
06990:-00001:+00005:+00103:001610.3959:06990
06991:+00000:-00022:+00072:001610.3959:06991
06992:+00004:-00026:+00062:001610.3959:06992
06993:+00010:-00042:+00082:001610.3959:06993
06994:+00010:-00067:+00086:001610.3959:06994
06995:+00029:-00071:+00071:001664.9936:06995
06996:+00007:-00094:+00046:001664.9936:06996
06997:+00030:-00098:+00052:001664.9936:06997
06998:+00024:-00096:+00033:001664.9936:06998
06999:+00034:-00074:+00049:001664.9936:06999
07000:+00044:-00083:+00065:001664.9936:07000
07001:+00036:-00079:+00048:001664.9936:07001
07002:+00063:-00061:+00013:001664.9936:07002
07003:+00036:-00045:+00001:001664.9936:07003
07004:+00020:-00046:+00034:001664.9936:07004
07005:+00006:-00057:+00086:001664.9936:07005
07006:-00011:-00066:+00141:001664.9936:07006
07007:-00027:-00056:+00131:001664.9936:07007
07008:-00036:-00043:+00067:001619.2519:07008
07009:-00043:-00048:+00046:001619.2519:07009
07010:-00031:-00027:+00015:001619.2519:07010
07011:-00036:-00014:+00028:001619.2519:07011
07012:-00014:+00002:-00010:001619.2519:07012
07013:-00042:-00015:-00030:001619.2519:07013
07014:-00011:+00018:+00041:001619.2519:07014
07015:+00026:+00048:+00035:001619.2519:07015
07016:+00044:+00030:-00006:001619.2519:07016
07017:+00093:+00039:-00029:001619.2519:07017
07018:+00097:+00045:+00059:001619.2519:07018
07019:+00121:+00067:+00059:001619.2519:07019
07020:+00121:+00043:+00085:001596.0192:07020
07021:+00123:+00059:+00086:001596.0192:07021
07022:+00090:+00053:+00002:001596.0192:07022
07023:+00056:+00038:-00048:001596.0192:07023
07024:+00044:+00023:-00023:001596.0192:07024
07025:+00017:+00021:+00008:001596.0192:07025
07026:+00000:+00006:+00056:001596.0192:07026
07027:-00007:-00031:+00055:001596.0192:07027
07028:+00016:-00028:+00004:001596.0192:07028
07029:+00016:-00040:-00036:001596.0192:07029
07030:+00031:-00029:-00045:001596.0192:07030
07031:+00058:-00028:-00065:001596.0192:07031
07032:+00034:-00023:-00052:001596.0192:07032
07033:+00063:-00052:-00028:001624.4346:07033
07034:+00038:-00046:+00016:001624.4346:07034
07035:+00048:-00056:+00009:001624.4346:07035
07036:-00003:-00097:+00008:001624.4346:07036
07037:+00061:-00092:-00055:001624.4346:07037
07038:-00023:-00101:-00085:001624.4346:07038
07039:+00021:-00087:-00092:001624.4346:07039
07040:+00013:-00113:-00010:001624.4346:07040
07041:+00058:-00091:+00001:001624.4346:07041
07042:+00008:-00110:-00029:001624.4346:07042
07043:+00058:-00111:-00050:001624.4346:07043
07044:+00048:-00114:-00058:001624.4346:07044
07045:+00043:-00088:-00051:001556.5076:07045
07046:+00057:-00088:-00051:001556.5076:07046
07047:+00063:-00095:-00062:001556.5076:07047
07048:+00052:-00096:-00070:001556.5076:07048
07049:+00054:-00056:-00044:001556.5076:07049
07050:+00045:-00068:-00063:001556.5076:07050
07051:+00027:-00063:-00062:001556.5076:07051
07052:+00017:-00042:-00076:001556.5076:07052
07053:+00007:-00035:-00050:001556.5076:07053
07054:-00010:-00035:-00040:001556.5076:07054
07055:-00017:-00014:-00059:001556.5076:07055
07056:-00016:-00014:-00054:001556.5076:07056
07057:-00035:-00006:-00081:001556.5076:07057
07058:-00066:+00014:-00071:001556.5076:07058
07059:-00070:+00027:-00056:001502.1396:07059
07060:-00062:+00044:-00040:001502.1396:07060
07061:-00088:+00056:-00072:001502.1396:07061
07062:-00053:+00073:-00091:001502.1396:07062
07063:-00057:+00086:-00071:001502.1396:07063
07064:-00050:+00085:-00059:001502.1396:07064
07065:-00051:+00109:-00057:001502.1396:07065
07066:-00045:+00103:-00045:001502.1396:07066
07067:-00050:+00130:-00073:001502.1396:07067
07068:-00060:+00125:-00038:001502.1396:07068
07069:-00060:+00130:-00055:001502.1396:07069
07070:-00087:+00128:-00055:001502.1396:07070
07071:-00067:+00122:-00049:001502.1396:07071
07072:-00051:+00124:+00006:001494.1892:07072
07073:-00069:+00101:+00003:001494.1892:07073
07074:-00064:+00096:+00026:001494.1892:07074
07075:-00044:+00084:-00004:001494.1892:07075
07076:-00070:+00078:-00022:001494.1892:07076
07077:-00050:+00060:-00066:001494.1892:07077
07078:-00061:+00042:-00034:001494.1892:07078
07079:-00045:+00030:-00015:001494.1892:07079
07080:-00073:-00003:+00021:001494.1892:07080
07081:-00047:-00004:+00043:001494.1892:07081
07082:-00069:-00010:+00020:001494.1892:07082
07083:-00071:-00011:-00006:001494.1892:07083
07084:-00070:-00046:-00030:001494.1892:07084
07085:-00071:-00051:-00015:001494.1892:07085
07086:-00069:-00045:-00016:001399.1080:07086
07087:-00072:-00044:-00006:001399.1080:07087
07088:-00072:-00063:+00028:001399.1080:07088
07089:-00068:-00064:+00029:001399.1080:07089
07090:-00061:-00057:+00002:001399.1080:07090
07091:-00066:-00060:+00019:001399.1080:07091
07092:-00071:-00058:+00043:001399.1080:07092
07093:-00067:-00057:+00037:001399.1080:07093
07094:-00042:-00066:-00016:001399.1080:07094
07095:-00032:-00063:+00027:001399.1080:07095
07096:-00037:-00046:+00021:001399.1080:07096
07097:-00031:-00066:+00067:001399.1080:07097
07098:-00041:-00043:+00066:001399.1080:07098
07099:-00045:-00031:+00035:001399.1080:07099
07100:-00045:-00028:+00013:001399.1080:07100
07101:-00073:-00011:+00003:001339.7141:07101
07102:-00059:-00037:+00037:001339.7141:07102
07103:-00068:-00017:+00013:001339.7141:07103
07104:-00044:+00015:+00021:001339.7141:07104
07105:-00050:+00009:+00034:001339.7141:07105
07106:-00046:+00033:+00074:001339.7141:07106
07107:-00050:+00037:+00062:001339.7141:07107
07108:-00072:+00027:+00068:001339.7141:07108
07109:-00068:+00042:+00055:001339.7141:07109
07110:-00072:+00065:+00053:001339.7141:07110
07111:-00061:+00055:+00026:001339.7141:07111
07112:-00063:+00077:+00015:001339.7141:07112
07113:-00051:+00070:+00019:001339.7141:07113
07114:-00100:+00076:+00065:001339.7141:07114
07115:-00102:+00059:+00053:001339.7141:07115
07116:-00119:+00086:+00067:001336.5500:07116
07117:-00099:+00083:+00011:001336.5500:07117
07118:-00106:+00096:+00033:001336.5500:07118
07119:-00102:+00075:+00004:001336.5500:07119
07120:-00091:+00072:+00054:001336.5500:07120
07121:-00114:+00068:+00048:001336.5500:07121
07122:-00098:+00077:+00058:001336.5500:07122
07123:-00090:+00030:+00070:001336.5500:07123
07124:-00102:+00046:+00047:001336.5500:07124
07125:-00080:+00043:+00047:001336.5500:07125
07126:-00084:+00027:+00035:001336.5500:07126
07127:-00076:+00032:+00044:001336.5500:07127
07128:-00088:+00011:+00035:001336.5500:07128
07129:-00066:-00016:+00034:001336.5500:07129
07130:-00078:-00017:+00050:001336.5500:07130
07131:-00081:-00020:+00059:001336.5500:07131
07132:-00082:-00010:+00065:001283.7130:07132
07133:-00064:-00011:+00070:001283.7130:07133
07134:-00085:-00017:+00019:001283.7130:07134
07135:-00065:-00017:+00044:001283.7130:07135
07136:-00064:-00010:+00055:001283.7130:07136
07137:-00078:-00011:+00032:001283.7130:07137
07138:-00076:-00011:+00034:001283.7130:07138
07139:-00086:-00019:+00045:001283.7130:07139
07140:-00063:-00016:+00017:001283.7130:07140
07141:-00088:-00019:+00043:001283.7130:07141
07142:-00059:-00019:+00069:001283.7130:07142
07143:-00048:-00022:+00031:001283.7130:07143
07144:-00052:-00015:+00003:001283.7130:07144
07145:-00055:-00017:+00010:001283.7130:07145
07146:-00029:-00017:-00015:001283.7130:07146
07147:-00041:+00002:+00006:001303.4176:07147
07148:-00038:+00002:+00024:001303.4176:07148
07149:-00024:+00005:+00027:001303.4176:07149
07150:+00001:+00003:-00015:001303.4176:07150
07151:-00007:-00007:+00016:001303.4176:07151
07152:+00004:+00003:+00022:001303.4176:07152
07153:-00009:-00004:-00014:001303.4176:07153
07154:-00011:-00018:-00011:001303.4176:07154
07155:-00021:-00003:-00019:001303.4176:07155
07156:-00013:+00004:-00009:001303.4176:07156
07157:-00028:+00001:-00023:001303.4176:07157
07158:-00036:-00008:+00014:001303.4176:07158
07159:-00037:-00021:+00038:001303.4176:07159
07160:-00048:-00008:-00012:001303.4176:07160
07161:-00068:-00010:-00020:001303.4176:07161
07162:-00048:-00020:-00019:001386.2902:07162
07163:-00062:-00035:-00056:001386.2902:07163
07164:-00085:-00013:-00021:001386.2902:07164
07165:-00056:-00015:-00031:001386.2902:07165
07166:-00048:-00008:-00020:001386.2902:07166
07167:-00068:-00015:-00057:001386.2902:07167
07168:-00054:-00023:-00003:001386.2902:07168
07169:-00053:-00013:-00038:001386.2902:07169
07170:-00045:-00011:-00025:001386.2902:07170
07171:-00052:-00010:-00015:001386.2902:07171
07172:-00071:-00013:-00028:001386.2902:07172
07173:-00048:-00028:-00015:001386.2902:07173
07174:-00030:-00017:-00071:001386.2902:07174
07175:+00001:+00019:-00055:001386.2902:07175
07176:-00023:-00003:-00095:001402.2646:07176
07177:-00008:-00001:-00045:001402.2646:07177
07178:+00033:-00019:+00010:001402.2646:07178
07179:-00005:-00002:+00012:001402.2646:07179
07180:-00020:+00004:-00060:001402.2646:07180
07181:-00015:-00004:-00061:001402.2646:07181
07182:-00014:-00005:-00088:001402.2646:07182
07183:-00001:+00048:-00089:001402.2646:07183
07184:-00001:+00035:-00089:001402.2646:07184
07185:-00021:+00046:-00059:001402.2646:07185
07186:-00022:-00001:-00039:001402.2646:07186
07187:-00036:+00021:-00029:001402.2646:07187
07188:-00016:+00010:-00038:001402.2646:07188
07189:-00046:-00006:-00022:001402.2646:07189
07190:-00017:+00013:-00054:001454.9707:07190
07191:-00041:+00010:-00059:001454.9707:07191
07192:-00023:+00034:-00055:001454.9707:07192
07193:-00040:+00011:-00053:001454.9707:07193
07194:-00012:+00010:-00020:001454.9707:07194
07195:-00017:+00017:+00027:001454.9707:07195
07196:+00006:+00033:+00011:001454.9707:07196
07197:-00001:+00049:-00023:001454.9707:07197
07198:+00031:+00045:-00021:001454.9707:07198
07199:+00006:+00044:-00047:001454.9707:07199
07200:+00046:+00058:-00052:001454.9707:07200
07201:+00024:+00045:-00080:001454.9707:07201
07202:+00059:+00078:-00042:001454.9707:07202
07203:+00024:+00046:-00033:001554.6761:07203
07204:+00031:+00098:-00004:001554.6761:07204
07205:+00012:+00080:-00010:001554.6761:07205
07206:-00009:+00095:-00027:001554.6761:07206
07207:-00001:+00074:-00054:001554.6761:07207
07208:-00023:+00098:-00073:001554.6761:07208
07209:-00002:+00062:-00072:001554.6761:07209
07210:-00010:+00083:-00046:001554.6761:07210
07211:+00010:+00041:-00094:001554.6761:07211
07212:-00008:+00060:-00085:001554.6761:07212
07213:-00024:+00051:-00084:001554.6761:07213
07214:-00011:+00047:-00050:001554.6761:07214
07215:+00012:+00000:+00007:001562.3454:07215
07216:+00006:-00022:+00072:001562.3454:07216
07217:+00019:-00029:+00067:001562.3454:07217
07218:+00030:-00053:+00091:001562.3454:07218
07219:+00021:-00060:+00041:001562.3454:07219
07220:-00001:-00076:-00015:001562.3454:07220
07221:-00017:-00086:-00069:001562.3454:07221
07222:-00024:-00095:-00073:001562.3454:07222
07223:+00029:-00085:-00062:001562.3454:07223
07224:+00023:-00071:+00074:001562.3454:07224
07225:+00063:-00076:+00126:001562.3454:07225
07226:+00090:-00081:+00157:001562.3454:07226
07227:+00080:-00071:+00079:001562.3454:07227
07228:+00120:-00027:+00079:001585.8837:07228
07229:+00110:-00012:+00048:001585.8837:07229
07230:+00099:+00021:+00052:001585.8837:07230
07231:+00117:+00038:+00034:001585.8837:07231
07232:+00130:+00097:+00024:001585.8837:07232
07233:+00126:+00088:-00002:001585.8837:07233
07234:+00140:+00119:+00065:001585.8837:07234
07235:+00139:+00119:+00150:001585.8837:07235
07236:+00106:+00145:+00145:001585.8837:07236
07237:+00068:+00138:+00063:001585.8837:07237
07238:+00065:+00122:+00032:001585.8837:07238
07239:+00046:+00092:+00033:001585.8837:07239
07240:-00025:+00054:+00032:001654.1395:07240
07241:-00043:+00051:+00047:001654.1395:07241
07242:-00051:+00033:+00076:001654.1395:07242
07243:-00075:-00017:+00106:001654.1395:07243
07244:-00116:-00012:+00133:001654.1395:07244
07245:-00107:-00013:+00141:001654.1395:07245
07246:-00107:-00035:+00057:001654.1395:07246
07247:-00091:-00037:+00026:001654.1395:07247
07248:-00030:-00018:+00048:001654.1395:07248
07249:-00014:-00021:+00085:001654.1395:07249
07250:-00006:-00010:+00037:001654.1395:07250
07251:+00046:+00004:+00087:001654.1395:07251
07252:+00073:-00001:+00082:001621.3554:07252
07253:+00052:-00003:+00100:001621.3554:07253
07254:+00077:+00023:+00108:001621.3554:07254
07255:+00065:+00034:+00105:001621.3554:07255
07256:+00084:+00011:+00091:001621.3554:07256
07257:+00091:+00015:+00099:001621.3554:07257
07258:+00083:+00011:+00046:001621.3554:07258
07259:+00077:+00010:+00023:001621.3554:07259
07260:+00069:+00009:+00026:001621.3554:07260
07261:+00079:+00023:+00028:001621.3554:07261
07262:+00052:-00001:-00024:001621.3554:07262
07263:+00034:+00007:-00020:001621.3554:07263
07264:+00020:-00013:+00073:001621.3554:07264
07265:+00007:-00027:+00084:001618.7250:07265
07266:-00038:-00057:+00055:001618.7250:07266
07267:-00044:-00056:+00021:001618.7250:07267
07268:-00068:-00069:+00056:001618.7250:07268
07269:-00101:-00080:+00073:001618.7250:07269
07270:-00099:-00088:+00135:001618.7250:07270
07271:-00099:-00075:+00108:001618.7250:07271
07272:-00079:-00092:+00072:001618.7250:07272
07273:-00082:-00092:+00029:001618.7250:07273
07274:-00056:-00075:+00067:001618.7250:07274
07275:+00038:-00069:+00043:001618.7250:07275
07276:+00005:-00110:-00022:001618.7250:07276
07277:+00085:-00059:-00018:001654.1412:07277
07278:+00067:-00069:+00026:001654.1412:07278
07279:+00154:-00060:+00023:001654.1412:07279
07280:+00150:-00074:+00031:001654.1412:07280
07281:+00184:-00044:-00032:001654.1412:07281
07282:+00144:-00040:+00012:001654.1412:07282
07283:+00197:-00014:+00055:001654.1412:07283
07284:+00184:+00007:+00098:001654.1412:07284
07285:+00142:-00002:+00079:001654.1412:07285
07286:+00122:+00020:+00046:001654.1412:07286
07287:+00109:+00011:+00052:001654.1412:07287
07288:+00064:-00001:+00027:001654.1412:07288
07289:+00047:+00009:+00003:001592.3337:07289
07290:+00045:+00023:-00024:001592.3337:07290
07291:+00035:+00011:-00039:001592.3337:07291
07292:+00028:+00017:-00031:001592.3337:07292
07293:+00020:+00015:-00013:001592.3337:07293
07294:+00004:+00004:+00002:001592.3337:07294
07295:-00010:+00002:-00028:001592.3337:07295
07296:-00004:-00034:-00033:001592.3337:07296
07297:-00016:-00029:-00025:001592.3337:07297
07298:-00019:-00041:-00048:001592.3337:07298
07299:-00016:-00041:-00042:001592.3337:07299
07300:-00021:-00058:-00044:001592.3337:07300
07301:-00025:-00078:-00019:001592.3337:07301
07302:-00009:-00096:-00024:001554.3728:07302
07303:-00009:-00087:-00019:001554.3728:07303
07304:+00029:-00097:-00039:001554.3728:07304
07305:+00037:-00074:-00057:001554.3728:07305
07306:+00071:-00069:-00051:001554.3728:07306
07307:+00090:-00070:-00038:001554.3728:07307
07308:+00106:-00057:-00070:001554.3728:07308
07309:+00097:-00067:-00072:001554.3728:07309
07310:+00097:-00053:-00087:001554.3728:07310
07311:+00088:-00036:-00059:001554.3728:07311
07312:+00082:-00034:-00047:001554.3728:07312
07313:+00067:-00008:-00044:001554.3728:07313
07314:+00056:-00014:-00051:001554.3728:07314
07315:+00060:-00007:-00075:001554.6704:07315
07316:+00018:-00006:-00073:001554.6704:07316
07317:-00012:+00009:-00049:001554.6704:07317
07318:-00043:+00015:-00065:001554.6704:07318
07319:-00032:+00042:-00067:001554.6704:07319
07320:-00054:+00043:-00068:001554.6704:07320
07321:-00045:+00056:-00068:001554.6704:07321
07322:-00069:+00077:-00090:001554.6704:07322
07323:-00048:+00084:-00069:001554.6704:07323
07324:-00082:+00079:-00046:001554.6704:07324
07325:-00060:+00069:-00026:001554.6704:07325
07326:-00074:+00081:-00044:001554.6704:07326
07327:-00065:+00076:-00052:001554.6704:07327
07328:-00082:+00093:-00063:001554.6704:07328
07329:-00067:+00086:-00064:001446.2114:07329
07330:-00072:+00098:-00093:001446.2114:07330
07331:-00054:+00095:-00076:001446.2114:07331
07332:-00035:+00076:-00016:001446.2114:07332
07333:-00030:+00075:-00013:001446.2114:07333
07334:-00032:+00074:-00033:001446.2114:07334
07335:-00041:+00093:-00061:001446.2114:07335
07336:-00037:+00070:-00061:001446.2114:07336
07337:-00041:+00068:-00053:001446.2114:07337
07338:-00036:+00045:-00003:001446.2114:07338
07339:-00016:+00029:+00006:001446.2114:07339
07340:-00027:+00013:-00001:001446.2114:07340
07341:-00023:-00005:+00036:001446.2114:07341
07342:-00043:-00007:+00029:001446.2114:07342
07343:-00069:-00026:-00001:001446.2114:07343
07344:-00063:-00029:-00047:001358.6068:07344
07345:-00065:-00051:-00014:001358.6068:07345
07346:-00077:-00057:-00061:001358.6068:07346
07347:-00074:-00064:-00009:001358.6068:07347
07348:-00084:-00060:+00042:001358.6068:07348
07349:-00080:-00061:+00068:001358.6068:07349
07350:-00079:-00083:+00016:001358.6068:07350
07351:-00090:-00059:+00053:001358.6068:07351
07352:-00093:-00062:+00003:001358.6068:07352
07353:-00090:-00076:-00002:001358.6068:07353
07354:-00065:-00061:-00026:001358.6068:07354
07355:-00064:-00041:+00027:001358.6068:07355
07356:-00065:-00040:+00055:001358.6068:07356
07357:-00062:-00037:+00084:001358.6068:07357
07358:-00066:-00011:+00048:001358.6068:07358
07359:-00061:-00023:+00037:001303.5590:07359
07360:-00062:+00007:+00008:001303.5590:07360
07361:-00073:+00009:-00011:001303.5590:07361
07362:-00044:+00036:+00025:001303.5590:07362
07363:-00054:+00037:+00045:001303.5590:07363
07364:-00030:+00041:+00065:001303.5590:07364
07365:-00041:+00042:+00035:001303.5590:07365
07366:-00036:+00064:+00033:001303.5590:07366
07367:-00055:+00056:+00038:001303.5590:07367
07368:-00062:+00081:+00041:001303.5590:07368
07369:-00065:+00057:+00053:001303.5590:07369
07370:-00062:+00082:+00082:001303.5590:07370
07371:-00081:+00078:+00031:001303.5590:07371
07372:-00083:+00056:+00017:001303.5590:07372
07373:-00098:+00065:+00014:001303.5590:07373
07374:-00074:+00063:+00040:001303.5590:07374
07375:-00112:+00039:+00038:001303.5590:07375
07376:-00092:+00042:+00077:001198.4589:07376
07377:-00100:+00045:+00085:001198.4589:07377
07378:-00090:+00041:+00060:001198.4589:07378
07379:-00090:+00051:+00069:001198.4589:07379
07380:-00091:+00042:+00063:001198.4589:07380
07381:-00094:+00052:+00047:001198.4589:07381
07382:-00096:+00053:+00051:001198.4589:07382
07383:-00066:+00053:+00068:001198.4589:07383
07384:-00088:+00040:+00072:001198.4589:07384
07385:-00086:+00051:+00056:001198.4589:07385
07386:-00083:+00053:+00082:001198.4589:07386
07387:-00066:+00051:+00044:001198.4589:07387
07388:-00076:+00048:+00055:001198.4589:07388
07389:-00083:+00026:+00046:001198.4589:07389
07390:-00075:+00037:+00068:001198.4589:07390
07391:-00088:+00009:+00053:001198.4589:07391
07392:-00075:+00009:+00053:001198.4589:07392
07393:-00062:+00012:+00071:001179.3353:07393
07394:-00066:+00018:+00054:001179.3353:07394
07395:-00078:-00018:+00043:001179.3353:07395
07396:-00083:+00005:+00056:001179.3353:07396
07397:-00087:-00010:+00018:001179.3353:07397
07398:-00098:-00015:+00028:001179.3353:07398
07399:-00059:-00011:+00048:001179.3353:07399
07400:-00081:-00027:+00061:001179.3353:07400
07401:-00084:-00038:+00052:001179.3353:07401
07402:-00073:-00040:+00032:001179.3353:07402
07403:-00069:-00029:+00003:001179.3353:07403
07404:-00063:-00051:-00019:001179.3353:07404
07405:-00069:-00053:-00028:001179.3353:07405
07406:-00030:-00051:-00003:001179.3353:07406
07407:-00040:-00053:+00036:001179.3353:07407
07408:-00043:-00047:+00056:001282.4349:07408
07409:-00028:-00048:+00044:001282.4349:07409
07410:-00035:-00049:+00021:001282.4349:07410
07411:-00032:-00037:-00014:001282.4349:07411
07412:-00014:-00023:-00001:001282.4349:07412
07413:-00028:-00010:+00007:001282.4349:07413
07414:-00015:-00011:-00013:001282.4349:07414
07415:+00000:+00003:-00013:001282.4349:07415
07416:-00006:-00004:-00058:001282.4349:07416
07417:+00000:+00021:-00004:001282.4349:07417
07418:+00013:+00016:+00004:001282.4349:07418
07419:+00010:+00009:+00035:001282.4349:07419
07420:-00008:+00022:-00022:001282.4349:07420
07421:+00014:+00012:-00031:001282.4349:07421
07422:-00008:+00015:-00009:001282.4349:07422
07423:-00005:+00031:-00020:001321.8713:07423
07424:-00003:+00036:-00045:001321.8713:07424
07425:+00026:+00031:+00060:001321.8713:07425
07426:+00018:+00025:+00027:001321.8713:07426
07427:-00073:-00008:+00009:001321.8713:07427
07428:-00020:-00012:-00044:001321.8713:07428
07429:-00091:-00016:-00071:001321.8713:07429
07430:-00069:-00010:-00022:001321.8713:07430
07431:-00087:-00032:+00006:001321.8713:07431
07432:-00045:+00000:-00020:001321.8713:07432
07433:-00067:-00023:-00015:001321.8713:07433
07434:-00063:-00012:-00004:001321.8713:07434
07435:-00020:-00016:-00049:001321.8713:07435
07436:-00059:-00020:-00063:001321.8713:07436
07437:-00052:-00034:-00063:001321.8713:07437
07438:-00038:-00025:-00014:001378.0615:07438
07439:-00027:-00046:-00020:001378.0615:07439
07440:+00011:-00034:-00020:001378.0615:07440
07441:-00023:-00051:-00089:001378.0615:07441
07442:+00033:-00024:-00008:001378.0615:07442
07443:-00010:-00054:+00026:001378.0615:07443
07444:+00040:-00029:-00001:001378.0615:07444
07445:+00019:-00037:-00053:001378.0615:07445
07446:+00046:-00012:-00080:001378.0615:07446
07447:+00023:-00026:-00062:001378.0615:07447
07448:-00007:-00011:-00036:001378.0615:07448
07449:+00033:-00021:-00030:001378.0615:07449
07450:+00033:+00005:-00028:001378.0615:07450
07451:+00029:-00002:-00037:001483.6718:07451
07452:+00016:+00034:-00027:001483.6718:07452
07453:-00010:+00015:+00011:001483.6718:07453
07454:-00004:+00029:-00015:001483.6718:07454
07455:-00026:+00053:-00030:001483.6718:07455
07456:-00013:+00054:-00046:001483.6718:07456
07457:-00010:+00041:-00070:001483.6718:07457
07458:+00013:+00067:-00074:001483.6718:07458
07459:+00014:+00042:-00040:001483.6718:07459
07460:-00009:+00051:+00007:001483.6718:07460
07461:-00010:+00036:-00042:001483.6718:07461
07462:-00024:+00042:-00038:001483.6718:07462
07463:+00011:+00026:-00072:001483.6718:07463
07464:+00015:+00041:-00083:001483.6718:07464
07465:+00024:+00065:-00100:001505.7009:07465
07466:+00019:+00081:-00070:001505.7009:07466
07467:+00048:+00067:-00043:001505.7009:07467
07468:+00039:+00064:+00037:001505.7009:07468
07469:+00039:+00049:-00014:001505.7009:07469
07470:+00035:+00055:-00009:001505.7009:07470
07471:+00030:+00049:-00025:001505.7009:07471
07472:+00030:+00049:-00038:001505.7009:07472
07473:+00007:+00031:-00055:001505.7009:07473
07474:+00008:+00037:-00093:001505.7009:07474
07475:+00028:+00013:-00049:001505.7009:07475
07476:+00031:+00032:-00051:001505.7009:07476
07477:+00020:+00012:-00067:001505.7009:07477
07478:+00032:+00015:-00065:001544.7664:07478
07479:+00021:+00022:-00063:001544.7664:07479
07480:+00019:+00032:-00037:001544.7664:07480
07481:+00057:+00032:-00006:001544.7664:07481
07482:+00049:+00012:-00011:001544.7664:07482
07483:+00036:+00023:+00003:001544.7664:07483
07484:+00047:+00019:+00013:001544.7664:07484
07485:+00030:-00019:+00047:001544.7664:07485
07486:+00018:-00014:+00014:001544.7664:07486
07487:-00005:-00026:-00013:001544.7664:07487
07488:-00008:-00044:-00090:001544.7664:07488
07489:-00024:-00043:-00090:001544.7664:07489
07490:+00004:-00064:+00005:001626.5056:07490
07491:+00028:-00055:+00070:001626.5056:07491
07492:+00023:-00060:+00059:001626.5056:07492
07493:+00073:-00058:+00143:001626.5056:07493
07494:+00079:-00040:+00117:001626.5056:07494
07495:+00070:-00009:+00064:001626.5056:07495
07496:+00109:-00006:+00018:001626.5056:07496
07497:+00114:+00013:+00033:001626.5056:07497
07498:+00131:+00031:+00025:001626.5056:07498
07499:+00149:+00029:+00001:001626.5056:07499
07500:+00144:+00044:+00026:001626.5056:07500
07501:+00128:+00043:+00077:001626.5056:07501
07502:+00117:+00063:+00085:001608.7838:07502
07503:+00085:+00057:+00106:001608.7838:07503
07504:+00088:+00077:+00111:001608.7838:07504
07505:+00034:+00081:+00130:001608.7838:07505
07506:+00032:+00080:+00079:001608.7838:07506
07507:-00005:+00079:+00016:001608.7838:07507
07508:-00029:+00061:-00002:001608.7838:07508
07509:-00061:+00067:+00017:001608.7838:07509
07510:-00065:+00063:+00102:001608.7838:07510
07511:-00074:+00027:+00146:001608.7838:07511
07512:-00078:+00015:+00070:001608.7838:07512
07513:-00102:+00012:+00049:001608.7838:07513
07514:-00058:-00001:+00101:001608.7838:07514
07515:-00045:-00005:+00076:001614.5311:07515
07516:-00028:-00019:+00082:001614.5311:07516
07517:+00005:-00002:+00101:001614.5311:07517
07518:+00020:-00001:+00113:001614.5311:07518
07519:+00047:-00003:+00105:001614.5311:07519
07520:+00066:-00003:+00125:001614.5311:07520
07521:+00064:+00000:+00105:001614.5311:07521
07522:+00075:+00018:+00049:001614.5311:07522
07523:+00049:+00023:+00011:001614.5311:07523
07524:+00056:+00018:+00011:001614.5311:07524
07525:+00073:-00004:+00038:001614.5311:07525
07526:+00060:+00006:-00012:001614.5311:07526
07527:+00060:+00002:-00028:001669.3538:07527
07528:+00050:-00035:+00015:001669.3538:07528
07529:+00049:-00015:+00047:001669.3538:07529
07530:+00020:-00034:+00070:001669.3538:07530
07531:+00041:-00024:+00062:001669.3538:07531
07532:+00022:-00033:+00080:001669.3538:07532
07533:+00012:-00026:+00064:001669.3538:07533
07534:-00041:-00029:+00032:001669.3538:07534
07535:-00031:-00050:+00067:001669.3538:07535
07536:-00048:-00030:+00084:001669.3538:07536
07537:-00068:-00031:+00042:001669.3538:07537
07538:-00078:-00040:+00001:001669.3538:07538
07539:-00066:-00061:-00009:001619.2567:07539
07540:-00060:-00063:-00046:001619.2567:07540
07541:-00041:-00062:-00043:001619.2567:07541
07542:-00018:-00063:+00072:001619.2567:07542
07543:-00011:-00055:+00071:001619.2567:07543
07544:+00030:-00051:+00055:001619.2567:07544
07545:+00040:-00030:+00037:001619.2567:07545
07546:+00069:-00011:+00023:001619.2567:07546
07547:+00106:-00008:-00035:001619.2567:07547
07548:+00112:+00000:-00068:001619.2567:07548
07549:+00146:+00031:-00029:001619.2567:07549
07550:+00186:+00050:+00073:001619.2567:07550
07551:+00182:+00029:+00065:001619.2567:07551
07552:+00158:+00065:+00064:001585.9241:07552
07553:+00141:+00035:+00003:001585.9241:07553
07554:+00171:+00030:-00015:001585.9241:07554
07555:+00136:+00021:+00039:001585.9241:07555
07556:+00167:+00036:-00031:001585.9241:07556
07557:+00053:-00015:+00026:001585.9241:07557
07558:+00071:-00008:+00014:001585.9241:07558
07559:+00011:-00050:+00034:001585.9241:07559
07560:+00048:-00024:+00038:001585.9241:07560
07561:-00001:-00039:+00016:001585.9241:07561
07562:+00001:-00040:-00037:001585.9241:07562
07563:-00029:-00081:-00024:001585.9241:07563
07564:-00014:-00087:-00043:001593.7901:07564
07565:-00019:-00096:-00017:001593.7901:07565
07566:-00013:-00085:-00035:001593.7901:07566
07567:-00021:-00084:-00006:001593.7901:07567
07568:-00001:-00088:+00001:001593.7901:07568
07569:+00016:-00087:+00004:001593.7901:07569
07570:+00004:-00110:+00036:001593.7901:07570
07571:+00008:-00090:-00020:001593.7901:07571
07572:+00017:-00098:-00031:001593.7901:07572
07573:+00018:-00091:-00036:001593.7901:07573
07574:+00041:-00055:-00037:001593.7901:07574
07575:+00041:-00055:-00023:001593.7901:07575
07576:+00055:-00050:-00005:001593.7901:07576
07577:+00079:-00034:-00014:001500.2591:07577
07578:+00077:-00009:-00048:001500.2591:07578
07579:+00079:-00022:-00029:001500.2591:07579
07580:+00072:+00003:-00007:001500.2591:07580
07581:+00038:-00017:-00035:001500.2591:07581
07582:+00058:-00007:-00048:001500.2591:07582
07583:+00034:+00022:-00055:001500.2591:07583
07584:+00017:+00009:-00059:001500.2591:07584
07585:+00002:+00022:-00062:001500.2591:07585
07586:+00016:+00035:-00059:001500.2591:07586
07587:-00027:+00025:-00059:001500.2591:07587
07588:-00042:+00027:-00014:001500.2591:07588
07589:-00030:+00048:+00007:001500.2591:07589
07590:-00056:+00044:-00048:001500.2591:07590
07591:-00066:+00065:-00053:001500.2591:07591
07592:-00060:+00057:-00079:001418.6746:07592
07593:-00082:+00075:-00063:001418.6746:07593
07594:-00079:+00092:-00064:001418.6746:07594
07595:-00085:+00088:-00094:001418.6746:07595
07596:-00060:+00100:-00037:001418.6746:07596
07597:-00085:+00109:-00039:001418.6746:07597
07598:-00088:+00090:-00045:001418.6746:07598
07599:-00083:+00092:-00073:001418.6746:07599
07600:-00086:+00086:-00073:001418.6746:07600
07601:-00071:+00087:-00064:001418.6746:07601
07602:-00068:+00086:-00063:001418.6746:07602
07603:-00055:+00071:-00040:001418.6746:07603
07604:-00042:+00070:-00021:001418.6746:07604
07605:-00018:+00060:-00003:001418.6746:07605
07606:-00039:+00052:+00011:001374.2408:07606
07607:-00053:+00019:-00008:001374.2408:07607
07608:-00055:+00018:-00030:001374.2408:07608
07609:-00068:-00008:-00062:001374.2408:07609
07610:-00084:-00028:-00045:001374.2408:07610
07611:-00064:-00040:+00009:001374.2408:07611
07612:-00067:-00039:+00010:001374.2408:07612
07613:-00046:-00066:-00006:001374.2408:07613
07614:-00057:-00064:-00015:001374.2408:07614
07615:-00050:-00068:+00020:001374.2408:07615
07616:-00072:-00067:+00025:001374.2408:07616
07617:-00082:-00080:+00011:001374.2408:07617
07618:-00088:-00059:+00038:001374.2408:07618
07619:-00085:-00061:+00024:001374.2408:07619
07620:-00102:-00061:-00024:001374.2408:07620
07621:-00106:-00062:+00068:001374.2408:07621
07622:-00101:-00057:+00010:001237.7862:07622
07623:-00120:-00061:+00085:001237.7862:07623
07624:-00117:-00041:+00038:001237.7862:07624
07625:-00120:-00040:+00061:001237.7862:07625
07626:-00117:-00049:+00002:001237.7862:07626
07627:-00105:-00031:+00028:001237.7862:07627
07628:-00103:-00019:+00020:001237.7862:07628
07629:-00113:+00009:+00050:001237.7862:07629
07630:-00091:+00012:+00020:001237.7862:07630
07631:-00097:+00029:+00013:001237.7862:07631
07632:-00079:+00039:+00043:001237.7862:07632
07633:-00079:+00028:+00057:001237.7862:07633
07634:-00061:+00047:+00045:001237.7862:07634
07635:-00084:+00041:+00071:001237.7862:07635
07636:-00083:+00030:+00048:001237.7862:07636
07637:-00088:+00051:+00073:001237.7862:07637
07638:-00075:+00048:+00050:001237.7862:07638
07639:-00080:+00029:+00051:001237.7862:07639
07640:-00102:+00048:+00074:001145.8482:07640
07641:-00102:+00030:+00061:001145.8482:07641
07642:-00095:+00036:+00068:001145.8482:07642
07643:-00100:+00036:+00072:001145.8482:07643
07644:-00075:+00023:+00060:001145.8482:07644
07645:-00100:+00027:+00031:001145.8482:07645
07646:-00090:+00024:+00086:001145.8482:07646
07647:-00076:+00024:+00103:001145.8482:07647
07648:-00094:+00024:+00054:001145.8482:07648
07649:-00103:+00047:+00013:001145.8482:07649
07650:-00092:+00027:+00060:001145.8482:07650
07651:-00091:+00049:+00034:001145.8482:07651
07652:-00116:+00026:+00030:001145.8482:07652
07653:-00102:+00053:+00073:001145.8482:07653
07654:-00100:+00049:+00055:001145.8482:07654
07655:-00090:+00051:-00001:001145.8482:07655
07656:-00099:+00040:+00057:001145.8482:07656
07657:-00075:+00041:+00046:001188.5955:07657
07658:-00097:+00047:+00031:001188.5955:07658
07659:-00074:+00027:+00030:001188.5955:07659
07660:-00084:+00047:+00059:001188.5955:07660
07661:-00062:+00034:+00036:001188.5955:07661
07662:-00063:+00037:+00026:001188.5955:07662
07663:-00045:+00026:+00049:001188.5955:07663
07664:-00044:+00024:+00034:001188.5955:07664
07665:-00044:+00032:+00037:001188.5955:07665
07666:-00059:+00027:+00019:001188.5955:07666
07667:-00045:+00027:+00013:001188.5955:07667
07668:-00063:+00024:+00005:001188.5955:07668
07669:-00046:+00026:+00030:001188.5955:07669
07670:-00068:+00025:+00028:001188.5955:07670
07671:-00066:+00035:-00012:001188.5955:07671
07672:-00086:+00031:-00045:001188.5955:07672
07673:-00059:+00024:-00008:001219.5739:07673
07674:-00063:+00008:-00025:001219.5739:07674
07675:-00060:+00013:-00012:001219.5739:07675
07676:-00044:+00021:-00002:001219.5739:07676
07677:-00047:-00006:+00004:001219.5739:07677
07678:-00069:+00002:+00003:001219.5739:07678
07679:-00048:+00005:+00001:001219.5739:07679
07680:-00067:-00038:-00017:001219.5739:07680
07681:-00068:-00036:-00029:001219.5739:07681
07682:-00066:-00024:-00015:001219.5739:07682
07683:-00055:-00037:+00011:001219.5739:07683
07684:-00035:-00029:-00012:001219.5739:07684
07685:-00033:-00010:+00026:001219.5739:07685
07686:-00059:-00033:-00090:001219.5739:07686
07687:-00062:-00030:+00037:001219.5739:07687
07688:-00041:-00025:-00005:001288.6308:07688
07689:+00049:+00007:+00010:001288.6308:07689
07690:-00013:-00061:-00018:001288.6308:07690
07691:+00032:+00003:-00024:001288.6308:07691
07692:-00038:-00040:+00056:001288.6308:07692
07693:+00048:+00005:-00038:001288.6308:07693
07694:+00001:+00002:-00031:001288.6308:07694
07695:+00011:+00033:-00063:001288.6308:07695
07696:-00051:+00006:+00003:001288.6308:07696
07697:-00024:+00022:+00012:001288.6308:07697
07698:-00050:+00019:-00007:001288.6308:07698
07699:-00035:-00007:-00057:001288.6308:07699
07700:-00055:-00019:-00038:001288.6308:07700
07701:-00018:-00032:+00048:001288.6308:07701
07702:-00038:-00010:+00093:001288.6308:07702
07703:-00046:-00031:-00053:001400.0714:07703
07704:-00053:-00037:-00091:001400.0714:07704
07705:-00033:-00011:-00020:001400.0714:07705
07706:-00037:-00023:-00080:001400.0714:07706
07707:-00030:-00037:-00088:001400.0714:07707
07708:-00040:-00030:+00054:001400.0714:07708
07709:-00036:-00023:+00073:001400.0714:07709
07710:-00039:-00030:-00030:001400.0714:07710
07711:-00026:-00035:-00068:001400.0714:07711
07712:-00013:-00027:-00043:001400.0714:07712
07713:+00000:-00033:-00062:001400.0714:07713
07714:-00017:-00033:-00001:001400.0714:07714
07715:-00013:-00017:+00039:001400.0714:07715
07716:+00001:-00007:-00047:001400.0714:07716
07717:+00014:-00004:-00025:001436.2290:07717
07718:+00016:+00016:-00013:001436.2290:07718
07719:-00006:-00004:-00007:001436.2290:07719
07720:-00007:+00005:-00017:001436.2290:07720
07721:+00022:+00005:+00028:001436.2290:07721
07722:+00031:-00004:-00001:001436.2290:07722
07723:+00033:+00006:-00046:001436.2290:07723
07724:+00047:+00038:-00063:001436.2290:07724
07725:+00038:+00026:-00074:001436.2290:07725
07726:+00047:+00054:-00106:001436.2290:07726
07727:+00042:+00023:-00034:001436.2290:07727
07728:+00046:+00042:-00043:001436.2290:07728
07729:+00009:+00063:-00046:001436.2290:07729
07730:+00021:+00055:-00044:001487.8203:07730
07731:+00033:+00059:-00020:001487.8203:07731
07732:+00006:+00072:-00079:001487.8203:07732
07733:+00007:+00071:-00078:001487.8203:07733
07734:+00004:+00081:-00067:001487.8203:07734
07735:+00013:+00065:-00042:001487.8203:07735
07736:-00012:+00044:-00046:001487.8203:07736
07737:+00001:+00039:-00035:001487.8203:07737
07738:-00024:+00039:-00086:001487.8203:07738
07739:-00018:+00033:-00109:001487.8203:07739
07740:+00000:+00019:-00076:001487.8203:07740
07741:-00002:-00004:-00074:001487.8203:07741
07742:-00008:-00021:-00068:001487.8203:07742
07743:+00004:-00011:-00052:001583.8330:07743
07744:+00024:-00022:-00039:001583.8330:07744
07745:+00006:-00018:-00050:001583.8330:07745
07746:+00027:-00022:-00025:001583.8330:07746
07747:+00025:+00002:-00026:001583.8330:07747
07748:+00047:-00005:-00137:001583.8330:07748
07749:+00034:+00018:-00099:001583.8330:07749
07750:+00037:-00007:-00042:001583.8330:07750
07751:+00021:+00004:+00019:001583.8330:07751
07752:+00019:+00005:+00014:001583.8330:07752
07753:+00022:+00010:-00004:001583.8330:07753
07754:+00018:+00019:-00042:001583.8330:07754
07755:+00009:+00019:-00062:001580.2199:07755
07756:+00043:+00032:-00025:001580.2199:07756
07757:+00040:-00001:+00033:001580.2199:07757
07758:+00034:-00002:+00045:001580.2199:07758
07759:+00025:-00034:+00042:001580.2199:07759
07760:+00031:-00051:+00010:001580.2199:07760
07761:-00012:-00082:-00014:001580.2199:07761
07762:-00017:-00089:-00026:001580.2199:07762
07763:-00003:-00099:-00028:001580.2199:07763
07764:+00011:-00098:+00006:001580.2199:07764
07765:+00016:-00087:+00062:001580.2199:07765
07766:+00046:-00083:+00135:001580.2199:07766
07767:+00063:-00069:+00140:001580.2199:07767
07768:+00052:-00056:+00142:001600.0899:07768
07769:+00085:-00051:+00124:001600.0899:07769
07770:+00104:+00003:+00072:001600.0899:07770
07771:+00101:-00002:+00029:001600.0899:07771
07772:+00115:+00040:+00070:001600.0899:07772
07773:+00140:+00064:+00066:001600.0899:07773
07774:+00123:+00054:+00085:001600.0899:07774
07775:+00102:+00069:+00161:001600.0899:07775
07776:+00093:+00100:+00119:001600.0899:07776
07777:+00025:+00110:+00046:001600.0899:07777
07778:-00011:+00105:+00084:001600.0899:07778
07779:+00001:+00118:+00116:001600.0899:07779
07780:-00050:+00113:+00085:001658.4451:07780
07781:-00087:+00087:+00061:001658.4451:07781
07782:-00082:+00089:+00080:001658.4451:07782
07783:-00105:+00080:+00031:001658.4451:07783
07784:-00116:+00051:+00024:001658.4451:07784
07785:-00114:+00025:+00044:001658.4451:07785
07786:-00091:+00014:+00085:001658.4451:07786
07787:-00094:+00017:+00095:001658.4451:07787
07788:-00062:+00005:+00119:001658.4451:07788
07789:-00033:-00013:+00111:001658.4451:07789
07790:-00042:-00032:+00087:001658.4451:07790
07791:-00012:-00034:+00057:001658.4451:07791
07792:+00007:-00029:+00053:001629.8414:07792
07793:+00029:-00025:+00015:001629.8414:07793
07794:+00055:-00031:+00003:001629.8414:07794
07795:+00067:-00010:+00073:001629.8414:07795
07796:+00068:-00022:+00073:001629.8414:07796
07797:+00065:-00004:+00014:001629.8414:07797
07798:+00086:+00012:+00005:001629.8414:07798
07799:+00088:+00031:+00025:001629.8414:07799
07800:+00094:+00062:+00035:001629.8414:07800
07801:+00069:+00039:+00029:001629.8414:07801
07802:+00073:+00043:+00040:001629.8414:07802
07803:+00043:+00058:+00019:001629.8414:07803
07804:+00035:+00058:+00017:001629.8414:07804
07805:+00018:+00041:+00039:001620.7886:07805
07806:+00027:+00037:+00022:001620.7886:07806
07807:-00002:+00038:+00065:001620.7886:07807
07808:+00014:-00005:+00030:001620.7886:07808
07809:-00018:+00005:-00083:001620.7886:07809
07810:-00051:-00014:-00126:001620.7886:07810
07811:-00048:-00032:+00007:001620.7886:07811
07812:-00033:-00032:+00048:001620.7886:07812
07813:-00062:-00028:+00063:001620.7886:07813
07814:-00056:-00034:+00108:001620.7886:07814
07815:-00023:-00023:+00082:001620.7886:07815
07816:-00006:-00022:-00058:001620.7886:07816
07817:+00021:+00004:-00104:001649.7827:07817
07818:+00039:-00033:-00013:001649.7827:07818
07819:+00182:-00004:+00018:001649.7827:07819
07820:+00102:-00039:-00046:001649.7827:07820
07821:+00229:-00031:+00033:001649.7827:07821
07822:+00155:-00065:+00037:001649.7827:07822
07823:+00259:-00029:-00020:001649.7827:07823
07824:+00150:-00083:-00020:001649.7827:07824
07825:+00180:-00074:-00013:001649.7827:07825
07826:+00118:-00108:+00098:001649.7827:07826
07827:+00087:-00070:+00033:001649.7827:07827
07828:+00066:-00090:+00083:001649.7827:07828
07829:+00058:-00083:+00047:001576.2078:07829
07830:+00022:-00071:+00020:001576.2078:07830
07831:+00007:-00060:+00015:001576.2078:07831
07832:+00013:-00092:+00003:001576.2078:07832
07833:+00012:-00079:+00007:001576.2078:07833
07834:+00011:-00080:-00007:001576.2078:07834
07835:+00016:-00065:+00006:001576.2078:07835
07836:-00010:-00057:-00032:001576.2078:07836
07837:+00015:-00051:-00015:001576.2078:07837
07838:-00007:-00048:+00005:001576.2078:07838
07839:+00002:-00053:-00005:001576.2078:07839
07840:+00002:-00040:-00017:001576.2078:07840
07841:-00007:-00049:+00024:001576.2078:07841
07842:+00007:-00036:+00001:001529.6773:07842
07843:-00010:-00015:-00029:001529.6773:07843
07844:+00028:-00011:+00011:001529.6773:07844
07845:+00029:-00016:-00011:001529.6773:07845
07846:+00045:+00006:-00039:001529.6773:07846
07847:+00022:+00020:-00016:001529.6773:07847
07848:+00055:+00000:+00022:001529.6773:07848
07849:+00049:+00017:-00005:001529.6773:07849
07850:+00075:-00003:-00031:001529.6773:07850
07851:+00074:+00022:-00030:001529.6773:07851
07852:+00054:+00005:-00059:001529.6773:07852
07853:+00039:+00016:-00064:001529.6773:07853
07854:+00049:+00008:-00039:001529.6773:07854
07855:+00037:+00021:-00050:001529.6773:07855
07856:+00031:+00020:-00060:001513.8172:07856
07857:-00006:+00008:-00024:001513.8172:07857
07858:-00021:+00012:-00057:001513.8172:07858
07859:-00042:+00031:-00041:001513.8172:07859
07860:-00051:+00011:-00044:001513.8172:07860
07861:-00032:+00030:-00019:001513.8172:07861
07862:-00068:+00051:-00052:001513.8172:07862
07863:-00049:+00041:-00077:001513.8172:07863
07864:-00073:+00042:-00092:001513.8172:07864
07865:-00073:+00055:-00076:001513.8172:07865
07866:-00063:+00067:-00051:001513.8172:07866
07867:-00048:+00081:-00020:001513.8172:07867
07868:-00051:+00082:-00060:001513.8172:07868
07869:-00061:+00095:-00060:001513.8172:07869
07870:-00067:+00086:-00119:001410.1885:07870
07871:-00073:+00114:-00082:001410.1885:07871
07872:-00058:+00089:-00073:001410.1885:07872
07873:-00069:+00091:+00039:001410.1885:07873
07874:-00067:+00078:-00042:001410.1885:07874
07875:-00072:+00093:-00036:001410.1885:07875
07876:-00044:+00071:-00054:001410.1885:07876
07877:-00055:+00072:-00006:001410.1885:07877
07878:-00054:+00067:-00043:001410.1885:07878
07879:-00044:+00042:-00048:001410.1885:07879
07880:-00044:+00029:-00075:001410.1885:07880
07881:-00073:+00013:-00032:001410.1885:07881
07882:-00061:-00032:+00041:001410.1885:07882
07883:-00085:-00013:+00057:001410.1885:07883
07884:-00072:-00047:-00042:001410.1885:07884
07885:-00070:-00029:-00044:001321.2657:07885
07886:-00051:-00053:+00002:001321.2657:07886
07887:-00046:-00065:+00018:001321.2657:07887
07888:-00055:-00054:+00003:001321.2657:07888
07889:-00043:-00061:+00022:001321.2657:07889
07890:-00043:-00097:+00052:001321.2657:07890
07891:-00045:-00085:+00001:001321.2657:07891
07892:-00044:-00070:+00048:001321.2657:07892
07893:-00052:-00078:+00015:001321.2657:07893
07894:-00066:-00059:-00002:001321.2657:07894
07895:-00065:-00069:+00034:001321.2657:07895
07896:-00065:-00062:+00045:001321.2657:07896
07897:-00101:-00083:+00031:001321.2657:07897
07898:-00114:-00041:+00070:001321.2657:07898
07899:-00101:-00052:+00026:001321.2657:07899
07900:-00120:-00015:+00021:001321.2657:07900
07901:-00108:-00003:+00042:001278.5261:07901
07902:-00107:+00011:+00073:001278.5261:07902
07903:-00101:+00014:+00031:001278.5261:07903
07904:-00103:+00025:+00056:001278.5261:07904
07905:-00079:+00051:+00069:001278.5261:07905
07906:-00092:+00063:+00043:001278.5261:07906
07907:-00094:+00046:+00035:001278.5261:07907
07908:-00098:+00056:+00083:001278.5261:07908
07909:-00100:+00058:+00050:001278.5261:07909
07910:-00091:+00057:+00038:001278.5261:07910
07911:-00094:+00055:+00073:001278.5261:07911
07912:-00093:+00069:+00038:001278.5261:07912
07913:-00092:+00061:+00015:001278.5261:07913
07914:-00097:+00059:+00036:001278.5261:07914
07915:-00075:+00083:+00049:001278.5261:07915
07916:-00087:+00060:+00055:001278.5261:07916
07917:-00066:+00082:+00060:001201.9289:07917
07918:-00066:+00070:+00068:001201.9289:07918
07919:-00082:+00080:+00015:001201.9289:07919
07920:-00066:+00083:+00043:001201.9289:07920
07921:-00065:+00069:+00048:001201.9289:07921
07922:-00086:+00059:+00045:001201.9289:07922
07923:-00076:+00069:+00043:001201.9289:07923
07924:-00066:+00063:+00053:001201.9289:07924
07925:-00075:+00039:+00007:001201.9289:07925
07926:-00101:+00040:-00007:001201.9289:07926
07927:-00073:+00049:+00017:001201.9289:07927
07928:-00086:+00029:+00013:001201.9289:07928
07929:-00076:+00037:-00011:001201.9289:07929
07930:-00085:+00037:+00040:001201.9289:07930
07931:-00085:+00032:+00038:001201.9289:07931
07932:-00075:+00023:+00039:001201.9289:07932
07933:-00085:+00024:+00000:001201.9289:07933
07934:-00073:+00037:+00026:001216.0172:07934
07935:-00087:+00031:+00008:001216.0172:07935
07936:-00074:+00038:+00029:001216.0172:07936
07937:-00059:+00024:+00049:001216.0172:07937
07938:-00071:+00012:+00012:001216.0172:07938
07939:-00061:+00022:-00041:001216.0172:07939
07940:-00064:+00016:-00002:001216.0172:07940
07941:-00068:-00003:-00012:001216.0172:07941
07942:-00072:-00007:+00028:001216.0172:07942
07943:-00031:+00004:+00016:001216.0172:07943
07944:-00038:-00006:+00038:001216.0172:07944
07945:-00038:+00003:-00031:001216.0172:07945
07946:-00015:-00004:-00003:001216.0172:07946
07947:-00009:-00003:+00023:001216.0172:07947
07948:-00021:-00006:+00014:001216.0172:07948
07949:+00013:-00004:+00040:001322.6004:07949
07950:+00016:-00006:+00031:001322.6004:07950
07951:+00018:-00002:+00002:001322.6004:07951
07952:+00001:+00019:-00023:001322.6004:07952
07953:+00019:+00022:-00022:001322.6004:07953
07954:+00029:-00020:+00078:001322.6004:07954
07955:-00066:-00066:-00006:001322.6004:07955
07956:+00054:-00009:+00030:001322.6004:07956
07957:-00088:-00081:+00018:001322.6004:07957
07958:-00028:-00013:-00045:001322.6004:07958
07959:-00105:-00061:-00016:001322.6004:07959
07960:-00014:+00007:-00030:001322.6004:07960
07961:-00070:-00062:+00006:001322.6004:07961
07962:-00045:+00006:-00067:001322.6004:07962
07963:-00055:-00032:+00040:001322.6004:07963
07964:-00036:+00005:+00038:001357.8913:07964
07965:-00070:-00035:-00042:001357.8913:07965
07966:-00100:-00024:-00020:001357.8913:07966
07967:-00045:-00035:+00028:001357.8913:07967
07968:-00087:-00049:-00014:001357.8913:07968
07969:-00060:-00011:-00014:001357.8913:07969
07970:-00030:-00013:+00037:001357.8913:07970
07971:-00006:+00003:-00020:001357.8913:07971
07972:+00000:-00018:-00039:001357.8913:07972
07973:+00025:-00020:-00019:001357.8913:07973
07974:+00064:-00013:+00078:001357.8913:07974
07975:+00058:-00009:+00044:001357.8913:07975
07976:+00022:-00017:-00050:001357.8913:07976
07977:+00004:+00002:-00064:001357.8913:07977
07978:+00002:-00021:-00030:001413.8197:07978
07979:+00000:-00014:+00053:001413.8197:07979
07980:+00003:-00032:-00056:001413.8197:07980
07981:-00003:-00028:-00082:001413.8197:07981
07982:-00002:-00024:-00035:001413.8197:07982
07983:-00004:-00026:+00053:001413.8197:07983
07984:-00054:-00034:+00069:001413.8197:07984
07985:-00042:-00020:+00012:001413.8197:07985
07986:-00039:-00002:-00026:001413.8197:07986
07987:-00037:+00017:-00092:001413.8197:07987
07988:-00055:-00002:-00021:001413.8197:07988
07989:-00043:+00018:-00043:001413.8197:07989
07990:-00015:-00002:-00006:001413.8197:07990
07991:-00026:+00015:+00025:001517.4344:07991
07992:+00018:-00003:+00033:001517.4344:07992
07993:+00020:+00017:-00006:001517.4344:07993
07994:+00033:+00022:-00025:001517.4344:07994
07995:+00044:-00006:-00020:001517.4344:07995
07996:+00047:-00001:-00024:001517.4344:07996
07997:+00036:-00006:-00071:001517.4344:07997
07998:+00059:+00011:-00081:001517.4344:07998
07999:+00060:+00011:-00058:001517.4344:07999
08000:+00061:+00023:-00040:001517.4344:08000
08001:+00045:+00025:-00049:001517.4344:08001
08002:+00046:+00048:-00056:001517.4344:08002
08003:+00018:+00039:-00066:001517.4344:08003
08004:+00023:+00063:-00120:001531.6387:08004
08005:+00022:+00044:-00097:001531.6387:08005
08006:+00022:+00067:-00059:001531.6387:08006
08007:+00020:+00050:+00043:001531.6387:08007
08008:+00030:+00049:+00025:001531.6387:08008
08009:+00000:+00051:-00025:001531.6387:08009
08010:-00002:+00038:-00087:001531.6387:08010
08011:-00038:+00035:-00083:001531.6387:08011
08012:-00004:+00008:-00111:001531.6387:08012
08013:+00000:+00031:-00120:001531.6387:08013
08014:+00013:+00008:-00087:001531.6387:08014
08015:+00009:-00001:-00026:001531.6387:08015
08016:+00047:+00016:-00032:001531.6387:08016
08017:+00020:+00005:-00030:001568.0190:08017
08018:+00048:-00037:-00038:001568.0190:08018
08019:+00021:-00009:-00024:001568.0190:08019
08020:+00045:-00040:-00034:001568.0190:08020
08021:+00044:-00065:+00015:001568.0190:08021
08022:+00031:-00079:+00062:001568.0190:08022
08023:+00011:-00096:+00039:001568.0190:08023
08024:-00006:-00098:+00015:001568.0190:08024
08025:+00001:-00085:+00015:001568.0190:08025
08026:-00010:-00094:+00101:001568.0190:08026
08027:+00015:-00095:+00064:001568.0190:08027
08028:+00040:-00054:+00057:001568.0190:08028
08029:+00064:-00050:+00051:001643.4008:08029
08030:+00068:-00044:+00081:001643.4008:08030
08031:+00083:-00052:+00076:001643.4008:08031
08032:+00087:-00029:+00079:001643.4008:08032
08033:+00087:-00052:+00043:001643.4008:08033
08034:+00122:-00009:+00025:001643.4008:08034
08035:+00135:-00017:-00012:001643.4008:08035
08036:+00123:-00017:+00059:001643.4008:08036
08037:+00120:-00022:+00128:001643.4008:08037
08038:+00108:+00001:+00149:001643.4008:08038
08039:+00054:-00016:+00077:001643.4008:08039
08040:+00037:-00007:+00095:001643.4008:08040
08041:+00010:+00003:+00126:001619.2519:08041
08042:-00020:-00016:+00115:001619.2519:08042
08043:-00042:-00021:+00109:001619.2519:08043
08044:-00035:+00021:+00100:001619.2519:08044
08045:-00068:-00002:+00012:001619.2519:08045
08046:-00071:-00005:-00059:001619.2519:08046
08047:-00046:+00011:+00084:001619.2519:08047
08048:-00032:+00021:+00058:001619.2519:08048
08049:-00032:+00010:+00044:001619.2519:08049
08050:-00009:+00050:+00070:001619.2519:08050
08051:+00005:+00062:+00121:001619.2519:08051
08052:+00021:+00056:+00121:001619.2519:08052
08053:+00044:+00083:+00087:001619.2519:08053
08054:+00050:+00085:+00014:001620.8170:08054
08055:+00034:+00095:-00009:001620.8170:08055
08056:+00046:+00071:+00055:001620.8170:08056
08057:+00027:+00079:+00100:001620.8170:08057
08058:+00004:+00064:+00071:001620.8170:08058
08059:+00001:+00053:+00043:001620.8170:08059
08060:+00031:+00010:+00030:001620.8170:08060
08061:-00003:+00019:-00018:001620.8170:08061
08062:-00023:+00007:-00008:001620.8170:08062
08063:-00010:+00007:+00038:001620.8170:08063
08064:+00018:+00007:-00002:001620.8170:08064
08065:+00005:-00006:-00032:001620.8170:08065
08066:+00026:+00017:+00031:001673.7871:08066
08067:+00026:+00020:+00085:001673.7871:08067
08068:+00018:+00010:+00066:001673.7871:08068
08069:-00003:+00022:+00074:001673.7871:08069
08070:-00022:-00002:+00032:001673.7871:08070
08071:-00014:-00005:+00071:001673.7871:08071
08072:-00003:+00018:+00054:001673.7871:08072
08073:-00028:+00003:-00003:001673.7871:08073
08074:-00028:-00008:-00020:001673.7871:08074
08075:-00005:-00032:+00003:001673.7871:08075
08076:-00002:-00034:+00029:001673.7871:08076
08077:-00012:-00027:+00026:001673.7871:08077
08078:-00008:-00038:+00001:001623.4785:08078
08079:+00024:-00013:-00014:001623.4785:08079
08080:+00048:-00009:+00025:001623.4785:08080
08081:+00041:-00013:+00054:001623.4785:08081
08082:+00075:-00021:+00061:001623.4785:08082
08083:+00107:-00002:+00048:001623.4785:08083
08084:+00106:+00017:-00011:001623.4785:08084
08085:+00123:+00020:+00027:001623.4785:08085
08086:+00123:-00007:-00011:001623.4785:08086
08087:+00129:-00008:-00036:001623.4785:08087
08088:+00182:-00013:+00070:001623.4785:08088
08089:+00180:-00018:+00007:001623.4785:08089
08090:+00083:-00049:+00043:001587.8883:08090
08091:+00044:-00079:+00015:001587.8883:08091
08092:+00079:-00064:+00064:001587.8883:08092
08093:+00031:-00071:-00010:001587.8883:08093
08094:+00048:-00041:+00006:001587.8883:08094
08095:+00010:-00081:+00035:001587.8883:08095
08096:+00044:-00061:+00036:001587.8883:08096
08097:+00005:-00061:+00013:001587.8883:08097
08098:+00044:-00052:+00009:001587.8883:08098
08099:+00030:-00070:+00020:001587.8883:08099
08100:+00022:-00056:-00029:001587.8883:08100
08101:+00034:-00065:-00018:001587.8883:08101
08102:+00039:-00065:+00007:001587.8883:08102
08103:+00036:-00061:-00004:001593.7556:08103
08104:+00042:-00058:+00004:001593.7556:08104
08105:+00058:-00054:+00009:001593.7556:08105
08106:+00026:-00060:+00007:001593.7556:08106
08107:+00062:-00030:-00022:001593.7556:08107
08108:+00045:-00054:-00009:001593.7556:08108
08109:+00064:-00023:-00076:001593.7556:08109
08110:+00060:-00009:-00032:001593.7556:08110
08111:+00071:-00006:-00025:001593.7556:08111
08112:+00055:+00003:-00018:001593.7556:08112
08113:+00080:+00007:-00036:001593.7556:08113
08114:+00062:-00006:+00002:001593.7556:08114
08115:+00050:-00001:-00041:001593.7556:08115
08116:+00019:-00001:-00056:001498.4460:08116
08117:+00058:+00030:-00072:001498.4460:08117
08118:+00027:+00053:-00066:001498.4460:08118
08119:+00005:+00046:-00049:001498.4460:08119
08120:-00002:+00048:-00022:001498.4460:08120
08121:-00028:+00040:-00060:001498.4460:08121
08122:-00055:+00039:-00063:001498.4460:08122
08123:-00051:+00040:-00028:001498.4460:08123
08124:-00056:+00079:-00062:001498.4460:08124
08125:-00029:+00070:-00087:001498.4460:08125
08126:-00032:+00096:-00092:001498.4460:08126
08127:-00037:+00099:-00077:001498.4460:08127
08128:-00048:+00099:-00065:001498.4460:08128
08129:-00045:+00089:-00089:001498.4460:08129
08130:-00066:+00108:-00078:001415.4870:08130
08131:-00082:+00102:-00076:001415.4870:08131
08132:-00086:+00126:-00088:001415.4870:08132
08133:-00063:+00141:-00089:001415.4870:08133
08134:-00081:+00105:-00094:001415.4870:08134
08135:-00085:+00104:-00037:001415.4870:08135
08136:-00072:+00088:-00029:001415.4870:08136
08137:-00068:+00099:-00018:001415.4870:08137
08138:-00061:+00061:-00042:001415.4870:08138
08139:-00071:+00079:-00022:001415.4870:08139
08140:-00080:+00040:-00035:001415.4870:08140
08141:-00084:+00047:-00050:001415.4870:08141
08142:-00054:+00017:-00074:001415.4870:08142
08143:-00042:+00001:-00046:001415.4870:08143
08144:-00038:-00037:-00007:001415.4870:08144
08145:-00017:-00052:+00004:001374.2587:08145
08146:-00025:-00054:-00029:001374.2587:08146
08147:-00043:-00060:-00037:001374.2587:08147
08148:-00047:-00084:+00005:001374.2587:08148
08149:-00031:-00072:+00022:001374.2587:08149
08150:-00049:-00108:+00001:001374.2587:08150
08151:-00049:-00096:+00016:001374.2587:08151
08152:-00066:-00093:+00051:001374.2587:08152
08153:-00087:-00095:+00052:001374.2587:08153
08154:-00102:-00090:+00064:001374.2587:08154
08155:-00076:-00093:+00092:001374.2587:08155
08156:-00113:-00098:+00020:001374.2587:08156
08157:-00119:-00082:+00004:001374.2587:08157
08158:-00104:-00060:+00009:001374.2587:08158
08159:-00113:-00042:-00001:001374.2587:08159
08160:-00089:-00046:+00005:001374.2587:08160
08161:-00097:-00015:+00015:001247.7286:08161
08162:-00080:-00031:+00015:001247.7286:08162
08163:-00092:-00016:+00025:001247.7286:08163
08164:-00077:+00017:+00028:001247.7286:08164
08165:-00081:+00022:+00049:001247.7286:08165
08166:-00089:+00032:+00052:001247.7286:08166
08167:-00093:+00032:+00033:001247.7286:08167
08168:-00096:+00036:+00067:001247.7286:08168
08169:-00114:+00032:+00051:001247.7286:08169
08170:-00119:+00029:+00056:001247.7286:08170
08171:-00114:+00050:+00088:001247.7286:08171
08172:-00112:+00047:+00065:001247.7286:08172
08173:-00114:+00029:+00074:001247.7286:08173
08174:-00097:+00047:+00085:001247.7286:08174
08175:-00091:+00050:+00063:001247.7286:08175
08176:-00116:+00030:+00067:001247.7286:08176
08177:-00099:+00041:+00067:001247.7286:08177
08178:-00089:+00044:+00047:001186.0626:08178
08179:-00104:+00052:+00038:001186.0626:08179
08180:-00089:+00055:+00039:001186.0626:08180
08181:-00098:+00080:+00053:001186.0626:08181
08182:-00080:+00058:+00058:001186.0626:08182
08183:-00083:+00072:+00055:001186.0626:08183
08184:-00064:+00082:+00073:001186.0626:08184
08185:-00060:+00059:+00057:001186.0626:08185
08186:-00086:+00073:+00019:001186.0626:08186
08187:-00060:+00073:+00024:001186.0626:08187
08188:-00088:+00076:+00037:001186.0626:08188
08189:-00083:+00096:+00037:001186.0626:08189
08190:-00061:+00089:+00048:001186.0626:08190
08191:-00059:+00096:+00058:001186.0626:08191
08192:-00069:+00093:+00004:001186.0626:08192
08193:-00070:+00097:+00016:001186.0626:08193
08194:-00085:+00056:-00002:001234.9487:08194
08195:-00074:+00064:+00025:001234.9487:08195
08196:-00088:+00052:+00019:001234.9487:08196
08197:-00077:+00053:-00002:001234.9487:08197
08198:-00099:+00026:+00000:001234.9487:08198
08199:-00066:+00033:+00014:001234.9487:08199
08200:-00085:+00023:+00013:001234.9487:08200
08201:-00085:-00003:+00017:001234.9487:08201
08202:-00066:-00005:+00052:001234.9487:08202
08203:-00070:-00007:+00021:001234.9487:08203
08204:-00062:-00031:-00005:001234.9487:08204
08205:-00063:-00035:-00032:001234.9487:08205
08206:-00070:-00026:-00008:001234.9487:08206
08207:-00069:-00025:-00028:001234.9487:08207
08208:-00058:-00028:+00004:001234.9487:08208
08209:-00041:-00023:+00037:001234.9487:08209
08210:-00036:-00049:+00000:001266.7410:08210
08211:-00020:-00026:-00013:001266.7410:08211
08212:-00024:-00024:+00010:001266.7410:08212
08213:+00000:-00015:+00004:001266.7410:08213
08214:-00004:-00035:+00001:001266.7410:08214
08215:-00027:-00004:+00020:001266.7410:08215
08216:-00014:-00002:+00012:001266.7410:08216
08217:-00018:+00011:-00004:001266.7410:08217
08218:-00021:+00013:+00023:001266.7410:08218
08219:-00018:+00030:+00040:001266.7410:08219
08220:-00039:+00036:+00052:001266.7410:08220
08221:-00018:+00032:+00026:001266.7410:08221
08222:-00023:+00028:+00010:001266.7410:08222
08223:-00012:+00049:-00047:001266.7410:08223
08224:+00007:+00008:+00096:001266.7410:08224
08225:+00026:+00024:+00022:001324.0928:08225
08226:-00011:+00010:+00009:001324.0928:08226
08227:-00033:-00044:-00004:001324.0928:08227
08228:-00072:-00007:-00001:001324.0928:08228
08229:-00105:-00068:+00036:001324.0928:08229
08230:-00001:-00010:-00047:001324.0928:08230
08231:-00089:-00064:-00024:001324.0928:08231
08232:-00070:-00027:-00046:001324.0928:08232
08233:-00121:-00068:-00030:001324.0928:08233
08234:-00032:-00047:+00017:001324.0928:08234
08235:-00088:-00042:-00006:001324.0928:08235
08236:-00016:-00046:-00039:001324.0928:08236
08237:+00003:-00064:+00059:001324.0928:08237
08238:+00007:-00069:+00068:001324.0928:08238
08239:-00023:-00071:-00003:001430.0787:08239
08240:-00038:-00072:-00095:001430.0787:08240
08241:-00011:-00057:+00021:001430.0787:08241
08242:+00010:-00076:+00023:001430.0787:08242
08243:+00004:-00030:-00078:001430.0787:08243
08244:+00006:-00025:-00066:001430.0787:08244
08245:+00023:-00015:-00056:001430.0787:08245
08246:+00024:+00005:-00029:001430.0787:08246
08247:+00019:+00019:-00015:001430.0787:08247
08248:+00021:+00026:-00045:001430.0787:08248
08249:+00006:+00026:-00054:001430.0787:08249
08250:+00006:+00044:-00038:001430.0787:08250
08251:-00004:+00049:-00014:001430.0787:08251
08252:-00027:+00025:-00043:001430.0787:08252
08253:-00014:+00063:-00035:001452.9794:08253
08254:-00012:+00063:-00022:001452.9794:08254
08255:-00002:+00049:-00038:001452.9794:08255
08256:-00004:+00025:-00043:001452.9794:08256
08257:-00003:+00013:-00045:001452.9794:08257
08258:-00038:+00023:-00060:001452.9794:08258
08259:-00004:+00036:-00084:001452.9794:08259
08260:-00011:+00024:-00109:001452.9794:08260
08261:+00004:+00036:-00106:001452.9794:08261
08262:+00031:+00027:-00050:001452.9794:08262
08263:+00043:+00040:-00025:001452.9794:08263
08264:+00025:+00027:-00011:001452.9794:08264
08265:+00046:+00054:-00025:001452.9794:08265
08266:+00022:+00048:-00006:001502.1125:08266
08267:+00049:+00030:-00062:001502.1125:08267
08268:+00030:+00027:-00107:001502.1125:08268
08269:+00047:+00053:-00069:001502.1125:08269
08270:+00021:+00027:-00077:001502.1125:08270
08271:+00018:+00046:-00062:001502.1125:08271
08272:+00023:+00047:-00003:001502.1125:08272
08273:+00027:+00026:-00032:001502.1125:08273
08274:+00012:+00037:-00049:001502.1125:08274
08275:-00006:+00027:-00095:001502.1125:08275
08276:+00000:+00038:-00133:001502.1125:08276
08277:-00012:+00031:-00113:001502.1125:08277
08278:+00014:+00028:-00073:001502.1125:08278
08279:+00007:+00046:+00008:001593.7659:08279
08280:-00006:+00010:-00019:001593.7659:08280
08281:+00001:+00032:-00044:001593.7659:08281
08282:-00005:+00008:-00091:001593.7659:08282
08283:-00002:+00015:-00085:001593.7659:08283
08284:-00012:-00010:+00010:001593.7659:08284
08285:+00029:-00012:+00051:001593.7659:08285
08286:+00016:-00039:-00015:001593.7659:08286
08287:+00013:-00029:-00011:001593.7659:08287
08288:+00015:-00040:-00017:001593.7659:08288
08289:-00027:-00064:+00005:001593.7659:08289
08290:-00014:-00059:-00012:001593.7659:08290
08291:-00022:-00068:+00005:001594.3525:08291
08292:+00010:-00061:-00023:001594.3525:08292
08293:+00006:-00077:-00042:001594.3525:08293
08294:+00036:-00094:+00055:001594.3525:08294
08295:+00052:-00072:+00128:001594.3525:08295
08296:+00054:-00076:+00144:001594.3525:08296
08297:+00068:-00076:+00159:001594.3525:08297
08298:+00085:-00077:+00099:001594.3525:08298
08299:+00096:-00042:+00018:001594.3525:08299
08300:+00124:-00029:+00001:001594.3525:08300
08301:+00140:-00028:+00001:001594.3525:08301
08302:+00138:-00038:-00003:001594.3525:08302
08303:+00149:-00009:+00050:001594.3525:08303
08304:+00150:+00002:+00096:001610.3603:08304
08305:+00134:+00017:+00108:001610.3603:08305
08306:+00123:+00022:+00107:001610.3603:08306
08307:+00094:+00043:+00081:001610.3603:08307
08308:+00061:+00082:+00175:001610.3603:08308
08309:+00042:+00076:+00110:001610.3603:08309
08310:-00043:+00071:+00037:001610.3603:08310
08311:-00058:+00074:+00061:001610.3603:08311
08312:-00074:+00076:+00102:001610.3603:08312
08313:-00107:+00083:+00103:001610.3603:08313
08314:-00130:+00074:+00049:001610.3603:08314
08315:-00111:+00070:+00093:001610.3603:08315
08316:-00096:+00059:+00113:001669.3392:08316
08317:-00073:+00059:+00061:001669.3392:08317
08318:-00045:+00080:+00070:001669.3392:08318
08319:-00039:+00064:+00052:001669.3392:08319
08320:-00013:+00045:+00018:001669.3392:08320
08321:-00012:+00039:+00088:001669.3392:08321
08322:+00001:+00036:+00079:001669.3392:08322
08323:+00011:+00015:+00091:001669.3392:08323
08324:+00027:+00006:+00082:001669.3392:08324
08325:+00029:-00016:+00043:001669.3392:08325
08326:+00005:-00031:+00010:001669.3392:08326
08327:+00045:-00023:+00001:001669.3392:08327
08328:+00038:-00033:+00031:001634.1284:08328
08329:+00061:-00014:+00033:001634.1284:08329
08330:+00072:+00002:+00055:001634.1284:08330
08331:+00059:-00008:+00055:001634.1284:08331
08332:+00041:-00020:-00015:001634.1284:08332
08333:+00047:-00010:+00016:001634.1284:08333
08334:+00042:-00012:+00023:001634.1284:08334
08335:+00000:-00038:+00049:001634.1284:08335
08336:+00012:-00013:+00011:001634.1284:08336
08337:+00003:-00053:+00016:001634.1284:08337
08338:+00024:-00029:+00142:001634.1284:08338
08339:+00005:-00044:+00129:001634.1284:08339
08340:+00017:-00032:+00022:001627.1582:08340
08341:+00011:-00029:-00048:001627.1582:08341
08342:-00012:-00013:-00019:001627.1582:08342
08343:-00013:-00048:+00040:001627.1582:08343
08344:-00015:-00033:+00057:001627.1582:08344
08345:+00001:-00035:+00056:001627.1582:08345
08346:-00009:-00020:+00079:001627.1582:08346
08347:+00009:+00000:+00079:001627.1582:08347
08348:+00021:+00004:+00052:001627.1582:08348
08349:+00055:+00016:-00026:001627.1582:08349
08350:+00104:+00014:-00044:001627.1582:08350
08351:+00137:+00013:-00053:001627.1582:08351
08352:+00156:+00028:-00011:001649.8050:08352
08353:+00145:+00037:+00034:001649.8050:08353
08354:+00167:+00022:+00062:001649.8050:08354
08355:+00164:+00009:+00050:001649.8050:08355
08356:+00142:-00018:+00011:001649.8050:08356
08357:+00121:-00036:+00019:001649.8050:08357
08358:+00133:-00027:+00040:001649.8050:08358
08359:+00086:-00082:+00106:001649.8050:08359
08360:+00026:-00087:+00038:001649.8050:08360
08361:+00027:-00101:+00050:001649.8050:08361
08362:+00007:-00127:+00054:001649.8050:08362
08363:-00024:-00113:+00024:001649.8050:08363
08364:+00013:-00116:-00024:001649.8050:08364
08365:+00044:-00108:+00022:001572.2086:08365
08366:+00037:-00101:-00045:001572.2086:08366
08367:+00048:-00087:-00035:001572.2086:08367
08368:+00018:-00140:+00006:001572.2086:08368
08369:+00048:-00106:+00023:001572.2086:08369
08370:+00007:-00104:-00027:001572.2086:08370
08371:+00021:-00075:-00009:001572.2086:08371
08372:+00010:-00099:+00023:001572.2086:08372
08373:+00024:-00039:-00029:001572.2086:08373
08374:+00007:-00046:-00007:001572.2086:08374
08375:+00043:-00035:-00032:001572.2086:08375
08376:+00029:-00031:-00018:001572.2086:08376
08377:+00022:+00002:-00076:001572.2086:08377
08378:+00043:-00002:-00088:001507.5371:08378
08379:+00038:+00034:-00060:001507.5371:08379
08380:+00020:+00012:-00038:001507.5371:08380
08381:+00056:+00050:-00046:001507.5371:08381
08382:+00052:+00050:-00059:001507.5371:08382
08383:+00057:+00041:-00047:001507.5371:08383
08384:+00009:+00035:+00007:001507.5371:08384
08385:+00006:+00047:-00063:001507.5371:08385
08386:-00024:+00028:-00055:001507.5371:08386
08387:-00038:+00051:-00105:001507.5371:08387
08388:-00016:+00030:-00082:001507.5371:08388
08389:-00030:+00042:-00069:001507.5371:08389
08390:-00031:+00053:-00058:001507.5371:08390
08391:-00023:+00056:-00014:001507.5371:08391
08392:-00037:+00044:-00015:001471.6071:08392
08393:-00042:+00062:-00057:001471.6071:08393
08394:-00043:+00066:-00074:001471.6071:08394
08395:-00039:+00072:-00085:001471.6071:08395
08396:-00031:+00084:-00117:001471.6071:08396
08397:-00032:+00090:-00091:001471.6071:08397
08398:-00056:+00091:-00095:001471.6071:08398
08399:-00044:+00113:-00109:001471.6071:08399
08400:-00051:+00110:-00066:001471.6071:08400
08401:-00069:+00113:-00056:001471.6071:08401
08402:-00085:+00095:-00038:001471.6071:08402
08403:-00075:+00097:-00037:001471.6071:08403
08404:-00084:+00073:-00040:001471.6071:08404
08405:-00085:+00060:-00035:001471.6071:08405
08406:-00075:+00064:-00067:001471.6071:08406
08407:-00075:+00044:-00078:001336.0410:08407
08408:-00082:+00013:-00038:001336.0410:08408
08409:-00074:-00005:-00009:001336.0410:08409
08410:-00086:+00006:+00002:001336.0410:08410
08411:-00059:-00036:+00035:001336.0410:08411
08412:-00084:-00046:-00009:001336.0410:08412
08413:-00071:-00044:-00035:001336.0410:08413
08414:-00055:-00066:-00070:001336.0410:08414
08415:-00045:-00055:-00082:001336.0410:08415
08416:-00054:-00081:-00005:001336.0410:08416
08417:-00052:-00085:+00068:001336.0410:08417
08418:-00051:-00098:+00061:001336.0410:08418
08419:-00057:-00114:+00071:001336.0410:08419
08420:-00072:-00100:+00013:001336.0410:08420
08421:-00095:-00109:+00030:001336.0410:08421
08422:-00091:-00107:-00016:001336.0410:08422
08423:-00089:-00072:+00002:001225.5173:08423
08424:-00085:-00069:+00072:001225.5173:08424
08425:-00075:-00064:+00056:001225.5173:08425
08426:-00087:-00040:+00051:001225.5173:08426
08427:-00074:-00023:+00058:001225.5173:08427
08428:-00089:-00008:+00023:001225.5173:08428
08429:-00098:-00006:+00056:001225.5173:08429
08430:-00074:+00014:+00055:001225.5173:08430
08431:-00099:+00034:+00089:001225.5173:08431
08432:-00077:+00044:+00052:001225.5173:08432
08433:-00103:+00068:+00048:001225.5173:08433
08434:-00089:+00066:+00014:001225.5173:08434
08435:-00119:+00053:+00019:001225.5173:08435
08436:-00108:+00065:+00067:001225.5173:08436
08437:-00128:+00066:+00071:001225.5173:08437
08438:-00093:+00077:+00059:001225.5173:08438
08439:-00096:+00071:+00087:001225.5173:08439
08440:-00095:+00084:+00083:001207.8422:08440
08441:-00115:+00084:+00074:001207.8422:08441
08442:-00101:+00081:+00069:001207.8422:08442
08443:-00092:+00079:+00073:001207.8422:08443
08444:-00093:+00083:+00051:001207.8422:08444
08445:-00112:+00071:+00034:001207.8422:08445
08446:-00090:+00083:+00028:001207.8422:08446
08447:-00105:+00081:+00038:001207.8422:08447
08448:-00102:+00082:+00068:001207.8422:08448
08449:-00099:+00068:+00054:001207.8422:08449
08450:-00081:+00058:+00018:001207.8422:08450
08451:-00045:+00074:+00014:001207.8422:08451
08452:-00049:+00092:+00030:001207.8422:08452
08453:-00051:+00084:+00064:001207.8422:08453
08454:-00052:+00074:+00059:001207.8422:08454
08455:-00043:+00093:+00023:001207.8422:08455
08456:-00035:+00077:-00011:001204.2507:08456
08457:-00029:+00055:+00003:001204.2507:08457
08458:-00056:+00041:+00002:001204.2507:08458
08459:-00071:+00043:-00001:001204.2507:08459
08460:-00073:+00052:+00057:001204.2507:08460
08461:-00061:+00040:+00033:001204.2507:08461
08462:-00087:+00033:+00023:001204.2507:08462
08463:-00087:+00037:+00015:001204.2507:08463
08464:-00088:+00035:+00029:001204.2507:08464
08465:-00076:+00035:+00040:001204.2507:08465
08466:-00112:+00033:+00014:001204.2507:08466
08467:-00092:+00032:+00050:001204.2507:08467
08468:-00109:+00012:+00056:001204.2507:08468
08469:-00129:+00018:-00042:001204.2507:08469
08470:-00111:+00013:-00044:001204.2507:08470
08471:-00118:+00022:-00025:001204.2507:08471
08472:-00096:+00018:-00026:001262.6190:08472
08473:-00080:+00021:+00012:001262.6190:08473
08474:-00054:+00034:+00017:001262.6190:08474
08475:-00054:+00023:+00028:001262.6190:08475
08476:-00009:+00019:+00037:001262.6190:08476
08477:+00002:+00022:+00052:001262.6190:08477
08478:+00013:-00001:+00054:001262.6190:08478
08479:+00011:-00004:+00038:001262.6190:08479
08480:+00032:-00006:+00037:001262.6190:08480
08481:+00004:-00022:+00005:001262.6190:08481
08482:-00006:-00015:-00011:001262.6190:08482
08483:+00013:-00021:-00036:001262.6190:08483
08484:-00098:-00064:-00027:001262.6190:08484
08485:+00043:-00041:-00012:001262.6190:08485
08486:-00086:-00110:+00014:001262.6190:08486
08487:+00049:-00049:+00003:001371.2355:08487
08488:-00102:-00132:+00091:001371.2355:08488
08489:+00079:-00025:+00008:001371.2355:08489
08490:-00029:-00054:+00100:001371.2355:08490
08491:+00041:+00005:-00005:001371.2355:08491
08492:-00079:-00040:+00037:001371.2355:08492
08493:-00077:-00048:+00004:001371.2355:08493
08494:-00131:-00062:+00075:001371.2355:08494
08495:-00075:-00030:+00024:001371.2355:08495
08496:-00111:-00022:+00021:001371.2355:08496
08497:-00081:-00009:+00006:001371.2355:08497
08498:-00030:-00019:-00048:001371.2355:08498
08499:-00032:-00004:-00120:001371.2355:08499
08500:-00009:-00022:+00006:001371.2355:08500
08501:+00029:-00008:+00177:001389.7332:08501
08502:+00005:+00004:+00149:001389.7332:08502
08503:+00032:+00002:-00007:001389.7332:08503
08504:-00011:-00006:-00112:001389.7332:08504
08505:+00027:+00007:-00125:001389.7332:08505
08506:-00012:-00020:-00040:001389.7332:08506
08507:+00014:+00007:+00055:001389.7332:08507
08508:+00002:-00009:+00024:001389.7332:08508
08509:+00025:-00003:-00060:001389.7332:08509
08510:+00032:+00008:-00072:001389.7332:08510
08511:+00006:+00010:-00071:001389.7332:08511
08512:-00005:+00020:-00033:001389.7332:08512
08513:-00023:+00014:+00002:001389.7332:08513
08514:-00018:+00010:-00006:001389.7332:08514
08515:-00022:+00032:+00007:001431.6600:08515
08516:-00013:+00015:-00024:001431.6600:08516
08517:-00014:+00032:-00008:001431.6600:08517
08518:-00018:-00001:-00063:001431.6600:08518
08519:-00025:+00013:-00049:001431.6600:08519
08520:-00017:-00023:-00052:001431.6600:08520
08521:-00003:-00009:-00031:001431.6600:08521
08522:-00021:-00022:-00078:001431.6600:08522
08523:-00010:-00008:-00080:001431.6600:08523
08524:+00011:-00010:-00102:001431.6600:08524
08525:+00045:-00002:-00072:001431.6600:08525
08526:+00045:+00012:-00061:001431.6600:08526
08527:+00059:+00013:-00024:001431.6600:08527
08528:+00054:+00036:-00016:001526.5540:08528
08529:+00055:+00047:-00011:001526.5540:08529
08530:+00059:+00048:-00020:001526.5540:08530
08531:+00033:+00048:-00050:001526.5540:08531
08532:+00027:+00039:-00066:001526.5540:08532
08533:+00015:+00039:-00102:001526.5540:08533
08534:+00015:+00064:-00141:001526.5540:08534
08535:+00026:+00043:-00081:001526.5540:08535
08536:+00009:+00050:-00019:001526.5540:08536
08537:+00008:+00023:-00020:001526.5540:08537
08538:+00008:+00037:-00051:001526.5540:08538
08539:+00013:+00053:-00087:001526.5540:08539
08540:-00006:+00048:-00119:001526.5540:08540
08541:+00016:+00045:-00081:001537.2812:08541
08542:+00024:+00041:-00037:001537.2812:08542
08543:+00022:+00045:-00008:001537.2812:08543
08544:+00022:+00038:+00000:001537.2812:08544
08545:+00021:+00040:-00063:001537.2812:08545
08546:+00033:+00063:-00111:001537.2812:08546
08547:+00019:+00031:-00080:001537.2812:08547
08548:+00037:+00013:-00031:001537.2812:08548
08549:+00005:+00018:-00036:001537.2812:08549
08550:+00011:+00003:-00094:001537.2812:08550
08551:+00011:+00006:-00061:001537.2812:08551
08552:-00022:-00017:-00040:001537.2812:08552
08553:-00043:+00006:-00050:001537.2812:08553
08554:-00040:+00001:-00016:001569.9642:08554
08555:-00051:-00011:-00004:001569.9642:08555
08556:-00043:-00032:-00079:001569.9642:08556
08557:-00038:-00015:-00064:001569.9642:08557
08558:-00037:-00029:+00001:001569.9642:08558
08559:-00039:-00045:+00115:001569.9642:08559
08560:-00038:-00069:+00136:001569.9642:08560
08561:-00016:-00089:+00119:001569.9642:08561
08562:-00021:-00085:+00061:001569.9642:08562
08563:+00001:-00102:-00041:001569.9642:08563
08564:-00007:-00117:-00071:001569.9642:08564
08565:+00018:-00117:-00068:001569.9642:08565
08566:+00050:-00106:+00005:001651.9349:08566
08567:+00082:-00090:+00109:001651.9349:08567
08568:+00118:-00081:+00156:001651.9349:08568
08569:+00151:-00023:+00209:001651.9349:08569
08570:+00156:+00006:+00197:001651.9349:08570
08571:+00168:+00029:+00132:001651.9349:08571
08572:+00158:+00076:+00070:001651.9349:08572
08573:+00160:+00102:+00064:001651.9349:08573
08574:+00130:+00139:+00082:001651.9349:08574
08575:+00102:+00129:+00104:001651.9349:08575
08576:+00067:+00131:+00109:001651.9349:08576
08577:+00019:+00137:+00061:001651.9349:08577
08578:-00007:+00155:+00033:001623.4422:08578
08579:-00039:+00145:+00045:001623.4422:08579
08580:-00048:+00146:+00045:001623.4422:08580
08581:-00073:+00143:+00046:001623.4422:08581
08582:-00096:+00129:+00043:001623.4422:08582
08583:-00104:+00091:+00109:001623.4422:08583
08584:-00108:+00088:+00091:001623.4422:08584
08585:-00129:+00064:+00075:001623.4422:08585
08586:-00128:+00041:+00075:001623.4422:08586
08587:-00109:+00023:+00113:001623.4422:08587
08588:-00113:-00016:+00061:001623.4422:08588
08589:-00099:-00033:+00049:001623.4422:08589
08590:-00055:-00027:+00046:001623.4422:08590
08591:-00031:-00039:+00057:001624.9915:08591
08592:+00031:-00054:+00035:001624.9915:08592
08593:+00051:-00043:+00066:001624.9915:08593
08594:+00070:-00036:+00070:001624.9915:08594
08595:+00104:-00008:+00044:001624.9915:08595
08596:+00121:-00019:+00067:001624.9915:08596
08597:+00102:+00001:+00095:001624.9915:08597
08598:+00085:-00018:+00066:001624.9915:08598
08599:+00078:-00005:+00031:001624.9915:08599
08600:+00079:+00016:+00035:001624.9915:08600
08601:+00038:+00018:+00015:001624.9915:08601
08602:+00043:+00009:+00012:001624.9915:08602
08603:+00029:+00023:+00020:001678.1987:08603
08604:+00010:-00006:-00022:001678.1987:08604
08605:-00023:-00006:+00022:001678.1987:08605
08606:+00029:+00003:+00069:001678.1987:08606
08607:+00002:+00003:-00026:001678.1987:08607
08608:-00007:-00009:-00001:001678.1987:08608
08609:+00004:+00001:+00020:001678.1987:08609
08610:-00007:+00009:+00012:001678.1987:08610
08611:+00008:-00002:-00053:001678.1987:08611
08612:+00072:-00001:+00107:001678.1987:08612
08613:+00017:-00040:+00056:001678.1987:08613
08614:+00013:-00010:+00116:001678.1987:08614
08615:+00012:-00066:+00007:001636.2386:08615
08616:-00041:-00015:-00020:001636.2386:08616
08617:+00082:-00015:-00043:001636.2386:08617
08618:+00105:-00021:+00037:001636.2386:08618
08619:+00144:-00019:+00007:001636.2386:08619
08620:+00102:-00007:+00015:001636.2386:08620
08621:+00155:-00049:+00032:001636.2386:08621
08622:+00175:-00012:+00047:001636.2386:08622
08623:+00150:-00051:-00006:001636.2386:08623
08624:+00153:-00043:+00069:001636.2386:08624
08625:+00180:-00070:+00052:001636.2386:08625
08626:+00170:-00078:+00130:001636.2386:08626
08627:+00144:-00074:+00191:001608.2845:08627
08628:+00094:-00108:+00078:001608.2845:08628
08629:+00055:-00126:-00098:001608.2845:08629
08630:+00041:-00115:-00057:001608.2845:08630
08631:+00018:-00130:+00013:001608.2845:08631
08632:-00026:-00127:+00040:001608.2845:08632
08633:+00002:-00146:+00015:001608.2845:08633
08634:-00010:-00144:+00077:001608.2845:08634
08635:-00007:-00144:+00018:001608.2845:08635
08636:-00003:-00104:+00018:001608.2845:08636
08637:+00012:-00106:-00034:001608.2845:08637
08638:+00043:-00081:-00040:001608.2845:08638
08639:-00002:-00098:-00002:001608.2845:08639
08640:-00009:-00060:+00047:001618.1729:08640
08641:-00019:-00095:+00069:001618.1729:08641
08642:-00036:-00055:+00011:001618.1729:08642
08643:-00073:-00099:+00019:001618.1729:08643
08644:-00024:-00065:+00013:001618.1729:08644
08645:-00024:-00049:-00028:001618.1729:08645
08646:+00021:-00025:-00041:001618.1729:08646
08647:+00059:-00009:+00005:001618.1729:08647
08648:+00090:+00003:-00043:001618.1729:08648
08649:+00092:+00016:-00035:001618.1729:08649
08650:+00114:+00013:-00010:001618.1729:08650
08651:+00096:+00053:-00024:001618.1729:08651
08652:+00092:+00062:-00016:001618.1729:08652
08653:+00070:+00066:-00008:001520.3776:08653
08654:+00074:+00063:-00054:001520.3776:08654
08655:+00023:+00068:-00035:001520.3776:08655
08656:+00011:+00055:-00026:001520.3776:08656
08657:-00025:+00059:-00053:001520.3776:08657
08658:-00042:+00061:-00078:001520.3776:08658
08659:-00053:+00071:-00050:001520.3776:08659
08660:-00054:+00084:-00063:001520.3776:08660
08661:-00044:+00097:-00072:001520.3776:08661
08662:-00059:+00076:-00076:001520.3776:08662
08663:-00045:+00083:-00050:001520.3776:08663
08664:-00061:+00055:-00068:001520.3776:08664
08665:-00088:+00066:-00102:001520.3776:08665
08666:-00072:+00068:-00106:001520.3776:08666
08667:-00069:+00082:-00093:001436.5659:08667
08668:-00053:+00071:-00078:001436.5659:08668
08669:-00029:+00054:-00048:001436.5659:08669
08670:-00015:+00059:-00050:001436.5659:08670
08671:-00005:+00062:-00065:001436.5659:08671
08672:-00023:+00045:-00054:001436.5659:08672
08673:+00002:+00052:-00053:001436.5659:08673
08674:-00002:+00062:-00083:001436.5659:08674
08675:-00009:+00055:-00081:001436.5659:08675
08676:-00011:+00068:-00102:001436.5659:08676
08677:-00023:+00049:-00074:001436.5659:08677
08678:-00018:+00033:-00034:001436.5659:08678
08679:-00040:-00002:-00026:001436.5659:08679
08680:-00037:-00017:-00061:001436.5659:08680
08681:-00058:-00036:-00037:001390.8242:08681
08682:-00046:-00024:-00033:001390.8242:08682
08683:-00077:-00064:-00029:001390.8242:08683
08684:-00075:-00061:-00004:001390.8242:08684
08685:-00088:-00057:-00012:001390.8242:08685
08686:-00073:-00079:+00025:001390.8242:08686
08687:-00062:-00086:-00077:001390.8242:08687
08688:-00111:-00098:+00043:001390.8242:08688
08689:-00099:-00127:-00049:001390.8242:08689
08690:-00110:-00123:+00011:001390.8242:08690
08691:-00078:-00126:-00016:001390.8242:08691
08692:-00073:-00129:+00017:001390.8242:08692
08693:-00091:-00113:+00019:001390.8242:08693
08694:-00065:-00069:+00020:001390.8242:08694
08695:-00061:-00096:+00054:001390.8242:08695
08696:-00059:-00040:+00013:001390.8242:08696
08697:-00059:-00037:+00057:001242.6842:08697
08698:-00057:-00011:+00071:001242.6842:08698
08699:-00069:+00020:+00045:001242.6842:08699
08700:-00048:+00012:+00038:001242.6842:08700
08701:-00064:+00027:+00052:001242.6842:08701
08702:-00097:+00031:+00069:001242.6842:08702
08703:-00113:+00031:+00067:001242.6842:08703
08704:-00133:+00012:+00046:001242.6842:08704
08705:-00121:+00046:+00065:001242.6842:08705
08706:-00122:+00043:+00072:001242.6842:08706
08707:-00126:+00061:+00095:001242.6842:08707
08708:-00107:+00061:+00088:001242.6842:08708
08709:-00108:+00072:+00067:001242.6842:08709
08710:-00118:+00081:+00070:001242.6842:08710
08711:-00113:+00081:+00069:001242.6842:08711
08712:-00121:+00079:+00052:001242.6842:08712
08713:-00123:+00084:+00073:001242.6842:08713
08714:-00121:+00074:+00071:001155.3653:08714
08715:-00125:+00093:-00011:001155.3653:08715
08716:-00147:+00095:+00038:001155.3653:08716
08717:-00090:+00096:+00068:001155.3653:08717
08718:-00113:+00072:+00077:001155.3653:08718
08719:-00101:+00079:+00085:001155.3653:08719
08720:-00093:+00060:+00064:001155.3653:08720
08721:-00090:+00067:+00044:001155.3653:08721
08722:-00092:+00041:-00011:001155.3653:08722
08723:-00092:+00045:+00040:001155.3653:08723
08724:-00112:+00053:+00041:001155.3653:08724
08725:-00114:+00037:+00019:001155.3653:08725
08726:-00113:+00023:-00014:001155.3653:08726
08727:-00115:+00048:+00021:001155.3653:08727
08728:-00093:+00048:+00000:001155.3653:08728
08729:-00112:+00038:+00032:001155.3653:08729
08730:-00080:+00039:+00027:001155.3653:08730
08731:-00074:+00047:+00022:001183.0291:08731
08732:-00064:+00040:-00033:001183.0291:08732
08733:-00062:+00030:-00031:001183.0291:08733
08734:-00061:+00045:-00015:001183.0291:08734
08735:-00086:+00047:-00011:001183.0291:08735
08736:-00064:+00039:+00007:001183.0291:08736
08737:-00082:+00045:-00010:001183.0291:08737
08738:-00066:+00044:+00004:001183.0291:08738
08739:-00062:+00050:+00021:001183.0291:08739
08740:-00070:+00026:+00053:001183.0291:08740
08741:-00069:+00047:+00040:001183.0291:08741
08742:-00070:+00049:-00001:001183.0291:08742
08743:-00059:+00024:-00014:001183.0291:08743
08744:-00070:+00029:-00013:001183.0291:08744
08745:-00068:+00035:+00001:001183.0291:08745
08746:-00047:+00014:-00001:001183.0291:08746
08747:-00068:+00012:-00015:001183.0291:08747
08748:-00052:+00032:-00016:001210.0865:08748
08749:-00041:+00023:-00005:001210.0865:08749
08750:-00056:+00020:+00004:001210.0865:08750
08751:-00045:+00005:+00042:001210.0865:08751
08752:-00047:-00019:+00056:001210.0865:08752
08753:-00069:-00010:+00067:001210.0865:08753
08754:-00082:-00032:+00038:001210.0865:08754
08755:-00062:-00026:+00037:001210.0865:08755
08756:-00083:-00022:-00001:001210.0865:08756
08757:-00042:-00012:-00064:001210.0865:08757
08758:-00114:-00064:+00050:001210.0865:08758
08759:-00074:-00051:+00002:001210.0865:08759
08760:+00013:-00069:+00015:001210.0865:08760
08761:-00084:-00107:-00030:001210.0865:08761
08762:-00013:-00028:-00027:001210.0865:08762
08763:-00062:-00074:-00039:001272.8825:08763
08764:+00031:-00025:+00006:001272.8825:08764
08765:-00029:-00058:+00019:001272.8825:08765
08766:-00004:-00032:+00014:001272.8825:08766
08767:-00091:-00080:-00007:001272.8825:08767
08768:-00012:-00027:+00045:001272.8825:08768
08769:-00056:-00054:+00051:001272.8825:08769
08770:-00011:+00003:+00022:001272.8825:08770
08771:-00051:-00029:+00039:001272.8825:08771
08772:-00005:+00008:-00012:001272.8825:08772
08773:-00029:+00006:-00020:001272.8825:08773
08774:+00000:+00014:-00047:001272.8825:08774
08775:+00016:+00002:+00007:001272.8825:08775
08776:+00032:+00017:+00125:001272.8825:08776
08777:+00012:-00007:+00080:001272.8825:08777
08778:-00013:+00020:-00043:001395.4118:08778
08779:-00007:+00020:-00106:001395.4118:08779
08780:-00003:+00036:-00083:001395.4118:08780
08781:-00039:+00032:-00046:001395.4118:08781
08782:-00004:+00013:+00045:001395.4118:08782
08783:+00014:+00022:-00002:001395.4118:08783
08784:+00002:+00029:-00072:001395.4118:08784
08785:-00006:+00024:-00063:001395.4118:08785
08786:-00043:+00008:+00007:001395.4118:08786
08787:-00035:+00019:-00006:001395.4118:08787
08788:-00009:+00014:+00007:001395.4118:08788
08789:+00002:+00012:-00070:001395.4118:08789
08790:-00015:+00020:-00082:001395.4118:08790
08791:-00027:+00017:-00060:001395.4118:08791
08792:-00020:-00005:-00045:001431.2341:08792
08793:-00015:-00003:-00054:001431.2341:08793
08794:-00009:+00005:-00031:001431.2341:08794
08795:-00008:-00020:-00019:001431.2341:08795
08796:+00012:-00034:-00043:001431.2341:08796
08797:+00017:-00027:-00030:001431.2341:08797
08798:+00008:-00048:-00017:001431.2341:08798
08799:+00023:-00036:-00066:001431.2341:08799
08800:+00034:-00012:-00038:001431.2341:08800
08801:+00056:-00018:-00058:001431.2341:08801
08802:+00062:+00003:-00064:001431.2341:08802
08803:+00037:-00007:-00069:001431.2341:08803
08804:+00034:+00017:-00072:001431.2341:08804
08805:+00037:+00014:-00047:001480.7889:08805
08806:+00021:+00017:-00060:001480.7889:08806
08807:+00037:+00031:-00094:001480.7889:08807
08808:+00039:+00024:-00069:001480.7889:08808
08809:+00038:+00038:-00053:001480.7889:08809
08810:+00044:+00047:-00016:001480.7889:08810
08811:+00028:+00049:+00027:001480.7889:08811
08812:+00004:+00047:+00008:001480.7889:08812
08813:-00006:+00064:-00003:001480.7889:08813
08814:-00006:+00056:-00051:001480.7889:08814
08815:-00005:+00079:-00052:001480.7889:08815
08816:-00017:+00066:-00085:001480.7889:08816
08817:-00001:+00078:-00108:001480.7889:08817
08818:-00016:+00062:-00108:001579.8366:08818
08819:+00002:+00058:-00056:001579.8366:08819
08820:-00021:+00060:-00052:001579.8366:08820
08821:-00006:+00075:-00055:001579.8366:08821
08822:-00009:+00096:-00084:001579.8366:08822
08823:+00027:+00108:-00074:001579.8366:08823
08824:+00037:+00085:-00024:001579.8366:08824
08825:+00059:+00071:+00025:001579.8366:08825
08826:+00035:+00043:+00001:001579.8366:08826
08827:+00024:+00009:-00004:001579.8366:08827
08828:+00005:-00001:-00024:001579.8366:08828
08829:-00013:-00025:-00058:001579.8366:08829
08830:-00027:-00061:-00066:001579.8366:08830
08831:-00027:-00056:-00073:001580.1735:08831
08832:-00001:-00074:-00066:001580.1735:08832
08833:-00007:-00096:-00005:001580.1735:08833
08834:+00017:-00097:+00033:001580.1735:08834
08835:+00016:-00109:+00080:001580.1735:08835
08836:+00013:-00090:+00064:001580.1735:08836
08837:-00022:-00089:+00065:001580.1735:08837
08838:-00039:-00114:+00036:001580.1735:08838
08839:-00030:-00103:+00010:001580.1735:08839
08840:-00026:-00114:-00008:001580.1735:08840
08841:-00004:-00101:+00025:001580.1735:08841
08842:+00026:-00113:+00021:001580.1735:08842
08843:+00063:-00109:+00108:001606.2034:08843
08844:+00090:-00112:+00180:001606.2034:08844
08845:+00121:-00097:+00184:001606.2034:08845
08846:+00171:-00066:+00132:001606.2034:08846
08847:+00181:-00028:+00078:001606.2034:08847
08848:+00174:-00018:+00062:001606.2034:08848
08849:+00179:+00031:+00080:001606.2034:08849
08850:+00162:+00026:+00105:001606.2034:08850
08851:+00132:+00060:+00098:001606.2034:08851
08852:+00122:+00061:-00059:001606.2034:08852
08853:+00099:+00105:+00100:001606.2034:08853
08854:+00079:+00087:+00126:001606.2034:08854
08855:+00010:+00129:+00127:001667.1348:08855
08856:+00004:+00087:+00159:001667.1348:08856
08857:-00016:+00152:+00097:001667.1348:08857
08858:-00048:+00116:+00024:001667.1348:08858
08859:-00080:+00145:+00005:001667.1348:08859
08860:-00092:+00096:+00071:001667.1348:08860
08861:-00107:+00107:+00049:001667.1348:08861
08862:-00101:+00054:+00076:001667.1348:08862
08863:-00093:+00043:+00131:001667.1348:08863
08864:-00091:+00012:+00090:001667.1348:08864
08865:-00086:+00021:+00076:001667.1348:08865
08866:-00070:-00021:+00040:001667.1348:08866
08867:-00014:-00035:+00036:001631.9293:08867
08868:+00016:-00043:+00007:001631.9293:08868
08869:+00022:-00048:+00037:001631.9293:08869
08870:+00045:-00039:+00030:001631.9293:08870
08871:+00037:-00024:+00036:001631.9293:08871
08872:+00062:-00010:+00039:001631.9293:08872
08873:+00054:-00021:+00048:001631.9293:08873
08874:+00058:-00016:+00073:001631.9293:08874
08875:+00079:+00031:+00083:001631.9293:08875
08876:+00064:+00036:+00033:001631.9293:08876
08877:+00077:+00029:+00020:001631.9293:08877
08878:+00040:+00048:-00002:001631.9293:08878
08879:+00029:+00044:+00005:001631.9293:08879
08880:+00004:+00048:-00007:001631.3576:08880
08881:+00020:+00027:+00013:001631.3576:08881
08882:+00028:+00022:+00020:001631.3576:08882
08883:+00009:-00006:+00018:001631.3576:08883
08884:+00023:-00001:+00046:001631.3576:08884
08885:+00039:-00004:-00015:001631.3576:08885
08886:+00028:+00006:-00064:001631.3576:08886
08887:+00022:+00001:-00032:001631.3576:08887
08888:+00044:-00016:+00022:001631.3576:08888
[truncated: 50,041 more chars]
