# Supplementary material for: Suboptimal Omnidirectional Wheel Design and Implementation
Source: Sensors (Basel). 2021 Jan 28;21(3):865. doi: 10.3390/s21030865 (PMC7865864; doi:10.3390/s21030865)
Supplement: Supplementary file 1 [file sensors-21-00865-s001.zip › 4.-Data 30 Files With Suspension/ACDATA09.TXT]

00001:+00045:-00018:+00096:003684.6699:00001
00002:-00010:-00013:+00079:003684.6699:00002
00003:-00007:-00003:-00063:003559.8466:00003
00004:-00040:+00000:-00047:003559.8466:00004
00005:-00015:-00003:-00028:003559.8466:00005
00006:-00042:+00013:-00043:003559.8466:00006
00007:-00043:+00019:-00031:003559.8466:00007
00008:-00070:+00005:+00013:003559.8466:00008
00009:-00041:-00023:-00052:003632.8571:00009
00010:-00049:+00005:-00010:003632.8571:00010
00011:-00055:-00029:+00097:003632.8571:00011
00012:-00049:-00028:+00113:003632.8571:00012
00013:-00047:-00023:+00063:003632.8571:00013
00014:-00042:-00015:+00046:003632.8571:00014
00015:-00068:+00002:-00031:003621.6083:00015
00016:-00041:+00020:-00094:003621.6083:00016
00017:-00050:+00004:-00002:003621.6083:00017
00018:-00016:-00002:-00014:003621.6083:00018
00019:-00006:-00008:+00049:003621.6083:00019
00020:+00012:-00021:+00085:003529.7285:00020
00021:+00048:-00026:+00131:003529.7285:00021
00022:+00047:-00038:+00069:003529.7285:00022
00023:+00035:-00042:+00010:003529.7285:00023
00024:+00027:-00022:+00032:003529.7285:00024
00025:-00002:-00051:-00037:003529.7285:00025
00026:-00022:-00027:-00046:003622.3698:00026
00027:-00007:-00035:+00007:003622.3698:00027
00028:-00020:-00027:-00036:003622.3698:00028
00029:-00052:-00028:+00017:003622.3698:00029
00030:-00001:-00007:-00020:003622.3698:00030
00031:-00022:-00021:+00066:003652.9658:00031
00032:-00017:-00031:+00002:003652.9658:00032
00033:-00019:-00018:+00027:003652.9658:00033
00034:+00018:+00012:+00032:003652.9658:00034
00035:-00017:+00009:-00054:003652.9658:00035
00036:+00001:+00016:-00036:003652.9658:00036
00037:+00025:+00046:-00041:003559.8999:00037
00038:+00007:+00030:+00009:003559.8999:00038
00039:+00019:+00052:-00028:003559.8999:00039
00040:+00043:+00084:-00018:003559.8999:00040
00041:+00041:+00082:-00024:003559.8999:00041
00042:+00011:+00082:-00065:003675.4853:00042
00043:+00039:+00097:-00060:003675.4853:00043
00044:+00048:+00112:-00039:003675.4853:00044
00045:+00030:+00081:-00061:003675.4853:00045
00046:+00018:+00098:-00002:003675.4853:00046
00047:-00005:+00073:-00036:003675.4853:00047
00048:-00052:+00055:+00058:003695.5681:00048
00049:-00068:+00049:-00045:003695.5681:00049
00050:-00077:+00042:-00032:003695.5681:00050
00051:-00073:+00002:-00042:003695.5681:00051
00052:-00107:+00019:-00064:003695.5681:00052
00053:-00090:+00007:-00075:003601.0720:00053
00054:-00081:-00045:-00010:003601.0720:00054
00055:-00043:-00042:+00003:003601.0720:00055
00056:-00026:-00051:-00099:003601.0720:00056
00057:+00006:-00062:-00027:003601.0720:00057
00058:+00034:-00042:+00046:003601.0720:00058
00059:+00026:-00066:-00050:003718.8374:00059
00060:+00040:-00046:-00016:003718.8374:00060
00061:+00053:-00049:-00018:003718.8374:00061
00062:+00047:-00013:+00032:003718.8374:00062
00063:+00040:-00008:-00077:003718.8374:00063
00064:+00044:+00008:+00004:003717.2075:00064
00065:+00069:+00022:-00005:003717.2075:00065
00066:+00060:+00024:-00058:003717.2075:00066
00067:+00073:+00054:+00000:003717.2075:00067
00068:+00078:+00032:+00027:003717.2075:00068
00069:+00066:+00033:+00029:003632.6232:00069
00070:+00036:+00068:-00054:003632.6232:00070
00071:+00037:+00048:-00039:003632.6232:00071
00072:-00003:+00025:+00047:003632.6232:00072
00073:-00036:+00051:+00040:003632.6232:00073
00074:-00034:+00028:+00105:003632.6232:00074
00075:-00063:+00035:+00131:003707.8566:00075
00076:-00074:+00039:-00037:003707.8566:00076
00077:-00063:+00026:-00004:003707.8566:00077
00078:-00086:+00006:-00039:003707.8566:00078
00079:-00077:+00029:-00145:003707.8566:00079
00080:-00057:+00007:-00073:003728.0688:00080
00081:-00067:+00023:-00064:003728.0688:00081
00082:-00047:+00035:-00063:003728.0688:00082
00083:-00035:+00003:+00069:003728.0688:00083
00084:-00033:-00009:+00095:003728.0688:00084
00085:-00021:-00010:+00013:003728.0688:00085
00086:+00005:-00047:+00087:003611.5986:00086
00087:+00005:-00050:+00128:003611.5986:00087
00088:-00011:-00054:+00078:003611.5986:00088
00089:+00005:-00076:+00000:003611.5986:00089
00090:-00013:-00097:-00058:003611.5986:00090
00091:-00037:-00099:-00109:003718.9199:00091
00092:-00019:-00100:-00126:003718.9199:00092
00093:-00024:-00127:-00019:003718.9199:00093
00094:-00004:-00158:-00001:003718.9199:00094
00095:+00037:-00110:+00048:003718.9199:00095
00096:+00040:-00126:+00091:003718.9199:00096
00097:+00024:-00111:+00126:003706.3356:00097
00098:+00012:-00078:+00086:003706.3356:00098
00099:+00049:-00035:+00040:003706.3356:00099
00100:-00010:-00048:+00061:003706.3356:00100
00101:-00010:+00009:-00051:003706.3356:00101
00102:+00003:+00026:-00080:003611.4340:00102
00103:+00020:+00037:-00153:003611.4340:00103
00104:-00013:+00028:-00099:003611.4340:00104
00105:-00009:+00050:-00113:003611.4340:00105
00106:-00001:+00037:+00064:003611.4340:00106
00107:-00011:+00032:+00100:003718.8374:00107
00108:-00008:+00052:-00013:003718.8374:00108
00109:+00020:+00043:+00038:003718.8374:00109
00110:-00005:+00052:+00032:003718.8374:00110
00111:-00034:+00040:-00030:003718.8374:00111
00112:-00011:+00056:+00009:003718.8374:00112
00113:-00027:+00032:+00025:003706.3520:00113
00114:-00083:+00046:+00012:003706.3520:00114
00115:-00063:+00046:-00051:003706.3520:00115
00116:-00071:+00037:+00010:003706.3520:00116
00117:-00099:+00032:-00025:003706.3520:00117
00118:-00057:+00029:+00013:003601.0097:00118
00119:-00049:+00014:+00042:003601.0097:00119
00120:-00045:+00000:+00086:003601.0097:00120
00121:-00026:+00024:+00065:003601.0097:00121
00122:-00039:+00036:-00043:003601.0097:00122
00123:-00028:+00004:-00079:003601.0097:00123
00124:-00046:-00020:-00107:003707.8977:00124
00125:-00054:-00014:-00126:003707.8977:00125
00126:-00056:-00049:-00105:003707.8977:00126
00127:-00023:-00055:-00128:003707.8977:00127
00128:-00018:-00066:-00030:003707.8977:00128
00129:+00025:-00086:+00003:003706.3603:00129
00130:+00022:-00084:+00085:003706.3603:00130
00131:+00040:-00070:+00079:003706.3603:00131
00132:+00048:-00081:+00094:003706.3603:00132
00133:+00005:-00075:+00116:003706.3603:00133
00134:+00001:-00061:+00030:003706.3603:00134
00135:-00063:-00007:+00002:003621.9582:00135
00136:-00066:+00017:-00006:003621.9582:00136
00137:-00070:+00040:-00046:003621.9582:00137
00138:-00066:+00065:-00046:003621.9582:00138
00139:-00054:+00046:-00028:003621.9582:00139
00140:+00013:+00058:+00016:003718.8457:00140
00141:+00030:+00100:-00109:003718.8457:00141
00142:+00046:+00092:-00046:003718.8457:00142
00143:+00058:+00089:+00104:003718.8457:00143
00144:+00050:+00105:+00044:003718.8457:00144
00145:+00026:+00126:+00095:003717.1748:00145
00146:+00020:+00098:+00029:003717.1748:00146
00147:+00001:+00088:-00153:003717.1748:00147
00148:+00004:+00112:-00097:003717.1748:00148
00149:-00007:+00061:+00017:003717.1748:00149
00150:-00003:+00065:+00009:003717.1748:00150
00151:+00024:+00051:+00066:003643.1440:00151
00152:+00039:+00006:+00081:003643.1440:00152
00153:+00022:+00003:+00051:003643.1440:00153
00154:+00050:-00046:-00036:003643.1440:00154
00155:+00038:-00034:-00068:003643.1440:00155
00156:+00036:-00028:-00064:003752.1147:00156
00157:+00016:-00029:-00026:003752.1147:00157
00158:-00020:-00023:+00201:003752.1147:00158
00159:-00080:-00074:+00344:003752.1147:00159
00160:-00137:-00115:+00202:003752.1147:00160
00161:-00149:-00108:+00031:003752.1147:00161
00162:-00190:-00120:-00251:003783.7233:00162
00163:-00151:-00115:-00254:003783.7233:00163
00164:-00103:-00086:-00114:003783.7233:00164
00165:-00011:-00139:+00311:003783.7233:00165
00166:+00004:-00168:+00511:003783.7233:00166
00167:+00019:-00191:+00213:003697.2167:00167
00168:-00030:-00167:-00146:003697.2167:00168
00169:-00036:-00178:-00309:003697.2167:00169
00170:+00081:-00057:-00555:003697.2167:00170
00171:+00127:-00078:-00235:003697.2167:00171
00172:+00173:-00027:+00060:003808.9519:00172
00173:+00150:-00037:+00498:003808.9519:00173
00174:+00186:-00030:+00586:003808.9519:00174
00175:+00149:-00067:+00488:003808.9519:00175
00176:+00048:+00040:-00068:003808.9519:00176
00177:-00020:+00034:-00243:003829.5446:00177
00178:-00021:+00096:-00188:003829.5446:00178
00179:-00038:+00090:-00233:003829.5446:00179
00180:-00007:+00132:-00277:003829.5446:00180
00181:-00031:+00105:-00209:003829.5446:00181
00182:-00041:+00111:-00091:003829.5446:00182
00183:-00090:+00076:-00019:003719.3198:00183
00184:-00043:+00115:+00120:003719.3198:00184
00185:-00070:+00061:+00104:003719.3198:00185
00186:-00052:+00101:+00085:003719.3198:00186
00187:-00042:+00110:+00077:003719.3198:00187
00188:-00025:+00076:+00078:003797.4506:00188
00189:-00020:+00100:-00165:003797.4506:00189
00190:-00013:+00097:-00088:003797.4506:00190
00191:-00015:+00064:-00086:003797.4506:00191
00192:-00059:+00029:-00080:003797.4506:00192
00193:-00056:+00017:+00080:003772.5441:00193
00194:-00008:-00067:+00131:003772.5441:00194
00195:+00023:-00079:-00112:003772.5441:00195
00196:+00037:-00084:-00172:003772.5441:00196
00197:+00054:-00117:+00017:003772.5441:00197
00198:+00078:-00115:+00025:003772.5441:00198
00199:+00044:-00119:+00070:003653.8300:00199
00200:+00008:-00156:+00295:003653.8300:00200
00201:-00030:-00155:+00075:003653.8300:00201
00202:-00100:-00141:-00003:003653.8300:00202
00203:-00090:-00140:-00038:003653.8300:00203
00204:-00101:-00155:-00128:003729.9333:00204
00205:-00127:-00122:-00165:003729.9333:00205
00206:-00040:-00100:+00003:003729.9333:00206
00207:+00000:-00102:+00118:003729.9333:00207
00208:+00033:-00077:-00005:003729.9333:00208
00209:+00045:-00043:+00107:003729.9333:00209
00210:+00067:-00050:+00135:003695.4875:00210
00211:+00059:-00017:+00026:003695.4875:00211
00212:+00088:+00016:+00095:003695.4875:00212
00213:+00070:+00018:+00152:003695.4875:00213
00214:+00049:+00067:-00003:003695.4875:00214
00215:+00010:+00079:-00034:003580.3481:00215
00216:-00003:+00056:+00016:003580.3481:00216
00217:-00012:+00085:-00037:003580.3481:00217
00218:-00039:+00082:-00063:003580.3481:00218
00219:-00015:+00030:+00123:003580.3481:00219
00220:+00000:+00025:+00068:003580.3481:00220
00221:-00016:+00050:+00027:003653.8959:00221
00222:-00011:+00028:+00053:003653.8959:00222
00223:-00044:+00024:+00091:003653.8959:00223
00224:-00090:+00010:+00087:003653.8959:00224
00225:-00108:+00049:+00052:003653.8959:00225
00226:-00147:+00021:+00020:003631.9799:00226
00227:-00118:+00039:-00079:003631.9799:00227
00228:-00124:+00036:-00105:003631.9799:00228
00229:-00103:+00028:-00064:003631.9799:00229
00230:-00082:-00019:+00009:003631.9799:00230
00231:-00036:-00005:+00021:003631.9799:00231
00232:-00012:-00036:-00039:003539.6757:00232
00233:-00012:-00041:+00066:003539.6757:00233
00234:-00020:-00061:+00040:003539.6757:00234
00235:-00035:-00082:-00040:003539.6757:00235
00236:-00036:-00095:-00036:003539.6757:00236
00237:-00023:-00060:-00087:003643.3977:00237
00238:-00022:-00081:-00153:003643.3977:00238
00239:-00001:-00059:-00043:003643.3977:00239
00240:+00000:-00079:-00087:003643.3977:00240
00241:+00012:-00049:-00046:003643.3977:00241
00242:+00024:-00052:-00044:003643.3977:00242
00243:+00045:-00032:+00108:003674.0993:00243
00244:+00035:-00017:+00047:003674.0993:00244
00245:+00050:-00002:+00073:003674.0993:00245
00246:+00029:+00011:+00092:003674.0993:00246
00247:+00035:+00095:-00024:003674.0993:00247
00248:+00005:+00076:-00081:003601.1032:00248
00249:+00029:+00141:-00097:003601.1032:00249
00250:-00004:+00141:-00177:003601.1032:00250
00251:+00029:+00178:-00111:003601.1032:00251
00252:-00009:+00130:-00051:003601.1032:00252
00253:+00018:+00123:+00024:003601.1032:00253
00254:-00034:+00122:-00066:003718.9282:00254
00255:+00000:+00117:-00074:003718.9282:00255
00256:-00022:+00107:+00014:003718.9282:00256
00257:-00050:+00125:-00079:003718.9282:00257
00258:-00026:+00117:-00040:003718.9282:00258
00259:-00046:+00099:+00057:003728.0773:00259
00260:-00062:+00094:-00063:003728.0773:00260
00261:-00078:+00072:-00019:003728.0773:00261
00262:-00048:+00082:-00058:003728.0773:00262
00263:-00084:+00077:+00012:003728.0773:00263
00264:-00055:+00036:+00023:003728.0773:00264
00265:-00029:+00025:+00052:003643.1679:00265
00266:-00014:+00022:+00000:003643.1679:00266
00267:-00013:+00005:-00024:003643.1679:00267
00268:-00017:-00026:-00101:003643.1679:00268
00269:-00034:-00048:-00074:003643.1679:00269
00270:-00023:-00054:-00056:003740.9785:00270
00271:-00015:-00028:-00060:003740.9785:00271
00272:-00024:-00055:-00066:003740.9785:00272
00273:-00008:-00037:-00059:003740.9785:00273
00274:+00002:-00057:-00017:003740.9785:00274
00275:+00015:-00076:+00076:003739.1921:00275
00276:+00016:-00097:+00016:003739.1921:00276
00277:+00020:-00065:-00016:003739.1921:00277
00278:+00009:-00056:+00067:003739.1921:00278
00279:+00001:-00054:-00010:003739.1921:00279
00280:-00010:-00039:-00013:003739.1921:00280
00281:-00001:+00009:-00042:003632.6787:00281
00282:-00020:+00003:-00021:003632.6787:00282
00283:-00034:+00045:-00028:003632.6787:00283
00284:-00052:+00059:-00027:003632.6787:00284
00285:-00024:+00097:+00057:003632.6787:00285
00286:-00053:+00115:-00005:003740.9704:00286
00287:-00025:+00169:-00096:003740.9704:00287
00288:+00020:+00151:+00092:003740.9704:00288
00289:+00029:+00179:+00072:003740.9704:00289
00290:+00008:+00185:-00091:003740.9704:00290
00291:-00034:+00163:-00062:003750.2409:00291
00292:+00019:+00139:-00092:003750.2409:00292
00293:+00015:+00092:-00124:003750.2409:00293
00294:-00039:+00126:-00114:003750.2409:00294
00295:+00000:+00071:+00113:003750.2409:00295
00296:+00018:+00053:+00040:003750.2409:00296
00297:+00030:+00040:-00016:003664.6196:00297
00298:+00062:+00070:+00061:003664.6196:00298
00299:+00073:+00050:+00062:003664.6196:00299
00300:+00025:+00043:-00075:003664.6196:00300
00301:+00063:+00064:+00007:003664.6196:00301
00302:+00055:+00023:+00043:003740.9868:00302
00303:+00006:+00037:+00068:003740.9868:00303
00304:+00010:-00017:+00121:003740.9868:00304
00305:+00021:-00009:+00138:003740.9868:00305
00306:-00018:-00013:-00110:003740.9868:00306
00307:-00004:-00015:-00103:003740.9868:00307
00308:+00003:-00023:-00127:003728.1921:00308
00309:+00015:-00027:-00143:003728.1921:00309
00310:-00023:-00015:-00135:003728.1921:00310
00311:-00010:-00011:-00077:003728.1921:00311
00312:-00036:-00047:-00004:003728.1921:00312
00313:-00006:-00045:+00077:003601.1262:00313
00314:-00028:-00079:+00178:003601.1262:00314
00315:-00030:-00057:+00137:003601.1262:00315
00316:-00086:-00053:-00004:003601.1262:00316
00317:-00096:-00079:+00008:003601.1262:00317
00318:-00105:-00069:-00016:003601.1262:00318
00319:-00093:-00066:+00000:003675.3486:00319
00320:-00092:-00052:-00031:003675.3486:00320
00321:-00058:-00060:-00009:003675.3486:00321
00322:-00014:-00051:-00029:003675.3486:00322
00323:-00039:-00040:+00039:003675.3486:00323
00324:-00022:-00029:+00092:003663.5336:00324
00325:+00004:-00021:+00071:003663.5336:00325
00326:+00015:-00019:+00084:003663.5336:00326
00327:+00047:+00011:+00087:003663.5336:00327
00328:+00028:+00038:+00108:003663.5336:00328
00329:+00018:+00027:+00061:003663.5336:00329
00330:-00006:+00046:+00043:003570.1711:00330
00331:+00034:+00055:+00117:003570.1711:00331
00332:-00014:+00086:+00057:003570.1711:00332
00333:-00037:+00077:-00086:003570.1711:00333
00334:+00005:+00091:-00066:003570.1711:00334
00335:-00009:+00061:-00015:003664.6469:00335
00336:-00014:+00081:-00045:003664.6469:00336
00337:+00017:+00056:-00014:003664.6469:00337
00338:+00051:+00065:+00039:003664.6469:00338
00339:+00013:+00067:+00084:003664.6469:00339
00340:+00039:+00056:+00173:003664.6469:00340
00341:+00027:+00049:+00168:003674.1074:00341
00342:+00016:+00051:+00109:003674.1074:00342
00343:+00029:+00080:-00042:003674.1074:00343
00344:+00006:+00057:-00065:003674.1074:00344
00345:-00009:+00036:-00058:003674.1074:00345
00346:-00033:-00002:+00049:003570.0258:00346
00347:-00016:-00035:+00115:003570.0258:00347
00348:-00037:-00041:+00079:003570.0258:00348
00349:-00036:-00071:-00037:003570.0258:00349
00350:-00040:-00090:+00017:003570.0258:00350
00351:-00014:-00120:+00064:003570.0258:00351
00352:-00020:-00104:+00063:003675.3405:00352
00353:+00005:-00121:+00027:003675.3405:00353
00354:+00019:-00111:-00038:003675.3405:00354
00355:-00005:-00100:-00030:003675.3405:00355
00356:-00012:-00088:-00037:003675.3405:00356
00357:-00006:-00091:+00063:003684.7504:00357
00358:+00024:-00066:+00076:003684.7504:00358
00359:+00026:-00060:+00029:003684.7504:00359
00360:+00054:-00007:+00028:003684.7504:00360
00361:+00055:-00017:+00009:003684.7504:00361
00362:+00077:+00008:-00005:003684.7504:00362
00363:+00078:+00010:+00002:003590.6376:00363
00364:+00065:+00039:-00017:003590.6376:00364
00365:+00030:+00030:-00073:003590.6376:00365
00366:-00008:+00032:-00082:003590.6376:00366
00367:-00036:+00027:-00032:003590.6376:00367
00368:-00029:+00044:-00063:003696.9653:00368
00369:-00051:+00054:-00014:003696.9653:00369
00370:-00027:+00041:+00067:003696.9653:00370
00371:-00045:+00070:+00068:003696.9653:00371
00372:-00055:+00060:-00001:003696.9653:00372
00373:-00034:+00075:+00007:003717.3212:00373
00374:-00016:+00080:-00072:003717.3212:00374
00375:-00014:+00100:-00138:003717.3212:00375
00376:-00007:+00095:-00080:003717.3212:00376
00377:-00003:+00073:-00029:003717.3212:00377
00378:+00005:+00062:-00024:003717.3212:00378
00379:+00032:+00062:-00041:003632.5124:00379
00380:+00016:+00061:-00064:003632.5124:00380
00381:+00032:+00066:-00029:003632.5124:00381
00382:+00030:+00072:+00007:003632.5124:00382
00383:+00009:+00058:+00051:003632.5124:00383
00384:+00009:+00053:+00025:003718.7963:00384
00385:+00016:+00064:-00060:003718.7963:00385
00386:+00000:+00028:-00078:003718.7963:00386
00387:-00043:+00022:-00132:003718.7963:00387
00388:-00085:+00006:-00161:003718.7963:00388
00389:-00070:-00004:-00102:003718.7963:00389
00390:-00059:-00041:-00107:003717.1828:00390
00391:-00078:-00025:-00068:003717.1828:00391
00392:-00040:-00063:-00050:003717.1828:00392
00393:-00014:-00041:+00009:003717.1828:00393
00394:-00025:-00092:+00048:003717.1828:00394
00395:-00005:-00077:+00048:003611.5202:00395
00396:-00025:-00079:+00013:003611.5202:00396
00397:-00005:-00060:-00006:003611.5202:00397
00398:-00039:-00052:-00085:003611.5202:00398
00399:-00030:-00048:-00110:003611.5202:00399
00400:-00032:-00052:-00125:003611.5202:00400
00401:-00057:-00040:-00126:003718.7138:00401
00402:-00049:-00052:-00086:003718.7138:00402
00403:+00000:-00062:+00056:003718.7138:00403
00404:+00002:-00054:+00042:003718.7138:00404
00405:+00030:-00037:+00078:003718.7138:00405
00406:+00060:-00027:+00077:003706.3679:00406
00407:+00035:-00025:+00052:003706.3679:00407
00408:+00007:+00001:-00014:003706.3679:00408
00409:+00006:+00032:+00025:003706.3679:00409
00410:+00005:+00025:-00007:003706.3679:00410
00411:-00013:+00067:-00052:003621.9111:00411
00412:+00005:+00082:-00116:003621.9111:00412
00413:-00009:+00099:-00026:003621.9111:00413
00414:+00011:+00098:-00079:003621.9111:00414
00415:+00011:+00111:-00023:003621.9111:00415
00416:+00065:+00072:+00121:003621.9111:00416
00417:+00050:+00098:+00096:003707.8649:00417
00418:+00013:+00099:+00014:003707.8649:00418
00419:-00006:+00068:+00035:003707.8649:00419
00420:-00025:+00071:-00003:003707.8649:00420
00421:-00064:+00037:-00037:003707.8649:00421
00422:-00075:+00012:-00001:003706.4248:00422
00423:-00098:+00023:-00026:003706.4248:00423
00424:-00116:-00007:-00073:003706.4248:00424
00425:-00116:-00030:-00083:003706.4248:00425
00426:-00109:-00025:-00037:003706.4248:00426
00427:-00061:-00070:+00051:003706.4248:00427
00428:-00058:-00072:+00065:003601.1811:00428
00429:-00012:-00092:+00092:003601.1811:00429
00430:-00005:-00096:+00060:003601.1811:00430
00431:-00006:-00094:+00024:003601.1811:00431
00432:-00007:-00106:+00052:003601.1811:00432
00433:-00020:-00107:-00004:003707.8566:00433
00434:-00008:-00082:-00035:003707.8566:00434
00435:-00006:-00092:-00080:003707.8566:00435
00436:+00013:-00058:-00116:003707.8566:00436
00437:+00033:-00059:-00060:003707.8566:00437
00438:+00071:-00048:-00082:003707.8566:00438
00439:+00074:-00051:+00016:003717.2233:00439
00440:+00114:-00028:+00086:003717.2233:00440
00441:+00118:+00004:+00113:003717.2233:00441
00442:+00121:+00002:+00166:003717.2233:00442
00443:+00097:+00000:+00068:003717.2233:00443
00444:+00063:+00029:+00011:003632.5756:00444
00445:+00044:+00049:-00077:003632.5756:00445
00446:-00015:+00039:-00094:003632.5756:00446
00447:-00015:+00054:-00039:003632.5756:00447
00448:-00030:+00049:-00036:003632.5756:00448
00449:-00043:+00037:-00040:003741.0871:00449
00450:-00048:+00050:-00029:003741.0871:00450
00451:-00026:+00055:-00038:003741.0871:00451
00452:-00055:+00051:+00035:003741.0871:00452
00453:-00031:+00068:+00029:003741.0871:00453
00454:-00029:+00074:+00054:003741.0871:00454
00455:-00027:+00054:+00104:003761.3220:00455
00456:-00056:+00082:+00033:003761.3220:00456
00457:-00078:+00085:-00044:003761.3220:00457
00458:-00031:+00061:-00013:003761.3220:00458
00459:-00065:+00052:-00065:003761.3220:00459
00460:-00030:+00040:-00120:003675.4238:00460
00461:-00019:+00048:+00020:003675.4238:00461
00462:+00020:+00022:+00048:003675.4238:00462
00463:+00014:-00003:-00044:003675.4238:00463
00464:+00062:+00003:+00056:003675.4238:00464
00465:+00061:-00030:+00079:003774.5957:00465
00466:+00051:-00053:+00009:003774.5957:00466
00467:+00062:-00043:+00096:003774.5957:00467
00468:-00004:-00060:+00075:003774.5957:00468
00469:-00005:-00095:-00002:003774.5957:00469
00470:-00016:-00058:-00021:003774.5957:00470
00471:-00012:-00041:+00005:003772.4853:00471
00472:-00041:-00074:-00065:003772.4853:00472
00473:-00021:-00076:-00079:003772.4853:00473
00474:-00004:-00071:+00075:003772.4853:00474
00475:-00009:-00091:+00029:003772.4853:00475
00476:-00005:-00085:+00068:003686.3737:00476
00477:+00032:-00060:+00209:003686.3737:00477
00478:+00047:-00101:+00107:003686.3737:00478
00479:+00044:-00062:-00032:003686.3737:00479
00480:+00041:-00037:-00048:003686.3737:00480
00481:+00080:-00069:+00061:003797.5021:00481
00482:+00051:-00024:-00035:003797.5021:00482
00483:+00064:-00001:-00013:003797.5021:00483
00484:+00040:-00030:-00066:003797.5021:00484
00485:+00029:+00016:+00008:003797.5021:00485
00486:+00023:+00028:+00149:003797.5021:00486
00487:-00019:+00005:+00104:003795.1311:00487
00488:-00041:+00004:-00023:003795.1311:00488
00489:-00011:+00059:-00167:003795.1311:00489
00490:+00002:+00023:+00070:003795.1311:00490
00491:-00035:+00028:+00076:003795.1311:00491
00492:-00043:+00028:+00237:003708.2558:00492
00493:-00061:-00029:+00200:003708.2558:00493
00494:-00056:-00008:+00093:003708.2558:00494
00495:-00038:-00034:-00306:003708.2558:00495
00496:-00034:-00027:-00526:003708.2558:00496
00497:+00031:-00045:-00360:003786.0444:00497
00498:+00088:-00042:+00005:003786.0444:00498
00499:+00070:-00042:+00128:003786.0444:00499
00500:+00051:-00093:+00340:003786.0444:00500
00501:+00082:-00079:+00379:003786.0444:00501
00502:+00015:-00077:+00260:003786.0444:00502
00503:-00009:-00078:+00177:003772.4938:00503
00504:-00003:-00073:-00041:003772.4938:00504
00505:+00010:-00036:-00169:003772.4938:00505
00506:+00048:+00005:-00275:003772.4938:00506
00507:+00028:+00001:-00233:003772.4938:00507
00508:+00017:+00018:-00185:003632.5361:00508
00509:-00016:+00007:-00131:003632.5361:00509
00510:-00031:+00005:-00049:003632.5361:00510
00511:-00067:-00024:-00048:003632.5361:00511
00512:-00062:-00011:+00027:003632.5361:00512
00513:-00029:-00012:+00177:003632.5361:00513
00514:-00028:-00018:+00143:003696.9897:00514
00515:-00032:-00001:+00076:003696.9897:00515
00516:-00058:-00003:+00098:003696.9897:00516
00517:-00100:+00002:-00067:003696.9897:00517
00518:-00108:+00014:-00069:003696.9897:00518
00519:-00123:-00040:-00098:003674.1630:00519
00520:-00146:-00067:-00207:003674.1630:00520
00521:-00086:-00077:-00249:003674.1630:00521
00522:-00034:-00079:-00005:003674.1630:00522
00523:-00009:-00110:+00152:003674.1630:00523
00524:+00008:-00087:+00042:003674.1630:00524
00525:+00038:-00086:+00008:003549.7629:00525
00526:+00080:-00056:+00080:003549.7629:00526
00527:+00049:-00091:-00016:003549.7629:00527
00528:+00028:-00027:+00191:003549.7629:00528
00529:+00069:-00051:+00248:003549.7629:00529
00530:+00019:-00029:-00067:003643.3344:00530
00531:+00012:-00046:-00142:003643.3344:00531
00532:+00064:-00014:-00096:003643.3344:00532
00533:-00056:-00097:-00009:003643.3344:00533
00534:-00031:-00065:-00106:003643.3344:00534
00535:-00002:-00063:-00105:003643.3344:00535
00536:+00013:-00080:-00005:003652.9970:00536
00537:+00014:-00075:+00098:003652.9970:00537
00538:+00025:-00016:+00168:003652.9970:00538
00539:+00008:-00027:+00028:003652.9970:00539
00540:+00033:+00022:-00066:003652.9970:00540
00541:+00009:+00083:-00108:003539.6984:00541
00542:-00009:+00062:+00045:003539.6984:00542
00543:-00064:+00049:+00069:003539.6984:00543
00544:-00054:+00059:-00093:003539.6984:00544
00545:-00019:+00077:-00128:003539.6984:00545
00546:-00011:+00068:-00042:003539.6984:00546
00547:-00016:+00047:-00056:003643.3027:00547
00548:-00027:+00028:-00020:003643.3027:00548
00549:-00032:+00027:+00026:003643.3027:00549
00550:-00038:+00013:+00039:003643.3027:00550
00551:-00045:+00013:+00006:003643.3027:00551
00552:-00097:-00002:+00079:003642.4191:00552
00553:-00077:-00022:+00132:003642.4191:00553
00554:-00091:-00010:+00029:003642.4191:00554
00555:-00077:-00036:-00048:003642.4191:00555
00556:-00047:-00043:-00030:003642.4191:00556
00557:-00060:-00049:-00156:003642.4191:00557
00558:-00069:-00041:-00090:003559.8312:00558
00559:-00010:-00052:-00053:003559.8312:00559
00560:-00025:-00026:-00053:003559.8312:00560
00561:+00021:-00045:-00064:003559.8312:00561
00562:+00061:-00019:+00137:003559.8312:00562
00563:+00042:+00008:+00170:003664.5830:00563
00564:+00052:+00020:+00116:003664.5830:00564
00565:+00082:+00054:+00155:003664.5830:00565
00566:+00066:+00064:+00010:003664.5830:00566
00567:-00007:+00043:-00071:003664.5830:00567
00568:+00014:+00065:-00160:003664.5830:00568
00569:-00010:+00048:-00184:003663.4780:00569
00570:-00048:+00010:-00196:003663.4780:00570
00571:-00029:-00001:-00117:003663.4780:00571
00572:-00017:-00017:-00072:003663.4780:00572
00573:-00019:-00003:+00050:003663.4780:00573
00574:+00003:+00027:+00115:003590.5991:00574
00575:-00001:+00037:+00129:003590.5991:00575
00576:-00001:+00051:+00109:003590.5991:00576
00577:-00035:+00062:-00029:003590.5991:00577
00578:-00064:+00075:-00016:003590.5991:00578
00579:-00094:+00082:+00048:003590.5991:00579
00580:-00094:+00077:-00048:003686.0485:00580
00581:-00084:+00110:-00111:003686.0485:00581
00582:-00083:+00061:-00088:003686.0485:00582
00583:-00042:+00081:-00073:003686.0485:00583
00584:-00005:+00080:-00080:003686.0485:00584
00585:+00018:+00058:+00029:003695.4875:00585
00586:+00071:+00036:+00089:003695.4875:00586
00587:+00087:+00058:-00035:003695.4875:00587
00588:+00095:+00064:+00046:003695.4875:00588
00589:+00066:+00001:+00264:003695.4875:00589
00590:-00013:+00016:+00001:003695.4875:00590
00591:-00053:+00037:-00040:003611.4653:00591
00592:-00059:-00026:+00063:003611.4653:00592
00593:-00101:-00009:-00067:003611.4653:00593
00594:-00092:-00014:-00116:003611.4653:00594
00595:-00061:-00066:+00020:003611.4653:00595
00596:-00066:-00065:-00040:003696.8837:00596
00597:-00040:-00041:-00119:003696.8837:00597
00598:-00006:-00051:+00070:003696.8837:00598
00599:+00016:-00034:+00132:003696.8837:00599
00600:+00004:-00030:+00050:003696.8837:00600
00601:-00009:+00015:+00053:003696.8837:00601
00602:-00024:+00039:+00026:003706.3276:00602
00603:-00027:+00026:-00029:003706.3276:00603
00604:-00033:+00059:-00067:003706.3276:00604
00605:-00037:+00058:+00011:003706.3276:00605
00606:-00007:+00053:-00083:003706.3276:00606
00607:+00020:+00063:-00091:003611.4653:00607
00608:+00056:+00043:-00032:003611.4653:00608
00609:+00057:+00039:+00081:003611.4653:00609
00610:+00071:+00050:+00065:003611.4653:00610
00611:+00075:+00055:+00050:003611.4653:00611
00612:+00091:+00051:-00004:003611.4653:00612
00613:+00035:+00066:-00053:003696.9084:00613
00614:+00017:+00053:-00091:003696.9084:00614
00615:-00021:+00067:+00033:003696.9084:00615
00616:-00017:+00055:+00019:003696.9084:00616
00617:-00051:+00084:+00045:003696.9084:00617
00618:-00030:+00059:+00024:003717.1337:00618
00619:-00042:+00041:+00025:003717.1337:00619
00620:-00044:+00044:+00023:003717.1337:00620
00621:-00045:+00040:-00023:003717.1337:00621
00622:-00039:+00052:-00034:003717.1337:00622
00623:-00011:+00030:-00038:003611.4421:00623
00624:-00033:+00050:+00016:003611.4421:00624
00625:-00034:+00015:+00062:003611.4421:00625
00626:-00012:+00033:+00043:003611.4421:00626
00627:-00025:+00015:-00024:003611.4421:00627
00628:-00002:+00024:-00023:003611.4421:00628
00629:-00004:+00000:+00024:003696.8432:00629
00630:+00004:+00007:+00026:003696.8432:00630
00631:+00005:-00021:+00037:003696.8432:00631
00632:+00035:-00015:-00018:003696.8432:00632
00633:+00029:+00020:-00117:003696.8432:00633
00634:+00018:+00008:-00085:003695.4472:00634
00635:+00018:+00007:-00014:003695.4472:00635
00636:+00020:+00010:-00036:003695.4472:00636
00637:-00004:+00038:-00057:003695.4472:00637
00638:+00020:+00016:-00031:003695.4472:00638
00639:-00004:+00030:-00035:003695.4472:00639
00640:-00017:+00044:-00025:003601.1423:00640
00641:-00001:+00049:+00045:003601.1423:00641
00642:-00006:+00043:+00018:003601.1423:00642
00643:+00013:+00061:-00023:003601.1423:00643
00644:-00035:+00032:+00070:003601.1423:00644
00645:-00020:+00043:+00023:003696.9487:00645
00646:+00016:+00043:-00070:003696.9487:00646
00647:-00005:+00064:-00108:003696.9487:00647
00648:-00012:+00054:-00093:003696.9487:00648
00649:-00006:+00031:-00034:003696.9487:00649
00650:+00030:+00025:+00058:003696.9487:00650
00651:+00005:+00017:+00197:003717.1828:00651
00652:+00010:+00028:+00094:003717.1828:00652
00653:-00007:+00030:+00083:003717.1828:00653
00654:+00016:+00009:+00037:003717.1828:00654
00655:-00015:+00042:-00041:003717.1828:00655
00656:+00011:+00053:+00004:003621.9111:00656
00657:-00005:+00005:+00010:003621.9111:00657
00658:-00022:+00000:+00016:003621.9111:00658
00659:+00034:+00015:+00051:003621.9111:00659
00660:-00005:+00002:-00002:003621.9111:00660
00661:-00021:+00008:-00016:003621.9111:00661
00662:+00020:-00021:+00043:003718.8374:00662
00663:-00004:-00018:+00015:003718.8374:00663
00664:-00017:-00014:-00025:003718.8374:00664
00665:+00030:+00006:+00071:003718.8374:00665
00666:+00013:+00003:-00015:003718.8374:00666
00667:-00035:-00008:-00065:003728.1018:00667
00668:-00038:-00018:+00053:003728.1018:00668
00669:-00035:+00006:+00034:003728.1018:00669
00670:-00054:-00008:-00048:003728.1018:00670
00671:-00042:-00002:-00072:003728.1018:00671
00672:-00032:+00019:-00080:003611.4653:00672
00673:-00051:+00007:+00042:003611.4653:00673
00674:-00069:-00009:+00068:003611.4653:00674
00675:-00044:+00013:+00113:003611.4653:00675
00676:-00037:+00003:+00099:003611.4653:00676
00677:-00053:+00013:+00004:003611.4653:00677
00678:-00038:+00035:-00017:003707.8811:00678
00679:-00039:+00030:-00082:003707.8811:00679
00680:-00024:+00050:-00025:003707.8811:00680
00681:-00022:+00063:-00060:003707.8811:00681
00682:-00019:+00045:-00021:003707.8811:00682
00683:+00029:+00062:+00008:003684.7424:00683
00684:+00018:+00047:+00046:003684.7424:00684
00685:+00009:+00067:+00031:003684.7424:00685
00686:+00035:+00054:+00018:003684.7424:00686
00687:+00036:+00041:+00014:003684.7424:00687
00688:+00045:+00055:+00015:003684.7424:00688
00689:+00019:+00036:-00010:003580.3713:00689
00690:+00003:+00037:+00049:003580.3713:00690
00691:-00004:+00016:+00062:003580.3713:00691
00692:-00069:-00003:-00013:003580.3713:00692
00693:-00080:-00005:-00114:003580.3713:00693
00694:-00068:-00031:-00010:003664.5830:00694
00695:-00080:-00033:-00040:003664.5830:00695
00696:-00081:-00044:-00031:003664.5830:00696
00697:-00042:-00064:+00037:003664.5830:00697
00698:-00040:-00048:-00024:003664.5830:00698
00699:-00031:-00057:+00053:003664.5830:00699
00700:-00027:-00066:+00072:003674.0356:00700
00701:-00048:-00047:+00050:003674.0356:00701
00702:-00031:-00064:+00062:003674.0356:00702
00703:-00015:-00029:+00037:003674.0356:00703
00704:-00022:-00010:+00011:003674.0356:00704
00705:+00007:-00008:-00011:003549.7172:00705
00706:+00015:-00001:-00050:003549.7172:00706
00707:+00047:+00014:+00003:003549.7172:00707
00708:+00061:-00003:-00021:003549.7172:00708
00709:+00039:+00016:+00015:003549.7172:00709
00710:+00050:+00032:+00017:003549.7172:00710
00711:+00037:+00037:+00027:003664.5429:00711
00712:+00028:+00048:+00083:003664.5429:00712
00713:+00022:+00038:-00035:003664.5429:00713
00714:-00003:+00054:+00043:003664.5429:00714
00715:-00003:+00066:+00050:003664.5429:00715
00716:-00020:+00045:+00053:003652.9418:00716
00717:-00021:+00013:+00006:003652.9418:00717
00718:-00024:+00068:-00096:003652.9418:00718
00719:-00037:+00015:-00011:003652.9418:00719
00720:-00026:+00018:-00009:003652.9418:00720
00721:-00053:+00037:+00039:003652.9418:00721
00722:-00030:-00005:+00046:003570.1179:00722
00723:-00060:+00015:+00026:003570.1179:00723
00724:-00067:+00008:+00033:003570.1179:00724
00725:-00069:+00018:-00018:003570.1179:00725
00726:-00063:+00006:-00021:003570.1179:00726
00727:-00067:+00000:+00001:003664.5910:00727
00728:-00026:+00017:-00045:003664.5910:00728
00729:-00050:+00007:+00026:003664.5910:00729
00730:-00038:-00011:-00024:003664.5910:00730
00731:-00027:+00002:-00057:003664.5910:00731
00732:-00030:-00028:-00022:003664.5910:00732
00733:-00030:-00045:+00068:003663.4150:00733
00734:-00036:-00040:-00041:003663.4150:00734
00735:-00035:-00020:-00052:003663.4150:00735
00736:-00008:-00041:+00016:003663.4150:00736
00737:+00019:-00023:+00017:003663.4150:00737
00738:-00004:-00036:-00004:003580.2712:00738
00739:+00032:+00003:+00070:003580.2712:00739
00740:+00021:-00011:+00053:003580.2712:00740
00741:+00019:+00022:-00042:003580.2712:00741
00742:-00005:+00025:+00019:003580.2712:00742
00743:+00035:+00019:+00004:003580.2712:00743
00744:+00031:+00043:-00049:003664.5830:00744
00745:+00024:+00047:-00082:003664.5830:00745
00746:+00039:+00069:+00011:003664.5830:00746
00747:+00023:+00063:-00007:003664.5830:00747
00748:+00047:+00083:-00030:003664.5830:00748
00749:+00043:+00068:+00016:003673.9880:00749
00750:+00028:+00051:+00029:003673.9880:00750
00751:+00003:+00015:-00025:003673.9880:00751
00752:+00002:+00029:-00024:003673.9880:00752
00753:-00029:-00003:+00005:003673.9880:00753
00754:-00053:+00000:-00099:003673.9880:00754
00755:-00063:-00015:-00130:003590.5683:00755
00756:-00060:-00030:-00129:003590.5683:00756
00757:-00070:-00031:-00081:003590.5683:00757
00758:-00085:-00047:+00040:003590.5683:00758
00759:-00049:-00025:+00017:003590.5683:00759
00760:-00050:-00047:+00102:003686.0649:00760
00761:-00030:-00051:+00084:003686.0649:00761
00762:-00040:-00050:+00058:003686.0649:00762
00763:-00023:-00023:-00090:003686.0649:00763
00764:-00016:-00014:-00073:003686.0649:00764
00765:-00021:-00010:-00115:003686.0649:00765
00766:-00039:-00034:-00074:003684.7021:00766
00767:-00021:-00032:-00023:003684.7021:00767
00768:+00020:-00014:-00068:003684.7021:00768
00769:+00000:-00022:-00009:003684.7021:00769
00770:-00004:-00061:-00051:003684.7021:00770
00771:-00003:-00041:-00032:003611.4421:00771
00772:+00008:-00067:+00002:003611.4421:00772
00773:+00047:-00023:-00032:003611.4421:00773
00774:+00012:-00023:-00049:003611.4421:00774
00775:+00008:-00026:-00016:003611.4421:00775
00776:-00016:+00002:+00017:003611.4421:00776
00777:-00012:+00004:-00064:003707.8242:00777
00778:-00051:-00002:-00080:003707.8242:00778
00779:-00044:+00035:+00033:003707.8242:00779
00780:-00040:+00010:-00033:003707.8242:00780
00781:-00056:+00044:-00008:003707.8242:00781
00782:-00011:+00025:+00022:003728.1179:00782
00783:+00003:+00047:+00042:003728.1179:00783
00784:-00018:+00060:+00000:003728.1179:00784
00785:-00003:+00070:-00048:003728.1179:00785
00786:+00004:+00079:+00029:003728.1179:00786
00787:+00005:+00073:-00115:003728.1179:00787
00788:-00005:+00058:-00070:003621.9267:00788
00789:+00016:+00046:+00050:003621.9267:00789
00790:-00006:+00043:-00035:003621.9267:00790
00791:+00006:+00012:-00002:003621.9267:00791
00792:-00006:-00030:+00102:003621.9267:00792
00793:+00005:-00027:+00059:003729.8007:00793
00794:+00005:-00039:-00042:003729.8007:00794
00795:-00024:-00067:+00050:003729.8007:00795
00796:-00003:-00054:+00012:003729.8007:00796
00797:-00014:-00069:-00014:003729.8007:00797
00798:-00002:-00083:-00041:003739.1428:00798
00799:+00005:-00098:+00005:003739.1428:00799
00800:-00038:-00107:-00052:003739.1428:00800
00801:-00015:-00072:+00018:003739.1428:00801
00802:-00001:-00106:+00047:003739.1428:00802
00803:-00035:-00106:+00087:003739.1428:00803
00804:-00011:-00069:+00026:003643.1201:00804
00805:-00018:-00075:+00111:003643.1201:00805
00806:-00008:-00070:+00041:003643.1201:00806
00807:+00003:-00058:-00024:003643.1201:00807
00808:-00004:-00075:-00002:003643.1201:00808
00809:+00000:-00048:-00010:003729.8750:00809
00810:-00033:-00062:-00039:003729.8750:00810
00811:-00008:-00026:-00101:003729.8750:00811
00812:-00013:-00036:-00007:003729.8750:00812
00813:-00020:-00012:-00081:003729.8750:00813
00814:+00018:+00001:-00029:003739.1262:00814
00815:+00024:-00015:+00049:003739.1262:00815
00816:+00047:+00035:+00006:003739.1262:00816
00817:+00051:+00048:+00111:003739.1262:00817
00818:+00060:+00070:+00222:003739.1262:00818
00819:+00011:+00041:+00073:003739.1262:00819
00820:+00008:+00094:-00067:003643.1201:00820
00821:-00020:+00072:-00138:003643.1201:00821
00822:-00066:+00083:-00120:003643.1201:00822
00823:-00032:+00085:-00064:003643.1201:00823
00824:-00041:+00095:-00046:003643.1201:00824
00825:-00029:+00042:-00007:003752.0812:00825
00826:-00050:+00041:+00087:003752.0812:00826
00827:-00022:+00030:+00096:003752.0812:00827
00828:-00022:+00015:+00006:003752.0812:00828
00829:-00024:+00001:+00050:003752.0812:00829
00830:-00016:+00011:+00000:003752.0812:00830
00831:-00011:-00032:-00054:003750.2243:00831
00832:-00041:-00048:-00065:003750.2243:00832
00833:-00055:-00023:+00005:003750.2243:00833
00834:-00056:-00074:+00032:003750.2243:00834
00835:-00079:-00070:+00039:003750.2243:00835
00836:-00042:-00074:+00018:003643.1440:00836
00837:-00018:-00107:-00002:003643.1440:00837
00838:+00000:-00099:+00050:003643.1440:00838
00839:-00002:-00110:+00039:003643.1440:00839
00840:+00016:-00101:+00086:003643.1440:00840
00841:+00012:-00107:+00028:003752.1315:00841
00842:+00021:-00054:-00113:003752.1315:00842
00843:-00051:-00068:-00026:003752.1315:00843
00844:-00045:-00054:-00058:003752.1315:00844
00845:-00053:-00041:-00092:003752.1315:00845
00846:-00037:-00020:-00041:003752.1315:00846
00847:-00011:+00005:+00050:003772.4938:00847
00848:-00005:+00018:+00079:003772.4938:00848
00849:+00050:+00013:+00113:003772.4938:00849
00850:+00043:+00031:-00028:003772.4938:00850
00851:+00043:+00014:-00069:003772.4938:00851
00852:+00052:+00042:-00034:003664.5710:00852
00853:+00028:+00040:-00064:003664.5710:00853
00854:+00011:+00030:-00069:003664.5710:00854
00855:+00049:+00094:-00063:003664.5710:00855
00856:+00030:+00067:-00045:003664.5710:00856
00857:+00019:+00064:+00070:003785.9758:00857
00858:+00001:+00040:+00158:003785.9758:00858
00859:+00019:+00064:+00045:003785.9758:00859
00860:+00048:+00031:+00143:003785.9758:00860
00861:+00021:+00040:+00030:003785.9758:00861
00862:+00014:+00052:-00042:003785.9758:00862
00863:+00017:-00002:-00075:003795.0378:00863
00864:+00001:+00050:-00129:003795.0378:00864
00865:+00021:+00023:-00195:003795.0378:00865
00866:-00004:-00007:-00057:003795.0378:00866
00867:-00005:+00018:-00099:003795.0378:00867
00868:+00035:-00016:-00001:003697.2580:00868
00869:+00034:-00050:+00134:003697.2580:00869
00870:+00006:+00003:+00202:003697.2580:00870
00871:+00014:-00056:+00256:003697.2580:00871
00872:-00019:-00056:+00144:003697.2580:00872
00873:-00037:-00067:-00039:003797.4848:00873
00874:-00041:-00093:-00356:003797.4848:00874
00875:-00053:-00059:-00267:003797.4848:00875
00876:-00080:-00086:-00094:003797.4848:00876
00877:-00084:-00142:+00084:003797.4848:00877
00878:-00022:-00136:+00105:003797.4848:00878
00879:-00006:-00153:+00099:003806.3764:00879
00880:+00030:-00151:-00016:003806.3764:00880
00881:+00067:-00101:-00030:003806.3764:00881
00882:+00090:-00104:+00056:003806.3764:00882
00883:+00100:-00090:+00190:003806.3764:00883
00884:+00107:-00073:+00130:003697.0771:00884
00885:+00081:-00023:+00292:003697.0771:00885
00886:+00053:-00051:+00280:003697.0771:00886
00887:-00021:-00007:+00016:003697.0771:00887
00888:-00027:-00009:-00024:003697.0771:00888
00889:-00032:+00003:-00088:003763.1826:00889
00890:-00040:+00008:-00263:003763.1826:00890
00891:-00001:+00016:-00107:003763.1826:00891
00892:+00028:+00021:+00049:003763.1826:00892
00893:+00035:+00023:-00006:003763.1826:00893
00894:+00014:+00037:-00049:003763.1826:00894
00895:-00004:+00039:+00028:003738.9941:00895
00896:-00049:-00014:+00073:003738.9941:00896
00897:-00076:+00038:+00056:003738.9941:00897
00898:-00098:-00002:+00281:003738.9941:00898
00899:-00129:-00030:+00156:003738.9941:00899
00900:-00142:+00002:-00047:003611.4497:00900
00901:-00128:-00022:-00184:003611.4497:00901
00902:-00118:-00047:-00149:003611.4497:00902
00903:-00100:-00025:-00151:003611.4497:00903
00904:-00013:-00062:-00058:003611.4497:00904
00905:+00020:-00046:+00079:003611.4497:00905
00906:+00028:-00038:+00069:003675.2922:00906
00907:+00041:-00023:+00057:003675.2922:00907
00908:+00039:-00022:+00085:003675.2922:00908
00909:+00046:-00007:+00058:003675.2922:00909
00910:+00037:+00004:+00028:003675.2922:00910
00911:+00026:+00022:+00103:003631.9409:00911
00912:+00019:+00019:+00041:003631.9409:00912
00913:+00006:+00013:-00053:003631.9409:00913
00914:+00008:+00022:-00093:003631.9409:00914
00915:+00018:-00002:-00070:003631.9409:00915
00916:+00014:+00004:-00110:003631.9409:00916
00917:-00003:-00021:-00043:003509.7270:00917
00918:+00012:-00021:+00015:003509.7270:00918
00919:+00021:-00041:+00024:003509.7270:00919
00920:+00019:-00006:+00031:003509.7270:00920
00921:-00023:-00011:+00120:003509.7270:00921
00922:-00030:+00023:+00126:003591.3291:00922
00923:-00052:+00046:-00005:003591.3291:00923
00924:-00051:+00085:+00087:003591.3291:00924
00925:-00104:+00066:+00075:003591.3291:00925
00926:-00137:+00087:-00276:003591.3291:00926
00927:-00129:+00081:-00226:003591.3291:00927
00928:-00069:+00061:-00043:003590.8151:00928
00929:-00083:+00054:-00003:003590.8151:00929
00930:-00011:+00029:-00026:003590.8151:00930
00931:-00009:+00003:-00032:003590.8151:00931
00932:-00007:+00004:+00008:003590.8151:00932
00933:+00031:-00011:+00027:003590.8151:00933
00934:+00035:-00024:+00049:003509.7343:00934
00935:-00010:-00042:+00028:003509.7343:00935
00936:+00015:-00038:-00006:003509.7343:00936
00937:+00007:-00012:+00014:003509.7343:00937
00938:-00022:-00081:+00040:003509.7343:00938
00939:-00052:-00061:-00058:003622.3542:00939
00940:-00039:-00041:-00120:003622.3542:00940
00941:+00013:-00034:-00085:003622.3542:00941
00942:+00004:-00052:+00036:003622.3542:00942
00943:-00005:-00035:+00038:003622.3542:00943
00944:+00027:-00002:+00033:003622.3542:00944
00945:+00028:+00006:+00034:003642.4426:00945
00946:+00020:+00052:+00029:003642.4426:00946
00947:+00034:+00085:-00029:003642.4426:00947
00948:-00005:+00059:+00029:003642.4426:00948
00949:-00020:+00086:+00083:003642.4426:00949
00950:+00001:+00106:-00089:003580.3022:00950
00951:-00013:+00122:-00073:003580.3022:00951
00952:-00016:+00087:+00045:003580.3022:00952
00953:-00053:+00109:-00045:003580.3022:00953
00954:-00047:+00093:-00039:003580.3022:00954
00955:-00048:+00081:-00014:003580.3022:00955
00956:-00042:+00067:-00171:003707.8325:00956
00957:-00070:+00072:-00132:003707.8325:00957
00958:-00056:+00033:+00048:003707.8325:00958
00959:-00046:+00000:+00110:003707.8325:00959
00960:-00085:+00012:-00125:003707.8325:00960
00961:-00044:+00031:-00020:003717.1665:00961
00962:-00036:+00018:+00058:003717.1665:00962
00963:-00070:+00000:-00079:003717.1665:00963
00964:-00041:+00001:-00041:003717.1665:00964
00965:+00020:+00028:+00053:003717.1665:00965
00966:+00014:+00016:-00120:003717.1665:00966
00967:+00008:+00001:-00073:003643.1201:00967
00968:+00045:+00011:+00011:003643.1201:00968
00969:+00025:+00001:-00010:003643.1201:00969
00970:+00010:-00020:-00064:003643.1201:00970
00971:+00061:+00000:-00047:003643.1201:00971
00972:+00067:+00036:-00065:003729.9746:00972
00973:+00036:-00002:-00063:003729.9746:00973
00974:+00021:+00018:+00014:003729.9746:00974
00975:+00047:+00001:-00037:003729.9746:00975
00976:+00013:+00051:-00093:003729.9746:00976
00977:-00003:+00053:-00049:003739.1181:00977
00978:+00009:+00054:-00020:003739.1181:00978
00979:-00040:+00027:-00028:003739.1181:00979
00980:-00017:+00065:-00009:003739.1181:00980
00981:-00036:+00025:+00001:003739.1181:00981
00982:-00021:+00057:-00052:003739.1181:00982
00983:-00055:+00044:+00020:003632.5441:00983
00984:-00017:+00042:+00024:003632.5441:00984
00985:-00029:+00051:-00067:003632.5441:00985
00986:-00033:+00058:-00138:003632.5441:00986
00987:-00018:+00080:-00051:003632.5441:00987
00988:-00021:+00065:-00023:003718.7963:00988
00989:-00014:+00062:-00059:003718.7963:00989
00990:-00003:+00047:-00005:003718.7963:00990
00991:+00010:+00054:-00054:003718.7963:00991
00992:+00000:+00068:-00097:003718.7963:00992
00993:+00020:+00037:+00065:003718.7963:00993
00994:+00018:+00005:+00047:003695.5278:00994
00995:+00002:+00027:-00056:003695.5278:00995
00996:+00010:+00024:-00027:003695.5278:00996
00997:+00030:-00006:-00011:003695.5278:00997
00998:+00016:+00002:-00020:003695.5278:00998
00999:+00034:-00033:+00081:003611.5515:00999
01000:+00016:-00027:+00010:003611.5515:01000
01001:-00006:-00035:-00019:003611.5515:01001
01002:+00031:-00028:+00018:003611.5515:01002
01003:-00016:-00022:+00005:003611.5515:01003
01004:-00052:-00022:-00025:003611.5515:01004
01005:-00017:-00034:-00020:003696.9084:01005
01006:-00040:-00005:-00023:003696.9084:01006
01007:-00046:+00001:-00026:003696.9084:01007
01008:-00039:+00005:+00013:003696.9084:01008
01009:-00005:+00023:+00084:003696.9084:01009
01010:+00000:+00003:+00061:003706.2468:01010
01011:+00023:+00024:+00015:003706.2468:01011
01012:+00010:+00041:-00081:003706.2468:01012
01013:+00017:+00031:-00078:003706.2468:01013
01014:-00007:+00029:+00017:003706.2468:01014
01015:+00000:+00058:-00124:003611.3872:01015
01016:-00012:+00081:-00169:003611.3872:01016
01017:+00014:+00059:-00002:003611.3872:01017
01018:+00010:+00095:+00050:003611.3872:01018
01019:-00004:+00074:+00043:003611.3872:01019
01020:+00029:+00099:+00202:003611.3872:01020
01021:+00010:+00083:+00044:003718.6979:01021
01022:+00020:+00099:-00028:003718.6979:01022
01023:+00004:+00088:+00042:003718.6979:01023
01024:+00005:+00059:-00025:003718.6979:01024
01025:-00030:+00092:-00129:003718.6979:01025
01026:-00025:+00079:+00051:003717.0932:01026
01027:+00014:+00044:+00083:003717.0932:01027
01028:+00016:+00068:-00003:003717.0932:01028
01029:+00029:+00052:+00092:003717.0932:01029
01030:+00046:-00015:+00137:003717.0932:01030
01031:+00032:+00004:+00031:003717.0932:01031
01032:+00039:+00007:-00043:003611.4497:01032
01033:+00010:-00030:+00063:003611.4497:01033
01034:-00007:-00026:+00093:003611.4497:01034
01035:-00049:-00031:+00030:003611.4497:01035
01036:-00052:-00027:+00050:003611.4497:01036
01037:-00063:-00038:+00020:003718.8044:01037
01038:-00076:-00046:-00003:003718.8044:01038
01039:-00061:-00050:-00062:003718.8044:01039
01040:-00058:-00063:-00136:003718.8044:01040
01041:-00003:-00011:-00107:003718.8044:01041
01042:+00015:-00028:+00072:003718.8044:01042
01043:+00026:-00028:+00203:003739.0932:01043
01044:+00019:-00008:+00185:003739.0932:01044
01045:+00021:+00017:+00092:003739.0932:01045
01046:+00021:-00020:+00068:003739.0932:01046
01047:+00022:+00020:-00023:003739.0932:01047
01048:+00014:+00033:-00079:003643.0959:01048
01049:-00007:+00020:+00012:003643.0959:01049
01050:+00005:-00017:+00045:003643.0959:01050
01051:-00021:+00021:+00017:003643.0959:01051
01052:-00024:-00018:-00022:003643.0959:01052
01053:-00013:+00019:-00016:003729.8254:01053
01054:-00012:+00024:+00032:003729.8254:01054
01055:-00007:+00000:+00138:003729.8254:01055
01056:-00008:+00011:+00106:003729.8254:01056
01057:+00019:+00050:+00017:003729.8254:01057
01058:+00003:+00045:-00022:003729.8254:01058
01059:+00004:+00064:-00109:003739.1262:01059
01060:-00028:+00098:-00169:003739.1262:01060
01061:-00023:+00062:-00083:003739.1262:01061
01062:+00002:+00085:-00020:003739.1262:01062
01063:-00021:+00041:-00065:003739.1262:01063
01064:+00003:+00068:+00086:003622.0136:01064
01065:+00018:+00026:+00171:003622.0136:01065
01066:-00026:+00000:+00065:003622.0136:01066
01067:-00021:+00009:-00024:003622.0136:01067
01068:-00024:-00001:+00056:003622.0136:01068
01069:-00053:-00027:-00064:003622.0136:01069
01070:-00061:-00029:-00026:003696.9487:01070
01071:-00037:-00060:+00031:003696.9487:01071
01072:-00064:-00065:-00018:003696.9487:01072
01073:-00062:-00082:-00039:003696.9487:01073
01074:-00063:-00080:-00053:003696.9487:01074
01075:-00070:-00125:+00004:003674.1953:01075
01076:-00056:-00107:-00051:003674.1953:01076
01077:-00048:-00073:-00003:003674.1953:01077
01078:-00035:-00093:+00055:003674.1953:01078
01079:-00015:-00079:-00012:003674.1953:01079
01080:-00039:-00030:+00006:003674.1953:01080
01081:+00002:-00018:+00066:003559.9382:01081
01082:-00013:-00034:+00055:003559.9382:01082
01083:-00018:+00013:-00038:003559.9382:01083
01084:-00026:+00008:-00060:003559.9382:01084
01085:-00019:+00033:-00032:003559.9382:01085
01086:+00002:+00023:-00055:003643.4453:01086
01087:-00019:+00036:-00185:003643.4453:01087
01088:-00010:+00028:-00056:003643.4453:01088
01089:+00021:+00028:-00059:003643.4453:01089
01090:+00009:+00025:+00069:003643.4453:01090
01091:+00010:+00033:+00066:003643.4453:01091
01092:+00002:+00030:+00123:003621.6157:01092
01093:+00005:+00035:+00024:003621.6157:01093
01094:-00031:+00031:+00026:003621.6157:01094
01095:-00066:+00015:+00053:003621.6157:01095
01096:-00060:+00068:+00016:003621.6157:01096
01097:-00071:+00039:-00027:003539.6833:01097
01098:-00070:+00069:-00030:003539.6833:01098
01099:-00063:+00016:-00032:003539.6833:01099
01100:-00026:+00049:-00037:003539.6833:01100
01101:-00019:+00021:-00046:003539.6833:01101
01102:+00018:+00013:-00025:003539.6833:01102
01103:+00048:+00005:-00033:003632.7941:01103
01104:+00063:+00008:-00003:003632.7941:01104
01105:+00022:-00034:+00031:003632.7941:01105
01106:+00034:-00050:-00031:003632.7941:01106
01107:+00010:-00066:-00036:003632.7941:01107
01108:+00019:-00063:-00066:003652.9494:01108
01109:-00002:-00057:-00045:003652.9494:01109
01110:+00004:-00069:-00007:003652.9494:01110
01111:+00000:-00075:+00006:003652.9494:01111
01112:-00001:-00085:-00007:003652.9494:01112
01113:+00016:-00068:-00033:003652.9494:01113
01114:-00006:-00088:-00032:003559.8769:01114
01115:-00013:-00072:+00053:003559.8769:01115
01116:-00023:-00070:+00042:003559.8769:01116
01117:-00050:-00057:+00019:003559.8769:01117
01118:-00045:-00022:-00011:003559.8769:01118
01119:-00048:-00020:-00017:003664.5988:01119
01120:-00053:+00004:-00060:003664.5988:01120
01121:-00066:+00011:-00059:003664.5988:01121
01122:-00014:+00032:-00062:003664.5988:01122
01123:-00012:+00065:-00059:003664.5988:01123
01124:-00013:+00067:-00058:003664.5988:01124
01125:+00035:+00056:-00007:003684.7263:01125
01126:+00032:+00071:-00027:003684.7263:01126
01127:+00021:+00075:-00073:003684.7263:01127
01128:+00031:+00047:-00009:003684.7263:01128
01129:+00008:+00060:+00023:003684.7263:01129
01130:+00014:+00069:-00057:003590.6608:01130
01131:+00023:+00051:-00056:003590.6608:01131
01132:+00016:+00070:-00021:003590.6608:01132
01133:+00012:+00049:-00013:003590.6608:01133
01134:+00029:+00011:+00030:003590.6608:01134
01135:-00004:+00028:+00012:003590.6608:01135
01136:+00018:+00038:-00032:003707.8325:01136
01137:+00001:+00021:+00014:003707.8325:01137
01138:-00020:+00035:-00013:003707.8325:01138
01139:+00003:+00030:-00053:003707.8325:01139
01140:-00023:+00045:-00010:003707.8325:01140
01141:-00013:+00038:-00047:003706.3679:01141
01142:-00012:+00019:-00013:003706.3679:01142
01143:-00026:+00030:-00020:003706.3679:01143
01144:-00001:+00018:-00018:003706.3679:01144
01145:-00033:-00036:-00032:003706.3679:01145
01146:+00000:-00018:-00034:003706.3679:01146
01147:-00004:-00041:+00006:003622.0292:01147
01148:+00029:-00066:+00035:003622.0292:01148
01149:+00014:-00060:-00025:003622.0292:01149
01150:+00045:-00054:-00001:003622.0292:01150
01151:+00031:-00070:+00015:003622.0292:01151
01152:+00031:-00070:+00024:003718.8869:01152
01153:-00008:-00076:+00016:003718.8869:01153
01154:+00011:-00055:+00020:003718.8869:01154
01155:-00004:-00053:+00039:003718.8869:01155
01156:+00021:-00028:-00067:003718.8869:01156
01157:+00003:-00060:+00043:003718.8869:01157
01158:-00007:-00005:+00085:003717.1665:01158
01159:-00019:-00035:-00027:003717.1665:01159
01160:-00007:+00015:+00037:003717.1665:01160
01161:-00037:+00017:+00065:003717.1665:01161
01162:-00005:+00017:+00030:003717.1665:01162
01163:-00011:+00027:-00003:003621.9504:01163
01164:-00009:+00039:-00029:003621.9504:01164
01165:-00021:+00022:-00049:003621.9504:01165
01166:-00036:+00021:-00035:003621.9504:01166
01167:+00005:+00009:+00065:003621.9504:01167
01168:-00026:-00017:+00029:003707.7666:01168
01169:-00049:-00046:-00054:003707.7666:01169
01170:-00021:-00014:-00024:003707.7666:01170
01171:-00035:-00064:+00039:003707.7666:01171
01172:-00053:-00047:+00015:003707.7666:01172
01173:-00029:-00029:+00047:003707.7666:01173
01174:-00049:-00025:+00081:003717.1748:01174
01175:-00063:-00036:+00026:003717.1748:01175
01176:-00086:-00016:-00033:003717.1748:01176
01177:-00066:+00017:+00055:003717.1748:01177
01178:-00045:+00001:+00022:003717.1748:01178
01179:-00042:+00014:-00002:003611.5280:01179
01180:-00013:+00016:+00052:003611.5280:01180
01181:-00023:+00038:+00026:003611.5280:01181
01182:+00016:+00001:-00044:003611.5280:01182
01183:+00014:+00014:-00039:003611.5280:01183
01184:+00035:-00021:-00031:003611.5280:01184
01185:+00025:+00003:-00054:003707.8242:01185
01186:+00012:-00020:-00045:003707.8242:01186
01187:+00055:-00020:-00062:003707.8242:01187
01188:+00042:-00010:-00081:003707.8242:01188
01189:+00065:-00030:-00042:003707.8242:01189
01190:+00043:-00035:-00001:003706.3112:01190
01191:+00037:-00029:+00169:003706.3112:01191
01192:+00042:-00036:+00276:003706.3112:01192
01193:+00028:-00063:+00237:003706.3112:01193
01194:+00011:-00066:-00093:003706.3112:01194
01195:-00024:-00024:-00132:003706.3112:01195
01196:-00066:-00022:-00193:003611.4184:01196
01197:-00082:-00024:-00110:003611.4184:01197
01198:-00088:-00015:-00031:003611.4184:01198
01199:-00113:-00018:+00041:003611.4184:01199
01200:-00105:-00022:+00072:003611.4184:01200
01201:-00080:-00005:+00072:003686.0322:01201
01202:-00066:+00008:+00096:003686.0322:01202
01203:-00050:-00014:+00040:003686.0322:01203
01204:-00037:+00015:+00059:003686.0322:01204
01205:-00006:+00007:+00060:003686.0322:01205
01206:+00017:+00034:-00044:003686.0322:01206
01207:-00035:+00000:-00085:003706.3520:01207
01208:-00029:+00007:-00114:003706.3520:01208
01209:-00056:+00003:-00150:003706.3520:01209
01210:-00068:-00047:-00051:003706.3520:01210
01211:-00024:-00051:+00023:003706.3520:01211
01212:-00007:-00028:-00028:003601.0490:01212
01213:+00013:-00027:+00062:003601.0490:01213
01214:+00022:-00022:+00102:003601.0490:01214
01215:+00034:+00017:+00034:003601.0490:01215
01216:+00032:+00013:+00027:003601.0490:01216
01217:+00019:+00050:+00023:003718.8703:01217
01218:-00023:+00049:-00026:003718.8703:01218
01219:-00028:+00040:+00012:003718.8703:01219
01220:-00069:+00035:+00022:003718.8703:01220
01221:-00064:+00013:-00055:003718.8703:01221
01222:-00065:+00030:-00013:003718.8703:01222
01223:-00036:+00013:+00022:003728.1347:01223
01224:-00016:-00005:-00009:003728.1347:01224
01225:+00024:+00000:-00018:003728.1347:01225
01226:+00026:+00005:+00035:003728.1347:01226
01227:+00078:-00013:+00048:003728.1347:01227
01228:+00061:-00004:-00002:003664.5629:01228
01229:+00070:+00020:+00021:003664.5629:01229
01230:+00050:-00019:+00009:003664.5629:01230
01231:+00011:+00032:+00039:003664.5629:01231
01232:+00002:+00017:+00080:003664.5629:01232
01233:+00004:+00022:+00030:003664.5629:01233
01234:-00032:+00005:-00079:003763.3173:01234
01235:-00019:+00010:-00105:003763.3173:01235
01236:+00000:+00009:+00002:003763.3173:01236
01237:+00021:-00036:-00036:003763.3173:01237
01238:-00015:-00035:+00017:003763.3173:01238
01239:+00018:-00038:+00041:003795.1655:01239
01240:-00023:-00091:-00144:003795.1655:01240
01241:-00012:-00078:-00263:003795.1655:01241
01242:-00029:-00077:-00120:003795.1655:01242
01243:-00014:-00085:+00018:003795.1655:01243
01244:-00067:-00093:+00279:003697.1923:01244
01245:-00029:-00121:+00412:003697.1923:01245
01246:-00034:-00104:+00294:003697.1923:01246
01247:-00053:-00141:-00208:003697.1923:01247
01248:-00038:-00096:-00325:003697.1923:01248
01249:+00039:-00058:-00191:003797.4162:01249
01250:+00034:-00071:-00170:003797.4162:01250
01251:+00024:-00049:-00058:003797.4162:01251
01252:+00092:-00052:+00254:003797.4162:01252
01253:+00091:-00030:+00148:003797.4162:01253
01254:+00036:-00020:+00005:003797.4162:01254
01255:+00082:+00034:+00056:003794.9697:01255
01256:+00064:+00011:+00003:003794.9697:01256
01257:+00037:+00074:-00124:003794.9697:01257
01258:+00108:+00110:+00057:003794.9697:01258
01259:+00097:+00110:+00117:003794.9697:01259
01260:-00008:+00101:-00012:003686.1860:01260
01261:+00020:+00087:-00085:003686.1860:01261
01262:+00005:+00073:-00105:003686.1860:01262
01263:-00011:+00094:-00164:003686.1860:01263
01264:-00038:+00026:+00089:003686.1860:01264
01265:-00055:-00003:+00217:003763.3764:01265
01266:-00044:-00013:+00170:003763.3764:01266
01267:-00045:+00008:+00010:003763.3764:01267
01268:-00046:-00022:+00027:003763.3764:01268
01269:-00071:-00067:-00067:003763.3764:01269
01270:-00078:-00036:-00155:003763.3764:01270
01271:-00084:-00059:+00015:003728.1179:01271
01272:-00095:-00090:+00079:003728.1179:01272
01273:-00082:-00058:-00017:003728.1179:01273
01274:-00081:-00084:-00040:003728.1179:01274
01275:-00099:-00106:+00038:003728.1179:01275
01276:-00070:-00110:+00017:003600.9863:01276
01277:-00013:-00088:-00003:003600.9863:01277
01278:-00009:-00083:+00011:003600.9863:01278
01279:+00046:-00099:+00053:003600.9863:01279
01280:+00074:-00057:+00074:003600.9863:01280
01281:+00037:-00077:+00071:003600.9863:01281
01282:+00058:-00053:-00021:003675.3166:01282
01283:+00043:-00027:-00101:003675.3166:01283
01284:+00077:-00022:-00027:003675.3166:01284
01285:+00059:-00027:+00114:003675.3166:01285
01286:+00038:-00009:+00027:003675.3166:01286
01287:+00039:+00002:-00002:003642.4111:01287
01288:+00036:-00005:-00066:003642.4111:01288
01289:+00049:+00027:-00022:003642.4111:01289
01290:+00007:+00051:-00047:003642.4111:01290
01291:+00014:+00069:+00019:003642.4111:01291
01292:-00034:+00085:+00055:003642.4111:01292
01293:-00023:+00093:+00018:003539.6235:01293
01294:-00052:+00094:+00004:003539.6235:01294
01295:-00063:+00109:+00010:003539.6235:01295
01296:-00081:+00113:-00062:003539.6235:01296
01297:-00061:+00090:-00006:003539.6235:01297
01298:-00078:+00095:-00056:003539.6235:01298
01299:-00070:+00076:-00114:003622.2919:01299
01300:-00046:+00055:-00057:003622.2919:01300
01301:-00052:+00055:-00007:003622.2919:01301
01302:-00051:+00018:-00017:003622.2919:01302
01303:-00021:+00022:+00010:003622.2919:01303
01304:-00024:+00017:+00027:003652.9340:01304
01305:-00015:-00010:-00018:003652.9340:01305
01306:-00035:-00021:-00044:003652.9340:01306
01307:-00037:-00022:+00012:003652.9340:01307
01308:-00027:-00048:+00011:003652.9340:01308
01309:-00034:-00031:-00009:003652.9340:01309
01310:-00025:+00004:-00059:003559.9304:01310
01311:+00002:-00018:-00009:003559.9304:01311
01312:-00012:+00003:+00021:003559.9304:01312
01313:+00019:-00003:+00031:003559.9304:01313
01314:-00014:-00019:+00036:003559.9304:01314
01315:-00001:+00010:+00008:003675.3325:01315
01316:-00014:+00022:-00058:003675.3325:01316
01317:+00002:+00033:-00047:003675.3325:01317
01318:-00035:+00032:-00044:003675.3325:01318
01319:-00022:+00040:-00024:003675.3325:01319
01320:-00022:+00015:-00052:003675.3325:01320
01321:-00022:+00052:+00011:003695.5114:01321
01322:-00001:+00027:+00010:003695.5114:01322
01323:+00016:+00082:-00062:003695.5114:01323
01324:+00016:+00043:-00039:003695.5114:01324
01325:-00007:+00056:-00024:003695.5114:01325
01326:+00003:+00094:-00004:003621.9663:01326
01327:-00019:+00071:+00082:003621.9663:01327
01328:-00022:+00070:+00100:003621.9663:01328
01329:-00013:+00100:-00041:003621.9663:01329
01330:-00011:+00082:+00010:003621.9663:01330
01331:-00027:+00082:-00002:003740.9868:01331
01332:-00031:+00065:-00109:003740.9868:01332
01333:-00054:+00094:-00076:003740.9868:01333
01334:-00055:+00050:-00037:003740.9868:01334
01335:-00037:+00045:-00010:003740.9868:01335
01336:-00017:+00045:-00086:003740.9868:01336
01337:-00001:-00004:+00032:003761.3471:01337
01338:-00006:+00007:+00089:003761.3471:01338
01339:+00011:+00022:+00006:003761.3471:01339
01340:+00029:-00011:+00129:003761.3471:01340
01341:+00022:-00011:+00187:003761.3471:01341
01342:-00020:+00005:-00039:003664.5710:01342
01343:-00022:-00048:+00035:003664.5710:01343
01344:-00019:-00042:+00079:003664.5710:01344
01345:-00039:-00001:-00121:003664.5710:01345
01346:-00013:-00027:-00100:003664.5710:01346
01347:-00009:-00051:+00087:003763.3173:01347
01348:-00009:+00006:-00011:003763.3173:01348
01349:+00004:-00026:-00056:003763.3173:01349
01350:+00023:+00006:-00028:003763.3173:01350
01351:+00045:-00003:-00113:003763.3173:01351
01352:+00023:+00034:-00061:003763.3173:01352
01353:+00031:+00032:+00145:003761.2885:01353
01354:+00027:+00024:+00110:003761.2885:01354
01355:+00002:+00065:-00068:003761.2885:01355
01356:+00002:+00079:-00041:003761.2885:01356
01357:-00026:+00063:-00029:003761.2885:01357
01358:-00066:+00057:-00104:003632.4885:01358
01359:-00064:+00074:-00048:003632.4885:01359
01360:-00020:+00066:-00003:003632.4885:01360
01361:-00032:+00057:-00176:003632.4885:01361
01362:-00034:+00078:-00108:003632.4885:01362
01363:-00037:+00059:+00054:003632.4885:01363
01364:-00040:+00061:-00023:003718.7880:01364
01365:-00012:+00080:+00006:003718.7880:01365
01366:+00014:+00084:+00083:003718.7880:01366
01367:-00002:+00063:+00033:003718.7880:01367
01368:-00064:+00046:+00014:003718.7880:01368
01369:-00048:+00044:+00033:003695.5114:01369
01370:-00043:+00034:-00054:003695.5114:01370
01371:-00077:+00011:-00175:003695.5114:01371
01372:-00066:+00027:-00129:003695.5114:01372
01373:-00055:-00017:-00078:003695.5114:01373
01374:-00024:+00023:-00187:003695.5114:01374
01375:-00004:+00033:-00048:003580.3791:01375
01376:+00039:+00008:+00055:003580.3791:01376
01377:+00051:+00026:+00023:003580.3791:01377
01378:+00068:+00016:+00101:003580.3791:01378
01379:+00053:-00006:+00204:003580.3791:01379
01380:+00022:+00038:+00121:003664.5668:01380
01381:+00008:+00009:+00105:003664.5668:01381
01382:-00003:+00023:+00027:003664.5668:01382
01383:-00020:-00002:-00186:003664.5668:01383
01384:-00013:-00004:-00243:003664.5668:01384
01385:-00028:-00016:-00151:003664.5668:01385
01386:-00036:-00032:-00100:003674.0434:01386
01387:-00050:-00022:-00083:003674.0434:01387
01388:-00036:-00023:+00156:003674.0434:01388
01389:-00052:-00056:+00164:003674.0434:01389
01390:-00030:-00037:+00083:003674.0434:01390
01391:-00015:-00002:+00045:003590.7460:01391
01392:-00038:-00005:-00011:003590.7460:01392
01393:-00050:+00035:-00006:003590.7460:01393
01394:-00023:+00080:-00018:003590.7460:01394
01395:-00012:+00080:-00012:003590.7460:01395
01396:+00011:+00072:-00067:003696.8676:01396
01397:+00032:+00074:-00112:003696.8676:01397
01398:+00007:+00073:-00065:003696.8676:01398
01399:+00013:+00030:+00021:003696.8676:01399
01400:+00024:+00027:-00032:003696.8676:01400
01401:+00050:+00049:+00038:003696.8676:01401
01402:+00028:+00011:+00081:003739.1428:01402
01403:+00033:+00024:+00101:003739.1428:01403
01404:+00031:+00038:+00055:003739.1428:01404
01405:+00017:+00031:+00024:003739.1428:01405
01406:-00019:+00024:+00048:003739.1428:01406
01407:-00034:+00021:-00027:003653.8300:01407
01408:-00052:+00009:-00020:003653.8300:01408
01409:-00077:-00035:+00057:003653.8300:01409
01410:-00092:-00011:-00014:003653.8300:01410
01411:-00107:+00023:-00063:003653.8300:01411
01412:-00116:-00047:+00091:003653.8300:01412
01413:-00096:-00013:+00017:003774.6293:01413
01414:-00049:-00019:-00080:003774.6293:01414
01415:+00027:-00003:+00061:003774.6293:01415
01416:+00046:-00018:+00146:003774.6293:01416
01417:+00009:-00004:+00110:003774.6293:01417
01418:+00060:+00002:+00081:003795.1481:01418
01419:+00094:+00000:+00050:003795.1481:01419
01420:+00081:+00009:-00126:003795.1481:01420
01421:+00069:+00018:-00065:003795.1481:01421
01422:+00078:-00011:-00061:003795.1481:01422
01423:+00054:-00002:-00073:003719.2866:01423
01424:+00074:+00017:+00089:003719.2866:01424
01425:+00065:-00008:+00135:003719.2866:01425
01426:+00012:-00032:+00059:003719.2866:01426
01427:+00018:+00002:+00061:003719.2866:01427
01428:+00032:-00037:+00035:003719.2866:01428
01429:+00019:-00034:-00187:003808.9519:01429
01430:-00010:-00033:-00086:003808.9519:01430
01431:-00018:-00067:+00123:003808.9519:01431
01432:-00038:-00073:+00155:003808.9519:01432
01433:+00002:-00026:+00088:003808.9519:01433
01434:+00002:-00022:+00010:003783.6984:01434
01435:-00018:-00025:-00109:003783.6984:01435
01436:-00021:+00002:-00100:003783.6984:01436
01437:+00030:+00008:+00030:003783.6984:01437
01438:+00034:+00018:+00041:003783.6984:01438
01439:+00051:+00015:+00045:003664.6435:01439
01440:+00029:+00054:+00126:003664.6435:01440
01441:-00007:+00026:+00075:003664.6435:01441
01442:+00002:+00062:-00014:003664.6435:01442
01443:-00025:+00079:+00047:003664.6435:01443
01444:-00017:+00044:+00069:003664.6435:01444
01445:-00054:+00058:+00027:003718.8210:01445
01446:-00016:+00062:+00066:003718.8210:01446
01447:-00037:+00029:+00101:003718.8210:01447
01448:-00047:+00033:-00017:003718.8210:01448
01449:-00074:+00024:-00046:003718.8210:01449
01450:-00081:-00029:-00021:003684.7661:01450
01451:-00060:-00024:-00111:003684.7661:01451
01452:-00055:-00048:-00073:003684.7661:01452
01453:-00030:-00076:+00057:003684.7661:01453
01454:-00052:-00090:+00133:003684.7661:01454
01455:-00024:-00086:+00106:003684.7661:01455
01456:-00021:-00080:+00095:003570.0720:01456
01457:-00021:-00105:+00040:003570.0720:01457
01458:+00009:-00075:+00053:003570.0720:01458
01459:+00023:-00092:+00210:003570.0720:01459
01460:-00004:-00096:+00114:003570.0720:01460
01461:-00011:-00051:-00098:003622.3774:01461
01462:+00030:-00050:-00240:003622.3774:01462
01463:-00004:-00052:-00242:003622.3774:01463
01464:+00066:+00001:+00114:003622.3774:01464
01465:+00058:-00033:+00217:003622.3774:01465
01466:-00010:+00008:+00024:003622.3774:01466
01467:+00007:+00022:-00002:003611.3879:01467
01468:+00051:+00029:+00044:003611.3879:01468
01469:-00067:+00013:-00049:003611.3879:01469
01470:-00070:+00011:+00076:003611.3879:01470
01471:-00063:+00049:+00058:003611.3879:01471
01472:-00110:+00070:-00078:003499.9025:01472
01473:-00108:+00045:-00025:003499.9025:01473
01474:-00142:+00031:-00032:003499.9025:01474
01475:-00119:+00067:-00114:003499.9025:01475
01476:-00116:+00054:-00041:003499.9025:01476
01477:-00060:+00045:-00028:003499.9025:01477
01478:-00056:+00054:+00093:003591.3750:01478
01479:-00012:+00022:+00082:003591.3750:01479
01480:-00027:+00009:+00079:003591.3750:01480
01481:+00005:+00004:+00034:003591.3750:01481
01482:-00022:-00018:-00090:003591.3750:01482
01483:-00028:-00049:-00016:003591.3750:01483
01484:-00027:-00042:+00048:003601.0339:01484
01485:-00037:-00056:-00013:003601.0339:01485
01486:-00013:-00070:-00114:003601.0339:01486
01487:-00015:-00107:-00056:003601.0339:01487
01488:-00033:-00084:-00041:003601.0339:01488
01489:-00025:-00127:+00004:003519.6955:01489
01490:-00023:-00103:+00050:003519.6955:01490
01491:-00002:-00087:+00002:003519.6955:01491
01492:+00017:-00073:-00023:003519.6955:01492
01493:-00008:-00093:-00003:003519.6955:01493
01494:+00016:-00029:-00050:003519.6955:01494
01495:+00029:-00037:-00036:003654.0070:01495
01496:+00056:+00020:+00006:003654.0070:01496
01497:+00057:+00016:+00029:003654.0070:01497
01498:+00055:+00068:-00012:003654.0070:01498
01499:+00060:+00099:-00081:003654.0070:01499
01500:+00058:+00089:-00042:003674.1313:01500
01501:+00055:+00121:-00161:003674.1313:01501
01502:+00058:+00120:-00176:003674.1313:01502
01503:+00059:+00133:-00151:003674.1313:01503
01504:+00047:+00127:-00017:003674.1313:01504
01505:+00045:+00127:-00061:003674.1313:01505
01506:+00004:+00128:-00029:003611.4965:01506
01507:-00018:+00130:+00117:003611.4965:01507
01508:-00029:+00093:-00005:003611.4965:01508
01509:-00076:+00101:-00077:003611.4965:01509
01510:-00071:+00095:+00026:003611.4965:01510
01511:-00092:+00070:-00081:003718.8374:01511
01512:-00127:+00063:-00136:003718.8374:01512
01513:-00102:-00002:+00019:003718.8374:01513
01514:-00113:-00033:-00031:003718.8374:01514
01515:-00093:-00031:-00133:003718.8374:01515
01516:-00081:-00047:-00094:003750.2827:01516
01517:-00027:-00053:-00015:003750.2827:01517
01518:-00006:-00057:-00155:003750.2827:01518
01519:+00008:-00055:-00021:003750.2827:01519
01520:+00075:-00065:+00044:003750.2827:01520
01521:+00062:-00054:+00015:003750.2827:01521
01522:+00057:-00054:+00099:003643.1918:01522
01523:+00082:-00035:+00103:003643.1918:01523
01524:+00063:-00063:+00014:003643.1918:01524
01525:+00042:-00009:-00048:003643.1918:01525
01526:+00053:+00019:-00041:003643.1918:01526
01527:+00055:-00018:-00113:003752.0812:01527
01528:+00048:+00000:-00104:003752.0812:01528
01529:+00021:+00034:+00000:003752.0812:01529
01530:+00035:-00002:-00042:003752.0812:01530
01531:-00007:+00014:-00014:003752.0812:01531
01532:+00002:+00025:+00095:003752.0812:01532
01533:-00035:+00018:+00057:003750.1665:01533
01534:-00049:+00016:+00041:003750.1665:01534
01535:-00057:+00050:+00058:003750.1665:01535
01536:-00066:+00028:-00065:003750.1665:01536
01537:-00100:+00037:-00032:003750.1665:01537
01538:-00076:+00040:-00104:003643.1518:01538
01539:-00099:+00033:-00028:003643.1518:01539
01540:-00098:+00002:+00020:003643.1518:01540
01541:-00059:+00038:-00036:003643.1518:01541
01542:-00031:-00030:-00054:003643.1518:01542
01543:-00030:+00020:-00007:003740.9785:01543
01544:+00000:+00019:-00025:003740.9785:01544
01545:+00019:+00003:+00032:003740.9785:01545
01546:+00020:-00001:+00088:003740.9785:01546
01547:+00034:+00039:+00051:003740.9785:01547
01548:+00048:+00007:-00009:003740.9785:01548
01549:+00032:+00022:-00011:003750.1831:01549
01550:+00010:+00013:-00046:003750.1831:01550
01551:+00034:-00021:-00062:003750.1831:01551
01552:-00009:+00002:-00016:003750.1831:01552
01553:+00022:-00004:+00023:003750.1831:01553
01554:+00045:-00022:+00023:003632.4648:01554
01555:-00008:-00056:+00074:003632.4648:01555
01556:+00016:-00044:+00042:003632.4648:01556
01557:+00003:-00077:-00019:003632.4648:01557
01558:-00001:-00054:-00046:003632.4648:01558
01559:+00000:-00041:+00000:003632.4648:01559
01560:-00038:-00062:+00035:003741.0202:01560
01561:-00044:-00067:+00055:003741.0202:01561
01562:-00039:-00030:+00049:003741.0202:01562
01563:-00029:-00037:+00009:003741.0202:01563
01564:-00037:-00004:+00029:003741.0202:01564
01565:-00012:+00003:-00022:003728.1264:01565
01566:-00008:+00006:+00088:003728.1264:01566
01567:+00002:-00003:+00075:003728.1264:01567
01568:+00002:-00005:+00020:003728.1264:01568
01569:-00001:-00019:+00065:003728.1264:01569
01570:-00036:-00002:+00071:003632.5280:01570
01571:-00034:-00049:+00116:003632.5280:01571
01572:-00021:-00027:-00013:003632.5280:01572
01573:-00034:-00027:-00025:003632.5280:01573
01574:-00020:-00027:+00005:003632.5280:01574
01575:-00017:-00064:+00084:003632.5280:01575
01576:+00000:-00045:+00089:003740.9536:01576
01577:+00011:-00058:+00053:003740.9536:01577
01578:+00008:-00045:-00004:003740.9536:01578
01579:+00045:-00037:+00049:003740.9536:01579
01580:+00042:-00062:-00001:003740.9536:01580
01581:+00026:-00046:-00023:003761.2968:01581
01582:+00069:-00023:-00022:003761.2968:01582
01583:+00079:+00013:-00022:003761.2968:01583
01584:+00043:+00017:+00000:003761.2968:01584
01585:+00025:+00053:+00017:003761.2968:01585
01586:+00020:+00072:+00110:003761.2968:01586
01587:-00009:+00090:+00103:003686.3984:01587
01588:-00054:+00083:+00021:003686.3984:01588
01589:-00069:+00073:-00160:003686.3984:01589
01590:-00073:+00068:-00246:003686.3984:01590
01591:-00087:+00021:-00126:003686.3984:01591
01592:-00084:+00026:-00042:003786.1040:01592
01593:-00091:-00017:+00176:003786.1040:01593
01594:-00086:-00045:+00230:003786.1040:01594
01595:-00071:-00054:+00110:003786.1040:01595
01596:-00058:-00065:-00230:003786.1040:01596
01597:-00080:-00054:-00375:003795.0458:01597
01598:+00012:-00026:-00192:003795.0458:01598
01599:+00069:-00030:+00049:003795.0458:01599
01600:+00074:-00051:+00190:003795.0458:01600
01601:+00084:-00070:+00332:003795.0458:01601
01602:+00098:-00026:+00288:003686.3251:01602
01603:+00091:-00076:+00288:003686.3251:01603
01604:+00057:-00077:+00223:003686.3251:01604
01605:+00050:-00040:-00178:003686.3251:01605
01606:+00055:-00033:-00151:003686.3251:01606
01607:+00113:-00004:-00142:003686.3251:01607
01608:+00103:+00000:-00132:003763.3764:01608
01609:+00106:-00004:-00143:003763.3764:01609
01610:+00041:+00017:+00107:003763.3764:01610
01611:+00030:-00012:+00030:003763.3764:01611
01612:-00024:-00018:-00004:003763.3764:01612
01613:+00002:-00014:+00138:003750.2326:01613
01614:-00038:-00035:+00122:003750.2326:01614
01615:-00082:-00008:+00058:003750.2326:01615
01616:-00084:+00002:+00092:003750.2326:01616
01617:-00086:-00030:+00045:003750.2326:01617
01618:-00119:-00020:-00139:003750.2326:01618
01619:-00134:-00015:-00195:003621.9582:01619
01620:-00137:-00035:-00135:003621.9582:01620
01621:-00172:-00049:-00082:003621.9582:01621
01622:-00126:-00033:-00114:003621.9582:01622
01623:-00053:+00003:+00078:003621.9582:01623
01624:-00032:-00017:+00167:003708.0122:01624
01625:-00013:+00018:+00110:003708.0122:01625
01626:-00025:+00023:-00005:003708.0122:01626
01627:-00003:+00034:+00045:003708.0122:01627
01628:-00001:+00011:+00053:003708.0122:01628
01629:-00029:+00041:-00055:003708.0122:01629
01630:-00034:+00040:-00018:003695.4951:01630
01631:-00007:+00024:-00047:003695.4951:01631
01632:-00005:+00032:-00260:003695.4951:01632
01633:+00023:+00013:-00134:003695.4951:01633
01634:+00058:-00010:-00039:003695.4951:01634
01635:+00081:-00010:-00007:003590.6765:01635
01636:+00101:-00008:+00042:003590.6765:01636
01637:+00116:-00018:+00244:003590.6765:01637
01638:+00121:-00015:+00189:003590.6765:01638
01639:+00076:+00016:+00057:003590.6765:01639
01640:+00091:+00047:+00064:003675.3725:01640
01641:-00006:+00052:-00038:003675.3725:01641
01642:-00011:+00094:-00049:003675.3725:01642
01643:-00051:+00066:+00063:003675.3725:01643
01644:-00075:+00031:-00016:003675.3725:01644
01645:-00109:+00026:-00134:003675.3725:01645
01646:-00076:+00010:-00107:003684.6779:01646
01647:-00083:-00047:-00024:003684.6779:01647
01648:-00100:-00050:+00010:003684.6779:01648
01649:-00065:-00075:+00067:003684.6779:01649
01650:-00041:-00057:+00086:003684.6779:01650
01651:-00048:-00113:+00007:003611.4421:01651
01652:-00054:-00075:+00052:003611.4421:01652
01653:-00066:-00088:-00005:003611.4421:01653
01654:-00041:-00097:+00012:003611.4421:01654
01655:-00026:-00082:-00077:003611.4421:01655
01656:+00033:-00065:-00030:003611.4421:01656
01657:+00026:-00082:-00036:003696.9165:01657
01658:+00078:-00028:-00013:003696.9165:01658
01659:+00069:-00053:+00014:003696.9165:01659
01660:+00074:-00053:-00017:003696.9165:01660
01661:+00072:-00028:+00032:003696.9165:01661
01662:+00079:-00026:+00075:003728.1098:01662
01663:+00005:-00028:-00019:003728.1098:01663
01664:+00001:+00048:+00010:003728.1098:01664
01665:-00034:+00034:-00066:003728.1098:01665
01666:-00041:+00067:-00026:003728.1098:01666
01667:-00066:+00058:-00058:003728.1098:01667
01668:-00042:+00089:-00042:003632.5124:01668
01669:-00068:+00065:+00093:003632.5124:01669
01670:-00067:+00055:-00006:003632.5124:01670
01671:-00064:+00063:-00034:003632.5124:01671
01672:-00017:+00063:+00082:003632.5124:01672
01673:-00053:+00066:-00006:003729.6433:01673
01674:-00031:+00069:-00064:003729.6433:01674
01675:-00025:+00027:+00127:003729.6433:01675
01676:-00039:+00030:+00093:003729.6433:01676
01677:-00015:+00055:-00036:003729.6433:01677
01678:-00013:+00080:+00008:003729.6433:01678
01679:+00029:+00066:+00030:003717.0114:01679
01680:-00021:+00037:-00009:003717.0114:01680
01681:+00019:+00057:+00039:003717.0114:01681
01682:+00049:+00039:+00113:003717.0114:01682
01683:+00022:+00003:+00055:003717.0114:01683
01684:+00010:-00002:-00070:003611.4653:01684
01685:+00031:-00020:+00036:003611.4653:01685
01686:+00010:-00063:+00085:003611.4653:01686
01687:-00019:-00046:-00016:003611.4653:01687
01688:+00014:-00057:-00021:003611.4653:01688
01689:-00006:-00081:+00037:003675.3486:01689
01690:-00019:-00068:-00034:003675.3486:01690
01691:-00002:-00087:-00019:003675.3486:01691
01692:+00008:-00079:-00018:003675.3486:01692
01693:+00002:-00101:+00093:003675.3486:01693
01694:+00005:-00087:-00021:003675.3486:01694
01695:-00015:-00077:+00086:003674.0754:01695
01696:-00027:-00110:+00063:003674.0754:01696
01697:-00059:-00074:-00040:003674.0754:01697
01698:-00056:-00061:+00022:003674.0754:01698
01699:-00057:-00054:-00030:003674.0754:01699
01700:-00066:-00047:+00008:003569.9953:01700
01701:-00047:-00009:-00013:003569.9953:01701
01702:-00054:+00008:-00023:003569.9953:01702
01703:-00051:-00001:+00002:003569.9953:01703
01704:-00012:+00041:-00043:003569.9953:01704
01705:-00014:+00056:-00112:003569.9953:01705
01706:-00022:+00081:-00070:003675.1718:01706
01707:+00026:+00089:-00098:003675.1718:01707
01708:+00049:+00113:+00086:003675.1718:01708
01709:+00049:+00096:+00054:003675.1718:01709
01710:+00035:+00137:-00089:003675.1718:01710
01711:+00025:+00129:-00005:003673.9719:01711
01712:+00013:+00104:-00035:003673.9719:01712
01713:+00001:+00142:-00129:003673.9719:01713
01714:-00001:+00127:-00098:003673.9719:01714
01715:-00021:+00110:-00142:003673.9719:01715
01716:-00012:+00091:-00166:003673.9719:01716
01717:-00022:+00096:-00103:003590.5214:01717
01718:-00020:+00081:+00027:003590.5214:01718
01719:-00013:+00051:+00046:003590.5214:01719
01720:+00003:+00069:+00038:003590.5214:01720
01721:-00013:+00027:+00027:003590.5214:01721
01722:-00012:+00023:+00023:003696.8269:01722
01723:-00049:+00039:-00037:003696.8269:01723
01724:-00035:+00020:-00048:003696.8269:01724
01725:-00043:-00005:-00028:003696.8269:01725
01726:-00033:+00018:-00095:003696.8269:01726
01727:-00026:-00021:-00103:003696.8269:01727
01728:+00003:-00010:-00061:003717.1093:01728
01729:+00006:-00046:-00020:003717.1093:01729
01730:+00048:-00034:-00043:003717.1093:01730
01731:+00036:-00050:+00044:003717.1093:01731
01732:+00080:-00015:+00048:003717.1093:01732
01733:+00058:+00006:-00016:003643.0803:01733
01734:+00080:-00005:+00061:003643.0803:01734
01735:+00067:+00001:+00012:003643.0803:01735
01736:+00052:+00009:-00005:003643.0803:01736
01737:+00029:+00012:-00018:003643.0803:01737
01738:+00051:+00028:-00027:003643.0803:01738
01739:+00019:-00005:-00088:003740.8288:01739
01740:-00009:+00027:+00002:003740.8288:01740
01741:+00033:+00018:+00090:003740.8288:01741
01742:+00037:-00003:+00158:003740.8288:01742
01743:+00012:+00035:+00012:003740.8288:01743
01744:+00041:+00007:-00062:003750.1252:01744
01745:-00013:-00014:+00002:003750.1252:01745
01746:-00012:+00026:-00015:003750.1252:01746
01747:-00027:+00001:+00025:003750.1252:01747
01748:-00084:+00022:+00044:003750.1252:01748
01749:-00104:+00024:-00007:003675.4077:01749
01750:-00047:+00019:+00105:003675.4077:01750
01751:-00067:+00003:-00104:003675.4077:01751
01752:-00052:+00029:-00146:003675.4077:01752
01753:+00011:+00039:+00084:003675.4077:01753
01754:+00012:+00055:+00064:003675.4077:01754
01755:+00028:+00047:+00021:003785.8737:01755
01756:+00085:+00063:+00075:003785.8737:01756
01757:+00056:+00072:+00043:003785.8737:01757
01758:+00014:+00056:-00013:003785.8737:01758
01759:+00016:+00031:+00043:003785.8737:01759
01760:+00045:+00060:+00012:003794.8930:01760
01761:-00011:+00030:-00078:003794.8930:01761
01762:-00017:+00052:-00047:003794.8930:01762
01763:-00011:+00033:+00002:003794.8930:01763
01764:-00012:+00035:-00031:003794.8930:01764
01765:-00028:+00024:-00002:003719.1450:01765
01766:-00020:+00031:+00083:003719.1450:01766
01767:-00011:+00021:+00027:003719.1450:01767
01768:-00053:+00037:-00025:003719.1450:01768
01769:-00024:+00054:+00025:003719.1450:01769
01770:-00017:+00034:+00031:003719.1450:01770
01771:-00073:+00039:+00065:003820.3493:01771
01772:-00078:+00037:+00091:003820.3493:01772
01773:-00057:+00027:+00035:003820.3493:01773
01774:-00054:+00030:-00089:003820.3493:01774
01775:-00001:+00033:-00139:003820.3493:01775
01776:-00005:+00011:-00099:003840.9782:01776
01777:+00032:+00018:-00028:003840.9782:01777
01778:+00066:-00006:+00007:003840.9782:01778
01779:+00070:+00007:+00050:003840.9782:01779
01780:+00105:-00009:+00086:003840.9782:01780
01781:+00087:-00022:+00004:003730.3747:01781
01782:+00109:-00008:+00032:003730.3747:01782
01783:+00097:-00014:+00116:003730.3747:01783
01784:+00075:-00007:+00126:003730.3747:01784
01785:+00036:-00019:+00094:003730.3747:01785
01786:+00013:-00034:+00014:003820.4277:01786
01787:-00033:-00018:-00069:003820.4277:01787
01788:-00060:-00013:-00127:003820.4277:01788
01789:-00079:-00057:-00074:003820.4277:01789
01790:-00099:-00047:-00056:003820.4277:01790
01791:-00069:-00047:-00001:003820.4277:01791
01792:-00068:-00060:+00068:003806.3251:01792
01793:-00041:-00052:+00041:003806.3251:01793
01794:-00048:-00050:+00077:003806.3251:01794
01795:-00034:-00029:+00070:003806.3251:01795
01796:-00028:-00032:+00044:003806.3251:01796
01797:-00025:+00001:+00070:003675.2453:01797
01798:-00001:+00005:+00094:003675.2453:01798
01799:+00013:+00001:+00049:003675.2453:01799
01800:+00003:+00020:+00032:003675.2453:01800
01801:-00007:+00016:+00088:003675.2453:01801
01802:-00006:-00006:-00047:003740.8203:01802
01803:-00011:+00024:-00100:003740.8203:01803
01804:+00030:+00020:+00032:003740.8203:01804
01805:+00019:-00003:+00126:003740.8203:01805
01806:+00008:+00037:+00049:003740.8203:01806
01807:+00021:+00045:+00108:003740.8203:01807
01808:+00013:+00031:+00175:003727.9951:01808
01809:-00033:+00054:+00022:003727.9951:01809
01810:-00050:+00080:+00035:003727.9951:01810
01811:-00054:+00046:+00093:003727.9951:01811
01812:-00081:+00049:-00008:003727.9951:01812
01813:-00045:+00052:-00129:003590.4365:01813
01814:-00029:+00025:-00036:003590.4365:01814
01815:-00017:-00003:-00007:003590.4365:01815
01816:-00022:-00006:-00033:003590.4365:01816
01817:+00020:+00007:+00045:003590.4365:01817
01818:+00018:-00047:-00018:003590.4365:01818
01819:+00036:-00030:+00155:003664.4711:01819
01820:+00048:-00033:+00186:003664.4711:01820
01821:-00052:-00043:+00043:003664.4711:01821
01822:-00049:-00022:-00054:003664.4711:01822
01823:+00021:+00002:-00108:003664.4711:01823
01824:-00016:-00047:+00003:003663.3991:01824
01825:-00039:-00048:+00032:003663.3991:01825
01826:-00002:-00048:+00018:003663.3991:01826
01827:-00011:-00047:-00043:003663.3991:01827
01828:-00036:-00081:-00060:003663.3991:01828
01829:+00018:-00048:-00063:003663.3991:01829
01830:+00019:-00050:-00009:003580.1713:01830
01831:+00020:-00025:+00067:003580.1713:01831
01832:-00002:-00021:+00089:003580.1713:01832
01833:+00020:-00007:+00072:003580.1713:01833
01834:-00006:-00002:+00055:003580.1713:01834
01835:-00011:+00033:-00036:003664.4550:01835
01836:-00019:+00010:-00029:003664.4550:01836
01837:+00001:+00034:-00059:003664.4550:01837
01838:+00000:+00036:-00029:003664.4550:01838
01839:-00009:-00003:-00038:003664.4550:01839
01840:-00002:+00003:-00055:003664.4550:01840
01841:+00008:-00007:-00049:003684.6459:01841
01842:+00002:-00021:-00022:003684.6459:01842
01843:-00001:+00002:+00033:003684.6459:01843
01844:-00032:-00008:+00060:003684.6459:01844
01845:-00047:-00009:+00069:003684.6459:01845
01846:-00080:+00002:-00022:003590.5139:01846
01847:-00072:-00033:-00031:003590.5139:01847
01848:-00096:+00003:-00061:003590.5139:01848
01849:-00084:+00005:-00013:003590.5139:01849
01850:-00055:+00006:+00018:003590.5139:01850
01851:-00063:-00016:-00008:003590.5139:01851
01852:-00027:+00003:-00004:003707.6933:01852
01853:+00000:-00006:+00035:003707.6933:01853
01854:-00014:+00000:-00032:003707.6933:01854
01855:+00000:+00019:-00049:003707.6933:01855
01856:+00012:+00030:-00078:003707.6933:01856
01857:+00019:+00031:-00055:003716.9787:01857
01858:+00033:+00048:-00043:003716.9787:01858
01859:+00014:+00065:-00109:003716.9787:01859
01860:-00002:+00057:-00062:003716.9787:01860
01861:+00014:+00045:-00055:003716.9787:01861
01862:-00006:+00069:-00105:003716.9787:01862
01863:-00003:+00065:-00128:003632.3857:01863
01864:-00006:+00028:-00052:003632.3857:01864
01865:+00018:+00039:-00097:003632.3857:01865
01866:-00001:+00026:-00042:003632.3857:01866
01867:+00006:+00024:+00070:003632.3857:01867
01868:-00025:+00010:-00028:003740.7871:01868
01869:-00032:+00002:-00036:003740.7871:01869
01870:-00025:-00001:+00049:003740.7871:01870
01871:-00017:+00007:-00084:003740.7871:01871
01872:-00023:+00012:-00103:003740.7871:01872
01873:-00020:+00036:+00017:003750.0170:01873
01874:+00005:+00015:-00026:003750.0170:01874
01875:+00021:+00025:-00043:003750.0170:01875
01876:+00001:+00049:-00049:003750.0170:01876
01877:+00004:+00034:-00005:003750.0170:01877
01878:-00018:+00010:-00044:003750.0170:01878
01879:-00035:+00031:-00058:003642.9128:01879
01880:-00014:+00008:+00063:003642.9128:01880
01881:-00037:+00020:-00014:003642.9128:01881
01882:-00054:+00021:-00067:003642.9128:01882
01883:-00030:-00029:+00038:003642.9128:01883
01884:-00067:-00010:-00083:003740.7539:01884
01885:-00065:-00011:-00261:003740.7539:01885
01886:-00010:-00052:-00044:003740.7539:01886
01887:-00022:-00023:-00017:003740.7539:01887
01888:+00020:-00023:-00065:003740.7539:01888
01889:+00015:-00079:+00084:003739.0026:01889
01890:+00028:-00012:+00109:003739.0026:01890
01891:+00013:-00048:-00064:003739.0026:01891
01892:+00029:+00003:-00006:003739.0026:01892
01893:-00001:-00032:+00066:003739.0026:01893
01894:+00000:+00008:-00055:003739.0026:01894
01895:-00013:+00018:-00086:003653.5895:01895
01896:+00029:+00026:-00040:003653.5895:01896
01897:-00024:+00018:-00038:003653.5895:01897
01898:+00002:+00026:-00079:003653.5895:01898
01899:+00020:+00037:+00081:003653.5895:01899
01900:+00030:-00003:+00021:003729.7509:01900
01901:+00004:+00035:-00021:003729.7509:01901
01902:+00021:+00036:+00053:003729.7509:01902
01903:+00002:+00018:+00045:003729.7509:01903
01904:-00015:+00033:+00007:003729.7509:01904
01905:-00038:+00038:-00050:003729.7509:01905
01906:-00001:+00022:-00086:003738.9611:01906
01907:-00030:+00014:+00036:003738.9611:01907
01908:-00024:+00019:+00097:003738.9611:01908
01909:-00021:+00019:+00085:003738.9611:01909
01910:-00009:+00007:+00040:003738.9611:01910
01911:+00011:+00047:-00027:003632.3857:01911
01912:-00009:+00002:+00039:003632.3857:01912
01913:-00012:+00004:+00136:003632.3857:01913
01914:-00022:-00004:+00095:003632.3857:01914
01915:-00025:-00022:+00050:003632.3857:01915
01916:-00030:-00019:+00028:003729.6928:01916
01917:-00045:-00013:+00059:003729.6928:01917
01918:-00063:-00052:+00024:003729.6928:01918
01919:-00081:-00041:+00016:003729.6928:01919
01920:-00026:-00053:-00034:003729.6928:01920
01921:-00037:-00080:+00000:003729.6928:01921
01922:-00018:-00072:+00047:003738.9860:01922
01923:-00006:-00092:+00000:003738.9860:01923
01924:+00001:-00109:+00066:003738.9860:01924
01925:+00029:-00106:+00026:003738.9860:01925
01926:+00015:-00112:+00085:003738.9860:01926
01927:-00003:-00092:+00028:003642.9924:01927
01928:+00020:-00079:+00014:003642.9924:01928
01929:+00035:-00063:+00037:003642.9924:01929
01930:-00003:-00051:+00011:003642.9924:01930
01931:+00006:-00025:-00022:003642.9924:01931
01932:+00006:-00013:-00012:003642.9924:01932
01933:+00031:+00019:+00031:003763.2165:01933
01934:+00013:-00005:+00092:003763.2165:01934
01935:+00032:-00006:+00098:003763.2165:01935
01936:+00001:+00010:+00023:003763.2165:01936
01937:+00012:+00048:-00080:003763.2165:01937
01938:+00007:+00038:-00081:003772.3171:01938
01939:+00013:+00064:-00052:003772.3171:01939
01940:+00035:+00046:-00017:003772.3171:01940
01941:+00035:+00041:+00046:003772.3171:01941
01942:+00028:+00041:+00105:003772.3171:01942
01943:+00060:+00037:+00043:003675.1884:01943
01944:+00030:+00027:+00034:003675.1884:01944
01945:-00021:+00014:-00057:003675.1884:01945
01946:+00029:+00034:+00024:003675.1884:01946
01947:+00014:+00012:+00045:003675.1884:01947
01948:-00044:+00034:+00055:003675.1884:01948
01949:-00053:+00024:+00071:003797.3132:01949
01950:-00048:+00009:+00026:003797.3132:01950
01951:-00110:-00031:-00060:003797.3132:01951
01952:-00096:-00052:-00089:003797.3132:01952
01953:-00084:-00062:+00011:003797.3132:01953
01954:-00060:-00077:+00240:003806.3339:01954
01955:-00054:-00137:+00252:003806.3339:01955
01956:-00041:-00109:+00040:003806.3339:01956
01957:-00027:-00128:-00131:003806.3339:01957
01958:-00015:-00140:-00299:003806.3339:01958
01959:+00018:-00100:-00240:003697.0366:01959
01960:+00107:-00086:-00135:003697.0366:01960
01961:+00069:-00100:+00173:003697.0366:01961
01962:+00074:-00113:+00264:003697.0366:01962
01963:+00052:-00105:+00294:003697.0366:01963
01964:+00043:-00108:+00216:003697.0366:01964
01965:+00013:-00088:+00177:003763.2080:01965
01966:+00010:-00054:+00165:003763.2080:01966
01967:-00005:-00049:+00007:003763.2080:01967
01968:+00030:-00023:-00046:003763.2080:01968
01969:+00023:+00015:-00158:003763.2080:01969
01970:-00005:+00024:-00161:003761.0881:01970
01971:-00003:+00023:-00146:003761.0881:01971
01972:-00001:+00030:-00195:003761.0881:01972
01973:+00001:+00028:-00092:003761.0881:01973
01974:+00027:+00041:+00032:003761.0881:01974
01975:+00024:+00042:+00132:003621.8085:01975
01976:+00009:+00050:+00179:003621.8085:01976
01977:-00034:+00046:+00219:003621.8085:01977
01978:-00068:+00055:+00090:003621.8085:01978
01979:-00084:+00058:+00095:003621.8085:01979
01980:-00142:+00052:-00013:003621.8085:01980
01981:-00156:+00062:-00096:003696.8352:01981
01982:-00174:+00027:-00180:003696.8352:01982
01983:-00172:+00034:-00180:003696.8352:01983
01984:-00109:+00021:-00059:003696.8352:01984
01985:-00117:-00039:+00004:003696.8352:01985
01986:-00068:-00050:+00034:003673.8842:01986
01987:-00055:-00081:+00079:003673.8842:01987
01988:-00006:-00057:-00020:003673.8842:01988
01989:-00010:-00065:-00012:003673.8842:01989
01990:+00008:-00075:+00034:003673.8842:01990
01991:-00005:-00051:+00025:003673.8842:01991
01992:+00002:-00052:-00044:003569.9030:01992
01993:+00044:+00004:+00010:003569.9030:01993
01994:+00050:-00037:+00066:003569.9030:01994
01995:+00008:-00049:-00088:003569.9030:01995
01996:+00045:-00030:-00153:003569.9030:01996
01997:+00079:-00034:-00073:003643.2790:01997
01998:+00060:-00029:-00023:003643.2790:01998
01999:+00085:+00002:+00035:003643.2790:01999
02000:+00092:-00003:-00049:003643.2790:02000
02001:+00103:+00027:-00062:003643.2790:02001
02002:+00066:+00016:+00028:003643.2790:02002
02003:+00027:+00028:+00020:003663.3354:02003
02004:-00056:+00053:-00060:003663.3354:02004
02005:-00044:+00026:-00082:003663.3354:02005
02006:-00100:+00033:-00123:003663.3354:02006
02007:-00124:+00014:-00132:003663.3354:02007
02008:-00129:+00022:-00049:003580.2485:02008
02009:-00111:-00002:-00041:003580.2485:02009
02010:-00094:-00031:+00011:003580.2485:02010
02011:-00081:+00005:+00027:003580.2485:02011
02012:-00070:-00012:+00128:003580.2485:02012
02013:-00064:-00048:+00035:003580.2485:02013
02014:-00063:-00009:-00051:003685.9111:02014
02015:-00029:+00013:-00067:003685.9111:02015
02016:-00055:+00000:-00034:003685.9111:02016
02017:-00054:-00006:-00033:003685.9111:02017
02018:-00003:+00026:-00017:003685.9111:02018
02019:+00036:+00036:+00033:003706.1491:02019
02020:+00044:+00023:-00037:003706.1491:02020
02021:+00036:-00005:-00037:003706.1491:02021
02022:+00048:+00010:+00023:003706.1491:02022
02023:+00046:+00006:-00016:003706.1491:02023
02024:+00049:+00005:-00075:003706.1491:02024
02025:+00021:+00023:-00090:003632.3144:02025
02026:+00026:-00001:-00024:003632.3144:02026
02027:+00019:-00005:-00031:003632.3144:02027
02028:-00019:+00024:-00050:003632.3144:02028
02029:+00001:+00021:+00083:003632.3144:02029
02030:+00002:-00004:+00102:003740.7871:02030
02031:-00026:+00038:+00058:003740.7871:02031
02032:-00040:+00022:+00019:003740.7871:02032
02033:-00031:+00029:-00011:003740.7871:02033
02034:-00044:+00034:-00100:003740.7871:02034
02035:-00048:+00013:-00174:003750.0339:02035
02036:-00074:+00040:-00073:003750.0339:02036
02037:-00048:+00032:-00058:003750.0339:02037
02038:-00056:+00026:-00078:003750.0339:02038
02039:-00023:+00055:+00064:003750.0339:02039
02040:+00015:+00038:+00057:003750.0339:02040
02041:+00007:+00038:+00105:003664.4421:02041
02042:+00033:+00032:+00137:003664.4421:02042
02043:+00040:+00053:+00110:003664.4421:02043
02044:-00011:+00011:+00015:003664.4421:02044
02045:+00003:+00054:+00023:003664.4421:02045
02046:-00017:+00049:-00061:003740.8037:02046
02047:-00039:+00038:-00105:003740.8037:02047
02048:-00006:+00037:-00060:003740.8037:02048
02049:+00034:+00024:+00002:003740.8037:02049
02050:+00035:+00001:+00061:003740.8037:02050
02051:+00044:+00009:+00087:003740.8037:02051
02052:+00041:-00001:+00132:003739.0603:02052
02053:+00012:+00023:+00060:003739.0603:02053
02054:+00013:+00035:+00079:003739.0603:02054
02055:-00001:-00004:+00068:003739.0603:02055
02056:-00033:-00006:+00033:003739.0603:02056
02057:-00038:-00002:-00007:003643.0725:02057
02058:-00055:+00001:-00005:003643.0725:02058
02059:-00061:-00034:-00049:003643.0725:02059
02060:-00080:-00025:-00077:003643.0725:02060
02061:-00056:-00061:-00064:003643.0725:02061
02062:-00066:-00060:-00046:003707.7180:02062
02063:-00022:-00054:-00023:003707.7180:02063
02064:+00022:-00080:+00089:003707.7180:02064
02065:+00049:-00042:+00128:003707.7180:02065
02066:+00034:-00048:+00126:003707.7180:02066
02067:+00016:-00011:+00058:003707.7180:02067
02068:+00003:+00004:-00001:003706.1735:02068
02069:-00013:+00029:-00027:003706.1735:02069
02070:-00011:+00057:-00055:003706.1735:02070
02071:-00019:+00073:-00012:003706.1735:02071
02072:+00001:+00082:-00027:003706.1735:02072
02073:+00011:+00093:+00026:003600.8618:02073
02074:+00008:+00112:+00021:003600.8618:02074
02075:+00020:+00114:-00039:003600.8618:02075
02076:+00035:+00091:-00034:003600.8618:02076
02077:+00022:+00129:+00000:003600.8618:02077
02078:-00015:+00087:+00016:003600.8618:02078
02079:-00005:+00076:-00019:003696.7456:02079
02080:-00023:+00092:-00037:003696.7456:02080
02081:-00016:+00078:-00007:003696.7456:02081
02082:-00080:+00052:+00064:003696.7456:02082
02083:-00070:+00026:-00033:003696.7456:02083
02084:-00076:+00019:-00038:003684.5900:02084
02085:-00031:+00004:-00005:003684.5900:02085
02086:-00051:-00008:-00077:003684.5900:02086
02087:-00025:-00035:-00076:003684.5900:02087
02088:-00018:-00028:+00070:003684.5900:02088
02089:-00005:-00037:+00037:003684.5900:02089
02090:-00023:-00007:+00011:003590.5139:02090
02091:+00016:-00009:+00073:003590.5139:02091
02092:-00016:-00019:+00041:003590.5139:02092
02093:-00002:+00003:+00034:003590.5139:02093
02094:+00003:+00018:+00028:003590.5139:02094
02095:+00035:-00003:-00062:003675.2441:02095
02096:+00031:-00001:-00182:003675.2441:02096
02097:+00082:+00016:-00142:003675.2441:02097
02098:+00066:-00003:-00071:003675.2441:02098
02099:+00111:-00002:+00066:003675.2441:02099
02100:+00102:+00001:+00072:003675.2441:02100
02101:+00139:+00034:+00087:003695.3906:02101
02102:+00052:+00000:-00034:003695.3906:02102
02103:+00076:+00050:-00067:003695.3906:02103
02104:+00027:+00015:+00018:003695.3906:02104
02105:-00017:+00032:-00003:003695.3906:02105
02106:-00044:+00070:-00016:003600.7995:02106
02107:-00078:+00041:+00106:003600.7995:02107
02108:-00115:+00063:-00019:003600.7995:02108
02109:-00116:+00079:-00039:003600.7995:02109
02110:-00088:+00056:-00128:003600.7995:02110
02111:-00108:+00062:-00137:003600.7995:02111
02112:-00078:+00057:-00044:003729.5771:02112
02113:-00038:+00071:+00014:003729.5771:02113
02114:-00018:+00046:+00110:003729.5771:02114
02115:-00055:+00034:+00046:003729.5771:02115
02116:-00063:+00048:+00056:003729.5771:02116
02117:-00054:+00034:+00163:003739.0107:02117
02118:-00085:-00017:+00078:003739.0107:02118
02119:-00098:+00039:-00116:003739.0107:02119
02120:-00030:-00017:-00080:003739.0107:02120
02121:-00037:-00014:-00159:003739.0107:02121
02122:-00020:-00021:-00124:003664.5063:02122
02123:+00011:-00046:-00021:003664.5063:02123
02124:-00003:-00023:+00033:003664.5063:02124
02125:+00007:-00027:+00024:003664.5063:02125
02126:+00037:+00006:+00087:003664.5063:02126
02127:+00023:+00009:+00075:003664.5063:02127
02128:+00035:+00018:+00082:003774.5617:02128
02129:+00048:+00066:+00071:003774.5617:02129
02130:+00049:+00087:+00022:003774.5617:02130
02131:+00018:+00079:-00046:003774.5617:02131
02132:+00010:+00077:+00010:003774.5617:02132
02133:+00011:+00071:+00024:003794.9357:02133
02134:-00016:+00053:-00098:003794.9357:02134
02135:-00026:+00030:-00069:003794.9357:02135
02136:+00030:+00011:-00048:003794.9357:02136
02137:-00005:-00021:-00022:003794.9357:02137
02138:-00008:-00033:-00006:003708.0581:02138
02139:+00015:-00047:+00017:003708.0581:02139
02140:-00013:-00039:-00009:003708.0581:02140
02141:-00029:-00040:-00009:003708.0581:02141
02142:-00051:-00036:+00066:003708.0581:02142
02143:-00080:-00028:+00095:003708.0581:02143
02144:-00083:-00023:+00036:003820.3583:02144
02145:-00041:+00019:-00038:003820.3583:02145
02146:-00035:-00024:-00162:003820.3583:02146
02147:-00036:-00014:-00154:003820.3583:02147
02148:+00063:+00003:+00053:003820.3583:02148
02149:+00061:-00041:+00060:003817.8095:02149
02150:+00073:-00025:+00000:003817.8095:02150
02151:+00091:-00032:-00094:003817.8095:02151
02152:+00101:-00029:-00043:003817.8095:02152
02153:+00023:-00090:+00012:003817.8095:02153
02154:+00043:-00045:-00136:003697.0937:02154
02155:+00050:-00028:-00107:003697.0937:02155
02156:+00057:-00059:+00064:003697.0937:02156
02157:+00022:-00042:+00133:003697.0937:02157
02158:+00013:-00042:+00233:003697.0937:02158
02159:-00007:-00061:+00235:003697.0937:02159
02160:-00019:-00030:+00101:003751.9721:02160
02161:-00022:-00001:-00038:003751.9721:02161
02162:-00035:+00009:+00017:003751.9721:02162
02163:-00054:+00037:-00034:003751.9721:02163
02164:-00039:+00047:-00151:003751.9721:02164
02165:-00037:+00057:-00036:003717.0114:02165
02166:-00027:+00066:-00032:003717.0114:02166
02167:-00053:+00076:-00101:003717.0114:02167
02168:-00043:+00071:+00041:003717.0114:02168
02169:-00049:+00030:+00164:003717.0114:02169
02170:-00037:+00068:+00137:003717.0114:02170
02171:-00067:+00029:+00160:003580.2253:02171
02172:-00010:+00024:+00187:003580.2253:02172
02173:-00030:+00022:+00010:003580.2253:02173
02174:-00054:+00006:-00064:003580.2253:02174
02175:-00032:-00049:-00032:003580.2253:02175
02176:-00026:-00044:-00094:003643.2238:02176
02177:-00046:-00057:-00139:003643.2238:02177
02178:-00039:-00112:+00050:003643.2238:02178
02179:-00009:-00102:+00073:003643.2238:02179
02180:+00004:-00107:+00077:003643.2238:02180
02181:+00019:-00070:+00105:003643.2238:02181
02182:+00011:-00071:+00147:003611.1572:02182
02183:+00016:-00033:+00016:003611.1572:02183
02184:+00002:-00012:+00022:003611.1572:02184
02185:+00005:-00015:-00030:003611.1572:02185
02186:-00038:+00024:+00019:003611.1572:02186
02187:+00005:+00032:+00153:003499.8510:02187
02188:-00035:-00007:-00024:003499.8510:02188
02189:-00082:+00020:-00162:003499.8510:02189
02190:+00045:-00005:-00016:003499.8510:02190
02191:-00006:-00030:+00110:003499.8510:02191
02192:-00035:-00025:+00043:003499.8510:02192
02193:+00058:-00024:+00024:003591.0837:02193
02194:+00048:+00002:+00019:003591.0837:02194
02195:+00026:-00021:+00089:003591.0837:02195
02196:+00036:-00036:+00105:003591.0837:02196
02197:-00033:+00017:-00065:003591.0837:02197
02198:-00033:+00021:-00060:003600.9038:02198
02199:-00024:+00011:-00003:003600.9038:02199
02200:-00029:+00025:-00053:003600.9038:02200
02201:-00056:+00037:-00037:003600.9038:02201
02202:-00063:+00029:-00006:003600.9038:02202
02203:-00026:+00051:-00012:003600.9038:02203
02204:-00013:+00045:+00012:003519.4946:02204
02205:-00051:+00049:+00109:003519.4946:02205
02206:-00016:+00043:+00056:003519.4946:02206
02207:-00019:+00021:-00077:003519.4946:02207
02208:-00024:-00002:-00046:003519.4946:02208
02209:-00009:+00019:+00027:003519.4946:02209
02210:-00034:-00013:-00052:003643.1762:02210
02211:-00032:-00017:-00046:003643.1762:02211
02212:+00033:-00029:-00009:003643.1762:02212
02213:+00036:-00008:-00103:003643.1762:02213
02214:+00029:-00037:-00042:003643.1762:02214
02215:+00009:-00061:+00075:003663.2958:02215
02216:-00003:-00037:+00053:003663.2958:02216
02217:+00045:-00032:-00015:003663.2958:02217
02218:+00015:-00034:-00060:003663.2958:02218
02219:+00000:-00012:-00043:003663.2958:02219
02220:-00015:-00008:-00015:003663.2958:02220
02221:-00034:+00017:-00043:003590.5371:02221
02222:-00040:+00010:-00021:003590.5371:02222
02223:-00019:+00036:-00003:003590.5371:02223
02224:-00052:+00038:-00009:003590.5371:02224
02225:-00043:+00039:-00031:003590.5371:02225
02226:-00053:+00016:-00026:003707.6770:02226
02227:-00016:+00054:-00023:003707.6770:02227
02228:-00043:+00037:-00057:003707.6770:02228
02229:-00070:+00033:-00063:003707.6770:02229
02230:-00026:+00015:-00048:003707.6770:02230
02231:-00045:+00018:-00039:003727.9624:02231
02232:-00085:-00004:-00084:003727.9624:02232
02233:-00041:-00002:-00080:003727.9624:02233
02234:+00018:+00001:-00095:003727.9624:02234
02235:-00001:+00004:-00038:003727.9624:02235
02236:+00025:+00019:-00027:003727.9624:02236
02237:+00039:+00012:-00073:003653.7497:02237
02238:+00076:+00019:+00038:003653.7497:02238
02239:+00055:+00000:+00011:003653.7497:02239
02240:+00053:+00029:-00005:003653.7497:02240
02241:+00065:+00023:+00030:003653.7497:02241
02242:+00065:+00025:+00035:003751.9975:02242
02243:+00030:+00069:-00097:003751.9975:02243
02244:+00051:+00066:-00119:003751.9975:02244
02245:+00026:+00040:-00004:003751.9975:02245
02246:+00034:+00056:-00089:003751.9975:02246
02247:-00002:+00066:-00134:003751.9975:02247
02248:+00049:+00024:-00032:003750.0007:02248
02249:+00046:+00041:-00054:003750.0007:02249
02250:+00032:+00015:-00045:003750.0007:02250
02251:+00031:+00002:+00143:003750.0007:02251
02252:+00033:+00017:+00065:003750.0007:02252
02253:+00017:+00019:-00016:003643.0483:02253
02254:-00020:-00030:+00109:003643.0483:02254
02255:-00042:-00015:-00001:003643.0483:02255
02256:-00048:+00004:-00145:003643.0483:02256
02257:-00065:+00018:-00116:003643.0483:02257
02258:-00060:-00019:-00098:003752.0727:02258
02259:-00056:-00013:-00144:003752.0727:02259
02260:-00061:-00010:-00019:003752.0727:02260
02261:-00047:-00025:-00002:003752.0727:02261
02262:-00067:-00023:-00086:003752.0727:02262
02263:-00054:-00021:-00037:003752.0727:02263
02264:-00040:-00025:+00025:003750.2163:02264
02265:-00051:-00047:+00043:003750.2163:02265
02266:-00049:-00010:+00084:003750.2163:02266
02267:-00034:-00032:-00010:003750.2163:02267
02268:-00024:-00009:-00057:003750.2163:02268
02269:-00021:+00005:-00124:003632.4804:02269
02270:-00020:+00023:-00136:003632.4804:02270
02271:+00018:+00022:-00140:003632.4804:02271
02272:+00042:+00039:-00130:003632.4804:02272
02273:+00076:+00015:-00036:003632.4804:02273
02274:+00058:+00015:+00084:003632.4804:02274
02275:+00058:-00005:+00252:003718.7551:02275
02276:+00069:+00022:+00212:003718.7551:02276
02277:+00039:-00008:+00197:003718.7551:02277
02278:+00053:+00039:-00065:003718.7551:02278
02279:+00045:+00037:-00075:003718.7551:02279
02280:-00035:+00021:+00021:003706.2221:02280
02281:-00063:+00049:-00224:003706.2221:02281
02282:-00116:+00036:-00313:003706.2221:02282
02283:-00046:+00009:-00117:003706.2221:02283
02284:-00081:+00019:+00051:003706.2221:02284
02285:-00049:+00001:+00127:003621.9189:02285
02286:-00044:-00022:+00139:003621.9189:02286
02287:-00037:-00021:+00113:003621.9189:02287
02288:+00047:+00023:+00314:003621.9189:02288
02289:+00016:+00020:-00044:003621.9189:02289
02290:-00083:-00003:-00183:003621.9189:02290
02291:+00062:-00005:-00178:003718.7797:02291
02292:+00031:-00001:+00012:003718.7797:02292
02293:-00014:-00023:+00055:003718.7797:02293
02294:-00036:-00084:+00097:003718.7797:02294
02295:-00019:-00085:-00064:003718.7797:02295
02296:+00015:-00106:-00095:003739.0190:02296
02297:+00047:-00121:-00034:003739.0190:02297
02298:+00039:-00090:+00032:003739.0190:02298
02299:+00101:-00127:+00115:003739.0190:02299
02300:+00110:-00112:+00065:003739.0190:02300
02301:+00108:-00079:+00069:003739.0190:02301
02302:+00084:-00053:+00222:003664.5307:02302
02303:+00055:-00075:+00166:003664.5307:02303
02304:+00032:-00062:+00108:003664.5307:02304
02305:+00036:-00011:-00027:003664.5307:02305
02306:-00003:-00017:-00077:003664.5307:02306
02307:-00018:-00027:-00154:003785.9931:02307
02308:-00021:-00006:-00063:003785.9931:02308
02309:+00001:+00008:-00020:003785.9931:02309
02310:-00011:+00014:+00078:003785.9931:02310
02311:-00015:+00016:+00201:003785.9931:02311
02312:-00032:+00051:+00211:003795.0119:02312
02313:-00085:+00030:+00108:003795.0119:02313
02314:-00074:+00080:+00090:003795.0119:02314
02315:-00115:+00041:+00023:003795.0119:02315
02316:-00118:+00070:-00048:003795.0119:02316
02317:-00117:+00040:-00002:003795.0119:02317
02318:-00109:+00038:-00035:003719.2036:02318
02319:-00101:+00003:-00083:003719.2036:02319
02320:-00067:-00026:-00058:003719.2036:02320
02321:-00055:-00089:+00041:003719.2036:02321
02322:-00009:-00098:+00040:003719.2036:02322
02323:+00041:-00128:+00191:003820.4277:02323
02324:+00058:-00139:+00255:003820.4277:02324
02325:+00064:-00149:+00248:003820.4277:02325
02326:+00053:-00138:+00146:003820.4277:02326
02327:+00053:-00087:-00010:003820.4277:02327
02328:+00041:-00112:-00045:003840.9260:02328
02329:+00041:-00084:-00038:003840.9260:02329
02330:+00039:-00086:-00078:003840.9260:02330
02331:+00059:-00075:-00053:003840.9260:02331
02332:+00107:-00067:-00017:003840.9260:02332
02333:+00101:-00060:-00039:003719.2285:02333
02334:+00122:-00054:+00118:003719.2285:02334
02335:+00115:-00075:+00234:003719.2285:02335
02336:+00102:-00023:+00140:003719.2285:02336
02337:+00110:-00024:+00148:003719.2285:02337
02338:+00091:-00008:+00002:003719.2285:02338
02339:-00007:+00021:-00076:003797.3046:02339
02340:-00040:+00016:-00071:003797.3046:02340
02341:-00042:+00015:-00079:003797.3046:02341
02342:-00059:+00063:-00174:003797.3046:02342
02343:-00079:+00053:-00077:003797.3046:02343
02344:-00067:+00016:+00011:003761.0798:02344
02345:-00013:+00055:+00105:003761.0798:02345
02346:+00003:+00001:+00174:003761.0798:02346
02347:+00015:+00041:+00205:003761.0798:02347
02348:-00003:+00038:+00104:003761.0798:02348
02349:+00015:+00055:+00015:003632.4570:02349
02350:-00038:+00048:-00050:003632.4570:02350
02351:-00067:+00032:-00112:003632.4570:02351
02352:-00082:+00035:-00129:003632.4570:02352
02353:-00101:-00002:-00139:003632.4570:02353
02354:-00083:-00031:-00058:003632.4570:02354
02355:-00084:-00039:-00020:003675.2116:02355
02356:-00049:-00071:+00109:003675.2116:02356
02357:-00037:-00096:+00208:003675.2116:02357
02358:-00008:-00121:+00088:003675.2116:02358
02359:-00020:-00080:-00059:003675.2116:02359
02360:+00003:-00095:-00061:003642.3173:02360
02361:-00035:-00080:-00154:003642.3173:02361
02362:-00030:-00039:-00141:003642.3173:02362
02363:-00022:-00037:-00068:003642.3173:02363
02364:-00007:-00008:+00048:003642.3173:02364
02365:-00013:-00033:+00078:003642.3173:02365
02366:+00016:-00008:+00120:003509.6972:02366
02367:+00012:+00021:+00158:003509.6972:02367
02368:+00010:-00005:+00083:003509.6972:02368
02369:+00028:+00052:-00011:003509.6972:02369
02370:+00011:+00076:-00111:003509.6972:02370
02371:+00003:+00058:-00169:003509.6972:02371
02372:+00014:+00102:-00159:003601.5290:02372
02373:+00012:+00082:+00114:003601.5290:02373
02374:-00010:+00039:+00003:003601.5290:02374
02375:-00090:+00068:-00143:003601.5290:02375
02376:-00029:+00038:+00082:003601.5290:02376
02377:-00086:+00000:-00029:003611.1958:02377
02378:-00108:+00024:-00099:003611.1958:02378
02379:-00076:-00002:-00076:003611.1958:02379
02380:-00014:+00024:-00094:003611.1958:02380
02381:-00050:-00012:-00062:003611.1958:02381
02382:-00007:-00004:-00051:003611.1958:02382
02383:-00048:-00005:+00065:003519.5839:02383
02384:-00027:-00017:-00030:003519.5839:02384
02385:-00043:+00019:+00008:003519.5839:02385
02386:-00042:-00019:-00028:003519.5839:02386
02387:-00034:+00000:-00092:003519.5839:02387
02388:-00021:-00035:-00067:003643.2631:02388
02389:+00014:-00020:-00057:003643.2631:02389
02390:+00018:-00024:-00097:003643.2631:02390
02391:+00023:-00020:+00013:003643.2631:02391
02392:+00012:-00011:-00106:003643.2631:02392
02393:+00019:-00015:-00051:003643.2631:02393
02394:+00036:-00011:-00093:003652.8002:02394
02395:+00045:+00005:-00088:003652.8002:02395
02396:+00001:+00006:-00105:003652.8002:02396
02397:-00010:+00008:+00020:003652.8002:02397
02398:-00034:+00006:-00023:003652.8002:02398
02399:-00034:+00035:-00074:003590.5683:02399
02400:-00037:+00026:-00039:003590.5683:02400
02401:-00029:+00030:-00035:003590.5683:02401
02402:-00026:+00029:-00009:003590.5683:02402
02403:-00017:+00065:-00030:003590.5683:02403
02404:-00034:+00042:+00002:003590.5683:02404
02405:-00047:+00063:-00007:003686.0000:02405
02406:-00058:+00079:-00041:003686.0000:02406
02407:-00084:+00083:+00014:003686.0000:02407
02408:-00088:+00075:-00059:003686.0000:02408
02409:-00099:+00101:-00121:003686.0000:02409
02410:-00059:+00113:-00093:003706.2468:02410
02411:-00064:+00113:-00003:003706.2468:02411
02412:-00031:+00108:-00052:003706.2468:02412
02413:-00015:+00107:-00007:003706.2468:02413
02414:-00013:+00104:+00051:003706.2468:02414
02415:-00039:+00110:-00040:003706.2468:02415
02416:-00010:+00081:-00054:003621.8637:02416
02417:-00014:+00071:+00003:003621.8637:02417
02418:-00010:+00045:+00085:003621.8637:02418
02419:-00009:+00069:+00096:003621.8637:02419
02420:-00021:+00050:+00009:003621.8637:02420
02421:-00007:+00029:+00060:003718.8044:02421
02422:-00018:+00039:-00028:003718.8044:02422
02423:-00001:+00034:-00120:003718.8044:02423
02424:+00003:-00006:-00071:003718.8044:02424
02425:-00004:+00011:-00082:003718.8044:02425
02426:+00005:-00002:-00070:003718.8044:02426
02427:+00020:-00031:+00060:003717.2150:02427
02428:-00001:-00016:+00127:003717.2150:02428
02429:-00006:-00014:+00027:003717.2150:02429
02430:+00001:-00019:+00010:003717.2150:02430
02431:-00024:+00019:+00051:003717.2150:02431
02432:-00034:-00001:-00037:003632.4726:02432
02433:-00037:+00021:+00000:003632.4726:02433
02434:-00038:+00007:+00016:003632.4726:02434
02435:-00036:+00000:-00074:003632.4726:02435
02436:-00029:+00023:-00067:003632.4726:02436
02437:-00035:-00002:-00022:003740.8786:02437
02438:-00038:-00010:-00073:003740.8786:02438
02439:-00020:+00021:-00037:003740.8786:02439
02440:+00015:+00000:+00047:003740.8786:02440
02441:+00010:-00018:+00010:003740.8786:02441
02442:-00002:+00032:+00024:003740.8786:02442
02443:+00006:+00066:+00041:003739.0107:02443
02444:-00010:+00052:+00022:003739.0107:02444
02445:-00008:+00078:-00084:003739.0107:02445
02446:+00013:+00098:+00039:003739.0107:02446
02447:-00008:+00056:+00041:003739.0107:02447
02448:-00025:+00107:+00053:003653.7416:02448
02449:+00000:+00106:+00124:003653.7416:02449
02450:+00019:+00103:+00034:003653.7416:02450
02451:-00013:+00102:-00062:003653.7416:02451
02452:+00006:+00132:-00074:003653.7416:02452
02453:-00007:+00116:+00035:003653.7416:02453
02454:-00003:+00091:+00038:003729.7346:02454
02455:+00009:+00104:-00002:003729.7346:02455
02456:+00028:+00113:+00027:003729.7346:02456
02457:+00031:+00095:+00002:003729.7346:02457
02458:+00014:+00082:+00000:003729.7346:02458
02459:-00007:+00049:+00023:003761.2387:02459
02460:+00000:+00031:+00034:003761.2387:02460
02461:-00019:+00014:+00041:003761.2387:02461
02462:-00023:-00006:+00093:003761.2387:02462
02463:-00026:-00015:+00074:003761.2387:02463
02464:-00030:-00017:+00018:003664.4987:02464
02465:-00029:-00006:-00012:003664.4987:02465
02466:-00030:-00008:+00009:003664.4987:02466
02467:-00034:-00009:+00004:003664.4987:02467
02468:-00033:-00015:-00006:003664.4987:02468
02469:+00015:-00012:+00028:003664.4987:02469
02470:-00002:-00019:+00030:003774.6127:02470
02471:+00004:-00007:-00039:003774.6127:02471
02472:+00026:-00006:+00035:003774.6127:02472
02473:+00043:-00006:+00025:003774.6127:02473
02474:+00048:+00016:+00033:003774.6127:02474
02475:+00056:+00036:+00010:003783.7827:02475
02476:+00042:+00007:-00031:003783.7827:02476
02477:+00039:+00031:+00038:003783.7827:02477
02478:+00042:+00050:+00084:003783.7827:02478
02479:+00025:+00001:+00047:003783.7827:02479
02480:+00040:+00035:+00035:003686.3330:02480
02481:+00064:+00023:+00080:003686.3330:02481
02482:+00012:+00005:+00111:003686.3330:02482
02483:+00005:+00004:-00007:003686.3330:02483
02484:-00009:+00002:-00065:003686.3330:02484
02485:-00008:+00018:-00018:003686.3330:02485
02486:-00050:+00011:-00003:003774.6379:02486
02487:-00027:+00000:-00109:003774.6379:02487
02488:-00026:+00001:+00069:003774.6379:02488
02489:-00047:+00000:+00162:003774.6379:02489
02490:-00038:-00014:+00169:003774.6379:02490
02491:+00016:-00013:+00242:003761.2636:02491
02492:+00003:-00032:-00013:003761.2636:02492
02493:-00039:-00030:-00094:003761.2636:02493
02494:-00049:-00051:-00046:003761.2636:02494
02495:-00065:-00043:-00115:003761.2636:02495
02496:-00067:-00044:-00116:003653.8620:02496
02497:-00069:-00063:+00244:003653.8620:02497
02498:-00060:-00083:+00259:003653.8620:02498
02499:-00054:-00082:+00065:003653.8620:02499
02500:-00012:-00058:-00111:003653.8620:02500
02501:-00003:-00065:-00099:003653.8620:02501
02502:+00029:-00049:-00177:003763.3427:02502
02503:+00038:-00005:-00116:003763.3427:02503
02504:+00150:+00033:+00085:003763.3427:02504
02505:+00138:+00038:+00138:003763.3427:02505
02506:+00058:+00057:+00035:003763.3427:02506
02507:+00122:+00056:+00090:003761.2216:02507
02508:+00087:+00061:-00039:003761.2216:02508
02509:+00023:+00105:-00264:003761.2216:02509
02510:+00072:+00107:-00354:003761.2216:02510
02511:+00071:+00102:-00047:003761.2216:02511
02512:+00054:+00081:+00090:003664.5063:02512
02513:+00026:+00065:+00081:003664.5063:02513
02514:+00012:+00068:+00155:003664.5063:02514
02515:-00009:+00016:+00037:003664.5063:02515
02516:-00045:+00027:-00112:003664.5063:02516
02517:-00093:+00006:-00041:003664.5063:02517
02518:-00129:+00002:+00055:003740.8703:02518
02519:-00172:-00047:-00078:003740.8703:02519
02520:-00171:-00054:-00127:003740.8703:02520
02521:-00162:-00072:-00129:003740.8703:02521
02522:-00184:-00053:-00168:003740.8703:02522
02523:-00173:-00069:-00101:003750.0339:02523
02524:-00103:-00072:+00055:003750.0339:02524
02525:-00090:-00068:+00027:003750.0339:02525
02526:-00011:-00059:+00068:003750.0339:02526
02527:-00009:-00072:+00202:003750.0339:02527
02528:+00035:-00073:+00131:003750.0339:02528
02529:+00033:-00054:+00059:003632.3300:02529
02530:+00049:-00054:+00039:003632.3300:02530
02531:+00005:-00078:-00003:003632.3300:02531
02532:+00004:-00079:-00028:003632.3300:02532
02533:-00017:-00067:-00063:003632.3300:02533
02534:-00023:-00097:-00132:003729.7758:02534
02535:-00008:-00077:-00050:003729.7758:02535
02536:+00021:-00077:+00017:003729.7758:02536
02537:+00001:-00075:+00038:003729.7758:02537
02538:-00024:-00075:+00028:003729.7758:02538
02539:-00004:-00025:+00113:003727.9870:02539
02540:-00022:-00035:+00073:003727.9870:02540
02541:-00039:-00003:+00069:003727.9870:02541
02542:-00044:+00039:-00016:003727.9870:02542
02543:-00047:+00055:-00054:003727.9870:02543
02544:-00059:+00070:-00066:003727.9870:02544
02545:-00025:+00091:-00085:003611.2932:02545
02546:-00038:+00059:-00001:003611.2932:02546
02547:-00008:+00052:-00009:003611.2932:02547
02548:+00031:+00096:-00055:003611.2932:02548
02549:+00043:+00065:+00074:003611.2932:02549
02550:+00026:+00025:+00032:003696.7778:02550
02551:+00027:+00061:-00114:003696.7778:02551
02552:+00063:+00045:+00004:003696.7778:02552
02553:+00032:+00013:+00068:003696.7778:02553
02554:+00015:+00027:-00091:003696.7778:02554
02555:-00011:+00016:-00044:003696.7778:02555
02556:-00040:+00017:+00138:003684.5900:02556
02557:-00057:-00032:-00112:003684.5900:02557
02558:-00072:+00002:-00052:003684.5900:02558
02559:-00041:-00050:+00161:003684.5900:02559
02560:-00059:-00063:+00126:003684.5900:02560
02561:-00069:-00038:-00163:003580.1789:02561
02562:-00049:-00025:+00083:003580.1789:02562
02563:-00033:-00071:+00124:003580.1789:02563
02564:-00064:-00051:-00036:003580.1789:02564
02565:-00039:-00062:+00107:003580.1789:02565
02566:+00001:-00054:+00200:003580.1789:02566
02567:-00048:-00065:-00018:003653.7448:02567
02568:-00048:-00067:+00023:003653.7448:02568
02569:-00014:-00060:+00049:003653.7448:02569
02570:-00043:-00055:-00017:003653.7448:02570
02571:-00017:-00061:-00124:003653.7448:02571
02572:+00018:-00042:+00011:003642.1921:02572
02573:+00010:-00065:+00018:003642.1921:02573
02574:+00014:-00034:-00053:003642.1921:02574
02575:+00027:-00009:+00078:003642.1921:02575
02576:+00065:-00007:+00121:003642.1921:02576
02577:+00006:+00017:+00020:003642.1921:02577
02578:+00021:+00012:+00110:003549.5588:02578
02579:+00033:+00052:+00071:003549.5588:02579
02580:-00009:+00063:+00043:003549.5588:02580
02581:+00000:+00096:+00085:003549.5588:02581
02582:-00003:+00110:+00049:003549.5588:02582
02583:-00009:+00114:+00000:003643.2001:02583
02584:-00001:+00124:-00068:003643.2001:02584
02585:+00035:+00141:+00035:003643.2001:02585
02586:+00009:+00112:-00005:003643.2001:02586
02587:+00014:+00128:+00009:003643.2001:02587
02588:+00012:+00107:+00053:003643.2001:02588
02589:-00008:+00090:+00070:003663.3198:02589
02590:-00018:+00096:+00011:003663.3198:02590
02591:-00022:+00094:-00003:003663.3198:02591
02592:-00021:+00028:-00018:003663.3198:02592
02593:-00012:+00022:-00024:003663.3198:02593
02594:-00011:+00006:-00168:003663.3198:02594
02595:-00001:+00004:-00046:003559.7175:02595
02596:-00020:-00065:-00022:003559.7175:02596
02597:-00016:-00045:-00006:003559.7175:02597
02598:-00037:-00054:+00022:003559.7175:02598
02599:-00026:-00096:+00143:003559.7175:02599
02600:-00051:-00074:+00030:003675.1635:02600
02601:-00050:-00070:+00035:003675.1635:02601
02602:-00049:-00088:+00070:003675.1635:02602
02603:-00046:-00089:-00034:003675.1635:02603
02604:-00028:-00070:-00126:003675.1635:02604
02605:-00029:-00094:-00131:003684.5820:02605
02606:-00016:-00068:-00103:003684.5820:02606
02607:-00015:-00093:-00070:003684.5820:02607
02608:+00003:-00106:-00065:003684.5820:02608
02609:-00024:-00087:+00011:003684.5820:02609
02610:+00026:-00062:-00054:003684.5820:02610
02611:+00030:-00055:+00022:003611.4028:02611
02612:+00066:-00062:+00015:003611.4028:02612
02613:+00029:-00012:-00076:003611.4028:02613
02614:+00071:+00009:-00040:003611.4028:02614
02615:+00069:+00033:-00020:003611.4028:02615
02616:+00037:+00054:+00021:003707.6853:02616
02617:+00061:+00079:-00061:003707.6853:02617
02618:+00037:+00073:+00025:003707.6853:02618
02619:+00049:+00093:+00024:003707.6853:02619
02620:+00010:+00140:-00059:003707.6853:02620
02621:+00045:+00127:+00047:003707.6853:02621
02622:+00020:+00129:-00022:003727.9707:02622
02623:+00003:+00120:-00115:003727.9707:02623
02624:-00009:+00136:-00066:003727.9707:02624
02625:-00027:+00157:-00102:003727.9707:02625
02626:-00070:+00107:-00105:003727.9707:02626
02627:-00079:+00088:+00052:003643.0004:02627
02628:-00087:+00097:+00016:003643.0004:02628
02629:-00124:+00037:+00020:003643.0004:02629
02630:-00115:+00051:+00056:003643.0004:02630
02631:-00111:+00019:+00003:003643.0004:02631
02632:-00108:-00038:-00132:003643.0004:02632
02633:-00101:-00017:-00090:003751.9389:02633
02634:-00054:-00044:-00094:003751.9389:02634
02635:-00063:-00071:-00080:003751.9389:02635
02636:-00015:-00068:-00099:003751.9389:02636
02637:+00045:-00072:+00019:003751.9389:02637
02638:+00034:-00113:+00012:003772.3342:02638
02639:+00022:-00127:+00000:003772.3342:02639
02640:+00052:-00122:+00058:003772.3342:02640
02641:+00059:-00143:+00097:003772.3342:02641
02642:+00021:-00128:-00016:003772.3342:02642
02643:+00066:-00095:-00006:003664.4177:02643
02644:+00065:-00110:-00014:003664.4177:02644
02645:+00061:-00091:-00061:003664.4177:02645
02646:+00053:-00053:-00148:003664.4177:02646
02647:+00051:-00079:-00128:003664.4177:02647
02648:+00048:-00094:-00031:003664.4177:02648
02649:+00008:-00075:-00064:003774.3835:02649
02650:+00012:-00079:-00031:003774.3835:02650
02651:+00009:-00072:+00178:003774.3835:02651
02652:+00033:-00042:+00037:003774.3835:02652
02653:-00018:-00034:+00144:003774.3835:02653
02654:-00005:-00032:+00153:003772.3259:02654
02655:-00033:+00028:-00004:003772.3259:02655
02656:-00050:+00037:-00114:003772.3259:02656
02657:-00047:+00098:+00033:003772.3259:02657
02658:-00047:+00086:-00065:003772.3259:02658
02659:-00048:+00095:-00174:003675.1645:02659
02660:-00041:+00108:-00082:003675.1645:02660
02661:-00037:+00098:-00002:003675.1645:02661
02662:-00045:+00093:-00084:003675.1645:02662
02663:+00003:+00123:-00019:003675.1645:02663
02664:+00050:+00113:+00050:003675.1645:02664
02665:+00045:+00104:+00059:003774.2990:02665
02666:+00028:+00117:+00108:003774.2990:02666
02667:+00050:+00101:+00165:003774.2990:02667
02668:+00012:+00078:-00017:003774.2990:02668
02669:-00036:+00100:-00047:003774.2990:02669
02670:-00055:+00040:-00094:003783.5715:02670
02671:-00067:+00025:-00165:003783.5715:02671
02672:-00042:+00016:-00170:003783.5715:02672
02673:-00040:-00025:-00067:003783.5715:02673
02674:-00014:-00037:-00028:003783.5715:02674
02675:-00009:-00060:-00021:003664.3371:02675
02676:+00015:-00055:+00130:003664.3371:02676
02677:+00015:-00068:+00149:003664.3371:02677
02678:-00010:-00056:+00062:003664.3371:02678
02679:-00023:-00069:+00109:003664.3371:02679
02680:-00042:-00078:+00058:003664.3371:02680
02681:-00060:-00075:-00104:003785.8137:02681
02682:-00047:-00041:-00172:003785.8137:02682
02683:-00050:-00069:-00048:003785.8137:02683
02684:-00027:-00078:+00037:003785.8137:02684
02685:+00025:-00063:+00033:003785.8137:02685
02686:+00068:-00060:+00116:003772.2922:02686
02687:+00085:-00042:+00009:003772.2922:02687
02688:+00143:-00049:+00072:003772.2922:02688
02689:+00139:+00002:+00063:003772.2922:02689
02690:+00095:+00005:+00043:003772.2922:02690
02691:+00104:+00031:+00040:003686.0395:02691
02692:+00055:+00041:+00139:003686.0395:02692
02693:-00027:+00051:+00187:003686.0395:02693
02694:-00072:+00036:+00149:003686.0395:02694
02695:-00092:+00018:-00060:003686.0395:02695
02696:-00145:-00021:-00263:003686.0395:02696
02697:-00117:-00019:-00143:003808.7275:02697
02698:-00110:-00017:+00003:003808.7275:02698
02699:-00114:-00088:+00268:003808.7275:02699
02700:-00111:-00089:+00104:003808.7275:02700
02701:-00097:-00060:+00052:003808.7275:02701
02702:-00055:-00111:-00019:003806.2399:02702
02703:-00037:-00102:-00242:003806.2399:02703
02704:+00051:-00023:-00219:003806.2399:02704
02705:+00089:-00052:-00079:003806.2399:02705
02706:+00072:-00009:+00198:003806.2399:02706
02707:+00115:-00040:+00379:003719.0625:02707
02708:+00113:-00037:+00471:003719.0625:02708
02709:+00071:-00040:+00363:003719.0625:02709
02710:+00030:-00007:-00124:003719.0625:02710
02711:+00020:-00020:-00244:003719.0625:02711
02712:+00080:+00026:-00204:003808.7792:02712
02713:+00057:+00035:-00198:003808.7792:02713
02714:+00079:+00031:-00078:003808.7792:02714
02715:+00056:+00004:+00061:003808.7792:02715
02716:-00007:+00011:+00130:003808.7792:02716
02717:-00054:+00000:+00014:003808.7792:02717
02718:-00054:+00007:+00117:003794.8674:02718
02719:-00057:-00018:+00030:003794.8674:02719
02720:-00090:-00009:+00040:003794.8674:02720
02721:-00070:-00033:+00196:003794.8674:02721
02722:-00056:-00032:+00074:003794.8674:02722
02723:-00077:-00036:-00107:003653.6618:02723
02724:-00108:-00010:-00175:003653.6618:02724
02725:-00122:-00008:-00091:003653.6618:02725
02726:-00104:-00024:-00081:003653.6618:02726
02727:-00097:-00041:-00067:003653.6618:02727
02728:-00007:-00022:+00005:003653.6618:02728
02729:+00023:-00044:+00000:003718.6650:02729
02730:+00022:-00051:+00100:003718.6650:02730
02731:+00053:-00057:+00149:003718.6650:02731
02732:+00094:-00048:+00188:003718.6650:02732
02733:+00062:-00053:+00101:003718.6650:02733
02734:+00030:-00048:+00040:003695.2534:02734
02735:+00010:-00069:+00004:003695.2534:02735
02736:-00037:-00078:-00143:003695.2534:02736
02737:-00032:-00085:-00117:003695.2534:02737
02738:-00032:-00111:-00059:003695.2534:02738
02739:-00054:-00098:-00035:003695.2534:02739
02740:-00030:-00106:+00078:003590.5524:02740
02741:-00015:-00095:+00051:003590.5524:02741
02742:-00016:-00066:+00063:003590.5524:02742
02743:-00023:-00007:+00073:003590.5524:02743
02744:-00003:-00015:+00036:003590.5524:02744
02745:-00008:+00065:-00114:003653.7924:02745
02746:+00009:+00080:-00017:003653.7924:02746
02747:+00042:+00126:+00221:003653.7924:02747
02748:-00053:+00069:+00103:003653.7924:02748
02749:-00094:+00114:-00147:003653.7924:02749
02750:-00007:+00098:-00175:003653.7924:02750
02751:+00021:+00112:-00230:003673.8603:02751
02752:+00030:+00101:-00094:003673.8603:02752
02753:+00055:+00058:+00063:003673.8603:02753
02754:+00065:+00028:-00051:003673.8603:02754
02755:+00067:+00045:+00050:003673.8603:02755
02756:+00054:+00011:+00005:003569.8957:02756
02757:+00011:+00000:+00036:003569.8957:02757
02758:-00025:-00032:+00095:003569.8957:02758
02759:-00073:-00014:+00015:003569.8957:02759
02760:-00095:-00015:-00070:003569.8957:02760
02761:-00090:-00036:-00058:003569.8957:02761
02762:-00125:-00031:-00145:003675.1557:02762
02763:-00158:-00041:-00087:003675.1557:02763
02764:-00084:-00023:-00081:003675.1557:02764
02765:-00071:-00007:-00048:003675.1557:02765
02766:-00047:-00036:+00034:003675.1557:02766
02767:-00050:-00047:+00055:003684.5341:02767
02768:-00020:-00008:-00007:003684.5341:02768
02769:-00010:-00040:-00028:003684.5341:02769
02770:-00024:-00017:-00042:003684.5341:02770
02771:-00007:-00020:-00047:003684.5341:02771
02772:+00010:-00004:-00037:003684.5341:02772
02773:+00008:+00022:-00094:003600.8771:02773
02774:+00044:+00037:-00051:003600.8771:02774
02775:+00063:+00007:-00142:003600.8771:02775
02776:+00039:+00010:-00068:003600.8771:02776
02777:+00040:-00019:-00025:003600.8771:02777
02778:+00055:-00004:-00027:003707.6359:02778
02779:+00037:-00007:+00018:003707.6359:02779
02780:+00030:-00001:+00005:003707.6359:02780
02781:-00020:+00004:-00015:003707.6359:02781
02782:-00015:+00018:-00037:003707.6359:02782
02783:-00068:+00018:-00009:003738.9282:02783
02784:-00063:+00052:-00062:003738.9282:02784
02785:-00097:+00028:-00049:003738.9282:02785
02786:-00077:+00066:-00063:003738.9282:02786
02787:-00075:+00041:-00124:003738.9282:02787
02788:-00057:+00068:-00124:003738.9282:02788
02789:-00024:+00101:-00027:003653.6699:02789
02790:-00014:+00044:+00036:003653.6699:02790
02791:-00019:+00097:-00005:003653.6699:02791
02792:-00014:+00097:+00042:003653.6699:02792
02793:+00024:+00083:+00089:003653.6699:02793
02794:+00012:+00059:+00067:003763.1994:02794
02795:+00033:+00099:-00043:003763.1994:02795
02796:+00015:+00070:-00065:003763.1994:02796
02797:+00003:+00068:-00010:003763.1994:02797
02798:-00014:+00064:-00165:003763.1994:02798
02799:+00005:+00069:-00067:003783.5886:02799
02800:+00003:+00050:+00009:003783.5886:02800
02801:+00008:+00042:-00072:003783.5886:02801
02802:+00010:+00040:+00003:003783.5886:02802
02803:+00024:+00065:+00119:003783.5886:02803
02804:+00013:+00038:+00088:003783.5886:02804
02805:+00021:+00028:+00139:003664.4016:02805
02806:+00014:+00068:+00033:003664.4016:02806
02807:-00001:+00041:-00050:003664.4016:02807
02808:-00031:+00048:-00046:003664.4016:02808
02809:-00046:+00044:-00071:003664.4016:02809
02810:-00056:+00011:-00070:003763.1826:02810
02811:-00064:+00023:-00090:003763.1826:02811
02812:-00049:+00009:-00157:003763.1826:02812
02813:-00032:+00003:-00028:003763.1826:02813
02814:-00039:+00018:-00002:003763.1826:02814
02815:-00010:-00005:+00034:003749.9836:02815
02816:+00021:-00016:+00103:003749.9836:02816
02817:+00013:+00008:+00069:003749.9836:02817
02818:-00011:+00000:+00141:003749.9836:02818
02819:-00010:+00004:+00113:003749.9836:02819
02820:-00026:+00000:+00045:003749.9836:02820
02821:-00039:+00021:-00065:003643.0085:02821
02822:-00064:+00017:-00056:003643.0085:02822
02823:-00032:+00003:+00017:003643.0085:02823
02824:-00055:-00002:-00019:003643.0085:02824
02825:-00052:+00009:-00017:003643.0085:02825
02826:+00014:+00010:+00048:003740.8203:02826
02827:+00010:+00052:+00025:003740.8203:02827
02828:+00013:+00055:+00098:003740.8203:02828
02829:+00014:+00063:+00206:003740.8203:02829
02830:-00022:+00082:+00009:003740.8203:02830
02831:+00015:+00097:+00018:003740.8203:02831
02832:-00004:+00100:+00036:003750.0339:02832
02833:-00024:+00098:-00126:003750.0339:02833
02834:-00029:+00082:-00122:003750.0339:02834
02835:+00012:+00081:-00071:003750.0339:02835
02836:+00047:+00055:-00011:003750.0339:02836
02837:+00029:+00043:-00032:003664.4177:02837
02838:+00050:+00023:+00050:003664.4177:02838
02839:+00055:+00039:-00018:003664.4177:02839
02840:+00066:+00022:+00054:003664.4177:02840
02841:+00078:+00052:+00010:003664.4177:02841
02842:+00060:+00048:-00003:003774.4855:02842
02843:+00060:+00039:-00031:003774.4855:02843
02844:+00042:+00050:-00023:003774.4855:02844
02845:+00010:+00030:-00031:003774.4855:02845
02846:-00023:+00028:+00019:003774.4855:02846
02847:+00004:+00026:+00052:003774.4855:02847
02848:-00013:+00042:+00051:003761.1132:02848
02849:-00016:+00026:+00083:003761.1132:02849
02850:-00009:+00049:+00086:003761.1132:02850
02851:+00001:+00042:+00061:003761.1132:02851
02852:-00004:+00028:+00017:003761.1132:02852
02853:+00018:+00056:+00034:003653.6459:02853
02854:-00029:+00029:+00000:003653.6459:02854
02855:-00053:+00049:-00017:003653.6459:02855
02856:-00067:+00034:-00078:003653.6459:02856
02857:-00061:+00022:-00048:003653.6459:02857
02858:-00079:+00006:+00021:003653.6459:02858
02859:-00074:+00005:+00078:003740.7539:02859
02860:-00061:-00023:+00125:003740.7539:02860
02861:-00042:-00024:+00146:003740.7539:02861
02862:-00055:-00082:+00092:003740.7539:02862
02863:-00015:-00049:+00100:003740.7539:02863
02864:-00049:-00072:+00093:003727.9213:02864
02865:-00029:-00070:+00029:003727.9213:02865
02866:-00029:-00072:+00023:003727.9213:02866
02867:-00008:-00068:+00035:003727.9213:02867
02868:-00013:-00060:+00089:003727.9213:02868
02869:-00012:-00043:+00040:003621.8557:02869
02870:-00016:-00050:-00014:003621.8557:02870
02871:+00002:-00030:-00018:003621.8557:02871
02872:-00019:+00005:+00040:003621.8557:02872
02873:-00008:+00000:+00071:003621.8557:02873
02874:-00020:+00013:+00099:003621.8557:02874
02875:+00001:+00029:+00110:003718.6730:02875
02876:-00009:+00062:+00049:003718.6730:02876
02877:+00004:+00057:+00021:003718.6730:02877
02878:-00038:+00055:-00067:003718.6730:02878
02879:-00042:+00058:-00142:003718.6730:02879
02880:-00050:+00057:-00100:003706.1816:02880
02881:-00035:+00033:-00038:003706.1816:02881
02882:+00002:+00030:-00024:003706.1816:02882
02883:+00024:+00030:-00063:003706.1816:02883
02884:+00063:+00001:+00040:003706.1816:02884
02885:+00073:+00015:+00072:003706.1816:02885
02886:+00106:+00050:+00015:003590.5446:02886
02887:+00089:+00036:+00113:003590.5446:02887
02888:+00073:+00055:+00123:003590.5446:02888
02889:+00030:+00025:-00015:003590.5446:02889
02890:+00030:+00049:+00006:003590.5446:02890
02891:+00002:+00037:+00000:003685.9433:02891
02892:-00019:+00020:-00099:003685.9433:02892
02893:-00049:-00002:-00158:003685.9433:02893
02894:-00031:-00011:+00051:003685.9433:02894
02895:-00027:-00026:-00051:003685.9433:02895
02896:-00053:-00029:-00054:003685.9433:02896
02897:+00000:-00066:-00018:003684.5498:02897
02898:-00007:-00077:-00027:003684.5498:02898
02899:-00013:-00092:-00032:003684.5498:02899
02900:-00015:-00108:+00166:003684.5498:02900
02901:+00000:-00124:+00119:003684.5498:02901
02902:-00067:-00093:-00111:003590.5061:02902
02903:-00026:-00082:-00070:003590.5061:02903
02904:-00036:-00091:-00005:003590.5061:02904
02905:-00049:-00077:-00121:003590.5061:02905
02906:-00013:-00054:-00023:003590.5061:02906
02907:+00026:-00025:+00037:003590.5061:02907
02908:+00029:-00008:-00018:003675.1635:02908
02909:+00027:-00019:-00015:003675.1635:02909
02910:+00027:+00020:+00066:003675.1635:02910
02911:+00033:+00040:-00010:003675.1635:02911
02912:+00013:+00068:-00112:003675.1635:02912
02913:+00018:+00092:-00082:003706.1088:02913
02914:-00019:+00090:-00078:003706.1088:02914
02915:-00023:+00111:-00111:003706.1088:02915
02916:-00031:+00111:-00069:003706.1088:02916
02917:-00034:+00093:-00107:003706.1088:02917
02918:-00038:+00093:-00113:003706.1088:02918
02919:-00001:+00104:-00048:003621.8007:02919
02920:-00010:+00083:+00075:003621.8007:02920
02921:-00023:+00067:+00083:003621.8007:02921
02922:-00036:+00063:-00031:003621.8007:02922
02923:-00021:+00037:+00009:003621.8007:02923
02924:-00027:+00038:+00034:003718.5991:02924
02925:-00054:+00032:-00102:003718.5991:02925
02926:-00022:+00024:+00003:003718.5991:02926
02927:-00020:-00004:+00019:003718.5991:02927
02928:+00005:+00008:-00064:003718.5991:02928
02929:+00014:+00018:+00004:003727.9130:02929
02930:+00014:+00004:+00092:003727.9130:02930
02931:+00019:-00013:+00076:003727.9130:02931
02932:+00005:-00008:+00003:003727.9130:02932
02933:+00002:-00020:-00023:003727.9130:02933
02934:-00019:-00035:-00043:003727.9130:02934
02935:-00027:-00033:-00096:003632.3461:02935
02936:-00038:-00026:-00081:003632.3461:02936
02937:-00052:-00042:-00028:003632.3461:02937
02938:-00029:-00079:-00058:003632.3461:02938
02939:-00065:-00091:-00048:003632.3461:02939
02940:-00051:-00092:-00004:003729.6186:02940
02941:-00066:-00082:+00057:003729.6186:02941
02942:-00011:-00060:+00047:003729.6186:02942
02943:-00038:-00083:-00036:003729.6186:02943
02944:-00023:-00039:-00042:003729.6186:02944
02945:-00008:-00064:+00005:003729.6186:02945
02946:-00023:-00042:-00029:003727.8718:02946
02947:-00024:-00028:+00003:003727.8718:02947
02948:+00019:+00002:-00007:003727.8718:02948
02949:+00001:-00006:-00081:003727.8718:02949
02950:-00018:+00012:-00012:003727.8718:02950
02951:+00030:+00051:+00031:003632.3225:02951
02952:+00010:+00031:+00004:003632.3225:02952
02953:+00010:+00079:+00008:003632.3225:02953
02954:+00022:+00100:-00025:003632.3225:02954
02955:+00012:+00088:+00024:003632.3225:02955
02956:+00010:+00104:-00098:003740.6872:02956
02957:+00020:+00107:-00117:003740.6872:02957
02958:+00021:+00124:-00039:003740.6872:02958
02959:+00014:+00087:+00004:003740.6872:02959
02960:+00006:+00080:-00028:003740.6872:02960
02961:+00002:+00078:+00013:003740.6872:02961
02962:-00001:+00046:+00039:003727.8801:02962
02963:-00012:+00027:-00014:003727.8801:02963
02964:-00027:+00044:-00031:003727.8801:02964
02965:-00054:+00037:+00074:003727.8801:02965
02966:-00029:-00002:-00002:003727.8801:02966
02967:-00035:+00043:-00042:003632.3537:02967
02968:-00015:+00039:-00017:003632.3537:02968
02969:-00053:+00024:+00017:003632.3537:02969
02970:-00068:-00011:+00022:003632.3537:02970
02971:-00028:-00020:+00107:003632.3537:02971
02972:-00084:-00066:+00100:003632.3537:02972
02973:-00070:-00064:-00017:003718.6237:02973
02974:-00036:-00057:-00044:003718.6237:02974
02975:-00014:-00088:+00009:003718.6237:02975
02976:-00030:-00121:-00019:003718.6237:02976
02977:+00018:-00103:+00020:003718.6237:02977
02978:+00048:-00145:+00003:003749.9672:02978
02979:+00025:-00152:-00040:003749.9672:02979
02980:+00043:-00130:-00132:003749.9672:02980
02981:+00051:-00132:-00035:003749.9672:02981
02982:+00060:-00155:+00035:003749.9672:02982
02983:+00084:-00068:-00003:003642.9609:02983
02984:+00091:-00054:+00051:003642.9609:02984
02985:+00090:-00064:+00134:003642.9609:02985
02986:+00057:-00014:+00133:003642.9609:02986
02987:+00058:+00030:+00057:003642.9609:02987
02988:+00049:+00034:+00036:003642.9609:02988
02989:+00006:+00080:-00041:003763.2414:02989
02990:+00018:+00074:-00078:003763.2414:02990
02991:-00012:+00079:-00061:003763.2414:02991
02992:-00016:+00116:-00066:003763.2414:02992
02993:-00034:+00110:-00102:003763.2414:02993
02994:-00032:+00094:-00025:003783.5798:02994
02995:-00064:+00098:+00088:003783.5798:02995
02996:-00047:+00087:-00029:003783.5798:02996
02997:-00063:+00066:-00016:003783.5798:02997
02998:-00045:+00075:+00041:003783.5798:02998
02999:-00058:+00069:+00003:003686.1535:02999
03000:-00078:+00025:+00036:003686.1535:03000
03001:-00097:+00047:+00089:003686.1535:03001
03002:-00087:+00037:-00021:003686.1535:03002
03003:-00098:+00019:-00049:003686.1535:03003
03004:-00063:+00010:+00029:003686.1535:03004
03005:-00050:-00018:+00038:003797.3046:03005
03006:-00049:-00014:+00031:003797.3046:03006
03007:+00027:-00037:+00095:003797.3046:03007
03008:+00062:-00051:+00023:003797.3046:03008
03009:+00063:-00061:-00037:003797.3046:03009
03010:+00043:-00079:+00039:003806.3339:03010
03011:+00060:-00094:+00002:003806.3339:03011
03012:+00026:-00097:-00078:003806.3339:03012
03013:+00051:-00121:+00020:003806.3339:03013
03014:+00022:-00128:-00010:003806.3339:03014
03015:+00035:-00143:+00048:003719.1286:03015
03016:+00051:-00120:+00035:003719.1286:03016
03017:+00051:-00167:+00012:003719.1286:03017
03018:+00077:-00152:+00092:003719.1286:03018
03019:+00063:-00129:+00162:003719.1286:03019
03020:+00052:-00168:+00077:003719.1286:03020
03021:+00039:-00139:+00069:003808.7880:03021
03022:+00068:-00070:-00005:003808.7880:03022
03023:+00023:-00103:-00111:003808.7880:03023
03024:+00051:-00040:+00034:003808.7880:03024
03025:+00043:-00008:+00033:003808.7880:03025
03026:+00019:-00005:-00062:003829.3200:03026
03027:-00021:+00054:+00116:003829.3200:03027
03028:-00008:+00124:+00176:003829.3200:03028
03029:-00059:+00058:+00012:003829.3200:03029
03030:-00078:+00097:-00158:003829.3200:03030
03031:-00066:+00107:-00163:003719.1369:03031
03032:-00050:+00056:-00130:003719.1369:03032
03033:-00079:+00080:+00043:003719.1369:03033
03034:-00086:+00068:+00237:003719.1369:03034
03035:-00091:-00021:+00330:003719.1369:03035
03036:-00104:-00019:+00186:003808.7363:03036
03037:-00059:-00009:-00212:003808.7363:03037
03038:-00054:-00021:-00441:003808.7363:03038
03039:-00018:-00050:-00403:003808.7363:03039
03040:+00073:-00047:+00008:003808.7363:03040
03041:+00093:-00073:+00300:003808.7363:03041
03042:+00044:-00082:+00392:003806.1713:03042
03043:+00047:-00121:+00367:003806.1713:03043
03044:+00019:-00099:+00230:003806.1713:03044
03045:+00005:-00119:+00217:003806.1713:03045
03046:-00019:-00107:-00065:003806.1713:03046
03047:-00005:-00073:-00240:003664.4094:03047
03048:+00092:-00027:-00210:003664.4094:03048
03049:+00092:-00064:-00265:003664.4094:03049
03050:+00061:-00009:-00222:003664.4094:03050
03051:+00045:-00056:-00098:003664.4094:03051
03052:+00034:-00049:-00064:003664.4094:03052
03053:-00003:-00051:+00006:003729.7175:03053
03054:+00015:-00044:+00031:003729.7175:03054
03055:-00011:-00041:+00121:003729.7175:03055
03056:-00017:-00025:+00104:003729.7175:03056
03057:-00047:-00022:+00136:003729.7175:03057
03058:-00079:-00047:+00204:003695.3666:03058
03059:-00122:-00061:+00012:003695.3666:03059
03060:-00170:-00043:-00176:003695.3666:03060
03061:-00174:-00033:-00167:003695.3666:03061
03062:-00157:-00056:-00257:003695.3666:03062
03063:-00133:-00058:-00256:003695.3666:03063
03064:-00065:-00053:-00047:003559.6789:03064
03065:-00003:-00057:+00184:003559.6789:03065
03066:-00020:-00054:+00205:003559.6789:03066
03067:-00008:-00008:+00178:003559.6789:03067
03068:+00005:+00007:+00052:003559.6789:03068
03069:-00037:-00001:-00091:003643.2080:03069
03070:+00005:+00025:-00074:003643.2080:03070
03071:+00031:+00013:+00241:003643.2080:03071
03072:+00007:+00024:+00127:003643.2080:03072
03073:-00004:+00032:-00311:003643.2080:03073
03074:+00037:+00011:-00293:003643.2080:03074
03075:+00009:-00033:-00188:003642.2155:03075
03076:-00013:-00040:-00148:003642.2155:03076
03077:+00014:-00050:-00006:003642.2155:03077
03078:+00070:-00069:+00103:003642.2155:03078
03079:+00058:-00040:+00101:003642.2155:03079
03080:+00098:-00046:+00234:003549.5437:03080
03081:+00044:-00042:+00211:003549.5437:03081
03082:-00010:-00048:+00017:003549.5437:03082
03083:+00012:+00051:-00165:003549.5437:03083
03084:+00002:+00012:+00035:003549.5437:03084
03085:-00031:+00033:+00030:003549.5437:03085
03086:-00064:+00019:+00023:003653.7287:03086
03087:-00034:+00019:-00090:003653.7287:03087
03088:-00036:+00018:-00142:003653.7287:03088
03089:-00005:+00027:-00158:003653.7287:03089
03090:-00025:+00024:+00018:003653.7287:03090
03091:-00015:+00013:+00123:003663.3198:03091
03092:-00055:+00034:+00110:003663.3198:03092
03093:-00025:+00053:+00036:003663.3198:03093
03094:-00082:+00016:+00070:003663.3198:03094
03095:-00071:+00038:+00020:003663.3198:03095
03096:-00117:+00013:+00061:003663.3198:03096
03097:-00072:+00023:+00019:003590.5139:03097
03098:-00069:+00002:-00101:003590.5139:03098
03099:-00055:-00005:-00133:003590.5139:03099
03100:-00040:-00021:-00140:003590.5139:03100
03101:+00018:-00023:-00045:003590.5139:03101
03102:-00005:-00030:-00039:003707.5788:03102
03103:+00034:+00006:-00002:003707.5788:03103
03104:+00047:-00020:+00146:003707.5788:03104
03105:+00045:-00004:+00075:003707.5788:03105
03106:+00021:+00016:-00037:003707.5788:03106
03107:+00047:+00050:+00056:003727.9458:03107
03108:+00008:+00062:+00053:003727.9458:03108
03109:-00005:+00066:+00015:003727.9458:03109
03110:+00020:+00085:-00012:003727.9458:03110
03111:-00009:+00030:-00035:003727.9458:03111
03112:-00026:+00039:-00104:003727.9458:03112
03113:-00069:+00015:-00144:003632.3225:03113
03114:-00058:+00002:-00045:003632.3225:03114
03115:-00063:-00013:-00078:003632.3225:03115
03116:-00040:+00023:-00069:003632.3225:03116
03117:-00036:+00004:+00048:003632.3225:03117
03118:-00002:+00002:+00027:003751.8803:03118
03119:-00018:+00028:-00055:003751.8803:03119
03120:-00018:+00052:-00016:003751.8803:03120
03121:-00005:+00026:+00022:003751.8803:03121
03122:+00002:+00059:-00035:003751.8803:03122
03123:+00001:+00061:-00065:003751.8803:03123
03124:-00006:+00065:+00002:003750.0007:03124
03125:-00004:+00055:-00092:003750.0007:03125
03126:-00007:+00090:-00129:003750.0007:03126
03127:+00014:+00036:+00020:003750.0007:03127
03128:+00007:+00083:+00003:003750.0007:03128
03129:+00030:+00062:-00119:003653.6699:03129
03130:+00024:+00046:-00019:003653.6699:03130
03131:+00033:+00055:+00030:003653.6699:03131
03132:+00014:+00056:-00002:003653.6699:03132
03133:+00002:+00043:-00003:003653.6699:03133
03134:-00012:+00049:+00040:003740.7204:03134
03135:-00025:+00023:-00043:003740.7204:03135
03136:-00047:+00021:-00015:003740.7204:03136
03137:-00064:-00017:+00014:003740.7204:03137
03138:-00041:-00033:-00057:003740.7204:03138
03139:-00065:-00030:-00032:003740.7204:03139
03140:-00051:-00028:-00014:003738.9035:03140
03141:-00030:-00041:+00061:003738.9035:03141
03142:-00065:-00051:+00081:003738.9035:03142
03143:-00030:-00022:+00077:003738.9035:03143
03144:-00015:-00035:+00015:003738.9035:03144
03145:-00039:+00002:-00017:003642.9445:03145
03146:-00035:+00018:+00036:003642.9445:03146
03147:-00017:+00014:+00048:003642.9445:03147
03148:+00001:+00015:-00011:003642.9445:03148
03149:+00003:+00050:-00022:003642.9445:03149
03150:+00036:+00025:+00010:003642.9445:03150
03151:+00012:+00070:+00006:003729.6186:03151
03152:+00008:+00030:+00049:003729.6186:03152
03153:+00025:+00042:+00043:003729.6186:03153
03154:+00042:+00081:-00025:003729.6186:03154
03155:+00046:+00081:-00128:003729.6186:03155
03156:+00061:+00079:-00011:003727.9294:03156
03157:+00045:+00101:+00097:003727.9294:03157
03158:+00035:+00096:-00025:003727.9294:03158
03159:+00022:+00072:+00096:003727.9294:03159
03160:+00009:+00084:+00030:003727.9294:03160
03161:+00001:+00088:-00032:003632.3776:03161
03162:-00056:+00048:-00001:003632.3776:03162
03163:-00049:+00096:-00055:003632.3776:03163
03164:-00079:+00054:-00110:003632.3776:03164
03165:-00058:+00032:-00066:003632.3776:03165
03166:-00058:+00048:-00042:003632.3776:03166
03167:-00053:+00036:+00000:003729.6596:03167
03168:-00042:+00017:+00098:003729.6596:03168
03169:-00017:+00036:+00127:003729.6596:03169
03170:-00039:-00002:+00068:003729.6596:03170
03171:-00030:+00033:+00048:003729.6596:03171
03172:-00023:+00008:+00047:003727.9294:03172
03173:-00026:+00003:-00023:003727.9294:03173
03174:-00030:+00003:-00089:003727.9294:03174
03175:-00009:+00024:-00096:003727.9294:03175
03176:-00008:+00000:-00048:003727.9294:03176
03177:-00002:+00011:-00076:003727.9294:03177
03178:+00022:+00012:+00063:003642.9846:03178
03179:+00051:+00011:+00060:003642.9846:03179
03180:+00044:+00037:+00001:003642.9846:03180
03181:+00043:+00016:+00077:003642.9846:03181
03182:+00050:+00031:+00181:003642.9846:03182
03183:+00031:+00032:+00097:003729.6682:03183
03184:+00018:+00031:-00006:003729.6682:03184
03185:+00029:+00052:-00104:003729.6682:03185
03186:-00015:+00036:-00156:003729.6682:03186
03187:-00055:+00017:-00168:003729.6682:03187
03188:-00041:+00035:-00070:003749.8840:03188
03189:-00022:+00023:-00096:003749.8840:03189
03190:-00011:+00021:-00042:003749.8840:03190
03191:+00017:+00028:+00088:003749.8840:03191
03192:+00007:+00055:+00086:003749.8840:03192
03193:+00014:+00020:+00205:003749.8840:03193
03194:+00031:+00097:+00120:003642.9765:03194
03195:+00008:+00061:-00035:003642.9765:03195
03196:+00010:+00056:+00034:003642.9765:03196
03197:+00016:+00068:-00146:003642.9765:03197
03198:-00020:+00053:-00174:003642.9765:03198
03199:-00010:+00033:-00106:003751.9135:03199
03200:-00023:+00023:-00097:003751.9135:03200
03201:-00016:+00002:+00008:003751.9135:03201
03202:-00017:+00000:+00070:003751.9135:03202
03203:+00020:+00037:+00032:003751.9135:03203
03204:+00025:+00021:+00113:003751.9135:03204
03205:+00024:+00057:+00161:003761.0964:03205
03206:+00010:+00061:-00002:003761.0964:03206
03207:+00017:+00079:+00023:003761.0964:03207
03208:+00033:+00063:-00034:003761.0964:03208
03209:+00018:+00040:+00018:003761.0964:03209
03210:-00064:+00035:+00081:003664.4016:03210
03211:-00046:+00005:+00118:003664.4016:03211
03212:-00062:-00020:-00003:003664.4016:03212
03213:-00066:-00035:-00170:003664.4016:03213
03214:-00066:-00013:-00101:003664.4016:03214
03215:-00028:-00021:-00027:003729.6845:03215
03216:-00036:-00037:+00063:003729.6845:03216
03217:-00035:+00008:+00074:003729.6845:03217
03218:+00007:+00002:+00103:003729.6845:03218
03219:-00019:+00008:+00055:003729.6845:03219
03220:-00017:+00035:+00111:003729.6845:03220
03221:-00027:+00013:+00032:003738.9611:03221
03222:-00032:+00011:-00020:003738.9611:03222
03223:-00026:+00028:-00079:003738.9611:03223
03224:-00028:+00016:-00043:003738.9611:03224
03225:-00014:-00008:-00052:003738.9611:03225
03226:-00027:+00020:-00085:003611.3085:03226
03227:+00029:+00017:-00052:003611.3085:03227
03228:-00002:+00002:+00038:003611.3085:03228
03229:+00008:+00023:+00011:003611.3085:03229
03230:-00004:+00034:+00073:003611.3085:03230
03231:+00009:+00014:+00143:003611.3085:03231
03232:-00033:+00038:+00097:003696.7456:03232
03233:-00036:+00027:+00002:003696.7456:03233
03234:-00062:+00013:+00045:003696.7456:03234
03235:-00084:+00046:-00080:003696.7456:03235
03236:-00084:+00012:-00084:003696.7456:03236
03237:-00069:+00037:-00001:003684.5744:03237
03238:-00070:+00016:+00020:003684.5744:03238
03239:-00033:-00001:-00042:003684.5744:03239
03240:+00015:+00020:+00003:003684.5744:03240
03241:+00018:-00002:+00007:003684.5744:03241
03242:+00014:-00010:-00065:003684.5744:03242
03243:+00034:+00000:+00082:003580.1789:03243
03244:+00018:-00023:+00059:003580.1789:03244
03245:+00013:+00022:+00041:003580.1789:03245
03246:+00006:+00026:-00019:003580.1789:03246
03247:+00012:+00032:-00039:003580.1789:03247
03248:+00002:+00027:-00060:003653.8002:03248
03249:+00010:+00034:-00095:003653.8002:03249
03250:+00018:+00028:-00113:003653.8002:03250
03251:+00007:-00001:-00016:003653.8002:03251
03252:+00009:+00033:+00011:003653.8002:03252
03253:+00005:+00022:+00037:003653.8002:03253
03254:+00016:-00009:+00065:003663.3039:03254
03255:-00021:+00023:-00035:003663.3039:03255
03256:-00004:+00032:-00099:003663.3039:03256
03257:-00008:+00037:+00040:003663.3039:03257
03258:-00018:+00049:-00033:003663.3039:03258
03259:-00007:+00033:-00019:003569.9873:03259
03260:-00007:+00021:+00059:003569.9873:03260
03261:-00020:+00012:+00034:003569.9873:03261
03262:-00015:+00020:+00001:003569.9873:03262
03263:-00034:+00022:-00018:003569.9873:03263
03264:-00041:-00013:+00042:003569.9873:03264
03265:-00039:-00011:-00006:003664.4147:03265
03266:-00035:-00010:+00000:003664.4147:03266
03267:-00040:-00030:+00000:003664.4147:03267
03268:-00014:-00007:-00025:003664.4147:03268
03269:-00013:-00009:-00033:003664.4147:03269
03270:-00022:-00019:+00095:003684.5341:03270
03271:-00040:+00005:+00068:003684.5341:03271
03272:-00027:-00018:+00019:003684.5341:03272
03273:-00025:+00009:+00015:003684.5341:03273
03274:-00015:-00003:-00007:003684.5341:03274
03275:-00038:+00000:-00069:003684.5341:03275
03276:-00008:+00019:+00024:003600.8076:03276
03277:+00020:+00001:+00035:003600.8076:03277
03278:-00033:-00005:-00066:003600.8076:03278
03279:-00005:+00013:+00029:003600.8076:03279
03280:+00013:-00005:+00012:003600.8076:03280
03281:-00002:-00006:-00034:003718.5742:03281
03282:-00022:+00018:-00067:003718.5742:03282
03283:+00028:+00033:-00029:003718.5742:03283
03284:+00007:+00018:-00041:003718.5742:03284
03285:+00007:+00036:-00021:003718.5742:03285
03286:+00031:+00031:+00027:003727.9294:03286
03287:+00026:+00038:+00034:003727.9294:03287
03288:+00008:+00038:+00010:003727.9294:03288
03289:+00029:+00056:-00038:003727.9294:03289
03290:+00029:+00050:-00040:003727.9294:03290
03291:+00032:+00068:-00015:003727.9294:03291
03292:+00029:+00054:-00079:003643.0085:03292
03293:+00032:+00049:+00021:003643.0085:03293
03294:-00008:+00029:-00037:003643.0085:03294
03295:+00002:+00033:-00050:003643.0085:03295
03296:-00022:+00023:+00008:003643.0085:03296
03297:-00028:+00024:-00080:003740.7705:03297
03298:-00027:+00017:-00060:003740.7705:03298
03299:-00042:+00006:-00061:003740.7705:03299
03300:-00045:-00012:-00054:003740.7705:03300
03301:-00037:-00032:-00065:003740.7705:03301
03302:-00067:-00022:-00015:003740.7705:03302
03303:-00052:-00048:+00035:003749.9672:03303
03304:-00030:-00054:+00009:003749.9672:03304
03305:-00015:-00046:-00062:003749.9672:03305
03306:-00012:-00063:-00069:003749.9672:03306
03307:-00009:-00080:+00018:003749.9672:03307
03308:+00011:-00042:+00000:003653.6538:03308
03309:+00013:-00073:+00008:003653.6538:03309
03310:+00024:-00076:+00028:003653.6538:03310
03311:+00026:-00025:-00044:003653.6538:03311
03312:+00048:-00063:-00013:003653.6538:03312
03313:+00015:-00060:+00067:003740.7456:03313
03314:-00008:-00007:-00012:003740.7456:03314
03315:-00007:-00014:+00003:003740.7456:03315
03316:-00006:-00008:-00023:003740.7456:03316
03317:-00023:+00003:-00080:003740.7456:03317
03318:-00008:+00009:-00065:003740.7456:03318
03319:-00020:-00009:+00032:003749.9753:03319
03320:-00001:+00019:-00052:003749.9753:03320
03321:-00033:+00032:-00104:003749.9753:03321
03322:+00005:+00013:+00045:003749.9753:03322
03323:-00022:+00012:+00015:003749.9753:03323
03324:-00023:+00049:-00096:003642.9128:03324
03325:-00017:+00037:+00069:003642.9128:03325
03326:+00005:+00039:+00074:003642.9128:03326
03327:-00023:+00048:-00053:003642.9128:03327
03328:-00028:+00044:+00090:003642.9128:03328
03329:-00004:+00022:+00025:003642.9128:03329
03330:-00019:+00018:-00037:003740.7705:03330
03331:+00017:+00039:-00128:003740.7705:03331
03332:-00006:-00004:-00046:003740.7705:03332
03333:-00006:-00049:-00015:003740.7705:03333
03334:-00019:-00006:-00109:003740.7705:03334
03335:+00030:-00036:-00026:003727.9130:03335
03336:+00005:-00080:+00052:003727.9130:03336
03337:-00013:-00038:-00020:003727.9130:03337
03338:+00003:-00044:+00033:003727.9130:03338
03339:-00001:-00058:+00065:003727.9130:03339
03340:-00037:-00039:-00025:003621.7216:03340
03341:-00021:-00075:-00016:003621.7216:03341
03342:-00025:-00075:+00077:003621.7216:03342
03343:-00064:-00073:-00022:003621.7216:03343
03344:-00041:-00081:-00029:003621.7216:03344
03345:-00033:-00074:+00039:003621.7216:03345
03346:-00041:-00070:+00003:003729.6433:03346
03347:-00042:-00102:-00015:003729.6433:03347
03348:-00020:-00095:-00022:003729.6433:03348
03349:-00035:-00074:+00010:003729.6433:03349
03350:+00003:-00095:-00025:003729.6433:03350
03351:-00009:-00078:+00066:003727.9294:03351
03352:-00002:-00044:+00042:003727.9294:03352
03353:+00010:-00039:+00053:003727.9294:03353
03354:+00007:-00019:+00085:003727.9294:03354
03355:+00021:-00032:+00042:003727.9294:03355
03356:+00032:+00039:+00075:003727.9294:03356
03357:+00012:+00053:+00066:003642.8969:03357
03358:+00029:+00052:-00070:003642.8969:03358
03359:+00023:+00053:-00066:003642.8969:03359
03360:+00012:+00069:-00018:003642.8969:03360
03361:+00009:+00052:+00053:003642.8969:03361
03362:+00014:+00017:+00126:003740.7121:03362
03363:+00005:+00079:+00113:003740.7121:03363
03364:-00007:+00035:+00057:003740.7121:03364
03365:-00010:+00026:-00002:003740.7121:03365
03366:+00000:+00063:-00043:003740.7121:03366
03367:-00012:+00016:-00024:003749.9506:03367
03368:-00040:-00021:-00051:003749.9506:03368
03369:-00017:+00024:-00069:003749.9506:03369
03370:-00013:+00005:-00005:003749.9506:03370
03371:-00034:+00018:-00012:003749.9506:03371
03372:-00034:+00012:+00018:003749.9506:03372
03373:+00004:-00015:+00037:003653.6538:03373
03374:-00051:-00017:+00108:003653.6538:03374
03375:-00033:-00036:+00068:003653.6538:03375
03376:-00055:-00037:+00070:003653.6538:03376
03377:-00041:-00025:-00015:003653.6538:03377
03378:-00058:-00042:-00034:003763.1572:03378
03379:-00048:-00044:-00066:003763.1572:03379
03380:-00058:-00052:-00009:003763.1572:03380
03381:-00029:-00092:-00089:003763.1572:03381
03382:-00026:-00064:-00050:003763.1572:03382
03383:-00001:-00095:-00026:003772.2416:03383
03384:-00025:-00056:+00020:003772.2416:03384
03385:+00005:-00071:+00020:003772.2416:03385
03386:+00030:-00044:+00078:003772.2416:03386
03387:+00032:-00056:-00020:003772.2416:03387
03388:+00008:-00047:-00031:003772.2416:03388
03389:+00032:-00011:+00026:003686.0312:03389
03390:+00007:-00018:+00191:003686.0312:03390
03391:+00007:-00008:+00092:003686.0312:03391
03392:-00022:+00037:+00000:003686.0312:03392
03393:-00007:+00016:-00014:003686.0312:03393
03394:+00016:+00048:-00076:003797.2446:03394
03395:+00051:+00058:-00250:003797.2446:03395
03396:+00050:+00085:-00147:003797.2446:03396
03397:+00057:+00064:-00084:003797.2446:03397
03398:+00076:+00059:-00015:003797.2446:03398
03399:+00054:+00059:+00093:003817.7492:03399
03400:+00067:+00049:+00166:003817.7492:03400
03401:+00042:+00048:-00026:003817.7492:03401
03402:+00022:+00042:+00030:003817.7492:03402
03403:+00008:+00012:+00026:003817.7492:03403
03404:-00007:+00007:-00034:003817.7492:03404
03405:+00015:+00010:+00038:003719.0539:03405
03406:+00009:+00007:-00002:003719.0539:03406
03407:-00019:-00029:-00065:003719.0539:03407
03408:+00015:-00009:-00175:003719.0539:03408
03409:+00033:-00012:-00098:003719.0539:03409
03410:+00008:-00036:-00128:003820.3493:03410
03411:+00002:-00013:-00034:003820.3493:03411
03412:-00004:+00008:+00315:003820.3493:03412
03413:-00026:-00029:+00322:003820.3493:03413
03414:-00060:-00035:+00011:003820.3493:03414
03415:-00079:-00036:-00098:003840.9174:03415
03416:-00053:-00024:-00186:003840.9174:03416
03417:-00059:-00038:+00060:003840.9174:03417
03418:-00038:-00057:+00135:003840.9174:03418
03419:-00050:-00123:+00272:003840.9174:03419
03420:-00020:-00115:-00024:003840.9174:03420
03421:-00046:-00152:-00239:003730.1740:03421
03422:-00032:-00133:-00413:003730.1740:03422
03423:+00033:-00106:-00208:003730.1740:03423
03424:+00103:-00085:+00022:003730.1740:03424
03425:+00152:-00104:+00323:003730.1740:03425
03426:+00141:-00124:+00417:003832.0603:03426
03427:+00141:-00069:+00399:003832.0603:03427
03428:+00116:-00067:+00373:003832.0603:03428
03429:+00019:-00055:+00196:003832.0603:03429
03430:-00027:+00021:-00073:003832.0603:03430
03431:-00018:+00017:-00065:003806.3508:03431
03432:+00035:+00024:-00147:003806.3508:03432
03433:-00002:+00051:-00207:003806.3508:03433
03434:+00023:+00044:-00142:003806.3508:03434
03435:-00002:-00020:-00076:003806.3508:03435
03436:-00029:+00024:-00100:003697.0524:03436
03437:-00006:+00020:-00004:003697.0524:03437
03438:-00027:-00015:+00183:003697.0524:03438
03439:-00051:-00004:+00190:003697.0524:03439
03440:-00021:+00018:+00212:003697.0524:03440
03441:-00042:+00003:+00133:003697.0524:03441
03442:-00082:-00014:-00054:003752.0058:03442
03443:-00109:+00034:-00101:003752.0058:03443
03444:-00122:-00064:+00061:003752.0058:03444
03445:-00173:-00052:+00023:003752.0058:03445
03446:-00107:-00067:-00103:003752.0058:03446
03447:-00085:-00080:-00073:003716.9460:03447
03448:-00040:-00071:-00069:003716.9460:03448
03449:+00023:-00061:+00002:003716.9460:03449
03450:+00055:-00078:+00155:003716.9460:03450
03451:+00072:-00068:+00191:003716.9460:03451
03452:+00078:-00023:+00013:003716.9460:03452
03453:+00056:-00019:+00070:003580.1174:03453
03454:+00046:-00048:+00176:003580.1174:03454
03455:-00008:+00003:-00113:003580.1174:03455
03456:-00010:-00018:-00150:003580.1174:03456
03457:-00014:-00026:-00046:003580.1174:03457
03458:-00011:-00031:-00073:003643.1843:03458
03459:-00052:-00047:-00028:003643.1843:03459
03460:-00037:-00058:+00051:003643.1843:03460
03461:-00052:-00097:+00078:003643.1843:03461
03462:-00037:-00062:-00048:003643.1843:03462
03463:-00046:-00045:+00081:003643.1843:03463
03464:+00002:-00063:+00119:003631.7773:03464
03465:-00050:+00018:-00014:003631.7773:03465
03466:-00023:+00038:+00063:003631.7773:03466
03467:-00083:+00013:+00057:003631.7773:03467
03468:-00076:+00068:-00046:003631.7773:03468
03469:-00075:+00071:-00072:003529.4667:03469
03470:-00046:+00094:+00025:003529.4667:03470
03471:-00048:+00100:-00097:003529.4667:03471
03472:-00051:+00113:-00090:003529.4667:03472
03473:+00014:+00096:-00006:003529.4667:03473
03474:-00007:+00082:-00024:003529.4667:03474
03475:-00019:+00083:-00007:003632.6293:03475
03476:+00031:+00042:+00026:003632.6293:03476
03477:-00008:+00037:+00090:003632.6293:03477
03478:-00024:-00007:+00033:003632.6293:03478
03479:-00013:-00018:-00062:003632.6293:03479
03480:-00019:-00024:-00045:003652.8159:03480
03481:-00030:-00065:-00060:003652.8159:03481
03482:-00027:-00056:-00060:003652.8159:03482
03483:-00007:-00066:-00030:003652.8159:03483
03484:+00025:-00056:-00033:003652.8159:03484
03485:+00038:-00061:-00035:003652.8159:03485
03486:+00052:-00014:+00064:003580.1406:03486
03487:+00043:-00016:+00186:003580.1406:03487
03488:+00042:-00006:+00177:003580.1406:03488
03489:+00052:+00030:+00132:003580.1406:03489
03490:+00044:+00029:+00054:003580.1406:03490
03491:-00002:+00048:-00042:003685.8867:03491
03492:-00050:+00056:-00185:003685.8867:03492
03493:-00056:+00044:-00179:003685.8867:03493
03494:-00061:+00054:-00117:003685.8867:03494
03495:-00062:+00025:-00110:003685.8867:03495
03496:-00063:+00025:-00037:003685.8867:03496
03497:-00059:+00022:+00001:003716.9624:03497
03498:-00097:-00001:-00031:003716.9624:03498
03499:-00081:-00005:+00053:003716.9624:03499
03500:-00058:+00005:+00170:003716.9624:03500
03501:-00060:+00015:-00049:003716.9624:03501
03502:-00043:+00033:+00063:003653.6857:03502
03503:-00053:+00008:+00018:003653.6857:03503
03504:-00069:-00004:-00243:003653.6857:03504
03505:-00025:+00038:-00186:003653.6857:03505
03506:+00005:+00049:-00074:003653.6857:03506
03507:-00009:+00033:-00029:003653.6857:03507
03508:+00049:+00085:+00003:003751.9135:03508
03509:+00063:+00096:+00109:003751.9135:03509
03510:+00081:+00091:+00202:003751.9135:03510
03511:+00081:+00144:-00037:003751.9135:03511
03512:+00065:+00154:+00040:003751.9135:03512
03513:+00049:+00146:+00161:003761.0212:03513
03514:-00014:+00175:-00055:003761.0212:03514
03515:-00036:+00137:-00120:003761.0212:03515
03516:-00040:+00144:-00113:003761.0212:03516
03517:-00067:+00106:-00144:003761.0212:03517
03518:-00063:+00113:-00165:003675.2131:03518
03519:-00054:+00034:-00023:003675.2131:03519
03520:-00017:+00026:+00017:003675.2131:03520
03521:-00008:+00021:-00007:003675.2131:03521
03522:+00008:+00001:+00116:003675.2131:03522
03523:+00020:+00003:+00063:003675.2131:03523
03524:-00025:+00017:+00004:003762.9721:03524
03525:-00003:+00000:-00062:003762.9721:03525
03526:-00003:+00017:-00012:003762.9721:03526
03527:-00018:+00000:-00054:003762.9721:03527
03528:-00027:+00005:+00017:003762.9721:03528
03529:-00016:+00007:+00083:003749.9174:03529
03530:-00013:-00017:-00018:003749.9174:03530
03531:-00025:-00016:-00215:003749.9174:03531
03532:+00021:+00000:+00005:003749.9174:03532
03533:+00009:-00027:+00067:003749.9174:03533
03534:+00018:-00011:+00159:003632.1953:03534
03535:+00041:+00008:+00022:003632.1953:03535
03536:+00027:-00004:-00036:003632.1953:03536
03537:+00004:-00029:+00063:003632.1953:03537
03538:-00036:+00017:+00060:003632.1953:03538
03539:-00043:-00027:+00035:003632.1953:03539
03540:-00067:-00037:+00021:003718.4672:03540
03541:-00046:-00027:-00062:003718.4672:03541
03542:-00070:-00028:+00002:003718.4672:03542
03543:-00064:-00068:-00022:003718.4672:03543
03544:-00032:-00020:-00066:003718.4672:03544
03545:-00039:-00009:-00052:003706.1088:03545
03546:+00003:-00006:-00040:003706.1088:03546
03547:-00022:+00029:-00034:003706.1088:03547
03548:-00008:+00053:-00006:003706.1088:03548
03549:+00004:+00063:-00010:003706.1088:03549
03550:+00004:+00087:-00090:003706.1088:03550
03551:+00015:+00125:+00001:003621.7768:03551
03552:+00020:+00132:+00048:003621.7768:03552
03553:+00011:+00124:+00177:003621.7768:03553
03554:+00040:+00127:+00152:003621.7768:03554
03555:+00012:+00128:-00014:003621.7768:03555
03556:+00036:+00105:-00025:003707.6523:03556
03557:+00014:+00098:-00196:003707.6523:03557
03558:+00000:+00097:-00185:003707.6523:03558
03559:+00003:+00060:-00127:003707.6523:03559
03560:-00010:+00029:-00104:003707.6523:03560
03561:-00011:+00054:-00028:003707.6523:03561
03562:+00016:+00016:-00042:003738.8952:03562
03563:+00003:+00014:+00049:003738.8952:03563
03564:+00008:+00027:+00099:003738.8952:03564
03565:+00014:+00049:+00083:003738.8952:03565
03566:-00004:+00040:+00047:003738.8952:03566
03567:+00032:+00060:+00064:003632.3061:03567
03568:+00015:+00052:+00058:003632.3061:03568
03569:-00006:+00045:-00005:003632.3061:03569
03570:-00011:+00048:-00069:003632.3061:03570
03571:-00014:+00028:-00134:003632.3061:03571
03572:-00017:+00012:-00155:003729.6350:03572
03573:-00017:-00003:-00043:003729.6350:03573
03574:-00028:-00012:-00020:003729.6350:03574
03575:-00037:-00032:+00006:003729.6350:03575
03576:+00034:-00018:+00008:003729.6350:03576
03577:+00033:-00035:+00060:003729.6350:03577
03578:+00024:+00000:+00155:003772.2250:03578
03579:+00033:+00005:+00151:003772.2250:03579
03580:+00036:+00007:+00040:003772.2250:03580
03581:-00001:-00002:-00125:003772.2250:03581
03582:-00018:-00018:+00009:003772.2250:03582
03583:-00060:-00011:+00098:003675.1562:03583
03584:-00096:-00066:+00122:003675.1562:03584
03585:-00085:-00051:+00023:003675.1562:03585
03586:-00054:-00060:-00094:003675.1562:03586
03587:-00039:-00061:-00093:003675.1562:03587
03588:-00010:-00062:-00021:003785.8481:03588
03589:+00041:-00013:-00024:003785.8481:03589
03590:+00094:+00008:-00006:003785.8481:03590
03591:+00086:+00000:+00103:003785.8481:03591
03592:+00028:+00000:+00202:003785.8481:03592
03593:+00011:+00037:+00073:003785.8481:03593
03594:+00000:+00037:+00107:003794.8930:03594
03595:-00011:+00068:+00091:003794.8930:03595
03596:-00029:+00054:+00045:003794.8930:03596
03597:-00022:+00044:+00085:003794.8930:03597
03598:+00003:+00058:-00007:003794.8930:03598
03599:+00030:+00062:-00172:003686.0473:03599
03600:+00044:+00070:-00105:003686.0473:03600
03601:+00044:+00044:+00023:003686.0473:03601
03602:+00022:+00063:-00070:003686.0473:03602
03603:+00046:+00040:-00010:003686.0473:03603
03604:+00044:+00056:+00134:003774.4345:03604
03605:-00009:+00035:+00126:003774.4345:03605
03606:-00040:+00023:+00143:003774.4345:03606
03607:-00042:+00037:+00189:003774.4345:03607
03608:-00046:+00000:+00119:003774.4345:03608
03609:-00081:-00017:-00037:003774.4345:03609
03610:-00082:+00008:-00056:003749.9587:03610
03611:-00056:-00030:-00082:003749.9587:03611
03612:-00079:-00051:-00083:003749.9587:03612
03613:-00056:-00039:-00058:003749.9587:03613
03614:-00047:-00053:+00016:003749.9587:03614
03615:-00044:-00059:-00049:003621.7614:03615
03616:-00069:-00067:-00081:003621.7614:03616
03617:-00030:-00079:-00003:003621.7614:03617
03618:-00032:-00057:+00085:003621.7614:03618
03619:-00041:-00041:+00089:003621.7614:03619
03620:-00028:-00045:+00061:003621.7614:03620
03621:+00000:-00024:-00009:003685.8867:03621
03622:-00013:-00017:+00085:003685.8867:03622
03623:+00007:-00045:+00069:003685.8867:03623
03624:-00069:-00029:-00061:003685.8867:03624
03625:+00019:-00012:-00154:003685.8867:03625
03626:+00007:-00062:-00215:003684.5744:03626
03627:-00003:-00018:-00068:003684.5744:03627
03628:+00019:-00038:+00156:003684.5744:03628
03629:+00027:-00027:+00139:003684.5744:03629
03630:+00036:-00008:+00058:003684.5744:03630
03631:+00079:+00001:+00107:003684.5744:03631
03632:+00040:+00021:+00079:003569.8728:03632
03633:+00008:+00016:-00025:003569.8728:03633
03634:+00012:+00029:+00069:003569.8728:03634
03635:-00001:+00057:+00003:003569.8728:03635
03636:-00065:+00085:-00075:003569.8728:03636
03637:-00024:+00073:-00057:003664.3513:03637
03638:-00062:+00040:-00063:003664.3513:03638
03639:-00062:+00037:-00021:003664.3513:03639
03640:-00010:+00024:+00098:003664.3513:03640
03641:+00005:+00005:+00044:003664.3513:03641
03642:+00001:-00001:-00011:003664.3513:03642
03643:+00017:-00017:+00071:003673.8447:03643
03644:-00005:-00007:+00046:003673.8447:03644
03645:-00013:-00010:-00051:003673.8447:03645
03646:-00041:-00027:-00037:003673.8447:03646
03647:-00079:-00044:-00030:003673.8447:03647
03648:-00083:-00049:-00122:003569.8344:03648
03649:-00100:-00054:-00043:003569.8344:03649
03650:-00085:-00052:+00034:003569.8344:03650
03651:-00081:-00082:+00009:003569.8344:03651
03652:-00067:-00068:+00078:003569.8344:03652
03653:-00046:-00081:+00082:003569.8344:03653
03654:-00025:-00056:+00115:003664.2233:03654
03655:-00037:-00070:+00010:003664.2233:03655
03656:-00029:-00057:-00035:003664.2233:03656
03657:-00048:-00037:-00058:003664.2233:03657
03658:-00041:-00020:-00052:003664.2233:03658
03659:-00051:-00037:-00109:003684.5341:03659
03660:-00012:+00017:-00064:003684.5341:03660
03661:-00003:+00019:-00036:003684.5341:03661
03662:+00006:+00000:-00016:003684.5341:03662
03663:+00047:-00019:+00028:003684.5341:03663
03664:+00061:+00025:+00037:003684.5341:03664
03665:+00027:+00018:+00057:003590.4519:03665
03666:+00023:-00003:+00106:003590.4519:03666
03667:-00008:+00013:+00034:003590.4519:03667
03668:+00003:+00038:-00094:003590.4519:03668
03669:-00012:+00011:-00070:003590.4519:03669
03670:-00051:+00023:-00161:003685.8867:03670
03671:-00026:+00017:-00069:003685.8867:03671
03672:-00036:+00003:-00074:003685.8867:03672
03673:-00011:-00014:+00017:003685.8867:03673
03674:-00006:+00005:+00028:003685.8867:03674
03675:+00012:+00018:+00018:003685.8867:03675
03676:+00007:+00007:+00048:003706.0764:03676
03677:+00005:-00005:-00051:003706.0764:03677
03678:+00008:+00027:-00117:003706.0764:03678
03679:-00002:+00018:-00013:003706.0764:03679
03680:-00015:+00018:-00061:003706.0764:03680
03681:-00039:+00012:-00050:003611.2773:03681
03682:-00007:-00016:-00051:003611.2773:03682
03683:-00017:-00004:-00065:003611.2773:03683
03684:-00001:-00010:-00139:003611.2773:03684
03685:-00002:-00046:-00023:003611.2773:03685
03686:+00025:-00023:-00019:003707.5788:03686
03687:+00033:-00013:-00039:003707.5788:03687
03688:+00051:-00014:-00041:003707.5788:03688
03689:+00022:-00020:+00050:003707.5788:03689
03690:-00009:-00013:-00041:003707.5788:03690
03691:-00003:+00011:-00069:003707.5788:03691
03692:+00002:-00020:-00015:003716.9951:03692
03693:-00018:+00013:-00009:003716.9951:03693
03694:-00028:-00005:-00033:003716.9951:03694
03695:-00022:+00015:+00023:003716.9951:03695
03696:-00048:+00006:-00024:003716.9951:03696
03697:-00008:+00024:-00062:003611.3398:03697
03698:-00002:+00048:-00066:003611.3398:03698
03699:+00005:+00029:-00050:003611.3398:03699
03700:-00017:+00015:+00110:003611.3398:03700
03701:-00023:+00046:+00033:003611.3398:03701
03702:-00055:+00036:+00043:003611.3398:03702
03703:-00036:+00039:+00009:003718.6567:03703
03704:-00058:+00034:-00023:003718.6567:03704
03705:-00054:-00003:+00047:003718.6567:03705
03706:-00064:-00005:+00028:003718.6567:03706
03707:-00031:+00002:-00013:003718.6567:03707
03708:-00014:-00029:+00035:003738.8872:03708
03709:-00016:-00047:+00030:003738.8872:03709
03710:-00016:-00052:-00011:003738.8872:03710
03711:-00005:-00065:+00065:003738.8872:03711
03712:-00018:-00050:+00040:003738.8872:03712
03713:-00012:-00044:-00026:003738.8872:03713
03714:-00026:-00048:+00040:003642.8889:03714
03715:-00018:-00033:+00035:003642.8889:03715
03716:-00036:-00024:-00003:003642.8889:03716
03717:-00005:-00016:+00054:003642.8889:03717
03718:+00002:-00017:+00044:003642.8889:03718
03719:+00005:-00007:+00011:003751.8969:03719
03720:-00022:-00006:-00022:003751.8969:03720
03721:+00025:+00019:-00050:003751.8969:03721
03722:+00024:-00006:-00087:003751.8969:03722
03723:+00039:+00015:-00188:003751.8969:03723
03724:+00079:+00030:-00115:003749.9919:03724
03725:+00074:-00001:+00094:003749.9919:03725
03726:+00081:+00028:+00150:003749.9919:03726
03727:+00085:+00021:+00238:003749.9919:03727
03728:+00090:-00014:+00164:003749.9919:03728
03729:+00064:+00011:+00026:003749.9919:03729
03730:+00032:+00012:-00222:003653.5820:03730
03731:+00021:+00006:-00074:003653.5820:03731
03732:-00050:+00007:+00067:003653.5820:03732
03733:-00097:-00005:+00109:003653.5820:03733
03734:-00090:-00019:+00105:003653.5820:03734
03735:-00088:-00041:+00095:003751.8969:03735
03736:-00101:-00018:-00075:003751.8969:03736
03737:-00097:-00027:-00125:003751.8969:03737
03738:-00111:-00048:-00068:003751.8969:03738
03739:-00073:-00008:+00045:003751.8969:03739
03740:-00017:-00013:+00116:003749.9423:03740
03741:-00015:-00021:+00076:003749.9423:03741
03742:-00025:-00032:-00032:003749.9423:03742
03743:-00014:+00001:-00003:003749.9423:03743
03744:-00038:-00030:-00019:003749.9423:03744
03745:-00007:-00037:-00056:003749.9423:03745
03746:+00022:-00015:+00047:003675.1320:03746
03747:+00062:-00021:+00105:003675.1320:03747
03748:+00041:-00050:+00110:003675.1320:03748
03749:+00095:-00009:+00059:003675.1320:03749
03750:+00091:-00012:+00052:003675.1320:03750
03751:+00050:-00043:-00028:003774.4091:03751
03752:+00051:-00034:-00019:003774.4091:03752
03753:+00064:-00045:+00113:003774.4091:03753
03754:+00032:-00064:+00083:003774.4091:03754
03755:-00018:-00051:+00024:003774.4091:03755
03756:-00011:-00041:+00055:003794.8588:03756
03757:-00068:-00025:+00042:003794.8588:03757
03758:-00060:-00014:-00002:003794.8588:03758
03759:-00065:-00021:+00003:003794.8588:03759
03760:-00033:-00006:-00024:003794.8588:03760
03761:-00025:+00033:-00179:003794.8588:03761
03762:+00046:+00060:-00122:003696.9379:03762
03763:+00062:+00040:+00140:003696.9379:03763
03764:+00056:+00027:+00147:003696.9379:03764
03765:+00093:+00062:+00186:003696.9379:03765
03766:+00090:+00040:+00102:003696.9379:03766
03767:+00035:+00044:+00001:003808.6843:03767
03768:+00033:+00071:-00051:003808.6843:03768
03769:+00018:+00029:-00174:003808.6843:03769
03770:-00046:+00021:-00286:003808.6843:03770
03771:-00055:-00023:-00282:003808.6843:03771
03772:-00044:-00023:-00040:003806.2482:03772
03773:-00077:-00094:+00427:003806.2482:03773
03774:-00090:-00134:+00296:003806.2482:03774
03775:-00157:-00136:+00162:003806.2482:03775
03776:-00119:-00154:-00061:003806.2482:03776
03777:-00118:-00141:-00147:003806.2482:03777
03778:-00063:-00125:-00176:003696.9790:03778
03779:-00017:-00128:-00012:003696.9790:03779
03780:-00021:-00117:+00077:003696.9790:03780
03781:-00023:-00094:+00084:003696.9790:03781
03782:+00035:-00113:+00181:003696.9790:03782
03783:+00021:-00089:+00135:003774.4177:03783
03784:+00003:-00075:-00037:003774.4177:03784
03785:+00007:-00029:+00030:003774.4177:03785
03786:+00095:-00047:+00014:003774.4177:03786
03787:+00143:+00008:-00134:003774.4177:03787
03788:+00132:+00018:-00115:003750.0668:03788
03789:+00137:-00005:+00002:003750.0668:03789
03790:+00107:+00014:-00159:003750.0668:03790
03791:+00052:+00013:-00108:003750.0668:03791
03792:+00067:+00033:-00048:003750.0668:03792
03793:+00032:+00039:+00054:003750.0668:03793
03794:-00004:+00032:+00145:003621.7143:03794
03795:-00028:+00024:+00275:003621.7143:03795
03796:-00042:+00024:+00027:003621.7143:03796
03797:-00074:+00070:-00090:003621.7143:03797
03798:-00091:+00043:-00074:003621.7143:03798
03799:-00108:+00061:-00129:003696.8754:03799
03800:-00119:+00100:-00173:003696.8754:03800
03801:-00077:+00115:-00020:003696.8754:03801
03802:-00098:+00077:+00080:003696.8754:03802
03803:-00080:+00115:+00024:003696.8754:03803
03804:-00071:+00073:-00022:003696.8754:03804
03805:-00055:+00058:+00000:003663.2485:03805
03806:-00039:+00042:-00174:003663.2485:03806
03807:-00018:+00055:-00102:003663.2485:03807
03808:+00008:+00023:+00008:003663.2485:03808
03809:+00033:-00027:+00145:003663.2485:03809
03810:+00066:-00013:+00125:003559.7324:03810
03811:+00071:-00037:+00069:003559.7324:03811
03812:+00041:-00074:-00130:003559.7324:03812
03813:+00022:-00079:-00205:003559.7324:03813
03814:+00033:-00094:-00093:003559.7324:03814
03815:-00008:-00127:+00000:003559.7324:03815
03816:-00018:-00074:-00057:003643.1682:03816
03817:+00008:-00042:-00007:003643.1682:03817
03818:+00012:-00039:+00098:003643.1682:03818
03819:-00039:-00023:+00021:003643.1682:03819
03820:-00013:+00033:+00034:003643.1682:03820
03821:-00005:+00038:+00078:003652.7690:03821
03822:-00034:+00040:+00054:003652.7690:03822
03823:-00015:+00059:+00021:003652.7690:03823
03824:-00040:+00065:-00001:003652.7690:03824
03825:-00059:+00038:-00087:003652.7690:03825
03826:-00058:+00049:-00228:003652.7690:03826
03827:-00012:+00019:-00226:003559.7097:03827
03828:-00012:+00021:-00055:003559.7097:03828
03829:+00018:+00000:-00074:003559.7097:03829
03830:+00013:+00014:+00024:003559.7097:03830
03831:+00040:+00014:+00084:003559.7097:03831
03832:+00025:+00054:+00136:003664.4147:03832
03833:+00007:+00040:+00072:003664.4147:03833
03834:-00008:+00046:+00029:003664.4147:03834
03835:-00047:+00054:+00103:003664.4147:03835
03836:-00065:+00095:-00145:003664.4147:03836
03837:-00072:+00062:-00125:003664.4147:03837
03838:-00088:+00084:-00197:003695.3422:03838
03839:-00115:+00095:-00228:003695.3422:03839
03840:-00083:+00093:-00159:003695.3422:03840
03841:-00057:+00076:-00006:003695.3422:03841
03842:-00059:+00069:+00084:003695.3422:03842
03843:-00013:+00084:+00071:003600.9394:03843
03844:-00040:+00065:+00101:003600.9394:03844
03845:-00016:+00035:+00144:003600.9394:03845
03846:-00017:+00023:+00059:003600.9394:03846
03847:-00044:+00036:+00015:003600.9394:03847
03848:-00029:-00032:-00015:003600.9394:03848
03849:-00067:-00004:-00189:003707.6606:03849
03850:-00052:-00031:-00223:003707.6606:03850
03851:-00036:-00068:-00159:003707.6606:03851
03852:-00009:-00069:-00101:003707.6606:03852
03853:+00066:-00038:-00011:003707.6606:03853
03854:+00094:-00071:+00116:003716.9707:03854
03855:+00101:-00031:+00202:003716.9707:03855
03856:+00106:-00009:+00102:003716.9707:03856
03857:+00071:+00036:+00173:003716.9707:03857
03858:+00044:+00016:+00113:003716.9707:03858
03859:+00003:+00080:-00012:003716.9707:03859
03860:-00051:+00097:-00022:003621.8481:03860
03861:-00027:+00096:-00094:003621.8481:03861
03862:-00067:+00097:-00158:003621.8481:03862
03863:+00001:+00113:-00109:003621.8481:03863
03864:+00004:+00094:+00007:003621.8481:03864
03865:+00007:+00056:-00054:003718.6979:03865
03866:+00028:+00085:-00003:003718.6979:03866
03867:+00067:+00079:+00099:003718.6979:03867
03868:+00041:+00026:+00137:003718.6979:03868
03869:+00046:+00054:+00009:003718.6979:03869
03870:-00005:+00058:+00075:003706.2626:03870
03871:-00033:+00013:+00018:003706.2626:03871
03872:-00057:+00037:-00125:003706.2626:03872
03873:-00082:+00037:-00048:003706.2626:03873
03874:-00082:+00024:+00025:003706.2626:03874
03875:-00087:+00008:-00040:003706.2626:03875
03876:-00065:+00027:-00147:003600.9394:03876
03877:-00026:-00032:+00095:003600.9394:03877
03878:-00022:+00022:+00086:003600.9394:03878
03879:-00024:+00030:+00089:003600.9394:03879
03880:-00010:+00050:+00172:003600.9394:03880
03881:+00005:+00038:+00079:003686.0485:03881
03882:-00053:+00048:-00040:003686.0485:03882
03883:-00043:+00069:-00029:003686.0485:03883
03884:-00044:+00027:-00012:003686.0485:03884
03885:-00070:+00039:-00140:003686.0485:03885
03886:-00055:+00031:-00030:003686.0485:03886
03887:-00009:+00037:-00064:003684.7824:03887
03888:+00002:+00003:-00115:003684.7824:03888
03889:+00044:+00053:-00097:003684.7824:03889
03890:+00055:-00006:+00066:003684.7824:03890
03891:+00097:+00001:+00079:003684.7824:03891
03892:+00076:+00052:+00101:003570.0183:03892
03893:+00079:+00047:+00123:003570.0183:03893
03894:+00012:+00038:+00062:003570.0183:03894
03895:-00018:+00083:+00018:003570.0183:03895
03896:-00026:+00067:+00028:003570.0183:03896
03897:-00079:+00048:-00024:003570.0183:03897
03898:-00085:+00058:-00026:003664.4870:03898
03899:-00048:+00067:-00077:003664.4870:03899
03900:-00039:+00050:+00003:003664.4870:03900
03901:-00002:+00046:-00006:003664.4870:03901
03902:-00011:+00070:-00019:003664.4870:03902
03903:-00007:+00012:+00021:003674.0197:03903
03904:+00016:+00076:-00051:003674.0197:03904
03905:+00031:+00062:+00027:003674.0197:03905
03906:+00014:+00028:+00079:003674.0197:03906
03907:-00022:+00049:-00011:003674.0197:03907
03908:+00019:+00067:+00068:003674.0197:03908
03909:-00011:+00022:-00021:003570.0029:03909
03910:-00027:+00042:-00077:003570.0029:03910
03911:+00008:+00020:-00063:003570.0029:03911
03912:+00006:+00006:-00013:003570.0029:03912
03913:-00018:+00006:-00080:003570.0029:03913
03914:+00006:-00014:-00108:003664.4951:03914
03915:-00003:+00006:-00064:003664.4951:03915
03916:-00002:-00017:+00022:003664.4951:03916
03917:-00038:-00025:+00058:003664.4951:03917
03918:-00026:+00001:-00106:003664.4951:03918
03919:-00035:+00003:-00099:003664.4951:03919
03920:-00038:-00004:-00007:003695.3906:03920
03921:-00064:+00013:+00046:003695.3906:03921
03922:-00015:-00003:+00205:003695.3906:03922
03923:-00011:-00014:+00140:003695.3906:03923
03924:-00016:-00008:-00043:003695.3906:03924
03925:-00050:+00002:-00261:003600.9707:03925
03926:-00049:-00013:-00118:003600.9707:03926
03927:-00066:-00047:+00021:003600.9707:03927
03928:-00036:-00026:+00023:003600.9707:03928
03929:-00033:-00049:+00073:003600.9707:03929
03930:+00003:-00063:+00059:003600.9707:03930
03931:-00002:-00035:+00016:003718.6813:03931
03932:+00025:-00023:-00043:003718.6813:03932
03933:+00046:+00008:-00005:003718.6813:03933
03934:+00045:-00003:+00035:003718.6813:03934
03935:+00095:+00054:+00062:003718.6813:03935
03936:+00079:+00031:+00085:003739.0190:03936
03937:+00050:+00054:+00011:003739.0190:03937
03938:+00063:+00057:+00011:003739.0190:03938
03939:+00031:+00055:-00002:003739.0190:03939
03940:+00000:+00028:-00041:003739.0190:03940
03941:-00004:+00041:-00009:003739.0190:03941
03942:+00035:+00037:+00096:003653.7900:03942
03943:-00008:+00014:+00130:003653.7900:03943
03944:+00003:-00007:-00014:003653.7900:03944
03945:+00003:-00004:-00151:003653.7900:03945
03946:-00053:-00024:-00222:003653.7900:03946
03947:-00084:-00065:-00019:003774.5703:03947
03948:-00059:-00067:+00023:003774.5703:03948
03949:-00092:-00060:+00071:003774.5703:03949
03950:-00111:-00068:+00148:003774.5703:03950
03951:-00077:-00039:+00161:003774.5703:03951
03952:-00031:-00086:+00037:003794.9865:03952
03953:-00009:-00056:-00031:003794.9865:03953
03954:+00062:-00065:-00085:003794.9865:03954
03955:+00041:-00039:-00094:003794.9865:03955
03956:+00079:-00044:-00007:003794.9865:03956
03957:+00097:-00051:+00124:003686.1618:03957
03958:+00070:-00061:+00045:003686.1618:03958
03959:+00061:-00045:+00018:003686.1618:03959
03960:+00042:-00051:-00121:003686.1618:03960
03961:+00050:-00045:-00086:003686.1618:03961
03962:+00038:-00032:-00023:003686.1618:03962
03963:+00041:-00001:+00129:003763.2753:03963
03964:+00037:-00004:+00151:003763.2753:03964
03965:+00050:+00027:+00170:003763.2753:03965
03966:+00049:+00054:+00051:003763.2753:03966
03967:+00010:+00032:-00042:003763.2753:03967
03968:-00019:+00033:-00044:003761.2216:03968
03969:-00015:+00009:-00052:003761.2216:03969
03970:-00031:+00004:-00041:003761.2216:03970
03971:-00012:-00022:+00024:003761.2216:03971
03972:-00020:-00054:+00008:003761.2216:03972
03973:-00043:-00076:-00049:003761.2216:03973
03974:-00054:-00097:-00074:003611.3793:03974
03975:-00038:-00078:-00050:003611.3793:03975
03976:-00050:-00075:+00005:003611.3793:03976
03977:-00050:-00054:+00225:003611.3793:03977
03978:-00049:-00059:+00305:003611.3793:03978
03979:-00061:-00066:+00218:003664.4870:03979
03980:-00096:-00051:+00039:003664.4870:03980
03981:-00075:-00062:-00039:003664.4870:03981
03982:-00074:-00043:-00161:003664.4870:03982
03983:-00079:-00039:-00108:003664.4870:03983
03984:-00028:-00060:+00015:003664.4870:03984
03985:+00001:-00070:-00001:003642.3173:03985
03986:+00019:-00070:-00056:003642.3173:03986
03987:+00021:-00075:+00038:003642.3173:03987
03988:+00025:-00069:+00176:003642.3173:03988
03989:+00023:-00095:+00122:003642.3173:03989
03990:+00006:-00065:-00009:003519.5690:03990
03991:+00031:-00063:-00071:003519.5690:03991
03992:-00005:-00062:-00091:003519.5690:03992
03993:-00034:-00033:-00043:003519.5690:03993
03994:-00026:-00035:+00073:003519.5690:03994
03995:-00012:-00014:+00097:003519.5690:03995
03996:-00010:+00007:+00082:003591.2138:03996
03997:-00054:+00007:+00058:003591.2138:03997
03998:-00072:+00003:-00094:003591.2138:03998
03999:-00047:+00024:-00040:003591.2138:03999
04000:-00023:+00035:-00022:003591.2138:04000
04001:-00067:+00030:-00022:003580.6843:04001
04002:-00048:+00053:-00018:003580.6843:04002
04003:-00034:+00054:+00044:003580.6843:04003
04004:-00043:+00059:+00002:003580.6843:04004
04005:-00056:+00057:-00036:003580.6843:04005
04006:-00054:+00059:+00003:003580.6843:04006
04007:-00058:+00053:+00033:003499.8439:04007
04008:-00067:+00053:+00036:003499.8439:04008
04009:-00037:+00040:+00043:003499.8439:04009
04010:-00029:+00038:-00034:003499.8439:04010
04011:-00036:+00000:-00039:003499.8439:04011
04012:-00021:-00003:-00053:003499.8439:04012
04013:-00012:+00018:-00074:003580.9733:04013
04014:+00036:+00020:-00042:003580.9733:04014
04015:+00022:+00004:+00042:003580.9733:04015
04016:+00064:+00007:+00030:003580.9733:04016
04017:+00040:+00008:+00044:003580.9733:04017
04018:+00057:-00003:+00056:003621.5000:04018
04019:+00047:-00019:+00001:003621.5000:04019
04020:+00032:+00006:-00023:003621.5000:04020
04021:+00026:+00019:-00013:003621.5000:04021
04022:+00018:+00007:-00042:003621.5000:04022
04023:-00007:-00020:-00142:003621.5000:04023
04024:-00021:-00029:-00143:003529.5493:04024
04025:-00024:-00062:+00017:003529.5493:04025
04026:-00023:-00075:+00036:003529.5493:04026
04027:-00031:-00072:-00001:003529.5493:04027
04028:-00044:-00112:+00009:003529.5493:04028
04029:-00044:-00110:+00023:003653.8642:04029
04030:-00063:-00094:-00036:003653.8642:04030
04031:-00080:-00074:-00068:003653.8642:04031
04032:-00030:-00095:-00042:003653.8642:04032
04033:-00012:-00063:-00083:003653.8642:04033
04034:-00013:-00042:-00018:003653.8642:04034
04035:+00020:-00031:-00017:003695.3989:04035
04036:+00048:+00003:-00046:003695.3989:04036
04037:+00065:+00024:-00012:003695.3989:04037
04038:+00057:+00032:+00003:003695.3989:04038
04039:+00068:+00044:+00023:003695.3989:04039
04040:+00074:+00074:-00034:003611.4497:04040
04041:+00093:+00093:-00077:003611.4497:04041
04042:+00068:+00121:-00025:003611.4497:04042
04043:+00044:+00146:-00093:003611.4497:04043
04044:+00037:+00163:-00042:003611.4497:04044
04045:+00026:+00149:-00050:003611.4497:04045
04046:+00014:+00156:-00024:003740.8371:04046
04047:-00006:+00141:-00023:003740.8371:04047
04048:-00015:+00121:-00039:003740.8371:04048
04049:-00068:+00076:+00004:003740.8371:04049
04050:-00083:+00083:+00007:003740.8371:04050
04051:-00078:+00061:-00010:003738.9780:04051
04052:-00070:+00020:+00033:003738.9780:04052
04053:-00092:+00021:-00084:003738.9780:04053
04054:-00068:+00016:-00090:003738.9780:04054
04055:-00055:-00028:-00130:003738.9780:04055
04056:-00064:+00003:-00048:003738.9780:04056
04057:-00052:-00023:-00001:003653.7578:04057
04058:+00016:-00042:+00034:003653.7578:04058
04059:-00049:-00052:+00106:003653.7578:04059
04060:+00006:-00029:+00036:003653.7578:04060
04061:-00001:-00058:+00026:003653.7578:04061
04062:+00003:-00044:+00040:003751.9975:04062
04063:-00009:-00065:+00036:003751.9975:04063
04064:+00034:-00056:-00062:003751.9975:04064
04065:+00025:-00046:-00069:003751.9975:04065
04066:+00049:-00023:-00095:003751.9975:04066
04067:+00043:-00048:-00069:003750.0668:04067
04068:+00023:-00061:+00001:003750.0668:04068
04069:+00037:-00021:-00008:003750.0668:04069
04070:+00062:-00035:-00024:003750.0668:04070
04071:+00025:-00050:+00087:003750.0668:04071
04072:+00019:-00025:+00078:003750.0668:04072
04073:+00020:-00011:+00031:003632.4409:04073
04074:-00015:-00044:+00029:003632.4409:04074
04075:-00035:+00004:-00110:003632.4409:04075
04076:-00048:-00015:-00060:003632.4409:04076
04077:-00041:-00009:+00006:003632.4409:04077
04078:-00115:-00015:-00065:003740.8952:04078
04079:-00067:+00020:-00080:003740.8952:04079
04080:-00082:+00017:-00005:003740.8952:04080
04081:-00065:+00021:-00054:003740.8952:04081
04082:-00031:+00011:-00008:003740.8952:04082
04083:-00029:+00048:+00089:003738.9611:04083
04084:-00017:+00032:+00027:003738.9611:04084
04085:+00000:+00035:+00001:003738.9611:04085
04086:-00003:+00060:+00053:003738.9611:04086
04087:+00015:+00014:-00047:003738.9611:04087
04088:-00009:+00033:-00077:003738.9611:04088
04089:+00032:+00044:-00042:003653.7578:04089
04090:+00030:-00005:-00045:003653.7578:04090
04091:+00016:+00008:-00063:003653.7578:04091
04092:+00049:+00010:-00003:003653.7578:04092
04093:+00043:-00036:+00069:003653.7578:04093
04094:+00028:-00024:+00053:003752.0390:04094
04095:+00027:-00012:+00015:003752.0390:04095
04096:+00066:-00013:+00052:003752.0390:04096
04097:+00036:-00037:-00004:003752.0390:04097
04098:+00005:-00035:+00005:003752.0390:04098
04099:-00009:-00046:+00046:003752.0390:04099
04100:-00052:-00076:+00097:003761.1967:04100
04101:-00044:-00040:-00032:003761.1967:04101
04102:-00056:-00070:-00109:003761.1967:04102
04103:-00051:-00043:+00027:003761.1967:04103
04104:-00055:-00040:+00068:003761.1967:04104
04105:-00036:-00078:+00052:003664.4904:04105
04106:-00008:-00042:+00102:003664.4904:04106
04107:+00013:-00032:+00066:003664.4904:04107
04108:-00009:-00042:+00018:003664.4904:04108
04109:-00018:-00012:+00138:003664.4904:04109
04110:-00005:-00026:+00107:003763.2331:04110
04111:-00040:-00030:-00033:003763.2331:04111
04112:-00037:+00005:-00118:003763.2331:04112
04113:-00015:-00002:-00057:003763.2331:04113
04114:-00032:-00022:-00043:003763.2331:04114
04115:-00035:-00005:+00042:003763.2331:04115
04116:+00011:-00010:+00053:003761.2216:04116
04117:+00031:-00001:-00016:003761.2216:04117
04118:+00030:+00021:+00008:003761.2216:04118
04119:+00082:+00001:+00036:003761.2216:04119
04120:+00062:+00012:+00040:003761.2216:04120
04121:+00041:+00041:-00024:003664.5307:04121
04122:+00092:+00052:+00048:003664.5307:04122
04123:+00096:+00041:+00164:003664.5307:04123
04124:+00039:+00057:+00028:003664.5307:04124
04125:+00029:+00064:+00047:003664.5307:04125
04126:+00025:+00019:+00017:003774.5446:04126
04127:-00024:+00048:-00114:003774.5446:04127
04128:-00055:+00052:-00042:003774.5446:04128
04129:-00070:+00024:-00045:003774.5446:04129
04130:-00099:+00001:-00145:003774.5446:04130
04131:-00069:+00012:-00204:003774.5446:04131
04132:-00029:+00003:-00130:003783.7912:04132
04133:-00062:+00036:-00021:003783.7912:04133
04134:-00065:-00034:+00306:003783.7912:04134
04135:-00020:-00034:+00416:003783.7912:04135
04136:-00002:-00007:+00123:003783.7912:04136
04137:+00020:-00018:-00168:003675.3022:04137
04138:+00045:-00012:-00251:003675.3022:04138
04139:+00026:-00001:-00119:003675.3022:04139
04140:+00096:+00005:-00121:003675.3022:04140
04141:+00022:-00012:+00066:003675.3022:04141
04142:+00024:-00072:+00240:003752.0141:04142
04143:+00036:-00069:+00331:003752.0141:04143
04144:+00000:-00058:+00232:003752.0141:04144
04145:-00020:-00093:+00190:003752.0141:04145
04146:+00008:-00079:+00142:003752.0141:04146
04147:-00021:-00027:-00144:003752.0141:04147
04148:-00004:-00027:-00276:003750.1081:04148
04149:-00050:-00027:-00106:003750.1081:04149
04150:-00064:+00003:-00136:003750.1081:04150
04151:-00110:+00002:-00122:003750.1081:04151
04152:-00094:-00028:+00042:003750.1081:04152
04153:-00100:+00000:+00024:003621.8637:04153
04154:-00060:-00005:+00026:003621.8637:04154
04155:-00049:-00018:+00169:003621.8637:04155
04156:-00012:+00000:+00013:003621.8637:04156
04157:-00044:+00049:-00032:003621.8637:04157
04158:-00006:+00032:+00091:003621.8637:04158
04159:-00038:+00040:+00029:003707.7338:04159
04160:-00073:+00067:-00141:003707.7338:04160
04161:-00064:+00041:-00039:003707.7338:04161
04162:-00064:+00037:-00013:003707.7338:04162
04163:-00045:+00019:-00099:003707.7338:04163
04164:-00048:+00020:+00063:003695.2697:04164
04165:-00022:-00007:+00087:003695.2697:04165
04166:-00001:+00005:-00010:003695.2697:04166
04167:+00013:-00003:+00010:003695.2697:04167
04168:+00020:+00011:+00041:003695.2697:04168
04169:+00019:+00051:-00035:003695.2697:04169
04170:+00000:+00054:+00020:003590.4831:04170
04171:+00013:+00053:-00004:003590.4831:04171
04172:+00001:+00058:-00137:003590.4831:04172
04173:-00007:+00062:-00156:003590.4831:04173
04174:-00038:+00035:-00001:003590.4831:04174
04175:-00022:+00039:+00130:003664.3991:04175
04176:+00004:+00015:+00042:003664.3991:04176
04177:+00038:+00013:+00058:003664.3991:04177
04178:+00037:-00002:+00027:003664.3991:04178
04179:+00070:+00031:-00004:003664.3991:04179
04180:+00066:+00018:+00032:003664.3991:04180
04181:+00040:+00018:-00064:003684.6379:04181
04182:+00018:+00033:-00063:003684.6379:04182
04183:+00038:+00016:-00057:003684.6379:04183
04184:-00049:-00031:+00001:003684.6379:04184
04185:-00054:-00027:-00005:003684.6379:04185
04186:-00050:-00014:-00052:003569.9494:04186
04187:-00044:-00043:+00011:003569.9494:04187
04188:-00055:-00063:+00045:003569.9494:04188
04189:-00030:-00040:+00081:003569.9494:04189
04190:-00037:-00075:+00027:003569.9494:04190
04191:-00031:-00054:-00032:003569.9494:04191
04192:-00014:-00041:-00026:003664.4470:04192
04193:-00034:-00023:-00058:003664.4470:04193
04194:-00033:-00043:-00038:003664.4470:04194
04195:-00044:-00036:-00067:003664.4470:04195
04196:+00001:-00006:+00027:003664.4470:04196
04197:-00010:-00009:-00028:003684.5019:04197
04198:+00018:+00001:+00040:003684.5019:04198
04199:+00026:+00019:+00013:003684.5019:04199
04200:+00042:-00004:-00050:003684.5019:04200
04201:+00024:+00037:-00017:003684.5019:04201
04202:+00060:+00054:-00023:003684.5019:04202
04203:+00032:+00079:+00014:003590.5139:04203
04204:+00005:+00070:-00052:003590.5139:04204
04205:+00004:+00079:-00061:003590.5139:04205
04206:-00009:+00111:+00035:003590.5139:04206
04207:-00015:+00080:+00024:003590.5139:04207
04208:-00041:+00084:+00100:003696.6640:04208
04209:-00022:+00100:+00044:003696.6640:04209
04210:-00009:+00086:+00038:003696.6640:04210
04211:-00038:+00047:+00035:003696.6640:04211
04212:-00017:+00077:-00089:003696.6640:04212
04213:-00020:+00042:+00086:003695.3020:04213
04214:-00034:+00039:+00014:003695.3020:04214
04215:-00057:+00051:-00158:003695.3020:04215
04216:-00006:+00033:-00033:003695.3020:04216
04217:-00034:+00003:+00096:003695.3020:04217
04218:-00027:+00000:-00063:003695.3020:04218
04219:+00005:-00017:-00030:003600.8461:04219
04220:+00033:-00036:+00061:003600.8461:04220
04221:+00009:-00026:+00025:003600.8461:04221
04222:+00012:-00037:-00052:003600.8461:04222
04223:+00021:-00043:-00020:003600.8461:04223
04224:+00005:-00068:-00039:003685.9353:04224
04225:-00020:-00066:-00118:003685.9353:04225
04226:-00037:-00057:-00019:003685.9353:04226
04227:-00016:-00077:+00043:003685.9353:04227
04228:-00048:-00057:-00010:003685.9353:04228
04229:-00029:-00047:+00004:003685.9353:04229
04230:-00035:-00045:+00075:003695.3100:04230
04231:-00030:-00033:-00023:003695.3100:04231
04232:-00026:-00017:-00076:003695.3100:04232
04233:-00016:-00019:-00021:003695.3100:04233
04234:-00038:+00015:-00048:003695.3100:04234
04235:-00043:+00035:-00040:003580.1020:04235
04236:-00022:+00046:-00066:003580.1020:04236
04237:-00031:+00054:-00108:003580.1020:04237
04238:-00031:+00085:-00190:003580.1020:04238
04239:-00037:+00083:-00021:003580.1020:04239
04240:-00009:+00076:+00032:003580.1020:04240
04241:-00037:+00088:-00030:003685.8625:04241
04242:+00008:+00127:+00018:003685.8625:04242
04243:+00002:+00111:+00006:003685.8625:04243
04244:+00004:+00113:-00107:003685.8625:04244
04245:-00013:+00112:+00002:003685.8625:04245
04246:-00021:+00075:-00052:003695.2614:04246
04247:-00038:+00082:-00050:003695.2614:04247
04248:-00011:+00089:-00096:003695.2614:04248
04249:-00023:+00082:-00076:003695.2614:04249
04250:-00023:+00035:+00035:003695.2614:04250
04251:-00025:+00053:-00021:003695.2614:04251
04252:-00007:+00056:-00015:003600.8305:04252
04253:+00015:+00000:+00083:003600.8305:04253
04254:+00019:+00012:+00020:003600.8305:04254
04255:-00009:+00038:-00017:003600.8305:04255
04256:+00009:+00021:+00133:003600.8305:04256
04257:-00008:-00029:+00052:003696.6723:04257
04258:-00020:-00018:-00028:003696.6723:04258
04259:-00034:-00051:-00016:003696.6723:04259
04260:-00052:-00063:-00067:003696.6723:04260
04261:-00041:-00041:-00217:003696.6723:04261
04262:-00017:-00047:-00133:003696.6723:04262
04263:-00010:-00066:-00078:003706.0842:04263
04264:-00004:-00047:-00102:003706.0842:04264
04265:+00034:-00048:-00007:003706.0842:04265
04266:+00052:-00029:+00159:003706.0842:04266
04267:+00067:-00049:+00046:003706.0842:04267
04268:+00011:-00016:+00082:003632.3701:04268
04269:+00036:-00003:+00246:003632.3701:04269
04270:+00005:-00031:+00227:003632.3701:04270
04271:-00034:+00026:+00005:003632.3701:04271
04272:-00022:+00053:+00066:003632.3701:04272
04273:-00017:-00002:+00062:003707.6770:04273
04274:-00057:+00041:-00131:003707.6770:04274
04275:-00026:+00049:-00078:003707.6770:04275
04276:-00023:+00017:+00033:003707.6770:04276
04277:-00016:+00016:-00156:003707.6770:04277
04278:+00015:+00035:-00075:003707.6770:04278
04279:+00021:-00009:+00147:003727.9541:04279
04280:-00019:+00015:+00094:003727.9541:04280
04281:-00009:+00019:+00136:003727.9541:04281
04282:+00044:+00020:+00313:003727.9541:04282
04283:+00010:+00038:+00082:003727.9541:04283
04284:-00030:+00014:-00076:003632.3537:04284
04285:+00002:+00039:-00052:003632.3537:04285
04286:-00021:+00019:-00035:003632.3537:04286
04287:-00046:+00004:-00128:003632.3537:04287
04288:-00047:-00008:-00004:003632.3537:04288
04289:-00039:-00051:+00053:003632.3537:04289
04290:-00043:-00023:+00050:003729.7429:04290
04291:-00021:-00035:+00042:003729.7429:04291
04292:+00035:-00013:+00065:003729.7429:04292
04293:+00002:-00022:+00035:003729.7429:04293
04294:+00036:+00016:+00155:003729.7429:04294
04295:+00046:-00011:+00104:003738.9450:04295
04296:-00010:+00025:+00066:003738.9450:04296
04297:-00050:+00024:-00022:003738.9450:04297
04298:-00080:+00026:-00048:003738.9450:04298
04299:-00109:+00003:-00118:003738.9450:04299
04300:-00072:+00036:-00124:003738.9450:04300
04301:-00084:+00002:-00008:003632.3857:04301
04302:-00059:-00014:+00025:003632.3857:04302
04303:-00036:-00002:-00005:003632.3857:04303
04304:+00032:+00038:-00031:003632.3857:04304
04305:+00025:+00037:+00067:003632.3857:04305
04306:+00007:+00034:-00033:003740.7622:04306
04307:+00036:+00027:+00032:003740.7622:04307
04308:+00030:+00050:+00015:003740.7622:04308
04309:-00020:+00030:-00153:003740.7622:04309
04310:-00036:+00023:-00016:003740.7622:04310
04311:-00066:-00004:-00059:003750.0085:04311
04312:-00101:+00007:-00080:003750.0085:04312
04313:-00079:+00005:-00094:003750.0085:04313
04314:-00033:-00002:-00087:003750.0085:04314
04315:-00020:-00009:-00051:003750.0085:04315
04316:+00013:-00033:+00051:003750.0085:04316
04317:+00039:-00013:+00118:003653.6699:04317
04318:+00040:-00037:+00168:003653.6699:04318
04319:+00062:-00039:+00122:003653.6699:04319
04320:+00029:-00032:+00039:003653.6699:04320
04321:+00032:-00058:-00097:003653.6699:04321
04322:+00008:-00048:-00143:003763.1489:04322
04323:+00016:-00021:-00088:003763.1489:04323
04324:+00014:-00067:-00037:003763.1489:04324
04325:+00005:-00045:-00005:003763.1489:04325
04326:+00030:-00017:+00075:003763.1489:04326
04327:+00022:-00051:+00174:003749.9008:04327
04328:+00014:-00029:+00056:003749.9008:04328
04329:+00031:-00004:-00015:003749.9008:04329
04330:+00026:-00009:+00076:003749.9008:04330
04331:-00013:-00015:+00014:003749.9008:04331
04332:-00020:-00032:-00139:003749.9008:04332
04333:-00045:+00000:-00084:003642.9445:04333
04334:-00075:-00017:-00090:003642.9445:04334
04335:-00076:-00006:-00167:003642.9445:04335
04336:-00069:-00014:-00053:003642.9445:04336
04337:-00055:-00015:+00192:003642.9445:04337
04338:+00001:+00007:+00147:003729.6267:04338
04339:+00014:+00020:+00069:003729.6267:04339
04340:+00011:+00026:+00173:003729.6267:04340
04341:-00003:+00014:+00082:003729.6267:04341
04342:-00007:+00079:-00203:003729.6267:04342
04343:-00001:+00072:-00100:003729.6267:04343
04344:-00001:+00028:-00013:003695.3181:04344
04345:-00025:+00070:-00030:003695.3181:04345
04346:-00033:+00066:-00041:003695.3181:04346
04347:-00038:+00013:+00053:003695.3181:04347
04348:-00035:+00018:+00056:003695.3181:04348
04349:-00034:-00001:-00018:003600.8542:04349
04350:+00021:-00017:+00098:003600.8542:04350
04351:+00010:-00014:+00043:003600.8542:04351
04352:+00005:+00008:+00021:003600.8542:04352
04353:-00025:-00045:+00012:003600.8542:04353
04354:+00005:-00030:-00021:003600.8542:04354
04355:-00068:-00024:-00065:003664.4631:04355
04356:-00050:-00045:-00044:003664.4631:04356
04357:-00044:-00041:+00006:003664.4631:04357
04358:-00025:-00057:-00048:003664.4631:04358
04359:+00003:-00060:-00020:003664.4631:04359
04360:+00039:-00040:-00010:003673.9079:04360
04361:+00054:-00044:+00038:003673.9079:04361
04362:+00071:-00037:+00064:003673.9079:04362
04363:+00074:-00021:+00093:003673.9079:04363
04364:+00096:+00037:+00095:003673.9079:04364
04365:+00068:+00010:+00008:003673.9079:04365
04366:+00049:+00052:-00044:003569.8728:04366
04367:+00013:+00035:-00037:003569.8728:04367
04368:+00000:+00024:-00109:003569.8728:04368
04369:-00026:+00010:-00096:003569.8728:04369
04370:-00039:+00001:-00069:003569.8728:04370
04371:-00034:+00003:-00039:003675.1235:04371
04372:-00054:-00029:-00045:003675.1235:04372
04373:-00037:-00012:+00063:003675.1235:04373
04374:-00039:-00051:-00003:003675.1235:04374
04375:-00014:-00022:-00082:003675.1235:04375
04376:-00026:-00010:-00030:003675.1235:04376
04377:-00026:-00006:+00047:003673.9003:04377
04378:-00027:-00004:+00016:003673.9003:04378
04379:-00052:+00025:+00087:003673.9003:04379
04380:-00028:+00055:-00023:003673.9003:04380
04381:-00034:+00065:+00033:003673.9003:04381
04382:+00000:+00025:-00053:003580.1640:04382
04383:-00007:+00058:-00018:003580.1640:04383
04384:-00009:+00033:-00021:003580.1640:04384
04385:+00011:+00066:-00025:003580.1640:04385
04386:+00018:+00037:-00048:003580.1640:04386
04387:+00004:+00027:-00019:003580.1640:04387
04388:+00015:+00000:+00050:003685.9111:04388
04389:-00022:+00018:+00094:003685.9111:04389
04390:-00034:-00037:+00101:003685.9111:04390
04391:-00031:-00018:+00003:003685.9111:04391
04392:-00044:-00030:-00051:003685.9111:04392
04393:-00059:-00048:+00018:003684.5097:04393
04394:-00062:-00049:-00088:003684.5097:04394
04395:-00065:-00025:-00098:003684.5097:04395
04396:-00051:-00060:-00070:003684.5097:04396
04397:-00036:-00038:-00019:003684.5097:04397
04398:+00000:-00024:+00025:003684.5097:04398
04399:+00015:-00047:+00098:003600.7526:04399
04400:+00006:-00032:+00110:003600.7526:04400
04401:+00022:+00015:-00033:003600.7526:04401
04402:+00025:+00050:-00059:003600.7526:04402
04403:+00043:+00067:-00008:003600.7526:04403
04404:+00025:+00060:-00060:003696.7700:04404
04405:+00031:+00094:-00038:003696.7700:04405
04406:+00027:+00094:-00026:003696.7700:04406
04407:+00019:+00080:-00008:003696.7700:04407
04408:-00019:+00062:-00138:003696.7700:04408
04409:+00001:+00046:+00076:003706.1088:04409
04410:-00028:+00023:+00138:003706.1088:04410
04411:-00056:-00001:+00015:003706.1088:04411
04412:-00026:+00013:+00052:003706.1088:04412
04413:-00027:-00001:+00087:003706.1088:04413
04414:-00086:-00030:+00022:003706.1088:04414
04415:-00072:+00003:-00052:003590.4907:04415
04416:-00084:+00007:-00007:003590.4907:04416
04417:-00099:-00035:-00094:003590.4907:04417
04418:-00079:-00022:-00083:003590.4907:04418
04419:-00029:-00017:-00066:003590.4907:04419
04420:-00025:-00047:+00110:003696.6640:04420
04421:+00000:-00035:+00047:003696.6640:04421
04422:+00049:-00004:+00114:003696.6640:04422
04423:+00041:-00034:+00061:003696.6640:04423
04424:+00045:+00025:-00016:003696.6640:04424
04425:+00041:+00019:-00009:003696.6640:04425
04426:+00061:+00021:-00068:003695.2534:04426
04427:+00052:+00039:-00130:003695.2534:04427
04428:+00029:+00019:-00129:003695.2534:04428
04429:+00028:-00011:+00049:003695.2534:04429
04430:+00036:-00020:+00002:003695.2534:04430
04431:+00007:-00048:+00035:003590.4438:04431
04432:+00016:-00056:+00013:003590.4438:04432
04433:-00022:-00039:+00115:003590.4438:04433
04434:-00015:-00037:+00102:003590.4438:04434
04435:-00054:-00052:-00063:003590.4438:04435
04436:-00039:-00027:-00046:003590.4438:04436
04437:-00070:-00032:-00071:003685.9353:04437
04438:-00056:-00005:-00142:003685.9353:04438
04439:-00094:+00008:-00062:003685.9353:04439
04440:-00066:+00048:-00053:003685.9353:04440
04441:-00056:+00031:-00061:003685.9353:04441
04442:+00021:+00057:+00056:003695.3181:04442
04443:+00033:+00067:+00116:003695.3181:04443
04444:+00031:+00074:+00111:003695.3181:04444
04445:+00039:+00066:-00025:003695.3181:04445
04446:+00075:+00078:+00060:003695.3181:04446
04447:+00031:+00046:-00005:003695.3181:04447
04448:-00005:+00058:-00124:003600.8386:04448
04449:-00018:+00025:-00087:003600.8386:04449
04450:-00036:+00011:-00210:003600.8386:04450
04451:-00040:-00013:-00155:003600.8386:04451
04452:-00027:-00011:-00106:003600.8386:04452
04453:-00048:-00052:+00051:003696.7619:04453
04454:-00040:-00067:+00204:003696.7619:04454
04455:-00003:-00044:+00154:003696.7619:04455
04456:-00024:-00081:+00108:003696.7619:04456
04457:-00016:-00064:+00080:003696.7619:04457
04458:-00013:-00040:+00050:003696.7619:04458
04459:-00024:-00035:-00006:003706.1250:04459
04460:-00070:-00047:-00036:003706.1250:04460
04461:-00030:+00001:-00141:003706.1250:04461
04462:-00036:-00038:-00159:003706.1250:04462
04463:-00027:-00017:-00117:003706.1250:04463
04464:-00013:-00022:-00052:003611.2070:04464
04465:+00017:-00029:+00034:003611.2070:04465
04466:+00022:-00043:+00079:003611.2070:04466
04467:+00057:-00008:+00026:003611.2070:04467
04468:+00064:-00034:+00156:003611.2070:04468
04469:+00061:+00003:+00120:003718.5908:04469
04470:+00027:-00007:-00004:003718.5908:04470
04471:+00033:-00015:-00002:003718.5908:04471
04472:-00029:-00006:-00009:003718.5908:04472
04473:-00039:-00019:-00075:003718.5908:04473
04474:-00046:+00009:-00005:003718.5908:04474
04475:-00055:+00001:+00070:003727.9130:04475
04476:-00032:-00010:+00010:003727.9130:04476
04477:-00001:-00018:+00079:003727.9130:04477
04478:-00020:-00017:+00061:003727.9130:04478
04479:+00026:-00017:+00000:003727.9130:04479
04480:+00048:+00004:+00027:003642.9609:04480
04481:+00038:+00012:+00126:003642.9609:04481
04482:+00033:-00019:+00120:003642.9609:04482
04483:+00010:+00035:+00033:003642.9609:04483
04484:+00031:+00050:+00022:003642.9609:04484
04485:+00024:+00031:-00112:003642.9609:04485
04486:+00005:+00029:-00067:003763.0729:04486
04487:+00044:+00066:-00017:003763.0729:04487
04488:+00023:+00000:+00071:003763.0729:04488
04489:+00050:+00031:+00027:003763.0729:04489
04490:+00026:+00020:+00005:003763.0729:04490
04491:+00009:-00018:-00090:003772.2336:04491
04492:-00023:-00013:-00172:003772.2336:04492
04493:+00016:-00023:-00097:003772.2336:04493
04494:-00012:-00045:+00189:003772.2336:04494
04495:-00023:-00036:+00268:003772.2336:04495
04496:-00067:-00098:+00185:003664.3774:04496
04497:-00084:-00072:-00075:003664.3774:04497
04498:-00056:-00090:-00193:003664.3774:04498
04499:-00054:-00072:-00380:003664.3774:04499
04500:-00023:-00014:-00121:003664.3774:04500
04501:+00065:-00042:+00020:003664.3774:04501
04502:+00007:-00053:+00315:003740.6872:04502
04503:+00029:-00043:+00396:003740.6872:04503
04504:+00034:-00061:+00300:003740.6872:04504
04505:-00008:-00038:+00146:003740.6872:04505
04506:-00029:-00036:+00114:003740.6872:04506
04507:-00042:+00004:-00125:003738.8542:04507
04508:-00029:+00016:-00169:003738.8542:04508
04509:+00045:+00047:-00137:003738.8542:04509
04510:+00031:+00085:-00085:003738.8542:04510
04511:+00035:+00046:-00071:003738.8542:04511
04512:+00010:+00031:-00002:003738.8542:04512
04513:-00008:+00040:-00044:003611.2539:04513
04514:+00025:+00038:+00024:003611.2539:04514
04515:+00012:+00021:+00130:003611.2539:04515
04516:+00019:+00021:+00216:003611.2539:04516
04517:+00002:-00001:+00222:003611.2539:04517
04518:-00044:+00015:+00092:003685.8059:04518
04519:-00068:+00025:-00014:003685.8059:04519
04520:-00082:+00028:-00108:003685.8059:04520
04521:-00109:+00018:-00096:003685.8059:04521
04522:-00099:+00009:-00166:003685.8059:04522
04523:-00085:+00000:-00001:003685.8059:04523
04524:-00055:-00008:+00049:003663.2170:04524
04525:-00064:+00008:+00114:003663.2170:04525
04526:-00023:-00009:+00029:003663.2170:04526
04527:-00013:-00013:-00037:003663.2170:04527
04528:+00000:-00010:-00025:003663.2170:04528
04529:+00005:-00006:+00016:003549.5207:04529
04530:-00004:-00008:+00021:003549.5207:04530
04531:-00014:-00007:-00139:003549.5207:04531
04532:+00017:-00006:+00123:003549.5207:04532
04533:+00020:-00045:+00140:003549.5207:04533
04534:-00069:-00045:-00181:003549.5207:04534
04535:-00038:-00011:-00091:003643.1921:04535
04536:+00028:-00025:-00101:003643.1921:04536
04537:-00029:-00049:-00008:003643.1921:04537
04538:+00015:-00027:+00010:003643.1921:04538
04539:+00038:-00009:+00104:003643.1921:04539
04540:+00048:-00007:+00097:003642.1921:04540
04541:+00062:-00004:-00015:003642.1921:04541
04542:+00031:+00042:-00074:003642.1921:04542
04543:+00020:+00047:+00028:003642.1921:04543
04544:-00014:+00029:-00014:003642.1921:04544
04545:-00026:+00092:-00158:003642.1921:04545
04546:-00010:+00072:-00141:003549.5207:04546
04547:-00018:+00031:-00004:003549.5207:04547
04548:-00038:+00041:+00007:003549.5207:04548
04549:-00019:+00045:-00032:003549.5207:04549
04550:-00004:+00013:+00150:003549.5207:04550
04551:-00017:-00005:+00094:003675.1235:04551
04552:-00039:+00000:-00017:003675.1235:04552
04553:-00034:-00008:+00037:003675.1235:04553
04554:-00069:-00022:-00109:003675.1235:04554
04555:-00059:-00034:-00184:003675.1235:04555
04556:-00047:-00034:-00091:003675.1235:04556
04557:-00052:-00048:-00095:003673.8764:04557
04558:-00046:-00048:-00023:003673.8764:04558
04559:-00015:-00015:+00050:003673.8764:04559
04560:+00026:+00005:+00079:003673.8764:04560
04561:+00033:+00004:+00018:003673.8764:04561
04562:+00027:+00035:+00077:003600.8386:04562
04563:+00079:+00026:+00097:003600.8386:04563
04564:+00009:+00011:+00025:003600.8386:04564
04565:-00005:+00050:-00035:003600.8386:04565
04566:+00018:+00067:-00060:003600.8386:04566
04567:-00040:+00012:-00156:003600.8386:04567
04568:-00058:+00038:-00142:003707.7180:04568
04569:-00053:+00027:-00111:003707.7180:04569
04570:-00054:+00018:-00014:003707.7180:04570
04571:-00015:-00003:+00007:003707.7180:04571
04572:-00025:-00004:-00030:003707.7180:04572
04573:-00022:+00007:+00107:003716.9870:04573
04574:-00034:-00036:+00170:003716.9870:04574
04575:-00052:-00020:+00013:003716.9870:04575
04576:-00063:+00019:+00023:003716.9870:04576
04577:-00041:+00003:+00016:003716.9870:04577
04578:-00084:-00005:-00162:003621.7536:04578
04579:-00097:+00038:-00150:003621.7536:04579
04580:-00054:-00001:-00078:003621.7536:04580
04581:-00038:+00021:-00103:003621.7536:04581
04582:+00008:+00046:-00014:003621.7536:04582
04583:+00068:+00042:+00099:003621.7536:04583
04584:+00097:+00056:+00136:003718.5166:04584
04585:+00073:+00081:+00035:003718.5166:04585
04586:+00085:+00089:+00132:003718.5166:04586
04587:+00055:+00057:+00058:003718.5166:04587
04588:+00051:+00112:-00075:003718.5166:04588
04589:+00024:+00096:+00029:003706.0842:04589
04590:+00024:+00056:+00023:003706.0842:04590
04591:-00013:+00068:-00090:003706.0842:04591
04592:+00000:+00055:-00047:003706.0842:04592
04593:-00011:+00005:+00064:003706.0842:04593
04594:-00036:-00010:+00000:003706.0842:04594
04595:-00047:-00051:-00010:003590.4519:04595
04596:-00012:-00078:+00112:003590.4519:04596
04597:-00030:-00086:-00014:003590.4519:04597
04598:-00069:-00068:-00041:003590.4519:04598
04599:-00062:-00085:-00015:003590.4519:04599
04600:-00086:-00089:+00000:003685.9516:04600
04601:-00128:-00082:-00104:003685.9516:04601
04602:-00100:-00042:-00045:003685.9516:04602
04603:-00073:-00058:+00092:003685.9516:04603
04604:-00073:+00005:-00060:003685.9516:04604
04605:-00094:-00001:-00103:003685.9516:04605
04606:+00017:+00011:-00031:003673.8842:04606
04607:+00024:+00023:-00046:003673.8842:04607
04608:+00061:+00067:-00021:003673.8842:04608
04609:+00054:+00039:+00053:003673.8842:04609
04610:+00093:+00063:-00066:003673.8842:04610
04611:+00080:+00084:-00085:003580.1250:04611
04612:+00096:+00076:+00029:003580.1250:04612
04613:+00051:+00061:+00015:003580.1250:04613
04614:+00035:+00080:-00109:003580.1250:04614
04615:+00044:+00110:+00005:003580.1250:04615
04616:+00008:+00098:+00004:003580.1250:04616
04617:+00005:+00113:-00028:003664.3112:04617
04618:-00021:+00088:+00056:003664.3112:04618
04619:-00048:+00088:+00080:003664.3112:04619
04620:-00044:+00094:+00012:003664.3112:04620
04621:-00027:+00113:-00033:003664.3112:04621
04622:-00069:+00095:+00007:003673.8764:04622
04623:-00060:+00079:-00038:003673.8764:04623
04624:-00063:+00061:-00031:003673.8764:04624
04625:-00034:+00061:+00087:003673.8764:04625
04626:-00062:+00017:+00026:003673.8764:04626
04627:-00059:+00049:-00055:003673.8764:04627
04628:+00006:+00016:+00018:003580.1484:04628
04629:+00006:-00010:-00008:003580.1484:04629
04630:-00021:-00010:-00054:003580.1484:04630
04631:+00053:-00008:-00028:003580.1484:04631
04632:+00048:-00040:+00080:003580.1484:04632
04633:+00046:-00028:+00010:003685.9030:04633
04634:+00050:-00028:-00032:003685.9030:04634
04635:+00060:-00025:+00083:003685.9030:04635
04636:+00005:-00077:+00077:003685.9030:04636
04637:-00003:-00031:-00066:003685.9030:04637
04638:-00008:-00032:-00024:003685.9030:04638
04639:+00014:-00047:+00046:003706.0764:04639
04640:-00051:+00007:+00032:003706.0764:04640
04641:-00012:+00021:+00007:003706.0764:04641
04642:-00028:-00001:-00020:003706.0764:04642
04643:-00039:+00014:-00113:003706.0764:04643
04644:-00036:+00044:-00116:003600.7683:04644
04645:-00011:+00041:+00007:003600.7683:04645
04646:-00021:+00050:+00194:003600.7683:04646
04647:+00011:+00051:+00208:003600.7683:04647
04648:+00033:+00064:+00023:003600.7683:04648
04649:+00013:+00045:+00022:003600.7683:04649
04650:+00013:+00081:-00091:003707.6442:04650
04651:+00021:+00078:-00070:003707.6442:04651
04652:-00008:+00044:-00012:003707.6442:04652
04653:+00005:+00076:-00038:003707.6442:04653
04654:+00005:+00057:+00079:003707.6442:04654
04655:-00014:+00046:-00002:003727.9294:04655
04656:-00013:+00055:-00032:003727.9294:04656
04657:+00036:+00043:+00012:003727.9294:04657
04658:-00010:+00036:+00014:003727.9294:04658
04659:-00019:+00049:+00040:003727.9294:04659
04660:+00045:+00023:+00068:003642.9208:04660
04661:+00009:+00015:-00039:003642.9208:04661
04662:-00004:-00015:-00078:003642.9208:04662
04663:-00005:+00007:+00023:003642.9208:04663
04664:-00015:-00051:+00073:003642.9208:04664
04665:-00037:-00081:+00092:003642.9208:04665
04666:-00015:-00057:+00013:003751.8969:04666
04667:-00001:-00056:+00001:003751.8969:04667
04668:-00012:-00120:-00012:003751.8969:04668
04669:-00004:-00070:+00060:003751.8969:04669
04670:+00026:-00085:+00010:003751.8969:04670
04671:+00015:-00097:-00015:003772.3591:04671
04672:+00027:-00058:+00049:003772.3591:04672
04673:+00059:-00055:+00161:003772.3591:04673
04674:+00011:-00071:+00092:003772.3591:04674
04675:+00008:-00023:-00015:003772.3591:04675
04676:+00022:-00030:-00041:003686.1372:04676
04677:+00005:+00001:-00109:003686.1372:04677
04678:-00014:+00001:-00054:003686.1372:04678
04679:-00009:+00039:+00026:003686.1372:04679
04680:-00019:+00018:+00036:003686.1372:04680
04681:-00009:+00012:-00089:003686.1372:04681
04682:+00014:+00036:-00115:003797.2358:04682
04683:+00016:+00036:-00008:003797.2358:04683
04684:+00019:+00019:+00037:003797.2358:04684
04685:-00021:+00000:+00151:003797.2358:04685
04686:+00005:+00000:+00136:003797.2358:04686
04687:-00013:-00005:+00095:003783.6137:04687
04688:-00038:-00014:-00203:003783.6137:04688
04689:-00054:-00001:-00174:003783.6137:04689
04690:+00027:-00003:-00067:003783.6137:04690
04691:+00007:-00022:+00028:003783.6137:04691
04692:+00048:+00003:+00044:003664.4016:04692
04693:+00078:+00004:+00159:003664.4016:04693
04694:+00064:-00050:+00038:003664.4016:04694
04695:-00009:-00028:+00049:003664.4016:04695
04696:+00012:-00009:+00171:003664.4016:04696
04697:-00018:-00047:+00093:003664.4016:04697
04698:-00032:-00045:-00007:003729.4611:04698
04699:+00012:-00005:-00064:003729.4611:04699
04700:+00019:-00008:-00025:003729.4611:04700
04701:-00025:-00012:-00107:003729.4611:04701
04702:-00027:-00007:-00139:003729.4611:04702
04703:-00037:-00023:-00062:003684.6220:04703
04704:-00006:-00013:-00048:003684.6220:04704
04705:-00009:-00039:+00071:003684.6220:04705
04706:+00006:-00044:+00154:003684.6220:04706
04707:-00010:-00056:+00172:003684.6220:04707
04708:-00018:-00060:+00018:003684.6220:04708
04709:-00040:-00051:-00057:003549.5437:04709
04710:-00049:-00080:+00029:003549.5437:04710
04711:-00058:-00077:+00029:003549.5437:04711
04712:-00042:-00078:+00014:003549.5437:04712
04713:-00048:-00090:+00019:003549.5437:04713
04714:-00044:-00077:-00058:003601.3439:04714
04715:-00045:-00054:-00071:003601.3439:04715
04716:-00058:-00073:+00104:003601.3439:04716
04717:-00011:-00079:+00108:003601.3439:04717
04718:+00017:-00014:-00018:003601.3439:04718
04719:+00015:-00014:-00083:003601.3439:04719
04720:-00004:-00005:+00018:003590.6706:04720
04721:-00038:-00001:+00023:003590.6706:04721
04722:-00008:+00030:+00048:003590.6706:04722
04723:+00007:+00014:-00022:003590.6706:04723
04724:+00009:+00044:+00012:003590.6706:04724
04725:+00036:+00027:+00066:003590.6706:04725
04726:-00033:-00004:+00051:003480.1201:04726
04727:-00029:-00019:-00040:003480.1201:04727
04728:+00015:-00004:-00082:003480.1201:04728
04729:-00033:-00020:-00032:003480.1201:04729
04730:-00024:-00014:-00013:003480.1201:04730
04731:+00001:-00030:-00030:003570.6311:04731
04732:-00006:+00017:-00025:003570.6311:04732
04733:-00006:-00018:+00000:003570.6311:04733
04734:-00011:+00024:+00083:003570.6311:04734
04735:-00029:+00017:-00006:003570.6311:04735
04736:-00037:+00051:+00101:003570.6311:04736
04737:-00032:+00022:+00091:003590.5793:04737
04738:-00053:+00048:+00008:003590.5793:04738
04739:-00032:+00015:-00139:003590.5793:04739
04740:-00048:-00001:-00078:003590.5793:04740
04741:-00039:+00004:-00090:003590.5793:04741
04742:-00004:+00018:-00076:003590.5793:04742
04743:-00008:-00031:+00010:003509.5048:04743
04744:+00011:-00033:+00056:003509.5048:04744
04745:+00007:-00067:-00053:003509.5048:04745
04746:+00008:-00025:-00002:003509.5048:04746
04747:+00003:-00095:-00002:003509.5048:04747
04748:+00029:-00036:+00042:003622.0808:04748
04749:+00008:-00029:+00008:003622.0808:04749
04750:+00024:-00023:+00028:003622.0808:04750
04751:-00002:-00013:-00033:003622.0808:04751
04752:+00045:-00004:-00002:003622.0808:04752
04753:+00001:-00022:-00034:003622.0808:04753
04754:-00009:-00001:-00010:003663.2719:04754
04755:+00009:+00003:+00038:003663.2719:04755
04756:+00016:+00019:-00058:003663.2719:04756
04757:-00034:+00022:-00084:003663.2719:04757
04758:-00017:+00037:-00068:003663.2719:04758
04759:-00039:+00035:-00085:003559.6638:04759
04760:-00030:+00043:-00115:003559.6638:04760
04761:-00063:+00025:-00095:003559.6638:04761
04762:-00053:+00068:+00022:003559.6638:04762
04763:-00079:+00035:+00096:003559.6638:04763
04764:-00093:+00011:+00089:003559.6638:04764
04765:-00077:+00034:+00142:003685.8461:04765
04766:-00081:+00000:+00000:003685.8461:04766
04767:-00093:-00018:-00062:003685.8461:04767
04768:-00098:-00009:-00082:003685.8461:04768
04769:-00085:-00021:-00081:003685.8461:04769
04770:-00043:-00033:-00085:003695.3100:04770
04771:-00041:-00037:-00127:003695.3100:04771
04772:+00030:+00004:-00055:003695.3100:04772
04773:+00051:-00018:+00055:003695.3100:04773
04774:+00079:-00004:+00124:003695.3100:04774
04775:+00060:+00050:+00097:003695.3100:04775
04776:+00073:+00070:+00110:003611.2773:04776
04777:+00091:+00074:+00126:003611.2773:04777
04778:+00053:+00104:-00046:003611.2773:04778
04779:+00026:+00101:-00081:003611.2773:04779
04780:+00027:+00108:-00143:003611.2773:04780
04781:+00046:+00095:-00200:003707.6276:04781
04782:-00010:+00096:-00237:003707.6276:04782
04783:-00024:+00042:-00013:003707.6276:04783
04784:+00002:+00067:+00016:003707.6276:04784
04785:-00015:+00021:+00038:003707.6276:04785
04786:+00015:+00011:+00098:003716.9624:04786
04787:+00017:+00015:+00156:003716.9624:04787
04788:-00002:+00004:-00001:003716.9624:04788
04789:-00052:+00009:-00035:003716.9624:04789
04790:-00017:+00001:+00002:003716.9624:04790
04791:-00050:+00036:-00068:003716.9624:04791
04792:-00059:+00004:-00030:003600.6904:04792
04793:-00068:-00011:-00051:003600.6904:04793
04794:-00096:-00044:-00013:003600.6904:04794
04795:-00070:-00047:-00096:003600.6904:04795
04796:-00031:-00040:-00113:003600.6904:04796
04797:-00032:-00059:-00013:003696.7292:04797
04798:-00012:-00061:+00003:003696.7292:04798
04799:+00002:-00049:+00064:003696.7292:04799
04800:+00005:-00036:+00017:003696.7292:04800
04801:+00003:-00011:-00009:003696.7292:04801
04802:-00038:-00010:-00013:003696.7292:04802
04803:-00032:-00030:+00005:003706.0439:04803
04804:-00057:-00033:-00044:003706.0439:04804
04805:-00033:-00031:-00020:003706.0439:04805
04806:-00026:-00036:-00004:003706.0439:04806
04807:-00024:-00045:-00069:003706.0439:04807
04808:+00000:-00036:-00048:003600.8227:04808
04809:+00006:-00040:-00009:003600.8227:04809
04810:+00036:-00007:-00136:003600.8227:04810
04811:+00036:+00002:-00040:003600.8227:04811
04812:+00062:+00022:+00033:003600.8227:04812
04813:+00025:+00025:-00017:003600.8227:04813
04814:+00030:+00063:+00004:003696.7292:04814
04815:-00020:+00070:+00017:003696.7292:04815
04816:-00002:+00101:-00046:003696.7292:04816
04817:-00027:+00111:-00080:003696.7292:04817
04818:-00023:+00145:+00011:003696.7292:04818
04819:-00014:+00088:+00054:003695.2375:04819
04820:-00004:+00123:-00011:003695.2375:04820
04821:+00011:+00137:-00090:003695.2375:04821
04822:+00075:+00104:-00037:003695.2375:04822
04823:+00064:+00084:+00176:003695.2375:04823
04824:+00057:+00066:+00152:003695.2375:04824
04825:+00055:+00027:+00179:003580.0329:04825
04826:+00048:+00014:-00005:003580.0329:04826
04827:+00010:+00012:-00192:003580.0329:04827
04828:-00027:-00029:-00234:003580.0329:04828
04829:-00072:+00008:-00086:003580.0329:04829
04830:-00112:-00045:-00075:003674.9946:04830
04831:-00105:-00039:+00125:003674.9946:04831
04832:-00093:-00091:+00281:003674.9946:04832
04833:-00091:-00091:+00202:003674.9946:04833
04834:-00082:-00099:+00144:003674.9946:04834
04835:-00056:-00101:-00162:003674.9946:04835
04836:-00075:-00092:-00135:003706.0764:04836
04837:+00029:-00057:+00113:003706.0764:04837
04838:+00018:-00075:-00094:003706.0764:04838
04839:-00009:-00029:-00250:003706.0764:04839
04840:+00070:-00084:-00018:003706.0764:04840
04841:+00126:-00098:+00175:003621.6987:04841
04842:+00084:-00115:+00343:003621.6987:04842
04843:+00073:-00158:+00019:003621.6987:04843
04844:+00122:-00083:-00120:003621.6987:04844
04845:+00178:-00112:+00005:003621.6987:04845
04846:+00167:-00138:-00040:003740.6706:04846
04847:+00011:-00057:+00008:003740.6706:04847
04848:+00057:-00080:+00155:003740.6706:04848
04849:-00029:-00040:+00141:003740.6706:04849
04850:-00103:-00046:+00047:003740.6706:04850
04851:-00092:-00033:+00191:003740.6706:04851
04852:-00150:-00024:+00145:003761.0212:04852
04853:-00154:+00007:-00040:003761.0212:04853
04854:-00107:-00001:+00042:003761.0212:04854
04855:-00110:+00037:+00082:003761.0212:04855
04856:-00030:+00042:+00121:003761.0212:04856
04857:+00019:+00063:+00012:003686.0881:04857
04858:-00069:+00085:-00084:003686.0881:04858
04859:-00046:+00067:-00039:003686.0881:04859
04860:-00047:+00068:-00050:003686.0881:04860
04861:+00023:+00062:-00035:003686.0881:04861
04862:+00056:+00059:+00160:003797.1760:04862
04863:+00095:+00028:+00193:003797.1760:04863
04864:+00093:+00014:+00122:003797.1760:04864
04865:+00069:+00004:+00132:003797.1760:04865
04866:+00075:-00012:+00162:003797.1760:04866
04867:+00081:-00038:+00054:003797.1760:04867
04868:+00108:-00025:+00052:003806.1970:04868
04869:+00096:-00053:+00010:003806.1970:04869
04870:+00063:-00078:-00159:003806.1970:04870
04871:+00047:-00095:-00145:003806.1970:04871
04872:+00050:-00110:+00000:003806.1970:04872
04873:-00008:-00141:+00040:003675.1884:04873
04874:+00020:-00147:+00059:003675.1884:04874
04875:+00030:-00172:+00098:003675.1884:04875
04876:-00008:-00161:+00090:003675.1884:04876
04877:-00023:-00182:+00125:003675.1884:04877
04878:-00020:-00177:+00185:003740.7121:04878
04879:-00039:-00198:+00085:003740.7121:04879
04880:-00028:-00154:-00054:003740.7121:04880
04881:-00030:-00144:-00123:003740.7121:04881
04882:-00094:-00155:-00136:003740.7121:04882
04883:-00092:-00126:-00131:003740.7121:04883
04884:-00086:-00138:-00121:003706.1491:04884
04885:-00065:-00074:-00064:003706.1491:04885
04886:-00029:-00058:+00047:003706.1491:04886
04887:+00006:-00045:+00111:003706.1491:04887
04888:+00029:+00003:+00206:003706.1491:04888
04889:+00009:+00013:+00159:003569.8957:04889
04890:+00033:+00056:+00137:003569.8957:04890
04891:-00007:+00113:+00057:003569.8957:04891
04892:-00020:+00130:-00009:003569.8957:04892
04893:-00025:+00169:-00157:003569.8957:04893
04894:+00004:+00134:-00225:003569.8957:04894
04895:-00015:+00149:-00225:003622.1823:04895
04896:+00028:+00151:-00143:003622.1823:04896
04897:+00024:+00156:+00082:003622.1823:04897
04898:+00056:+00121:+00175:003622.1823:04898
04899:+00094:+00106:+00201:003622.1823:04899
04900:+00079:+00102:+00160:003622.1823:04900
04901:+00025:+00112:+00144:003580.5258:04901
04902:-00025:+00083:-00152:003580.5258:04902
04903:-00050:+00092:-00137:003580.5258:04903
04904:-00051:+00054:-00083:003580.5258:04904
04905:-00047:+00035:-00085:003580.5258:04905
04906:-00057:+00034:-00179:003480.2290:04906
04907:-00043:-00030:-00013:003480.2290:04907
04908:-00053:-00023:+00084:003480.2290:04908
04909:-00070:-00059:+00047:003480.2290:04909
04910:-00010:-00068:+00077:003480.2290:04910
04911:-00019:-00072:+00103:003480.2290:04911
04912:-00028:-00091:+00042:003550.5598:04912
04913:-00045:-00063:-00103:003550.5598:04913
04914:-00057:-00028:-00085:003550.5598:04914
04915:-00041:-00076:+00128:003550.5598:04915
04916:-00070:-00039:+00071:003550.5598:04916
04917:-00144:-00062:+00012:003550.5598:04917
04918:-00096:-00062:-00129:003560.2795:04918
04919:-00093:-00075:-00264:003560.2795:04919
04920:-00047:-00046:-00261:003560.2795:04920
04921:+00005:-00084:+00152:003560.2795:04921
04922:+00001:-00092:+00054:003560.2795:04922
04923:+00046:-00025:-00089:003479.9750:04923
04924:+00102:-00049:+00065:003479.9750:04924
04925:+00025:-00015:-00021:003479.9750:04925
04926:+00022:+00033:+00033:003479.9750:04926
04927:+00048:+00052:+00094:003479.9750:04927
04928:+00016:+00061:+00021:003479.9750:04928
04929:+00007:+00114:-00120:003611.6401:04929
04930:+00021:+00104:-00115:003611.6401:04930
04931:-00013:+00104:-00091:003611.6401:04931
04932:-00038:+00105:-00095:003611.6401:04932
04933:-00013:+00145:-00079:003611.6401:04933
04934:-00039:+00119:-00045:003642.2780:04934
04935:+00001:+00127:-00014:003642.2780:04935
04936:-00028:+00120:-00047:003642.2780:04936
04937:+00000:+00156:-00125:003642.2780:04937
04938:-00020:+00124:-00075:003642.2780:04938
04939:-00036:+00145:-00009:003642.2780:04939
04940:-00027:+00112:-00006:003559.6945:04940
04941:-00057:+00091:+00015:003559.6945:04941
04942:-00060:+00079:-00013:003559.6945:04942
04943:-00069:+00084:-00078:003559.6945:04943
04944:-00044:+00064:-00153:003559.6945:04944
04945:-00044:+00053:-00115:003675.0996:04945
04946:-00039:+00036:-00140:003675.0996:04946
04947:-00005:+00023:-00049:003675.0996:04947
04948:+00005:+00005:-00019:003675.0996:04948
04949:-00010:-00002:+00011:003675.0996:04949
04950:-00021:+00021:+00041:003675.0996:04950
04951:-00015:+00016:+00065:003695.2697:04951
04952:-00049:+00011:+00023:003695.2697:04952
04953:-00039:+00064:-00097:003695.2697:04953
04954:-00027:+00057:-00040:003695.2697:04954
04955:-00049:+00041:-00038:003695.2697:04955
04956:-00051:+00063:-00071:003611.2460:04956
04957:-00040:+00064:+00022:003611.2460:04957
04958:-00065:+00036:+00010:003611.2460:04958
04959:-00064:+00033:-00075:003611.2460:04959
04960:-00042:+00029:-00094:003611.2460:04960
04961:-00032:+00019:+00035:003611.2460:04961
04962:-00037:+00021:+00013:003729.5854:04962
04963:-00027:+00041:-00065:003729.5854:04963
04964:+00001:+00049:+00014:003729.5854:04964
04965:-00018:+00047:+00029:003729.5854:04965
04966:-00018:+00081:-00022:003729.5854:04966
04967:-00014:+00082:+00068:003716.9951:04967
04968:+00003:+00084:-00017:003716.9951:04968
04969:+00000:+00114:-00113:003716.9951:04969
04970:+00000:+00086:-00060:003716.9951:04970
04971:-00004:+00092:-00025:003716.9951:04971
04972:-00003:+00045:+00027:003716.9951:04972
04973:-00009:+00079:+00025:003632.3461:04973
04974:-00019:+00064:+00009:003632.3461:04974
04975:+00000:+00044:-00016:003632.3461:04975
04976:-00019:+00063:-00045:003632.3461:04976
04977:-00037:+00044:-00024:003632.3461:04977
04978:+00001:+00035:+00000:003740.7287:04978
04979:-00022:+00038:-00065:003740.7287:04979
04980:+00051:+00062:+00006:003740.7287:04980
04981:+00037:+00028:+00073:003740.7287:04981
04982:+00050:+00045:+00030:003740.7287:04982
04983:+00049:+00066:+00031:003727.8718:04983
04984:+00061:+00040:+00076:003727.8718:04984
04985:+00030:+00035:-00078:003727.8718:04985
04986:+00030:+00028:-00037:003727.8718:04986
04987:+00033:-00003:+00028:003727.8718:04987
04988:+00030:+00016:+00022:003727.8718:04988
04989:+00004:+00014:-00023:003653.5820:04989
04990:+00047:+00032:-00024:003653.5820:04990
04991:+00010:+00022:+00052:003653.5820:04991
04992:+00008:+00033:-00023:003653.5820:04992
04993:-00018:+00012:+00034:003653.5820:04993
04994:+00003:+00013:+00074:003729.6267:04994
04995:-00029:+00027:-00031:003729.6267:04995
04996:-00040:+00055:-00075:003729.6267:04996
04997:-00026:+00026:+00008:003729.6267:04997
04998:-00040:+00049:-00034:003729.6267:04998
04999:-00017:+00046:-00046:003729.6267:04999
05000:-00006:+00068:+00070:003739.1674:05000
05001:+00015:+00048:+00062:003739.1674:05001
05002:+00015:+00026:+00146:003739.1674:05002
05003:+00007:+00027:+00176:003739.1674:05003
05004:+00015:+00019:+00084:003739.1674:05004
05005:+00001:+00009:-00019:003642.9924:05005
05006:+00018:+00025:-00036:003642.9924:05006
05007:-00037:+00001:-00068:003642.9924:05007
05008:-00029:+00010:-00040:003642.9924:05008
05009:+00000:+00021:-00009:003642.9924:05009
05010:+00015:+00018:-00001:003740.8703:05010
05011:+00015:+00023:-00015:003740.8703:05011
05012:+00024:+00021:+00029:003740.8703:05012
05013:+00022:-00007:+00133:003740.8703:05013
05014:+00026:+00022:+00096:003740.8703:05014
05015:+00029:+00009:+00069:003740.8703:05015
05016:+00024:+00014:+00075:003772.3762:05016
05017:+00017:+00026:-00009:003772.3762:05017
05018:+00020:+00054:-00059:003772.3762:05018
05019:+00017:+00054:-00015:003772.3762:05019
05020:+00030:+00045:-00039:003772.3762:05020
05021:+00034:+00068:-00203:003642.9846:05021
05022:+00027:+00080:-00103:003642.9846:05022
05023:+00026:+00067:+00022:003642.9846:05023
05024:+00009:+00059:-00026:003642.9846:05024
05025:+00019:+00058:+00007:003642.9846:05025
05026:+00014:+00054:+00107:003751.9470:05026
05027:+00003:+00030:+00002:003751.9470:05027
05028:-00032:+00063:-00009:003751.9470:05028
05029:-00015:+00009:-00023:003751.9470:05029
05030:-00037:+00038:-00040:003751.9470:05030
05031:-00044:+00014:-00056:003751.9470:05031
05032:-00081:+00003:+00113:003727.9624:05032
05033:-00057:-00032:+00165:003727.9624:05033
05034:-00031:-00030:+00025:003727.9624:05034
05035:-00054:-00026:-00133:003727.9624:05035
05036:-00030:-00038:-00083:003727.9624:05036
05037:-00061:-00042:-00130:003611.3479:05037
05038:-00082:-00045:-00140:003611.3479:05038
05039:-00050:-00039:+00059:003611.3479:05039
05040:-00032:-00039:+00229:003611.3479:05040
05041:-00061:-00039:+00261:003611.3479:05041
05042:-00058:-00067:+00171:003611.3479:05042
05043:-00061:-00056:-00224:003718.6730:05043
05044:-00041:-00009:-00150:003718.6730:05044
05045:+00023:-00001:-00063:003718.6730:05045
05046:+00006:-00001:-00170:003718.6730:05046
05047:+00090:+00043:-00136:003718.6730:05047
05048:+00131:+00064:-00012:003750.0832:05048
05049:+00114:+00017:-00007:003750.0832:05049
05050:+00065:+00022:+00070:003750.0832:05050
05051:+00079:+00004:+00134:003750.0832:05051
05052:+00058:+00002:+00158:003750.0832:05052
05053:+00059:-00012:+00220:003664.4501:05053
05054:+00013:-00035:+00004:003664.4501:05054
05055:-00030:-00014:-00071:003664.4501:05055
05056:-00039:-00035:-00263:003664.4501:05056
05057:-00066:-00015:-00238:003664.4501:05057
05058:-00075:-00008:-00112:003664.4501:05058
05059:-00113:-00024:+00041:003785.8823:05059
05060:-00095:-00010:+00005:003785.8823:05060
05061:-00028:+00005:-00037:003785.8823:05061
05062:+00002:+00021:+00060:003785.8823:05062
05063:-00020:+00014:+00091:003785.8823:05063
05064:+00030:+00035:+00153:003783.6308:05064
05065:+00032:+00050:+00049:003783.6308:05065
05066:+00066:+00055:-00136:003783.6308:05066
05067:+00060:+00030:-00180:003783.6308:05067
05068:+00040:+00037:-00043:003783.6308:05068
05069:+00020:+00038:-00121:003697.0283:05069
05070:+00010:+00009:-00103:003697.0283:05070
05071:+00027:-00009:-00004:003697.0283:05071
05072:+00000:-00041:+00004:003697.0283:05072
05073:-00020:-00081:+00009:003697.0283:05073
05074:-00051:-00102:+00146:003697.0283:05074
05075:-00057:-00102:+00057:003763.2165:05075
05076:-00062:-00100:+00020:003763.2165:05076
05077:-00058:-00087:+00107:003763.2165:05077
05078:-00060:-00072:+00081:003763.2165:05078
05079:-00045:-00069:-00009:003763.2165:05079
05080:-00063:-00059:-00056:003772.3591:05080
05081:-00070:-00077:-00116:003772.3591:05081
05082:-00044:-00081:-00142:003772.3591:05082
05083:-00013:-00054:-00013:003772.3591:05083
05084:-00002:-00072:+00042:003772.3591:05084
05085:+00021:-00048:+00061:003772.3591:05085
05086:+00036:-00031:+00125:003642.9924:05086
05087:+00037:-00032:+00161:003642.9924:05087
05088:+00049:-00003:+00022:003642.9924:05088
05089:+00025:+00016:+00046:003642.9924:05089
05090:+00013:+00024:+00100:003642.9924:05090
05091:-00040:+00016:-00025:003707.7338:05091
05092:-00051:+00042:-00043:003707.7338:05092
05093:-00052:+00048:+00006:003707.7338:05093
05094:-00051:+00050:-00073:003707.7338:05094
05095:-00040:+00042:-00070:003707.7338:05095
05096:+00013:+00030:+00119:003684.6301:05096
05097:+00045:+00019:+00112:003684.6301:05097
05098:+00024:+00016:+00085:003684.6301:05098
05099:+00038:+00014:+00184:003684.6301:05099
05100:+00047:+00008:+00123:003684.6301:05100
05101:-00040:+00014:+00028:003684.6301:05101
05102:-00021:+00036:+00063:003559.7856:05102
05103:-00023:+00011:+00078:003559.7856:05103
05104:-00112:-00005:-00098:003559.7856:05104
05105:-00078:-00004:-00055:003559.7856:05105
05106:-00045:+00005:+00065:003559.7856:05106
05107:-00059:-00052:+00016:003559.7856:05107
05108:-00030:-00029:-00011:003611.8186:05108
05109:+00006:-00061:+00058:003611.8186:05109
05110:+00024:-00078:+00060:003611.8186:05110
05111:+00026:-00090:+00042:003611.8186:05111
05112:+00036:-00073:+00044:003611.8186:05112
05113:+00012:-00099:+00112:003590.6555:05113
05114:-00019:-00084:+00021:003590.6555:05114
05115:-00012:-00098:+00054:003590.6555:05115
05116:-00021:-00087:+00026:003590.6555:05116
05117:-00047:-00109:+00013:003590.6555:05117
05118:-00040:-00111:-00001:003590.6555:05118
05119:-00016:-00080:+00031:003489.9726:05119
05120:-00031:-00095:+00027:003489.9726:05120
05121:+00001:-00048:+00092:003489.9726:05121
05122:-00014:-00049:+00043:003489.9726:05122
05123:-00014:-00049:+00126:003489.9726:05123
05124:-00026:+00004:-00029:003591.1835:05124
05125:-00039:+00035:-00049:003591.1835:05125
05126:-00013:-00003:+00003:003591.1835:05126
05127:+00000:+00031:-00026:003591.1835:05127
05128:-00023:+00032:+00047:003591.1835:05128
05129:+00011:+00058:-00027:003591.1835:05129
05130:+00017:+00056:+00063:003600.8654:05130
05131:+00065:+00083:-00122:003600.8654:05131
05132:+00017:+00109:-00107:003600.8654:05132
05133:+00052:+00098:-00080:003600.8654:05133
05134:+00048:+00078:-00021:003600.8654:05134
05135:+00057:+00093:-00007:003600.8654:05135
05136:+00036:+00101:+00049:003539.5183:05136
05137:+00046:+00061:+00037:003539.5183:05137
05138:+00031:+00073:+00038:003539.5183:05138
05139:+00011:+00083:-00032:003539.5183:05139
05140:-00014:+00083:-00037:003539.5183:05140
05141:-00035:+00057:-00097:003653.8085:05141
05142:-00010:+00058:-00052:003653.8085:05142
05143:-00010:+00014:-00048:003653.8085:05143
05144:-00059:+00024:-00055:003653.8085:05144
05145:-00043:-00003:-00094:003653.8085:05145
05146:-00027:+00009:-00064:003653.8085:05146
05147:-00043:-00013:-00032:003695.3339:05147
05148:-00027:-00015:-00104:003695.3339:05148
05149:-00024:-00035:-00041:003695.3339:05149
05150:+00011:-00035:-00006:003695.3339:05150
05151:+00020:-00029:-00011:003695.3339:05151
05152:+00010:-00051:-00045:003621.8322:05152
05153:+00023:-00063:-00033:003621.8322:05153
05154:+00036:-00075:-00031:003621.8322:05154
05155:+00040:-00046:-00085:003621.8322:05155
05156:+00023:-00075:-00079:003621.8322:05156
05157:+00023:-00067:-00045:003740.7622:05157
05158:+00038:-00062:-00123:003740.7622:05158
05159:+00039:-00042:-00112:003740.7622:05159
05160:+00043:-00061:-00009:003740.7622:05160
05161:+00047:-00028:+00014:003740.7622:05161
05162:+00027:-00034:+00048:003740.7622:05162
05163:-00006:-00034:+00103:003749.9340:05163
05164:-00009:+00019:-00002:003749.9340:05164
05165:-00023:+00021:-00061:003749.9340:05165
05166:-00049:+00006:-00021:003749.9340:05166
05167:-00061:+00038:-00039:003749.9340:05167
05168:-00068:+00014:-00075:003653.6298:05168
05169:-00032:+00039:+00012:003653.6298:05169
05170:-00027:+00040:-00016:003653.6298:05170
05171:-00053:+00024:-00069:003653.6298:05171
05172:-00025:+00050:-00025:003653.6298:05172
05173:-00021:+00012:-00032:003653.6298:05173
05174:-00020:+00035:-00052:003751.8632:05174
05175:+00001:+00031:+00030:003751.8632:05175
05176:+00007:+00035:+00109:003751.8632:05176
05177:-00006:+00014:+00083:003751.8632:05177
05178:-00011:+00037:+00052:003751.8632:05178
05179:-00021:+00013:+00020:003749.9587:05179
05180:-00022:+00014:-00042:003749.9587:05180
05181:-00041:+00025:-00076:003749.9587:05181
05182:-00007:+00012:-00104:003749.9587:05182
05183:-00036:-00018:-00094:003749.9587:05183
05184:-00024:+00010:-00129:003642.9526:05184
05185:-00049:-00010:-00023:003642.9526:05185
05186:-00022:-00034:+00069:003642.9526:05186
05187:-00032:-00018:+00090:003642.9526:05187
05188:-00021:-00018:+00103:003642.9526:05188
05189:-00036:-00022:+00077:003642.9526:05189
05190:-00012:-00007:+00055:003718.6484:05190
05191:-00040:-00027:-00017:003718.6484:05191
05192:-00012:-00045:-00068:003718.6484:05192
05193:-00065:-00062:-00107:003718.6484:05193
05194:-00035:-00056:-00157:003718.6484:05194
05195:-00019:-00055:-00103:003716.9870:05195
05196:-00002:-00091:-00034:003716.9870:05196
05197:+00029:-00076:+00037:003716.9870:05197
05198:+00021:-00081:+00100:003716.9870:05198
05199:+00027:-00077:+00092:003716.9870:05199
05200:+00036:-00079:+00058:003716.9870:05200
05201:+00021:-00050:+00091:003600.8696:05201
05202:+00004:-00013:+00028:003600.8696:05202
05203:-00021:-00021:+00051:003600.8696:05203
05204:-00053:+00005:+00006:003600.8696:05204
05205:-00069:+00034:-00100:003600.8696:05205
05206:-00081:+00019:-00148:003707.6276:05206
05207:-00057:+00017:-00089:003707.6276:05207
05208:-00060:-00016:+00018:003707.6276:05208
05209:-00063:-00011:-00032:003707.6276:05209
05210:-00016:-00012:+00038:003707.6276:05210
05211:-00015:-00008:+00003:003706.1413:05211
05212:+00019:-00010:-00039:003706.1413:05212
05213:+00011:+00001:-00033:003706.1413:05213
05214:+00024:-00004:+00037:003706.1413:05214
05215:+00001:-00001:+00089:003706.1413:05215
05216:+00010:-00005:+00028:003706.1413:05216
05217:+00008:-00001:-00005:003621.7695:05217
05218:+00003:-00018:-00045:003621.7695:05218
05219:+00005:-00016:+00004:003621.7695:05219
05220:+00026:-00008:+00047:003621.7695:05220
05221:+00081:-00019:+00031:003621.7695:05221
05222:+00071:-00030:+00030:003729.6928:05222
05223:+00111:+00020:-00042:003729.6928:05223
05224:+00090:-00005:-00005:003729.6928:05224
05225:+00068:+00009:-00028:003729.6928:05225
05226:+00033:+00048:+00024:003729.6928:05226
05227:+00011:+00050:+00149:003729.6928:05227
05228:-00031:+00027:+00162:003761.1052:05228
05229:-00089:+00002:+00068:003761.1052:05229
05230:-00113:+00012:-00105:003761.1052:05230
05231:-00105:-00014:-00163:003761.1052:05231
05232:-00103:-00005:+00086:003761.1052:05232
05233:-00091:-00028:+00214:003685.9252:05233
05234:-00093:-00079:+00151:003685.9252:05234
05235:-00112:-00041:+00176:003685.9252:05235
05236:-00058:-00085:-00001:003685.9252:05236
05237:-00083:-00086:-00368:003685.9252:05237
05238:+00006:-00067:-00155:003763.0563:05238
05239:+00065:-00070:-00078:003763.0563:05239
05240:+00047:-00096:+00230:003763.0563:05240
05241:+00092:-00112:+00396:003763.0563:05241
05242:+00092:-00110:+00367:003763.0563:05242
05243:+00042:-00092:+00256:003763.0563:05243
05244:+00048:-00070:+00240:003772.2082:05244
05245:-00019:-00065:+00019:003772.2082:05245
05246:-00008:-00040:-00154:003772.2082:05246
05247:+00080:-00021:-00072:003772.2082:05247
05248:+00053:-00007:-00005:003772.2082:05248
05249:+00032:-00024:+00033:003653.6538:05249
05250:+00030:-00027:+00014:003653.6538:05250
05251:-00004:-00052:-00171:003653.6538:05251
05252:+00017:-00029:-00170:003653.6538:05252
05253:+00051:-00036:+00030:003653.6538:05253
05254:+00049:-00038:+00270:003653.6538:05254
05255:+00048:-00035:+00347:003718.5991:05255
05256:+00021:+00001:+00238:003718.5991:05256
05257:+00009:+00008:+00038:003718.5991:05257
05258:-00065:+00034:-00045:003718.5991:05258
05259:-00133:+00038:-00171:003718.5991:05259
05260:-00143:+00053:-00205:003695.3020:05260
05261:-00123:+00010:-00097:003695.3020:05261
05262:-00112:+00018:+00017:003695.3020:05262
05263:-00077:+00007:+00061:003695.3020:05263
05264:-00085:-00045:+00167:003695.3020:05264
05265:-00078:-00062:+00047:003695.3020:05265
05266:-00034:-00050:+00048:003559.6638:05266
05267:-00022:-00057:-00018:003559.6638:05267
05268:-00017:-00073:-00037:003559.6638:05268
05269:-00045:-00058:-00013:003559.6638:05269
05270:-00066:-00043:-00093:003559.6638:05270
05271:-00062:-00060:-00184:003632.5742:05271
05272:-00064:-00066:-00149:003632.5742:05272
05273:-00046:-00064:+00008:003632.5742:05273
05274:-00013:-00080:+00060:003632.5742:05274
05275:+00032:-00071:+00105:003632.5742:05275
05276:+00050:-00064:+00069:003632.5742:05276
05277:+00039:-00028:+00070:003611.0263:05277
05278:+00045:+00001:+00036:003611.0263:05278
05279:+00055:+00023:-00006:003611.0263:05279
05280:+00075:+00041:+00013:003611.0263:05280
05281:+00075:+00075:-00120:003611.0263:05281
05282:+00045:+00111:-00204:003509.5273:05282
05283:+00009:+00076:-00114:003509.5273:05283
05284:+00014:+00100:-00041:003509.5273:05284
05285:-00010:+00059:+00016:003509.5273:05285
05286:-00009:+00069:+00001:003509.5273:05286
05287:-00003:+00070:+00039:003509.5273:05287
05288:-00033:+00065:+00068:003611.6787:05288
05289:-00042:+00069:-00016:003611.6787:05289
05290:-00051:+00053:-00029:003611.6787:05290
05291:-00032:+00040:-00170:003611.6787:05291
05292:-00046:+00051:-00104:003611.6787:05292
05293:-00097:+00019:-00104:003621.3994:05293
05294:-00091:-00005:-00061:003621.3994:05294
05295:-00071:+00002:-00124:003621.3994:05295
05296:-00024:+00006:-00128:003621.3994:05296
05297:+00009:-00013:-00069:003621.3994:05297
05298:+00045:-00021:-00125:003621.3994:05298
05299:+00093:-00012:+00039:003559.6789:05299
05300:+00123:-00030:+00177:003559.6789:05300
05301:+00070:-00035:+00066:003559.6789:05301
05302:+00077:+00002:-00017:003559.6789:05302
05303:+00078:-00034:-00048:003559.6789:05303
05304:+00013:-00035:-00087:003675.1394:05304
05305:+00002:-00025:-00182:003675.1394:05305
05306:-00008:-00046:-00111:003675.1394:05306
05307:-00028:-00075:+00006:003675.1394:05307
05308:-00075:-00075:-00093:003675.1394:05308
05309:-00080:-00072:-00085:003675.1394:05309
05310:-00044:-00095:+00034:003706.1005:05310
05311:-00067:-00068:-00042:003706.1005:05311
05312:-00031:-00061:-00050:003706.1005:05312
05313:-00030:-00050:+00088:003706.1005:05313
05314:-00041:-00023:+00079:003706.1005:05314
05315:-00043:+00015:+00010:003632.1953:05315
05316:-00062:+00029:+00072:003632.1953:05316
05317:-00056:+00060:+00028:003632.1953:05317
05318:-00085:+00090:-00027:003632.1953:05318
05319:-00070:+00104:-00044:003632.1953:05319
05320:-00016:+00128:-00092:003632.1953:05320
05321:+00018:+00142:-00070:003729.6103:05321
05322:+00024:+00148:-00051:003729.6103:05322
05323:+00025:+00157:+00007:003729.6103:05323
05324:+00026:+00133:-00006:003729.6103:05324
05325:+00011:+00171:-00042:003729.6103:05325
05326:-00005:+00139:+00033:003749.9506:05326
05327:-00022:+00141:+00027:003749.9506:05327
05328:-00053:+00149:+00021:003749.9506:05328
05329:-00029:+00131:+00074:003749.9506:05329
05330:-00045:+00108:+00065:003749.9506:05330
05331:-00029:+00115:-00007:003653.6538:05331
05332:-00017:+00110:-00025:003653.6538:05332
05333:-00024:+00083:-00045:003653.6538:05333
05334:-00024:+00043:-00129:003653.6538:05334
05335:+00014:+00029:-00106:003653.6538:05335
05336:-00008:+00027:-00051:003653.6538:05336
05337:+00033:-00003:-00034:003763.1152:05337
05338:+00007:+00013:-00038:003763.1152:05338
05339:+00049:+00035:+00008:003763.1152:05339
05340:+00013:-00002:+00044:003763.1152:05340
05341:+00030:+00011:-00044:003763.1152:05341
05342:+00006:+00039:-00014:003749.9919:05342
05343:+00036:-00020:+00063:003749.9919:05343
05344:+00014:-00020:+00056:003749.9919:05344
05345:-00002:-00002:-00131:003749.9919:05345
05346:-00005:-00049:+00021:003749.9919:05346
05347:-00033:-00040:-00017:003749.9919:05347
05348:-00063:-00034:-00141:003653.5895:05348
05349:-00051:-00052:-00013:003653.5895:05349
05350:-00051:-00054:+00069:003653.5895:05350
05351:-00042:-00046:+00018:003653.5895:05351
05352:-00029:-00036:+00073:003653.5895:05352
05353:-00035:-00010:+00147:003729.6928:05353
05354:-00035:+00052:+00062:003729.6928:05354
05355:-00055:+00031:+00095:003729.6928:05355
05356:-00026:+00085:+00108:003729.6928:05356
05357:-00053:+00114:-00087:003729.6928:05357
05358:-00032:+00127:-00107:003716.8811:05358
05359:-00037:+00126:-00133:003716.8811:05359
05360:-00028:+00125:-00076:003716.8811:05360
05361:+00001:+00093:-00066:003716.8811:05361
05362:+00005:+00105:+00071:003716.8811:05362
05363:-00006:+00073:+00030:003716.8811:05363
05364:+00012:+00127:-00041:003611.1127:05364
05365:+00036:+00092:+00124:003611.1127:05365
05366:+00011:+00092:+00054:003611.1127:05366
05367:+00019:+00110:-00017:003611.1127:05367
05368:+00070:+00103:+00004:003611.1127:05368
05369:-00003:+00099:-00070:003696.7373:05369
05370:+00003:+00063:+00024:003696.7373:05370
05371:+00004:+00066:+00020:003696.7373:05371
05372:+00010:+00072:-00022:003696.7373:05372
05373:+00006:+00014:-00040:003696.7373:05373
05374:-00001:+00047:-00009:003696.7373:05374
05375:+00000:-00019:+00090:003695.2937:05375
05376:-00008:+00016:+00150:003695.2937:05376
05377:+00007:+00022:-00019:003695.2937:05377
05378:-00014:+00025:+00059:003695.2937:05378
05379:-00053:+00009:+00095:003695.2937:05379
05380:-00057:+00018:+00035:003600.8696:05380
05381:-00058:-00009:-00019:003600.8696:05381
05382:-00072:-00001:-00096:003600.8696:05382
05383:-00076:-00031:-00074:003600.8696:05383
05384:-00069:-00037:+00083:003600.8696:05384
05385:-00030:-00043:+00092:003600.8696:05385
05386:-00006:-00059:+00061:003707.5788:05386
05387:+00034:-00068:+00069:003707.5788:05387
05388:+00039:-00053:+00100:003707.5788:05388
05389:+00049:-00060:-00086:003707.5788:05389
05390:+00042:-00044:-00151:003707.5788:05390
05391:+00108:-00045:+00081:003738.8706:05391
05392:+00057:-00048:-00008:003738.8706:05392
05393:+00062:-00021:+00021:003738.8706:05393
05394:+00108:+00001:-00050:003738.8706:05394
05395:+00064:+00020:-00169:003738.8706:05395
05396:+00055:+00054:-00106:003642.9370:05396
05397:+00053:+00082:+00052:003642.9370:05397
05398:+00022:+00075:-00039:003642.9370:05398
05399:+00025:+00117:-00129:003642.9370:05399
05400:+00055:+00159:+00054:003642.9370:05400
05401:-00009:+00148:+00019:003642.9370:05401
05402:-00039:+00166:+00032:003751.8383:05402
05403:-00019:+00181:+00005:003751.8383:05403
05404:-00054:+00165:-00037:003751.8383:05404
05405:-00080:+00150:-00040:003751.8383:05405
05406:-00091:+00178:+00007:003751.8383:05406
05407:-00094:+00132:-00024:003749.9174:05407
05408:-00112:+00088:-00007:003749.9174:05408
05409:-00113:+00092:-00076:003749.9174:05409
05410:-00101:+00081:+00017:003749.9174:05410
05411:-00088:+00039:-00024:003749.9174:05411
05412:-00105:+00064:-00021:003749.9174:05412
05413:-00058:+00001:-00014:003653.6057:05413
05414:-00061:+00022:+00074:003653.6057:05414
05415:-00083:-00013:+00143:003653.6057:05415
05416:-00025:-00061:+00122:003653.6057:05416
05417:-00056:-00077:+00127:003653.6057:05417
05418:+00001:-00082:+00095:003751.8969:05418
05419:-00020:-00111:-00017:003751.8969:05419
05420:-00009:-00113:-00042:003751.8969:05420
05421:+00008:-00126:-00076:003751.8969:05421
05422:+00006:-00138:-00022:003751.8969:05422
05423:+00051:-00142:-00022:003761.0466:05423
05424:+00040:-00125:+00011:003761.0466:05424
05425:+00041:-00101:+00036:003761.0466:05425
05426:+00039:-00086:+00104:003761.0466:05426
05427:+00045:-00079:+00075:003761.0466:05427
05428:+00028:-00039:+00035:003761.0466:05428
05429:+00036:-00009:-00002:003664.4257:05429
05430:+00036:-00018:-00022:003664.4257:05430
05431:-00022:+00005:-00079:003664.4257:05431
05432:+00013:+00043:-00090:003664.4257:05432
05433:+00027:+00053:+00003:003664.4257:05433
05434:+00021:+00048:-00065:003740.7287:05434
05435:+00022:+00092:-00067:003740.7287:05435
05436:+00039:+00097:+00037:003740.7287:05436
05437:+00050:+00071:+00072:003740.7287:05437
05438:+00033:+00107:-00027:003740.7287:05438
05439:+00049:+00125:+00046:003727.8229:05439
05440:+00025:+00115:-00009:003727.8229:05440
05441:-00005:+00109:-00132:003727.8229:05441
05442:+00015:+00120:-00048:003727.8229:05442
05443:-00001:+00111:+00082:003727.8229:05443
05444:-00011:+00094:-00030:003727.8229:05444
05445:-00022:+00107:-00088:003611.2382:05445
05446:-00022:+00037:+00114:003611.2382:05446
05447:-00052:-00004:+00076:003611.2382:05447
05448:-00070:+00008:-00022:003611.2382:05448
05449:-00046:-00047:+00040:003611.2382:05449
05450:-00046:-00059:+00068:003707.6113:05450
05451:-00045:-00080:-00026:003707.6113:05451
05452:-00075:-00075:-00067:003707.6113:05452
05453:-00051:-00100:-00051:003707.6113:05453
05454:-00013:-00103:-00072:003707.6113:05454
05455:-00034:-00107:-00041:003707.6113:05455
05456:-00024:-00132:+00033:003706.1899:05456
05457:+00007:-00119:+00003:003706.1899:05457
05458:+00045:-00112:-00051:003706.1899:05458
05459:+00058:-00086:+00079:003706.1899:05459
05460:+00066:-00097:+00054:003706.1899:05460
05461:+00058:-00064:+00078:003611.2460:05461
05462:+00054:-00045:-00010:003611.2460:05462
05463:+00027:-00009:+00034:003611.2460:05463
05464:+00038:+00024:-00064:003611.2460:05464
05465:+00021:+00029:-00042:003611.2460:05465
05466:-00003:+00029:-00030:003611.2460:05466
05467:+00006:+00080:-00025:003707.6523:05467
05468:+00009:+00073:+00021:003707.6523:05468
05469:-00023:+00062:+00041:003707.6523:05469
05470:+00002:+00072:+00022:003707.6523:05470
05471:+00001:+00088:+00065:003707.6523:05471
05472:-00008:+00082:+00050:003717.0605:05472
05473:-00025:+00085:+00018:003717.0605:05473
05474:-00034:+00068:+00053:003717.0605:05474
05475:+00004:+00051:+00032:003717.0605:05475
05476:-00026:+00048:+00045:003717.0605:05476
05477:-00039:+00038:+00097:003717.0605:05477
05478:-00068:+00022:+00025:003621.7062:05478
05479:-00057:-00015:+00038:003621.7062:05479
05480:-00044:-00003:+00025:003621.7062:05480
05481:-00038:-00004:+00026:003621.7062:05481
05482:-00049:-00011:+00047:003621.7062:05482
05483:-00037:-00026:+00047:003718.5991:05483
05484:-00027:+00002:+00085:003718.5991:05484
05485:-00029:-00040:+00083:003718.5991:05485
05486:-00064:-00060:+00004:003718.5991:05486
05487:-00065:-00046:-00053:003718.5991:05487
05488:-00051:-00074:-00017:003727.9294:05488
05489:-00067:-00086:-00019:003727.9294:05489
05490:-00063:-00103:-00020:003727.9294:05490
05491:-00039:-00121:-00086:003727.9294:05491
05492:-00050:-00114:-00028:003727.9294:05492
05493:+00006:-00123:-00042:003727.9294:05493
05494:+00014:-00124:+00023:003621.7375:05494
05495:+00016:-00128:+00104:003621.7375:05495
05496:+00029:-00102:+00066:003621.7375:05496
05497:+00035:-00082:+00013:003621.7375:05497
05498:+00020:-00067:+00013:003621.7375:05498
05499:+00017:-00053:+00007:003729.6267:05499
05500:+00020:+00011:+00018:003729.6267:05500
05501:+00019:-00018:-00011:003729.6267:05501
05502:-00014:+00018:-00024:003729.6267:05502
05503:-00009:+00047:-00069:003729.6267:05503
05504:+00014:+00064:-00081:003729.6267:05504
05505:+00018:+00042:-00023:003727.8718:05505
05506:+00011:+00084:-00081:003727.8718:05506
05507:+00061:+00091:-00041:003727.8718:05507
05508:+00051:+00110:+00006:003727.8718:05508
05509:+00052:+00126:+00005:003727.8718:05509
05510:+00047:+00140:+00069:003621.7536:05510
05511:+00007:+00107:+00159:003621.7536:05511
05512:-00002:+00107:+00095:003621.7536:05512
05513:-00031:+00111:-00018:003621.7536:05513
05514:-00056:+00089:+00014:003621.7536:05514
05515:-00072:+00069:-00031:003621.7536:05515
05516:-00109:+00027:-00101:003718.5825:05516
05517:-00109:+00038:-00039:003718.5825:05517
05518:-00091:-00027:+00014:003718.5825:05518
05519:-00110:-00066:-00068:003718.5825:05519
05520:-00075:-00042:-00084:003718.5825:05520
05521:-00060:-00111:-00013:003716.9382:05521
05522:-00067:-00096:-00005:003716.9382:05522
05523:-00042:-00105:-00023:003716.9382:05523
05524:-00002:-00107:+00087:003716.9382:05524
05525:-00008:-00101:-00020:003716.9382:05525
05526:+00024:-00085:-00068:003632.3381:05526
05527:+00050:-00113:-00022:003632.3381:05527
05528:+00063:-00111:-00021:003632.3381:05528
05529:+00040:-00085:-00128:003632.3381:05529
05530:+00075:-00095:-00078:003632.3381:05530
05531:+00085:-00074:-00060:003632.3381:05531
05532:+00123:-00079:-00072:003740.6872:05532
05533:+00098:-00054:-00004:003740.6872:05533
05534:+00098:-00040:+00023:003740.6872:05534
05535:+00077:-00044:-00004:003740.6872:05535
05536:+00056:-00009:-00014:003740.6872:05536
05537:+00020:+00001:+00089:003761.0549:05537
05538:-00016:-00008:+00030:003761.0549:05538
05539:-00057:+00015:+00036:003761.0549:05539
05540:-00081:+00053:-00143:003761.0549:05540
05541:-00095:+00033:-00191:003761.0549:05541
05542:-00090:+00068:-00086:003761.0549:05542
05543:-00101:+00083:-00090:003664.2565:05543
05544:-00065:+00054:-00016:003664.2565:05544
05545:-00069:+00073:+00062:003664.2565:05545
05546:-00014:+00072:+00089:003664.2565:05546
05547:-00021:+00046:+00166:003664.2565:05547
05548:+00000:+00055:+00114:003774.4682:05548
05549:+00014:+00068:+00014:003774.4682:05549
05550:-00008:+00065:+00084:003774.4682:05550
05551:-00013:+00043:-00061:003774.4682:05551
05552:-00019:+00014:-00101:003774.4682:05552
05553:-00011:+00004:-00043:003794.8168:05553
05554:-00021:-00032:-00064:003794.8168:05554
05555:-00007:-00053:-00094:003794.8168:05555
05556:-00022:-00075:+00035:003794.8168:05556
05557:+00015:-00106:+00071:003794.8168:05557
05558:-00018:-00127:+00048:003696.9379:05558
05559:+00019:-00090:+00071:003696.9379:05559
05560:+00036:-00110:+00030:003696.9379:05560
05561:+00005:-00087:+00049:003696.9379:05561
05562:+00015:-00083:+00075:003696.9379:05562
05563:+00021:-00124:+00040:003696.9379:05563
05564:-00001:-00073:-00021:003797.2019:05564
05565:-00004:-00069:+00037:003797.2019:05565
05566:+00009:-00077:+00007:003797.2019:05566
05567:+00034:-00091:-00113:003797.2019:05567
05568:+00051:-00043:-00041:003797.2019:05568
05569:+00081:-00033:-00009:003806.1201:05569
05570:+00088:-00057:-00066:003806.1201:05570
05571:+00085:-00047:-00031:003806.1201:05571
05572:+00103:-00007:+00020:003806.1201:05572
05573:+00073:-00028:-00078:003806.1201:05573
05574:+00068:-00017:-00018:003708.0495:05574
05575:+00065:+00023:+00078:003708.0495:05575
05576:+00015:-00003:+00099:003708.0495:05576
05577:-00075:-00003:+00077:003708.0495:05577
05578:-00071:+00020:+00036:003708.0495:05578
05579:-00112:+00030:-00152:003708.0495:05579
05580:-00088:+00014:-00068:003820.3234:05580
05581:-00047:+00033:+00014:003820.3234:05581
05582:-00076:-00004:+00234:003820.3234:05582
05583:-00069:-00017:+00287:003820.3234:05583
05584:-00056:+00003:+00029:003820.3234:05584
05585:-00027:-00007:-00129:003806.2656:05585
05586:-00016:-00034:-00389:003806.2656:05586
05587:-00020:+00027:-00233:003806.2656:05587
05588:+00097:-00020:-00129:003806.2656:05588
05589:+00082:-00063:+00256:003806.2656:05589
05590:+00121:-00043:+00462:003697.0366:05590
05591:+00057:-00090:+00348:003697.0366:05591
05592:-00003:-00115:+00268:003697.0366:05592
05593:+00006:-00096:+00249:003697.0366:05593
05594:-00017:-00084:-00007:003697.0366:05594
05595:-00051:-00054:-00253:003697.0366:05595
05596:-00021:-00078:-00331:003751.9555:05596
05597:+00018:-00002:-00268:003751.9555:05597
05598:+00005:-00032:-00041:003751.9555:05598
05599:+00015:-00039:-00020:003751.9555:05599
05600:-00005:-00052:+00049:003751.9555:05600
05601:+00020:-00052:+00104:003717.0197:05601
05602:+00050:-00036:+00295:003717.0197:05602
05603:+00033:-00012:+00275:003717.0197:05603
05604:-00008:-00037:+00245:003717.0197:05604
05605:-00056:-00017:+00124:003717.0197:05605
05606:-00094:+00004:-00188:003717.0197:05606
05607:-00172:-00015:-00152:003580.1943:05607
05608:-00194:-00034:-00091:003580.1943:05608
05609:-00213:-00029:-00170:003580.1943:05609
05610:-00219:-00042:-00119:003580.1943:05610
05611:-00146:-00058:+00043:003580.1943:05611
05612:-00106:-00092:+00107:003643.1369:05612
05613:-00071:-00086:+00222:003643.1369:05613
05614:-00030:-00088:+00237:003643.1369:05614
05615:-00014:-00092:+00158:003643.1369:05615
05616:-00014:-00064:-00005:003643.1369:05616
05617:-00036:-00060:+00114:003643.1369:05617
05618:-00049:-00064:+00085:003631.7075:05618
05619:-00084:-00020:-00118:003631.7075:05619
05620:-00053:-00033:-00144:003631.7075:05620
05621:-00012:-00033:-00080:003631.7075:05621
05622:-00040:-00033:-00064:003631.7075:05622
05623:+00011:-00025:+00015:003519.4575:05623
05624:+00113:-00033:+00133:003519.4575:05624
05625:+00118:-00023:+00073:003519.4575:05625
05626:+00167:+00035:+00117:003519.4575:05626
05627:+00168:+00012:+00182:003519.4575:05627
05628:+00129:+00037:-00004:003519.4575:05628
05629:+00096:+00081:-00039:003611.7797:05629
05630:+00066:+00067:-00108:003611.7797:05630
05631:+00011:+00063:-00111:003611.7797:05631
05632:-00043:+00052:-00121:003611.7797:05632
05633:-00031:+00025:-00036:003611.7797:05633
05634:-00048:+00017:-00062:003631.8239:05634
05635:-00025:+00001:+00016:003631.8239:05635
05636:-00032:-00005:+00095:003631.8239:05636
05637:-00028:-00004:+00111:003631.8239:05637
05638:-00052:-00005:+00097:003631.8239:05638
05639:-00016:+00050:-00021:003631.8239:05639
05640:-00064:+00012:-00005:003539.4201:05640
05641:-00042:+00024:+00000:003539.4201:05641
05642:-00076:+00034:-00023:003539.4201:05642
05643:-00097:+00011:-00101:003539.4201:05643
05644:-00092:+00013:-00014:003539.4201:05644
05645:-00067:+00017:-00035:003653.6020:05645
05646:-00027:+00004:-00017:003653.6020:05646
05647:-00005:+00002:+00006:003653.6020:05647
05648:+00031:-00020:+00023:003653.6020:05648
05649:+00026:-00007:-00037:003653.6020:05649
05650:+00032:+00002:-00038:003653.6020:05650
05651:+00010:-00026:+00040:003673.7089:05651
05652:+00018:-00022:-00090:003673.7089:05652
05653:-00013:-00022:-00116:003673.7089:05653
05654:-00040:-00028:-00097:003673.7089:05654
05655:-00050:-00053:-00089:003673.7089:05655
05656:-00013:-00023:-00109:003600.8076:05656
05657:+00011:-00046:-00013:003600.8076:05657
05658:+00047:-00023:+00095:003600.8076:05658
05659:-00003:-00052:+00147:003600.8076:05659
05660:+00020:-00019:+00156:003600.8076:05660
05661:+00000:-00009:+00199:003600.8076:05661
05662:-00014:+00000:+00049:003718.5661:05662
05663:-00030:+00010:-00114:003718.5661:05663
05664:-00052:+00053:-00100:003718.5661:05664
05665:-00065:+00054:-00142:003718.5661:05665
05666:-00050:+00046:-00190:003718.5661:05666
05667:-00010:+00063:-00166:003738.7553:05667
05668:+00001:+00053:-00073:003738.7553:05668
05669:-00020:+00053:-00048:003738.7553:05669
05670:-00004:+00067:+00038:003738.7553:05670
05671:-00004:+00057:+00090:003738.7553:05671
05672:+00022:+00062:+00057:003738.7553:05672
05673:+00033:+00096:+00005:003642.8015:05673
05674:+00011:+00103:+00043:003642.8015:05674
05675:+00003:+00071:+00020:003642.8015:05675
05676:-00015:+00094:-00023:003642.8015:05676
05677:-00030:+00101:-00143:003642.8015:05677
05678:-00025:+00073:-00147:003729.4946:05678
05679:-00040:+00048:-00113:003729.4946:05679
05680:-00002:+00044:-00146:003729.4946:05680
05681:+00020:+00008:-00113:003729.4946:05681
05682:+00017:+00017:+00030:003729.4946:05682
05683:+00015:-00008:-00021:003727.8066:05683
05684:-00017:-00048:-00007:003727.8066:05684
05685:-00037:-00025:+00048:003727.8066:05685
05686:-00054:-00027:-00025:003727.8066:05686
05687:-00063:-00064:-00013:003727.8066:05687
05688:-00046:-00046:+00015:003727.8066:05688
05689:-00043:-00064:+00101:003611.1523:05689
05690:-00064:-00060:+00064:003611.1523:05690
05691:-00069:-00056:-00049:003611.1523:05691
05692:-00044:-00056:-00104:003611.1523:05692
05693:-00064:-00069:-00126:003611.1523:05693
05694:-00032:-00068:-00141:003707.4726:05694
05695:+00001:-00047:-00031:003707.4726:05695
05696:-00018:-00026:-00031:003707.4726:05696
05697:-00005:+00022:+00034:003707.4726:05697
05698:+00020:+00050:-00006:003707.4726:05698
05699:-00005:+00075:+00072:003707.4726:05699
05700:-00009:+00101:+00079:003705.9951:05700
05701:-00003:+00087:-00020:003705.9951:05701
05702:-00007:+00142:+00016:003705.9951:05702
05703:+00008:+00124:+00015:003705.9951:05703
05704:+00031:+00127:-00102:003705.9951:05704
05705:+00031:+00127:-00111:003621.6274:05705
05706:+00022:+00075:-00042:003621.6274:05706
05707:+00020:+00061:+00007:003621.6274:05707
05708:+00028:+00047:-00038:003621.6274:05708
05709:+00023:+00057:+00029:003621.6274:05709
05710:+00049:+00049:+00121:003621.6274:05710
05711:+00017:+00054:+00128:003707.4643:05711
05712:+00014:+00054:+00068:003707.4643:05712
05713:+00002:+00068:+00069:003707.4643:05713
05714:-00033:+00041:-00015:003707.4643:05714
05715:-00030:+00068:-00089:003707.4643:05715
05716:-00035:+00041:-00067:003716.7670:05716
05717:-00013:+00025:-00046:003716.7670:05717
05718:-00028:+00060:-00125:003716.7670:05718
05719:+00001:+00045:-00012:003716.7670:05719
05720:+00019:+00051:+00135:003716.7670:05720
05721:-00007:+00025:+00093:003716.7670:05721
05722:+00013:+00062:+00079:003621.6433:05722
05723:+00016:+00041:+00052:003621.6433:05723
05724:-00017:+00068:-00013:003621.6433:05724
05725:-00037:+00078:-00082:003621.6433:05725
05726:-00042:+00056:-00044:003621.6433:05726
05727:-00079:+00027:-00043:003707.5051:05727
05728:-00060:+00026:-00124:003707.5051:05728
05729:-00044:-00004:-00072:003707.5051:05729
05730:-00041:-00009:-00016:003707.5051:05730
05731:-00044:-00035:+00003:003707.5051:05731
05732:-00014:-00025:+00099:003727.7736:05732
05733:-00034:-00049:+00077:003727.7736:05733
05734:+00014:-00019:+00069:003727.7736:05734
05735:+00035:+00017:-00032:003727.7736:05735
05736:+00021:+00008:+00030:003727.7736:05736
05737:+00025:+00034:+00020:003727.7736:05737
05738:+00032:+00066:-00079:003632.1953:05738
05739:+00023:+00045:-00076:003632.1953:05739
05740:+00023:+00047:+00031:003632.1953:05740
05741:+00012:+00043:+00084:003632.1953:05741
05742:+00032:+00058:+00036:003632.1953:05742
05743:+00066:+00041:+00064:003740.6289:05743
05744:+00093:+00041:+00039:003740.6289:05744
05745:+00123:+00070:-00047:003740.6289:05745
05746:+00084:+00026:+00059:003740.6289:05746
05747:+00111:+00063:+00090:003740.6289:05747
05748:+00071:+00057:-00034:003740.6289:05748
05749:+00027:+00064:-00016:003760.9462:05749
05750:+00033:+00059:-00144:003760.9462:05750
05751:+00005:+00095:-00007:003760.9462:05751
05752:+00014:+00039:+00118:003760.9462:05752
05753:-00030:+00079:+00011:003760.9462:05753
05754:+00014:+00084:-00051:003664.2807:05754
05755:+00035:+00060:+00104:003664.2807:05755
05756:-00006:+00085:+00107:003664.2807:05756
05757:-00024:+00094:-00003:003664.2807:05757
05758:-00007:+00063:+00061:003664.2807:05758
05759:-00053:+00057:-00062:003762.9467:05759
05760:-00080:+00043:-00063:003762.9467:05760
05761:-00093:+00037:+00037:003762.9467:05761
05762:-00135:+00006:-00014:003762.9467:05762
05763:-00132:+00020:-00087:003762.9467:05763
05764:-00129:-00017:-00058:003762.9467:05764
05765:-00122:-00036:+00013:003772.1074:05765
05766:-00089:-00051:+00030:003772.1074:05766
05767:-00051:-00036:+00041:003772.1074:05767
05768:-00024:-00026:+00067:003772.1074:05768
05769:+00015:-00032:+00023:003772.1074:05769
05770:-00007:+00007:-00018:003642.8090:05770
05771:+00019:+00007:+00094:003642.8090:05771
05772:-00023:+00021:+00054:003642.8090:05772
05773:-00012:+00016:-00053:003642.8090:05773
05774:-00001:+00036:-00007:003642.8090:05774
05775:-00005:+00034:+00038:003740.6040:05775
05776:-00020:+00030:-00029:003740.6040:05776
05777:-00004:+00043:+00006:003740.6040:05777
05778:+00024:+00049:+00086:003740.6040:05778
05779:+00019:+00041:-00016:003740.6040:05779
05780:+00009:+00079:+00005:003740.6040:05780
05781:+00007:+00056:+00147:003716.8891:05781
05782:+00005:+00049:-00013:003716.8891:05782
05783:+00001:+00061:-00091:003716.8891:05783
05784:-00021:+00053:+00038:003716.8891:05784
05785:-00017:+00036:+00048:003716.8891:05785
05786:-00059:+00014:-00021:003611.1523:05786
05787:-00013:+00021:+00010:003611.1523:05787
05788:-00040:-00004:+00112:003611.1523:05788
05789:-00044:+00000:+00003:003611.1523:05789
05790:-00055:+00022:-00093:003611.1523:05790
05791:-00036:+00013:+00080:003611.1523:05791
05792:-00031:+00001:-00067:003685.8222:05792
05793:-00016:+00028:-00113:003685.8222:05793
05794:-00014:+00016:-00034:003685.8222:05794
05795:-00037:+00016:-00028:003685.8222:05795
05796:-00014:+00031:-00124:003685.8222:05796
05797:+00018:+00049:-00032:003673.8366:05797
05798:+00015:+00018:+00129:003673.8366:05798
05799:+00032:-00001:+00008:003673.8366:05799
05800:+00023:+00024:-00008:003673.8366:05800
05801:+00063:-00004:+00081:003673.8366:05801
05802:+00034:-00025:+00004:003673.8366:05802
05803:+00015:+00004:-00034:003549.4982:05803
05804:+00036:-00027:-00018:003549.4982:05804
05805:+00019:-00046:+00014:003549.4982:05805
05806:-00012:-00013:-00124:003549.4982:05806
05807:+00018:-00037:-00088:003549.4982:05807
05808:-00013:-00059:+00086:003643.1130:05808
05809:-00033:-00051:-00082:003643.1130:05809
05810:-00027:-00041:-00022:003643.1130:05810
05811:+00000:-00043:+00013:003643.1130:05811
05812:-00053:-00042:-00075:003643.1130:05812
05813:-00027:-00009:-00042:003643.1130:05813
05814:-00031:-00023:+00047:003642.1840:05814
05815:-00032:-00007:+00012:003642.1840:05815
05816:-00041:-00001:-00038:003642.1840:05816
05817:-00038:+00004:+00075:003642.1840:05817
05818:-00054:-00010:+00029:003642.1840:05818
05819:-00052:+00003:+00003:003559.6867:05819
05820:-00029:-00019:+00036:003559.6867:05820
05821:-00017:-00019:-00022:003559.6867:05821
05822:-00025:-00021:-00126:003559.6867:05822
05823:-00002:-00008:-00099:003559.6867:05823
05824:+00031:-00024:+00068:003559.6867:05824
05825:+00009:-00019:-00022:003675.0510:05825
05826:+00026:+00022:-00009:003675.0510:05826
05827:+00042:+00014:+00077:003675.0510:05827
05828:+00029:+00014:+00075:003675.0510:05828
05829:+00029:+00058:+00058:003675.0510:05829
05830:+00047:+00070:+00087:003684.5581:05830
05831:+00031:+00080:-00007:003684.5581:05831
05832:+00031:+00084:-00063:003684.5581:05832
05833:+00014:+00084:-00099:003684.5581:05833
05834:-00016:+00057:-00079:003684.5581:05834
05835:-00016:+00047:-00058:003684.5581:05835
05836:-00049:+00041:-00063:003611.2619:05836
05837:-00066:+00048:-00030:003611.2619:05837
05838:-00039:+00016:-00010:003611.2619:05838
05839:-00050:+00010:+00005:003611.2619:05839
05840:-00031:-00032:-00030:003611.2619:05840
05841:-00033:-00007:-00002:003707.6276:05841
05842:-00034:+00003:-00095:003707.6276:05842
05843:+00000:-00028:+00001:003707.6276:05843
05844:-00009:-00035:+00051:003707.6276:05844
05845:-00015:-00019:-00072:003707.6276:05845
05846:+00020:-00024:-00051:003707.6276:05846
05847:+00009:-00011:-00030:003716.9382:05847
05848:+00008:-00013:-00108:003716.9382:05848
05849:+00025:-00045:-00054:003716.9382:05849
05850:+00032:-00049:+00034:003716.9382:05850
05851:-00011:-00042:+00035:003716.9382:05851
05852:-00008:-00012:+00006:003621.8168:05852
05853:-00024:-00035:+00068:003621.8168:05853
05854:-00010:-00021:-00009:003621.8168:05854
05855:-00028:-00021:-00056:003621.8168:05855
05856:-00015:-00006:-00012:003621.8168:05856
05857:-00067:-00016:-00045:003718.5825:05857
05858:-00041:+00000:-00076:003718.5825:05858
05859:-00046:+00014:-00096:003718.5825:05859
05860:-00045:-00007:-00027:003718.5825:05860
05861:-00060:-00016:+00015:003718.5825:05861
05862:-00012:+00010:+00023:003718.5825:05862
05863:-00022:-00008:-00048:003727.8884:05863
05864:+00003:+00018:-00027:003727.8884:05864
05865:+00011:+00031:+00029:003727.8884:05865
05866:+00034:+00012:+00037:003727.8884:05866
05867:-00006:+00040:+00050:003727.8884:05867
05868:+00048:+00086:-00013:003632.2431:05868
05869:+00045:+00067:-00031:003632.2431:05869
05870:+00031:+00079:-00004:003632.2431:05870
05871:+00032:+00089:-00052:003632.2431:05871
05872:+00034:+00080:+00021:003632.2431:05872
05873:+00012:+00070:+00120:003632.2431:05873
05874:+00032:+00041:-00078:003740.7705:05874
05875:-00009:+00063:+00009:003740.7705:05875
05876:+00005:+00022:+00071:003740.7705:05876
05877:-00001:-00005:+00023:003740.7705:05877
05878:-00029:-00011:-00035:003740.7705:05878
05879:-00040:-00021:-00022:003738.8129:05879
05880:-00014:-00048:-00046:003738.8129:05880
05881:-00013:-00076:-00059:003738.8129:05881
05882:-00036:-00064:+00051:003738.8129:05882
05883:-00021:-00089:+00015:003738.8129:05883
05884:-00031:-00113:+00069:003738.8129:05884
05885:-00022:-00110:+00016:003632.2192:05885
05886:+00005:-00115:+00087:003632.2192:05886
05887:+00006:-00117:+00017:003632.2192:05887
05888:-00021:-00089:-00035:003632.2192:05888
05889:-00010:-00137:-00030:003632.2192:05889
05890:-00022:-00096:+00033:003729.5358:05890
05891:-00038:-00092:-00069:003729.5358:05891
05892:-00039:-00093:-00007:003729.5358:05892
05893:-00035:-00054:+00006:003729.5358:05893
05894:-00013:-00040:-00038:003729.5358:05894
05895:+00003:-00068:+00030:003738.8288:05895
05896:-00025:-00048:+00057:003738.8288:05896
05897:+00021:-00030:+00023:003738.8288:05897
05898:+00030:-00021:-00020:003738.8288:05898
05899:+00019:-00015:+00043:003738.8288:05899
05900:+00024:+00036:+00016:003738.8288:05900
05901:+00013:+00009:+00009:003632.2905:05901
05902:+00017:+00023:-00032:003632.2905:05902
05903:+00033:+00052:-00055:003632.2905:05903
05904:+00034:+00042:-00058:003632.2905:05904
05905:-00003:+00029:-00055:003632.2905:05905
05906:+00004:+00044:+00030:003751.8715:05906
05907:+00031:+00059:+00148:003751.8715:05907
05908:+00017:+00052:+00106:003751.8715:05908
05909:-00037:+00027:+00017:003751.8715:05909
05910:+00004:+00058:+00036:003751.8715:05910
05911:-00049:+00050:-00065:003749.8840:05911
05912:-00051:+00037:-00045:003749.8840:05912
05913:-00052:+00058:-00121:003749.8840:05913
05914:-00021:+00079:-00114:003749.8840:05914
05915:-00044:+00033:-00066:003749.8840:05915
05916:-00007:+00044:-00056:003749.8840:05916
05917:+00028:+00045:+00098:003664.2968:05917
05918:+00031:-00003:+00109:003664.2968:05918
05919:-00005:+00014:+00087:003664.2968:05919
05920:+00039:+00008:+00105:003664.2968:05920
05921:+00015:-00029:+00101:003664.2968:05921
05922:-00031:-00048:+00037:003763.1066:05922
05923:-00016:-00067:-00012:003763.1066:05923
05924:-00045:-00096:-00091:003763.1066:05924
05925:-00058:-00094:-00174:003763.1066:05925
05926:-00056:-00103:-00186:003763.1066:05926
05927:-00042:-00143:-00046:003763.1066:05927
05928:-00048:-00156:+00071:003772.2585:05928
05929:-00010:-00156:+00087:003772.2585:05929
05930:+00011:-00145:+00096:003772.2585:05930
05931:+00006:-00158:+00100:003772.2585:05931
05932:-00009:-00117:+00077:003772.2585:05932
05933:-00027:-00100:+00073:003675.0996:05933
05934:-00024:-00107:+00073:003675.0996:05934
05935:-00055:-00072:-00033:003675.0996:05935
05936:-00039:-00041:-00047:003675.0996:05936
05937:-00015:-00040:-00111:003675.0996:05937
05938:+00009:+00011:-00124:003785.7968:05938
05939:+00061:+00029:-00087:003785.7968:05939
05940:+00112:+00047:+00030:003785.7968:05940
05941:+00090:+00057:+00051:003785.7968:05941
05942:+00099:+00097:+00095:003785.7968:05942
05943:+00125:+00058:+00076:003785.7968:05943
05944:+00107:+00059:-00108:003806.2058:05944
05945:+00051:+00069:-00116:003806.2058:05945
05946:+00001:+00057:-00010:003806.2058:05946
05947:-00028:+00042:+00103:003806.2058:05947
05948:-00065:+00009:+00027:003806.2058:05948
05949:-00057:+00024:+00023:003707.9916:05949
05950:-00079:-00003:+00000:003707.9916:05950
05951:-00095:-00014:-00059:003707.9916:05951
05952:-00073:-00036:-00020:003707.9916:05952
05953:-00031:-00004:+00012:003707.9916:05953
05954:-00015:-00036:-00027:003808.7363:05954
05955:+00001:-00017:-00033:003808.7363:05955
05956:+00048:-00010:+00047:003808.7363:05956
05957:+00061:+00019:+00031:003808.7363:05957
05958:+00051:-00005:+00094:003808.7363:05958
05959:+00013:+00005:+00171:003829.2248:05959
05960:-00023:-00028:+00125:003829.2248:05960
05961:-00018:-00024:+00056:003829.2248:05961
05962:+00017:-00065:-00166:003829.2248:05962
05963:+00017:-00097:-00237:003829.2248:05963
05964:+00022:-00091:-00100:003829.2248:05964
05965:+00036:-00108:+00186:003730.2741:05965
05966:+00023:-00154:+00295:003730.2741:05966
05967:+00043:-00168:+00235:003730.2741:05967
05968:+00014:-00161:-00138:003730.2741:05968
05969:-00051:-00161:-00245:003730.2741:05969
05970:-00017:-00164:-00210:003820.5578:05970
05971:+00028:-00120:-00063:003820.5578:05971
05972:+00031:-00155:+00062:003820.5578:05972
05973:+00012:-00137:+00230:003820.5578:05973
05974:+00014:-00124:+00275:003820.5578:05974
05975:+00026:-00093:+00286:003806.4880:05975
05976:-00021:-00025:+00133:003806.4880:05976
05977:-00054:-00032:+00024:003806.4880:05977
05978:+00002:+00038:-00171:003806.4880:05978
05979:+00008:+00043:-00204:003806.4880:05979
05980:+00053:+00063:-00165:003806.4880:05980
05981:+00038:+00083:-00064:003675.2131:05981
05982:+00080:+00069:+00039:003675.2131:05982
05983:+00026:+00085:+00020:003675.2131:05983
05984:+00015:+00099:-00061:003675.2131:05984
05985:+00032:+00075:-00039:003675.2131:05985
05986:-00022:+00045:+00084:003751.8884:05986
05987:-00027:+00046:+00168:003751.8884:05987
05988:-00035:+00010:+00237:003751.8884:05988
05989:-00054:+00019:+00053:003751.8884:05989
05990:-00081:+00006:-00049:003751.8884:05990
05991:-00105:-00012:-00006:003706.2468:05991
05992:-00150:-00052:-00030:003706.2468:05992
05993:-00158:-00049:-00122:003706.2468:05993
05994:-00099:-00045:-00109:003706.2468:05994
05995:-00057:-00065:-00023:003706.2468:05995
05996:-00068:-00053:+00004:003706.2468:05996
05997:-00012:-00065:+00167:003580.3405:05997
05998:+00005:-00067:+00109:003580.3405:05998
05999:-00005:-00069:+00078:003580.3405:05999
06000:+00019:-00061:-00002:003580.3405:06000
06001:+00000:-00071:-00020:003580.3405:06001
06002:-00038:-00103:-00059:003643.3264:06002
06003:+00014:-00088:-00187:003643.3264:06003
06004:+00016:-00098:-00097:003643.3264:06004
06005:-00005:-00127:-00023:003643.3264:06005
06006:-00006:-00123:-00013:003643.3264:06006
06007:+00034:-00111:+00001:003643.3264:06007
06008:+00065:-00097:+00003:003642.2780:06008
06009:+00042:-00097:+00144:003642.2780:06009
06010:+00019:-00053:+00074:003642.2780:06010
06011:-00012:-00047:+00099:003642.2780:06011
06012:+00000:-00020:+00043:003642.2780:06012
06013:-00053:+00030:-00087:003642.2780:06013
06014:-00056:+00082:-00111:003519.4206:06014
06015:-00122:+00068:-00060:003519.4206:06015
06016:-00111:+00122:-00038:003519.4206:06016
06017:-00110:+00075:+00009:003519.4206:06017
06018:-00056:+00138:-00016:003519.4206:06018
06019:-00030:+00140:+00025:003622.0576:06019
06020:-00019:+00118:-00012:003622.0576:06020
06021:+00000:+00144:-00062:003622.0576:06021
06022:+00011:+00133:-00026:003622.0576:06022
06023:+00006:+00121:-00097:003622.0576:06023
06024:+00005:+00092:-00041:003622.0576:06024
06025:+00014:+00077:+00045:003642.2155:06025
06026:-00005:+00043:+00012:003642.2155:06026
06027:-00021:+00030:-00034:003642.2155:06027
06028:-00020:+00014:-00060:003642.2155:06028
06029:-00005:+00003:-00103:003642.2155:06029
06030:+00015:-00040:+00034:003569.8193:06030
06031:+00049:-00047:+00034:003569.8193:06031
06032:-00009:-00079:+00022:003569.8193:06032
06033:+00032:-00040:-00007:003569.8193:06033
06034:-00001:-00055:-00006:003569.8193:06034
06035:-00020:-00044:+00012:003569.8193:06035
06036:-00051:-00056:-00033:003685.8059:06036
06037:-00015:-00029:-00001:003685.8059:06037
06038:-00036:-00050:-00058:003685.8059:06038
06039:-00011:-00021:-00108:003685.8059:06039
06040:-00012:+00004:-00094:003685.8059:06040
06041:-00024:-00038:+00022:003716.9138:06041
06042:-00011:-00021:-00047:003716.9138:06042
06043:+00005:-00002:-00068:003716.9138:06043
06044:+00030:+00018:-00033:003716.9138:06044
06045:-00003:-00002:-00060:003716.9138:06045
06046:+00016:+00038:-00154:003716.9138:06046
06047:+00015:+00039:-00081:003632.3225:06047
06048:+00010:+00049:+00010:003632.3225:06048
06049:+00010:+00048:-00060:003632.3225:06049
06050:+00007:+00083:-00004:003632.3225:06050
06051:+00012:+00047:+00185:003632.3225:06051
06052:+00007:+00052:+00023:003751.7712:06052
06053:-00024:+00097:-00007:003751.7712:06053
06054:+00033:+00078:-00154:003751.7712:06054
06055:-00040:+00111:-00080:003751.7712:06055
06056:-00025:+00110:-00214:003751.7712:06056
06057:-00056:+00088:-00027:003761.0212:06057
06058:-00017:+00116:-00020:003761.0212:06058
06059:-00067:+00127:-00177:003761.0212:06059
06060:-00052:+00099:-00066:003761.0212:06060
06061:-00041:+00105:+00104:003761.0212:06061
06062:-00033:+00097:+00059:003761.0212:06062
06063:-00040:+00076:+00060:003675.2697:06063
06064:-00009:+00107:+00062:003675.2697:06064
06065:-00030:+00086:-00068:003675.2697:06065
06066:-00055:+00094:-00092:003675.2697:06066
06067:-00035:+00059:-00022:003675.2697:06067
06068:-00039:+00052:-00036:003763.1489:06068
06069:-00010:+00035:-00024:003763.1489:06069
06070:-00006:+00039:+00047:003763.1489:06070
06071:-00019:-00010:+00063:003763.1489:06071
06072:-00023:-00012:+00036:003763.1489:06072
06073:-00009:+00007:-00004:003761.0383:06073
06074:+00007:-00032:-00005:003761.0383:06074
06075:+00036:+00006:-00022:003761.0383:06075
06076:+00021:+00007:+00039:003761.0383:06076
06077:+00032:-00018:+00032:003761.0383:06077
06078:-00008:+00003:+00035:003761.0383:06078
06079:-00008:+00003:-00128:003642.8813:06079
06080:-00035:+00021:-00091:003642.8813:06080
06081:-00027:+00005:+00068:003642.8813:06081
06082:-00033:-00002:+00024:003642.8813:06082
06083:-00002:+00016:-00091:003642.8813:06083
06084:+00005:+00033:-00032:003729.5524:06084
06085:-00009:+00036:-00008:003729.5524:06085
06086:+00011:+00028:+00003:003729.5524:06086
06087:+00032:+00027:+00083:003729.5524:06087
06088:+00007:+00049:-00030:003729.5524:06088
06089:-00007:+00055:-00006:003729.5524:06089
06090:+00019:+00046:+00053:003716.9138:06090
06091:-00031:+00053:+00021:003716.9138:06091
06092:-00047:+00047:-00058:003716.9138:06092
06093:-00035:+00047:-00008:003716.9138:06093
06094:-00057:+00042:-00037:003716.9138:06094
06095:-00062:+00055:+00008:003611.1757:06095
06096:-00044:+00028:+00048:003611.1757:06096
06097:-00051:+00044:+00038:003611.1757:06097
06098:-00051:+00049:-00095:003611.1757:06098
06099:+00002:+00064:-00079:003611.1757:06099
06100:-00001:+00058:-00026:003707.4396:06100
06101:+00001:+00066:-00003:003707.4396:06101
06102:+00003:+00065:+00020:003707.4396:06102
06103:-00009:+00064:+00041:003707.4396:06103
06104:+00003:+00047:+00000:003707.4396:06104
06105:-00019:+00061:-00049:003707.4396:06105
06106:+00004:+00067:+00021:003716.9138:06106
06107:+00034:+00064:-00021:003716.9138:06107
06108:+00027:+00085:-00035:003716.9138:06108
06109:+00023:+00061:+00023:003716.9138:06109
06110:+00048:+00045:-00057:003716.9138:06110
06111:+00037:+00063:+00017:003632.2504:06111
06112:+00035:+00044:-00041:003632.2504:06112
06113:+00012:+00030:+00036:003632.2504:06113
06114:+00011:+00050:-00069:003632.2504:06114
06115:+00006:+00026:-00158:003632.2504:06115
06116:+00004:+00037:+00066:003632.2504:06116
06117:+00000:+00052:+00135:003718.6237:06117
06118:+00019:+00054:+00123:003718.6237:06118
06119:+00016:+00029:+00135:003718.6237:06119
06120:+00020:+00057:+00045:003718.6237:06120
06121:+00015:+00051:+00114:003718.6237:06121
06122:+00001:+00030:+00108:003727.8801:06122
06123:-00037:+00049:+00039:003727.8801:06123
06124:-00013:+00064:-00127:003727.8801:06124
06125:-00054:+00063:-00103:003727.8801:06125
06126:-00030:+00028:-00129:003727.8801:06126
06127:-00046:+00037:-00045:003727.8801:06127
06128:-00048:+00051:-00011:003653.6298:06128
06129:-00022:-00006:+00124:003653.6298:06129
06130:+00004:-00002:+00066:003653.6298:06130
06131:-00021:+00000:+00003:003653.6298:06131
06132:+00007:-00008:+00216:003653.6298:06132
06133:-00003:-00016:+00091:003751.8298:06133
06134:-00002:+00024:-00002:003751.8298:06134
06135:-00014:-00015:+00037:003751.8298:06135
06136:-00031:+00020:-00071:003751.8298:06136
06137:-00014:-00006:-00222:003751.8298:06137
06138:+00024:-00019:-00205:003761.0046:06138
06139:-00002:-00019:-00083:003761.0046:06139
06140:+00030:-00026:+00031:003761.0046:06140
06141:+00021:-00037:+00144:003761.0046:06141
06142:+00051:-00034:+00201:003761.0046:06142
06143:+00028:+00005:+00203:003761.0046:06143
06144:-00003:-00003:+00054:003664.3371:06144
06145:-00011:+00013:+00140:003664.3371:06145
06146:+00021:+00014:-00069:003664.3371:06146
06147:-00022:+00051:-00162:003664.3371:06147
06148:-00034:+00042:-00089:003664.3371:06148
06149:-00026:+00026:-00020:003763.0644:06149
06150:-00044:+00015:-00082:003763.0644:06150
06151:+00001:+00052:-00049:003763.0644:06151
06152:+00017:+00036:+00087:003763.0644:06152
06153:+00008:+00013:+00079:003763.0644:06153
06154:+00025:+00024:+00074:003749.8591:06154
06155:+00025:+00052:+00174:003749.8591:06155
06156:+00020:+00031:+00113:003749.8591:06156
06157:-00020:+00062:-00046:003749.8591:06157
06158:-00033:+00067:+00001:003749.8591:06158
06159:-00048:+00028:-00028:003749.8591:06159
06160:-00059:+00043:-00057:003621.6904:06160
06161:-00070:+00024:+00014:003621.6904:06161
06162:-00062:-00033:+00098:003621.6904:06162
06163:-00084:-00009:+00019:003621.6904:06163
06164:-00061:-00051:+00051:003621.6904:06164
06165:-00033:-00078:+00034:003696.6723:06165
06166:-00051:-00052:-00017:003696.6723:06166
06167:-00028:-00066:-00058:003696.6723:06167
06168:-00026:-00062:+00003:003696.6723:06168
06169:-00040:-00038:-00003:003696.6723:06169
06170:-00040:-00027:-00039:003696.6723:06170
06171:-00055:-00025:-00015:003684.5097:06171
06172:-00026:-00047:-00006:003684.5097:06172
06173:-00037:-00052:-00031:003684.5097:06173
06174:-00005:-00048:+00117:003684.5097:06174
06175:+00032:-00064:+00088:003684.5097:06175
06176:+00009:-00047:-00087:003569.8579:06176
06177:+00053:-00049:-00055:003569.8579:06177
06178:+00076:-00027:-00029:003569.8579:06178
06179:+00065:-00005:-00110:003569.8579:06179
06180:+00042:-00001:-00055:003569.8579:06180
06181:+00046:+00009:+00003:003569.8579:06181
06182:+00028:+00025:-00017:003653.7368:06182
06183:+00008:+00036:+00017:003653.7368:06183
06184:-00032:+00034:+00148:003653.7368:06184
06185:-00042:+00018:+00083:003653.7368:06185
06186:-00056:+00041:-00050:003653.7368:06186
06187:-00062:+00028:+00016:003652.6110:06187
06188:-00087:+00015:-00037:003652.6110:06188
06189:-00113:+00031:-00090:003652.6110:06189
06190:-00083:+00010:-00028:003652.6110:06190
06191:-00082:+00008:-00028:003652.6110:06191
06192:-00044:+00006:-00083:003652.6110:06192
06193:-00050:-00012:+00036:003549.4982:06193
06194:-00070:-00050:+00129:003549.4982:06194
06195:-00059:-00011:+00013:003549.4982:06195
06196:-00018:-00014:+00036:003549.4982:06196
06197:-00008:-00032:+00011:003549.4982:06197
06198:-00023:-00047:-00001:003653.6335:06198
06199:+00022:-00021:-00035:003653.6335:06199
06200:+00048:+00002:+00015:003653.6335:06200
06201:+00036:-00037:+00032:003653.6335:06201
06202:-00005:-00034:-00024:003653.6335:06202
06203:+00004:-00015:+00010:003653.6335:06203
06204:-00020:-00013:+00037:003663.2009:06204
06205:-00024:-00012:-00044:003663.2009:06205
06206:-00013:+00007:-00043:003663.2009:06206
06207:-00005:-00011:+00033:003663.2009:06207
06208:-00001:-00018:+00011:003663.2009:06208
06209:+00018:+00019:-00017:003559.5952:06209
06210:-00007:+00005:+00073:003559.5952:06210
06211:-00041:-00009:+00129:003559.5952:06211
06212:-00055:-00031:+00024:003559.5952:06212
06213:-00059:+00020:+00002:003559.5952:06213
06214:-00070:-00018:-00081:003559.5952:06214
06215:-00067:+00017:-00061:003674.9946:06215
06216:-00032:+00019:-00061:003674.9946:06216
06217:-00036:+00011:-00042:003674.9946:06217
06218:-00018:-00004:+00020:003674.9946:06218
06219:+00006:+00015:-00016:003674.9946:06219
06220:+00049:+00012:+00041:003684.5180:06220
06221:+00022:-00004:+00066:003684.5180:06221
06222:+00021:+00049:-00071:003684.5180:06222
06223:+00050:+00033:-00071:003684.5180:06223
06224:+00018:+00023:-00047:003684.5180:06224
06225:+00004:+00017:-00089:003684.5180:06225
06226:-00023:+00015:-00124:003600.7917:06226
06227:-00017:+00007:-00036:003600.7917:06227
06228:-00012:+00001:-00089:003600.7917:06228
06229:-00018:+00006:-00029:003600.7917:06229
06230:+00002:-00007:+00027:003600.7917:06230
06231:-00021:-00029:+00025:003696.6640:06231
06232:-00009:-00007:-00019:003696.6640:06232
06233:+00001:-00032:+00053:003696.6640:06233
06234:-00016:-00041:+00073:003696.6640:06234
06235:-00026:-00007:-00081:003696.6640:06235
06236:-00011:-00017:-00051:003696.6640:06236
06237:-00034:-00010:-00113:003727.8066:06237
06238:-00032:+00009:-00052:003727.8066:06238
06239:-00004:+00019:-00067:003727.8066:06239
06240:-00034:-00008:+00000:003727.8066:06240
06241:-00012:+00021:-00062:003727.8066:06241
06242:+00015:+00037:-00063:003632.2980:06242
06243:+00012:+00034:-00021:003632.2980:06243
06244:+00019:+00029:+00009:003632.2980:06244
06245:+00035:+00067:-00068:003632.2980:06245
06246:+00034:+00066:+00076:003632.2980:06246
06247:+00035:+00042:+00024:003751.9218:06247
06248:+00018:+00059:-00049:003751.9218:06248
06249:-00005:+00034:+00049:003751.9218:06249
06250:+00009:+00030:+00009:003751.9218:06250
06251:+00015:+00031:-00052:003751.9218:06251
06252:+00030:+00041:-00020:003751.9218:06252
06253:-00003:+00000:-00025:003760.9882:06253
06254:+00001:-00009:+00001:003760.9882:06254
06255:-00011:+00014:+00040:003760.9882:06255
06256:-00002:-00025:-00032:003760.9882:06256
06257:-00014:-00067:-00031:003760.9882:06257
06258:-00039:-00031:-00050:003653.5820:06258
06259:-00032:-00075:+00037:003653.5820:06259
06260:-00064:-00094:+00019:003653.5820:06260
06261:-00059:-00050:-00079:003653.5820:06261
06262:-00051:-00063:-00061:003653.5820:06262
06263:-00063:-00081:+00011:003653.5820:06263
06264:-00072:-00077:-00006:003763.1406:06264
06265:-00054:-00065:+00024:003763.1406:06265
06266:-00032:-00070:+00101:003763.1406:06266
06267:-00046:-00065:-00040:003763.1406:06267
06268:-00034:-00028:-00078:003763.1406:06268
06269:+00016:-00052:+00046:003749.9094:06269
06270:+00031:-00034:-00014:003749.9094:06270
06271:+00044:-00030:-00145:003749.9094:06271
06272:+00112:+00018:-00016:003749.9094:06272
06273:+00084:+00019:+00149:003749.9094:06273
06274:+00107:+00009:+00150:003642.8969:06274
06275:+00119:+00015:+00217:003642.8969:06275
06276:+00143:+00000:+00038:003642.8969:06276
06277:+00079:+00034:-00127:003642.8969:06277
06278:+00045:+00012:-00145:003642.8969:06278
06279:+00012:+00012:+00099:003642.8969:06279
06280:-00036:-00016:+00117:003729.5771:06280
06281:-00062:-00011:+00082:003729.5771:06281
06282:-00071:-00032:+00089:003729.5771:06282
06283:-00085:-00026:+00024:003729.5771:06283
06284:-00091:-00041:-00055:003729.5771:06284
06285:-00131:-00047:-00122:003738.9365:06285
06286:-00083:-00049:-00094:003738.9365:06286
06287:-00061:-00036:-00049:003738.9365:06287
06288:-00059:-00030:-00046:003738.9365:06288
06289:-00056:-00051:+00040:003738.9365:06289
06290:-00028:-00032:+00032:003738.9365:06290
06291:-00065:-00024:+00035:003643.0004:06291
06292:-00008:-00026:+00146:003643.0004:06292
06293:+00010:-00016:+00169:003643.0004:06293
06294:+00035:-00007:+00116:003643.0004:06294
06295:+00021:-00047:+00014:003643.0004:06295
06296:+00066:-00017:+00029:003740.6123:06296
06297:+00107:-00010:-00079:003740.6123:06297
06298:+00083:-00024:-00121:003740.6123:06298
06299:+00076:-00029:-00128:003740.6123:06299
06300:+00087:-00041:+00039:003740.6123:06300
06301:+00076:-00067:+00071:003772.1831:06301
06302:+00018:-00061:+00126:003772.1831:06302
06303:+00003:-00049:-00004:003772.1831:06303
06304:-00034:-00024:-00008:003772.1831:06304
06305:-00074:-00025:-00040:003772.1831:06305
06306:-00081:+00016:+00041:003772.1831:06306
06307:-00067:+00000:+00217:003686.0065:06307
06308:-00070:-00013:+00138:003686.0065:06308
06309:-00106:-00024:-00102:003686.0065:06309
06310:-00030:+00023:-00111:003686.0065:06310
06311:-00059:-00020:-00054:003686.0065:06311
06312:-00059:+00009:-00068:003797.1416:06312
06313:+00029:-00008:+00048:003797.1416:06313
06314:-00003:-00029:+00129:003797.1416:06314
06315:+00013:-00054:+00163:003797.1416:06315
06316:+00017:-00039:-00006:003797.1416:06316
06317:-00024:-00073:-00316:003794.7490:06317
06318:+00045:-00061:-00271:003794.7490:06318
06319:+00076:-00019:+00032:003794.7490:06319
06320:+00068:-00047:+00173:003794.7490:06320
06321:+00068:-00075:+00288:003794.7490:06321
06322:+00057:-00066:+00329:003794.7490:06322
06323:+00067:-00041:+00305:003696.8391:06323
06324:-00036:-00092:+00070:003696.8391:06324
06325:-00059:-00081:-00134:003696.8391:06325
06326:-00022:-00062:-00168:003696.8391:06326
06327:-00019:-00046:-00128:003696.8391:06327
06328:-00005:-00023:-00123:003774.3752:06328
06329:+00026:-00020:-00072:003774.3752:06329
06330:+00004:-00027:+00112:003774.3752:06330
06331:+00003:-00031:+00016:003774.3752:06331
06332:+00026:+00019:-00108:003774.3752:06332
06333:+00028:-00005:+00090:003749.8178:06333
06334:+00013:+00018:+00100:003749.8178:06334
06335:-00005:+00015:+00142:003749.8178:06335
06336:+00038:+00048:+00146:003749.8178:06336
06337:-00001:+00027:+00043:003749.8178:06337
06338:-00071:+00036:-00176:003749.8178:06338
06339:-00100:+00043:-00144:003621.7062:06339
06340:-00104:-00010:-00015:003621.7062:06340
06341:-00141:+00005:-00064:003621.7062:06341
06342:-00084:-00014:-00045:003621.7062:06342
06343:-00071:-00027:-00004:003621.7062:06343
06344:-00074:-00046:-00036:003707.6113:06344
06345:-00044:+00009:+00002:003707.6113:06345
06346:+00001:-00017:+00084:003707.6113:06346
06347:+00003:+00000:+00129:003707.6113:06347
06348:-00023:+00028:+00049:003707.6113:06348
06349:-00031:+00046:-00006:003707.6113:06349
06350:-00039:+00041:-00048:003684.4538:06350
06351:-00054:+00070:-00062:003684.4538:06351
06352:-00027:+00030:+00041:003684.4538:06352
06353:-00023:+00011:+00048:003684.4538:06353
06354:+00001:+00020:-00105:003684.4538:06354
06355:+00022:+00039:-00147:003580.1020:06355
06356:+00056:-00004:-00107:003580.1020:06356
06357:+00091:+00011:+00006:003580.1020:06357
06358:+00110:-00014:+00040:003580.1020:06358
06359:+00142:-00001:+00078:003580.1020:06359
06360:+00130:+00000:+00069:003580.1020:06360
06361:+00102:+00023:+00058:003685.8625:06361
06362:+00019:-00015:+00026:003685.8625:06362
06363:-00005:-00006:-00065:003685.8625:06363
06364:-00040:+00004:-00044:003685.8625:06364
06365:-00054:+00020:-00093:003685.8625:06365
06366:-00030:-00006:-00022:003684.5019:06366
06367:-00050:-00026:+00019:003684.5019:06367
06368:-00047:-00036:+00016:003684.5019:06368
06369:-00044:-00064:+00118:003684.5019:06369
06370:-00031:-00053:+00045:003684.5019:06370
06371:-00070:-00065:-00037:003621.7062:06371
06372:-00040:-00075:-00010:003621.7062:06372
06373:-00086:-00058:-00131:003621.7062:06373
06374:-00097:-00075:-00122:003621.7062:06374
06375:-00051:-00054:-00059:003621.7062:06375
06376:+00000:-00044:-00094:003621.7062:06376
06377:-00008:-00043:-00153:003729.5854:06377
06378:+00039:-00006:-00076:003729.5854:06378
06379:+00078:-00001:+00084:003729.5854:06379
06380:+00089:+00003:+00053:003729.5854:06380
06381:+00093:+00056:+00112:003729.5854:06381
06382:+00094:+00082:+00140:003749.9094:06382
06383:+00099:+00059:+00060:003749.9094:06383
06384:+00038:+00084:-00042:003749.9094:06384
06385:+00049:+00089:-00112:003749.9094:06385
06386:-00034:+00096:-00199:003749.9094:06386
06387:-00051:+00114:-00132:003749.9094:06387
06388:-00077:+00096:-00079:003675.1079:06388
06389:-00110:+00074:+00020:003675.1079:06389
06390:-00098:+00062:-00005:003675.1079:06390
06391:-00089:+00045:-00021:003675.1079:06391
06392:-00071:+00025:+00082:003675.1079:06392
06393:-00071:+00051:-00003:003785.7202:06393
06394:-00099:+00023:+00069:003785.7202:06394
06395:-00097:-00009:+00162:003785.7202:06395
06396:-00096:-00005:+00006:003785.7202:06396
06397:-00081:+00005:-00247:003785.7202:06397
06398:-00071:+00008:-00203:003783.5039:06398
06399:-00025:-00019:-00165:003783.5039:06399
06400:+00003:-00027:-00072:003783.5039:06400
06401:+00013:-00017:+00110:003783.5039:06401
06402:+00110:-00011:+00121:003783.5039:06402
06403:+00106:-00031:-00018:003783.5039:06403
06404:+00121:+00017:+00080:003686.0229:06404
06405:+00140:+00009:+00175:003686.0229:06405
06406:+00128:-00035:+00029:003686.0229:06406
06407:+00073:+00037:+00064:003686.0229:06407
06408:+00081:+00021:+00073:003686.0229:06408
06409:+00023:+00005:-00036:003774.3920:06409
06410:-00037:+00006:-00186:003774.3920:06410
06411:-00053:-00045:-00095:003774.3920:06411
06412:-00058:-00044:-00063:003774.3920:06412
06413:-00029:-00040:-00027:003774.3920:06413
06414:-00024:-00063:+00092:003761.0212:06414
06415:-00010:-00065:+00150:003761.0212:06415
06416:-00036:-00050:+00042:003761.0212:06416
06417:-00035:-00018:+00021:003761.0212:06417
06418:-00039:-00016:+00006:003761.0212:06418
06419:-00047:+00013:+00005:003761.0212:06419
06420:-00052:+00027:-00011:003642.9050:06420
06421:-00072:+00025:+00090:003642.9050:06421
06422:-00064:+00025:+00082:003642.9050:06422
06423:-00081:+00047:+00010:003642.9050:06423
06424:-00044:+00051:-00087:003642.9050:06424
06425:-00047:+00040:-00025:003718.5332:06425
06426:-00010:+00044:-00040:003718.5332:06426
06427:+00019:+00059:-00025:003718.5332:06427
06428:+00029:+00065:+00013:003718.5332:06428
06429:+00051:+00076:+00045:003718.5332:06429
06430:+00030:+00085:+00082:003718.5332:06430
06431:+00036:+00098:+00113:003716.8811:06431
06432:+00001:+00074:+00061:003716.8811:06432
06433:-00013:+00083:+00021:003716.8811:06433
06434:-00026:+00056:+00042:003716.8811:06434
06435:-00035:+00084:+00002:003716.8811:06435
06436:-00052:+00034:-00062:003600.7763:06436
06437:-00018:+00047:-00032:003600.7763:06437
06438:-00008:+00054:-00014:003600.7763:06438
06439:-00007:+00037:-00043:003600.7763:06439
06440:+00029:+00037:+00036:003600.7763:06440
06441:+00011:+00024:+00017:003696.7050:06441
06442:+00007:+00010:+00018:003696.7050:06442
06443:-00009:+00025:+00063:003696.7050:06443
06444:-00004:+00026:+00083:003696.7050:06444
06445:+00001:+00045:+00003:003696.7050:06445
06446:-00019:+00047:+00059:003696.7050:06446
06447:-00008:+00067:-00057:003695.3181:06447
06448:-00008:+00062:-00047:003695.3181:06448
06449:-00007:+00040:-00013:003695.3181:06449
06450:+00005:+00047:-00063:003695.3181:06450
06451:+00035:+00033:-00112:003695.3181:06451
06452:+00033:+00043:-00065:003600.7373:06452
06453:+00011:+00035:+00012:003600.7373:06453
06454:+00020:+00006:+00143:003600.7373:06454
06455:+00002:+00022:+00102:003600.7373:06455
06456:+00001:+00037:+00057:003600.7373:06456
06457:-00016:+00018:-00004:003600.7373:06457
06458:-00026:+00013:-00004:003707.4968:06458
06459:-00031:+00052:-00063:003707.4968:06459
06460:-00048:+00010:-00083:003707.4968:06460
06461:-00047:+00028:-00093:003707.4968:06461
06462:-00044:+00036:-00080:003707.4968:06462
06463:-00064:+00025:+00035:003727.9047:06463
06464:-00066:+00021:-00032:003727.9047:06464
06465:-00033:+00043:-00122:003727.9047:06465
06466:-00010:+00070:-00090:003727.9047:06466
06467:-00004:+00058:-00013:003727.9047:06467
06468:+00018:+00083:+00018:003727.9047:06468
06469:+00027:+00095:-00006:003632.3144:06469
06470:+00025:+00086:-00021:003632.3144:06470
06471:+00044:+00093:-00128:003632.3144:06471
06472:+00050:+00097:-00154:003632.3144:06472
06473:+00012:+00055:+00127:003632.3144:06473
06474:+00035:+00081:+00161:003751.7963:06474
06475:+00008:+00068:+00111:003751.7963:06475
06476:+00044:+00054:+00018:003751.7963:06476
06477:+00006:+00054:-00031:003751.7963:06477
06478:-00053:+00049:-00134:003751.7963:06478
06479:-00049:+00042:-00095:003772.1577:06479
06480:-00004:+00037:+00063:003772.1577:06480
06481:-00027:+00032:+00110:003772.1577:06481
06482:-00028:-00004:+00211:003772.1577:06482
06483:-00054:-00015:+00165:003772.1577:06483
06484:-00048:-00002:+00018:003772.1577:06484
06485:-00046:+00004:+00044:003675.0588:06485
06486:-00016:+00017:+00052:003675.0588:06486
06487:-00053:+00002:-00042:003675.0588:06487
06488:+00030:-00006:-00073:003675.0588:06488
06489:+00011:-00024:-00083:003675.0588:06489
06490:+00009:-00025:-00121:003797.1586:06490
06491:+00015:-00041:+00042:003797.1586:06491
06492:+00001:-00089:+00316:003797.1586:06492
06493:-00013:-00112:+00295:003797.1586:06493
06494:+00003:-00086:-00070:003797.1586:06494
06495:+00019:-00093:-00166:003806.3251:06495
06496:+00050:-00088:-00081:003806.3251:06496
06497:+00032:-00060:+00029:003806.3251:06497
06498:+00008:-00082:+00075:003806.3251:06498
06499:+00051:-00054:+00114:003806.3251:06499
06500:+00008:-00029:+00047:003806.3251:06500
06501:+00002:-00043:-00020:003686.0881:06501
06502:-00015:-00052:+00023:003686.0881:06502
06503:-00036:-00049:+00016:003686.0881:06503
06504:-00017:-00027:-00053:003686.0881:06504
06505:-00028:-00034:-00063:003686.0881:06505
06506:-00037:-00014:-00068:003763.0644:06506
06507:-00031:-00004:-00143:003763.0644:06507
06508:-00030:+00024:-00093:003763.0644:06508
06509:-00036:+00039:-00048:003763.0644:06509
06510:-00018:+00042:-00049:003763.0644:06510
06511:-00023:+00047:+00039:003738.8376:06511
06512:+00006:+00058:+00139:003738.8376:06512
06513:+00010:+00083:+00099:003738.8376:06513
06514:+00006:+00071:-00008:003738.8376:06514
06515:+00002:+00072:+00034:003738.8376:06515
06516:-00001:+00062:-00066:003738.8376:06516
06517:-00039:+00055:-00082:003611.2070:06517
06518:-00003:+00065:-00043:003611.2070:06518
06519:+00003:+00016:+00073:003611.2070:06519
06520:+00016:+00032:+00023:003611.2070:06520
06521:-00024:+00019:-00007:003611.2070:06521
06522:-00009:-00021:+00016:003674.9707:06522
06523:-00025:-00034:-00002:003674.9707:06523
06524:-00028:-00022:+00043:003674.9707:06524
06525:-00030:-00053:+00086:003674.9707:06525
06526:-00066:-00054:+00065:003674.9707:06526
06527:-00065:-00064:-00091:003674.9707:06527
06528:-00054:-00074:-00039:003652.6425:06528
06529:-00066:-00084:-00042:003652.6425:06529
06530:-00056:-00094:-00015:003652.6425:06530
06531:-00028:-00115:+00102:003652.6425:06531
06532:-00014:-00128:+00087:003652.6425:06532
06533:-00026:-00145:-00067:003549.4682:06533
06534:-00001:-00110:-00018:003549.4682:06534
06535:-00014:-00142:+00044:003549.4682:06535
06536:-00013:-00100:-00036:003549.4682:06536
06537:+00001:-00078:-00002:003549.4682:06537
06538:+00020:-00076:+00063:003549.4682:06538
06539:-00002:-00062:+00040:003622.0808:06539
06540:+00000:-00009:-00058:003622.0808:06540
06541:-00006:+00006:+00020:003622.0808:06541
06542:+00003:+00018:-00112:003622.0808:06542
06543:-00018:+00050:-00038:003622.0808:06543
06544:+00031:+00040:+00111:003622.0808:06544
06545:-00003:+00031:+00103:003631.6838:06545
06546:-00009:+00080:+00069:003631.6838:06546
06547:+00011:+00093:+00052:003631.6838:06547
06548:-00035:+00097:+00052:003631.6838:06548
06549:-00017:+00105:-00018:003631.6838:06549
06550:-00021:+00109:-00022:003549.5207:06550
06551:-00002:+00093:+00041:003549.5207:06551
06552:-00035:+00056:+00026:003549.5207:06552
06553:-00014:+00082:-00015:003549.5207:06553
06554:-00035:+00042:+00028:003549.5207:06554
06555:-00016:+00025:-00023:003549.5207:06555
06556:-00002:+00038:-00029:003653.6735:06556
06557:+00009:+00012:-00048:003653.6735:06557
06558:+00013:-00003:-00018:003653.6735:06558
06559:+00008:-00017:-00005:003653.6735:06559
06560:+00023:+00001:+00145:003653.6735:06560
06561:+00038:-00027:+00171:003663.1376:06561
06562:+00006:-00007:+00076:003663.1376:06562
06563:+00000:-00030:-00049:003663.1376:06563
06564:-00036:-00033:-00065:003663.1376:06564
06565:-00063:-00041:-00015:003663.1376:06565
06566:-00085:-00047:-00048:003663.1376:06566
06567:-00083:-00042:-00049:003590.3742:06567
06568:-00046:-00092:-00018:003590.3742:06568
06569:-00066:-00089:-00093:003590.3742:06569
06570:-00064:-00069:-00108:003590.3742:06570
06571:-00054:-00085:-00024:003590.3742:06571
06572:-00036:-00084:-00030:003685.7736:06572
06573:+00007:-00097:-00094:003685.7736:06573
06574:+00040:-00078:-00033:003685.7736:06574
06575:+00091:-00058:-00004:003685.7736:06575
06576:+00082:-00047:-00015:003685.7736:06576
06577:+00068:-00034:+00032:003706.0600:06577
06578:+00055:-00004:+00040:003706.0600:06578
06579:+00066:+00022:-00050:003706.0600:06579
06580:+00025:+00040:-00093:003706.0600:06580
06581:+00042:+00087:-00098:003706.0600:06581
06582:+00028:+00071:-00105:003706.0600:06582
06583:+00035:+00108:-00161:003621.6748:06583
06584:-00005:+00098:-00091:003621.6748:06584
06585:-00025:+00113:-00075:003621.6748:06585
06586:-00054:+00114:+00025:003621.6748:06586
06587:-00032:+00130:+00050:003621.6748:06587
06588:-00114:+00093:+00000:003729.4946:06588
06589:-00082:+00106:-00025:003729.4946:06589
06590:-00074:+00108:+00033:003729.4946:06590
06591:-00088:+00101:-00070:003729.4946:06591
06592:-00063:+00061:-00079:003729.4946:06592
06593:-00067:+00073:-00147:003729.4946:06593
06594:-00042:+00037:-00087:003749.8012:06594
06595:-00032:+00007:-00109:003749.8012:06595
06596:-00022:+00027:-00085:003749.8012:06596
06597:+00033:-00021:+00010:003749.8012:06597
06598:+00010:-00034:+00033:003749.8012:06598
06599:+00065:+00006:+00047:003653.5336:06599
06600:+00059:-00024:+00066:003653.5336:06600
06601:+00023:-00008:+00113:003653.5336:06601
06602:+00015:-00017:-00043:003653.5336:06602
06603:-00009:-00030:-00027:003653.5336:06603
06604:-00039:-00047:+00012:003740.6123:06604
06605:-00040:-00013:-00096:003740.6123:06605
06606:-00036:-00053:-00072:003740.6123:06606
06607:-00036:-00064:+00037:003740.6123:06607
06608:-00039:-00075:-00007:003740.6123:06608
06609:-00010:-00071:-00015:003740.6123:06609
06610:-00024:-00126:+00098:003738.7883:06610
06611:-00018:-00093:+00084:003738.7883:06611
06612:+00001:-00084:-00024:003738.7883:06612
06613:+00006:-00094:+00089:003738.7883:06613
06614:+00002:-00055:+00134:003738.7883:06614
06615:-00022:-00051:-00006:003642.7614:06615
06616:-00010:-00027:+00017:003642.7614:06616
06617:-00004:-00020:+00078:003642.7614:06617
06618:-00035:-00014:-00048:003642.7614:06618
06619:-00012:-00002:-00007:003642.7614:06619
06620:-00011:+00011:+00003:003642.7614:06620
06621:-00025:-00004:-00023:003740.6040:06621
06622:-00038:+00033:-00036:003740.6040:06622
06623:-00035:+00010:+00004:003740.6040:06623
06624:-00048:+00023:+00015:003740.6040:06624
06625:-00064:+00025:+00034:003740.6040:06625
06626:-00036:+00013:+00057:003749.8012:06626
06627:-00052:-00002:+00090:003749.8012:06627
06628:-00044:+00036:-00002:003749.8012:06628
06629:-00037:+00026:-00015:003749.8012:06629
06630:-00037:+00012:+00017:003749.8012:06630
06631:-00011:+00026:-00043:003642.8491:06631
06632:+00021:+00038:-00063:003642.8491:06632
06633:+00010:-00009:-00094:003642.8491:06633
06634:+00012:+00021:-00079:003642.8491:06634
06635:+00019:-00014:-00058:003642.8491:06635
06636:-00009:-00016:-00021:003642.8491:06636
06637:-00022:-00002:-00001:003740.5791:06637
06638:-00019:+00034:+00015:003740.5791:06638
06639:-00005:+00016:+00096:003740.5791:06639
06640:-00022:+00031:+00098:003740.5791:06640
06641:+00000:+00041:+00014:003740.5791:06641
06642:+00005:+00066:-00003:003749.8342:06642
06643:+00005:+00048:-00024:003749.8342:06643
06644:+00015:+00043:-00173:003749.8342:06644
06645:-00012:+00053:-00002:003749.8342:06645
06646:-00020:+00014:+00052:003749.8342:06646
06647:-00040:-00014:-00026:003749.8342:06647
06648:-00001:-00003:+00018:003653.5493:06648
06649:+00005:-00018:+00033:003653.5493:06649
06650:+00015:-00034:+00044:003653.5493:06650
06651:+00031:-00026:+00123:003653.5493:06651
06652:+00010:-00052:+00118:003653.5493:06652
06653:-00018:-00034:+00087:003751.8046:06653
06654:+00003:+00003:+00005:003751.8046:06654
06655:-00014:-00020:+00007:003751.8046:06655
06656:-00051:-00028:+00027:003751.8046:06656
06657:-00032:-00004:-00070:003751.8046:06657
06658:-00017:-00020:-00028:003760.9462:06658
06659:-00054:-00038:-00020:003760.9462:06659
06660:-00054:-00009:-00002:003760.9462:06660
06661:+00004:-00046:+00108:003760.9462:06661
06662:-00014:-00068:+00168:003760.9462:06662
06663:-00020:-00045:+00016:003760.9462:06663
06664:+00045:-00043:+00044:003685.9577:06664
06665:+00007:-00072:+00057:003685.9577:06665
06666:-00006:-00054:-00045:003685.9577:06666
06667:+00036:-00062:-00113:003685.9577:06667
06668:+00029:-00079:-00008:003685.9577:06668
06669:+00012:-00050:-00110:003774.2990:06669
06670:+00066:-00008:-00053:003774.2990:06670
06671:+00043:-00017:+00086:003774.2990:06671
06672:+00108:+00003:+00027:003774.2990:06672
06673:+00105:+00038:+00021:003774.2990:06673
06674:+00118:+00056:+00001:003806.1201:06674
06675:+00113:+00073:+00018:003806.1201:06675
06676:+00064:+00132:-00056:003806.1201:06676
06677:+00044:+00161:-00037:003806.1201:06677
06678:+00000:+00155:-00086:003806.1201:06678
06679:-00056:+00124:-00064:003806.1201:06679
06680:-00088:+00147:+00071:003718.9213:06680
06681:-00149:+00114:+00001:003718.9213:06681
06682:-00177:+00099:-00260:003718.9213:06682
06683:-00129:+00073:-00179:003718.9213:06683
06684:-00104:+00046:-00028:003718.9213:06684
06685:-00126:+00037:+00007:003808.6154:06685
06686:-00080:+00018:+00274:003808.6154:06686
06687:-00067:-00062:+00032:003808.6154:06687
06688:-00063:-00019:-00144:003808.6154:06688
06689:-00010:-00047:-00129:003808.6154:06689
06690:-00009:-00041:-00133:003829.0952:06690
06691:+00011:-00054:-00088:003829.0952:06691
06692:+00124:-00038:+00072:003829.0952:06692
06693:+00108:-00059:+00131:003829.0952:06693
06694:+00074:-00056:+00227:003829.0952:06694
06695:+00101:-00075:+00213:003707.9096:06695
06696:+00081:-00056:+00268:003707.9096:06696
06697:+00043:-00109:+00120:003707.9096:06697
06698:+00023:-00057:+00003:003707.9096:06698
06699:+00069:-00062:-00059:003707.9096:06699
06700:+00041:-00054:-00054:003707.9096:06700
06701:+00022:-00042:-00210:003808.5981:06701
06702:-00011:-00065:-00190:003808.5981:06702
06703:-00055:-00105:-00009:003808.5981:06703
06704:-00097:-00093:-00041:003808.5981:06704
06705:-00066:-00101:+00017:003808.5981:06705
06706:-00041:-00126:+00177:003794.7233:06706
06707:-00046:-00103:+00118:003794.7233:06707
06708:-00032:-00087:+00092:003794.7233:06708
06709:-00011:-00084:+00137:003794.7233:06709
06710:-00045:-00069:+00092:003794.7233:06710
06711:-00038:-00060:-00061:003664.2163:06711
06712:-00017:-00047:-00021:003664.2163:06712
06713:-00005:-00028:-00007:003664.2163:06713
06714:+00018:-00004:-00104:003664.2163:06714
06715:+00038:+00001:-00046:003664.2163:06715
06716:+00048:-00034:+00094:003664.2163:06716
06717:+00022:-00009:-00011:003740.6372:06717
06718:+00055:+00032:-00055:003740.6372:06718
06719:+00075:+00048:+00015:003740.6372:06719
06720:+00055:+00051:+00015:003740.6372:06720
06721:+00045:+00072:+00107:003740.6372:06721
06722:+00009:+00066:+00223:003716.8322:06722
06723:+00002:+00079:+00134:003716.8322:06723
06724:-00062:+00063:-00066:003716.8322:06724
06725:-00075:+00045:-00143:003716.8322:06725
06726:-00147:+00021:-00107:003716.8322:06726
06727:-00143:+00035:-00166:003716.8322:06727
06728:-00118:+00014:-00101:003580.0405:06728
06729:-00076:+00019:-00061:003580.0405:06729
06730:-00045:-00001:+00056:003580.0405:06730
06731:+00003:+00025:+00113:003580.0405:06731
06732:-00014:+00001:+00118:003580.0405:06732
06733:-00018:+00047:+00067:003664.2871:06733
06734:-00018:+00047:+00111:003664.2871:06734
06735:-00006:+00089:+00118:003664.2871:06735
06736:-00025:+00062:+00005:003664.2871:06736
06737:-00009:+00072:-00079:003664.2871:06737
06738:+00005:+00054:-00206:003664.2871:06738
06739:-00006:+00029:-00132:003652.4379:06739
06740:-00003:-00031:-00060:003652.4379:06740
06741:+00015:-00042:-00058:003652.4379:06741
06742:+00036:-00069:+00111:003652.4379:06742
06743:+00063:-00086:+00210:003652.4379:06743
06744:+00024:-00106:-00067:003559.5270:06744
06745:+00017:-00097:-00027:003559.5270:06745
06746:-00003:-00106:-00048:003559.5270:06746
06747:-00037:-00089:+00000:003559.5270:06747
06748:-00011:-00090:+00041:003559.5270:06748
06749:-00030:-00095:+00042:003559.5270:06749
06750:-00032:-00075:-00072:003664.2634:06750
06751:+00020:-00043:-00099:003664.2634:06751
06752:+00013:-00030:+00049:003664.2634:06752
06753:-00019:-00012:-00026:003664.2634:06753
06754:+00026:+00024:+00051:003664.2634:06754
06755:+00043:+00040:+00113:003684.5820:06755
06756:+00023:+00032:+00028:003684.5820:06756
06757:-00015:+00055:+00042:003684.5820:06757
06758:-00015:+00058:-00006:003684.5820:06758
06759:-00057:+00056:+00015:003684.5820:06759
06760:-00066:+00074:-00066:003684.5820:06760
06761:-00062:+00094:-00112:003590.5371:06761
06762:-00070:+00062:-00038:003590.5371:06762
06763:-00080:+00041:-00024:003590.5371:06763
06764:-00056:+00031:-00027:003590.5371:06764
06765:-00043:+00000:+00049:003590.5371:06765
06766:-00041:+00022:+00030:003696.8105:06766
06767:-00027:+00035:-00037:003696.8105:06767
06768:-00027:+00012:+00090:003696.8105:06768
06769:-00024:+00038:+00040:003696.8105:06769
06770:-00028:+00060:-00015:003696.8105:06770
06771:-00033:+00040:+00039:003696.8105:06771
06772:-00015:+00040:-00003:003716.9543:06772
06773:-00024:+00056:-00095:003716.9543:06773
06774:-00003:+00055:-00082:003716.9543:06774
06775:-00007:+00052:-00043:003716.9543:06775
06776:+00017:+00051:-00056:003716.9543:06776
06777:+00009:+00053:-00089:003621.7536:06777
06778:+00008:+00053:+00017:003621.7536:06778
06779:+00036:+00040:+00009:003621.7536:06779
06780:+00016:+00065:-00021:003621.7536:06780
06781:-00007:+00051:+00100:003621.7536:06781
06782:-00025:+00033:-00010:003729.7011:06782
06783:-00045:+00048:-00020:003729.7011:06783
06784:-00044:+00013:-00068:003729.7011:06784
06785:-00068:+00000:+00037:003729.7011:06785
06786:-00047:+00018:+00002:003729.7011:06786
06787:-00045:+00006:-00059:003729.7011:06787
06788:-00024:-00010:-00016:003727.9624:06788
06789:-00001:-00002:-00090:003727.9624:06789
06790:+00000:+00003:-00073:003727.9624:06790
06791:+00031:-00005:+00036:003727.9624:06791
06792:+00046:+00011:-00036:003727.9624:06792
06793:+00028:+00027:-00089:003643.0881:06793
06794:+00049:+00025:-00006:003643.0881:06794
06795:+00030:+00083:+00008:003643.0881:06795
06796:+00018:+00061:+00023:003643.0881:06796
06797:+00029:+00064:+00045:003643.0881:06797
06798:+00020:+00063:+00007:003643.0881:06798
06799:-00025:+00032:-00096:003740.8037:06799
06800:-00015:+00051:-00131:003740.8037:06800
06801:-00002:+00038:-00103:003740.8037:06801
06802:-00020:+00009:-00075:003740.8037:06802
06803:+00005:-00002:+00015:003740.8037:06803
06804:+00017:+00005:+00033:003727.9375:06804
06805:+00010:-00047:+00051:003727.9375:06805
06806:+00004:-00007:-00051:003727.9375:06806
06807:-00008:-00010:+00017:003727.9375:06807
06808:-00027:-00048:+00005:003727.9375:06808
06809:-00053:-00007:-00027:003727.9375:06809
06810:-00026:+00006:-00008:003642.9526:06810
06811:-00026:-00013:+00049:003642.9526:06811
06812:-00052:+00005:+00004:003642.9526:06812
06813:-00042:-00003:-00019:003642.9526:06813
06814:-00026:+00008:-00006:003642.9526:06814
06815:-00048:+00005:-00001:003718.7468:06815
06816:-00022:+00024:-00110:003718.7468:06816
06817:-00021:-00001:+00012:003718.7468:06817
06818:-00005:+00007:+00054:003718.7468:06818
06819:-00018:+00013:+00002:003718.7468:06819
06820:+00000:+00010:+00013:003727.9130:06820
06821:+00015:+00012:+00008:003727.9130:06821
06822:+00010:+00013:-00110:003727.9130:06822
06823:+00026:+00036:-00037:003727.9130:06823
06824:+00031:+00009:+00023:003727.9130:06824
06825:+00029:+00021:+00129:003727.9130:06825
06826:+00033:+00009:+00206:003621.8793:06826
06827:+00034:-00016:+00046:003621.8793:06827
06828:+00010:-00030:-00100:003621.8793:06828
06829:-00019:+00004:-00040:003621.8793:06829
06830:-00023:-00004:-00022:003621.8793:06830
06831:-00037:-00021:+00002:003718.6320:06831
06832:-00021:+00017:-00051:003718.6320:06832
06833:-00014:+00024:+00114:003718.6320:06833
06834:-00040:+00007:+00159:003718.6320:06834
06835:-00055:+00010:+00038:003718.6320:06835
06836:-00050:+00025:-00041:003718.6320:06836
06837:-00025:+00015:+00047:003738.9860:06837
06838:-00001:+00045:-00046:003738.9860:06838
06839:+00003:+00048:-00066:003738.9860:06839
06840:+00036:+00040:+00003:003738.9860:06840
06841:-00006:+00041:-00012:003738.9860:06841
06842:-00002:+00038:-00018:003653.7019:06842
06843:-00021:+00012:+00097:003653.7019:06843
06844:-00008:+00048:+00047:003653.7019:06844
06845:+00019:+00037:-00017:003653.7019:06845
06846:-00014:-00002:+00006:003653.7019:06846
06847:+00000:+00022:+00052:003752.0058:06847
06848:-00023:+00011:+00020:003752.0058:06848
06849:-00017:-00006:+00020:003752.0058:06849
06850:-00037:-00005:-00029:003752.0058:06850
06851:-00010:-00005:+00035:003752.0058:06851
06852:-00056:-00031:+00080:003752.0058:06852
06853:-00012:+00005:+00028:003772.3510:06853
06854:-00014:-00031:+00002:003772.3510:06854
06855:+00000:-00026:+00014:003772.3510:06855
06856:-00032:-00012:-00001:003772.3510:06856
06857:-00042:-00036:+00063:003772.3510:06857
06858:-00045:-00019:+00030:003697.0283:06858
06859:+00003:-00033:-00031:003697.0283:06859
06860:+00017:-00017:-00015:003697.0283:06860
06861:+00036:+00001:-00024:003697.0283:06861
06862:+00040:-00003:-00035:003697.0283:06862
06863:+00069:-00032:+00017:003808.8142:06863
06864:+00052:-00007:+00047:003808.8142:06864
06865:+00081:-00009:+00097:003808.8142:06865
06866:+00063:-00036:+00014:003808.8142:06866
06867:+00055:-00013:-00017:003808.8142:06867
06868:+00061:-00002:-00018:003808.8142:06868
06869:+00046:-00009:-00019:003806.3168:06869
06870:+00005:+00004:-00019:003806.3168:06870
06871:-00021:-00017:+00016:003806.3168:06871
06872:-00023:+00006:+00009:003806.3168:06872
06873:-00031:+00002:-00047:003806.3168:06873
06874:-00059:+00003:+00002:003707.9423:06874
06875:-00042:-00017:+00049:003707.9423:06875
06876:-00054:-00004:+00020:003707.9423:06876
06877:-00054:+00001:-00008:003707.9423:06877
06878:-00030:+00003:+00078:003707.9423:06878
06879:-00034:-00009:+00059:003785.8225:06879
06880:-00069:-00012:-00081:003785.8225:06880
06881:+00001:+00019:-00118:003785.8225:06881
06882:-00004:-00005:+00008:003785.8225:06882
06883:+00020:-00006:-00023:003785.8225:06883
06884:+00033:+00018:+00028:003785.8225:06884
06885:+00055:+00033:+00247:003749.9919:06885
06886:+00035:-00009:+00195:003749.9919:06886
06887:+00013:+00023:+00050:003749.9919:06887
06888:+00013:+00016:-00025:003749.9919:06888
06889:-00005:+00003:-00002:003749.9919:06889
06890:-00020:+00018:+00000:003643.0085:06890
06891:-00012:+00015:-00006:003643.0085:06891
06892:-00035:+00021:+00043:003643.0085:06892
06893:-00055:-00004:+00004:003643.0085:06893
06894:-00046:+00022:-00059:003643.0085:06894
06895:-00042:-00006:-00004:003707.6770:06895
06896:-00045:-00021:+00043:003707.6770:06896
06897:-00083:-00021:+00029:003707.6770:06897
06898:-00050:-00014:+00000:003707.6770:06898
06899:-00054:-00022:+00048:003707.6770:06899
06900:-00038:-00021:-00013:003707.6770:06900
06901:-00015:-00046:-00059:003684.5341:06901
06902:+00001:-00032:-00053:003684.5341:06902
06903:+00006:-00040:-00042:003684.5341:06903
06904:+00027:-00047:+00111:003684.5341:06904
06905:+00043:-00058:+00038:003684.5341:06905
06906:+00010:-00044:+00014:003569.9953:06906
06907:+00050:-00051:+00035:003569.9953:06907
06908:+00049:-00032:-00006:003569.9953:06908
06909:+00022:-00010:-00051:003569.9953:06909
06910:+00023:-00006:-00065:003569.9953:06910
06911:+00019:+00009:-00002:003569.9953:06911
06912:+00003:+00019:-00079:003643.1682:06912
06913:-00015:+00010:-00099:003643.1682:06913
06914:-00032:+00016:-00023:003643.1682:06914
06915:-00051:+00012:-00065:003643.1682:06915
06916:-00042:+00041:-00078:003643.1682:06916
06917:-00042:+00022:+00026:003652.8471:06917
06918:-00049:+00037:+00123:003652.8471:06918
06919:-00028:+00037:+00033:003652.8471:06919
06920:-00049:+00013:-00042:003652.8471:06920
06921:-00038:+00012:+00064:003652.8471:06921
06922:-00011:+00014:-00010:003652.8471:06922
06923:-00001:+00033:-00047:003559.7780:06923
06924:+00004:+00013:+00009:003559.7780:06924
06925:+00019:+00014:-00100:003559.7780:06925
06926:+00018:+00015:-00077:003559.7780:06926
06927:+00010:+00005:-00034:003559.7780:06927
06928:+00003:+00005:+00001:003559.7780:06928
06929:-00020:-00007:+00037:003653.8403:06929
06930:-00038:+00009:+00015:003653.8403:06930
06931:-00050:-00033:-00024:003653.8403:06931
06932:-00046:-00018:-00019:003653.8403:06932
06933:-00046:+00003:+00044:003653.8403:06933
06934:-00045:-00005:+00024:003663.3991:06934
06935:-00069:-00034:-00018:003663.3991:06935
06936:-00050:-00009:-00030:003663.3991:06936
06937:-00063:-00010:-00013:003663.3991:06937
06938:-00044:-00047:+00023:003663.3991:06938
06939:-00063:-00028:-00083:003663.3991:06939
06940:-00014:-00013:-00002:003590.5683:06940
06941:-00021:-00037:-00026:003590.5683:06941
06942:-00010:-00025:+00016:003590.5683:06942
06943:+00007:+00019:+00003:003590.5683:06943
06944:+00013:+00015:+00026:003590.5683:06944
06945:-00003:+00035:+00013:003685.9677:06945
06946:+00047:+00057:-00061:003685.9677:06946
06947:+00049:+00057:-00029:003685.9677:06947
06948:+00012:+00065:-00007:003685.9677:06948
06949:+00034:+00096:-00079:003685.9677:06949
06950:+00028:+00085:-00074:003727.9707:06950
06951:+00007:+00096:-00039:003727.9707:06951
06952:+00010:+00091:-00041:003727.9707:06952
06953:+00034:+00073:-00071:003727.9707:06953
06954:+00016:+00056:+00021:003727.9707:06954
06955:+00014:+00070:+00053:003727.9707:06955
06956:-00016:+00044:+00035:003632.3701:06956
06957:-00025:+00055:+00030:003632.3701:06957
06958:-00030:+00048:+00017:003632.3701:06958
06959:-00056:+00015:-00048:003632.3701:06959
06960:-00056:+00039:-00080:003632.3701:06960
06961:-00053:+00013:-00042:003740.7788:06961
06962:-00032:+00023:-00050:003740.7788:06962
06963:-00049:+00023:-00016:003740.7788:06963
06964:+00014:+00017:+00052:003740.7788:06964
06965:+00009:-00033:+00061:003740.7788:06965
06966:+00014:-00001:-00019:003740.7788:06966
06967:+00028:-00037:+00018:003750.0170:06967
06968:+00031:-00050:-00005:003750.0170:06968
06969:-00010:-00011:-00101:003750.0170:06969
06970:+00032:-00032:-00138:003750.0170:06970
06971:+00021:-00050:-00091:003750.0170:06971
06972:+00027:-00009:-00150:003643.0168:06972
06973:+00048:-00034:-00063:003643.0168:06973
06974:+00045:-00063:+00135:003643.0168:06974
06975:+00041:-00023:+00075:003643.0168:06975
06976:+00046:-00019:+00098:003643.0168:06976
06977:+00040:-00005:+00096:003763.2248:06977
06978:+00017:-00018:+00040:003763.2248:06978
06979:-00008:+00007:-00013:003763.2248:06979
06980:+00000:+00009:+00018:003763.2248:06980
06981:-00009:+00017:-00028:003763.2248:06981
06982:-00031:+00007:-00094:003763.2248:06982
06983:-00011:+00017:-00025:003750.0502:06983
06984:-00033:-00004:-00033:003750.0502:06984
06985:+00002:+00038:-00028:003750.0502:06985
06986:-00011:+00018:+00063:003750.0502:06986
06987:+00002:+00024:+00114:003750.0502:06987
06988:-00001:+00019:+00018:003664.4580:06988
06989:+00019:+00026:+00076:003664.4580:06989
06990:-00018:+00037:+00063:003664.4580:06990
06991:-00017:+00051:-00028:003664.4580:06991
06992:-00014:+00015:+00072:003664.4580:06992
06993:-00020:-00001:+00060:003751.9804:06993
06994:-00014:-00004:+00069:003751.9804:06994
06995:+00016:+00006:-00004:003751.9804:06995
06996:+00048:+00009:-00077:003751.9804:06996
06997:+00029:-00027:-00029:003751.9804:06997
06998:+00033:-00012:-00016:003751.9804:06998
06999:+00045:-00024:+00000:003750.1252:06999
07000:+00009:-00041:+00121:003750.1252:07000
07001:+00016:-00030:+00057:003750.1252:07001
07002:-00008:-00028:+00095:003750.1252:07002
07003:-00012:-00066:+00096:003750.1252:07003
07004:-00028:-00029:+00128:003653.6857:07004
07005:-00035:-00066:+00048:003653.6857:07005
07006:-00063:-00054:-00041:003653.6857:07006
07007:-00053:-00035:-00059:003653.6857:07007
07008:-00036:-00046:-00036:003653.6857:07008
07009:-00032:-00055:-00044:003653.6857:07009
07010:-00043:-00042:-00082:003751.9470:07010
07011:+00033:-00050:+00023:003751.9470:07011
07012:-00008:-00093:+00067:003751.9470:07012
07013:+00022:-00049:+00030:003751.9470:07013
07014:+00025:-00039:+00141:003751.9470:07014
07015:+00037:-00052:+00050:003761.0798:07015
07016:-00018:-00062:-00028:003761.0798:07016
07017:+00048:-00010:+00021:003761.0798:07017
07018:+00026:-00035:+00125:003761.0798:07018
07019:+00029:-00032:+00010:003761.0798:07019
07020:+00015:+00008:-00078:003664.4016:07020
07021:+00030:+00010:-00021:003664.4016:07021
07022:+00001:+00004:+00002:003664.4016:07022
07023:+00029:+00017:-00045:003664.4016:07023
07024:+00065:+00028:+00046:003664.4016:07024
07025:+00077:+00014:-00069:003664.4016:07025
07026:+00048:+00011:-00042:003774.5021:07026
07027:+00093:+00057:+00090:003774.5021:07027
07028:+00097:+00057:+00147:003774.5021:07028
07029:+00024:+00057:+00055:003774.5021:07029
07030:+00015:+00091:+00066:003774.5021:07030
07031:+00018:+00096:+00102:003794.9018:07031
07032:-00093:+00056:+00026:003794.9018:07032
07033:-00108:+00067:-00198:003794.9018:07033
07034:-00103:+00043:-00308:003794.9018:07034
07035:-00111:-00005:-00250:003794.9018:07035
07036:-00041:+00017:-00031:003697.0771:07036
07037:-00035:-00025:+00173:003697.0771:07037
07038:-00053:-00096:+00391:003697.0771:07038
07039:-00013:-00071:+00142:003697.0771:07039
07040:-00047:-00108:+00035:003697.0771:07040
07041:-00044:-00108:-00334:003697.0771:07041
07042:-00069:-00075:-00295:003774.4855:07042
07043:+00053:-00024:-00120:003774.4855:07043
07044:+00034:-00043:+00066:003774.4855:07044
07045:+00042:-00016:+00148:003774.4855:07045
07046:+00042:-00039:+00372:003774.4855:07046
07047:+00025:-00041:+00353:003772.3171:07047
07048:+00016:-00067:+00188:003772.3171:07048
07049:-00019:-00012:-00040:003772.3171:07049
07050:-00005:-00013:+00018:003772.3171:07050
07051:+00033:-00014:-00071:003772.3171:07051
07052:+00064:-00002:-00244:003664.3854:07052
07053:+00076:-00019:-00120:003664.3854:07053
07054:+00023:-00006:-00065:003664.3854:07054
07055:-00012:+00023:-00252:003664.3854:07055
07056:+00021:+00032:-00129:003664.3854:07056
07057:+00067:+00010:+00059:003664.3854:07057
07058:+00047:+00035:+00035:003729.7509:07058
07059:+00063:+00068:+00129:003729.7509:07059
07060:+00034:+00051:+00418:003729.7509:07060
07061:+00020:+00066:+00132:003729.7509:07061
07062:-00062:+00093:+00026:003729.7509:07062
07063:-00095:+00085:-00005:003717.0849:07063
07064:-00133:+00055:-00075:003717.0849:07064
07065:-00175:+00082:-00320:003717.0849:07065
07066:-00147:+00082:-00106:003717.0849:07066
07067:-00116:+00012:+00000:003717.0849:07067
07068:-00086:+00019:-00043:003717.0849:07068
07069:-00083:+00016:+00018:003590.4675:07069
07070:-00042:-00046:+00092:003590.4675:07070
07071:-00029:+00005:-00071:003590.4675:07071
07072:-00048:-00018:-00060:003590.4675:07072
07073:-00053:-00022:+00189:003590.4675:07073
07074:-00060:-00052:+00097:003675.2199:07074
07075:-00075:-00007:-00051:003675.2199:07075
07076:-00063:-00062:-00024:003675.2199:07076
07077:-00112:-00056:-00099:003675.2199:07077
07078:-00103:-00061:-00252:003675.2199:07078
07079:-00035:-00025:-00125:003675.2199:07079
07080:+00045:-00063:-00004:003684.4777:07080
07081:+00085:+00005:+00096:003684.4777:07081
07082:+00135:+00049:+00047:003684.4777:07082
07083:+00136:+00028:+00076:003684.4777:07083
07084:+00198:+00054:+00008:003684.4777:07084
07085:+00172:+00107:+00036:003580.2019:07085
07086:+00132:+00088:+00080:003580.2019:07086
07087:+00047:+00073:+00088:003580.2019:07087
07088:+00031:+00071:-00103:003580.2019:07088
07089:-00019:+00081:-00169:003580.2019:07089
07090:-00048:+00048:-00079:003580.2019:07090
07091:-00095:+00034:-00086:003685.8867:07091
07092:-00060:+00022:-00083:003685.8867:07092
07093:-00066:-00032:+00089:003685.8867:07093
07094:-00031:-00012:+00004:003685.8867:07094
07095:-00060:-00012:+00038:003685.8867:07095
07096:-00063:-00048:-00017:003706.2304:07096
07097:-00112:-00027:+00016:003706.2304:07097
07098:-00046:-00013:+00033:003706.2304:07098
07099:-00044:-00023:+00034:003706.2304:07099
07100:-00081:-00045:+00034:003706.2304:07100
07101:-00083:-00047:+00054:003621.8400:07101
07102:-00032:-00014:+00024:003621.8400:07102
07103:-00050:-00024:-00060:003621.8400:07103
07104:-00034:-00012:-00068:003621.8400:07104
07105:+00012:+00006:-00014:003621.8400:07105
07106:+00013:-00009:-00012:003621.8400:07106
07107:+00036:-00002:-00048:003718.6650:07107
07108:+00026:+00022:-00058:003718.6650:07108
07109:-00008:-00021:-00042:003718.6650:07109
07110:-00037:+00008:-00030:003718.6650:07110
07111:-00005:+00034:+00046:003718.6650:07111
07112:-00020:+00017:+00061:003738.8872:07112
07113:+00004:+00022:+00067:003738.8872:07113
07114:-00010:+00031:-00028:003738.8872:07114
07115:+00001:+00033:-00028:003738.8872:07115
07116:-00033:-00004:-00050:003738.8872:07116
07117:-00033:+00035:-00054:003738.8872:07117
07118:-00022:+00035:-00061:003653.6699:07118
07119:-00014:+00014:+00015:003653.6699:07119
07120:-00030:+00024:-00036:003653.6699:07120
07121:-00016:+00041:+00045:003653.6699:07121
07122:-00016:+00041:+00059:003653.6699:07122
07123:-00027:+00041:-00033:003752.0058:07123
07124:+00021:+00063:+00059:003752.0058:07124
07125:+00012:+00060:+00110:003752.0058:07125
07126:+00006:+00064:+00144:003752.0058:07126
07127:+00034:+00080:-00003:003752.0058:07127
07128:+00035:+00062:-00008:003749.9753:07128
07129:+00010:+00026:+00001:003749.9753:07129
07130:-00009:+00033:-00063:003749.9753:07130
07131:-00019:+00000:-00002:003749.9753:07131
07132:-00024:-00036:-00007:003749.9753:07132
07133:-00024:-00049:-00100:003749.9753:07133
07134:-00009:-00031:-00078:003642.9765:07134
07135:-00003:-00064:+00001:003642.9765:07135
07136:+00020:-00044:+00113:003642.9765:07136
07137:+00011:-00040:+00093:003642.9765:07137
07138:+00012:-00059:+00259:003642.9765:07138
07139:+00016:-00059:+00194:003740.6955:07139
07140:-00048:-00043:+00019:003740.6955:07140
07141:-00069:-00076:-00056:003740.6955:07141
07142:-00069:-00057:-00246:003740.6955:07142
07143:-00098:-00065:-00297:003740.6955:07143
07144:-00053:-00068:-00151:003740.6955:07144
07145:-00039:-00091:-00076:003738.8789:07145
07146:-00017:-00078:-00023:003738.8789:07146
07147:-00009:-00065:-00018:003738.8789:07147
07148:+00029:-00057:+00070:003738.8789:07148
07149:+00034:-00042:+00079:003738.8789:07149
07150:+00006:-00036:+00030:003642.9208:07150
07151:+00036:+00018:+00098:003642.9208:07151
07152:-00006:+00021:+00031:003642.9208:07152
07153:-00015:+00040:-00076:003642.9208:07153
07154:-00036:+00072:-00045:003642.9208:07154
07155:-00020:+00059:-00093:003729.7094:07155
07156:-00053:+00114:-00096:003729.7094:07156
07157:+00001:+00074:-00108:003729.7094:07157
07158:+00014:+00067:-00022:003729.7094:07158
07159:+00021:+00062:-00022:003729.7094:07159
07160:+00045:+00099:-00070:003729.7094:07160
07161:+00050:+00072:-00006:003750.0170:07161
07162:+00020:+00079:+00021:003750.0170:07162
07163:-00006:+00073:+00037:003750.0170:07163
07164:+00010:+00072:+00079:003750.0170:07164
07165:-00001:+00058:-00031:003750.0170:07165
07166:-00020:+00085:-00068:003632.3933:07166
07167:-00035:+00046:+00046:003632.3933:07167
07168:-00025:+00039:+00036:003632.3933:07168
07169:-00040:+00008:-00041:003632.3933:07169
07170:+00003:+00006:+00013:003632.3933:07170
07171:-00004:-00012:-00072:003632.3933:07171
07172:+00014:-00024:-00119:003740.7871:07172
07173:+00030:-00046:-00028:003740.7871:07173
07174:+00046:-00048:+00094:003740.7871:07174
07175:+00036:-00040:-00006:003740.7871:07175
07176:+00035:-00049:+00041:003740.7871:07176
07177:+00010:-00040:+00089:003738.8872:07177
07178:-00024:-00040:-00006:003738.8872:07178
07179:-00037:-00027:-00082:003738.8872:07179
07180:-00012:-00012:-00008:003738.8872:07180
07181:-00039:-00059:-00082:003738.8872:07181
07182:-00012:-00036:-00060:003632.3144:07182
07183:-00001:-00061:+00086:003632.3144:07183
07184:+00015:-00075:+00150:003632.3144:07184
07185:-00009:-00040:+00045:003632.3144:07185
07186:-00005:-00064:-00004:003632.3144:07186
07187:-00037:-00041:-00029:003632.3144:07187
07188:-00012:-00025:+00000:003740.8288:07188
07189:-00002:+00003:-00047:003740.8288:07189
07190:-00033:+00033:+00026:003740.8288:07190
07191:-00036:+00035:+00083:003740.8288:07191
07192:-00036:+00054:+00064:003740.8288:07192
07193:-00037:+00047:+00024:003749.9919:07193
07194:+00015:+00056:-00007:003749.9919:07194
07195:-00013:+00080:+00006:003749.9919:07195
07196:-00011:+00074:+00101:003749.9919:07196
07197:+00013:+00066:+00053:003749.9919:07197
07198:+00036:+00069:+00027:003749.9919:07198
07199:+00011:+00065:+00029:003664.4094:07199
07200:-00024:+00020:+00043:003664.4094:07200
07201:-00020:+00004:+00063:003664.4094:07201
07202:-00014:+00021:-00034:003664.4094:07202
07203:-00016:-00021:-00078:003664.4094:07203
07204:-00013:-00009:+00041:003785.8994:07204
07205:-00004:-00030:+00021:003785.8994:07205
07206:-00009:-00049:+00075:003785.8994:07206
07207:+00014:-00028:+00039:003785.8994:07207
07208:+00035:-00032:+00038:003785.8994:07208
07209:+00017:-00067:+00059:003794.9951:07209
07210:-00025:-00042:+00069:003794.9951:07210
07211:-00036:-00047:+00005:003794.9951:07211
07212:-00030:-00054:-00078:003794.9951:07212
07213:-00055:-00052:-00096:003794.9951:07213
07214:-00014:-00011:-00134:003794.9951:07214
07215:-00029:-00047:-00099:003686.0556:07215
07216:-00006:-00024:+00010:003686.0556:07216
07217:+00029:-00033:+00053:003686.0556:07217
07218:+00021:-00037:+00091:003686.0556:07218
07219:+00011:+00009:+00121:003686.0556:07219
07220:+00033:-00006:+00069:003785.9245:07220
07221:+00003:-00017:-00048:003785.9245:07221
07222:+00001:+00021:-00016:003785.9245:07222
07223:+00000:+00036:-00019:003785.9245:07223
07224:-00032:+00000:-00099:003785.9245:07224
07225:-00048:+00009:+00000:003795.0458:07225
07226:-00027:+00000:+00045:003795.0458:07226
07227:-00059:-00007:-00018:003795.0458:07227
07228:-00055:-00019:+00049:003795.0458:07228
07229:-00053:+00005:+00042:003795.0458:07229
07230:-00035:-00006:-00016:003795.0458:07230
07231:-00040:-00002:+00039:003664.4580:07231
07232:-00034:+00034:+00019:003664.4580:07232
07233:-00029:+00017:-00003:003664.4580:07233
07234:-00054:+00035:-00037:003664.4580:07234
07235:-00028:+00009:+00009:003664.4580:07235
07236:-00018:+00003:-00067:003751.9721:07236
07237:-00034:+00018:-00065:003751.9721:07237
07238:-00009:+00008:-00011:003751.9721:07238
07239:-00004:-00036:+00068:003751.9721:07239
07240:+00023:+00005:+00024:003751.9721:07240
07241:+00039:+00003:+00084:003716.9707:07241
07242:+00046:-00020:+00057:003716.9707:07242
07243:+00024:+00018:+00024:003716.9707:07243
07244:+00030:+00018:+00011:003716.9707:07244
07245:+00030:+00022:-00049:003716.9707:07245
07246:+00014:+00038:-00044:003716.9707:07246
07247:-00018:+00010:+00016:003590.5061:07247
07248:-00035:-00002:+00008:003590.5061:07248
07249:-00032:-00004:+00037:003590.5061:07249
07250:-00032:-00007:+00020:003590.5061:07250
07251:-00032:-00013:-00017:003590.5061:07251
07252:-00052:-00024:-00019:003653.7763:07252
07253:-00039:-00026:+00035:003653.7763:07253
07254:-00031:-00051:+00075:003653.7763:07254
07255:-00051:-00056:+00022:003653.7763:07255
07256:-00049:-00049:-00019:003653.7763:07256
07257:-00063:-00055:+00029:003653.7763:07257
07258:-00066:-00076:+00067:003642.2075:07258
07259:-00059:-00072:+00011:003642.2075:07259
07260:-00034:-00039:-00027:003642.2075:07260
07261:-00031:-00077:-00064:003642.2075:07261
07262:+00016:-00038:-00082:003642.2075:07262
07263:+00011:-00046:+00019:003539.4426:07263
07264:+00037:-00011:+00071:003539.4426:07264
07265:+00048:-00008:+00145:003539.4426:07265
07266:+00040:+00013:-00082:003539.4426:07266
07267:+00010:+00016:-00069:003539.4426:07267
07268:+00031:+00027:+00116:003539.4426:07268
07269:+00015:+00045:-00046:003632.5820:07269
07270:-00043:+00065:-00124:003632.5820:07270
07271:-00003:+00070:-00021:003632.5820:07271
07272:+00003:+00046:-00082:003632.5820:07272
07273:-00039:+00047:-00083:003632.5820:07273
07274:+00020:+00053:+00074:003642.1682:07274
07275:+00007:+00040:+00068:003642.1682:07275
07276:-00017:+00045:+00003:003642.1682:07276
07277:+00015:+00030:-00007:003642.1682:07277
07278:-00023:+00032:+00051:003642.1682:07278
07279:-00049:+00039:+00007:003642.1682:07279
07280:-00030:+00054:+00017:003559.6716:07280
07281:-00026:+00034:+00031:003559.6716:07281
07282:-00030:+00033:-00045:003559.6716:07282
07283:-00050:+00023:-00051:003559.6716:07283
07284:-00034:+00010:-00012:003559.6716:07284
07285:-00017:-00003:-00053:003559.6716:07285
07286:+00001:+00000:-00050:003675.1635:07286
07287:+00007:+00022:-00065:003675.1635:07287
07288:+00026:+00006:+00098:003675.1635:07288
07289:+00006:-00042:+00036:003675.1635:07289
07290:-00002:-00007:-00026:003675.1635:07290
07291:+00018:-00011:-00047:003684.5661:07291
07292:+00001:-00038:-00098:003684.5661:07292
07293:-00001:-00011:-00046:003684.5661:07293
07294:-00001:-00034:-00024:003684.5661:07294
07295:+00016:-00031:-00006:003684.5661:07295
07296:+00004:-00036:-00027:003600.9318:07296
07297:+00022:-00020:+00002:003600.9318:07297
07298:-00005:-00033:+00023:003600.9318:07298
07299:+00003:-00008:-00001:003600.9318:07299
07300:-00053:-00016:+00007:003600.9318:07300
07301:-00030:+00012:-00042:003600.9318:07301
07302:-00046:-00001:-00028:003707.7014:07302
07303:-00070:+00029:-00067:003707.7014:07303
07304:-00085:+00000:+00031:003707.7014:07304
07305:-00033:+00013:+00031:003707.7014:07305
07306:-00046:-00018:-00042:003707.7014:07306
07307:-00044:+00011:-00029:003706.1088:07307
07308:-00014:-00021:+00048:003706.1088:07308
07309:-00038:-00031:+00034:003706.1088:07309
07310:-00028:-00016:-00025:003706.1088:07310
07311:-00005:-00033:+00022:003706.1088:07311
07312:-00009:-00034:+00035:003706.1088:07312
07313:-00010:+00005:-00047:003632.3225:07313
07314:-00035:+00002:+00091:003632.3225:07314
07315:-00040:-00005:+00059:003632.3225:07315
07316:-00035:+00026:-00016:003632.3225:07316
07317:-00003:+00051:-00031:003632.3225:07317
07318:+00015:+00071:-00027:003740.7036:07318
07319:+00015:+00058:-00032:003740.7036:07319
07320:+00036:+00056:+00013:003740.7036:07320
07321:+00035:+00101:-00031:003740.7036:07321
07322:+00013:+00071:-00097:003740.7036:07322
07323:+00013:+00082:-00111:003740.7036:07323
07324:+00016:+00100:-00010:003738.9282:07324
07325:+00020:+00064:-00023:003738.9282:07325
07326:+00008:+00080:-00034:003738.9282:07326
07327:+00013:+00045:-00016:003738.9282:07327
07328:-00003:+00066:+00011:003738.9282:07328
07329:-00004:+00053:-00019:003642.9687:07329
07330:-00012:+00070:-00022:003642.9687:07330
07331:-00035:+00037:+00018:003642.9687:07331
07332:+00004:+00034:-00037:003642.9687:07332
07333:-00017:+00029:-00066:003642.9687:07333
07334:-00010:+00008:+00064:003740.7622:07334
07335:-00034:-00020:+00143:003740.7622:07335
07336:-00047:-00008:+00143:003740.7622:07336
07337:-00042:-00051:+00076:003740.7622:07337
07338:-00097:-00049:-00004:003740.7622:07338
07339:-00087:-00050:-00115:003740.7622:07339
07340:-00126:-00075:-00116:003727.9130:07340
07341:-00085:-00054:-00110:003727.9130:07341
07342:-00044:-00066:-00010:003727.9130:07342
07343:-00051:-00093:+00049:003727.9130:07343
07344:-00030:-00094:+00091:003727.9130:07344
07345:-00037:-00088:+00056:003632.3144:07345
07346:+00000:-00094:+00064:003632.3144:07346
07347:+00004:-00078:-00021:003632.3144:07347
07348:+00032:-00043:-00043:003632.3144:07348
07349:+00029:-00049:+00053:003632.3144:07349
07350:+00024:-00028:+00141:003632.3144:07350
07351:+00027:-00019:+00009:003718.5825:07351
07352:+00023:+00012:-00155:003718.5825:07352
07353:+00046:+00026:-00129:003718.5825:07353
07354:+00025:+00029:-00109:003718.5825:07354
07355:+00051:+00078:-00122:003718.5825:07355
07356:+00062:+00061:-00050:003716.9951:07356
07357:+00082:+00096:+00057:003716.9951:07357
07358:+00066:+00125:-00043:003716.9951:07358
07359:+00052:+00119:-00021:003716.9951:07359
07360:+00027:+00076:+00219:003716.9951:07360
07361:+00029:+00108:+00127:003611.2773:07361
07362:-00023:+00115:+00102:003611.2773:07362
07363:-00004:+00075:+00086:003611.2773:07363
07364:-00029:+00110:-00089:003611.2773:07364
07365:-00046:+00060:-00217:003611.2773:07365
07366:-00069:+00097:-00176:003611.2773:07366
07367:-00075:+00042:-00183:003707.6359:07367
07368:-00074:+00060:-00153:003707.6359:07368
07369:-00062:+00019:+00184:003707.6359:07369
07370:-00046:+00019:+00249:003707.6359:07370
07371:-00068:-00016:+00097:003707.6359:07371
07372:-00041:+00019:+00019:003716.9382:07372
07373:+00015:+00018:+00129:003716.9382:07373
07374:-00009:+00024:+00045:003716.9382:07374
07375:-00024:+00004:-00078:003716.9382:07375
07376:+00050:-00003:-00091:003716.9382:07376
07377:+00065:-00057:-00064:003716.9382:07377
07378:+00019:-00053:+00052:003642.9370:07378
07379:+00062:-00139:+00176:003642.9370:07379
07380:+00006:-00144:+00002:003642.9370:07380
07381:+00043:-00117:-00111:003642.9370:07381
07382:+00101:-00169:-00100:003642.9370:07382
07383:+00091:-00164:-00095:003751.8969:07383
07384:+00038:-00133:+00060:003751.8969:07384
07385:+00008:-00140:+00225:003751.8969:07385
07386:-00055:-00102:+00213:003751.8969:07386
07387:-00111:-00086:+00112:003751.8969:07387
07388:-00105:-00053:+00058:003783.5969:07388
07389:-00144:-00077:-00032:003783.5969:07389
07390:-00123:-00025:+00115:003783.5969:07390
07391:-00074:-00021:+00170:003783.5969:07391
07392:-00078:+00003:+00077:003783.5969:07392
07393:+00005:+00049:-00149:003783.5969:07393
07394:+00016:+00029:-00257:003696.9790:07394
07395:-00014:+00066:-00152:003696.9790:07395
07396:-00022:+00069:-00040:003696.9790:07396
07397:+00021:+00076:-00018:003696.9790:07397
07398:+00101:+00115:+00030:003696.9790:07398
07399:+00110:+00102:+00138:003808.7622:07399
07400:+00087:+00090:+00211:003808.7622:07400
07401:+00054:+00078:+00195:003808.7622:07401
07402:+00047:+00069:+00204:003808.7622:07402
07403:+00004:+00114:+00053:003808.7622:07403
07404:-00014:+00059:-00044:003817.7580:07404
07405:-00021:+00054:-00087:003817.7580:07405
07406:+00020:+00025:-00252:003817.7580:07406
07407:+00006:+00026:-00163:003817.7580:07407
07408:+00019:-00002:-00096:003817.7580:07408
07409:+00033:-00013:+00113:003817.7580:07409
07410:+00061:-00021:+00252:003697.0612:07410
07411:+00052:-00043:+00179:003697.0612:07411
07412:+00019:-00065:-00022:003697.0612:07412
07413:+00002:-00050:-00011:003697.0612:07413
07414:+00019:-00063:+00162:003697.0612:07414
07415:-00050:-00069:+00025:003751.8969:07415
07416:-00048:-00039:-00060:003751.8969:07416
07417:-00030:-00071:-00109:003751.8969:07417
07418:-00081:-00093:-00162:003751.8969:07418
07419:-00101:-00088:-00191:003751.8969:07419
07420:-00053:-00105:-00028:003716.9460:07420
07421:-00013:-00141:+00071:003716.9460:07421
07422:+00017:-00141:+00082:003716.9460:07422
07423:+00021:-00108:+00149:003716.9460:07423
07424:+00010:-00123:+00177:003716.9460:07424
07425:+00013:-00070:+00063:003716.9460:07425
07426:-00001:-00028:+00005:003580.1867:07426
07427:+00005:-00033:+00048:003580.1867:07427
07428:-00035:+00005:+00028:003580.1867:07428
07429:-00047:+00012:-00067:003580.1867:07429
07430:+00002:+00049:-00004:003580.1867:07430
07431:-00052:+00056:+00062:003653.8322:07431
07432:-00036:+00047:-00058:003653.8322:07432
07433:+00019:+00116:-00105:003653.8322:07433
07434:+00045:+00049:-00013:003653.8322:07434
07435:+00048:+00088:-00045:003653.8322:07435
07436:+00080:+00107:-00065:003653.8322:07436
07437:+00081:+00124:+00139:003631.8400:07437
07438:+00055:+00113:+00060:003631.8400:07438
07439:+00020:+00123:-00020:003631.8400:07439
07440:+00017:+00121:+00015:003631.8400:07440
07441:-00027:+00101:+00118:003631.8400:07441
07442:-00041:+00101:-00103:003631.8400:07442
07443:-00064:+00110:-00157:003509.5346:07443
07444:-00042:+00065:-00092:003509.5346:07444
07445:-00053:+00042:-00090:003509.5346:07445
07446:-00028:+00056:-00106:003509.5346:07446
07447:+00001:+00036:+00143:003509.5346:07447
07448:-00021:+00016:+00174:003601.3286:07448
07449:-00069:+00021:-00117:003601.3286:07449
07450:-00068:-00010:+00159:003601.3286:07450
07451:-00022:-00031:+00405:003601.3286:07451
07452:-00136:-00047:-00118:003601.3286:07452
07453:-00164:-00023:-00249:003601.3286:07453
07454:+00009:-00079:-00147:003600.7507:07454
07455:-00094:-00041:-00250:003600.7507:07455
07456:-00059:-00043:-00191:003600.7507:07456
07457:+00029:-00083:+00173:003600.7507:07457
07458:+00001:-00108:-00142:003600.7507:07458
07459:+00018:-00053:-00164:003529.3771:07459
07460:+00087:-00091:+00024:003529.3771:07460
07461:+00060:-00069:+00026:003529.3771:07461
07462:+00033:-00054:-00069:003529.3771:07462
07463:+00080:+00003:+00095:003529.3771:07463
07464:+00056:-00008:+00018:003529.3771:07464
07465:+00013:+00037:-00093:003653.5937:07465
07466:-00002:+00013:-00052:003653.5937:07466
07467:-00006:+00050:-00045:003653.5937:07467
07468:-00032:+00014:-00069:003653.5937:07468
07469:-00053:+00045:-00073:003653.5937:07469
07470:-00054:+00012:-00063:003673.8684:07470
07471:-00097:+00032:-00023:003673.8684:07471
07472:-00073:+00063:-00040:003673.8684:07472
07473:-00041:+00079:+00023:003673.8684:07473
07474:-00065:+00097:+00027:003673.8684:07474
07475:-00063:+00112:-00037:003673.8684:07475
07476:-00035:+00124:+00029:003611.2150:07476
07477:-00013:+00123:+00000:003611.2150:07477
07478:-00021:+00159:-00056:003611.2150:07478
07479:+00015:+00132:-00041:003611.2150:07479
07480:+00005:+00140:+00016:003611.2150:07480
07481:+00029:+00086:-00067:003707.5788:07481
07482:+00034:+00089:-00058:003707.5788:07482
07483:+00044:+00100:-00060:003707.5788:07483
07484:+00008:+00046:-00037:003707.5788:07484
07485:+00048:+00040:-00037:003707.5788:07485
07486:-00007:+00042:-00004:003707.5788:07486
07487:+00019:+00018:+00068:003727.8967:07487
07488:-00002:+00008:-00036:003727.8967:07488
07489:-00028:+00022:-00070:003727.8967:07489
07490:-00030:-00017:-00012:003727.8967:07490
07491:-00050:-00036:-00013:003727.8967:07491
07492:-00030:-00013:+00008:003632.2668:07492
07493:-00019:-00037:+00108:003632.2668:07493
07494:-00009:-00053:+00106:003632.2668:07494
07495:+00004:-00052:+00053:003632.2668:07495
07496:+00014:-00059:+00014:003632.2668:07496
07497:+00020:-00092:+00117:003729.5771:07497
07498:+00019:-00080:-00041:003729.5771:07498
07499:+00011:-00072:-00050:003729.5771:07499
07500:+00047:-00095:+00015:003729.5771:07500
07501:+00008:-00058:-00039:003729.5771:07501
07502:+00029:-00072:-00023:003729.5771:07502
07503:+00008:-00041:+00044:003738.8706:07503
07504:+00021:-00076:+00032:003738.8706:07504
07505:+00001:-00026:+00019:003738.8706:07505
07506:+00032:-00035:+00122:003738.8706:07506
07507:+00008:+00014:+00094:003738.8706:07507
07508:+00010:+00014:+00035:003611.2226:07508
07509:+00006:+00046:+00024:003611.2226:07509
07510:+00007:+00066:-00028:003611.2226:07510
07511:-00021:+00055:-00026:003611.2226:07511
07512:+00000:+00059:+00070:003611.2226:07512
07513:-00020:+00043:+00041:003611.2226:07513
07514:-00029:+00072:-00039:003696.7050:07514
07515:-00041:+00063:-00072:003696.7050:07515
07516:-00065:+00055:-00049:003696.7050:07516
07517:-00063:+00014:+00010:003696.7050:07517
07518:-00045:+00032:-00007:003696.7050:07518
07519:-00068:+00003:+00091:003684.5581:07519
07520:-00035:-00006:-00023:003684.5581:07520
07521:-00044:-00007:-00064:003684.5581:07521
07522:-00029:-00016:-00050:003684.5581:07522
07523:-00070:-00035:+00065:003684.5581:07523
07524:-00047:-00025:+00019:003684.5581:07524
07525:-00068:-00029:+00012:003590.4289:07525
07526:-00053:-00022:+00085:003590.4289:07526
07527:-00034:-00043:+00028:003590.4289:07527
07528:-00024:-00051:+00022:003590.4289:07528
07529:-00034:-00025:+00029:003590.4289:07529
07530:+00019:-00009:-00077:003685.9516:07530
07531:+00025:-00005:-00045:003685.9516:07531
07532:+00047:-00002:-00045:003685.9516:07532
07533:+00010:-00003:+00003:003685.9516:07533
07534:+00040:-00005:-00075:003685.9516:07534
07535:+00025:+00023:-00078:003685.9516:07535
07536:+00078:+00038:+00140:003673.9323:07536
07537:+00069:+00007:+00144:003673.9323:07537
07538:+00022:+00049:+00113:003673.9323:07538
07539:+00048:+00023:+00057:003673.9323:07539
07540:+00045:+00014:+00053:003673.9323:07540
07541:+00033:+00034:-00002:003590.4438:07541
07542:-00024:+00008:-00005:003590.4438:07542
07543:-00039:+00017:+00023:003590.4438:07543
07544:-00049:+00006:-00077:003590.4438:07544
07545:-00053:-00017:-00046:003590.4438:07545
07546:-00066:-00012:+00065:003590.4438:07546
07547:-00044:-00022:+00029:003696.7211:07547
07548:-00046:-00026:+00016:003696.7211:07548
07549:-00043:-00047:+00015:003696.7211:07549
07550:-00026:-00012:+00039:003696.7211:07550
07551:-00018:-00007:-00028:003696.7211:07551
07552:-00037:-00035:-00051:003716.9787:07552
07553:-00019:-00015:+00023:003716.9787:07553
07554:-00002:+00003:-00030:003716.9787:07554
07555:+00018:-00019:+00007:003716.9787:07555
07556:-00004:-00016:+00024:003716.9787:07556
07557:+00035:-00033:+00029:003716.9787:07557
07558:+00009:-00033:-00032:003632.3461:07558
07559:-00003:-00029:-00014:003632.3461:07559
07560:+00005:-00046:-00041:003632.3461:07560
07561:-00005:-00037:-00074:003632.3461:07561
07562:+00014:-00029:-00048:003632.3461:07562
07563:+00009:+00002:-00010:003740.7456:07563
07564:+00023:-00015:+00005:003740.7456:07564
07565:+00001:-00004:+00058:003740.7456:07565
07566:-00014:+00036:+00069:003740.7456:07566
07567:-00013:+00039:+00045:003740.7456:07567
07568:-00013:+00044:+00007:003738.8623:07568
07569:-00030:+00057:-00067:003738.8623:07569
07570:-00038:+00066:-00057:003738.8623:07570
07571:-00017:+00084:-00095:003738.8623:07571
07572:+00004:+00065:-00049:003738.8623:07572
07573:-00019:+00058:-00013:003738.8623:07573
07574:-00038:+00058:-00017:003653.6376:07574
07575:+00003:+00043:-00005:003653.6376:07575
07576:+00000:+00065:-00037:003653.6376:07576
07577:-00012:+00072:-00044:003653.6376:07577
07578:-00019:+00067:-00063:003653.6376:07578
07579:+00001:+00062:+00032:003740.7622:07579
07580:-00005:+00074:-00051:003740.7622:07580
07581:-00003:+00082:-00038:003740.7622:07581
07582:-00009:+00067:-00034:003740.7622:07582
07583:-00023:+00066:-00054:003740.7622:07583
07584:-00023:+00028:-00107:003749.9836:07584
07585:+00018:+00030:-00167:003749.9836:07585
07586:+00009:+00001:-00245:003749.9836:07586
07587:+00007:-00016:+00071:003749.9836:07587
07588:+00027:-00081:+00326:003749.9836:07588
07589:+00017:-00091:+00243:003749.9836:07589
07590:+00040:-00125:+00166:003653.6376:07590
07591:+00057:-00153:+00133:003653.6376:07591
07592:+00017:-00158:-00051:003653.6376:07592
07593:-00031:-00158:-00356:003653.6376:07593
07594:-00026:-00151:-00281:003653.6376:07594
07595:-00050:-00186:-00121:003751.9638:07595
07596:-00079:-00166:+00044:003751.9638:07596
07597:-00009:-00187:+00156:003751.9638:07597
07598:+00056:-00161:+00182:003751.9638:07598
07599:+00080:-00144:+00207:003751.9638:07599
07600:+00140:-00096:+00096:003751.9638:07600
07601:+00122:-00047:-00090:003772.3259:07601
07602:+00186:+00030:+00162:003772.3259:07602
07603:+00211:+00052:+00229:003772.3259:07603
07604:+00122:+00083:+00166:003772.3259:07604
07605:+00090:+00094:+00131:003772.3259:07605
07606:+00018:+00111:-00152:003653.5737:07606
07607:-00029:+00099:-00432:003653.5737:07607
07608:-00128:+00107:-00411:003653.5737:07608
07609:-00161:+00130:-00193:003653.5737:07609
07610:-00162:+00072:+00082:003653.5737:07610
07611:-00129:+00081:+00177:003751.9470:07611
07612:-00110:+00058:+00082:003751.9470:07612
07613:-00105:+00051:+00160:003751.9470:07613
07614:-00121:-00001:+00154:003751.9470:07614
07615:-00175:-00021:+00007:003751.9470:07615
07616:-00169:-00026:-00098:003751.9470:07616
07617:-00177:+00001:-00062:003727.8559:07617
07618:-00168:-00065:-00081:003727.8559:07618
07619:-00134:-00075:-00146:003727.8559:07619
07620:-00089:-00067:-00190:003727.8559:07620
07621:-00037:-00076:-00122:003727.8559:07621
07622:+00001:-00056:-00066:003611.3085:07622
07623:+00059:-00078:+00089:003611.3085:07623
07624:+00071:-00066:+00219:003611.3085:07624
07625:+00131:-00037:+00237:003611.3085:07625
07626:+00155:-00009:+00117:003611.3085:07626
07627:+00133:-00046:+00113:003611.3085:07627
07628:+00105:-00030:-00025:003696.7700:07628
07629:+00089:-00049:-00011:003696.7700:07629
07630:+00037:-00023:-00034:003696.7700:07630
07631:-00029:-00038:-00057:003696.7700:07631
07632:-00050:-00031:-00045:003696.7700:07632
07633:-00021:-00064:+00022:003684.5417:07633
07634:-00049:-00007:+00017:003684.5417:07634
07635:-00021:-00068:-00096:003684.5417:07635
07636:+00004:-00052:-00044:003684.5417:07636
07637:+00014:-00039:+00094:003684.5417:07637
07638:-00019:-00057:+00166:003684.5417:07638
07639:-00039:-00061:+00232:003569.9340:07639
07640:-00059:-00055:+00214:003569.9340:07640
07641:-00058:-00020:+00112:003569.9340:07641
07642:-00117:-00050:-00026:003569.9340:07642
07643:-00102:-00019:-00100:003569.9340:07643
07644:-00075:-00018:-00019:003653.8959:07644
07645:-00072:-00046:-00075:003653.8959:07645
07646:-00058:-00032:-00067:003653.8959:07646
07647:+00000:-00051:-00012:003653.8959:07647
07648:+00005:-00027:+00039:003653.8959:07648
07649:+00009:-00039:+00032:003653.8959:07649
07650:+00008:-00039:+00092:003642.2780:07650
07651:+00026:-00037:+00093:003642.2780:07651
07652:+00013:-00025:+00084:003642.2780:07652
07653:+00034:-00039:+00059:003642.2780:07653
07654:+00007:-00034:+00065:003642.2780:07654
07655:+00028:-00017:-00043:003529.4367:07655
07656:+00047:-00036:-00049:003529.4367:07656
07657:+00064:+00006:-00012:003529.4367:07657
07658:+00042:-00005:+00046:003529.4367:07658
07659:+00054:-00015:+00112:003529.4367:07659
07660:+00040:+00022:+00180:003529.4367:07660
07661:+00033:+00014:-00020:003622.1276:07661
07662:+00002:+00015:+00020:003622.1276:07662
07663:-00022:+00044:+00026:003622.1276:07663
07664:-00064:+00011:+00030:003622.1276:07664
07665:-00079:+00094:+00040:003622.1276:07665
07666:-00096:+00058:-00015:003631.8007:07666
07667:-00099:+00057:+00012:003631.8007:07667
07668:-00102:+00056:-00152:003631.8007:07668
07669:-00071:+00015:-00147:003631.8007:07669
07670:-00088:+00010:-00069:003631.8007:07670
07671:-00049:+00013:-00044:003631.8007:07671
07672:-00016:-00003:+00001:003559.6945:07672
07673:+00000:-00018:-00013:003559.6945:07673
07674:+00016:-00025:-00003:003559.6945:07674
07675:-00003:-00021:+00060:003559.6945:07675
07676:+00017:-00028:+00033:003559.6945:07676
07677:+00019:-00011:-00002:003664.4072:07677
07678:+00026:-00015:-00083:003664.4072:07678
07679:+00037:+00008:-00048:003664.4072:07679
07680:+00065:-00005:-00049:003664.4072:07680
07681:+00049:+00016:-00026:003664.4072:07681
07682:+00056:+00013:-00026:003664.4072:07682
07683:+00075:+00025:-00012:003684.5417:07683
07684:+00057:+00052:+00009:003684.5417:07684
07685:+00081:+00065:-00070:003684.5417:07685
07686:+00058:+00066:-00070:003684.5417:07686
07687:+00039:+00084:-00140:003684.5417:07687
07688:+00010:+00074:-00184:003600.8461:07688
07689:+00004:+00082:-00117:003600.8461:07689
07690:-00022:+00068:-00037:003600.8461:07690
07691:-00051:+00043:+00013:003600.8461:07691
07692:-00026:+00050:-00002:003600.8461:07692
07693:-00045:+00012:+00086:003600.8461:07693
07694:-00067:+00000:+00029:003707.6359:07694
07695:-00062:+00008:-00059:003707.6359:07695
07696:-00082:-00017:-00061:003707.6359:07696
07697:-00095:-00033:-00126:003707.6359:07697
07698:-00083:+00022:-00156:003707.6359:07698
07699:-00056:+00026:-00118:003717.0031:07699
07700:-00043:+00013:-00092:003717.0031:07700
07701:-00012:+00042:-00021:003717.0031:07701
07702:+00019:+00041:+00111:003717.0031:07702
07703:-00013:+00053:+00135:003717.0031:07703
07704:+00004:+00042:+00064:003717.0031:07704
07705:-00004:+00057:+00050:003642.9208:07705
07706:-00025:+00083:-00045:003642.9208:07706
07707:-00036:+00055:-00151:003642.9208:07707
07708:-00038:+00072:-00125:003642.9208:07708
07709:-00038:+00049:-00094:003642.9208:07709
07710:-00023:+00035:-00117:003740.7036:07710
07711:-00031:+00021:-00037:003740.7036:07711
07712:+00002:-00013:+00053:003740.7036:07712
07713:-00010:-00038:+00113:003740.7036:07713
07714:+00013:-00045:+00020:003740.7036:07714
07715:+00011:-00017:-00006:003749.9587:07715
07716:+00028:-00027:+00055:003749.9587:07716
07717:-00005:-00031:+00035:003749.9587:07717
07718:-00005:+00010:-00028:003749.9587:07718
07719:-00010:-00009:+00066:003749.9587:07719
07720:-00016:+00018:-00002:003749.9587:07720
07721:-00053:+00023:+00009:003653.5820:07721
07722:-00054:+00008:+00082:003653.5820:07722
07723:-00054:+00028:+00026:003653.5820:07723
07724:-00026:+00030:-00070:003653.5820:07724
07725:-00013:+00053:-00067:003653.5820:07725
07726:-00024:+00078:-00015:003751.9975:07726
07727:+00016:+00081:-00084:003751.9975:07727
07728:+00016:+00045:+00022:003751.9975:07728
07729:+00034:+00072:+00005:003751.9975:07729
07730:+00014:+00045:-00066:003751.9975:07730
07731:-00024:+00014:-00022:003749.9506:07731
07732:-00035:+00030:+00068:003749.9506:07732
07733:-00026:-00006:+00024:003749.9506:07733
07734:-00068:+00007:-00057:003749.9506:07734
07735:-00053:+00008:-00002:003749.9506:07735
07736:-00026:-00014:+00001:003749.9506:07736
07737:-00028:-00016:-00079:003653.6938:07737
07738:+00003:+00018:-00036:003653.6938:07738
07739:+00034:+00000:+00059:003653.6938:07739
07740:+00026:+00011:+00008:003653.6938:07740
07741:+00028:+00025:+00051:003653.6938:07741
07742:+00021:+00038:+00115:003751.9306:07742
07743:-00004:+00029:+00083:003751.9306:07743
07744:+00016:+00059:-00091:003751.9306:07744
07745:+00031:+00082:-00028:003751.9306:07745
07746:+00008:+00066:-00085:003751.9306:07746
07747:+00001:+00069:-00121:003751.9306:07747
07748:+00024:+00044:+00027:003749.9008:07748
07749:+00018:+00030:+00069:003749.9008:07749
07750:+00029:+00030:+00064:003749.9008:07750
07751:+00021:+00025:+00115:003749.9008:07751
07752:+00015:-00019:+00139:003749.9008:07752
07753:-00001:-00003:-00067:003664.3613:07753
07754:+00019:+00012:-00056:003664.3613:07754
07755:+00015:+00005:-00032:003664.3613:07755
07756:-00003:+00000:+00015:003664.3613:07756
07757:+00012:-00003:+00038:003664.3613:07757
07758:+00027:+00028:+00020:003785.8481:07758
07759:+00025:+00000:-00074:003785.8481:07759
07760:+00039:+00057:-00126:003785.8481:07760
07761:+00050:+00055:+00098:003785.8481:07761
07762:+00000:+00069:+00086:003785.8481:07762
07763:-00021:+00060:+00098:003785.8481:07763
07764:+00010:+00068:+00109:003794.9782:07764
07765:-00034:+00056:-00031:003794.9782:07765
07766:-00058:+00080:-00072:003794.9782:07766
07767:-00035:+00071:+00168:003794.9782:07767
07768:-00010:+00010:+00141:003794.9782:07768
07769:-00052:+00019:-00004:003707.9587:07769
07770:-00031:-00009:-00077:003707.9587:07770
07771:-00074:-00011:-00171:003707.9587:07771
07772:-00097:-00054:-00466:003707.9587:07772
07773:-00005:-00032:-00392:003707.9587:07773
07774:+00070:-00073:-00023:003785.7624:07774
07775:+00070:-00059:+00393:003785.7624:07775
07776:+00112:-00108:+00530:003785.7624:07776
07777:+00043:-00085:+00454:003785.7624:07777
07778:+00055:-00090:+00367:003785.7624:07778
07779:-00033:-00055:+00088:003785.7624:07779
07780:-00046:-00050:+00167:003772.2585:07780
07781:-00049:-00051:+00127:003772.2585:07781
07782:-00055:+00011:-00283:003772.2585:07782
07783:-00023:+00010:-00327:003772.2585:07783
07784:-00011:-00001:-00249:003772.2585:07784
07785:-00038:+00015:-00146:003653.6057:07785
07786:-00016:+00004:+00126:003653.6057:07786
07787:+00044:+00000:+00245:003653.6057:07787
07788:+00011:+00016:+00244:003653.6057:07788
07789:-00003:+00014:+00213:003653.6057:07789
07790:-00003:+00053:+00168:003718.5742:07790
07791:-00054:+00046:+00001:003718.5742:07791
07792:-00026:+00042:+00092:003718.5742:07792
07793:-00084:+00017:+00004:003718.5742:07793
07794:-00099:-00016:-00100:003718.5742:07794
07795:-00080:+00009:-00115:003718.5742:07795
07796:-00066:-00010:-00071:003684.5258:07796
07797:-00050:-00017:-00099:003684.5258:07797
07798:+00010:-00006:-00038:003684.5258:07798
07799:+00047:+00013:+00064:003684.5258:07799
07800:+00042:+00017:+00135:003684.5258:07800
07801:+00081:+00045:+00131:003559.6562:07801
07802:+00030:+00084:+00172:003559.6562:07802
07803:-00013:+00057:+00136:003559.6562:07803
07804:-00093:+00106:+00013:003559.6562:07804
07805:-00108:+00093:-00066:003559.6562:07805
07806:-00077:+00099:-00095:003559.6562:07806
07807:-00127:+00025:-00162:003632.6684:07807
07808:-00108:+00028:-00150:003632.6684:07808
07809:-00101:-00018:+00022:003632.6684:07809
07810:-00092:-00046:-00009:003632.6684:07810
07811:-00017:-00042:-00044:003632.6684:07811
07812:+00009:-00066:-00073:003632.6684:07812
07813:+00034:-00052:+00017:003611.0415:07813
07814:+00078:-00063:-00020:003611.0415:07814
07815:+00069:-00034:+00045:003611.0415:07815
07816:+00061:-00016:+00110:003611.0415:07816
07817:+00047:-00008:+00013:003611.0415:07817
07818:+00012:+00023:+00004:003509.5195:07818
07819:+00000:+00000:-00029:003509.5195:07819
07820:-00016:+00031:+00006:003509.5195:07820
07821:-00025:+00052:-00078:003509.5195:07821
07822:+00000:+00063:-00037:003509.5195:07822
07823:+00004:+00036:-00107:003509.5195:07823
07824:-00035:+00010:-00102:003601.4367:07824
07825:-00053:+00051:-00081:003601.4367:07825
07826:-00086:-00015:+00049:003601.4367:07826
07827:-00090:-00006:+00065:003601.4367:07827
07828:-00117:+00005:+00023:003601.4367:07828
07829:-00106:+00003:+00044:003611.0954:07829
07830:-00122:-00024:-00031:003611.0954:07830
07831:-00073:-00010:-00113:003611.0954:07831
07832:-00061:-00021:-00070:003611.0954:07832
07833:-00050:-00020:-00128:003611.0954:07833
07834:-00001:+00018:-00156:003611.0954:07834
07835:+00026:+00039:-00111:003549.5207:07835
07836:+00066:+00010:-00036:003549.5207:07836
07837:+00039:+00050:+00015:003549.5207:07837
07838:+00081:+00040:-00019:003549.5207:07838
07839:+00095:+00069:+00083:003549.5207:07839
07840:+00058:+00046:+00073:003664.3671:07840
07841:+00055:+00092:+00018:003664.3671:07841
07842:+00057:+00106:+00021:003664.3671:07842
07843:+00066:+00125:+00001:003664.3671:07843
07844:+00020:+00105:-00089:003664.3671:07844
07845:-00010:+00101:-00118:003664.3671:07845
07846:-00027:+00072:-00010:003706.0681:07846
07847:-00060:+00054:-00019:003706.0681:07847
07848:-00088:+00039:-00112:003706.0681:07848
07849:-00072:+00010:-00011:003706.0681:07849
07850:-00087:+00007:+00031:003706.0681:07850
07851:-00090:-00015:+00019:003621.8007:07851
07852:-00081:+00009:+00009:003621.8007:07852
07853:-00056:-00007:+00066:003621.8007:07853
07854:-00067:+00000:-00007:003621.8007:07854
07855:-00025:+00010:-00047:003621.8007:07855
07856:-00035:+00007:-00061:003621.8007:07856
07857:-00038:-00001:-00066:003729.6267:07857
07858:-00002:+00039:-00055:003729.6267:07858
07859:+00012:+00036:+00036:003729.6267:07859
07860:+00013:+00033:-00020:003729.6267:07860
07861:+00043:+00026:-00046:003729.6267:07861
07862:+00069:+00027:+00023:003738.8706:07862
07863:+00038:+00024:+00015:003738.8706:07863
07864:+00044:+00069:-00004:003738.8706:07864
07865:+00054:+00048:+00046:003738.8706:07865
07866:+00051:+00034:+00055:003738.8706:07866
07867:+00019:+00035:-00018:003642.9208:07867
07868:+00008:+00026:+00023:003642.9208:07868
07869:-00015:-00019:+00024:003642.9208:07869
07870:-00063:+00007:-00028:003642.9208:07870
07871:-00053:-00015:-00055:003642.9208:07871
07872:-00052:-00038:-00044:003642.9208:07872
07873:-00065:-00022:-00018:003751.9638:07873
07874:-00001:-00017:-00022:003751.9638:07874
07875:-00014:-00030:+00005:003751.9638:07875
07876:-00039:-00029:+00088:003751.9638:07876
07877:-00006:+00021:+00017:003751.9638:07877
07878:-00014:-00009:+00082:003749.9094:07878
07879:-00031:-00019:+00096:003749.9094:07879
07880:-00051:+00049:-00036:003749.9094:07880
07881:-00055:+00033:-00020:003749.9094:07881
07882:-00033:+00034:-00033:003749.9094:07882
07883:-00018:+00066:-00069:003749.9094:07883
07884:-00006:+00025:-00077:003642.9050:07884
07885:+00006:+00021:+00079:003642.9050:07885
07886:+00011:+00015:-00026:003642.9050:07886
07887:+00013:+00023:-00021:003642.9050:07887
07888:+00018:-00020:+00043:003642.9050:07888
07889:+00015:+00004:-00005:003729.6186:07889
07890:+00001:-00018:-00021:003729.6186:07890
07891:+00002:-00034:+00081:003729.6186:07891
07892:-00006:-00023:+00035:003729.6186:07892
07893:-00018:-00035:-00041:003729.6186:07893
07894:-00024:-00030:-00005:003716.9460:07894
07895:-00036:-00027:+00004:003716.9460:07895
07896:-00038:-00037:-00027:003716.9460:07896
07897:-00013:-00032:-00036:003716.9460:07897
07898:-00013:-00041:+00096:003716.9460:07898
07899:-00013:-00052:+00032:003716.9460:07899
07900:-00038:-00022:-00006:003611.2619:07900
07901:-00034:-00040:+00046:003611.2619:07901
07902:-00040:-00042:+00041:003611.2619:07902
07903:-00026:-00030:-00046:003611.2619:07903
07904:-00039:-00028:-00009:003611.2619:07904
07905:+00005:-00030:-00062:003707.5952:07905
07906:-00018:-00019:-00145:003707.5952:07906
07907:-00006:-00046:-00069:003707.5952:07907
07908:+00008:-00034:+00058:003707.5952:07908
07909:+00033:-00046:+00090:003707.5952:07909
07910:+00027:-00024:+00108:003707.5952:07910
07911:+00033:-00040:+00152:003695.3181:07911
07912:+00033:-00007:-00053:003695.3181:07912
07913:-00006:-00010:-00025:003695.3181:07913
07914:+00030:-00040:+00065:003695.3181:07914
07915:-00035:-00011:-00004:003695.3181:07915
07916:-00027:-00034:-00004:003600.7763:07916
07917:-00061:-00028:+00015:003600.7763:07917
07918:-00061:-00028:+00006:003600.7763:07918
07919:-00116:-00041:+00006:003600.7763:07919
07920:-00078:-00037:+00051:003600.7763:07920
07921:-00093:-00062:+00011:003600.7763:07921
07922:-00082:-00044:+00018:003707.7014:07922
07923:-00051:-00041:+00030:003707.7014:07923
07924:-00012:-00064:-00081:003707.7014:07924
07925:-00022:-00054:-00034:003707.7014:07925
07926:+00007:-00066:+00121:003707.7014:07926
07927:+00011:-00070:+00141:003716.9460:07927
07928:+00040:-00062:+00001:003716.9460:07928
07929:+00074:-00043:-00092:003716.9460:07929
07930:+00092:-00060:-00067:003716.9460:07930
07931:+00094:-00057:+00049:003716.9460:07931
07932:+00112:-00066:+00101:003716.9460:07932
07933:+00083:-00044:+00100:003642.8889:07933
07934:+00062:-00067:+00079:003642.8889:07934
07935:+00066:-00038:+00077:003642.8889:07935
07936:+00042:-00038:+00188:003642.8889:07936
07937:+00017:-00079:+00089:003642.8889:07937
07938:-00037:-00042:-00081:003740.7539:07938
07939:-00025:-00042:-00085:003740.7539:07939
07940:-00037:-00061:+00038:003740.7539:07940
07941:-00058:-00078:-00041:003740.7539:07941
07942:-00050:-00062:-00021:003740.7539:07942
07943:-00050:-00075:+00003:003761.0046:07943
07944:-00030:-00039:-00078:003761.0046:07944
07945:+00003:-00068:+00022:003761.0046:07945
07946:-00021:-00029:+00147:003761.0046:07946
07947:+00005:-00064:+00128:003761.0046:07947
07948:+00021:-00021:-00005:003761.0046:07948
07949:+00031:-00030:-00018:003653.6057:07949
07950:+00024:-00036:+00007:003653.6057:07950
07951:+00012:-00012:+00014:003653.6057:07951
07952:+00007:+00006:-00008:003653.6057:07952
07953:+00034:-00049:-00039:003653.6057:07953
07954:+00026:-00009:-00061:003740.7287:07954
07955:+00030:-00023:-00036:003740.7287:07955
07956:-00008:-00069:+00084:003740.7287:07956
07957:-00010:-00055:+00101:003740.7287:07957
07958:-00012:-00039:-00009:003740.7287:07958
07959:-00041:-00065:+00000:003750.0170:07959
07960:-00048:-00077:+00031:003750.0170:07960
07961:-00026:-00045:-00045:003750.0170:07961
07962:-00050:-00044:+00014:003750.0170:07962
07963:-00081:-00021:+00008:003750.0170:07963
07964:-00057:+00003:-00103:003750.0170:07964
07965:-00027:+00023:-00114:003632.4252:07965
07966:-00033:+00001:-00035:003632.4252:07966
07967:+00000:+00018:-00033:003632.4252:07967
07968:+00045:+00030:+00009:003632.4252:07968
07969:+00026:+00034:+00125:003632.4252:07969
07970:+00049:+00026:+00004:003707.7995:07970
07971:+00076:+00062:+00039:003707.7995:07971
07972:+00056:+00079:+00091:003707.7995:07972
07973:+00035:+00058:+00012:003707.7995:07973
07974:+00011:+00074:-00163:003707.7995:07974
07975:+00027:+00071:-00044:003707.7995:07975
07976:-00007:+00031:+00039:003684.7744:07976
07977:-00051:+00034:+00057:003684.7744:07977
07978:-00033:+00035:+00049:003684.7744:07978
07979:-00037:-00009:+00046:003684.7744:07979
07980:-00027:-00032:-00079:003684.7744:07980
07981:-00050:-00030:-00032:003590.5061:07981
07982:-00049:-00068:+00118:003590.5061:07982
07983:-00048:-00057:+00056:003590.5061:07983
07984:-00030:-00075:-00048:003590.5061:07984
07985:-00039:-00071:-00011:003590.5061:07985
07986:-00032:-00091:+00057:003590.5061:07986
07987:-00063:-00111:+00066:003675.0832:07987
07988:-00027:-00084:-00052:003675.0832:07988
07989:-00022:-00097:-00112:003675.0832:07989
07990:+00025:-00083:-00040:003675.0832:07990
07991:+00044:-00069:+00078:003675.0832:07991
07992:+00032:-00084:+00058:003684.5180:07992
07993:+00079:-00080:+00012:003684.5180:07993
07994:+00093:-00047:-00004:003684.5180:07994
07995:+00094:-00056:+00048:003684.5180:07995
07996:+00048:-00043:+00046:003684.5180:07996
07997:+00036:-00029:-00048:003684.5180:07997
07998:+00010:-00025:-00068:003580.1560:07998
07999:+00000:-00019:-00038:003580.1560:07999
08000:-00011:-00004:-00033:003580.1560:08000
08001:-00034:+00005:+00005:003580.1560:08001
08002:-00032:+00023:-00014:003580.1560:08002
08003:-00032:+00038:-00026:003685.9191:08003
08004:-00026:+00048:-00076:003685.9191:08004
08005:-00043:+00047:-00030:003685.9191:08005
08006:-00051:+00068:-00081:003685.9191:08006
08007:-00029:+00070:-00051:003685.9191:08007
08008:-00031:+00079:+00023:003685.9191:08008
08009:-00031:+00081:-00015:003695.3020:08009
08010:-00064:+00082:+00019:003695.3020:08010
08011:-00039:+00084:-00029:003695.3020:08011
08012:-00029:+00082:-00027:003695.3020:08012
08013:-00040:+00065:-00054:003695.3020:08013
08014:-00030:+00062:-00063:003600.8305:08014
08015:-00020:+00039:+00003:003600.8305:08015
08016:-00004:+00048:-00060:003600.8305:08016
08017:-00006:+00010:-00031:003600.8305:08017
08018:-00005:+00003:+00050:003600.8305:08018
08019:-00029:-00012:+00060:003600.8305:08019
08020:-00014:-00035:+00021:003696.6154:08020
08021:-00016:-00062:+00006:003696.6154:08021
08022:-00055:-00024:-00053:003696.6154:08022
08023:-00031:-00038:-00067:003696.6154:08023
08024:-00029:-00050:-00020:003696.6154:08024
08025:-00038:-00052:+00003:003684.4458:08025
08026:+00015:-00057:-00048:003684.4458:08026
08027:+00016:-00024:-00034:003684.4458:08027
08028:+00020:-00091:+00062:003684.4458:08028
08029:-00005:-00054:+00065:003684.4458:08029
08030:+00012:-00068:+00013:003684.4458:08030
08031:+00013:-00058:+00016:003590.3127:08031
08032:+00001:-00066:-00037:003590.3127:08032
08033:-00006:-00052:-00082:003590.3127:08033
08034:-00004:-00043:-00042:003590.3127:08034
08035:-00009:-00025:-00044:003590.3127:08035
08036:+00019:-00039:-00008:003685.6604:08036
08037:+00004:-00039:-00002:003685.6604:08037
08038:-00008:-00037:+00035:003685.6604:08038
08039:-00014:-00011:+00029:003685.6604:08039
08040:-00039:-00021:-00056:003685.6604:08040
08041:-00016:-00002:-00017:003695.1325:08041
08042:-00026:+00038:+00001:003695.1325:08042
08043:-00027:+00030:-00073:003695.1325:08043
08044:-00040:+00085:+00022:003695.1325:08044
08045:-00031:+00074:+00000:003695.1325:08045
08046:-00037:+00100:-00012:003695.1325:08046
08047:-00029:+00103:+00005:003590.3588:08047
08048:-00021:+00126:+00020:003590.3588:08048
08049:+00002:+00098:+00011:003590.3588:08049
08050:+00014:+00129:-00094:003590.3588:08050
08051:-00009:+00077:+00004:003590.3588:08051
08052:+00017:+00085:-00020:003696.6560:08052
08053:-00016:+00070:-00034:003696.6560:08053
08054:-00024:+00037:-00006:003696.6560:08054
08055:-00030:+00012:+00005:003696.6560:08055
08056:-00040:-00009:-00090:003696.6560:08056
08057:-00026:-00017:-00057:003696.6560:08057
08058:-00039:-00061:+00078:003684.5341:08058
08059:-00017:-00062:+00050:003684.5341:08059
08060:-00052:-00075:+00047:003684.5341:08060
08061:-00028:-00067:+00048:003684.5341:08061
08062:-00028:-00093:-00021:003684.5341:08062
08063:-00016:-00041:+00006:003611.2304:08063
08064:-00015:-00081:+00064:003611.2304:08064
08065:-00004:-00043:+00103:003611.2304:08065
08066:-00005:-00045:+00075:003611.2304:08066
08067:-00005:-00052:+00031:003611.2304:08067
08068:-00018:-00051:+00074:003611.2304:08068
08069:+00005:-00026:+00010:003718.6154:08069
08070:-00010:-00027:-00076:003718.6154:08070
08071:+00019:-00062:-00054:003718.6154:08071
08072:+00021:-00024:-00052:003718.6154:08072
08073:+00042:-00039:-00079:003718.6154:08073
08074:+00024:-00027:+00058:003727.8884:08074
08075:+00040:-00033:+00108:003727.8884:08075
08076:+00045:-00014:+00007:003727.8884:08076
08077:+00037:+00007:+00048:003727.8884:08077
08078:+00023:+00035:+00056:003727.8884:08078
08079:+00035:+00016:+00033:003727.8884:08079
08080:+00016:+00026:+00082:003653.6857:08080
08081:+00022:+00045:+00009:003653.6857:08081
08082:-00020:+00058:-00069:003653.6857:08082
08083:+00001:+00096:-00022:003653.6857:08083
08084:-00012:+00114:-00093:003653.6857:08084
08085:-00017:+00108:-00064:003751.8632:08085
08086:-00011:+00108:+00098:003751.8632:08086
08087:-00021:+00127:+00009:003751.8632:08087
08088:-00035:+00098:-00015:003751.8632:08088
08089:-00016:+00108:+00041:003751.8632:08089
08090:-00044:+00080:+00008:003749.9340:08090
08091:-00030:+00046:-00041:003749.9340:08091
08092:-00066:+00070:-00019:003749.9340:08092
08093:-00049:+00039:-00076:003749.9340:08093
08094:-00069:-00014:-00067:003749.9340:08094
08095:-00037:+00002:-00047:003749.9340:08095
08096:-00017:-00039:+00002:003664.3293:08096
08097:-00022:-00038:+00100:003664.3293:08097
08098:-00021:-00053:+00092:003664.3293:08098
08099:+00002:-00055:+00143:003664.3293:08099
08100:-00024:-00078:+00057:003664.3293:08100
08101:-00022:-00045:-00079:003763.0983:08101
08102:-00009:-00015:-00124:003763.0983:08102
08103:-00003:+00009:-00126:003763.0983:08103
08104:+00048:-00005:+00005:003763.0983:08104
08105:+00061:+00033:+00053:003763.0983:08105
08106:+00080:+00000:+00101:003772.2336:08106
08107:+00078:+00011:+00160:003772.2336:08107
08108:+00040:+00000:+00008:003772.2336:08108
08109:+00047:+00019:+00083:003772.2336:08109
08110:+00050:+00015:+00072:003772.2336:08110
08111:+00010:+00007:-00067:003772.2336:08111
08112:+00007:+00009:-00055:003664.2885:08112
08113:+00006:-00004:+00033:003664.2885:08113
08114:-00019:+00006:-00069:003664.2885:08114
08115:-00035:+00015:-00024:003664.2885:08115
08116:-00021:+00052:+00024:003664.2885:08116
08117:-00001:+00049:+00079:003774.3752:08117
08118:+00014:+00070:+00070:003774.3752:08118
08119:+00017:+00084:+00039:003774.3752:08119
08120:+00006:+00092:+00074:003774.3752:08120
08121:-00025:+00137:+00016:003774.3752:08121
08122:-00043:+00138:-00011:003772.1411:08122
08123:-00030:+00122:-00126:003772.1411:08123
08124:-00054:+00162:-00127:003772.1411:08124
08125:+00014:+00127:-00109:003772.1411:08125
08126:-00038:+00075:+00030:003772.1411:08126
08127:-00026:+00062:+00231:003772.1411:08127
08128:-00015:+00014:+00182:003675.0510:08128
08129:-00027:-00035:-00109:003675.0510:08129
08130:-00022:+00023:-00339:003675.0510:08130
08131:+00021:+00001:-00381:003675.0510:08131
08132:+00049:-00029:-00144:003675.0510:08132
08133:+00055:-00049:-00009:003740.6452:08133
08134:+00035:-00064:+00198:003740.6452:08134
08135:-00004:-00056:+00298:003740.6452:08135
08136:-00032:-00076:+00255:003740.6452:08136
08137:-00072:-00072:+00205:003740.6452:08137
08138:-00085:-00050:+00180:003738.8041:08138
08139:-00086:-00036:+00143:003738.8041:08139
08140:-00068:+00022:-00154:003738.8041:08140
08141:-00052:+00010:-00267:003738.8041:08141
08142:+00000:+00056:-00332:003738.8041:08142
08143:-00013:+00010:-00170:003738.8041:08143
08144:+00010:+00064:-00062:003590.3823:08144
08145:+00036:+00035:+00112:003590.3823:08145
08146:+00065:+00034:+00210:003590.3823:08146
08147:+00022:+00032:+00263:003590.3823:08147
08148:+00002:+00067:+00120:003590.3823:08148
08149:-00019:+00028:+00046:003664.4147:08149
08150:-00084:+00027:+00001:003664.4147:08150
08151:-00083:+00023:-00052:003664.4147:08151
08152:-00095:+00023:+00002:003664.4147:08152
08153:-00111:+00002:-00075:003664.4147:08153
08154:-00070:+00019:-00132:003664.4147:08154
08155:-00064:-00015:-00079:003642.1135:08155
08156:-00020:+00007:+00086:003642.1135:08156
08157:-00024:+00023:+00134:003642.1135:08157
08158:-00004:+00029:+00123:003642.1135:08158
08159:-00011:+00069:+00095:003642.1135:08159
08160:-00036:+00083:-00040:003642.1135:08160
08161:-00050:+00098:-00042:003529.3395:08161
08162:-00022:+00116:+00132:003529.3395:08162
08163:-00037:+00077:+00068:003529.3395:08163
08164:-00036:+00089:-00267:003529.3395:08164
08165:+00029:+00054:-00203:003529.3395:08165
08166:+00001:+00053:-00060:003622.0419:08166
08167:-00018:+00036:+00217:003622.0419:08167
08168:+00026:-00020:+00278:003622.0419:08168
08169:+00016:-00019:+00045:003622.0419:08169
08170:+00035:-00005:-00087:003622.0419:08170
08171:+00042:-00018:+00000:003622.0419:08171
08172:+00010:-00008:-00019:003610.9416:08172
08173:-00003:-00031:-00164:003610.9416:08173
08174:+00054:+00040:-00130:003610.9416:08174
08175:+00060:+00033:-00033:003610.9416:08175
08176:+00006:+00018:-00066:003610.9416:08176
08177:-00018:+00041:-00075:003529.3322:08177
08178:-00003:+00001:+00153:003529.3322:08178
08179:+00001:+00024:+00172:003529.3322:08179
08180:+00019:+00030:+00223:003529.3322:08180
08181:+00026:+00049:+00060:003529.3322:08181
08182:-00045:+00026:-00058:003529.3322:08182
08183:-00024:+00043:-00144:003622.0185:08183
08184:-00023:+00058:-00127:003622.0185:08184
08185:-00090:+00027:-00087:003622.0185:08185
08186:-00112:-00005:-00058:003622.0185:08186
08187:-00046:+00001:-00011:003622.0185:08187
08188:-00040:-00002:+00021:003652.6503:08188
08189:-00043:-00013:-00011:003652.6503:08189
08190:-00038:-00029:+00092:003652.6503:08190
08191:+00038:+00005:+00143:003652.6503:08191
08192:+00021:-00003:+00145:003652.6503:08192
08193:+00022:+00037:+00059:003652.6503:08193
08194:+00049:+00057:+00055:003569.8344:08194
08195:-00018:+00065:+00002:003569.8344:08195
08196:-00057:+00063:-00066:003569.8344:08196
08197:-00066:+00071:-00153:003569.8344:08197
08198:-00052:+00070:-00091:003569.8344:08198
08199:-00052:+00046:-00080:003675.0429:08199
08200:-00044:+00084:-00050:003675.0429:08200
08201:+00030:+00073:+00001:003675.0429:08201
08202:+00023:+00076:+00089:003675.0429:08202
08203:+00012:+00087:+00039:003675.0429:08203
08204:+00049:+00106:+00011:003675.0429:08204
08205:+00061:+00101:+00051:003695.2458:08205
08206:+00005:+00091:+00003:003695.2458:08206
08207:-00052:+00073:-00118:003695.2458:08207
08208:-00044:+00080:-00063:003695.2458:08208
08209:-00075:+00048:-00070:003695.2458:08209
08210:-00077:+00015:-00123:003611.1757:08210
08211:-00063:+00019:-00040:003611.1757:08211
08212:-00030:-00009:-00026:003611.1757:08212
08213:-00039:-00031:-00052:003611.1757:08213
08214:+00015:-00010:-00080:003611.1757:08214
08215:+00036:-00021:-00033:003611.1757:08215
08216:+00021:-00025:+00014:003707.5214:08216
08217:-00004:-00004:-00013:003707.5214:08217
08218:-00009:-00007:+00080:003707.5214:08218
08219:-00022:-00033:-00001:003707.5214:08219
08220:-00054:-00003:-00124:003707.5214:08220
08221:-00029:-00019:+00011:003706.0600:08221
08222:-00044:-00037:-00009:003706.0600:08222
08223:-00035:+00000:-00127:003706.0600:08223
08224:-00008:-00030:-00003:003706.0600:08224
08225:+00045:-00008:+00017:003706.0600:08225
08226:+00030:-00018:-00097:003706.0600:08226
08227:+00061:-00009:+00054:003611.1833:08227
08228:+00039:-00026:+00079:003611.1833:08228
08229:+00025:-00016:-00004:003611.1833:08229
08230:+00024:-00012:-00007:003611.1833:08230
08231:+00020:+00003:+00065:003611.1833:08231
08232:-00021:-00022:+00017:003696.6806:08232
08233:-00037:-00021:-00069:003696.6806:08233
08234:-00029:-00017:-00058:003696.6806:08234
08235:-00052:-00022:-00075:003696.6806:08235
08236:-00051:+00003:-00122:003696.6806:08236
08237:-00001:+00008:-00018:003696.6806:08237
08238:+00004:-00014:+00021:003695.2131:08238
08239:-00022:+00001:-00036:003695.2131:08239
08240:+00001:+00037:-00046:003695.2131:08240
08241:-00024:+00012:+00063:003695.2131:08241
08242:-00023:+00016:+00043:003695.2131:08242
08243:-00002:+00048:-00063:003600.6904:08243
08244:-00012:+00035:-00036:003600.6904:08244
08245:-00021:+00012:-00002:003600.6904:08245
08246:+00000:+00013:-00074:003600.6904:08246
08247:+00016:+00012:-00024:003600.6904:08247
08248:+00013:-00014:+00005:003696.6318:08248
08249:+00010:+00007:-00027:003696.6318:08249
08250:+00031:-00013:-00019:003696.6318:08250
08251:+00013:-00034:+00009:003696.6318:08251
08252:-00024:-00010:+00016:003696.6318:08252
08253:-00002:+00002:+00030:003696.6318:08253
08254:-00008:+00003:+00083:003695.2294:08254
08255:-00020:-00021:+00081:003695.2294:08255
08256:-00013:-00010:+00059:003695.2294:08256
08257:-00011:-00012:+00075:003695.2294:08257
08258:-00054:-00048:+00055:003695.2294:08258
08259:-00057:-00011:-00067:003611.1601:08259
08260:-00041:-00023:-00052:003611.1601:08260
08261:-00044:-00039:-00047:003611.1601:08261
08262:-00060:-00038:-00071:003611.1601:08262
08263:-00026:-00052:-00035:003611.1601:08263
08264:-00038:-00064:+00030:003611.1601:08264
08265:-00033:-00026:-00034:003696.6074:08265
08266:+00018:-00013:+00019:003696.6074:08266
08267:+00034:-00012:+00111:003696.6074:08267
08268:+00021:+00005:+00102:003696.6074:08268
08269:+00025:-00003:-00001:003696.6074:08269
08270:+00035:-00005:+00108:003706.0034:08270
08271:+00019:-00009:+00101:003706.0034:08271
08272:-00011:-00006:-00096:003706.0034:08272
08273:-00018:+00006:-00035:003706.0034:08273
08274:-00001:-00030:+00003:003706.0034:08274
08275:-00038:-00030:-00174:003706.0034:08275
08276:-00012:+00002:-00111:003611.2619:08276
08277:-00007:-00045:+00041:003611.2619:08277
08278:-00034:-00008:-00068:003611.2619:08278
08279:+00018:+00003:-00084:003611.2619:08279
08280:+00032:-00013:+00135:003611.2619:08280
08281:+00016:-00021:+00233:003718.5249:08281
08282:+00001:+00007:+00122:003718.5249:08282
08283:+00007:-00007:+00140:003718.5249:08283
08284:+00033:-00005:+00029:003718.5249:08284
08285:-00029:+00011:-00210:003718.5249:08285
08286:-00020:+00000:-00154:003718.5249:08286
08287:-00022:+00018:-00129:003727.8066:08287
08288:-00010:-00001:-00173:003727.8066:08288
08289:-00008:-00020:+00038:003727.8066:08289
08290:+00022:-00016:+00145:003727.8066:08290
08291:+00026:-00023:+00110:003727.8066:08291
08292:+00034:-00004:+00070:003653.4775:08292
08293:+00036:-00036:-00006:003653.4775:08293
08294:+00007:-00008:-00092:003653.4775:08294
08295:+00019:-00015:-00084:003653.4775:08295
08296:+00004:+00017:-00105:003653.4775:08296
08297:-00035:-00025:-00059:003774.2905:08297
08298:-00026:-00014:-00011:003774.2905:08298
08299:-00052:-00024:+00044:003774.2905:08299
08300:-00064:-00066:+00018:003774.2905:08300
08301:-00016:-00062:-00052:003774.2905:08301
08302:+00024:-00025:-00060:003774.2905:08302
08303:+00044:-00050:-00042:003761.0383:08303
08304:+00046:+00008:-00043:003761.0383:08304
08305:+00067:+00013:+00026:003761.0383:08305
08306:+00081:+00011:+00088:003761.0383:08306
08307:+00040:+00046:+00119:003761.0383:08307
08308:+00064:+00011:+00048:003675.1235:08308
08309:-00006:+00029:+00019:003675.1235:08309
08310:-00021:+00000:+00010:003675.1235:08310
08311:-00020:+00007:-00033:003675.1235:08311
08312:-00036:-00006:-00036:003675.1235:08312
08313:+00004:-00019:+00037:003751.8046:08313
08314:-00024:-00006:-00021:003751.8046:08314
08315:-00023:-00033:-00026:003751.8046:08315
08316:-00006:-00027:-00024:003751.8046:08316
08317:-00016:-00019:-00046:003751.8046:08317
08318:-00010:-00013:+00021:003751.8046:08318
08319:-00028:-00022:+00160:003738.7634:08319
08320:-00063:-00045:+00121:003738.7634:08320
08321:-00068:-00022:+00083:003738.7634:08321
08322:-00062:-00024:+00096:003738.7634:08322
08323:-00087:-00040:+00024:003738.7634:08323
08324:-00108:-00013:-00053:003621.7929:08324
08325:-00058:-00009:-00015:003621.7929:08325
08326:-00049:-00044:+00004:003621.7929:08326
08327:-00015:-00047:+00018:003621.7929:08327
08328:-00009:-00039:+00086:003621.7929:08328
08329:+00006:-00066:+00009:003621.7929:08329
08330:+00007:-00040:+00003:003707.5541:08330
08331:+00023:-00052:+00023:003707.5541:08331
08332:-00009:-00066:+00044:003707.5541:08332
08333:-00004:-00034:+00066:003707.5541:08333
08334:+00015:-00024:-00078:003707.5541:08334
08335:+00026:-00008:-00012:003684.4060:08335
08336:+00029:-00001:-00033:003684.4060:08336
08337:+00045:+00031:+00020:003684.4060:08337
08338:+00033:-00001:+00064:003684.4060:08338
08339:+00081:+00036:+00109:003684.4060:08339
08340:+00025:+00000:+00088:003684.4060:08340
08341:+00051:+00012:-00003:003559.5346:08341
08342:-00024:+00004:+00092:003559.5346:08342
08343:-00004:+00022:-00005:003559.5346:08343
08344:-00028:+00009:-00043:003559.5346:08344
08345:-00030:+00001:-00005:003559.5346:08345
08346:-00031:+00018:-00013:003653.6020:08346
08347:-00016:+00028:-00023:003653.6020:08347
08348:-00048:+00017:+00066:003653.6020:08348
08349:-00035:+00037:+00002:003653.6020:08349
08350:-00055:+00021:+00069:003653.6020:08350
08351:-00038:-00034:+00068:003653.6020:08351
08352:-00038:+00003:+00073:003652.5090:08352
08353:-00005:-00008:-00032:003652.5090:08353
08354:-00033:-00035:+00019:003652.5090:08354
08355:-00020:-00065:+00013:003652.5090:08355
08356:-00026:-00066:+00038:003652.5090:08356
08357:+00002:-00058:-00033:003559.6562:08357
08358:-00002:-00081:+00005:003559.6562:08358
08359:+00022:-00087:-00015:003559.6562:08359
08360:+00014:-00083:-00028:003559.6562:08360
08361:+00006:-00113:+00034:003559.6562:08361
08362:+00010:-00090:+00012:003559.6562:08362
08363:+00012:-00091:+00013:003653.6259:08363
08364:+00017:-00078:-00018:003653.6259:08364
08365:+00018:-00076:+00064:003653.6259:08365
08366:+00014:-00038:-00020:003653.6259:08366
08367:+00005:-00023:-00017:003653.6259:08367
08368:-00005:-00049:+00002:003663.1694:08368
08369:-00008:+00002:-00018:003663.1694:08369
08370:+00000:+00000:-00078:003663.1694:08370
08371:+00000:+00015:-00053:003663.1694:08371
08372:+00003:+00020:-00011:003663.1694:08372
08373:-00008:+00049:-00055:003663.1694:08373
08374:+00002:+00054:-00010:003590.3127:08374
08375:-00009:+00065:+00036:003590.3127:08375
08376:+00000:+00085:+00002:003590.3127:08376
08377:-00015:+00083:+00026:003590.3127:08377
08378:-00017:+00058:+00078:003590.3127:08378
08379:-00033:+00089:-00035:003685.7089:08379
08380:-00013:+00107:-00153:003685.7089:08380
08381:-00036:+00111:+00071:003685.7089:08381
08382:-00023:+00095:+00046:003685.7089:08382
08383:-00011:+00106:-00023:003685.7089:08383
08384:-00011:+00129:+00059:003685.7089:08384
08385:+00005:+00057:-00010:003684.4458:08385
08386:-00011:+00093:-00081:003684.4458:08386
08387:-00015:+00126:-00127:003684.4458:08387
08388:+00017:+00027:+00065:003684.4458:08388
08389:+00006:+00016:+00067:003684.4458:08389
08390:+00010:+00025:-00019:003600.7451:08390
08391:-00021:+00004:+00070:003600.7451:08391
08392:-00012:-00014:+00002:003600.7451:08392
08393:-00060:-00051:-00052:003600.7451:08393
08394:-00047:-00081:-00044:003600.7451:08394
08395:-00043:-00071:-00039:003600.7451:08395
08396:-00053:-00084:-00177:003685.7250:08396
08397:-00042:-00111:-00115:003685.7250:08397
08398:-00054:-00127:-00013:003685.7250:08398
08399:-00028:-00106:+00032:003685.7250:08399
08400:-00027:-00101:+00026:003685.7250:08400
08401:+00017:-00110:+00084:003673.8044:08401
08402:-00011:-00083:+00038:003673.8044:08402
08403:+00005:-00070:-00001:003673.8044:08403
08404:-00018:-00060:-00007:003673.8044:08404
08405:-00010:-00027:-00026:003673.8044:08405
08406:-00027:-00019:-00057:003673.8044:08406
08407:-00013:+00013:-00009:003590.4365:08407
08408:-00020:+00013:-00047:003590.4365:08408
08409:-00048:+00037:-00064:003590.4365:08409
08410:-00001:+00053:-00097:003590.4365:08410
08411:-00009:+00034:-00087:003590.4365:08411
08412:+00010:+00068:-00091:003685.7736:08412
08413:+00050:+00056:+00002:003685.7736:08413
08414:+00066:+00044:+00035:003685.7736:08414
08415:+00039:+00077:-00022:003685.7736:08415
08416:+00037:+00071:+00079:003685.7736:08416
08417:+00029:+00077:+00099:003684.4218:08417
08418:-00006:+00110:-00032:003684.4218:08418
08419:-00004:+00110:-00042:003684.4218:08419
08420:-00037:+00110:+00049:003684.4218:08420
08421:-00038:+00110:-00108:003684.4218:08421
08422:-00052:+00081:-00079:003684.4218:08422
08423:-00014:+00078:-00141:003600.8149:08423
08424:-00041:+00055:-00065:003600.8149:08424
08425:-00049:+00024:-00026:003600.8149:08425
08426:-00032:+00027:+00003:003600.8149:08426
08427:-00050:-00015:+00090:003600.8149:08427
08428:-00031:-00021:+00059:003696.5827:08428
08429:-00051:-00013:+00000:003696.5827:08429
08430:-00040:-00047:+00014:003696.5827:08430
08431:-00065:-00061:+00022:003696.5827:08431
08432:-00039:-00036:-00090:003696.5827:08432
08433:-00025:-00041:-00066:003696.5827:08433
08434:-00029:-00059:-00040:003705.9548:08434
08435:-00017:-00065:-00031:003705.9548:08435
08436:+00031:-00079:-00062:003705.9548:08436
08437:+00031:-00079:-00025:003705.9548:08437
08438:+00043:-00085:+00042:003705.9548:08438
08439:+00057:-00065:+00008:003611.1289:08439
08440:+00035:-00058:+00021:003611.1289:08440
08441:+00065:-00050:+00063:003611.1289:08441
08442:+00018:+00007:-00038:003611.1289:08442
08443:+00013:-00010:-00021:003611.1289:08443
08444:-00011:-00021:+00086:003611.1289:08444
08445:-00021:+00027:+00027:003729.4611:08445
08446:+00000:-00015:-00066:003729.4611:08446
08447:+00002:+00001:-00010:003729.4611:08447
08448:-00020:+00015:+00000:003729.4611:08448
08449:+00035:-00006:-00023:003729.4611:08449
08450:+00008:+00020:+00095:003738.7219:08450
08451:+00022:+00039:+00090:003738.7219:08451
08452:+00031:+00018:+00072:003738.7219:08452
08453:+00024:+00049:+00116:003738.7219:08453
08454:+00020:+00055:+00010:003738.7219:08454
08455:+00019:+00067:-00037:003738.7219:08455
08456:+00007:+00077:+00001:003653.5173:08456
08457:+00033:+00088:+00007:003653.5173:08457
08458:+00006:+00082:-00052:003653.5173:08458
08459:+00030:+00059:+00064:003653.5173:08459
08460:+00033:+00078:+00028:003653.5173:08460
08461:-00004:+00041:+00000:003762.9721:08461
08462:+00000:+00064:+00065:003762.9721:08462
08463:-00001:+00063:+00035:003762.9721:08463
08464:-00053:+00019:-00003:003762.9721:08464
08465:-00044:+00037:-00005:003762.9721:08465
08466:-00044:+00001:-00035:003760.9545:08466
08467:-00053:-00008:-00078:003760.9545:08467
08468:-00067:-00009:-00042:003760.9545:08468
08469:-00025:-00050:+00000:003760.9545:08469
08470:-00036:-00090:+00047:003760.9545:08470
08471:-00020:-00057:+00015:003760.9545:08471
08472:-00019:-00069:+00034:003675.0913:08472
08473:+00002:-00081:+00055:003675.0913:08473
08474:-00013:-00071:+00010:003675.0913:08474
08475:-00011:-00029:-00021:003675.0913:08475
08476:-00010:-00038:-00016:003675.0913:08476
08477:+00005:-00018:-00090:003762.9887:08477
08478:-00023:-00003:-00031:003762.9887:08478
08479:-00020:+00020:-00015:003762.9887:08479
08480:-00022:+00041:+00006:003762.9887:08480
08481:+00020:+00067:-00079:003762.9887:08481
08482:+00003:+00046:+00034:003794.7060:08482
08483:+00009:+00077:-00009:003794.7060:08483
08484:-00003:+00048:-00037:003794.7060:08484
08485:+00015:+00112:-00017:003794.7060:08485
08486:-00004:+00083:-00038:003794.7060:08486
08487:+00010:+00071:-00060:003794.7060:08487
08488:-00009:+00084:-00008:003696.8474:08488
08489:+00017:+00060:+00048:003696.8474:08489
08490:+00029:+00016:+00160:003696.8474:08490
08491:+00048:+00049:+00092:003696.8474:08491
08492:+00033:+00014:+00083:003696.8474:08492
08493:+00030:+00011:+00121:003785.6262:08493
08494:+00030:+00033:+00082:003785.6262:08494
08495:+00035:+00012:+00016:003785.6262:08495
08496:+00024:+00012:+00042:003785.6262:08496
08497:+00011:-00002:+00010:003785.6262:08497
08498:+00001:+00003:+00012:003806.1540:08498
08499:+00020:-00033:-00012:003806.1540:08499
08500:+00005:-00021:-00076:003806.1540:08500
08501:-00023:-00027:-00066:003806.1540:08501
08502:-00049:-00038:+00123:003806.1540:08502
08503:-00050:-00076:+00056:003718.9462:08503
08504:-00054:-00091:+00023:003718.9462:08504
08505:-00068:-00127:+00005:003718.9462:08505
08506:-00040:-00093:-00006:003718.9462:08506
08507:-00055:-00113:-00001:003718.9462:08507
08508:-00016:-00072:+00016:003718.9462:08508
08509:-00013:-00094:-00059:003808.6843:08509
08510:-00011:-00108:+00012:003808.6843:08510
08511:-00020:-00121:+00012:003808.6843:08511
08512:+00013:-00093:-00080:003808.6843:08512
08513:+00041:-00058:-00162:003808.6843:08513
08514:+00042:-00061:-00098:003806.1201:08514
08515:+00050:-00063:+00267:003806.1201:08515
08516:+00020:-00008:+00211:003806.1201:08516
08517:+00080:+00019:+00184:003806.1201:08517
08518:+00006:-00001:+00169:003806.1201:08518
08519:-00004:+00048:+00070:003675.0832:08519
08520:+00017:+00066:-00012:003675.0832:08520
08521:+00038:+00088:-00189:003675.0832:08521
08522:+00030:+00094:-00211:003675.0832:08522
08523:+00000:+00080:-00183:003675.0832:08523
08524:-00029:+00081:-00185:003675.0832:08524
08525:-00047:+00066:-00101:003751.7460:08525
08526:-00011:+00051:+00053:003751.7460:08526
08527:-00044:+00036:+00120:003751.7460:08527
08528:-00029:+00009:+00108:003751.7460:08528
08529:-00068:+00001:+00133:003751.7460:08529
08530:-00063:+00034:+00081:003716.8322:08530
08531:-00041:-00002:+00082:003716.8322:08531
08532:-00081:+00004:+00004:003716.8322:08532
08533:-00095:+00022:-00064:003716.8322:08533
08534:-00093:-00019:-00075:003716.8322:08534
08535:-00073:-00049:-00042:003716.8322:08535
08536:-00063:-00045:-00009:003611.1601:08536
08537:-00049:-00092:+00010:003611.1601:08537
08538:-00039:-00073:+00004:003611.1601:08538
08539:+00035:-00088:-00009:003611.1601:08539
08540:+00040:-00083:+00008:003611.1601:08540
08541:+00060:-00083:+00080:003664.3193:08541
08542:+00057:-00058:+00102:003664.3193:08542
08543:+00050:-00051:+00041:003664.3193:08543
08544:+00027:-00023:+00030:003664.3193:08544
08545:+00001:-00028:-00061:003664.3193:08545
08546:-00001:-00022:-00074:003664.3193:08546
08547:-00035:-00022:+00039:003652.6425:08547
08548:-00004:-00018:+00033:003652.6425:08548
08549:+00004:-00021:-00046:003652.6425:08549
08550:+00008:-00019:-00022:003652.6425:08550
08551:-00007:-00002:+00033:003652.6425:08551
08552:+00008:-00005:+00012:003539.3750:08552
08553:-00004:+00027:+00003:003539.3750:08553
08554:+00001:+00062:-00066:003539.3750:08554
08555:+00003:+00097:-00028:003539.3750:08555
08556:-00032:+00111:-00050:003539.3750:08556
08557:-00051:+00131:+00044:003539.3750:08557
08558:-00095:+00115:+00067:003632.4956:08558
08559:-00097:+00140:-00025:003632.4956:08559
08560:-00097:+00114:-00024:003632.4956:08560
08561:-00058:+00086:-00012:003632.4956:08561
08562:-00073:+00056:-00023:003632.4956:08562
08563:-00081:+00037:-00046:003621.2365:08563
08564:-00057:-00004:-00095:003621.2365:08564
08565:-00056:-00005:+00020:003621.2365:08565
08566:-00070:-00030:+00013:003621.2365:08566
08567:-00075:-00066:+00019:003621.2365:08567
08568:-00071:-00048:-00019:003621.2365:08568
08569:-00056:-00059:-00091:003529.3395:08569
08570:-00076:-00058:-00041:003529.3395:08570
08571:-00068:-00038:-00039:003529.3395:08571
08572:-00034:-00028:+00005:003529.3395:08572
08573:-00023:-00048:+00063:003529.3395:08573
08574:+00005:-00011:+00057:003643.0419:08574
08575:+00014:-00019:-00060:003643.0419:08575
08576:+00019:+00018:-00010:003643.0419:08576
08577:+00039:+00022:+00063:003643.0419:08577
08578:+00011:+00030:-00027:003643.0419:08578
08579:+00023:+00042:-00025:003643.0419:08579
08580:+00041:+00060:+00026:003652.4772:08580
08581:+00050:+00076:-00009:003652.4772:08581
08582:+00040:+00095:-00085:003652.4772:08582
08583:+00040:+00093:-00023:003652.4772:08583
08584:+00027:+00057:-00020:003652.4772:08584
08585:+00005:+00060:-00008:003652.4772:08585
08586:-00008:+00076:-00085:003569.7272:08586
08587:+00000:+00046:-00133:003569.7272:08587
08588:-00027:+00043:-00018:003569.7272:08588
08589:-00043:+00064:+00033:003569.7272:08589
08590:-00056:+00024:+00098:003569.7272:08590
08591:-00067:+00028:-00027:003685.7089:08591
08592:-00065:+00047:-00094:003685.7089:08592
08593:-00059:+00050:+00051:003685.7089:08593
08594:-00086:+00001:+00084:003685.7089:08594
08595:-00100:+00001:-00159:003685.7089:08595
08596:-00077:+00025:-00121:003705.9707:08596
08597:-00063:-00015:-00053:003705.9707:08597
08598:-00073:-00024:-00015:003705.9707:08598
08599:-00082:-00007:-00009:003705.9707:08599
08600:-00048:-00048:+00011:003705.9707:08600
08601:-00055:-00057:+00069:003705.9707:08601
08602:-00013:-00010:-00107:003611.2150:08602
08603:-00017:-00054:+00064:003611.2150:08603
08604:+00012:-00061:+00140:003611.2150:08604
08605:+00018:-00013:-00007:003611.2150:08605
08606:+00025:-00032:-00067:003611.2150:08606
08607:+00027:-00008:+00069:003718.4672:08607
08608:+00020:+00018:-00117:003718.4672:08608
08609:-00004:+00014:-00095:003718.4672:08609
08610:+00042:+00039:+00036:003718.4672:08610
08611:+00027:+00049:-00071:003718.4672:08611
08612:+00047:+00055:-00090:003718.4672:08612
08613:+00060:+00079:+00069:003727.7573:08613
08614:+00038:+00046:+00069:003727.7573:08614
08615:+00004:+00059:-00048:003727.7573:08615
08616:-00018:+00095:-00028:003727.7573:08616
08617:+00020:+00075:-00064:003727.7573:08617
08618:-00015:+00096:-00083:003632.1953:08618
08619:-00036:+00097:+00059:003632.1953:08619
08620:-00027:+00060:+00144:003632.1953:08620
08621:-00041:+00082:-00009:003632.1953:08621
08622:-00060:+00099:-00055:003632.1953:08622
08623:-00024:+00066:-00056:003632.1953:08623
08624:-00064:+00055:-00038:003729.4201:08624
08625:-00044:+00049:-00015:003729.4201:08625
08626:-00020:+00039:-00004:003729.4201:08626
08627:-00014:+00033:+00000:003729.4201:08627
08628:-00002:+00030:-00096:003729.4201:08628
08629:-00014:+00014:-00004:003716.5385:08629
08630:-00035:+00004:+00025:003716.5385:08630
08631:+00017:+00023:-00045:003716.5385:08631
08632:-00004:-00003:+00048:003716.5385:08632
08633:-00009:-00004:+00077:003716.5385:08633
08634:+00020:-00004:+00027:003621.5800:08634
08635:-00010:-00035:+00082:003621.5800:08635
08636:+00001:-00033:+00002:003621.5800:08636
08637:+00003:-00036:-00073:003621.5800:08637
08638:-00010:-00065:-00013:003621.5800:08638
08639:-00014:-00043:-00047:003621.5800:08639
08640:-00018:-00038:-00020:003718.5332:08640
08641:+00017:-00041:+00000:003718.5332:08641
08642:+00008:-00046:-00004:003718.5332:08642
08643:-00001:-00049:+00000:003718.5332:08643
08644:+00003:-00007:-00074:003718.5332:08644
08645:-00006:-00032:+00016:003716.7834:08645
08646:-00021:-00005:+00019:003716.7834:08646
08647:-00017:+00037:-00079:003716.7834:08647
08648:-00009:+00043:-00023:003716.7834:08648
08649:-00039:+00038:-00075:003716.7834:08649
08650:+00003:+00099:-00085:003716.7834:08650
08651:+00011:+00091:-00050:003632.1479:08651
08652:+00016:+00099:-00019:003632.1479:08652
08653:+00030:+00115:-00005:003632.1479:08653
08654:+00009:+00117:-00039:003632.1479:08654
08655:-00008:+00108:+00009:003632.1479:08655
08656:+00009:+00109:+00033:003729.4611:08656
08657:-00023:+00122:-00145:003729.4611:08657
08658:+00033:+00143:+00003:003729.4611:08658
08659:+00024:+00094:+00116:003729.4611:08659
08660:+00003:+00096:+00059:003729.4611:08660
08661:+00028:+00073:+00178:003727.7573:08661
08662:+00050:+00015:+00127:003727.7573:08662
08663:+00031:+00037:+00027:003727.7573:08663
08664:+00010:+00024:-00103:003727.7573:08664
08665:+00018:-00048:-00018:003727.7573:08665
08666:+00001:-00041:-00018:003727.7573:08666
08667:-00033:-00022:-00088:003642.7773:08667
08668:-00011:-00014:+00165:003642.7773:08668
08669:-00033:-00042:+00159:003642.7773:08669
08670:-00063:-00046:-00103:003642.7773:08670
08671:-00034:-00016:-00106:003642.7773:08671
08672:+00029:-00025:+00009:003751.7543:08672
08673:-00006:-00009:-00044:003751.7543:08673
08674:+00009:+00005:+00103:003751.7543:08674
08675:+00095:-00026:+00168:003751.7543:08675
08676:+00063:-00027:-00099:003751.7543:08676
08677:+00028:-00025:-00137:003751.7543:08677
08678:+00013:-00042:-00170:003772.0822:08678
08679:+00019:-00062:-00246:003772.0822:08679
08680:+00052:-00048:-00115:003772.0822:08680
08681:+00053:-00052:+00190:003772.0822:08681
08682:+00003:-00069:+00161:003772.0822:08682
08683:-00023:-00063:+00121:003685.8271:08683
08684:-00012:-00047:+00193:003685.8271:08684
08685:-00085:-00060:+00140:003685.8271:08685
08686:-00077:-00029:+00023:003685.8271:08686
08687:-00091:+00003:+00101:003685.8271:08687
08688:-00040:-00005:-00010:003774.2395:08688
08689:-00075:+00035:-00152:003774.2395:08689
08690:-00067:+00057:-00135:003774.2395:08690
08691:-00041:+00047:-00077:003774.2395:08691
08692:-00047:+00068:-00085:003774.2395:08692
08693:-00021:+00100:-00062:003774.2395:08693
08694:+00076:+00101:+00057:003772.0571:08694
08695:+00073:+00099:+00125:003772.0571:08695
08696:+00123:+00130:+00157:003772.0571:08696
08697:+00122:+00088:+00229:003772.0571:08697
08698:+00116:+00116:+00177:003772.0571:08698
08699:+00071:+00110:+00033:003664.1677:08699
08700:+00071:+00085:+00053:003664.1677:08700
08701:+00029:+00062:+00038:003664.1677:08701
08702:-00036:+00049:-00006:003664.1677:08702
08703:-00065:-00014:+00030:003664.1677:08703
08704:-00080:-00032:+00010:003740.5124:08704
08705:-00101:-00040:-00067:003740.5124:08705
08706:-00114:-00067:+00006:003740.5124:08706
08707:-00119:-00124:+00101:003740.5124:08707
08708:-00089:-00093:+00035:003740.5124:08708
08709:-00115:-00085:+00033:003740.5124:08709
08710:-00100:-00114:+00047:003727.6750:08710
08711:-00099:-00086:+00039:003727.6750:08711
08712:-00064:-00094:+00096:003727.6750:08712
08713:-00057:-00115:+00054:003727.6750:08713
08714:-00044:-00112:-00114:003727.6750:08714
08715:-00004:-00107:-00125:003590.2197:08715
08716:-00005:-00138:-00086:003590.2197:08716
08717:+00023:-00118:-00052:003590.2197:08717
08718:+00097:-00121:+00028:003590.2197:08718
08719:+00138:-00104:+00066:003590.2197:08719
08720:+00124:-00113:+00117:003590.2197:08720
08721:+00129:-00078:+00090:003653.5461:08721
08722:+00141:-00066:+00156:003653.5461:08722
08723:+00093:-00037:+00102:003653.5461:08723
08724:+00019:-00031:+00005:003653.5461:08724
08725:+00004:+00009:-00070:003653.5461:08725
08726:-00043:-00006:-00052:003642.0041:08726
08727:-00096:+00039:-00044:003642.0041:08727
08728:-00092:+00024:-00094:003642.0041:08728
08729:-00090:+00066:-00011:003642.0041:08729
08730:-00107:+00030:-00037:003642.0041:08730
08731:-00100:+00069:+00032:003642.0041:08731
08732:-00041:+00085:+00071:003529.2646:08732
08733:-00056:+00084:+00036:003529.2646:08733
08734:-00035:+00100:+00056:003529.2646:08734
08735:-00009:+00101:+00054:003529.2646:08735
08736:-00015:+00086:+00031:003529.2646:08736
08737:-00013:+00087:-00047:003611.5390:08737
08738:-00022:+00070:-00068:003611.5390:08738
08739:-00014:+00061:-00069:003611.5390:08739
08740:-00051:+00017:-00064:003611.5390:08740
08741:-00039:+00000:-00037:003611.5390:08741
08742:-00012:-00009:-00051:003611.5390:08742
08743:-00013:-00038:-00047:003621.2524:08743
08744:-00022:-00038:-00027:003621.2524:08744
08745:+00002:-00066:-00037:003621.2524:08745
08746:+00000:-00071:+00077:003621.2524:08746
08747:+00003:-00077:+00066:003621.2524:08747
08748:-00020:-00043:+00055:003621.2524:08748
08749:-00023:-00052:+00062:003529.3020:08749
08750:-00031:-00048:+00041:003529.3020:08750
08751:-00038:-00011:-00038:003529.3020:08751
08752:+00003:+00007:-00078:003529.3020:08752
08753:+00005:-00014:-00071:003529.3020:08753
08754:-00009:+00022:-00076:003643.0024:08754
08755:+00011:+00012:-00059:003643.0024:08755
08756:+00048:+00009:+00033:003643.0024:08756
08757:+00041:+00011:+00019:003643.0024:08757
08758:+00063:+00037:-00019:003643.0024:08758
08759:+00048:+00028:+00019:003643.0024:08759
08760:+00054:+00036:-00024:003652.6264:08760
08761:+00015:+00042:-00067:003652.6264:08761
08762:+00029:+00062:-00138:003652.6264:08762
08763:-00006:+00069:-00053:003652.6264:08763
08764:-00016:+00029:-00136:003652.6264:08764
08765:-00049:+00040:-00081:003590.2897:08765
08766:+00000:-00003:-00040:003590.2897:08766
08767:-00031:+00019:+00025:003590.2897:08767
08768:-00017:-00007:+00033:003590.2897:08768
08769:-00016:-00021:+00098:003590.2897:08769
08770:-00015:-00030:+00036:003590.2897:08770
08771:-00034:-00013:+00012:003707.5295:08771
08772:-00065:-00035:-00039:003707.5295:08772
08773:-00066:-00009:-00011:003707.5295:08773
08774:-00079:-00045:-00112:003707.5295:08774
08775:-00063:-00016:-00071:003707.5295:08775
08776:-00047:-00023:-00127:003727.7736:08776
08777:-00030:-00047:-00065:003727.7736:08777
08778:+00022:-00025:-00035:003727.7736:08778
08779:+00034:-00047:+00007:003727.7736:08779
08780:+00041:-00038:-00008:003727.7736:08780
08781:+00069:-00010:+00002:003653.4211:08781
08782:+00090:-00031:+00013:003653.4211:08782
08783:+00078:+00003:-00061:003653.4211:08783
08784:+00082:+00011:-00076:003653.4211:08784
08785:+00070:+00048:-00024:003653.4211:08785
08786:+00043:+00030:+00049:003653.4211:08786
08787:+00028:+00030:+00018:003740.5371:08787
08788:+00030:+00066:+00021:003740.5371:08788
08789:+00011:+00054:+00049:003740.5371:08789
08790:-00006:+00031:-00104:003740.5371:08790
08791:-00004:+00098:-00075:003740.5371:08791
08792:+00003:+00042:+00119:003772.1997:08792
08793:-00007:+00059:+00011:003772.1997:08793
08794:-00037:+00066:-00010:003772.1997:08794
08795:+00001:+00076:+00105:003772.1997:08795
08796:-00045:+00037:+00031:003772.1997:08796
08797:-00057:+00064:-00080:003772.1997:08797
08798:-00063:+00067:+00045:003664.2080:08798
08799:-00063:+00035:-00025:003664.2080:08799
08800:-00083:+00024:-00138:003664.2080:08800
08801:-00042:+00032:-00128:003664.2080:08801
08802:-00015:-00037:+00031:003664.2080:08802
08803:-00053:-00048:+00007:003762.9804:08803
08804:-00011:-00030:-00065:003762.9804:08804
08805:+00017:-00061:+00002:003762.9804:08805
08806:-00002:-00037:-00009:003762.9804:08806
08807:-00010:-00061:-00071:003762.9804:08807
08808:-00022:-00091:+00010:003760.9213:08808
08809:-00012:-00065:-00017:003760.9213:08809
08810:-00027:-00043:-00103:003760.9213:08810
08811:-00016:-00057:-00107:003760.9213:08811
08812:-00033:-00028:-00031:003760.9213:08812
08813:-00004:-00038:-00043:003760.9213:08813
08814:-00005:-00025:+00034:003653.4694:08814
08815:+00064:-00036:+00047:003653.4694:08815
08816:+00040:-00009:+00009:003653.4694:08816
08817:+00055:-00013:+00030:003653.4694:08817
08818:+00043:+00008:+00199:003653.4694:08818
08819:+00051:-00020:+00133:003751.7712:08819
08820:+00051:-00009:-00001:003751.7712:08820
08821:+00051:+00020:-00104:003751.7712:08821
08822:+00018:+00020:-00107:003751.7712:08822
08823:+00001:-00005:-00099:003751.7712:08823
08824:-00023:+00023:+00056:003727.7573:08824
08825:+00004:+00008:+00068:003727.7573:08825
08826:-00031:-00004:+00085:003727.7573:08826
08827:-00046:-00006:+00064:003727.7573:08827
08828:-00069:-00004:+00032:003727.7573:08828
08829:-00016:+00010:+00073:003727.7573:08829
08830:-00069:-00003:-00041:003642.8173:08830
08831:-00076:+00000:-00057:003642.8173:08831
08832:-00017:+00014:+00047:003642.8173:08832
08833:-00040:+00033:+00077:003642.8173:08833
08834:-00053:-00004:+00062:003642.8173:08834
08835:-00036:-00012:+00012:003740.5708:08835
08836:-00026:-00030:-00051:003740.5708:08836
08837:-00020:-00048:+00029:003740.5708:08837
08838:+00002:-00076:+00063:003740.5708:08838
08839:+00013:-00065:+00060:003740.5708:08839
08840:+00054:-00093:-00005:003740.5708:08840
08841:+00052:-00078:+00065:003760.9379:08841
08842:+00044:-00095:+00038:003760.9379:08842
08843:-00004:-00082:-00030:003760.9379:08843
08844:+00001:-00070:-00043:003760.9379:08844
08845:-00019:-00055:-00011:003760.9379:08845
08846:-00055:-00055:+00121:003696.7736:08846
08847:-00031:-00048:+00140:003696.7736:08847
08848:-00028:-00078:+00141:003696.7736:08848
08849:-00011:-00022:-00119:003696.7736:08849
08850:-00051:-00051:-00203:003696.7736:08850
08851:+00010:-00012:-00092:003785.6604:08851
08852:+00012:-00025:+00113:003785.6604:08852
08853:+00065:+00012:+00205:003785.6604:08853
08854:+00070:+00036:+00290:003785.6604:08854
08855:+00081:+00043:+00233:003785.6604:08855
08856:+00035:+00017:-00071:003806.0859:08856
08857:+00012:+00034:-00338:003806.0859:08857
08858:-00021:+00030:-00229:003806.0859:08858
08859:+00009:+00037:-00041:003806.0859:08859
08860:+00030:+00004:+00119:003806.0859:08860
08861:+00037:+00020:+00204:003806.0859:08861
08862:+00031:-00019:+00306:003685.9252:08862
08863:+00006:-00026:+00277:003685.9252:08863
08864:-00050:-00052:+00089:003685.9252:08864
08865:-00054:-00047:+00079:003685.9252:08865
08866:-00054:-00044:-00028:003685.9252:08866
08867:-00017:-00031:-00082:003740.5039:08867
08868:-00012:-00039:-00092:003740.5039:08868
08869:-00012:-00063:-00004:003740.5039:08869
08870:-00052:-00081:+00050:003740.5039:08870
08871:-00068:-00078:-00019:003740.5039:08871
08872:-00031:-00106:-00016:003740.5039:08872
08873:-00039:-00096:-00031:003716.8322:08873
08874:-00023:-00106:-00023:003716.8322:08874
08875:-00023:-00087:+00081:003716.8322:08875
08876:-00010:-00105:+00055:003716.8322:08876
08877:-00014:-00109:+00021:003716.8322:08877
08878:-00014:-00078:+00007:003590.2897:08878
08879:-00016:-00094:-00009:003590.2897:08879
08880:-00079:-00075:-00020:003590.2897:08880
08881:-00060:-00044:+00018:003590.2897:08881
08882:-00073:-00057:+00046:003590.2897:08882
08883:-00056:-00047:+00019:003590.2897:08883
08884:-00073:-00030:+00023:003653.6259:08884
08885:-00027:-00021:+00050:003653.6259:08885
08886:-00030:-00004:+00032:003653.6259:08886
08887:-00035:+00017:-00038:003653.6259:08887
08888:-00027:+00063:-00088:003653.6259:08888
[truncated: 50,041 more chars]
