# Supplementary material for: Suboptimal Omnidirectional Wheel Design and Implementation
Source: Sensors (Basel). 2021 Jan 28;21(3):865. doi: 10.3390/s21030865 (PMC7865864; doi:10.3390/s21030865)
Supplement: Supplementary file 1 [file sensors-21-00865-s001.zip › 4.-Data 30 Files With Suspension/ACDATA20.TXT]

00001:+00052:-00252:+00128:003894.6459:00001
00002:+00025:-00235:+00039:003894.6459:00002
00003:+00074:-00192:+00054:003894.6459:00003
00004:+00073:-00135:-00064:003894.6459:00004
00005:+00064:-00124:+00030:003894.6459:00005
00006:+00106:-00056:+00019:003792.6435:00006
00007:+00059:+00038:+00026:003792.6435:00007
00008:+00079:+00051:-00019:003792.6435:00008
00009:+00055:+00098:-00033:003792.6435:00009
00010:+00045:+00157:-00092:003792.6435:00010
00011:+00039:+00159:-00095:003792.6435:00011
00012:+00035:+00170:-00111:003776.5996:00012
00013:+00039:+00183:-00058:003776.5996:00013
00014:+00039:+00182:-00026:003776.5996:00014
00015:+00044:+00167:+00064:003776.5996:00015
00016:+00021:+00149:+00028:003776.5996:00016
00017:-00009:+00155:-00021:003894.7709:00017
00018:-00060:+00102:-00139:003894.7709:00018
00019:-00078:+00088:-00167:003894.7709:00019
00020:-00115:+00053:-00113:003894.7709:00020
00021:-00112:+00037:-00096:003894.7709:00021
00022:-00087:+00008:-00055:003815.9291:00022
00023:-00087:+00002:-00085:003815.9291:00023
00024:-00082:-00008:-00070:003815.9291:00024
00025:-00028:-00032:-00080:003815.9291:00025
00026:-00004:-00021:-00133:003815.9291:00026
00027:+00013:-00032:-00148:003811.1035:00027
00028:+00031:-00015:-00114:003811.1035:00028
00029:+00034:-00013:-00064:003811.1035:00029
00030:+00041:+00004:+00007:003811.1035:00030
00031:+00072:-00018:+00069:003811.1035:00031
00032:+00059:+00037:+00067:003811.1035:00032
00033:-00007:+00013:+00145:003931.1264:00033
00034:+00000:+00025:+00083:003931.1264:00034
00035:-00017:+00028:-00114:003931.1264:00035
00036:-00006:+00047:-00203:003931.1264:00036
00037:-00032:+00100:-00186:003931.1264:00037
00038:-00003:+00110:-00115:003863.2795:00038
00039:-00032:+00107:+00049:003863.2795:00039
00040:+00015:+00173:+00338:003863.2795:00040
00041:+00035:+00170:+00387:003863.2795:00041
00042:-00021:+00178:+00187:003863.2795:00042
00043:-00040:+00167:-00009:003858.1723:00043
00044:-00009:+00206:+00005:003858.1723:00044
00045:-00017:+00202:+00025:003858.1723:00045
00046:-00030:+00232:+00007:003858.1723:00046
00047:-00015:+00237:+00064:003858.1723:00047
00048:+00003:+00162:+00130:003980.5100:00048
00049:+00026:+00152:+00017:003980.5100:00049
00050:+00013:+00139:+00105:003980.5100:00050
00051:+00033:+00083:+00138:003980.5100:00051
00052:-00036:+00068:+00129:003980.5100:00052
00053:-00036:+00012:+00038:003887.3798:00053
00054:-00035:-00020:+00103:003887.3798:00054
00055:-00085:-00083:+00061:003887.3798:00055
00056:-00122:-00133:-00037:003887.3798:00056
00057:-00144:-00162:+00023:003887.3798:00057
00058:-00188:-00235:-00071:003870.1931:00058
00059:-00220:-00276:-00076:003870.1931:00059
00060:-00222:-00308:+00034:003870.1931:00060
00061:-00188:-00322:+00021:003870.1931:00061
00062:-00164:-00310:-00063:003870.1931:00062
00063:-00128:-00296:-00081:003980.5192:00063
00064:-00049:-00284:-00024:003980.5192:00064
00065:+00003:-00244:+00110:003980.5192:00065
00066:+00073:-00261:+00092:003980.5192:00066
00067:+00055:-00166:-00029:003980.5192:00067
00068:+00133:-00167:-00019:003887.4792:00068
00069:+00127:-00106:+00069:003887.4792:00069
00070:+00129:-00110:-00007:003887.4792:00070
00071:+00125:-00044:-00040:003887.4792:00071
00072:+00150:-00037:-00024:003887.4792:00072
00073:+00151:+00013:-00015:003887.4792:00073
00074:+00128:+00067:-00031:003846.2788:00074
00075:+00108:+00087:-00019:003846.2788:00075
00076:+00120:+00121:-00125:003846.2788:00076
00077:+00035:+00178:-00068:003846.2788:00077
00078:+00037:+00204:-00023:003846.2788:00078
00079:-00062:+00216:-00034:003955.7331:00079
00080:-00059:+00212:+00126:003955.7331:00080
00081:-00077:+00232:+00086:003955.7331:00081
00082:-00129:+00259:-00030:003955.7331:00082
00083:-00174:+00281:-00060:003955.7331:00083
00084:-00160:+00267:+00031:003851.3671:00084
00085:-00182:+00232:+00044:003851.3671:00085
00086:-00183:+00198:+00032:003851.3671:00086
00087:-00127:+00179:+00115:003851.3671:00087
00088:-00123:+00116:-00029:003851.3671:00088
00089:-00138:+00081:-00149:003811.1728:00089
00090:-00129:+00052:-00076:003811.1728:00090
00091:-00083:-00015:-00002:003811.1728:00091
00092:-00049:-00061:+00039:003811.1728:00092
00093:-00016:-00110:+00109:003811.1728:00093
00094:+00008:-00139:+00171:003931.1718:00094
00095:+00022:-00158:+00161:003931.1718:00095
00096:+00023:-00172:+00077:003931.1718:00096
00097:+00058:-00184:+00037:003931.1718:00097
00098:+00029:-00189:+00050:003931.1718:00098
00099:+00045:-00186:+00032:003804.2810:00099
00100:+00036:-00195:+00070:003804.2810:00100
00101:+00030:-00186:+00048:003804.2810:00101
00102:+00010:-00151:+00050:003804.2810:00102
00103:+00011:-00145:+00088:003804.2810:00103
00104:+00009:-00118:+00115:003804.2810:00104
00105:+00014:-00086:-00012:003799.5319:00105
00106:+00000:-00063:-00012:003799.5319:00106
00107:+00011:-00020:+00002:003799.5319:00107
00108:-00011:+00018:+00005:003799.5319:00108
00109:+00008:+00045:-00060:003799.5319:00109
00110:+00026:+00109:+00010:003906.8503:00110
00111:+00041:+00090:-00009:003906.8503:00111
00112:-00022:+00118:-00063:003906.8503:00112
00113:-00003:+00111:+00024:003906.8503:00113
00114:-00021:+00101:+00018:003906.8503:00114
00115:-00003:+00109:+00068:003815.8764:00115
00116:+00017:+00085:+00039:003815.8764:00116
00117:-00025:+00081:-00001:003815.8764:00117
00118:-00018:+00078:-00057:003815.8764:00118
00119:-00039:+00041:-00094:003815.8764:00119
00120:-00020:+00047:-00119:003811.1901:00120
00121:-00056:+00012:-00109:003811.1901:00121
00122:-00058:-00007:-00065:003811.1901:00122
00123:-00040:-00014:-00057:003811.1901:00123
00124:-00028:-00011:-00137:003811.1901:00124
00125:-00036:-00030:-00102:003943.3320:00125
00126:-00004:-00065:-00070:003943.3320:00126
00127:+00013:-00044:-00114:003943.3320:00127
00128:+00021:-00047:-00082:003943.3320:00128
00129:+00054:-00014:-00088:003943.3320:00129
00130:+00073:-00019:-00075:003943.3320:00130
00131:+00046:-00019:-00069:003863.3327:00131
00132:+00043:-00009:-00018:003863.3327:00132
00133:+00031:-00036:-00019:003863.3327:00133
00134:-00002:+00010:-00045:003863.3327:00134
00135:-00021:-00006:+00039:003863.3327:00135
00136:-00027:+00007:+00051:003846.2966:00136
00137:-00042:+00033:-00121:003846.2966:00137
00138:-00051:+00032:-00231:003846.2966:00138
00139:-00054:+00091:-00185:003846.2966:00139
00140:-00008:+00094:-00047:003846.2966:00140
00141:-00021:+00107:-00003:003993.2126:00141
00142:+00058:+00175:+00371:003993.2126:00142
00143:+00089:+00202:+00282:003993.2126:00143
00144:+00033:+00212:+00064:003993.2126:00144
00145:+00093:+00252:-00064:003993.2126:00145
00146:+00084:+00253:+00021:003899.7890:00146
00147:+00031:+00227:-00060:003899.7890:00147
00148:-00009:+00232:-00025:003899.7890:00148
00149:+00033:+00209:+00065:003899.7890:00149
00150:-00004:+00160:+00003:003899.7890:00150
00151:-00049:+00114:+00095:003894.3708:00151
00152:-00043:+00109:+00192:003894.3708:00152
00153:-00070:+00077:+00143:003894.3708:00153
00154:-00055:+00054:+00077:003894.3708:00154
00155:-00055:+00030:+00120:003894.3708:00155
00156:-00114:-00018:+00037:004005.7502:00156
00157:-00108:-00067:-00022:004005.7502:00157
00158:-00145:-00093:-00005:004005.7502:00158
00159:-00137:-00151:+00024:004005.7502:00159
00160:-00171:-00203:+00070:004005.7502:00160
00161:-00172:-00252:+00048:003911.9567:00161
00162:-00183:-00298:-00022:003911.9567:00162
00163:-00170:-00341:-00069:003911.9567:00163
00164:-00139:-00365:-00168:003911.9567:00164
00165:-00094:-00383:-00056:003911.9567:00165
00166:-00003:-00371:+00015:003894.2624:00166
00167:+00047:-00372:+00059:003894.2624:00167
00168:+00077:-00320:+00109:003894.2624:00168
00169:+00107:-00295:+00141:003894.2624:00169
00170:+00112:-00182:+00167:003894.2624:00170
00171:+00145:-00174:+00084:003993.0903:00171
00172:+00142:-00084:-00017:003993.0903:00172
00173:+00177:-00067:+00055:003993.0903:00173
00174:+00161:-00013:+00029:003993.0903:00174
00175:+00137:+00031:-00060:003993.0903:00175
00176:+00139:+00056:-00057:003899.5883:00176
00177:+00082:+00074:-00117:003899.5883:00177
00178:+00025:+00155:-00145:003899.5883:00178
00179:+00033:+00160:-00043:003899.5883:00179
00180:-00039:+00222:+00035:003899.5883:00180
00181:-00085:+00202:+00124:003899.5883:00181
00182:-00090:+00243:+00120:003846.2348:00182
00183:-00177:+00266:+00086:003846.2348:00183
00184:-00169:+00258:+00007:003846.2348:00184
00185:-00225:+00255:+00000:003846.2348:00185
00186:-00225:+00268:+00035:003846.2348:00186
00187:-00238:+00234:-00018:003968.0178:00187
00188:-00173:+00221:-00006:003968.0178:00188
00189:-00159:+00153:-00081:003968.0178:00189
00190:-00095:+00131:-00053:003968.0178:00190
00191:-00063:+00076:+00011:003968.0178:00191
00192:-00035:+00061:+00075:003851.3139:00192
00193:+00001:-00020:+00060:003851.3139:00193
00194:+00027:-00046:+00164:003851.3139:00194
00195:+00063:-00097:+00104:003851.3139:00195
00196:+00028:-00101:+00115:003851.3139:00196
00197:+00022:-00149:+00025:003834.4582:00197
00198:+00028:-00135:+00000:003834.4582:00198
00199:+00018:-00190:+00021:003834.4582:00199
00200:+00033:-00183:+00015:003834.4582:00200
00201:-00009:-00185:+00072:003834.4582:00201
00202:+00006:-00202:+00079:003918.8876:00202
00203:+00011:-00206:+00029:003918.8876:00203
00204:+00015:-00166:+00011:003918.8876:00204
00205:+00003:-00160:-00003:003918.8876:00205
00206:+00007:-00132:+00033:003918.8876:00206
00207:+00047:-00088:-00011:003839.3520:00207
00208:+00047:-00082:+00071:003839.3520:00208
00209:+00069:-00022:+00003:003839.3520:00209
00210:+00057:+00028:+00013:003839.3520:00210
00211:+00044:+00053:-00027:003839.3520:00211
00212:+00028:+00071:+00009:003839.3520:00212
00213:+00033:+00084:-00041:003822.7453:00213
00214:+00004:+00094:-00061:003822.7453:00214
00215:+00013:+00083:+00028:003822.7453:00215
00216:+00007:+00098:-00037:003822.7453:00216
00217:+00017:+00085:-00067:003822.7453:00217
00218:+00032:+00060:+00016:003931.0441:00218
00219:+00023:+00065:+00004:003931.0441:00219
00220:-00001:+00062:-00020:003931.0441:00220
00221:-00005:+00018:-00002:003931.0441:00221
00222:-00003:+00022:-00048:003931.0441:00222
00223:-00036:-00017:-00122:003863.2255:00223
00224:-00031:-00030:-00083:003863.2255:00224
00225:-00035:-00046:-00072:003863.2255:00225
00226:-00034:-00077:-00134:003863.2255:00226
00227:-00035:-00069:-00089:003863.2255:00227
00228:-00008:-00086:-00034:003858.1992:00228
00229:-00009:-00088:+00009:003858.1992:00229
00230:+00033:-00099:-00043:003858.1992:00230
00231:+00061:-00073:-00045:003858.1992:00231
00232:+00076:-00055:-00008:003858.1992:00232
00233:+00065:-00056:+00011:003980.4445:00233
00234:+00050:-00082:+00080:003980.4445:00234
00235:+00067:-00042:-00171:003980.4445:00235
00236:+00031:-00037:-00197:003980.4445:00236
00237:+00073:+00047:-00098:003980.4445:00237
00238:+00061:+00041:+00115:003899.5151:00238
00239:+00075:+00140:+00218:003899.5151:00239
00240:+00067:+00204:+00286:003899.5151:00240
00241:+00091:+00235:+00195:003899.5151:00241
00242:+00061:+00282:+00061:003899.5151:00242
00243:+00076:+00314:+00044:003894.1630:00243
00244:+00025:+00300:+00033:003894.1630:00244
00245:-00012:+00321:-00023:003894.1630:00245
00246:-00024:+00315:-00046:003894.1630:00246
00247:-00049:+00295:-00003:003894.1630:00247
00248:-00113:+00243:-00021:004018.3959:00248
00249:-00112:+00228:-00037:004018.3959:00249
00250:-00100:+00221:+00147:004018.3959:00250
00251:-00085:+00136:+00124:004018.3959:00251
00252:-00149:+00125:+00103:004018.3959:00252
00253:-00162:+00059:+00023:003911.8281:00253
00254:-00180:+00015:-00093:003911.8281:00254
00255:-00192:-00078:-00095:003911.8281:00255
00256:-00198:-00152:-00073:003911.8281:00256
00257:-00216:-00193:-00029:003911.8281:00257
00258:-00197:-00279:-00024:003911.8281:00258
00259:-00181:-00332:-00089:003894.0993:00259
00260:-00152:-00351:-00054:003894.0993:00260
00261:-00110:-00415:+00061:003894.0993:00261
00262:-00049:-00410:+00138:003894.0993:00262
00263:+00019:-00429:+00089:003894.0993:00263
00264:+00120:-00382:+00064:004005.6843:00264
00265:+00145:-00373:+00093:004005.6843:00265
00266:+00183:-00304:+00093:004005.6843:00266
00267:+00208:-00235:-00019:004005.6843:00267
00268:+00243:-00166:-00061:004005.6843:00268
00269:+00236:-00100:+00037:003899.5700:00269
00270:+00309:-00012:-00010:003899.5700:00270
00271:+00214:-00015:-00039:003899.5700:00271
00272:+00221:+00058:+00064:003899.5700:00272
00273:+00142:+00068:-00010:003899.5700:00273
00274:+00144:+00158:-00017:003870.0324:00274
00275:+00055:+00164:-00023:003870.0324:00275
00276:+00014:+00195:-00210:003870.0324:00276
00277:-00060:+00251:-00080:003870.0324:00277
00278:-00120:+00233:+00054:003870.0324:00278
00279:-00204:+00224:-00131:003968.0085:00279
00280:-00254:+00228:+00018:003968.0085:00280
00281:-00269:+00196:+00111:003968.0085:00281
00282:-00290:+00222:+00046:003968.0085:00282
00283:-00276:+00189:-00064:003968.0085:00283
00284:-00264:+00191:+00112:003875.2377:00284
00285:-00218:+00116:-00017:003875.2377:00285
00286:-00142:+00084:-00020:003875.2377:00286
00287:-00115:+00060:+00030:003875.2377:00287
00288:-00088:-00002:-00103:003875.2377:00288
00289:-00063:-00052:+00005:003822.6318:00289
00290:+00006:-00067:+00013:003822.6318:00290
00291:-00006:-00102:+00065:003822.6318:00291
00292:+00016:-00125:+00124:003822.6318:00292
00293:+00053:-00191:+00206:003822.6318:00293
00294:+00040:-00195:+00077:003943.2856:00294
00295:+00073:-00218:+00050:003943.2856:00295
00296:+00076:-00208:+00132:003943.2856:00296
00297:+00054:-00185:+00055:003943.2856:00297
00298:+00059:-00165:-00039:003943.2856:00298
00299:+00098:-00145:+00109:003943.2856:00299
00300:+00117:-00105:+00063:003815.8244:00300
00301:+00022:-00075:+00054:003815.8244:00301
00302:+00046:-00058:-00070:003815.8244:00302
00303:-00002:-00024:-00135:003815.8244:00303
00304:+00023:+00002:-00060:003815.8244:00304
00305:+00012:+00054:+00033:003799.4631:00305
00306:-00003:+00063:+00086:003799.4631:00306
00307:-00022:+00072:+00067:003799.4631:00307
00308:-00018:+00093:-00037:003799.4631:00308
00309:-00054:+00074:-00097:003799.4631:00309
00310:-00075:+00085:-00055:003918.9326:00310
00311:-00087:+00089:+00008:003918.9326:00311
00312:-00081:+00071:+00003:003918.9326:00312
00313:-00062:+00095:-00017:003918.9326:00313
00314:-00081:+00060:+00007:003918.9326:00314
00315:-00049:+00081:-00110:003815.8857:00315
00316:-00050:+00068:-00101:003815.8857:00316
00317:-00041:+00041:-00017:003815.8857:00317
00318:+00010:+00050:-00023:003815.8857:00318
00319:+00012:+00035:-00044:003815.8857:00319
00320:+00040:+00033:-00033:003799.4548:00320
00321:+00045:+00026:-00115:003799.4548:00321
00322:+00020:+00049:-00139:003799.4548:00322
00323:+00045:+00050:-00150:003799.4548:00323
00324:+00005:+00053:-00118:003799.4548:00324
00325:-00010:+00038:-00084:003799.4548:00325
00326:+00003:+00030:-00064:003943.2402:00326
00327:+00008:+00025:-00108:003943.2402:00327
00328:+00033:+00041:-00054:003943.2402:00328
00329:+00024:+00039:+00043:003943.2402:00329
00330:+00044:+00038:+00069:003943.2402:00330
00331:+00028:+00021:+00008:003863.1806:00331
00332:+00018:+00039:+00012:003863.1806:00332
00333:+00019:+00046:-00059:003863.1806:00333
00334:+00017:+00012:-00092:003863.1806:00334
00335:+00016:+00022:-00179:003863.1806:00335
00336:-00009:+00039:-00235:003846.1728:00336
00337:+00003:+00052:-00132:003846.1728:00337
00338:+00046:+00053:+00063:003846.1728:00338
00339:+00039:+00051:+00129:003846.1728:00339
00340:+00034:+00053:+00313:003846.1728:00340
00341:+00033:+00078:+00257:003980.5659:00341
00342:-00008:+00097:+00012:003980.5659:00342
00343:-00010:+00135:+00058:003980.5659:00343
00344:+00049:+00152:+00124:003980.5659:00344
00345:+00027:+00116:+00039:003980.5659:00345
00346:-00002:+00137:+00035:003887.3525:00346
00347:+00012:+00100:+00118:003887.3525:00347
00348:-00033:+00079:+00004:003887.3525:00348
00349:-00071:+00056:+00021:003887.3525:00349
00350:-00100:+00063:-00043:003887.3525:00350
00351:-00064:+00042:+00124:003870.0324:00351
00352:-00026:+00027:+00063:003870.0324:00352
00353:-00019:+00014:+00101:003870.0324:00353
00354:-00011:+00023:+00081:003870.0324:00354
00355:-00078:-00047:-00004:003870.0324:00355
00356:-00118:-00112:-00016:003980.4355:00356
00357:-00150:-00117:+00070:003980.4355:00357
00358:-00184:-00217:+00021:003980.4355:00358
00359:-00194:-00250:+00026:003980.4355:00359
00360:-00151:-00242:-00001:003980.4355:00360
00361:-00118:-00271:+00011:003875.2561:00361
00362:-00083:-00296:-00054:003875.2561:00362
00363:-00045:-00267:-00030:003875.2561:00363
00364:+00012:-00265:+00037:003875.2561:00364
00365:+00044:-00266:+00068:003875.2561:00365
00366:+00058:-00205:+00087:003875.2561:00366
00367:+00065:-00134:+00121:003846.1904:00367
00368:+00073:-00143:+00033:003846.1904:00368
00369:+00060:-00082:+00046:003846.1904:00369
00370:+00070:-00039:+00036:003846.1904:00370
00371:+00066:-00007:-00001:003846.1904:00371
00372:+00050:+00008:-00021:003955.5207:00372
00373:+00045:+00032:+00029:003955.5207:00373
00374:+00065:+00078:-00114:003955.5207:00374
00375:+00079:+00131:-00106:003955.5207:00375
00376:+00059:+00128:-00003:003955.5207:00376
00377:-00011:+00172:+00022:003839.3520:00377
00378:-00025:+00157:+00024:003839.3520:00378
00379:-00100:+00206:-00001:003839.3520:00379
00380:-00107:+00182:-00032:003839.3520:00380
00381:-00173:+00229:+00007:003839.3520:00381
00382:-00183:+00198:+00020:003811.0163:00382
00383:-00138:+00248:+00084:003811.0163:00383
00384:-00180:+00193:-00033:003811.0163:00384
00385:-00142:+00204:-00040:003811.0163:00385
00386:-00125:+00128:-00019:003811.0163:00386
00387:-00091:+00120:+00023:003918.8693:00387
00388:-00099:+00051:-00049:003918.8693:00388
00389:-00074:+00024:-00053:003918.8693:00389
00390:-00055:-00001:-00042:003918.8693:00390
00391:-00002:-00048:+00076:003918.8693:00391
00392:+00011:-00077:+00083:003827.5607:00392
00393:+00012:-00055:+00107:003827.5607:00393
00394:+00058:-00102:+00113:003827.5607:00394
00395:+00063:-00095:+00084:003827.5607:00395
00396:+00066:-00090:-00007:003827.5607:00396
00397:+00090:-00090:+00012:003827.5607:00397
00398:+00069:-00084:+00029:003776.4804:00398
00399:+00102:-00085:+00039:003776.4804:00399
00400:+00084:-00078:-00011:003776.4804:00400
00401:+00108:-00082:-00025:003776.4804:00401
00402:+00060:-00082:-00032:003776.4804:00402
00403:+00060:-00057:-00011:003906.7607:00403
00404:+00029:-00079:-00026:003906.7607:00404
00405:-00013:-00032:+00030:003906.7607:00405
00406:-00002:-00023:+00062:003906.7607:00406
00407:-00031:+00019:+00010:003906.7607:00407
00408:-00054:+00025:-00043:003815.7458:00408
00409:-00053:+00062:-00033:003815.7458:00409
00410:-00058:+00060:-00058:003815.7458:00410
00411:-00033:+00082:-00036:003815.7458:00411
00412:-00053:+00061:+00026:003815.7458:00412
00413:-00038:+00058:-00050:003799.4721:00413
00414:-00058:+00050:-00059:003799.4721:00414
00415:-00014:+00044:-00033:003799.4721:00415
00416:-00020:+00030:-00061:003799.4721:00416
00417:+00011:+00035:-00051:003799.4721:00417
00418:+00008:+00027:-00048:003931.0532:00418
00419:+00029:+00022:-00027:003931.0532:00419
00420:+00044:+00008:-00036:003931.0532:00420
00421:+00046:+00010:-00037:003931.0532:00421
00422:+00025:+00020:-00038:003931.0532:00422
00423:+00027:+00008:-00074:003931.0532:00423
00424:+00014:+00015:-00095:003851.2961:00424
00425:+00004:+00008:-00094:003851.2961:00425
00426:+00012:+00023:-00171:003851.2961:00426
00427:-00023:+00037:-00168:003851.2961:00427
00428:-00001:+00013:-00116:003851.2961:00428
00429:+00010:+00029:-00077:003858.0656:00429
00430:+00033:+00048:+00022:003858.0656:00430
00431:+00039:+00029:+00009:003858.0656:00431
00432:+00008:+00043:+00026:003858.0656:00432
00433:+00013:+00066:+00034:003858.0656:00433
00434:-00002:+00048:+00011:003992.9685:00434
00435:-00031:+00068:-00141:003992.9685:00435
00436:-00013:+00083:-00234:003992.9685:00436
00437:-00071:+00095:-00183:003992.9685:00437
00438:-00045:+00070:-00068:003992.9685:00438
00439:-00046:+00076:-00003:003899.5427:00439
00440:-00015:+00102:+00283:003899.5427:00440
00441:-00036:+00120:+00312:003899.5427:00441
00442:-00023:+00168:+00063:003899.5427:00442
00443:+00047:+00210:+00081:003899.5427:00443
00444:+00091:+00223:+00121:003906.3093:00444
00445:+00072:+00241:+00051:003906.3093:00445
00446:+00048:+00266:-00001:003906.3093:00446
00447:+00064:+00247:+00055:003906.3093:00447
00448:+00074:+00218:+00093:003906.3093:00448
00449:+00053:+00219:+00028:004018.3959:00449
00450:-00007:+00194:-00048:004018.3959:00450
00451:-00017:+00174:+00129:004018.3959:00451
00452:+00001:+00158:+00097:004018.3959:00452
00453:-00070:+00079:+00030:004018.3959:00453
00454:-00052:+00006:+00016:003924.1359:00454
00455:-00083:-00025:+00028:003924.1359:00455
00456:-00111:-00086:-00061:003924.1359:00456
00457:-00133:-00135:-00061:003924.1359:00457
00458:-00167:-00214:-00063:003924.1359:00458
00459:-00172:-00257:+00008:003906.3186:00459
00460:-00176:-00285:+00150:003906.3186:00460
00461:-00184:-00359:+00100:003906.3186:00461
00462:-00189:-00389:+00036:003906.3186:00462
00463:-00109:-00377:+00015:003906.3186:00463
00464:-00080:-00381:-00043:004018.4248:00464
00465:-00068:-00399:+00007:004018.4248:00465
00466:-00024:-00400:+00006:004018.4248:00466
00467:+00026:-00351:-00026:004018.4248:00467
00468:+00060:-00342:+00099:004018.4248:00468
00469:+00102:-00269:+00128:003911.8464:00469
00470:+00169:-00193:+00130:003911.8464:00470
00471:+00168:-00163:+00067:003911.8464:00471
00472:+00212:-00097:-00035:003911.8464:00472
00473:+00190:-00038:-00022:003911.8464:00473
00474:+00216:+00031:+00078:003882.0827:00474
00475:+00137:+00067:+00034:003882.0827:00475
00476:+00154:+00087:-00244:003882.0827:00476
00477:+00036:+00152:-00069:003882.0827:00477
00478:+00031:+00227:-00027:003882.0827:00478
00479:-00058:+00236:+00024:003882.0827:00479
00480:-00098:+00271:-00005:003980.4633:00480
00481:-00107:+00327:-00001:003980.4633:00481
00482:-00106:+00327:+00071:003980.4633:00482
00483:-00143:+00301:+00136:003980.4633:00483
00484:-00147:+00311:+00089:003980.4633:00484
00485:-00134:+00281:+00097:003875.2290:00485
00486:-00090:+00241:+00097:003875.2290:00486
00487:-00094:+00212:+00028:003875.2290:00487
00488:-00095:+00178:+00012:003875.2290:00488
00489:-00103:+00125:+00008:003875.2290:00489
00490:-00078:+00088:-00055:003834.4672:00490
00491:-00067:+00020:+00012:003834.4672:00491
00492:-00051:-00045:+00039:003834.4672:00492
00493:-00047:-00061:+00012:003834.4672:00493
00494:-00010:-00157:+00027:003834.4672:00494
00495:-00028:-00190:+00100:003931.0715:00495
00496:+00002:-00212:+00147:003931.0715:00496
00497:+00003:-00225:+00169:003931.0715:00497
00498:-00013:-00266:+00160:003931.0715:00498
00499:+00014:-00242:+00015:003931.0715:00499
00500:-00011:-00239:+00087:003839.3698:00500
00501:+00005:-00241:+00084:003839.3698:00501
00502:+00027:-00224:+00111:003839.3698:00502
00503:+00028:-00217:+00005:003839.3698:00503
00504:+00030:-00172:-00066:003839.3698:00504
00505:+00009:-00139:-00113:003799.3945:00505
00506:+00030:-00097:-00152:003799.3945:00506
00507:+00019:-00077:-00033:003799.3945:00507
00508:+00044:-00013:+00115:003799.3945:00508
00509:+00034:+00006:+00129:003799.3945:00509
00510:+00030:+00019:+00057:003799.3945:00510
00511:+00019:+00052:+00044:003918.9235:00511
00512:+00005:+00084:+00054:003918.9235:00512
00513:-00012:+00076:-00055:003918.9235:00513
00514:-00004:+00108:-00104:003918.9235:00514
00515:+00010:+00094:-00020:003918.9235:00515
00516:+00011:+00115:+00016:003827.6311:00516
00517:-00026:+00096:+00012:003827.6311:00517
00518:-00002:+00079:-00042:003827.6311:00518
00519:+00001:+00048:-00083:003827.6311:00519
00520:-00018:+00046:-00085:003827.6311:00520
00521:-00006:+00018:-00066:003811.0163:00521
00522:+00018:+00015:-00066:003811.0163:00522
00523:+00016:-00005:-00069:003811.0163:00523
00524:+00015:+00001:-00020:003811.0163:00524
00525:+00003:+00022:-00062:003811.0163:00525
00526:-00023:-00003:-00110:003943.2402:00526
00527:-00024:+00010:-00118:003943.2402:00527
00528:-00018:+00024:-00097:003943.2402:00528
00529:-00014:+00050:-00099:003943.2402:00529
00530:-00016:+00027:-00118:003943.2402:00530
00531:+00017:+00068:-00072:003863.2163:00531
00532:+00022:+00050:+00034:003863.2163:00532
00533:+00018:+00027:+00031:003863.2163:00533
00534:+00028:+00074:+00044:003863.2163:00534
00535:+00008:+00027:-00048:003863.2163:00535
00536:-00013:+00027:-00003:003858.1013:00536
00537:+00005:+00052:-00164:003858.1013:00537
00538:-00009:+00067:-00303:003858.1013:00538
00539:-00054:+00073:-00212:003858.1013:00539
00540:+00015:+00042:-00028:003858.1013:00540
00541:+00018:+00062:+00200:004005.6088:00541
00542:+00059:+00087:+00307:004005.6088:00542
00543:+00020:+00129:+00274:004005.6088:00543
00544:+00009:+00122:+00077:004005.6088:00544
00545:+00044:+00160:+00082:004005.6088:00545
00546:+00068:+00150:+00193:004005.6088:00546
00547:+00027:+00148:+00071:003899.5065:00547
00548:-00022:+00172:-00118:003899.5065:00548
00549:+00023:+00172:-00027:003899.5065:00549
00550:+00031:+00145:-00045:003899.5065:00550
00551:-00001:+00121:-00108:003899.5065:00551
00552:-00002:+00127:-00080:003906.2453:00552
00553:+00018:+00094:+00024:003906.2453:00553
00554:+00034:+00039:+00243:003906.2453:00554
00555:+00037:+00015:+00202:003906.2453:00555
00556:-00033:-00044:+00106:003906.2453:00556
00557:-00060:-00073:-00005:004005.6752:00557
00558:-00110:-00125:-00080:004005.6752:00558
00559:-00157:-00175:-00110:004005.6752:00559
00560:-00181:-00205:-00084:004005.6752:00560
00561:-00172:-00229:-00058:004005.6752:00561
00562:-00174:-00257:+00023:003911.8652:00562
00563:-00137:-00271:+00015:003911.8652:00563
00564:-00118:-00270:+00052:003911.8652:00564
00565:-00098:-00307:+00006:003911.8652:00565
00566:-00073:-00307:-00019:003911.8652:00566
00567:-00005:-00283:-00058:003882.0285:00567
00568:+00042:-00265:+00106:003882.0285:00568
00569:+00063:-00234:+00106:003882.0285:00569
00570:+00042:-00161:+00046:003882.0285:00570
00571:+00048:-00158:-00006:003882.0285:00571
00572:+00054:-00077:+00022:003992.9401:00572
00573:+00071:-00035:+00100:003992.9401:00573
00574:+00070:+00004:+00117:003992.9401:00574
00575:+00069:+00026:-00035:003992.9401:00575
00576:+00095:+00078:-00026:003992.9401:00576
00577:+00096:+00120:-00044:003875.2199:00577
00578:+00061:+00176:-00062:003875.2199:00578
00579:+00036:+00182:-00012:003875.2199:00579
00580:+00045:+00238:+00069:003875.2199:00580
00581:-00026:+00241:+00036:003875.2199:00581
00582:-00082:+00245:+00006:003846.2260:00582
00583:-00130:+00254:+00035:003846.2260:00583
00584:-00153:+00228:+00012:003846.2260:00584
00585:-00165:+00247:+00038:003846.2260:00585
00586:-00136:+00221:+00103:003846.2260:00586
00587:-00140:+00179:+00110:003943.2678:00587
00588:-00150:+00135:+00120:003943.2678:00588
00589:-00109:+00075:+00112:003943.2678:00589
00590:-00107:+00069:+00045:003943.2678:00590
00591:-00097:-00020:+00021:003943.2678:00591
00592:-00078:-00076:+00080:003943.2678:00592
00593:-00051:-00104:+00053:003827.5695:00593
00594:-00066:-00173:+00061:003827.5695:00594
00595:-00014:-00146:+00083:003827.5695:00595
00596:-00022:-00215:-00015:003827.5695:00596
00597:-00025:-00232:+00104:003827.5695:00597
00598:+00031:-00214:+00088:003810.9733:00598
00599:+00026:-00208:-00006:003810.9733:00599
00600:+00032:-00231:-00013:003810.9733:00600
00601:+00056:-00202:+00051:003810.9733:00601
00602:+00066:-00183:+00050:003810.9733:00602
00603:+00079:-00206:+00080:003918.7065:00603
00604:+00070:-00131:+00123:003918.7065:00604
00605:+00074:-00115:-00004:003918.7065:00605
00606:+00028:-00102:-00024:003918.7065:00606
00607:+00046:-00045:-00052:003918.7065:00607
00608:+00025:-00022:-00092:003815.8503:00608
00609:-00010:-00003:-00046:003815.8503:00609
00610:-00007:+00030:+00025:003815.8503:00610
00611:+00000:+00056:-00057:003815.8503:00611
00612:+00001:+00104:-00037:003815.8503:00612
00613:-00010:+00134:-00034:003799.4460:00613
00614:+00001:+00134:-00046:003799.4460:00614
00615:-00018:+00161:-00023:003799.4460:00615
00616:-00017:+00151:-00012:003799.4460:00616
00617:-00024:+00153:-00021:003799.4460:00617
00618:-00055:+00156:-00069:003799.4460:00618
00619:-00054:+00138:-00087:003918.8242:00619
00620:-00057:+00119:-00114:003918.8242:00620
00621:-00037:+00105:-00135:003918.8242:00621
00622:-00010:+00109:-00069:003918.8242:00622
00623:+00015:+00068:-00040:003918.8242:00623
00624:+00013:+00032:-00040:003839.3786:00624
00625:+00008:+00012:-00074:003839.3786:00625
00626:+00032:+00000:-00081:003839.3786:00626
00627:+00009:-00018:-00156:003839.3786:00627
00628:+00047:-00008:-00116:003839.3786:00628
00629:+00051:-00015:-00054:003834.4672:00629
00630:+00059:-00037:-00009:003834.4672:00630
00631:+00058:-00031:-00024:003834.4672:00631
00632:+00033:-00080:+00062:003834.4672:00632
00633:+00040:-00076:-00045:003834.4672:00633
00634:-00023:-00095:+00005:003967.9902:00634
00635:+00044:-00055:-00030:003967.9902:00635
00636:-00009:-00057:-00025:003967.9902:00636
00637:+00018:-00026:-00050:003967.9902:00637
00638:+00018:-00003:-00086:003967.9902:00638
00639:+00018:+00033:-00101:003887.4064:00639
00640:+00011:+00052:-00047:003887.4064:00640
00641:-00009:+00044:+00242:003887.4064:00641
00642:-00022:+00076:+00321:003887.4064:00642
00643:-00054:+00118:+00168:003887.4064:00643
00644:-00050:+00147:+00034:003882.0017:00644
00645:+00010:+00195:-00004:003882.0017:00645
00646:+00027:+00217:-00010:003882.0017:00646
00647:+00010:+00224:-00021:003882.0017:00647
00648:+00030:+00218:+00046:003882.0017:00648
00649:+00025:+00202:+00047:004018.3007:00649
00650:-00024:+00168:+00033:004018.3007:00650
00651:-00024:+00162:+00067:004018.3007:00651
00652:-00043:+00147:+00059:004018.3007:00652
00653:-00052:+00137:+00043:004018.3007:00653
00654:-00043:+00098:-00057:003924.1457:00654
00655:-00070:+00064:-00043:003924.1457:00655
00656:-00088:+00002:-00023:003924.1457:00656
00657:-00115:-00045:-00020:003924.1457:00657
00658:-00114:-00088:+00073:003924.1457:00658
00659:-00132:-00173:+00057:003924.1457:00659
00660:-00126:-00181:-00045:003894.1896:00660
00661:-00126:-00211:+00020:003894.1896:00661
00662:-00091:-00240:-00209:003894.1896:00662
00663:-00099:-00238:-00115:003894.1896:00663
00664:-00015:-00276:+00016:003894.1896:00664
00665:-00033:-00246:-00013:004005.7036:00665
00666:+00033:-00266:-00097:004005.7036:00666
00667:+00070:-00218:+00069:004005.7036:00667
00668:+00084:-00218:+00173:004005.7036:00668
00669:+00064:-00206:+00113:004005.7036:00669
00670:+00036:-00181:+00051:003911.8281:00670
00671:+00066:-00139:+00099:003911.8281:00671
00672:+00106:-00102:+00018:003911.8281:00672
00673:+00069:-00083:-00057:003911.8281:00673
00674:+00070:-00064:-00051:003911.8281:00674
00675:+00065:+00022:-00183:003870.0234:00675
00676:+00074:+00045:-00147:003870.0234:00676
00677:+00060:+00071:-00112:003870.0234:00677
00678:+00028:+00131:+00102:003870.0234:00678
00679:+00002:+00134:+00182:003870.0234:00679
00680:-00056:+00199:+00092:003980.4257:00680
00681:-00063:+00245:+00070:003980.4257:00681
00682:-00083:+00264:+00045:003980.4257:00682
00683:-00163:+00252:+00010:003980.4257:00683
00684:-00188:+00279:+00035:003980.4257:00684
00685:-00149:+00260:+00067:003875.1928:00685
00686:-00220:+00218:+00061:003875.1928:00686
00687:-00172:+00228:+00051:003875.1928:00687
00688:-00196:+00144:+00050:003875.1928:00688
00689:-00147:+00103:+00020:003875.1928:00689
00690:-00134:+00046:-00010:003858.1013:00690
00691:-00113:+00018:-00037:003858.1013:00691
00692:-00077:-00065:+00049:003858.1013:00692
00693:-00072:-00061:+00106:003858.1013:00693
00694:-00005:-00123:+00135:003858.1013:00694
00695:-00010:-00140:+00226:003955.5949:00695
00696:+00004:-00160:+00176:003955.5949:00696
00697:-00008:-00150:+00154:003955.5949:00697
00698:+00047:-00150:+00177:003955.5949:00698
00699:+00021:-00196:+00111:003955.5949:00699
00700:+00055:-00151:-00040:003863.2434:00700
00701:+00092:-00175:-00027:003863.2434:00701
00702:+00107:-00132:+00051:003863.2434:00702
00703:+00085:-00120:+00084:003863.2434:00703
00704:+00127:-00085:+00045:003863.2434:00704
00705:+00119:-00050:+00152:003863.2434:00705
00706:+00118:-00034:-00004:003846.2526:00706
00707:+00106:+00035:+00021:003846.2526:00707
00708:+00037:+00051:-00020:003846.2526:00708
00709:-00003:+00090:-00121:003846.2526:00709
00710:-00048:+00107:-00131:003846.2526:00710
00711:-00084:+00173:-00098:003955.5949:00711
00712:-00066:+00155:-00039:003955.5949:00712
00713:-00078:+00150:-00014:003955.5949:00713
00714:-00077:+00144:-00002:003955.5949:00714
00715:-00059:+00141:-00042:003955.5949:00715
00716:-00050:+00124:-00057:003875.2290:00716
00717:-00071:+00114:-00011:003875.2290:00717
00718:-00019:+00059:-00056:003875.2290:00718
00719:-00043:+00079:-00107:003875.2290:00719
00720:-00004:+00031:-00126:003875.2290:00720
00721:-00016:+00020:-00134:003870.0773:00721
00722:-00040:+00001:-00081:003870.0773:00722
00723:+00013:-00025:+00007:003870.0773:00723
00724:+00031:-00061:-00047:003870.0773:00724
00725:+00046:-00055:-00054:003870.0773:00725
00726:+00071:-00076:-00107:003993.0061:00726
00727:+00069:-00055:-00039:003993.0061:00727
00728:+00102:-00081:-00003:003993.0061:00728
00729:+00139:-00079:-00050:003993.0061:00729
00730:+00116:-00060:-00057:003993.0061:00730
00731:+00131:-00012:+00018:003924.0715:00731
00732:+00092:-00051:+00017:003924.0715:00732
00733:+00079:-00024:+00032:003924.0715:00733
00734:+00069:-00019:+00029:003924.0715:00734
00735:-00009:+00021:-00090:003924.0715:00735
00736:-00030:+00009:-00067:003906.2453:00736
00737:-00032:+00068:-00032:003906.2453:00737
00738:-00032:+00102:+00174:003906.2453:00738
00739:-00031:+00105:+00258:003906.2453:00739
00740:-00049:+00175:+00130:003906.2453:00740
00741:-00034:+00189:+00095:004044.0244:00741
00742:-00006:+00218:+00088:004044.0244:00742
00743:-00029:+00233:-00063:004044.0244:00743
00744:-00043:+00227:-00094:004044.0244:00744
00745:-00032:+00246:+00036:004044.0244:00745
00746:-00002:+00223:+00032:003949.0415:00746
00747:+00012:+00237:+00048:003949.0415:00747
00748:+00047:+00193:-00029:003949.0415:00748
00749:+00035:+00168:+00126:003949.0415:00749
00750:+00078:+00124:+00139:003949.0415:00750
00751:-00009:+00095:+00061:003918.3210:00751
00752:+00011:+00039:+00079:003918.3210:00752
00753:-00068:-00050:+00130:003918.3210:00753
00754:-00103:-00126:+00034:003918.3210:00754
00755:-00164:-00174:-00038:003918.3210:00755
00756:-00200:-00242:-00092:004031.1218:00756
00757:-00230:-00279:-00243:004031.1218:00757
00758:-00266:-00296:-00113:004031.1218:00758
00759:-00238:-00312:-00023:004031.1218:00759
00760:-00242:-00325:-00020:004031.1218:00760
00761:-00152:-00287:+00047:003924.1269:00761
00762:-00088:-00297:+00010:003924.1269:00762
00763:-00057:-00269:-00114:003924.1269:00763
00764:+00055:-00230:+00190:003924.1269:00764
00765:+00082:-00222:+00061:003924.1269:00765
00766:+00055:-00169:-00121:003924.1269:00766
00767:+00178:-00110:-00111:003894.1354:00767
00768:+00245:-00071:+00057:003894.1354:00768
00769:+00213:-00039:+00084:003894.1354:00769
00770:+00196:+00012:+00005:003894.1354:00770
00771:+00213:+00032:-00018:003894.1354:00771
00772:+00164:+00095:-00133:003992.9965:00772
00773:+00128:+00125:-00084:003992.9965:00773
00774:+00110:+00122:+00012:003992.9965:00774
00775:+00034:+00154:+00117:003992.9965:00775
00776:-00012:+00191:+00045:003992.9965:00776
00777:-00066:+00191:-00016:003875.2016:00777
00778:-00204:+00181:-00108:003875.2016:00778
00779:-00225:+00200:-00155:003875.2016:00779
00780:-00229:+00197:-00001:003875.2016:00780
00781:-00252:+00207:+00020:003875.2016:00781
00782:-00218:+00207:+00073:003846.2348:00782
00783:-00208:+00170:+00083:003846.2348:00783
00784:-00193:+00119:-00016:003846.2348:00784
00785:-00163:+00085:+00048:003846.2348:00785
00786:-00064:+00068:+00107:003846.2348:00786
00787:-00058:+00021:+00020:003943.2490:00787
00788:-00019:-00026:-00045:003943.2490:00788
00789:+00016:-00073:+00055:003943.2490:00789
00790:+00018:-00111:+00060:003943.2490:00790
00791:+00059:-00146:+00025:003943.2490:00791
00792:+00073:-00179:+00024:003839.3786:00792
00793:+00059:-00182:+00209:003839.3786:00793
00794:+00090:-00199:+00088:003839.3786:00794
00795:+00066:-00206:-00075:003839.3786:00795
00796:+00094:-00180:+00096:003839.3786:00796
00797:+00082:-00137:+00135:003822.7104:00797
00798:+00058:-00170:+00122:003822.7104:00798
00799:+00075:-00128:+00132:003822.7104:00799
00800:+00053:-00080:+00106:003822.7104:00800
00801:+00003:-00073:+00048:003822.7104:00801
00802:-00070:-00063:-00036:003822.7104:00802
00803:-00083:-00032:-00068:003931.0080:00803
00804:-00065:-00015:-00118:003931.0080:00804
00805:-00074:+00013:-00052:003931.0080:00805
00806:-00063:+00011:+00068:003931.0080:00806
00807:-00075:+00046:+00019:003931.0080:00807
00808:-00061:+00056:-00038:003839.4140:00808
00809:-00056:+00082:-00075:003839.4140:00809
00810:-00053:+00115:-00114:003839.4140:00810
00811:-00059:+00102:-00038:003839.4140:00811
00812:-00052:+00091:+00012:003839.4140:00812
00813:-00038:+00109:-00014:003811.0686:00813
00814:-00027:+00088:-00066:003811.0686:00814
00815:-00011:+00088:-00071:003811.0686:00815
00816:-00013:+00096:-00104:003811.0686:00816
00817:-00006:+00074:-00105:003811.0686:00817
00818:+00046:+00071:-00050:003955.6687:00818
00819:+00054:+00079:-00045:003955.6687:00819
00820:+00094:+00055:-00105:003955.6687:00820
00821:+00090:+00068:-00063:003955.6687:00821
00822:+00093:+00059:-00078:003955.6687:00822
00823:+00055:+00050:-00107:003875.3728:00823
00824:+00084:+00052:-00149:003875.3728:00824
00825:+00094:+00038:-00090:003875.3728:00825
00826:+00076:+00027:-00074:003875.3728:00826
00827:+00017:+00011:+00001:003875.3728:00827
00828:+00004:-00002:+00103:003858.0839:00828
00829:+00027:-00019:-00046:003858.0839:00829
00830:-00004:+00000:-00022:003858.0839:00830
00831:-00024:+00018:-00024:003858.0839:00831
00832:-00049:-00011:+00003:003858.0839:00832
00833:-00071:-00022:-00099:004005.7695:00833
00834:-00061:+00006:-00081:004005.7695:00834
00835:-00055:+00014:-00020:004005.7695:00835
00836:-00050:+00018:+00037:004005.7695:00836
00837:-00056:+00052:+00157:004005.7695:00837
00838:-00053:+00074:+00197:003911.8745:00838
00839:-00042:+00108:+00102:003911.8745:00839
00840:-00024:+00124:+00069:003911.8745:00840
00841:-00006:+00130:+00072:003911.8745:00841
00842:-00010:+00153:+00049:003911.8745:00842
00843:-00010:+00189:+00064:003911.8745:00843
00844:+00028:+00203:+00065:003894.1447:00844
00845:+00078:+00166:+00072:003894.1447:00845
00846:+00099:+00167:+00026:003894.1447:00846
00847:+00102:+00153:+00058:003894.1447:00847
00848:+00103:+00138:+00067:003894.1447:00848
00849:+00071:+00116:+00074:004018.4147:00849
00850:+00040:+00092:+00076:004018.4147:00850
00851:-00007:+00064:+00143:004018.4147:00851
00852:-00020:+00012:+00106:004018.4147:00852
00853:-00112:-00052:+00009:004018.4147:00853
00854:-00141:-00102:-00008:003911.8464:00854
00855:-00180:-00136:-00098:003911.8464:00855
00856:-00203:-00200:-00111:003911.8464:00856
00857:-00223:-00239:-00055:003911.8464:00857
00858:-00223:-00259:-00110:003911.8464:00858
00859:-00194:-00313:-00229:003882.0556:00859
00860:-00194:-00289:+00225:003882.0556:00860
00861:-00087:-00287:+00271:003882.0556:00861
00862:-00112:-00268:-00055:003882.0556:00862
00863:-00045:-00252:-00163:003882.0556:00863
00864:+00017:-00224:+00002:003980.5192:00864
00865:-00004:-00237:+00088:003980.5192:00865
00866:+00048:-00218:+00065:003980.5192:00866
00867:+00057:-00197:-00033:003980.5192:00867
00868:+00069:-00088:+00064:003980.5192:00868
00869:+00110:-00131:+00089:003863.3239:00869
00870:+00072:-00040:-00087:003863.3239:00870
00871:+00066:-00052:-00062:003863.3239:00871
00872:+00150:+00036:-00045:003863.3239:00872
00873:+00105:+00043:+00111:003863.3239:00873
00874:+00103:+00076:+00020:003834.4055:00874
00875:+00033:+00154:+00059:003834.4055:00875
00876:+00027:+00177:+00146:003834.4055:00876
00877:-00071:+00197:+00039:003834.4055:00877
00878:-00124:+00231:-00093:003834.4055:00878
00879:-00122:+00229:+00031:003918.9143:00879
00880:-00159:+00231:+00004:003918.9143:00880
00881:-00165:+00230:+00050:003918.9143:00881
00882:-00130:+00210:+00103:003918.9143:00882
00883:-00149:+00196:+00162:003918.9143:00883
00884:-00125:+00188:+00028:003918.9143:00884
00885:-00095:+00171:+00000:003839.3698:00885
00886:-00085:+00107:+00090:003839.3698:00886
00887:-00061:+00060:+00054:003839.3698:00887
00888:-00061:+00018:+00049:003839.3698:00888
00889:-00031:-00041:+00107:003839.3698:00889
00890:-00031:-00059:+00063:003799.4548:00890
00891:-00018:-00128:+00129:003799.4548:00891
00892:-00037:-00177:+00111:003799.4548:00892
00893:-00024:-00165:+00033:003799.4548:00893
00894:+00014:-00235:+00090:003799.4548:00894
00895:+00012:-00212:+00122:003906.7695:00895
00896:+00004:-00231:+00027:003906.7695:00896
00897:+00007:-00219:-00105:003906.7695:00897
00898:+00031:-00179:-00004:003906.7695:00898
00899:+00072:-00160:+00072:003906.7695:00899
00900:+00006:-00156:+00145:003792.5573:00900
00901:+00019:-00105:+00098:003792.5573:00901
00902:-00031:-00080:-00074:003792.5573:00902
00903:-00036:-00040:-00203:003792.5573:00903
00904:-00054:-00026:-00197:003792.5573:00904
00905:-00007:+00009:-00004:003792.5573:00905
00906:-00010:-00003:+00019:003776.5229:00906
00907:-00023:+00070:+00104:003776.5229:00907
00908:-00009:+00090:+00042:003776.5229:00908
00909:-00030:+00125:-00093:003776.5229:00909
00910:-00025:+00143:-00134:003776.5229:00910
00911:-00053:+00143:-00109:003894.7265:00911
00912:-00041:+00144:-00120:003894.7265:00912
00913:-00026:+00128:-00107:003894.7265:00913
00914:-00014:+00086:-00034:003894.7265:00914
00915:-00003:+00096:-00075:003894.7265:00915
00916:-00040:+00080:-00110:003815.8156:00916
00917:-00013:+00054:-00066:003815.8156:00917
00918:+00012:+00035:-00101:003815.8156:00918
00919:+00005:+00020:-00086:003815.8156:00919
00920:+00005:+00016:-00101:003815.8156:00920
00921:+00013:-00006:-00083:003811.0163:00921
00922:+00001:+00005:-00106:003811.0163:00922
00923:+00016:+00017:-00105:003811.0163:00923
00924:+00028:+00012:-00078:003811.0163:00924
00925:+00009:+00026:-00036:003811.0163:00925
00926:+00024:+00046:-00042:003943.1757:00926
00927:+00036:+00055:-00087:003943.1757:00927
00928:+00047:+00084:-00144:003943.1757:00928
00929:+00023:+00087:-00141:003943.1757:00929
00930:+00015:+00099:-00135:003943.1757:00930
00931:-00012:+00099:-00131:003863.2521:00931
00932:-00034:+00075:-00014:003863.2521:00932
00933:-00032:+00030:+00088:003863.2521:00933
00934:-00071:+00063:+00009:003863.2521:00934
00935:-00076:+00083:+00082:003863.2521:00935
00936:-00051:+00080:+00090:003863.2521:00936
00937:-00080:+00077:-00064:003870.0590:00937
00938:-00080:+00095:-00209:003870.0590:00938
00939:-00071:+00114:-00133:003870.0590:00939
00940:-00030:+00082:+00033:003870.0590:00940
00941:-00053:+00098:+00159:003870.0590:00941
00942:-00006:+00092:+00218:004005.6372:00942
00943:+00017:+00101:+00095:004005.6372:00943
00944:+00017:+00130:+00094:004005.6372:00944
00945:+00081:+00119:+00098:004005.6372:00945
00946:+00085:+00120:+00091:004005.6372:00946
00947:+00069:+00100:+00079:003911.8557:00947
00948:+00086:+00106:+00058:003911.8557:00948
00949:+00068:+00112:+00100:003911.8557:00949
00950:+00098:+00117:+00113:003911.8557:00950
00951:+00055:+00110:+00107:003911.8557:00951
00952:+00057:+00071:+00064:003918.5500:00952
00953:+00015:+00063:+00015:003918.5500:00953
00954:-00030:+00044:-00014:003918.5500:00954
00955:-00066:+00012:+00012:003918.5500:00955
00956:-00114:-00020:-00044:003918.5500:00956
00957:-00122:-00025:+00029:004044.0244:00957
00958:-00134:-00063:-00080:004044.0244:00958
00959:-00175:-00114:-00135:004044.0244:00959
00960:-00164:-00176:-00320:004044.0244:00960
00961:-00152:-00188:+00011:004044.0244:00961
00962:-00084:-00262:+00165:003936.5959:00962
00963:-00156:-00312:+00028:003936.5959:00963
00964:-00069:-00240:-00068:003936.5959:00964
00965:-00050:-00243:-00114:003936.5959:00965
00966:-00055:-00192:-00009:003936.5959:00966
00967:-00031:-00262:+00053:003918.5317:00967
00968:-00067:-00222:-00112:003918.5317:00968
00969:+00016:-00198:-00102:003918.5317:00969
00970:+00073:-00156:-00021:003918.5317:00970
00971:+00038:-00175:+00046:003918.5317:00971
00972:+00063:-00125:-00039:004031.1789:00972
00973:+00126:-00055:-00113:004031.1789:00973
00974:+00165:-00023:-00003:004031.1789:00974
00975:+00160:+00020:+00132:004031.1789:00975
00976:+00128:+00066:+00227:004031.1789:00976
00977:+00119:+00092:+00088:003924.1359:00977
00978:+00123:+00150:-00037:003924.1359:00978
00979:+00086:+00196:-00013:003924.1359:00979
00980:+00023:+00210:-00024:003924.1359:00980
00981:-00046:+00222:-00033:003924.1359:00981
00982:-00053:+00225:-00015:003882.0102:00982
00983:-00037:+00253:-00002:003882.0102:00983
00984:-00077:+00237:-00002:003882.0102:00984
00985:-00144:+00215:+00046:003882.0102:00985
00986:-00130:+00235:+00093:003882.0102:00986
00987:-00175:+00183:-00016:004005.6184:00987
00988:-00139:+00202:+00093:004005.6184:00988
00989:-00152:+00145:+00093:004005.6184:00989
00990:-00181:+00109:+00181:004005.6184:00990
00991:-00149:+00050:+00209:004005.6184:00991
00992:-00063:-00021:+00135:003887.3164:00992
00993:-00063:-00029:+00038:003887.3164:00993
00994:-00071:-00128:+00097:003887.3164:00994
00995:+00022:-00203:+00124:003887.3164:00995
00996:+00031:-00213:+00160:003887.3164:00996
00997:+00080:-00244:+00180:003870.0590:00997
00998:+00119:-00295:+00131:003870.0590:00998
00999:+00053:-00286:+00168:003870.0590:00999
01000:+00090:-00291:+00085:003870.0590:01000
01001:+00089:-00257:+00036:003870.0590:01001
01002:+00065:-00246:+00012:003980.4633:01002
01003:+00041:-00206:+00010:003980.4633:01003
01004:+00039:-00171:+00163:003980.4633:01004
01005:+00071:-00105:+00136:003980.4633:01005
01006:+00039:-00061:+00064:003980.4633:01006
01007:+00045:-00008:+00043:003980.4633:01007
01008:+00004:+00032:-00091:003875.2561:01008
01009:-00003:+00068:-00123:003875.2561:01009
01010:+00044:+00092:-00087:003875.2561:01010
01011:-00006:+00104:-00037:003875.2561:01011
01012:+00013:+00124:-00001:003875.2561:01012
01013:+00009:+00138:+00108:003870.0324:01013
01014:+00018:+00129:+00014:003870.0324:01014
01015:-00069:+00124:-00033:003870.0324:01015
01016:-00031:+00109:-00057:003870.0324:01016
01017:-00045:+00093:-00166:003870.0324:01017
01018:-00061:+00065:-00138:003980.4633:01018
01019:-00061:+00048:-00056:003980.4633:01019
01020:-00066:+00011:-00077:003980.4633:01020
01021:-00057:+00000:-00089:003980.4633:01021
01022:-00042:-00013:-00098:003980.4633:01022
01023:-00001:-00027:-00138:003899.5065:01023
01024:-00003:-00051:-00139:003899.5065:01024
01025:+00030:-00051:-00096:003899.5065:01025
01026:+00073:-00051:-00112:003899.5065:01026
01027:+00071:-00025:-00113:003899.5065:01027
01028:+00091:-00033:-00051:003881.9655:01028
01029:+00108:-00014:-00094:003881.9655:01029
01030:+00100:-00016:-00056:003881.9655:01030
01031:+00128:-00006:+00019:003881.9655:01031
01032:+00153:+00037:+00050:003881.9655:01032
01033:+00121:+00030:+00074:004031.1506:01033
01034:+00127:+00028:+00123:004031.1506:01034
01035:+00101:+00040:+00081:004031.1506:01035
01036:+00103:+00043:-00178:004031.1506:01036
01037:+00089:+00090:-00188:004031.1506:01037
01038:+00109:+00129:-00060:003936.6049:01038
01039:+00079:+00109:+00146:003936.6049:01039
01040:+00029:+00156:+00251:003936.6049:01040
01041:-00018:+00147:+00102:003936.6049:01041
01042:-00048:+00168:-00020:003936.6049:01042
01043:-00029:+00184:+00038:003930.8955:01043
01044:-00036:+00174:+00051:003930.8955:01044
01045:-00094:+00158:+00132:003930.8955:01045
01046:-00097:+00158:+00114:003930.8955:01046
01047:-00104:+00111:+00004:003930.8955:01047
01048:-00119:+00110:+00026:004044.0725:01048
01049:-00091:+00108:+00015:004044.0725:01049
01050:-00090:+00072:+00009:004044.0725:01050
01051:-00090:+00023:+00176:004044.0725:01051
01052:-00049:+00001:+00130:004044.0725:01052
01053:-00089:-00025:+00009:003936.5866:01053
01054:-00083:-00104:-00062:003936.5866:01054
01055:-00071:-00130:-00038:003936.5866:01055
01056:-00087:-00187:-00028:003936.5866:01056
01057:-00073:-00266:+00000:003936.5866:01057
01058:-00081:-00280:+00001:003906.3276:01058
01059:-00101:-00306:-00031:003906.3276:01059
01060:-00113:-00321:-00137:003906.3276:01060
01061:-00074:-00318:-00319:003906.3276:01061
01062:-00020:-00297:+00068:003906.3276:01062
01063:+00030:-00307:+00126:004018.3959:01063
01064:-00024:-00254:+00004:004018.3959:01064
01065:+00071:-00233:-00041:004018.3959:01065
01066:+00085:-00173:+00063:004018.3959:01066
01067:+00082:-00100:+00092:004018.3959:01067
01068:+00101:-00040:+00056:003911.8923:01068
01069:+00121:-00037:+00035:003911.8923:01069
01070:+00149:+00045:-00034:003911.8923:01070
01071:+00164:+00072:-00001:003911.8923:01071
01072:+00102:+00114:-00028:003911.8923:01072
01073:+00055:+00156:-00162:003911.8923:01073
01074:+00067:+00179:-00069:003858.0927:01074
01075:+00007:+00220:+00023:003858.0927:01075
01076:-00084:+00236:+00010:003858.0927:01076
01077:-00078:+00235:-00075:003858.0927:01077
01078:-00106:+00228:+00019:003858.0927:01078
01079:-00155:+00252:+00061:003967.9812:01079
01080:-00190:+00248:+00057:003967.9812:01080
01081:-00220:+00212:+00071:003967.9812:01081
01082:-00220:+00234:-00005:003967.9812:01082
01083:-00154:+00238:-00088:003967.9812:01083
01084:-00136:+00187:+00060:003863.1899:01084
01085:-00109:+00169:+00075:003863.1899:01085
01086:-00071:+00116:+00005:003863.1899:01086
01087:-00033:+00027:+00008:003863.1899:01087
01088:-00011:+00012:-00070:003863.1899:01088
01089:+00008:-00068:-00091:003822.7277:01089
01090:+00018:-00133:-00006:003822.7277:01090
01091:+00057:-00152:+00064:003822.7277:01091
01092:+00074:-00215:+00171:003822.7277:01092
01093:+00059:-00239:+00143:003822.7277:01093
01094:-00024:-00259:+00203:003918.8420:01094
01095:-00016:-00286:+00085:003918.8420:01095
01096:-00062:-00291:+00054:003918.8420:01096
01097:-00055:-00299:+00068:003918.8420:01097
01098:-00031:-00255:+00034:003918.8420:01098
01099:-00040:-00263:-00008:003827.5607:01099
01100:+00016:-00232:-00017:003827.5607:01100
01101:+00005:-00193:+00032:003827.5607:01101
01102:+00051:-00155:+00020:003827.5607:01102
01103:+00045:-00113:+00053:003827.5607:01103
01104:+00054:-00075:+00091:003827.5607:01104
01105:+00060:-00046:+00065:003799.4631:01105
01106:+00061:+00035:-00015:003799.4631:01106
01107:+00024:+00061:-00005:003799.4631:01107
01108:+00044:+00126:-00041:003799.4631:01108
01109:+00016:+00174:-00105:003799.4631:01109
01110:-00015:+00190:-00062:003918.9143:01110
01111:-00008:+00201:-00078:003918.9143:01111
01112:-00023:+00207:-00038:003918.9143:01112
01113:-00011:+00204:-00051:003918.9143:01113
01114:-00006:+00206:-00041:003918.9143:01114
01115:-00008:+00189:-00033:003804.1591:01115
01116:-00002:+00189:+00008:003804.1591:01116
01117:-00022:+00152:+00037:003804.1591:01117
01118:-00038:+00132:-00007:003804.1591:01118
01119:-00050:+00107:-00089:003804.1591:01119
01120:-00063:+00088:-00099:003811.0947:01120
01121:-00099:+00063:-00117:003811.0947:01121
01122:-00093:+00028:-00111:003811.0947:01122
01123:-00077:+00000:-00090:003811.0947:01123
01124:-00029:-00017:-00049:003811.0947:01124
01125:-00041:-00012:-00036:003931.0625:01125
01126:+00002:-00033:-00063:003931.0625:01126
01127:+00012:-00027:-00125:003931.0625:01127
01128:-00006:-00053:-00158:003931.0625:01128
01129:-00009:-00043:-00126:003931.0625:01129
01130:+00025:-00035:-00114:003931.0625:01130
01131:+00009:-00048:-00028:003851.2253:01131
01132:+00040:-00033:+00125:003851.2253:01132
01133:-00007:-00052:+00139:003851.2253:01133
01134:-00020:-00022:+00133:003851.2253:01134
01135:-00003:-00031:+00026:003851.2253:01135
01136:-00015:+00000:-00188:003846.2526:01136
01137:-00005:+00021:-00307:003846.2526:01137
01138:-00019:+00041:-00229:003846.2526:01138
01139:+00027:+00069:-00106:003846.2526:01139
01140:+00044:+00054:+00039:003846.2526:01140
01141:+00100:+00104:+00294:003993.0625:01141
01142:+00095:+00115:+00456:003993.0625:01142
01143:+00050:+00137:+00308:003993.0625:01143
01144:+00032:+00153:+00049:003993.0625:01144
01145:+00015:+00190:+00001:003993.0625:01145
01146:+00007:+00194:+00089:003899.5883:01146
01147:-00002:+00206:+00056:003899.5883:01147
01148:+00013:+00199:+00005:003899.5883:01148
01149:+00021:+00163:+00046:003899.5883:01149
01150:+00045:+00146:+00062:003899.5883:01150
01151:-00014:+00105:+00082:003894.2624:01151
01152:-00042:+00110:+00088:003894.2624:01152
01153:-00087:+00102:+00109:003894.2624:01153
01154:-00040:+00108:+00083:003894.2624:01154
01155:-00029:+00048:+00071:003894.2624:01155
01156:-00068:+00037:-00033:004018.4248:01156
01157:-00066:-00012:-00086:004018.4248:01157
01158:-00084:-00027:+00082:004018.4248:01158
01159:-00088:-00109:+00026:004018.4248:01159
01160:-00127:-00169:+00044:004018.4248:01160
01161:-00115:-00183:+00018:003911.8281:01161
01162:-00134:-00294:+00132:003911.8281:01162
01163:-00077:-00319:-00011:003911.8281:01163
01164:-00104:-00338:-00059:003911.8281:01164
01165:-00047:-00321:-00210:003911.8281:01165
01166:-00059:-00320:-00001:003882.1723:01166
01167:+00048:-00297:+00097:003882.1723:01167
01168:-00015:-00297:+00037:003882.1723:01168
01169:+00028:-00237:+00030:003882.1723:01169
01170:+00073:-00221:+00059:003882.1723:01170
01171:+00062:-00182:+00080:003993.0812:01171
01172:+00064:-00165:-00009:003993.0812:01172
01173:+00095:-00118:+00077:003993.0812:01173
01174:+00111:-00114:-00035:003993.0812:01174
01175:+00070:-00050:-00048:003993.0812:01175
01176:+00074:-00009:-00119:003887.3525:01176
01177:+00033:+00012:+00012:003887.3525:01177
01178:+00008:+00068:-00170:003887.3525:01178
01179:+00019:+00151:-00031:003887.3525:01179
01180:+00003:+00168:-00003:003887.3525:01180
01181:-00059:+00232:-00009:003887.3525:01181
01182:-00069:+00233:-00058:003858.0747:01182
01183:-00106:+00243:+00032:003858.0747:01183
01184:-00096:+00280:+00046:003858.0747:01184
01185:-00107:+00284:+00050:003858.0747:01185
01186:-00118:+00293:+00108:003858.0747:01186
01187:-00092:+00281:+00150:003980.6313:01187
01188:-00098:+00278:+00042:003980.6313:01188
01189:-00136:+00246:-00033:003980.6313:01189
01190:-00128:+00173:-00028:003980.6313:01190
01191:-00135:+00130:-00004:003980.6313:01191
01192:-00148:+00057:+00011:003863.2255:01192
01193:-00148:+00021:+00095:003863.2255:01193
01194:-00079:-00034:+00114:003863.2255:01194
01195:-00064:-00092:+00029:003863.2255:01195
01196:-00068:-00114:+00101:003863.2255:01196
01197:-00018:-00131:+00138:003846.1728:01197
01198:-00011:-00163:+00157:003846.1728:01198
01199:+00021:-00197:+00122:003846.1728:01199
01200:+00074:-00190:+00031:003846.1728:01200
01201:+00078:-00181:+00013:003846.1728:01201
01202:+00058:-00216:+00089:003968.1105:01202
01203:+00071:-00165:+00094:003968.1105:01203
01204:+00103:-00161:+00139:003968.1105:01204
01205:+00065:-00165:+00092:003968.1105:01205
01206:+00070:-00114:+00034:003968.1105:01206
01207:+00076:-00103:-00052:003863.2163:01207
01208:+00057:-00048:-00106:003863.2163:01208
01209:+00063:+00002:-00108:003863.2163:01209
01210:+00030:+00023:-00026:003863.2163:01210
01211:+00006:+00027:+00067:003863.2163:01211
01212:+00019:+00067:+00084:003846.2348:01212
01213:+00023:+00060:+00071:003846.2348:01213
01214:+00000:+00100:-00014:003846.2348:01214
01215:-00001:+00092:-00001:003846.2348:01215
01216:-00003:+00081:-00060:003846.2348:01216
01217:-00042:+00082:-00122:003967.9714:01217
01218:-00009:+00084:-00068:003967.9714:01218
01219:-00035:+00027:-00041:003967.9714:01219
01220:-00052:+00037:-00067:003967.9714:01220
01221:-00044:-00010:-00089:003967.9714:01221
01222:-00039:-00028:-00089:003967.9714:01222
01223:-00031:-00046:-00129:003887.3886:01223
01224:-00014:-00061:-00080:003887.3886:01224
01225:+00009:-00066:-00065:003887.3886:01225
01226:+00026:-00040:-00080:003887.3886:01226
01227:+00045:-00027:-00046:003887.3886:01227
01228:+00049:-00051:+00097:003882.0468:01228
01229:+00054:-00050:+00058:003882.0468:01229
01230:+00052:-00021:-00086:003882.0468:01230
01231:+00084:-00003:-00079:003882.0468:01231
01232:+00117:-00003:-00032:003882.0468:01232
01233:+00109:+00014:-00006:004005.5805:01233
01234:+00135:+00030:-00017:004005.5805:01234
01235:+00119:+00058:-00033:004005.5805:01235
01236:+00113:+00105:+00028:004005.5805:01236
01237:+00100:+00113:+00059:004005.5805:01237
01238:+00079:+00152:+00041:003936.5400:01238
01239:+00038:+00149:+00121:003936.5400:01239
01240:+00028:+00203:+00151:003936.5400:01240
01241:-00069:+00221:+00102:003936.5400:01241
01242:-00086:+00218:+00044:003936.5400:01242
01243:-00083:+00224:-00021:003906.3002:01243
01244:-00077:+00252:-00062:003906.3002:01244
01245:-00094:+00206:-00114:003906.3002:01245
01246:-00115:+00201:-00008:003906.3002:01246
01247:-00075:+00121:+00094:003906.3002:01247
01248:-00114:+00125:+00057:004031.2270:01248
01249:-00078:+00097:+00072:004031.2270:01249
01250:-00073:+00072:+00063:004031.2270:01250
01251:-00064:+00035:+00086:004031.2270:01251
01252:-00065:-00011:-00013:004031.2270:01252
01253:-00092:-00056:+00025:003924.1457:01253
01254:-00091:-00129:+00024:003924.1457:01254
01255:-00109:-00202:+00016:003924.1457:01255
01256:-00139:-00234:+00058:003924.1457:01256
01257:-00121:-00282:+00028:003924.1457:01257
01258:-00121:-00296:-00059:003894.1081:01258
01259:-00089:-00312:-00057:003894.1081:01259
01260:-00083:-00315:-00049:003894.1081:01260
01261:-00048:-00310:-00062:003894.1081:01261
01262:-00021:-00269:-00092:003894.1081:01262
01263:-00006:-00226:-00082:004005.6467:01263
01264:+00049:-00206:+00003:004005.6467:01264
01265:+00081:-00117:-00064:004005.6467:01265
01266:+00096:-00114:+00244:004005.6467:01266
01267:+00173:-00049:+00314:004005.6467:01267
01268:+00158:+00053:-00021:003887.3164:01268
01269:+00177:+00080:-00037:003887.3164:01269
01270:+00161:+00088:+00007:003887.3164:01270
01271:+00120:+00101:-00079:003887.3164:01271
01272:+00090:+00128:-00115:003887.3164:01272
01273:+00048:+00144:-00010:003858.0390:01273
01274:+00028:+00135:-00026:003858.0390:01274
01275:-00083:+00139:-00033:003858.0390:01275
01276:-00177:+00142:+00001:003858.0390:01276
01277:-00171:+00134:+00001:003858.0390:01277
01278:-00203:+00187:-00010:003858.0390:01278
01279:-00255:+00164:+00130:003955.5856:01279
01280:-00222:+00204:+00105:003955.5856:01280
01281:-00231:+00191:+00119:003955.5856:01281
01282:-00237:+00145:+00062:003955.5856:01282
01283:-00154:+00148:+00030:003955.5856:01283
01284:-00138:+00103:-00036:003851.2519:01284
01285:-00121:+00069:+00018:003851.2519:01285
01286:-00069:+00024:+00001:003851.2519:01286
01287:-00014:-00032:+00040:003851.2519:01287
01288:+00014:-00054:+00052:003851.2519:01288
01289:+00045:-00088:-00049:003822.6755:01289
01290:+00048:-00150:+00004:003822.6755:01290
01291:+00085:-00152:+00041:003822.6755:01291
01292:+00066:-00183:+00007:003822.6755:01292
01293:+00068:-00167:+00115:003822.6755:01293
01294:+00121:-00186:+00181:003918.8420:01294
01295:+00077:-00185:+00090:003918.8420:01295
01296:+00068:-00149:+00019:003918.8420:01296
01297:+00045:-00156:+00088:003918.8420:01297
01298:+00059:-00089:+00060:003918.8420:01298
01299:+00032:-00105:+00037:003827.5695:01299
01300:+00032:-00062:-00017:003827.5695:01300
01301:+00033:-00064:+00025:003827.5695:01301
01302:-00008:-00032:-00004:003827.5695:01302
01303:-00038:-00009:-00084:003827.5695:01303
01304:-00037:-00006:-00064:003827.5695:01304
01305:-00031:+00028:-00021:003799.4721:01305
01306:-00056:+00076:-00007:003799.4721:01306
01307:-00047:+00094:+00070:003799.4721:01307
01308:-00049:+00118:+00019:003799.4721:01308
01309:-00086:+00169:-00039:003799.4721:01309
01310:-00072:+00174:-00054:003931.1174:01310
01311:-00066:+00177:-00082:003931.1174:01311
01312:-00070:+00163:-00064:003931.1174:01312
01313:-00019:+00170:-00062:003931.1174:01313
01314:-00010:+00171:-00041:003931.1174:01314
01315:+00011:+00129:-00098:003827.4904:01315
01316:+00016:+00130:-00101:003827.4904:01316
01317:+00010:+00072:-00052:003827.4904:01317
01318:-00001:+00069:-00070:003827.4904:01318
01319:-00009:+00014:-00036:003827.4904:01319
01320:+00011:+00019:-00104:003811.0517:01320
01321:-00009:+00000:-00143:003811.0517:01321
01322:-00022:-00038:-00131:003811.0517:01322
01323:-00024:-00054:-00049:003811.0517:01323
01324:+00000:-00062:-00087:003811.0517:01324
01325:+00008:-00045:-00120:003967.9160:01325
01326:+00046:-00056:-00061:003967.9160:01326
01327:+00017:-00071:-00028:003967.9160:01327
01328:+00015:-00075:+00028:003967.9160:01328
01329:+00045:-00092:-00059:003967.9160:01329
01330:+00047:-00060:-00065:003863.1806:01330
01331:+00056:-00066:-00013:003863.1806:01331
01332:+00060:-00046:+00076:003863.1806:01332
01333:+00049:-00049:+00052:003863.1806:01333
01334:+00048:-00025:-00049:003863.1806:01334
01335:+00028:+00050:-00167:003882.0285:01335
01336:+00011:+00065:-00097:003882.0285:01336
01337:-00005:+00057:+00009:003882.0285:01337
01338:+00029:+00117:+00256:003882.0285:01338
01339:+00026:+00159:+00286:003882.0285:01339
01340:+00007:+00215:+00225:004005.6276:01340
01341:-00008:+00246:+00088:004005.6276:01341
01342:+00012:+00267:+00048:004005.6276:01342
01343:-00025:+00267:+00002:004005.6276:01343
01344:-00034:+00285:-00015:004005.6276:01344
01345:-00029:+00310:-00041:004005.6276:01345
01346:-00011:+00273:+00075:003911.8374:01346
01347:+00008:+00237:+00166:003911.8374:01347
01348:-00015:+00208:+00159:003911.8374:01348
01349:-00024:+00189:+00101:003911.8374:01349
01350:+00002:+00171:+00027:003911.8374:01350
01351:-00020:+00137:-00010:003894.1171:01351
01352:-00097:+00079:+00047:003894.1171:01352
01353:-00095:+00024:+00050:003894.1171:01353
01354:-00122:-00043:+00012:003894.1171:01354
01355:-00145:-00132:-00065:003894.1171:01355
01356:-00181:-00164:-00104:004005.6276:01356
01357:-00217:-00266:-00045:004005.6276:01357
01358:-00241:-00290:+00039:004005.6276:01358
01359:-00221:-00324:+00001:004005.6276:01359
01360:-00235:-00348:-00112:004005.6276:01360
01361:-00094:-00399:+00177:003899.4606:01361
01362:-00121:-00450:+00095:003899.4606:01362
01363:-00132:-00331:-00072:003899.4606:01363
01364:+00047:-00348:-00232:003899.4606:01364
01365:+00154:-00266:+00066:003899.4606:01365
01366:+00120:-00274:-00036:003882.0378:01366
01367:+00092:-00230:-00038:003882.0378:01367
01368:+00147:-00210:+00087:003882.0378:01368
01369:+00173:-00142:+00011:003882.0378:01369
01370:+00125:-00138:-00137:003882.0378:01370
01371:+00138:-00047:-00029:003980.5192:01371
01372:+00098:-00040:+00023:003980.5192:01372
01373:+00149:+00054:+00008:003980.5192:01373
01374:+00118:+00091:-00026:003980.5192:01374
01375:+00086:+00121:+00013:003980.5192:01375
01376:+00048:+00172:+00027:003875.1567:01376
01377:+00031:+00190:-00004:003875.1567:01377
01378:-00083:+00199:-00031:003875.1567:01378
01379:-00128:+00251:-00071:003875.1567:01379
01380:-00136:+00227:+00016:003875.1567:01380
01381:-00208:+00245:+00028:003846.1464:01381
01382:-00198:+00275:+00035:003846.1464:01382
01383:-00141:+00278:+00129:003846.1464:01383
01384:-00122:+00263:+00052:003846.1464:01384
01385:-00146:+00229:+00074:003846.1464:01385
01386:-00128:+00202:+00107:003955.4841:01386
01387:-00113:+00122:+00027:003955.4841:01387
01388:-00115:+00094:-00068:003955.4841:01388
01389:-00118:+00014:-00013:003955.4841:01389
01390:-00101:-00028:+00059:003955.4841:01390
01391:-00050:-00071:+00067:003955.4841:01391
01392:-00003:-00145:+00116:003851.2160:01392
01393:-00039:-00152:+00149:003851.2160:01393
01394:-00011:-00207:+00138:003851.2160:01394
01395:+00013:-00210:+00128:003851.2160:01395
01396:+00039:-00228:+00053:003851.2160:01396
01397:+00037:-00232:+00087:003822.6318:01397
01398:+00021:-00211:+00034:003822.6318:01398
01399:+00034:-00213:-00035:003822.6318:01399
01400:+00044:-00199:+00098:003822.6318:01400
01401:+00060:-00154:+00138:003822.6318:01401
01402:-00018:-00155:+00194:003930.9804:01402
01403:-00051:-00103:+00071:003930.9804:01403
01404:-00061:-00079:-00114:003930.9804:01404
01405:-00032:-00034:-00021:003930.9804:01405
01406:-00036:+00014:-00005:003930.9804:01406
01407:-00033:+00048:+00004:003839.3344:01407
01408:+00010:+00099:-00031:003839.3344:01408
01409:-00007:+00144:+00022:003839.3344:01409
01410:+00020:+00143:-00034:003839.3344:01410
01411:+00006:+00170:-00021:003839.3344:01411
01412:+00009:+00147:+00002:003834.3879:01412
01413:+00005:+00156:+00008:003834.3879:01413
01414:+00030:+00132:+00009:003834.3879:01414
01415:+00022:+00119:-00021:003834.3879:01415
01416:-00003:+00087:-00049:003834.3879:01416
01417:-00027:+00071:-00070:003955.5578:01417
01418:-00032:+00043:-00063:003955.5578:01418
01419:-00001:+00013:-00073:003955.5578:01419
01420:-00021:+00001:-00087:003955.5578:01420
01421:-00019:-00008:-00078:003955.5578:01421
01422:-00056:-00067:-00063:003955.5578:01422
01423:-00033:-00063:-00096:003875.2377:01423
01424:-00015:-00060:-00113:003875.2377:01424
01425:-00005:-00065:-00153:003875.2377:01425
01426:+00003:-00066:-00133:003875.2377:01426
01427:+00046:-00066:-00076:003875.2377:01427
01428:+00040:-00062:-00064:003869.9519:01428
01429:+00093:-00030:-00095:003869.9519:01429
01430:+00067:-00031:-00031:003869.9519:01430
01431:+00080:-00052:+00034:003869.9519:01431
01432:+00063:-00027:+00037:003869.9519:01432
01433:+00051:-00004:+00040:003993.0153:01433
01434:+00089:+00022:-00031:003993.0153:01434
01435:+00033:+00030:-00079:003993.0153:01435
01436:+00007:+00046:-00216:003993.0153:01436
01437:-00016:+00061:-00193:003993.0153:01437
01438:+00013:+00101:-00080:003924.0805:01438
01439:+00001:+00090:+00149:003924.0805:01439
01440:-00014:+00138:+00246:003924.0805:01440
01441:-00047:+00149:+00154:003924.0805:01441
01442:-00049:+00178:+00017:003924.0805:01442
01443:-00026:+00212:+00021:003906.3547:01443
01444:-00006:+00234:+00090:003906.3547:01444
01445:-00001:+00234:+00072:003906.3547:01445
01446:-00024:+00241:+00005:003906.3547:01446
01447:-00007:+00210:+00005:003906.3547:01447
01448:+00023:+00214:+00038:004031.1218:01448
01449:+00002:+00190:-00024:004031.1218:01449
01450:-00016:+00151:+00098:004031.1218:01450
01451:+00011:+00086:+00159:004031.1218:01451
01452:-00018:+00045:+00070:004031.1218:01452
01453:-00055:+00032:+00005:003936.5217:01453
01454:-00068:-00039:-00058:003936.5217:01454
01455:-00091:-00109:-00048:003936.5217:01455
01456:-00131:-00131:-00062:003936.5217:01456
01457:-00145:-00198:+00013:003936.5217:01457
01458:-00148:-00253:-00026:003906.2727:01458
01459:-00177:-00259:-00069:003906.2727:01459
01460:-00160:-00320:+00066:003906.2727:01460
01461:-00124:-00342:-00006:003906.2727:01461
01462:-00135:-00333:-00116:003906.2727:01462
01463:-00074:-00326:-00201:004031.1887:01463
01464:-00019:-00328:-00008:004031.1887:01464
01465:+00048:-00270:+00189:004031.1887:01465
01466:+00047:-00234:+00060:004031.1887:01466
01467:+00052:-00179:+00048:004031.1887:01467
01468:+00140:-00128:+00105:003911.7915:01468
01469:+00163:-00077:+00154:003911.7915:01469
01470:+00140:-00036:+00100:003911.7915:01470
01471:+00149:+00049:-00046:003911.7915:01471
01472:+00131:+00046:-00128:003911.7915:01472
01473:+00129:+00102:-00167:003882.0644:01473
01474:+00079:+00139:-00093:003882.0644:01474
01475:+00039:+00159:-00033:003882.0644:01475
01476:+00016:+00201:+00022:003882.0644:01476
01477:-00004:+00225:-00055:003882.0644:01477
01478:-00075:+00231:+00004:004005.6184:01478
01479:-00149:+00241:+00085:004005.6184:01479
01480:-00173:+00247:+00073:004005.6184:01480
01481:-00180:+00228:+00020:004005.6184:01481
01482:-00168:+00211:+00054:004005.6184:01482
01483:-00159:+00225:+00067:003875.3095:01483
01484:-00158:+00175:+00019:003875.3095:01484
01485:-00159:+00134:+00135:003875.3095:01485
01486:-00088:+00146:+00115:003875.3095:01486
01487:-00083:+00069:-00042:003875.3095:01487
01488:-00069:+00059:-00095:003875.3095:01488
01489:+00005:+00002:-00063:003869.8984:01489
01490:+00042:-00055:-00069:003869.8984:01490
01491:+00039:-00080:+00015:003869.8984:01491
01492:+00089:-00102:+00076:003869.8984:01492
01493:+00095:-00177:+00033:003869.8984:01493
01494:+00061:-00180:+00152:003980.4167:01494
01495:+00106:-00194:+00086:003980.4167:01495
01496:+00062:-00198:+00016:003980.4167:01496
01497:+00057:-00244:+00207:003980.4167:01497
01498:+00076:-00163:+00073:003980.4167:01498
01499:+00024:-00231:-00095:003875.2561:01499
01500:+00041:-00149:+00009:003875.2561:01500
01501:+00034:-00137:-00077:003875.2561:01501
01502:+00020:-00118:+00074:003875.2561:01502
01503:+00058:-00073:+00071:003875.2561:01503
01504:+00033:-00018:+00030:003846.1994:01504
01505:+00067:-00021:-00056:003846.1994:01505
01506:+00017:+00038:-00069:003846.1994:01506
01507:+00019:+00078:-00037:003846.1994:01507
01508:+00015:+00095:-00013:003846.1994:01508
01509:-00021:+00104:-00003:003968.0366:01509
01510:-00015:+00127:+00030:003968.0366:01510
01511:-00014:+00140:+00048:003968.0366:01511
01512:-00057:+00146:-00025:003968.0366:01512
01513:-00067:+00144:-00090:003968.0366:01513
01514:-00038:+00129:-00113:003887.4975:01514
01515:-00036:+00107:-00114:003887.4975:01515
01516:+00002:+00093:-00040:003887.4975:01516
01517:+00023:+00076:+00049:003887.4975:01517
01518:+00007:+00055:+00012:003887.4975:01518
01519:+00033:+00039:-00013:003870.0590:01519
01520:+00014:+00017:-00082:003870.0590:01520
01521:-00005:+00022:-00141:003870.0590:01521
01522:-00022:-00026:-00137:003870.0590:01522
01523:-00023:-00048:-00104:003870.0590:01523
01524:-00011:-00043:-00082:004005.7219:01524
01525:-00002:-00076:-00028:004005.7219:01525
01526:+00005:-00079:+00028:004005.7219:01526
01527:+00032:-00083:+00059:004005.7219:01527
01528:+00066:-00079:-00051:004005.7219:01528
01529:+00055:-00050:-00066:003924.1730:01529
01530:+00101:-00044:+00043:003924.1730:01530
01531:+00104:-00067:+00006:003924.1730:01531
01532:+00096:-00022:-00068:003924.1730:01532
01533:+00104:-00020:-00186:003924.1730:01533
01534:+00037:+00023:-00142:003924.1730:01534
01535:+00042:+00047:-00052:003918.5407:01535
01536:+00025:+00078:+00139:003918.5407:01536
01537:+00032:+00077:+00255:003918.5407:01537
01538:+00017:+00171:+00320:003918.5407:01538
01539:-00017:+00235:+00010:003918.5407:01539
01540:-00006:+00266:-00018:004044.0434:01540
01541:+00086:+00273:+00097:004044.0434:01541
01542:+00089:+00291:+00072:004044.0434:01542
01543:+00018:+00294:-00001:004044.0434:01543
01544:+00006:+00245:+00071:004044.0434:01544
01545:-00012:+00232:+00057:003936.5493:01545
01546:-00074:+00193:-00034:003936.5493:01546
01547:-00095:+00190:-00030:003936.5493:01547
01548:-00090:+00173:-00061:003936.5493:01548
01549:-00092:+00104:+00110:003936.5493:01549
01550:-00090:+00029:+00057:003930.8769:01550
01551:-00136:+00017:+00013:003930.8769:01551
01552:-00155:-00083:-00006:003930.8769:01552
01553:-00193:-00112:-00050:003930.8769:01553
01554:-00157:-00185:-00069:003930.8769:01554
01555:-00189:-00246:-00023:004018.3388:01555
01556:-00155:-00296:-00172:004018.3388:01556
01557:-00111:-00319:+00136:004018.3388:01557
01558:-00099:-00422:-00074:004018.3388:01558
01559:-00095:-00375:-00175:004018.3388:01559
01560:-00021:-00382:-00339:003924.1269:01560
01561:+00001:-00350:-00075:003924.1269:01561
01562:+00062:-00347:+00135:003924.1269:01562
01563:+00098:-00326:+00210:003924.1269:01563
01564:+00106:-00286:+00099:003924.1269:01564
01565:+00211:-00186:+00157:003894.1447:01565
01566:+00210:-00137:+00107:003894.1447:01566
01567:+00177:-00084:-00044:003894.1447:01567
01568:+00160:-00063:-00002:003894.1447:01568
01569:+00241:+00001:+00044:003894.1447:01569
01570:+00133:+00010:-00047:004005.5617:01570
01571:+00070:+00064:-00105:004005.5617:01571
01572:+00019:+00059:-00055:004005.5617:01572
01573:-00007:+00122:-00068:004005.5617:01573
01574:-00081:+00189:-00177:004005.5617:01574
01575:-00098:+00216:-00018:003887.4792:01575
01576:-00135:+00195:+00095:003887.4792:01576
01577:-00190:+00265:-00029:003887.4792:01577
01578:-00183:+00282:+00018:003887.4792:01578
01579:-00196:+00270:+00062:003887.4792:01579
01580:-00170:+00276:+00052:003858.1992:01580
01581:-00163:+00289:+00056:003858.1992:01581
01582:-00109:+00256:+00158:003858.1992:01582
01583:-00113:+00258:+00039:003858.1992:01583
01584:-00097:+00216:-00067:003858.1992:01584
01585:-00020:+00186:+00012:003943.4326:01585
01586:-00071:+00091:-00057:003943.4326:01586
01587:-00045:+00030:-00103:003943.4326:01587
01588:-00031:-00094:+00058:003943.4326:01588
01589:-00037:-00086:+00125:003943.4326:01589
01590:-00035:-00196:+00065:003851.3139:01590
01591:-00070:-00211:+00223:003851.3139:01591
01592:-00053:-00273:+00212:003851.3139:01592
01593:-00097:-00298:+00007:003851.3139:01593
01594:-00068:-00270:+00038:003851.3139:01594
01595:-00036:-00290:-00018:003851.3139:01595
01596:-00049:-00273:-00009:003822.6318:01596
01597:+00013:-00278:+00108:003822.6318:01597
01598:+00062:-00218:+00039:003822.6318:01598
01599:+00057:-00228:+00001:003822.6318:01599
01600:+00107:-00171:+00043:003822.6318:01600
01601:+00081:-00120:+00078:003918.7155:01601
01602:+00084:-00090:-00031:003918.7155:01602
01603:+00066:-00047:-00176:003918.7155:01603
01604:+00066:+00026:+00112:003918.7155:01604
01605:+00082:+00048:+00101:003918.7155:01605
01606:-00043:+00092:-00040:003827.3852:01606
01607:-00027:+00118:-00042:003827.3852:01607
01608:-00012:+00139:-00005:003827.3852:01608
01609:-00039:+00134:-00074:003827.3852:01609
01610:-00040:+00134:-00092:003827.3852:01610
01611:-00025:+00159:-00054:003799.3686:01611
01612:+00012:+00131:-00022:003799.3686:01612
01613:+00010:+00122:-00047:003799.3686:01613
01614:+00001:+00105:+00131:003799.3686:01614
01615:+00013:+00082:+00044:003799.3686:01615
01616:-00053:+00077:-00015:003906.6704:01616
01617:-00037:+00027:-00083:003906.6704:01617
01618:-00035:+00017:-00072:003906.6704:01618
01619:-00072:+00018:-00103:003906.6704:01619
01620:-00071:-00014:-00087:003906.6704:01620
01621:-00048:-00037:-00053:003906.6704:01621
01622:-00055:-00047:-00110:003827.4643:01622
01623:-00043:-00030:-00119:003827.4643:01623
01624:-00043:-00047:-00123:003827.4643:01624
01625:+00000:+00000:-00118:003827.4643:01625
01626:+00017:+00013:-00100:003827.4643:01626
01627:+00033:+00023:-00082:003822.6059:01627
01628:+00033:+00068:-00084:003822.6059:01628
01629:+00008:+00078:-00198:003822.6059:01629
01630:+00027:+00076:-00217:003822.6059:01630
01631:+00045:+00130:-00128:003822.6059:01631
01632:+00022:+00105:-00035:003967.9343:01632
01633:+00031:+00144:-00118:003967.9343:01633
01634:+00011:+00161:+00162:003967.9343:01634
01635:+00031:+00121:+00266:003967.9343:01635
01636:-00002:+00140:+00006:003967.9343:01636
01637:-00026:+00140:-00286:003863.1899:01637
01638:-00041:+00118:-00310:003863.1899:01638
01639:-00029:+00118:-00224:003863.1899:01639
01640:-00039:+00107:-00148:003863.1899:01640
01641:-00023:+00112:+00170:003863.1899:01641
01642:-00006:+00099:+00401:003869.9875:01642
01643:-00041:+00099:+00325:003869.9875:01643
01644:-00102:+00070:+00001:003869.9875:01644
01645:-00062:+00099:-00002:003869.9875:01645
01646:-00001:+00061:+00058:003869.9875:01646
01647:-00008:+00070:+00077:003992.8554:01647
01648:+00030:+00060:+00068:003992.8554:01648
01649:+00047:+00060:+00078:003992.8554:01649
01650:+00042:+00012:+00163:003992.8554:01650
01651:+00017:+00014:+00156:003992.8554:01651
01652:+00000:-00032:+00098:003899.4240:01652
01653:-00011:-00036:+00015:003899.4240:01653
01654:+00025:-00048:+00224:003899.4240:01654
01655:+00075:-00067:+00109:003899.4240:01655
01656:-00009:-00073:-00008:003899.4240:01656
01657:+00018:-00067:-00053:003899.4240:01657
01658:+00049:-00100:-00020:003881.9655:01658
01659:+00005:-00105:-00142:003881.9655:01659
01660:-00087:-00151:+00385:003881.9655:01660
01661:-00037:-00265:+00303:003881.9655:01661
01662:-00215:-00243:-00025:003881.9655:01662
01663:-00147:-00257:-00224:003992.9777:01663
01664:-00211:-00242:-00032:003992.9777:01664
01665:-00176:-00255:+00128:003992.9777:01665
01666:-00168:-00245:+00093:003992.9777:01666
01667:-00145:-00244:-00021:003992.9777:01667
01668:-00030:-00204:-00040:003887.2978:01668
01669:-00031:-00187:+00102:003887.2978:01669
01670:-00024:-00156:+00061:003887.2978:01670
01671:-00019:-00127:-00062:003887.2978:01671
01672:+00057:-00046:-00063:003887.2978:01672
01673:+00047:-00037:-00027:003869.8891:01673
01674:+00061:-00031:-00004:003869.8891:01674
01675:+00008:+00007:+00101:003869.8891:01675
01676:+00063:+00038:+00051:003869.8891:01676
01677:+00033:+00114:-00134:003869.8891:01677
01678:+00047:+00105:-00131:003980.2858:01678
01679:+00063:+00150:-00056:003980.2858:01679
01680:+00019:+00172:+00081:003980.2858:01680
01681:+00025:+00190:+00084:003980.2858:01681
01682:+00028:+00238:+00009:003980.2858:01682
01683:+00006:+00251:-00029:003874.8957:01683
01684:-00013:+00266:-00067:003874.8957:01684
01685:-00068:+00266:-00208:003874.8957:01685
01686:-00050:+00253:-00007:003874.8957:01686
01687:-00036:+00219:+00124:003874.8957:01687
01688:-00085:+00177:+00005:003846.0932:01688
01689:-00083:+00147:+00045:003846.0932:01689
01690:-00085:+00071:-00051:003846.0932:01690
01691:-00095:+00046:-00146:003846.0932:01691
01692:-00115:+00010:-00034:003846.0932:01692
01693:-00063:-00033:+00186:003943.1301:01693
01694:-00030:-00058:+00208:003943.1301:01694
01695:-00045:-00073:+00237:003943.1301:01695
01696:+00016:-00109:+00095:003943.1301:01696
01697:+00017:-00119:+00128:003943.1301:01697
01698:+00018:-00143:-00041:003943.1301:01698
01699:+00027:-00100:-00030:003851.1274:01699
01700:+00049:-00157:+00013:003851.1274:01700
01701:+00055:-00127:+00060:003851.1274:01701
01702:+00077:-00132:+00093:003851.1274:01702
01703:+00036:-00136:+00120:003851.1274:01703
01704:+00041:-00124:+00068:003822.4052:01704
01705:+00021:-00106:+00084:003822.4052:01705
01706:+00046:-00084:+00047:003822.4052:01706
01707:-00026:-00043:+00069:003822.4052:01707
01708:-00013:-00030:+00023:003822.4052:01708
01709:-00054:-00018:+00026:003943.0476:01709
01710:-00043:+00021:-00045:003943.0476:01710
01711:-00057:+00034:-00039:003943.0476:01711
01712:-00020:+00024:-00040:003943.0476:01712
01713:+00018:+00036:-00022:003943.0476:01713
01714:-00001:+00024:+00007:003851.1625:01714
01715:+00012:-00004:+00099:003851.1625:01715
01716:+00009:+00010:+00093:003851.1625:01716
01717:+00008:-00006:+00011:003851.1625:01717
01718:-00005:+00008:-00072:003851.1625:01718
01719:-00005:-00016:-00060:003834.3356:01719
01720:-00027:-00012:-00059:003834.3356:01720
01721:-00036:-00035:-00068:003834.3356:01721
01722:+00000:-00031:-00073:003834.3356:01722
01723:-00002:-00025:-00062:003834.3356:01723
01724:-00021:-00049:-00050:003967.8134:01724
01725:-00016:-00041:-00041:003967.8134:01725
01726:+00014:-00028:-00112:003967.8134:01726
01727:+00029:-00047:-00146:003967.8134:01727
01728:+00078:-00026:-00109:003967.8134:01728
01729:+00069:-00009:-00109:003899.3879:01729
01730:+00059:-00021:-00036:003899.3879:01730
01731:+00023:-00034:+00056:003899.3879:01731
01732:+00048:-00004:-00034:003899.3879:01732
01733:+00015:+00031:+00017:003899.3879:01733
01734:+00059:+00046:+00131:003899.3879:01734
01735:+00019:+00040:+00065:003869.8984:01735
01736:-00005:+00058:-00076:003869.8984:01736
01737:+00012:+00130:-00185:003869.8984:01737
01738:+00015:+00155:-00149:003869.8984:01738
01739:+00003:+00161:-00077:003869.8984:01739
01740:-00005:+00150:+00186:004005.5617:01740
01741:+00027:+00215:+00244:004005.5617:01741
01742:-00037:+00234:+00054:004005.5617:01742
01743:-00017:+00241:+00017:004005.5617:01743
01744:+00003:+00243:+00088:004005.5617:01744
01745:-00020:+00259:-00019:003911.6999:01745
01746:-00018:+00279:-00073:003911.6999:01746
01747:+00007:+00256:-00058:003911.6999:01747
01748:+00010:+00239:-00086:003911.6999:01748
01749:-00045:+00204:-00071:003911.6999:01749
01750:-00024:+00167:+00148:003906.1999:01750
01751:+00000:+00135:+00163:003906.1999:01751
01752:-00037:+00100:+00080:003906.1999:01752
01753:-00014:+00065:+00046:003906.1999:01753
01754:-00032:+00002:-00047:003906.1999:01754
01755:-00121:-00073:-00095:004018.1962:01755
01756:-00125:-00175:-00034:004018.1962:01756
01757:-00189:-00186:-00124:004018.1962:01757
01758:-00181:-00229:-00102:004018.1962:01758
01759:-00185:-00248:-00074:004018.1962:01759
01760:-00189:-00278:-00058:003924.0349:01760
01761:-00166:-00284:+00036:003924.0349:01761
01762:-00130:-00286:-00018:003924.0349:01762
01763:-00040:-00291:+00022:003924.0349:01763
01764:-00008:-00296:+00043:003924.0349:01764
01765:+00031:-00297:+00000:003881.9206:01765
01766:+00077:-00255:+00026:003881.9206:01766
01767:+00091:-00248:+00127:003881.9206:01767
01768:+00131:-00187:+00110:003881.9206:01768
01769:+00138:-00086:+00032:003881.9206:01769
01770:+00112:-00094:+00021:004005.5424:01770
01771:+00136:-00032:+00003:004005.5424:01771
01772:+00117:+00023:+00015:004005.5424:01772
01773:+00108:+00053:+00003:004005.5424:01773
01774:+00058:+00113:-00056:004005.5424:01774
01775:+00026:+00158:+00018:003887.2343:01775
01776:+00005:+00151:+00073:003887.2343:01776
01777:-00050:+00181:+00009:003887.2343:01777
01778:-00058:+00219:+00078:003887.2343:01778
01779:-00124:+00218:+00044:003887.2343:01779
01780:-00147:+00230:+00053:003857.9323:01780
01781:-00136:+00250:-00015:003857.9323:01781
01782:-00184:+00232:+00084:003857.9323:01782
01783:-00187:+00219:+00056:003857.9323:01783
01784:-00199:+00215:-00061:003857.9323:01784
01785:-00184:+00172:-00024:003967.9902:01785
01786:-00163:+00157:+00054:003967.9902:01786
01787:-00096:+00091:+00039:003967.9902:01787
01788:-00085:+00010:+00159:003967.9902:01788
01789:-00020:-00006:+00089:003967.9902:01789
01790:+00002:-00011:+00043:003967.9902:01790
01791:+00027:-00096:+00145:003851.1093:01791
01792:+00062:-00122:+00038:003851.1093:01792
01793:+00036:-00144:+00091:003851.1093:01793
01794:+00079:-00205:+00090:003851.1093:01794
01795:+00050:-00180:+00004:003851.1093:01795
01796:+00035:-00192:-00029:003834.2741:01796
01797:+00038:-00203:+00027:003834.2741:01797
01798:+00025:-00190:+00037:003834.2741:01798
01799:+00052:-00147:+00029:003834.2741:01799
01800:+00051:-00133:+00027:003834.2741:01800
01801:+00037:-00123:+00109:003930.8894:01801
01802:+00039:-00114:+00084:003930.8894:01802
01803:-00008:-00065:+00041:003930.8894:01803
01804:+00012:-00023:+00009:003930.8894:01804
01805:+00003:-00002:-00016:003930.8894:01805
01806:+00003:+00048:-00065:003839.2016:01806
01807:+00001:+00098:-00038:003839.2016:01807
01808:+00011:+00091:+00013:003839.2016:01808
01809:-00004:+00127:-00079:003839.2016:01809
01810:-00015:+00128:-00084:003839.2016:01810
01811:-00001:+00120:-00094:003822.4660:01811
01812:-00024:+00144:-00109:003822.4660:01812
01813:-00013:+00158:-00044:003822.4660:01813
01814:+00016:+00118:+00050:003822.4660:01814
01815:+00024:+00140:+00077:003822.4660:01815
01816:+00016:+00119:+00020:003943.0935:01816
01817:-00024:+00122:-00043:003943.0935:01817
01818:-00059:+00073:-00090:003943.0935:01818
01819:-00070:+00074:-00096:003943.0935:01819
01820:-00084:+00044:-00100:003943.0935:01820
01821:-00059:-00001:-00125:003943.0935:01821
01822:-00078:+00007:-00095:003851.1359:01822
01823:-00082:-00027:-00087:003851.1359:01823
01824:-00072:-00053:-00112:003851.1359:01824
01825:-00016:-00049:-00128:003851.1359:01825
01826:+00015:-00029:-00113:003851.1359:01826
01827:+00047:-00028:-00087:003846.0759:01827
01828:+00079:-00022:-00044:003846.0759:01828
01829:+00087:-00014:+00101:003846.0759:01829
01830:+00106:-00011:+00026:003846.0759:01830
01831:+00075:+00020:+00058:003846.0759:01831
01832:+00066:-00019:+00032:003980.2766:01832
01833:+00061:-00007:-00005:003980.2766:01833
01834:+00022:-00004:-00136:003980.2766:01834
01835:-00007:+00012:-00139:003980.2766:01835
01836:-00010:+00045:-00152:003980.2766:01836
01837:-00006:+00056:-00017:003899.3513:01837
01838:+00006:+00077:+00061:003899.3513:01838
01839:+00013:+00113:+00238:003899.3513:01839
01840:+00010:+00117:+00201:003899.3513:01840
01841:-00034:+00131:+00169:003899.3513:01841
01842:-00017:+00139:+00103:003893.9548:01842
01843:-00042:+00131:+00043:003893.9548:01843
01844:-00048:+00175:+00019:003893.9548:01844
01845:-00052:+00201:-00036:003893.9548:01845
01846:-00028:+00196:-00088:003893.9548:01846
01847:+00025:+00190:-00001:004018.2055:01847
01848:+00055:+00120:+00025:004018.2055:01848
01849:+00043:+00123:+00047:004018.2055:01849
01850:+00055:+00063:+00196:004018.2055:01850
01851:+00019:+00011:+00140:004018.2055:01851
01852:+00000:-00006:+00142:003911.6262:01852
01853:-00072:-00058:+00070:003911.6262:01853
01854:-00105:-00083:-00108:003911.6262:01854
01855:-00133:-00155:-00128:003911.6262:01855
01856:-00171:-00179:-00113:003911.6262:01856
01857:-00205:-00216:-00093:003906.1455:01857
01858:-00220:-00229:-00004:003906.1455:01858
01859:-00208:-00253:+00098:003906.1455:01859
01860:-00181:-00254:+00087:003906.1455:01860
01861:-00137:-00281:+00003:003906.1455:01861
01862:-00116:-00256:-00137:004005.4667:01862
01863:-00019:-00223:+00102:004005.4667:01863
01864:+00059:-00253:+00129:004005.4667:01864
01865:+00056:-00228:+00039:004005.4667:01865
01866:+00136:-00162:-00118:004005.4667:01866
01867:+00113:-00100:+00013:003899.3972:01867
01868:+00130:-00090:+00074:003899.3972:01868
01869:+00103:-00056:+00080:003899.3972:01869
01870:+00100:-00026:-00010:003899.3972:01870
01871:+00158:+00020:-00024:003899.3972:01871
01872:+00111:+00027:-00058:003899.3972:01872
01873:+00182:+00057:-00078:003881.8579:01873
01874:+00037:+00070:-00173:003881.8579:01874
01875:+00088:+00138:+00056:003881.8579:01875
01876:+00028:+00137:+00024:003881.8579:01876
01877:-00014:+00173:-00189:003881.8579:01877
01878:-00104:+00148:-00179:003992.8083:01878
01879:-00120:+00183:-00022:003992.8083:01879
01880:-00162:+00190:-00026:003992.8083:01880
01881:-00195:+00174:+00015:003992.8083:01881
01882:-00138:+00178:+00178:003992.8083:01882
01883:-00133:+00179:+00129:003887.2526:01883
01884:-00125:+00172:+00118:003887.2526:01884
01885:-00099:+00149:+00119:003887.2526:01885
01886:-00100:+00090:-00061:003887.2526:01886
01887:-00077:+00072:+00028:003887.2526:01887
01888:-00019:+00029:-00026:003857.9860:01888
01889:-00031:-00032:-00006:003857.9860:01889
01890:-00002:-00051:+00021:003857.9860:01890
01891:+00006:-00075:+00076:003857.9860:01891
01892:+00007:-00114:+00060:003857.9860:01892
01893:-00012:-00143:+00128:003967.7678:01893
01894:+00012:-00156:+00073:003967.7678:01894
01895:-00007:-00175:+00019:003967.7678:01895
01896:+00033:-00186:+00100:003967.7678:01896
01897:+00044:-00158:+00091:003967.7678:01897
01898:-00022:-00173:+00054:003863.0644:01898
01899:+00006:-00133:+00020:003863.0644:01899
01900:-00021:-00119:+00062:003863.0644:01900
01901:-00003:-00119:+00026:003863.0644:01901
01902:-00030:-00126:+00027:003863.0644:01902
01903:-00040:-00074:+00020:003834.2741:01903
01904:-00027:-00078:-00048:003834.2741:01904
01905:-00017:-00037:-00009:003834.2741:01905
01906:-00005:-00023:+00011:003834.2741:01906
01907:-00024:+00008:+00006:003834.2741:01907
01908:-00030:+00027:+00051:003967.8415:01908
01909:+00030:+00061:+00104:003967.8415:01909
01910:+00011:+00098:-00014:003967.8415:01910
01911:+00013:+00124:-00055:003967.8415:01911
01912:+00014:+00102:-00051:003967.8415:01912
01913:+00032:+00092:-00047:003967.8415:01913
01914:+00007:+00093:-00075:003875.1657:01914
01915:+00042:+00074:+00029:003875.1657:01915
01916:+00024:+00082:+00007:003875.1657:01916
01917:+00027:+00065:-00045:003875.1657:01917
01918:+00019:+00037:-00006:003875.1657:01918
01919:+00043:+00029:-00073:003869.9340:01919
01920:+00022:-00006:-00076:003869.9340:01920
01921:+00045:-00008:-00057:003869.9340:01921
01922:+00034:-00023:-00072:003869.9340:01922
01923:+00041:-00014:-00092:003869.9340:01923
01924:+00044:-00046:-00008:003992.8459:01924
01925:+00042:-00033:-00009:003992.8459:01925
01926:+00007:-00042:+00071:003992.8459:01926
01927:+00043:-00041:+00069:003992.8459:01927
01928:+00027:-00038:-00003:003992.8459:01928
01929:+00007:-00039:-00089:003911.7548:01929
01930:+00018:-00036:-00144:003911.7548:01930
01931:+00033:-00013:-00066:003911.7548:01931
01932:+00036:-00022:-00053:003911.7548:01932
01933:+00041:-00013:-00083:003911.7548:01933
01934:+00051:+00035:-00048:003894.0183:01934
01935:+00037:+00029:+00069:003894.0183:01935
01936:+00056:+00077:+00143:003894.0183:01936
01937:+00040:+00115:+00234:003894.0183:01937
01938:+00036:+00124:+00234:003894.0183:01938
01939:+00010:+00167:+00050:004030.9877:01939
01940:+00023:+00218:-00069:004030.9877:01940
01941:+00010:+00219:-00078:004030.9877:01941
01942:+00011:+00218:-00075:004030.9877:01942
01943:-00016:+00183:-00027:004030.9877:01943
01944:-00041:+00171:+00037:003936.4287:01944
01945:-00066:+00154:+00075:003936.4287:01945
01946:-00060:+00138:+00096:003936.4287:01946
01947:-00078:+00094:+00029:003936.4287:01947
01948:-00093:+00042:+00073:003936.4287:01948
01949:-00069:+00043:+00056:003918.4218:01949
01950:-00076:+00038:-00004:003918.4218:01950
01951:-00086:-00015:-00048:003918.4218:01951
01952:-00091:-00023:+00035:003918.4218:01952
01953:-00103:-00083:+00039:003918.4218:01953
01954:-00105:-00111:-00059:004031.0544:01954
01955:-00088:-00119:-00053:004031.0544:01955
01956:-00086:-00166:-00026:004031.0544:01956
01957:-00083:-00208:-00046:004031.0544:01957
01958:-00039:-00214:-00091:004031.0544:01958
01959:-00004:-00252:-00194:003923.9516:01959
01960:+00021:-00238:-00117:003923.9516:01960
01961:+00080:-00252:+00220:003923.9516:01961
01962:+00069:-00249:+00021:003923.9516:01962
01963:+00065:-00205:-00039:003923.9516:01963
01964:+00121:-00151:+00002:003893.8728:01964
01965:+00125:-00119:+00132:003893.8728:01965
01966:+00076:-00102:+00081:003893.8728:01966
01967:+00073:-00049:-00065:003893.8728:01967
01968:+00064:-00053:+00013:003893.8728:01968
01969:+00104:-00003:-00002:003992.7993:01969
01970:+00006:+00020:-00025:003992.7993:01970
01971:+00061:+00026:-00060:003992.7993:01971
01972:-00050:+00016:+00072:003992.7993:01972
01973:-00021:+00067:+00177:003992.7993:01973
01974:-00118:+00036:+00139:003887.1711:01974
01975:-00105:+00082:-00010:003887.1711:01975
01976:-00198:+00061:-00099:003887.1711:01976
01977:-00107:+00131:-00029:003887.1711:01977
01978:-00201:+00157:+00073:003887.1711:01978
01979:-00180:+00153:-00077:003887.1711:01979
01980:-00122:+00166:+00061:003857.9677:01980
01981:-00098:+00153:+00045:003857.9677:01981
01982:-00086:+00174:+00041:003857.9677:01982
01983:-00055:+00127:-00025:003857.9677:01983
01984:-00025:+00107:+00079:003857.9677:01984
01985:+00028:+00069:+00049:003967.7768:01985
01986:+00026:+00062:+00028:003967.7768:01986
01987:+00025:+00012:+00105:003967.7768:01987
01988:-00006:-00033:+00031:003967.7768:01988
01989:-00003:-00083:-00024:003967.7768:01989
01990:-00037:-00076:+00067:003863.0644:01990
01991:-00017:-00134:+00064:003863.0644:01991
01992:-00057:-00136:+00105:003863.0644:01992
01993:-00007:-00147:+00086:003863.0644:01993
01994:-00016:-00145:+00061:003863.0644:01994
01995:-00012:-00158:+00066:003822.5270:01995
01996:+00011:-00123:-00041:003822.5270:01996
01997:-00022:-00112:+00088:003822.5270:01997
01998:+00047:-00107:+00112:003822.5270:01998
01999:+00023:-00070:+00000:003822.5270:01999
02000:+00037:-00043:-00070:003930.8803:02000
02001:-00008:-00021:-00087:003930.8803:02001
02002:-00035:-00006:-00055:003930.8803:02002
02003:-00067:-00017:-00089:003930.8803:02003
02004:-00045:+00055:+00038:003930.8803:02004
02005:-00032:+00083:-00045:003839.0781:02005
02006:-00066:+00108:-00074:003839.0781:02006
02007:-00026:+00102:-00038:003839.0781:02007
02008:+00014:+00119:-00117:003839.0781:02008
02009:+00020:+00117:-00148:003839.0781:02009
02010:+00038:+00122:-00016:003839.0781:02010
02011:+00049:+00089:+00081:003810.9387:02011
02012:+00022:+00093:+00024:003810.9387:02012
02013:+00020:+00073:-00039:003810.9387:02013
02014:+00026:+00053:-00052:003810.9387:02014
02015:-00030:+00033:-00111:003810.9387:02015
02016:-00038:-00003:-00128:003943.1118:02016
02017:-00028:-00018:-00090:003943.1118:02017
02018:-00012:-00014:-00074:003943.1118:02018
02019:+00012:-00035:-00065:003943.1118:02019
02020:+00005:-00038:-00051:003943.1118:02020
02021:+00015:-00020:-00084:003863.1179:02021
02022:+00012:-00019:-00099:003863.1179:02022
02023:+00018:+00004:-00147:003863.1179:02023
02024:+00030:+00015:-00138:003863.1179:02024
02025:+00021:+00012:-00141:003863.1179:02025
02026:+00017:+00029:-00083:003846.1638:02026
02027:+00025:+00063:-00062:003846.1638:02027
02028:+00037:+00065:-00032:003846.1638:02028
02029:+00090:+00072:+00100:003846.1638:02029
02030:+00067:+00083:-00033:003846.1638:02030
02031:-00027:+00097:+00072:003980.4355:02031
02032:+00020:+00078:+00075:003980.4355:02032
02033:-00023:+00060:+00034:003980.4355:02033
02034:-00033:+00096:-00254:003980.4355:02034
02035:-00073:+00113:-00243:003980.4355:02035
02036:-00079:+00105:-00128:003899.3879:02036
02037:-00104:+00055:-00021:003899.3879:02037
02038:-00088:+00061:+00308:003899.3879:02038
02039:-00033:+00089:+00402:003899.3879:02039
02040:-00070:+00103:+00165:003899.3879:02040
02041:-00065:+00141:+00079:003881.9028:02041
02042:+00015:+00131:+00111:003881.9028:02042
02043:+00015:+00151:+00093:003881.9028:02043
02044:-00008:+00215:+00085:003881.9028:02044
02045:+00063:+00238:+00074:003881.9028:02045
02046:+00075:+00233:+00135:004005.5708:02046
02047:+00106:+00174:+00109:004005.5708:02047
02048:+00076:+00087:+00103:004005.5708:02048
02049:+00036:+00054:+00078:004005.5708:02049
02050:+00024:+00065:+00133:004005.5708:02050
02051:-00018:+00023:+00029:003911.6999:02051
02052:-00014:+00003:+00022:003911.6999:02052
02053:-00049:-00026:-00045:003911.6999:02053
02054:-00076:-00082:-00039:003911.6999:02054
02055:-00090:-00122:+00028:003911.6999:02055
02056:-00132:-00173:+00086:003911.6999:02056
02057:-00135:-00183:+00004:003894.0183:02057
02058:-00198:-00249:-00002:003894.0183:02058
02059:-00247:-00326:+00105:003894.0183:02059
02060:-00253:-00340:-00061:003894.0183:02060
02061:-00208:-00343:-00102:003894.0183:02061
02062:-00147:-00334:+00043:003980.3608:02062
02063:-00122:-00347:+00053:003980.3608:02063
02064:-00058:-00301:-00031:003980.3608:02064
02065:-00015:-00304:+00036:003980.3608:02065
02066:+00087:-00245:+00016:003980.3608:02066
02067:+00106:-00211:+00132:003899.4150:02067
02068:+00125:-00186:+00095:003899.4150:02068
02069:+00143:-00125:-00055:003899.4150:02069
02070:+00169:-00079:-00069:003899.4150:02070
02071:+00202:-00049:-00054:003899.4150:02071
02072:+00151:+00021:-00010:003857.9677:02072
02073:+00180:+00059:-00059:003857.9677:02073
02074:+00100:+00078:+00001:003857.9677:02074
02075:+00131:+00136:-00003:003857.9677:02075
02076:+00077:+00158:-00068:003857.9677:02076
02077:+00024:+00220:-00023:003955.4658:02077
02078:-00002:+00252:+00010:003955.4658:02078
02079:-00016:+00243:+00085:003955.4658:02079
02080:-00093:+00257:+00018:003955.4658:02080
02081:-00131:+00292:+00042:003955.4658:02081
02082:-00150:+00260:+00120:003851.1274:02082
02083:-00160:+00262:+00106:003851.1274:02083
02084:-00156:+00238:-00047:003851.1274:02084
02085:-00138:+00246:-00035:003851.1274:02085
02086:-00125:+00162:+00115:003851.1274:02086
02087:-00096:+00170:+00104:003822.5012:02087
02088:-00111:+00074:+00069:003822.5012:02088
02089:-00074:+00021:+00058:003822.5012:02089
02090:-00082:-00029:+00020:003822.5012:02090
02091:-00065:-00061:-00006:003822.5012:02091
02092:-00051:-00098:+00030:003822.5012:02092
02093:-00028:-00172:+00118:003918.6882:02093
02094:-00013:-00183:+00203:003918.6882:02094
02095:-00012:-00228:+00132:003918.6882:02095
02096:-00039:-00243:+00145:003918.6882:02096
02097:-00008:-00271:+00024:003918.6882:02097
02098:-00003:-00276:+00035:003815.6933:02098
02099:+00002:-00267:+00008:003815.6933:02099
02100:-00004:-00223:+00069:003815.6933:02100
02101:+00034:-00198:+00084:003815.6933:02101
02102:+00044:-00191:+00126:003815.6933:02102
02103:+00051:-00140:+00001:003799.2653:02103
02104:+00048:-00104:-00050:003799.2653:02104
02105:+00041:-00039:-00060:003799.2653:02105
02106:+00032:-00038:-00033:003799.2653:02106
02107:+00039:+00047:-00007:003799.2653:02107
02108:+00016:+00092:+00075:003894.6103:02108
02109:+00037:+00101:+00118:003894.6103:02109
02110:-00003:+00121:+00023:003894.6103:02110
02111:-00017:+00152:-00059:003894.6103:02111
02112:-00020:+00158:-00018:003894.6103:02112
02113:-00013:+00148:-00055:003804.0117:02113
02114:-00030:+00135:-00100:003804.0117:02114
02115:-00013:+00155:+00002:003804.0117:02115
02116:-00035:+00090:+00000:003804.0117:02116
02117:-00048:+00097:-00029:003804.0117:02117
02118:-00039:+00045:-00022:003804.0117:02118
02119:-00040:+00015:-00095:003787.7912:02119
02120:-00034:-00005:-00105:003787.7912:02120
02121:-00032:-00021:-00072:003787.7912:02121
02122:-00015:-00010:-00105:003787.7912:02122
02123:-00037:-00014:-00148:003787.7912:02123
02124:-00015:-00038:-00095:003918.6789:02124
02125:-00013:-00033:-00078:003918.6789:02125
02126:-00015:-00033:-00136:003918.6789:02126
02127:+00002:-00019:-00068:003918.6789:02127
02128:+00042:-00002:-00092:003918.6789:02128
02129:+00018:-00004:-00147:003827.4291:02129
02130:+00032:+00035:-00113:003827.4291:02130
02131:+00049:+00030:-00131:003827.4291:02131
02132:+00003:+00041:-00248:003827.4291:02132
02133:+00010:+00067:-00198:003827.4291:02133
02134:+00027:+00054:+00057:003834.1865:02134
02135:-00007:+00065:-00013:003834.1865:02135
02136:-00062:+00056:+00103:003834.1865:02136
02137:-00017:+00072:+00109:003834.1865:02137
02138:-00039:+00055:-00229:003834.1865:02138
02139:-00070:+00109:-00297:003967.8510:02139
02140:-00019:+00105:-00239:003967.8510:02140
02141:-00018:+00105:-00091:003967.8510:02141
02142:-00008:+00114:-00025:003967.8510:02142
02143:+00023:+00118:+00226:003967.8510:02143
02144:+00052:+00132:+00394:003875.1296:02144
02145:+00024:+00148:+00134:003875.1296:02145
02146:+00005:+00230:+00031:003875.1296:02146
02147:+00095:+00193:+00124:003875.1296:02147
02148:+00085:+00230:+00123:003875.1296:02148
02149:+00065:+00233:+00077:003875.1296:02149
02150:+00072:+00262:+00082:003869.8806:02150
02151:+00059:+00221:+00111:003869.8806:02151
02152:+00033:+00218:-00015:003869.8806:02152
02153:+00002:+00189:+00045:003869.8806:02153
02154:-00019:+00133:+00149:003869.8806:02154
02155:-00029:+00118:+00107:003992.9306:02155
02156:-00019:+00101:-00118:003992.9306:02156
02157:-00043:+00044:-00123:003992.9306:02157
02158:-00063:-00008:-00048:003992.9306:02158
02159:-00092:-00098:+00089:003992.9306:02159
02160:-00090:-00155:+00209:003899.4699:02160
02161:-00162:-00194:+00201:003899.4699:02161
02162:-00178:-00252:+00209:003899.4699:02162
02163:-00200:-00312:+00094:003899.4699:02163
02164:-00232:-00334:-00161:003899.4699:02164
02165:-00213:-00338:-00223:003869.8806:02165
02166:-00151:-00321:-00215:003869.8806:02166
02167:-00164:-00351:-00087:003869.8806:02167
02168:-00098:-00336:+00079:003869.8806:02168
02169:-00055:-00372:+00087:003869.8806:02169
02170:-00038:-00328:+00033:003992.8554:02170
02171:+00002:-00308:+00008:003992.8554:02171
02172:+00034:-00227:+00014:003992.8554:02172
02173:+00069:-00196:+00224:003992.8554:02173
02174:+00112:-00149:+00186:003992.8554:02174
02175:+00097:-00091:-00049:003887.1894:02175
02176:+00123:-00028:-00022:003887.1894:02176
02177:+00112:+00018:-00043:003887.1894:02177
02178:+00031:+00086:-00079:003887.1894:02178
02179:+00029:+00090:-00026:003887.1894:02179
02180:+00055:+00180:-00039:003857.9501:02180
02181:+00094:+00258:-00059:003857.9501:02181
02182:+00060:+00279:-00055:003857.9501:02182
02183:+00008:+00315:-00033:003857.9501:02183
02184:+00038:+00339:+00019:003857.9501:02184
02185:+00029:+00371:+00058:003967.8786:02185
02186:+00009:+00378:+00139:003967.8786:02186
02187:-00019:+00376:+00061:003967.8786:02187
02188:-00058:+00334:+00030:003967.8786:02188
02189:-00104:+00308:+00018:003967.8786:02189
02190:-00092:+00257:+00023:003875.1567:02190
02191:-00158:+00189:-00005:003875.1567:02191
02192:-00138:+00095:-00031:003875.1567:02192
02193:-00143:+00063:+00017:003875.1567:02193
02194:-00127:-00035:+00162:003875.1567:02194
02195:-00127:-00072:+00141:003875.1567:02195
02196:-00087:-00088:+00074:003834.3356:02196
02197:-00024:-00178:+00017:003834.3356:02197
02198:+00009:-00215:+00010:003834.3356:02198
02199:-00009:-00245:+00073:003834.3356:02199
02200:+00055:-00293:+00181:003834.3356:02200
02201:+00045:-00281:+00003:003955.4658:02201
02202:+00050:-00275:-00066:003955.4658:02202
02203:+00074:-00323:+00129:003955.4658:02203
02204:+00007:-00294:-00049:003955.4658:02204
02205:+00040:-00278:+00057:003955.4658:02205
02206:+00103:-00235:+00121:003863.0461:02206
02207:+00059:-00217:+00084:003863.0461:02207
02208:+00042:-00142:+00029:003863.0461:02208
02209:+00028:-00103:-00031:003863.0461:02209
02210:-00021:-00038:-00134:003863.0461:02210
02211:-00026:+00012:-00073:003834.2917:02211
02212:+00016:+00066:+00008:003834.2917:02212
02213:-00039:+00074:+00045:003834.2917:02213
02214:-00001:+00111:-00005:003834.2917:02214
02215:+00013:+00137:+00011:003834.2917:02215
02216:+00023:+00172:-00018:003943.0842:02216
02217:+00022:+00165:-00072:003943.0842:02217
02218:+00034:+00215:-00040:003943.0842:02218
02219:+00041:+00165:+00002:003943.0842:02219
02220:+00035:+00192:+00006:003943.0842:02220
02221:-00005:+00152:-00038:003875.1027:02221
02222:-00007:+00123:-00074:003875.1027:02222
02223:-00040:+00126:-00067:003875.1027:02223
02224:-00036:+00091:-00071:003875.1027:02224
02225:-00042:+00074:-00077:003875.1027:02225
02226:-00016:+00063:-00057:003875.1027:02226
02227:-00016:+00011:-00089:003857.9145:02227
02228:-00029:-00003:-00071:003857.9145:02228
02229:-00035:-00028:-00094:003857.9145:02229
02230:-00028:-00059:-00112:003857.9145:02230
02231:-00026:-00081:-00086:003857.9145:02231
02232:-00004:-00071:+00071:003992.8742:02232
02233:-00026:-00107:+00049:003992.8742:02233
02234:+00000:-00100:-00048:003992.8742:02234
02235:-00023:-00073:+00048:003992.8742:02235
02236:+00043:-00073:+00053:003992.8742:02236
02237:-00009:-00113:-00042:003899.4240:02237
02238:-00008:-00085:-00078:003899.4240:02238
02239:+00037:-00111:-00035:003899.4240:02239
02240:+00054:-00030:-00098:003899.4240:02240
02241:+00065:-00052:-00065:003899.4240:02241
02242:+00120:+00009:+00049:003893.9277:02242
02243:+00138:+00072:+00346:003893.9277:02243
02244:+00127:+00112:+00324:003893.9277:02244
02245:+00105:+00156:+00109:003893.9277:02245
02246:+00076:+00165:+00001:003893.9277:02246
02247:+00077:+00176:+00036:004018.1674:02247
02248:+00007:+00147:-00084:004018.1674:02248
02249:-00015:+00204:-00068:004018.1674:02249
02250:+00004:+00185:-00015:004018.1674:02250
02251:-00054:+00173:+00055:004018.1674:02251
02252:-00061:+00161:+00077:003923.9418:02252
02253:-00099:+00128:+00194:003923.9418:02253
02254:-00097:+00090:+00136:003923.9418:02254
02255:-00093:+00097:+00045:003923.9418:02255
02256:-00105:+00067:-00051:003923.9418:02256
02257:-00120:+00018:-00111:003893.9816:02257
02258:-00142:-00027:-00060:003893.9816:02258
02259:-00160:-00094:-00010:003893.9816:02259
02260:-00172:-00115:-00078:003893.9816:02260
02261:-00140:-00131:+00077:003893.9816:02261
02262:-00134:-00217:-00066:004018.1962:02262
02263:-00109:-00224:-00086:004018.1962:02263
02264:-00076:-00280:+00027:004018.1962:02264
02265:-00030:-00268:-00048:004018.1962:02265
02266:-00031:-00272:-00105:004018.1962:02266
02267:+00040:-00256:+00091:003899.4150:02267
02268:+00053:-00243:+00114:003899.4150:02268
02269:+00059:-00207:+00016:003899.4150:02269
02270:+00110:-00170:+00025:003899.4150:02270
02271:+00099:-00129:+00012:003899.4150:02271
02272:+00092:-00078:-00050:003881.8757:02272
02273:+00115:-00028:-00019:003881.8757:02273
02274:+00116:-00024:+00033:003881.8757:02274
02275:+00101:+00010:-00057:003881.8757:02275
02276:+00090:+00025:-00025:003881.8757:02276
02277:+00073:+00063:+00002:003980.3325:02277
02278:+00003:+00094:-00076:003980.3325:02278
02279:+00004:+00122:+00000:003980.3325:02279
02280:-00028:+00121:+00079:003980.3325:02280
02281:-00084:+00201:-00010:003980.3325:02281
02282:-00098:+00212:+00010:003875.0217:02282
02283:-00119:+00264:+00057:003875.0217:02283
02284:-00142:+00275:-00025:003875.0217:02284
02285:-00168:+00273:-00054:003875.0217:02285
02286:-00196:+00281:+00011:003875.0217:02286
02287:-00183:+00260:+00027:003875.0217:02287
02288:-00124:+00227:+00041:003834.2653:02288
02289:-00102:+00176:+00096:003834.2653:02289
02290:-00084:+00156:+00002:003834.2653:02290
02291:-00051:+00082:-00047:003834.2653:02291
02292:-00037:+00014:+00002:003834.2653:02292
02293:-00037:-00015:+00093:003955.4196:02293
02294:-00019:-00082:+00100:003955.4196:02294
02295:-00033:-00153:+00066:003955.4196:02295
02296:-00047:-00182:+00141:003955.4196:02296
02297:-00038:-00201:+00053:003955.4196:02297
02298:-00050:-00250:+00013:003839.1926:02298
02299:-00053:-00258:+00114:003839.1926:02299
02300:-00013:-00249:+00125:003839.1926:02300
02301:-00025:-00265:+00072:003839.1926:02301
02302:+00018:-00267:+00118:003839.1926:02302
02303:+00008:-00215:+00115:003822.5361:02303
02304:+00036:-00237:+00048:003822.5361:02304
02305:+00056:-00165:+00115:003822.5361:02305
02306:+00072:-00164:+00088:003822.5361:02306
02307:+00090:-00101:+00039:003822.5361:02307
02308:+00054:-00056:-00039:003906.5629:02308
02309:+00040:-00033:-00022:003906.5629:02309
02310:+00034:-00005:+00007:003906.5629:02310
02311:+00046:+00054:-00017:003906.5629:02311
02312:+00025:+00079:+00027:003906.5629:02312
02313:+00047:+00105:-00015:003906.5629:02313
02314:+00028:+00119:-00064:003827.3759:02314
02315:+00027:+00157:-00093:003827.3759:02315
02316:+00041:+00134:-00078:003827.3759:02316
02317:+00030:+00172:-00008:003827.3759:02317
02318:-00011:+00154:-00007:003827.3759:02318
02319:-00025:+00154:+00011:003810.8000:02319
02320:-00019:+00136:-00031:003810.8000:02320
02321:-00070:+00104:-00070:003810.8000:02321
02322:-00080:+00070:-00107:003810.8000:02322
02323:-00078:+00060:-00140:003810.8000:02323
02324:-00067:+00041:-00086:003930.8076:02324
02325:-00047:+00032:-00051:003930.8076:02325
02326:-00045:+00023:-00056:003930.8076:02326
02327:-00042:-00022:-00073:003930.8076:02327
02328:-00038:-00013:-00129:003930.8076:02328
02329:-00004:-00009:-00187:003863.0822:02329
02330:+00004:-00021:-00135:003863.0822:02330
02331:+00030:+00006:-00131:003863.0822:02331
02332:+00039:-00010:-00013:003863.0822:02332
02333:+00052:-00009:+00070:003863.0822:02333
02334:+00033:-00022:+00073:003846.0319:02334
02335:+00014:-00036:+00016:003846.0319:02335
02336:+00007:-00013:-00070:003846.0319:02336
02337:+00042:+00017:-00065:003846.0319:02337
02338:+00042:+00058:-00262:003846.0319:02338
02339:+00050:+00076:-00180:003992.8366:02339
02340:+00068:+00109:-00064:003992.8366:02340
02341:+00073:+00121:+00096:003992.8366:02341
02342:+00091:+00133:+00253:003992.8366:02342
02343:+00122:+00166:+00386:003992.8366:02343
02344:+00066:+00170:+00263:003899.4150:02344
02345:+00020:+00204:+00117:003899.4150:02345
02346:+00011:+00208:+00007:003899.4150:02346
02347:+00016:+00240:-00032:003899.4150:02347
02348:+00000:+00249:-00043:003899.4150:02348
02349:-00013:+00231:-00026:003899.4150:02349
02350:+00001:+00217:-00025:003881.8217:02350
02351:-00041:+00141:+00137:003881.8217:02351
02352:-00059:+00084:+00182:003881.8217:02352
02353:-00111:+00056:+00170:003881.8217:02353
02354:-00112:+00042:+00096:003881.8217:02354
02355:-00112:+00025:+00041:004005.4101:02355
02356:-00099:+00006:+00047:004005.4101:02356
02357:-00096:-00052:+00118:004005.4101:02357
02358:-00090:-00098:-00045:004005.4101:02358
02359:-00134:-00141:-00042:004005.4101:02359
02360:-00128:-00230:-00044:003911.5712:02360
02361:-00154:-00255:-00030:003911.5712:02361
02362:-00139:-00320:+00120:003911.5712:02362
02363:-00121:-00316:+00154:003911.5712:02363
02364:-00086:-00368:+00040:003911.5712:02364
02365:-00056:-00361:-00119:003881.8400:02365
02366:-00017:-00376:-00141:003881.8400:02366
02367:+00046:-00340:-00047:003881.8400:02367
02368:+00075:-00290:+00097:003881.8400:02368
02369:+00119:-00293:+00060:003881.8400:02369
02370:+00102:-00223:+00027:003992.8276:02370
02371:+00112:-00147:+00116:003992.8276:02371
02372:+00130:-00140:+00144:003992.8276:02372
02373:+00132:-00076:+00047:003992.8276:02373
02374:+00136:-00062:-00105:003992.8276:02374
02375:+00146:+00007:-00161:003887.1987:02375
02376:+00155:+00054:-00120:003887.1987:02376
02377:+00121:+00044:-00078:003887.1987:02377
02378:+00079:+00115:-00034:003887.1987:02378
02379:+00040:+00155:+00037:003887.1987:02379
02380:+00011:+00184:+00086:003857.8256:02380
02381:-00065:+00174:+00029:003857.8256:02381
02382:-00095:+00207:-00013:003857.8256:02382
02383:-00142:+00181:+00006:003857.8256:02383
02384:-00196:+00231:-00026:003857.8256:02384
02385:-00213:+00236:+00040:003955.4379:02385
02386:-00200:+00262:+00089:003955.4379:02386
02387:-00179:+00225:+00016:003955.4379:02387
02388:-00150:+00230:+00010:003955.4379:02388
02389:-00149:+00205:+00039:003955.4379:02389
02390:-00126:+00178:-00001:003863.0373:02390
02391:-00146:+00124:-00010:003863.0373:02391
02392:-00113:+00084:+00054:003863.0373:02392
02393:-00093:+00050:+00044:003863.0373:02393
02394:-00081:-00023:+00073:003863.0373:02394
02395:-00085:-00044:+00119:003863.0373:02395
02396:-00050:-00068:+00011:003834.2392:02396
02397:-00051:-00086:+00069:003834.2392:02397
02398:-00008:-00116:+00140:003834.2392:02398
02399:+00031:-00126:+00075:003834.2392:02399
02400:+00044:-00160:+00075:003834.2392:02400
02401:+00052:-00119:+00058:003943.1025:02401
02402:+00060:-00120:-00007:003943.1025:02402
02403:+00024:-00160:+00034:003943.1025:02403
02404:+00060:-00119:+00077:003943.1025:02404
02405:+00060:-00117:+00035:003943.1025:02405
02406:+00047:-00101:-00022:003827.3586:02406
02407:+00058:-00097:-00069:003827.3586:02407
02408:+00026:-00064:-00082:003827.3586:02408
02409:+00020:-00028:-00066:003827.3586:02409
02410:+00033:+00003:-00005:003827.3586:02410
02411:+00059:+00023:+00107:003822.5444:02411
02412:+00046:+00049:+00065:003822.5444:02412
02413:+00002:+00078:+00079:003822.5444:02413
02414:+00001:+00075:+00019:003822.5444:02414
02415:-00028:+00088:-00037:003822.5444:02415
02416:-00024:+00091:-00100:003930.8710:02416
02417:-00023:+00096:-00102:003930.8710:02417
02418:-00001:+00082:-00083:003930.8710:02418
02419:+00014:+00065:-00052:003930.8710:02419
02420:+00029:+00050:-00020:003930.8710:02420
02421:+00048:+00013:-00038:003851.0830:02421
02422:+00040:-00009:-00079:003851.0830:02422
02423:+00051:-00023:-00047:003851.0830:02423
02424:+00047:-00045:-00038:003851.0830:02424
02425:+00031:-00064:-00122:003851.0830:02425
02426:+00015:-00039:-00088:003851.0830:02426
02427:-00012:-00063:-00135:003834.2478:02427
02428:-00016:-00040:-00132:003834.2478:02428
02429:-00007:-00037:-00122:003834.2478:02429
02430:+00026:-00030:-00061:003834.2478:02430
02431:+00022:-00037:-00047:003834.2478:02431
02432:+00038:+00007:-00007:003967.7768:02432
02433:+00059:-00005:+00006:003967.7768:02433
02434:+00056:+00014:-00097:003967.7768:02434
02435:+00061:+00045:-00031:003967.7768:02435
02436:+00054:+00024:+00040:003967.7768:02436
02437:+00048:+00057:+00027:003887.1621:02437
02438:+00020:+00080:-00017:003887.1621:02438
02439:+00010:+00101:-00116:003887.1621:02439
02440:-00001:+00160:-00185:003887.1621:02440
02441:-00037:+00167:+00036:003887.1621:02441
02442:-00026:+00185:+00166:003881.8308:02442
02443:-00059:+00189:+00208:003881.8308:02443
02444:-00087:+00233:+00034:003881.8308:02444
02445:-00042:+00251:+00028:003881.8308:02445
02446:+00016:+00262:+00031:003881.8308:02446
02447:+00014:+00260:+00019:004005.4482:02447
02448:+00011:+00254:+00073:004005.4482:02448
02449:+00029:+00237:+00030:004005.4482:02449
02450:+00017:+00216:+00019:004005.4482:02450
02451:-00024:+00162:-00011:004005.4482:02451
02452:-00018:+00121:+00138:003911.6450:02452
02453:-00015:+00091:+00148:003911.6450:02453
02454:-00040:+00075:+00105:003911.6450:02454
02455:-00035:+00046:+00066:003911.6450:02455
02456:-00062:-00009:+00054:003911.6450:02456
02457:-00119:-00077:-00019:003893.9633:02457
02458:-00135:-00125:-00034:003893.9633:02458
02459:-00187:-00178:-00029:003893.9633:02459
02460:-00236:-00265:-00025:003893.9633:02460
02461:-00225:-00276:+00016:003893.9633:02461
02462:-00171:-00326:-00072:003992.8276:02462
02463:-00172:-00339:-00113:003992.8276:02463
02464:-00104:-00335:-00014:003992.8276:02464
02465:-00049:-00330:-00057:003992.8276:02465
02466:-00041:-00347:+00006:003992.8276:02466
02467:+00063:-00300:+00218:003899.3879:02467
02468:+00090:-00326:+00193:003899.3879:02468
02469:+00066:-00244:+00016:003899.3879:02469
02470:+00114:-00200:-00101:003899.3879:02470
02471:+00132:-00106:+00041:003899.3879:02471
02472:+00129:-00101:+00035:003857.8879:02472
02473:+00148:-00048:-00010:003857.8879:02473
02474:+00166:-00037:+00009:003857.8879:02474
02475:+00144:+00042:-00031:003857.8879:02475
02476:+00117:+00079:+00040:003857.8879:02476
02477:+00101:+00112:+00041:003857.8879:02477
02478:+00058:+00142:-00017:003980.2858:02478
02479:+00017:+00166:+00010:003980.2858:02479
02480:-00039:+00186:+00051:003980.2858:02480
02481:-00089:+00199:-00005:003980.2858:02481
02482:-00122:+00249:+00089:003980.2858:02482
02483:-00138:+00212:+00096:003863.0373:02483
02484:-00194:+00244:+00057:003863.0373:02484
02485:-00180:+00245:+00033:003863.0373:02485
02486:-00179:+00238:+00001:003863.0373:02486
02487:-00164:+00203:+00069:003863.0373:02487
02488:-00122:+00179:+00030:003834.1601:02488
02489:-00096:+00119:+00038:003834.1601:02489
02490:-00080:+00084:+00029:003834.1601:02490
02491:-00062:+00040:-00043:003834.1601:02491
02492:-00071:+00012:-00076:003834.1601:02492
02493:-00057:+00001:-00033:003942.9926:02493
02494:-00013:-00051:+00010:003942.9926:02494
02495:-00003:-00105:+00134:003942.9926:02495
02496:+00001:-00124:+00228:003942.9926:02496
02497:+00043:-00160:+00126:003942.9926:02497
02498:+00043:-00134:+00028:003815.6323:02498
02499:+00048:-00161:+00042:003815.6323:02499
02500:+00010:-00149:+00010:003815.6323:02500
02501:-00007:-00164:-00014:003815.6323:02501
02502:+00014:-00160:+00054:003815.6323:02502
02503:-00002:-00156:+00062:003799.2739:02503
02504:-00006:-00159:+00040:003799.2739:02504
02505:-00067:-00139:+00051:003799.2739:02505
02506:-00049:-00123:-00009:003799.2739:02506
02507:-00062:-00113:-00089:003799.2739:02507
02508:-00060:-00058:-00032:003799.2739:02508
02509:-00055:-00024:-00004:003906.5446:02509
02510:-00041:+00007:+00022:003906.5446:02510
02511:+00006:+00014:+00014:003906.5446:02511
02512:+00003:+00028:+00068:003906.5446:02512
02513:+00063:+00073:-00002:003906.5446:02513
02514:+00041:+00114:-00054:003803.9426:02514
02515:+00047:+00100:-00059:003803.9426:02515
02516:+00041:+00128:-00058:003803.9426:02516
02517:+00032:+00121:-00067:003803.9426:02517
02518:+00021:+00124:-00058:003803.9426:02518
02519:+00018:+00114:-00028:003799.2653:02519
02520:+00010:+00096:-00035:003799.2653:02520
02521:+00007:+00081:-00042:003799.2653:02521
02522:+00022:+00083:-00053:003799.2653:02522
02523:+00019:+00055:-00104:003799.2653:02523
02524:-00022:+00043:-00094:003918.6428:02524
02525:+00000:+00049:-00063:003918.6428:02525
02526:-00027:+00027:-00066:003918.6428:02526
02527:-00051:+00014:-00154:003918.6428:02527
02528:-00045:-00009:-00140:003918.6428:02528
02529:-00045:-00012:-00081:003839.2109:02529
02530:-00034:-00009:-00121:003839.2109:02530
02531:-00030:-00031:-00060:003839.2109:02531
02532:+00004:-00028:-00044:003839.2109:02532
02533:-00023:-00023:-00110:003839.2109:02533
02534:-00017:-00053:-00046:003839.2109:02534
02535:-00007:-00060:+00029:003834.2214:02535
02536:-00011:-00009:-00129:003834.2214:02536
02537:-00039:-00013:-00060:003834.2214:02537
02538:+00009:-00019:-00047:003834.2214:02538
02539:-00029:-00011:-00058:003834.2214:02539
02540:-00013:+00007:-00070:003967.7490:02540
02541:-00018:+00011:-00058:003967.7490:02541
02542:+00016:+00069:-00021:003967.7490:02542
02543:+00000:+00079:-00046:003967.7490:02543
02544:+00022:+00104:+00204:003967.7490:02544
02545:+00043:+00121:+00251:003874.9946:02545
02546:-00025:+00172:+00140:003874.9946:02546
02547:-00027:+00220:-00028:003874.9946:02547
02548:+00015:+00193:+00052:003874.9946:02548
02549:+00027:+00215:+00049:003874.9946:02549
02550:+00002:+00197:-00007:003869.8540:02550
02551:+00033:+00209:-00023:003869.8540:02551
02552:+00048:+00165:+00011:003869.8540:02552
02553:+00031:+00155:-00007:003869.8540:02553
02554:+00003:+00140:-00073:003869.8540:02554
02555:-00025:+00110:+00117:004005.4765:02555
02556:+00020:+00109:+00124:004005.4765:02556
02557:-00007:+00082:+00031:004005.4765:02557
02558:-00042:+00022:+00104:004005.4765:02558
02559:-00099:-00031:+00046:004005.4765:02559
02560:-00136:-00040:-00021:003887.1711:02560
02561:-00151:-00070:-00002:003887.1711:02561
02562:-00174:-00124:+00005:003887.1711:02562
02563:-00185:-00187:+00027:003887.1711:02563
02564:-00194:-00209:+00049:003887.1711:02564
02565:-00193:-00282:+00027:003881.8308:02565
02566:-00173:-00311:-00038:003881.8308:02566
02567:-00156:-00308:-00045:003881.8308:02567
02568:-00107:-00313:-00035:003881.8308:02568
02569:-00087:-00287:-00102:003881.8308:02569
02570:-00004:-00277:+00041:003992.9401:02570
02571:+00062:-00251:+00103:003992.9401:02571
02572:+00054:-00233:+00049:003992.9401:02572
02573:+00111:-00173:-00009:003992.9401:02573
02574:+00135:-00125:+00066:003992.9401:02574
02575:+00181:-00076:+00049:003875.1296:02575
02576:+00185:-00050:+00115:003875.1296:02576
02577:+00198:-00017:-00049:003875.1296:02577
02578:+00183:+00060:-00039:003875.1296:02578
02579:+00241:+00092:+00118:003875.1296:02579
02580:+00122:+00099:-00037:003875.1296:02580
02581:+00084:+00158:-00131:003846.0844:02581
02582:-00015:+00159:-00111:003846.0844:02582
02583:-00033:+00201:-00097:003846.0844:02583
02584:-00125:+00186:+00002:003846.0844:02584
02585:-00182:+00211:+00075:003846.0844:02585
02586:-00183:+00219:+00063:003967.8044:02586
02587:-00196:+00265:-00050:003967.8044:02587
02588:-00204:+00221:+00040:003967.8044:02588
02589:-00230:+00195:+00150:003967.8044:02589
02590:-00181:+00156:+00092:003967.8044:02590
02591:-00210:+00133:+00138:003863.0551:02591
02592:-00166:+00076:-00027:003863.0551:02592
02593:-00174:+00058:-00119:003863.0551:02593
02594:-00123:+00037:-00047:003863.0551:02594
02595:-00066:-00024:-00048:003863.0551:02595
02596:-00044:-00056:+00021:003822.4833:02596
02597:-00008:-00071:+00082:003822.4833:02597
02598:+00043:-00153:+00066:003822.4833:02598
02599:+00033:-00134:+00054:003822.4833:02599
02600:+00080:-00149:+00047:003822.4833:02600
02601:+00096:-00156:+00075:003943.0385:02601
02602:+00069:-00158:+00095:003943.0385:02602
02603:+00107:-00138:+00094:003943.0385:02603
02604:+00065:-00139:+00159:003943.0385:02604
02605:+00064:-00126:+00131:003943.0385:02605
02606:+00038:-00090:+00041:003839.3520:02606
02607:+00036:-00070:+00015:003839.3520:02607
02608:+00012:-00046:-00045:003839.3520:02608
02609:-00014:-00015:-00019:003839.3520:02609
02610:-00009:-00018:-00040:003839.3520:02610
02611:-00008:+00027:+00020:003839.3520:02611
02612:+00024:+00046:-00021:003822.5708:02612
02613:+00012:+00060:-00038:003822.5708:02613
02614:-00002:+00092:+00019:003822.5708:02614
02615:-00010:+00074:-00001:003822.5708:02615
02616:-00026:+00106:+00005:003822.5708:02616
02617:-00030:+00115:+00008:003943.0751:02617
02618:-00053:+00094:-00016:003943.0751:02618
02619:-00066:+00094:-00003:003943.0751:02619
02620:-00051:+00079:-00022:003943.0751:02620
02621:-00047:+00063:-00058:003943.0751:02621
02622:-00073:+00029:-00064:003863.0017:02622
02623:-00048:+00036:-00040:003863.0017:02623
02624:-00037:+00006:-00023:003863.0017:02624
02625:+00011:+00007:-00095:003863.0017:02625
02626:+00008:-00010:-00056:003863.0017:02626
02627:+00025:-00044:-00065:003846.0666:02627
02628:+00058:-00042:-00073:003846.0666:02628
02629:+00072:-00056:-00065:003846.0666:02629
02630:+00077:-00077:-00091:003846.0666:02630
02631:+00087:-00074:+00039:003846.0666:02631
02632:+00105:-00086:+00071:003980.2487:02632
02633:+00103:-00093:-00013:003980.2487:02633
02634:+00107:-00068:-00039:003980.2487:02634
02635:+00122:-00097:-00046:003980.2487:02635
02636:+00095:-00078:+00005:003980.2487:02636
02637:+00108:-00092:+00043:003911.6359:02637
02638:+00091:-00013:-00075:003911.6359:02638
02639:+00069:+00016:-00094:003911.6359:02639
02640:+00067:+00029:-00040:003911.6359:02640
02641:+00048:+00057:+00134:003911.6359:02641
02642:+00026:+00141:+00274:003894.0541:02642
02643:+00012:+00172:+00214:003894.0541:02643
02644:+00017:+00212:+00010:003894.0541:02644
02645:+00028:+00253:+00017:003894.0541:02645
02646:+00060:+00282:+00015:003894.0541:02646
02647:-00004:+00254:+00021:004018.0820:02647
02648:-00002:+00269:+00009:004018.0820:02648
02649:-00032:+00241:-00040:004018.0820:02649
02650:-00051:+00211:+00000:004018.0820:02650
02651:-00066:+00218:+00085:004018.0820:02651
02652:-00091:+00153:+00126:003911.6262:02652
02653:-00093:+00118:+00046:003911.6262:02653
02654:-00089:+00073:+00052:003911.6262:02654
02655:-00121:+00033:+00040:003911.6262:02655
02656:-00161:-00021:+00026:003911.6262:02656
02657:-00194:-00085:+00098:003911.6262:02657
02658:-00180:-00138:+00084:003881.8125:02658
02659:-00194:-00189:-00044:003881.8125:02659
02660:-00180:-00210:-00127:003881.8125:02660
02661:-00168:-00295:-00097:003881.8125:02661
02662:-00136:-00327:-00069:003881.8125:02662
02663:-00076:-00365:+00048:004005.4572:02663
02664:-00030:-00372:+00065:004005.4572:02664
02665:+00033:-00385:+00005:004005.4572:02665
02666:+00050:-00328:+00006:004005.4572:02666
02667:+00083:-00305:-00046:004005.4572:02667
02668:+00148:-00266:+00151:003887.1528:02668
02669:+00172:-00191:+00253:003887.1528:02669
02670:+00197:-00151:+00157:003887.1528:02670
02671:+00206:-00075:-00020:003887.1528:02671
02672:+00218:-00043:-00143:003887.1528:02672
02673:+00205:+00052:-00098:003857.8437:02673
02674:+00193:+00055:+00163:003857.8437:02674
02675:+00198:+00113:+00107:003857.8437:02675
02676:+00083:+00134:-00241:003857.8437:02676
02677:+00078:+00152:+00012:003857.8437:02677
02678:+00005:+00172:+00001:003967.7395:02678
02679:-00127:+00202:-00107:003967.7395:02679
02680:-00145:+00195:-00087:003967.7395:02680
02681:-00252:+00194:-00015:003967.7395:02681
02682:-00258:+00181:-00025:003967.7395:02682
02683:-00290:+00203:+00086:003851.0915:02683
02684:-00328:+00187:+00157:003851.0915:02684
02685:-00251:+00215:+00139:003851.0915:02685
02686:-00181:+00219:+00062:003851.0915:02686
02687:-00189:+00166:+00030:003851.0915:02687
02688:-00122:+00138:-00012:003810.8520:02688
02689:-00029:+00087:+00085:003810.8520:02689
02690:+00021:+00027:+00076:003810.8520:02690
02691:+00050:+00017:-00064:003810.8520:02691
02692:+00057:-00026:-00057:003810.8520:02692
02693:+00058:-00129:-00001:003810.8520:02693
02694:+00069:-00150:+00034:003918.6704:02694
02695:+00009:-00206:+00030:003918.6704:02695
02696:+00016:-00223:+00205:003918.6704:02696
02697:+00027:-00254:+00210:003918.6704:02697
02698:-00036:-00237:+00048:003918.6704:02698
02699:+00013:-00236:+00061:003815.6933:02699
02700:+00029:-00195:+00135:003815.6933:02700
02701:+00018:-00182:-00002:003815.6933:02701
02702:+00016:-00150:-00130:003815.6933:02702
02703:+00029:-00122:+00118:003815.6933:02703
02704:+00010:-00125:+00040:003776.2336:02704
02705:-00055:-00110:-00051:003776.2336:02705
02706:+00002:-00056:-00077:003776.2336:02706
02707:-00014:-00049:-00016:003776.2336:02707
02708:+00000:-00020:-00051:003776.2336:02708
02709:-00018:-00003:+00073:003894.5476:02709
02710:-00005:+00038:+00060:003894.5476:02710
02711:-00003:+00039:-00007:003894.5476:02711
02712:+00016:+00074:-00034:003894.5476:02712
02713:+00029:+00111:-00079:003894.5476:02713
02714:+00000:+00103:-00026:003803.9948:02714
02715:+00007:+00124:+00022:003803.9948:02715
02716:+00016:+00105:+00024:003803.9948:02716
02717:+00018:+00108:-00021:003803.9948:02717
02718:+00033:+00091:-00061:003803.9948:02718
02719:+00049:+00095:-00086:003803.9948:02719
02720:+00062:+00085:-00077:003787.7744:02720
02721:+00073:+00076:-00076:003787.7744:02721
02722:+00078:+00108:+00021:003787.7744:02722
02723:+00049:+00073:-00046:003787.7744:02723
02724:+00047:+00098:-00072:003787.7744:02724
02725:+00026:+00072:-00111:003918.6066:02725
02726:-00006:+00075:-00129:003918.6066:02726
02727:-00035:+00054:-00145:003918.6066:02727
02728:-00045:+00045:-00115:003918.6066:02728
02729:-00033:+00041:-00121:003918.6066:02729
02730:-00037:+00025:-00135:003839.1752:02730
02731:+00001:+00049:-00046:003839.1752:02731
02732:+00014:+00035:+00008:003839.1752:02732
02733:-00006:+00015:+00020:003839.1752:02733
02734:-00006:+00007:-00030:003839.1752:02734
02735:-00041:+00019:+00004:003834.2392:02735
02736:-00042:-00016:-00035:003834.2392:02736
02737:-00055:-00015:-00112:003834.2392:02737
02738:-00052:+00004:-00149:003834.2392:02738
02739:-00036:+00032:-00290:003834.2392:02739
02740:-00053:+00050:-00132:003967.7211:02740
02741:+00020:+00044:-00032:003967.7211:02741
02742:-00007:+00061:+00269:003967.7211:02742
02743:+00074:+00086:+00361:003967.7211:02743
02744:+00031:+00095:+00329:003967.7211:02744
02745:+00019:+00101:-00046:003875.0849:02745
02746:-00007:+00132:+00014:003875.0849:02746
02747:+00048:+00133:+00151:003875.0849:02747
02748:+00001:+00171:+00060:003875.0849:02748
02749:+00011:+00205:+00085:003875.0849:02749
02750:+00065:+00203:+00134:003875.0849:02750
02751:+00064:+00172:+00028:003869.8000:02751
02752:+00032:+00144:-00109:003869.8000:02752
02753:+00004:+00097:+00115:003869.8000:02753
02754:+00020:+00110:+00098:003869.8000:02754
02755:-00010:+00099:+00061:003869.8000:02755
02756:+00002:+00109:+00140:003992.7805:02756
02757:-00054:+00050:+00109:003992.7805:02757
02758:-00120:+00021:+00003:003992.7805:02758
02759:-00110:-00015:-00039:003992.7805:02759
02760:-00174:-00091:-00010:003992.7805:02760
02761:-00186:-00142:-00009:003899.3789:02761
02762:-00207:-00166:-00029:003899.3789:02762
02763:-00153:-00277:+00030:003899.3789:02763
02764:-00123:-00296:+00038:003899.3789:02764
02765:-00135:-00359:+00091:003899.3789:02765
02766:-00128:-00334:-00112:003857.8437:02766
02767:-00078:-00366:-00103:003857.8437:02767
02768:-00008:-00329:+00037:003857.8437:02768
02769:+00009:-00259:+00038:003857.8437:02769
02770:+00043:-00269:+00001:003857.8437:02770
02771:+00123:-00204:+00050:003967.7119:02771
02772:+00106:-00169:+00076:003967.7119:02772
02773:+00115:-00130:+00029:003967.7119:02773
02774:+00120:-00108:-00082:003967.7119:02774
02775:+00128:-00081:-00107:003967.7119:02775
02776:+00125:+00001:-00072:003862.9389:02776
02777:+00097:+00009:+00045:003862.9389:02777
02778:+00121:+00078:+00114:003862.9389:02778
02779:+00055:+00113:-00051:003862.9389:02779
02780:+00051:+00192:-00130:003862.9389:02780
02781:+00014:+00179:-00023:003834.1425:02781
02782:-00016:+00258:+00003:003834.1425:02782
02783:-00086:+00248:-00052:003834.1425:02783
02784:-00133:+00285:+00069:003834.1425:02784
02785:-00147:+00283:+00072:003834.1425:02785
02786:-00174:+00269:+00053:003943.0385:02786
02787:-00185:+00274:+00059:003943.0385:02787
02788:-00193:+00252:+00097:003943.0385:02788
02789:-00169:+00222:+00044:003943.0385:02789
02790:-00153:+00179:+00022:003943.0385:02790
02791:-00137:+00148:-00079:003943.0385:02791
02792:-00145:+00103:-00036:003839.1044:02792
02793:-00144:+00039:-00054:003839.1044:02793
02794:-00123:+00020:+00053:003839.1044:02794
02795:-00097:-00053:+00047:003839.1044:02795
02796:-00097:-00069:+00073:003839.1044:02796
02797:-00070:-00124:+00055:003822.4572:02797
02798:-00024:-00133:+00103:003822.4572:02798
02799:-00010:-00152:+00070:003822.4572:02799
02800:+00062:-00170:+00042:003822.4572:02800
02801:+00107:-00154:+00103:003822.4572:02801
02802:+00133:-00136:+00064:003918.5976:02802
02803:+00135:-00138:+00017:003918.5976:02803
02804:+00122:-00116:-00006:003918.5976:02804
02805:+00123:-00102:+00083:003918.5976:02805
02806:+00093:-00087:+00083:003918.5976:02806
02807:+00047:-00077:-00038:003827.4465:02807
02808:+00032:-00058:-00003:003827.4465:02808
02809:-00010:-00036:+00053:003827.4465:02809
02810:-00003:-00015:-00066:003827.4465:02810
02811:-00002:+00013:-00024:003827.4465:02811
02812:-00010:+00047:+00037:003810.7395:02812
02813:-00014:+00056:-00015:003810.7395:02813
02814:-00015:+00068:+00048:003810.7395:02814
02815:-00043:+00084:+00118:003810.7395:02815
02816:-00019:+00076:-00010:003810.7395:02816
02817:-00062:+00064:-00083:003810.7395:02817
02818:-00067:+00030:-00083:003930.7622:02818
02819:-00048:+00031:-00137:003930.7622:02819
02820:-00017:+00013:-00075:003930.7622:02820
02821:-00005:-00002:+00023:003930.7622:02821
02822:-00010:-00022:+00019:003930.7622:02822
02823:+00002:-00047:-00088:003863.0913:02823
02824:-00011:-00022:-00088:003863.0913:02824
02825:+00006:-00049:-00092:003863.0913:02825
02826:-00003:-00029:-00082:003863.0913:02826
02827:+00004:-00029:-00072:003863.0913:02827
02828:+00045:-00012:-00056:003846.0141:02828
02829:+00043:-00020:-00117:003846.0141:02829
02830:+00017:+00009:-00113:003846.0141:02830
02831:+00017:+00014:-00083:003846.0141:02831
02832:+00009:+00029:-00090:003846.0141:02832
02833:+00042:+00043:-00142:003992.8459:02833
02834:+00049:+00081:-00092:003992.8459:02834
02835:+00055:+00046:-00031:003992.8459:02835
02836:+00018:+00068:-00024:003992.8459:02836
02837:+00016:+00061:+00134:003992.8459:02837
02838:+00062:+00053:+00132:003911.6633:02838
02839:+00002:+00082:-00171:003911.6633:02839
02840:-00004:+00092:-00349:003911.6633:02840
02841:-00041:+00116:-00198:003911.6633:02841
02842:-00017:+00125:-00095:003911.6633:02842
02843:-00051:+00100:+00002:003906.1545:02843
02844:+00028:+00184:+00394:003906.1545:02844
02845:+00004:+00151:+00133:003906.1545:02845
02846:-00042:+00180:+00024:003906.1545:02846
02847:+00073:+00192:+00104:003906.1545:02847
02848:+00068:+00184:+00112:004018.1674:02848
02849:+00042:+00230:+00059:004018.1674:02849
02850:+00060:+00250:+00029:004018.1674:02850
02851:+00064:+00225:+00071:004018.1674:02851
02852:+00049:+00203:-00032:004018.1674:02852
02853:+00031:+00186:-00009:003936.3825:02853
02854:-00013:+00147:-00044:003936.3825:02854
02855:-00024:+00154:+00162:003936.3825:02855
02856:-00014:+00075:+00032:003936.3825:02856
02857:-00088:+00049:+00074:003936.3825:02857
02858:-00113:-00030:+00013:003906.0539:02858
02859:-00150:-00068:+00011:003906.0539:02859
02860:-00149:-00149:-00011:003906.0539:02860
02861:-00155:-00198:-00037:003906.0539:02861
02862:-00151:-00229:-00037:003906.0539:02862
02863:-00189:-00327:+00115:004018.1010:02863
02864:-00169:-00375:+00208:004018.1010:02864
02865:-00119:-00373:+00111:004018.1010:02865
02866:-00125:-00452:-00107:004018.1010:02866
02867:-00093:-00399:-00161:004018.1010:02867
02868:-00034:-00435:-00085:003924.0161:02868
02869:+00028:-00372:+00033:003924.0161:02869
02870:+00051:-00388:+00184:003924.0161:02870
02871:+00120:-00307:+00268:003924.0161:02871
02872:+00079:-00227:+00056:003924.0161:02872
02873:+00084:-00200:-00042:003924.0161:02873
02874:+00127:-00144:-00051:003881.9113:02874
02875:+00124:-00061:+00105:003881.9113:02875
02876:+00166:-00040:+00142:003881.9113:02876
02877:+00135:+00048:+00106:003881.9113:02877
02878:+00151:+00042:-00100:003881.9113:02878
02879:+00086:+00104:-00180:003992.8930:02879
02880:+00040:+00206:-00023:003992.8930:02880
02881:+00038:+00224:-00036:003992.8930:02881
02882:-00052:+00277:+00013:003992.8930:02882
02883:-00058:+00291:+00111:003992.8930:02883
02884:-00072:+00338:+00017:003875.1210:02884
02885:-00148:+00315:+00032:003875.1210:02885
02886:-00145:+00327:-00002:003875.1210:02886
02887:-00125:+00301:-00099:003875.1210:02887
02888:-00120:+00302:+00008:003875.1210:02888
02889:-00119:+00284:+00018:003846.0319:02889
02890:-00102:+00241:+00014:003846.0319:02890
02891:-00080:+00184:+00138:003846.0319:02891
02892:-00090:+00121:+00121:003846.0319:02892
02893:-00066:+00066:-00047:003846.0319:02893
02894:-00072:-00063:+00010:003955.2626:02894
02895:-00073:-00078:+00021:003955.2626:02895
02896:-00055:-00138:+00015:003955.2626:02896
02897:-00045:-00146:+00175:003955.2626:02897
02898:+00008:-00239:+00050:003955.2626:02898
02899:-00039:-00295:+00107:003827.4025:02899
02900:+00006:-00287:+00200:003827.4025:02900
02901:-00003:-00360:+00013:003827.4025:02901
02902:-00039:-00302:+00004:003827.4025:02902
02903:+00053:-00306:+00119:003827.4025:02903
02904:+00024:-00271:+00019:003822.5620:02904
02905:+00062:-00281:-00005:003822.5620:02905
02906:+00086:-00209:+00079:003822.5620:02906
02907:+00104:-00189:+00041:003822.5620:02907
02908:+00094:-00131:+00021:003822.5620:02908
02909:+00079:-00075:-00120:003822.5620:02909
02910:+00045:-00038:+00049:003918.6882:02910
02911:+00053:-00005:+00044:003918.6882:02911
02912:+00027:+00060:+00001:003918.6882:02912
02913:+00032:+00071:-00051:003918.6882:02913
02914:+00026:+00126:-00047:003918.6882:02914
02915:+00033:+00153:-00068:003827.4025:02915
02916:+00013:+00164:+00031:003827.4025:02916
02917:+00048:+00158:+00042:003827.4025:02917
02918:-00003:+00187:+00019:003827.4025:02918
02919:+00013:+00150:-00017:003827.4025:02919
02920:-00033:+00132:-00022:003810.8435:02920
02921:-00044:+00096:-00054:003810.8435:02921
02922:-00075:+00058:-00075:003810.8435:02922
02923:-00066:+00053:-00087:003810.8435:02923
02924:-00068:+00015:-00149:003810.8435:02924
02925:-00096:+00017:-00127:003930.8256:02925
02926:-00085:-00029:-00073:003930.8256:02926
02927:-00082:-00047:-00016:003930.8256:02927
02928:-00056:-00042:-00093:003930.8256:02928
02929:-00067:-00049:-00112:003930.8256:02929
02930:-00016:-00061:-00123:003863.0373:02930
02931:-00021:-00030:-00140:003863.0373:02931
02932:+00004:-00039:-00141:003863.0373:02932
02933:+00053:+00005:-00122:003863.0373:02933
02934:+00072:+00021:-00043:003863.0373:02934
02935:+00052:+00035:+00147:003846.0319:02935
02936:+00070:-00007:-00001:003846.0319:02936
02937:-00010:+00025:+00004:003846.0319:02937
02938:+00022:+00026:+00019:003846.0319:02938
02939:-00008:+00011:-00041:003846.0319:02939
02940:-00039:+00044:-00137:003846.0319:02940
02941:-00023:+00045:-00189:003980.2949:02941
02942:-00011:+00111:-00086:003980.2949:02942
02943:+00016:+00103:-00056:003980.2949:02943
02944:-00003:+00127:-00040:003980.2949:02944
02945:+00031:+00137:+00288:003980.2949:02945
02946:+00043:+00176:+00302:003911.6726:02946
02947:+00019:+00177:+00119:003911.6726:02947
02948:+00027:+00200:+00041:003911.6726:02948
02949:+00063:+00212:+00100:003911.6726:02949
02950:+00059:+00203:+00046:003911.6726:02950
02951:+00006:+00206:-00092:003881.9924:02951
02952:+00023:+00189:-00065:003881.9924:02952
02953:+00011:+00139:+00022:003881.9924:02953
02954:-00030:+00125:-00058:003881.9924:02954
02955:-00034:+00086:+00104:003881.9924:02955
02956:-00070:+00082:+00102:004005.4953:02956
02957:-00083:+00057:-00001:004005.4953:02957
02958:-00033:+00009:-00094:004005.4953:02958
02959:-00044:-00063:+00087:004005.4953:02959
02960:-00074:-00094:+00113:004005.4953:02960
02961:-00117:-00138:+00185:003899.4062:02961
02962:-00111:-00160:+00095:003899.4062:02962
02963:-00190:-00187:+00013:003899.4062:02963
02964:-00199:-00209:-00099:003899.4062:02964
02965:-00200:-00223:-00226:003899.4062:02965
02966:-00195:-00245:-00135:003869.7907:02966
02967:-00133:-00276:-00064:003869.7907:02967
02968:-00125:-00300:-00118:003869.7907:02968
02969:-00042:-00226:-00180:003869.7907:02969
02970:-00026:-00255:+00083:003869.7907:02970
02971:+00078:-00194:+00200:003980.2111:02971
02972:+00065:-00204:+00347:003980.2111:02972
02973:+00070:-00174:+00223:003980.2111:02973
02974:+00138:-00120:-00047:003980.2111:02974
02975:+00127:-00112:-00028:003980.2111:02975
02976:+00183:-00055:-00052:003875.0935:02976
02977:+00057:-00048:-00075:003875.0935:02977
02978:+00074:+00047:-00026:003875.0935:02978
02979:+00007:+00026:+00027:003875.0935:02979
02980:+00059:+00073:-00054:003875.0935:02980
02981:+00027:+00069:-00066:003834.2304:02981
02982:-00009:+00158:-00104:003834.2304:02982
02983:-00022:+00179:+00072:003834.2304:02983
02984:+00011:+00200:+00017:003834.2304:02984
02985:-00053:+00241:+00083:003834.2304:02985
02986:-00058:+00279:+00154:003834.2304:02986
02987:-00144:+00293:+00092:003930.7255:02987
02988:-00163:+00287:+00077:003930.7255:02988
02989:-00157:+00299:+00050:003930.7255:02989
02990:-00189:+00261:+00055:003930.7255:02990
02991:-00210:+00198:+00014:003930.7255:02991
02992:-00179:+00205:+00004:003839.2016:02992
02993:-00137:+00142:-00046:003839.2016:02993
02994:-00105:+00084:-00052:003839.2016:02994
02995:-00077:+00023:-00002:003839.2016:02995
02996:-00036:-00038:+00124:003839.2016:02996
02997:-00016:-00089:+00151:003799.2910:02997
02998:-00004:-00141:+00154:003799.2910:02998
02999:-00010:-00186:+00119:003799.2910:02999
03000:-00017:-00198:+00031:003799.2910:03000
03001:-00003:-00252:+00030:003799.2910:03001
03002:-00024:-00255:-00067:003906.5537:03002
03003:-00024:-00280:-00018:003906.5537:03003
03004:+00029:-00254:+00035:003906.5537:03004
03005:+00007:-00263:+00087:003906.5537:03005
03006:+00024:-00229:+00061:003906.5537:03006
03007:+00060:-00180:+00029:003804.0207:03007
03008:+00054:-00181:+00025:003804.0207:03008
03009:+00049:-00144:+00120:003804.0207:03009
03010:+00067:-00055:+00057:003804.0207:03010
03011:+00065:-00028:+00030:003804.0207:03011
03012:+00062:+00034:+00149:003804.0207:03012
03013:+00058:+00089:+00007:003787.7482:03013
03014:-00016:+00130:-00102:003787.7482:03014
03015:-00034:+00163:-00134:003787.7482:03015
03016:-00056:+00169:-00113:003787.7482:03016
03017:-00061:+00203:-00102:003787.7482:03017
03018:-00051:+00190:-00071:003906.5808:03018
03019:-00066:+00183:-00022:003906.5808:03019
03020:-00034:+00178:-00029:003906.5808:03020
03021:-00034:+00170:+00035:003906.5808:03021
03022:-00054:+00148:+00033:003906.5808:03022
03023:-00057:+00118:-00088:003827.3410:03023
03024:-00073:+00113:-00092:003827.3410:03024
03025:-00068:+00095:-00088:003827.3410:03025
03026:-00047:+00063:-00070:003827.3410:03026
03027:-00054:+00049:-00039:003827.3410:03027
03028:-00037:-00001:-00036:003810.9299:03028
03029:-00006:-00034:-00055:003810.9299:03029
03030:-00008:-00030:-00052:003810.9299:03030
03031:+00064:-00065:-00055:003810.9299:03031
03032:+00090:-00060:-00063:003810.9299:03032
03033:+00122:-00071:-00027:003955.4196:03033
03034:+00115:-00072:+00023:003955.4196:03034
03035:+00102:-00083:+00045:003955.4196:03035
03036:+00121:-00075:-00038:003955.4196:03036
03037:+00052:-00062:-00075:003955.4196:03037
03038:+00075:-00031:-00068:003863.1450:03038
03039:+00046:-00052:+00014:003863.1450:03039
03040:+00020:-00039:+00082:003863.1450:03040
03041:+00009:-00027:-00022:003863.1450:03041
03042:-00016:-00020:-00100:003863.1450:03042
03043:-00036:+00036:-00074:003863.1450:03043
03044:-00056:+00032:-00021:003869.8627:03044
03045:-00014:+00067:+00185:003869.8627:03045
03046:-00036:+00059:+00359:003869.8627:03046
03047:-00031:+00121:+00231:003869.8627:03047
03048:-00088:+00136:-00008:003869.8627:03048
03049:-00066:+00152:-00030:003992.9208:03049
03050:-00043:+00129:-00004:003992.9208:03050
03051:-00067:+00139:-00060:003992.9208:03051
03052:-00015:+00128:+00008:003992.9208:03052
03053:-00024:+00099:+00071:003992.9208:03053
03054:-00044:+00090:+00086:003899.4338:03054
03055:-00041:+00073:+00149:003899.4338:03055
03056:-00003:+00081:+00143:003899.4338:03056
03057:-00011:+00064:+00080:003899.4338:03057
03058:+00017:+00027:-00015:003899.4338:03058
03059:+00016:-00031:-00047:003894.0270:03059
03060:+00002:-00067:-00025:003894.0270:03060
03061:-00071:-00090:+00035:003894.0270:03061
03062:-00093:-00153:+00034:003894.0270:03062
03063:-00149:-00173:+00096:003894.0270:03063
03064:-00122:-00179:+00023:003992.9685:03064
03065:-00114:-00204:-00121:003992.9685:03065
03066:-00069:-00235:-00126:003992.9685:03066
03067:-00054:-00226:-00082:003992.9685:03067
03068:-00026:-00226:-00114:003992.9685:03068
03069:+00023:-00234:-00036:003875.0756:03069
03070:+00064:-00183:+00050:003875.0756:03070
03071:+00068:-00174:+00064:003875.0756:03071
03072:+00075:-00156:+00095:003875.0756:03072
03073:+00089:-00105:+00018:003875.0756:03073
03074:+00090:-00060:-00043:003846.0141:03074
03075:+00080:-00028:-00028:003846.0141:03075
03076:+00081:-00012:-00019:003846.0141:03076
03077:+00122:+00032:-00107:003846.0141:03077
03078:+00109:+00052:-00035:003846.0141:03078
03079:+00093:+00055:-00046:003943.1391:03079
03080:-00023:+00058:-00123:003943.1391:03080
03081:-00034:+00092:-00017:003943.1391:03081
03082:-00085:+00075:+00047:003943.1391:03082
03083:-00122:+00133:-00009:003943.1391:03083
03084:-00159:+00119:-00078:003943.1391:03084
03085:-00167:+00169:+00023:003839.2458:03085
03086:-00186:+00170:+00079:003839.2458:03086
03087:-00188:+00186:+00062:003839.2458:03087
03088:-00176:+00173:+00117:003839.2458:03088
03089:-00178:+00155:+00134:003839.2458:03089
03090:-00127:+00123:-00004:003799.3256:03090
03091:-00093:+00130:-00027:003799.3256:03091
03092:-00047:+00109:+00005:003799.3256:03092
03093:-00043:+00039:-00109:003799.3256:03093
03094:-00020:+00011:-00078:003799.3256:03094
03095:-00005:-00003:+00089:003918.7065:03095
03096:+00029:-00047:+00048:003918.7065:03096
03097:-00024:-00074:+00079:003918.7065:03097
03098:-00008:-00096:+00252:003918.7065:03098
03099:+00001:-00129:+00106:003918.7065:03099
03100:-00033:-00145:-00046:003804.0466:03100
03101:+00020:-00138:+00108:003804.0466:03101
03102:+00031:-00111:+00074:003804.0466:03102
03103:+00020:-00120:+00085:003804.0466:03103
03104:+00026:-00085:+00089:003804.0466:03104
03105:+00032:-00073:+00052:003787.7656:03105
03106:+00006:-00097:+00016:003787.7656:03106
03107:+00020:-00072:+00046:003787.7656:03107
03108:+00044:-00045:+00062:003787.7656:03108
03109:+00035:-00044:+00052:003787.7656:03109
03110:+00020:-00035:-00015:003787.7656:03110
03111:+00028:-00015:+00009:003894.4404:03111
03112:+00004:-00020:-00050:003894.4404:03112
03113:-00017:+00018:-00057:003894.4404:03113
03114:-00012:+00024:-00041:003894.4404:03114
03115:-00023:+00038:-00062:003894.4404:03115
03116:-00004:+00062:-00029:003804.0207:03116
03117:+00003:+00062:-00060:003804.0207:03117
03118:-00008:+00047:-00063:003804.0207:03118
03119:+00006:+00047:-00038:003804.0207:03119
03120:+00003:+00014:-00010:003804.0207:03120
03121:-00006:+00015:-00046:003799.3339:03121
03122:-00012:-00021:-00080:003799.3339:03122
03123:+00008:-00006:-00111:003799.3339:03123
03124:+00017:-00020:-00102:003799.3339:03124
03125:+00026:-00011:-00109:003799.3339:03125
03126:+00032:-00013:-00054:003930.8986:03126
03127:+00010:-00015:-00081:003930.8986:03127
03128:+00007:-00034:-00109:003930.8986:03128
03129:+00017:-00023:-00116:003930.8986:03129
03130:+00011:-00035:-00153:003930.8986:03130
03131:+00024:-00003:-00122:003851.1359:03131
03132:+00052:+00025:-00092:003851.1359:03132
03133:+00066:+00028:-00088:003851.1359:03133
03134:+00068:+00043:+00037:003851.1359:03134
03135:+00067:+00069:-00023:003851.1359:03135
03136:+00033:+00071:-00066:003851.1359:03136
03137:+00019:+00098:+00069:003857.9677:03137
03138:+00057:+00086:-00008:003857.9677:03138
03139:-00034:+00104:-00103:003857.9677:03139
03140:-00049:+00157:-00195:003857.9677:03140
03141:-00061:+00151:-00140:003857.9677:03141
03142:-00048:+00147:-00049:003980.3325:03142
03143:-00070:+00218:+00154:003980.3325:03143
03144:+00017:+00212:+00238:003980.3325:03144
03145:+00030:+00264:+00208:003980.3325:03145
03146:+00023:+00279:+00205:003980.3325:03146
03147:+00054:+00314:+00188:003911.7182:03147
03148:+00025:+00342:+00151:003911.7182:03148
03149:+00024:+00349:+00110:003911.7182:03149
03150:+00048:+00343:+00054:003911.7182:03150
03151:+00030:+00271:-00028:003911.7182:03151
03152:+00010:+00242:-00044:003894.0183:03152
03153:+00030:+00215:+00011:003894.0183:03153
03154:-00001:+00188:-00005:003894.0183:03154
03155:-00039:+00141:-00030:003894.0183:03155
03156:-00070:+00064:+00114:003894.0183:03156
03157:-00074:+00015:+00123:004018.2343:03157
03158:-00096:-00091:+00070:004018.2343:03158
03159:-00126:-00150:+00069:004018.2343:03159
03160:-00123:-00216:+00115:004018.2343:03160
03161:-00178:-00267:+00069:004018.2343:03161
03162:-00146:-00342:-00018:003924.0532:03162
03163:-00201:-00405:-00107:003924.0532:03163
03164:-00140:-00423:-00062:003924.0532:03164
03165:-00142:-00448:+00145:003924.0532:03165
03166:-00134:-00525:+00065:003924.0532:03166
03167:-00129:-00472:-00084:003881.8850:03167
03168:-00028:-00444:-00050:003881.8850:03168
03169:-00057:-00393:-00074:003881.8850:03169
03170:+00009:-00314:-00057:003881.8850:03170
03171:+00108:-00319:-00062:003881.8850:03171
03172:+00178:-00215:-00050:004005.4667:03172
03173:+00186:-00206:+00184:004005.4667:03173
03174:+00275:-00069:+00188:004005.4667:03174
03175:+00141:-00068:+00029:004005.4667:03175
03176:+00187:+00025:-00014:004005.4667:03176
03177:+00170:+00034:-00005:003887.2434:03177
03178:+00162:+00131:-00076:003887.2434:03178
03179:+00079:+00127:-00114:003887.2434:03179
03180:+00107:+00249:-00155:003887.2434:03180
03181:+00009:+00256:-00021:003887.2434:03181
03182:+00022:+00282:+00043:003857.9501:03182
03183:-00059:+00275:+00057:003857.9501:03183
03184:-00062:+00291:+00104:003857.9501:03184
03185:-00113:+00296:+00100:003857.9501:03185
03186:-00149:+00290:+00092:003857.9501:03186
03187:-00172:+00286:+00070:003857.9501:03187
03188:-00232:+00271:+00000:003955.4750:03188
03189:-00241:+00239:-00012:003955.4750:03189
03190:-00208:+00230:+00061:003955.4750:03190
03191:-00188:+00170:+00115:003955.4750:03191
03192:-00166:+00137:+00100:003955.4750:03192
03193:-00128:+00069:+00089:003863.1093:03193
03194:-00100:+00005:+00032:003863.1093:03194
03195:-00059:-00049:-00062:003863.1093:03195
03196:-00036:-00111:+00081:003863.1093:03196
03197:-00012:-00185:+00111:003863.1093:03197
03198:+00000:-00193:+00051:003822.5883:03198
03199:+00062:-00207:+00145:003822.5883:03199
03200:+00079:-00229:+00205:003822.5883:03200
03201:+00061:-00245:+00018:003822.5883:03201
03202:+00053:-00276:+00122:003822.5883:03202
03203:+00094:-00236:+00095:003943.1118:03203
03204:+00076:-00212:-00069:003943.1118:03204
03205:+00074:-00186:-00008:003943.1118:03205
03206:+00068:-00158:+00036:003943.1118:03206
03207:+00044:-00109:+00047:003943.1118:03207
03208:+00006:-00040:-00016:003839.2548:03208
03209:+00006:-00022:-00076:003839.2548:03209
03210:-00041:+00028:-00105:003839.2548:03210
03211:+00002:+00081:-00086:003839.2548:03211
03212:-00029:+00075:-00062:003839.2548:03212
03213:-00006:+00106:+00048:003822.5444:03213
03214:-00008:+00145:+00046:003822.5444:03214
03215:-00051:+00136:+00085:003822.5444:03215
03216:-00056:+00133:-00015:003822.5444:03216
03217:-00065:+00171:+00005:003822.5444:03217
03218:-00050:+00143:-00102:003822.5444:03218
03219:-00063:+00116:-00111:003931.0080:03219
03220:-00029:+00110:-00055:003931.0080:03220
03221:-00047:+00068:-00054:003931.0080:03221
03222:-00045:+00046:-00056:003931.0080:03222
03223:+00000:+00037:-00056:003931.0080:03223
03224:-00013:+00016:-00120:003863.0288:03224
03225:+00015:-00007:-00084:003863.0288:03225
03226:+00022:-00015:-00073:003863.0288:03226
03227:+00048:-00032:-00064:003863.0288:03227
03228:+00049:-00037:-00048:003863.0288:03228
03229:+00108:-00036:-00029:003857.9057:03229
03230:+00110:-00034:-00038:003857.9057:03230
03231:+00081:-00023:-00045:003857.9057:03231
03232:+00110:+00002:+00011:003857.9057:03232
03233:+00094:+00002:-00017:003857.9057:03233
03234:+00072:-00034:-00003:003980.3608:03234
03235:+00082:+00005:-00064:003980.3608:03235
03236:+00044:-00004:-00038:003980.3608:03236
03237:+00071:+00022:-00060:003980.3608:03237
03238:+00076:+00000:-00026:003980.3608:03238
03239:+00078:+00037:-00059:003899.3789:03239
03240:+00010:+00047:-00112:003899.3789:03240
03241:+00004:+00059:-00086:003899.3789:03241
03242:-00013:+00058:-00001:003899.3789:03242
03243:-00014:+00074:+00231:003899.3789:03243
03244:-00047:+00094:+00298:003894.0361:03244
03245:-00093:+00109:+00007:003894.0361:03245
03246:-00106:+00130:+00012:003894.0361:03246
03247:-00025:+00169:+00064:003894.0361:03247
03248:-00001:+00168:+00023:003894.0361:03248
03249:-00012:+00167:+00014:004018.3103:03249
03250:+00048:+00136:-00002:004018.3103:03250
03251:+00031:+00114:+00060:004018.3103:03251
03252:+00029:+00096:+00020:004018.3103:03252
03253:+00000:+00065:+00184:004018.3103:03253
03254:-00009:+00013:+00154:003911.7458:03254
03255:-00078:+00002:+00060:003911.7458:03255
03256:-00085:-00032:-00063:003911.7458:03256
03257:-00087:-00053:-00166:003911.7458:03257
03258:-00111:-00094:-00186:003911.7458:03258
03259:-00129:-00102:-00098:003882.0195:03259
03260:-00108:-00116:+00029:003882.0195:03260
03261:-00123:-00144:+00009:003882.0195:03261
03262:-00134:-00151:-00090:003882.0195:03262
03263:-00111:-00158:+00060:003882.0195:03263
03264:-00076:-00161:+00190:003992.9118:03264
03265:-00066:-00202:+00125:003992.9118:03265
03266:-00083:-00198:-00019:003992.9118:03266
03267:-00031:-00161:-00383:003992.9118:03267
03268:+00015:-00166:-00283:003992.9118:03268
03269:+00063:-00148:+00131:003992.9118:03269
03270:+00009:-00175:+00175:003863.1899:03270
03271:+00069:-00101:-00008:003863.1899:03271
03272:+00069:-00067:+00029:003863.1899:03272
03273:+00165:-00009:+00055:003863.1899:03273
03274:+00064:-00012:+00067:003863.1899:03274
03275:+00087:+00036:+00027:003834.2917:03275
03276:+00103:+00030:-00030:003834.2917:03276
03277:+00034:+00076:-00012:003834.2917:03277
03278:-00001:+00092:-00118:003834.2917:03278
03279:-00082:+00087:-00038:003834.2917:03279
03280:-00090:+00110:+00031:003943.1208:03280
03281:-00140:+00120:-00007:003943.1208:03281
03282:-00120:+00139:+00039:003943.1208:03282
03283:-00179:+00135:+00018:003943.1208:03283
03284:-00150:+00136:-00001:003943.1208:03284
03285:-00143:+00158:+00088:003815.7980:03285
03286:-00057:+00150:+00210:003815.7980:03286
03287:-00055:+00171:+00156:003815.7980:03287
03288:-00054:+00158:+00086:003815.7980:03288
03289:-00031:+00103:+00193:003815.7980:03289
03290:-00003:+00070:+00190:003787.7656:03290
03291:-00036:+00040:-00032:003787.7656:03291
03292:-00013:+00021:-00009:003787.7656:03292
03293:-00013:-00068:-00030:003787.7656:03293
03294:-00022:-00123:+00024:003787.7656:03294
03295:+00000:-00160:-00002:003787.7656:03295
03296:+00005:-00206:+00135:003894.6010:03296
03297:+00043:-00251:+00115:003894.6010:03297
03298:+00005:-00247:+00070:003894.6010:03298
03299:+00047:-00258:+00104:003894.6010:03299
03300:+00033:-00281:+00180:003894.6010:03300
03301:+00007:-00237:+00072:003792.3156:03301
03302:+00012:-00237:-00031:003792.3156:03302
03303:-00008:-00186:+00002:003792.3156:03303
03304:+00017:-00181:+00022:003792.3156:03304
03305:-00052:-00134:-00066:003792.3156:03305
03306:-00029:-00115:+00072:003753.6813:03306
03307:-00001:-00065:-00011:003753.6813:03307
03308:-00048:-00017:+00021:003753.6813:03308
03309:+00016:+00033:-00034:003753.6813:03309
03310:-00039:+00045:-00003:003753.6813:03310
03311:-00019:+00104:-00042:003870.7822:03311
03312:-00042:+00105:+00013:003870.7822:03312
03313:-00028:+00163:-00053:003870.7822:03313
03314:-00058:+00186:-00057:003870.7822:03314
03315:-00020:+00193:-00058:003870.7822:03315
03316:-00033:+00202:-00098:003870.7822:03316
03317:-00057:+00180:-00122:003780.9399:03317
03318:-00026:+00150:-00038:003780.9399:03318
03319:-00015:+00136:-00041:003780.9399:03319
03320:-00008:+00128:-00030:003780.9399:03320
03321:+00015:+00109:-00031:003780.9399:03321
03322:+00028:+00098:-00104:003776.3615:03322
03323:+00008:+00057:-00133:003776.3615:03323
03324:+00009:+00025:-00123:003776.3615:03324
03325:+00014:+00015:-00079:003776.3615:03325
03326:+00005:-00006:-00107:003776.3615:03326
03327:+00013:-00019:-00076:003918.6882:03327
03328:+00043:-00017:-00065:003918.6882:03328
03329:+00027:-00015:-00106:003918.6882:03329
03330:+00011:-00012:-00090:003918.6882:03330
03331:+00005:-00019:-00056:003918.6882:03331
03332:+00019:-00001:-00142:003839.2370:03332
03333:+00009:+00019:-00145:003839.2370:03333
03334:+00024:+00036:-00132:003839.2370:03334
03335:-00001:+00029:-00142:003839.2370:03335
03336:-00021:+00043:-00083:003839.2370:03336
03337:-00018:+00043:+00085:003822.5620:03337
03338:-00017:+00030:-00006:003822.5620:03338
03339:-00089:+00059:+00020:003822.5620:03339
03340:-00048:+00054:+00069:003822.5620:03340
03341:-00084:+00064:-00017:003822.5620:03341
03342:-00079:+00077:-00171:003980.3608:03342
03343:-00095:+00078:-00236:003980.3608:03343
03344:-00102:+00111:-00166:003980.3608:03344
03345:-00058:+00063:-00028:003980.3608:03345
03346:-00057:+00095:+00270:003980.3608:03346
03347:+00021:+00108:+00292:003980.3608:03347
03348:-00025:+00085:+00123:003899.3513:03348
03349:-00004:+00117:+00130:003899.3513:03349
03350:+00027:+00146:+00143:003899.3513:03350
03351:+00021:+00170:+00129:003899.3513:03351
03352:+00038:+00162:+00096:003899.3513:03352
03353:+00103:+00162:+00047:003894.0541:03353
03354:+00090:+00144:+00131:003894.0541:03354
03355:+00097:+00114:+00138:003894.0541:03355
03356:+00062:+00071:+00129:003894.0541:03356
03357:+00042:+00045:+00116:003894.0541:03357
03358:+00028:+00029:+00068:004031.0161:03358
03359:+00030:+00011:-00037:004031.0161:03359
03360:-00008:+00002:-00083:004031.0161:03360
03361:-00025:-00039:-00024:004031.0161:03361
03362:-00032:-00029:-00030:004031.0161:03362
03363:-00074:-00044:-00044:003936.4658:03363
03364:-00093:-00071:+00022:003936.4658:03364
03365:-00140:-00123:-00281:003936.4658:03365
03366:-00198:-00141:+00119:003936.4658:03366
03367:-00066:-00188:+00239:003936.4658:03367
03368:-00235:-00239:-00119:003906.1455:03368
03369:-00092:-00211:-00345:003906.1455:03369
03370:-00140:-00267:-00243:003906.1455:03370
03371:-00084:-00203:+00012:003906.1455:03371
03372:-00148:-00294:+00108:003906.1455:03372
03373:-00103:-00214:-00154:004031.0354:03373
03374:-00019:-00206:-00097:004031.0354:03374
03375:+00035:-00202:-00008:004031.0354:03375
03376:+00009:-00206:-00058:004031.0354:03376
03377:+00021:-00157:-00093:004031.0354:03377
03378:+00123:-00108:-00021:003911.6726:03378
03379:+00146:-00064:+00033:003911.6726:03379
03380:+00114:-00030:-00055:003911.6726:03380
03381:+00086:+00021:-00030:003911.6726:03381
03382:+00054:+00016:+00006:003911.6726:03382
03383:+00110:+00076:+00065:003893.9633:03383
03384:+00066:+00097:+00043:003893.9633:03384
03385:+00000:+00137:+00009:003893.9633:03385
03386:-00033:+00174:-00034:003893.9633:03386
03387:-00033:+00179:+00006:003893.9633:03387
03388:-00014:+00203:+00035:004005.4101:03388
03389:-00062:+00235:-00029:004005.4101:03389
03390:-00062:+00229:+00114:004005.4101:03390
03391:-00035:+00236:+00138:004005.4101:03391
03392:-00050:+00265:+00005:004005.4101:03392
03393:-00043:+00243:+00009:003899.4423:03393
03394:-00057:+00237:+00041:003899.4423:03394
03395:-00060:+00180:+00075:003899.4423:03395
03396:-00072:+00151:+00071:003899.4423:03396
03397:-00078:+00128:+00087:003899.4423:03397
03398:-00072:+00114:+00155:003857.9145:03398
03399:-00064:+00021:+00156:003857.9145:03399
03400:-00094:-00013:+00181:003857.9145:03400
03401:-00062:-00079:+00193:003857.9145:03401
03402:-00046:-00110:+00114:003857.9145:03402
03403:-00058:-00118:+00050:003992.8178:03403
03404:-00028:-00175:+00078:003992.8178:03404
03405:-00003:-00177:+00059:003992.8178:03405
03406:-00007:-00217:+00037:003992.8178:03406
03407:+00008:-00219:-00016:003992.8178:03407
03408:+00009:-00192:-00011:003992.8178:03408
03409:-00008:-00207:-00026:003887.2434:03409
03410:+00010:-00183:+00056:003887.2434:03410
03411:+00028:-00151:+00062:003887.2434:03411
03412:+00018:-00160:+00094:003887.2434:03412
03413:+00008:-00130:+00144:003887.2434:03413
03414:+00017:-00073:-00074:003857.9501:03414
03415:+00008:-00055:-00106:003857.9501:03415
03416:+00028:+00006:-00048:003857.9501:03416
03417:+00046:-00006:-00048:003857.9501:03417
03418:+00038:+00027:+00053:003857.9501:03418
03419:+00044:+00053:+00044:003980.3420:03419
03420:+00037:+00054:+00030:003980.3420:03420
03421:+00048:+00083:-00125:003980.3420:03421
03422:+00020:+00099:-00122:003980.3420:03422
03423:+00023:+00073:-00087:003980.3420:03423
03424:+00002:+00081:-00084:003887.2617:03424
03425:+00000:+00074:-00070:003887.2617:03425
03426:-00006:+00059:-00053:003887.2617:03426
03427:-00014:+00042:-00124:003887.2617:03427
03428:-00030:+00048:-00105:003887.2617:03428
03429:-00023:+00015:-00044:003869.8627:03429
03430:-00007:+00023:-00093:003869.8627:03430
03431:+00022:+00036:-00085:003869.8627:03431
03432:+00047:+00034:-00035:003869.8627:03432
03433:+00019:+00012:-00036:003869.8627:03433
03434:+00057:+00038:-00074:004018.1010:03434
03435:+00082:+00049:-00047:004018.1010:03435
03436:+00119:+00044:-00065:004018.1010:03436
03437:+00055:+00063:-00137:004018.1010:03437
03438:+00071:+00081:-00047:004018.1010:03438
03439:+00109:+00069:-00026:003924.0349:03439
03440:+00086:+00076:+00105:003924.0349:03440
03441:+00117:+00073:+00141:003924.0349:03441
03442:+00118:+00124:+00070:003924.0349:03442
03443:+00076:+00120:-00081:003924.0349:03443
03444:+00059:+00142:-00059:003918.4401:03444
03445:+00002:+00127:+00100:003918.4401:03445
03446:-00070:+00107:+00109:003918.4401:03446
03447:-00102:+00114:+00015:003918.4401:03447
03448:-00132:+00129:-00056:003918.4401:03448
03449:-00107:+00107:+00032:004031.0642:03449
03450:-00131:+00046:+00072:004031.0642:03450
03451:-00117:+00067:+00144:004031.0642:03451
03452:-00101:+00024:+00093:004031.0642:03452
03453:-00070:+00024:+00051:004031.0642:03453
03454:-00051:+00015:+00100:003948.8823:03454
03455:-00028:+00021:+00096:003948.8823:03455
03456:-00014:-00035:+00222:003948.8823:03456
03457:-00011:-00064:+00089:003948.8823:03457
03458:-00058:-00070:+00107:003948.8823:03458
03459:-00056:-00128:-00004:003918.4218:03459
03460:-00080:-00145:-00106:003918.4218:03460
03461:-00095:-00185:-00051:003918.4218:03461
03462:-00065:-00195:-00019:003918.4218:03462
03463:-00087:-00193:-00040:003918.4218:03463
03464:-00066:-00213:-00114:004018.2248:03464
03465:-00071:-00214:-00056:004018.2248:03465
03466:-00054:-00216:-00047:004018.2248:03466
03467:-00037:-00230:+00042:004018.2248:03467
03468:-00015:-00212:+00182:004018.2248:03468
03469:+00031:-00163:+00206:003899.4240:03469
03470:-00005:-00201:-00003:003899.4240:03470
03471:-00001:-00116:-00065:003899.4240:03471
03472:+00031:-00109:-00172:003899.4240:03472
03473:+00044:-00066:-00020:003899.4240:03473
03474:+00036:-00045:-00012:003899.4240:03474
03475:+00081:+00018:+00074:003881.9389:03475
03476:+00123:-00016:+00047:003881.9389:03476
03477:+00137:+00094:+00000:003881.9389:03477
03478:+00110:+00089:+00052:003881.9389:03478
03479:+00068:+00140:+00027:003881.9389:03479
03480:-00001:+00105:-00083:003955.5122:03480
03481:-00029:+00158:-00035:003955.5122:03481
03482:-00061:+00144:-00040:003955.5122:03482
03483:-00156:+00152:-00111:003955.5122:03483
03484:-00188:+00173:+00032:003955.5122:03484
03485:-00208:+00176:+00092:003839.2282:03485
03486:-00204:+00177:-00028:003839.2282:03486
03487:-00151:+00199:-00004:003839.2282:03487
03488:-00104:+00163:+00001:003839.2282:03488
03489:-00071:+00146:+00134:003839.2282:03489
03490:-00031:+00137:+00147:003810.9387:03490
03491:+00044:+00100:+00058:003810.9387:03491
03492:+00007:+00039:+00003:003810.9387:03492
03493:+00032:+00047:-00024:003810.9387:03493
03494:+00016:-00008:-00084:003810.9387:03494
03495:+00013:-00044:-00120:003906.6525:03495
03496:+00010:-00113:-00014:003906.6525:03496
03497:+00003:-00163:+00032:003906.6525:03497
03498:-00012:-00233:+00239:003906.6525:03498
03499:+00002:-00212:+00293:003906.6525:03499
03500:-00043:-00235:+00060:003906.6525:03500
03501:-00048:-00233:+00036:003780.9311:03501
03502:-00070:-00234:+00069:003780.9311:03502
03503:-00049:-00200:+00065:003780.9311:03503
03504:-00047:-00193:+00073:003780.9311:03504
03505:-00037:-00164:+00116:003780.9311:03505
03506:-00029:-00162:+00014:003764.9746:03506
03507:-00057:-00147:-00030:003764.9746:03507
03508:-00048:-00119:+00035:003764.9746:03508
03509:-00014:-00114:+00033:003764.9746:03509
03510:-00016:-00085:-00009:003764.9746:03510
03511:+00012:-00013:+00014:003870.8261:03511
03512:+00023:-00029:+00043:003870.8261:03512
03513:+00079:+00030:-00022:003870.8261:03513
03514:+00074:+00048:-00007:003870.8261:03514
03515:+00088:+00106:+00026:003870.8261:03515
03516:+00076:+00129:-00059:003769.4616:03516
03517:+00061:+00155:-00007:003769.4616:03517
03518:+00063:+00131:-00034:003769.4616:03518
03519:+00023:+00122:-00083:003769.4616:03519
03520:+00016:+00141:-00120:003769.4616:03520
03521:-00012:+00117:-00072:003769.4616:03521
03522:-00005:+00108:-00050:003753.6813:03522
03523:+00000:+00089:-00031:003753.6813:03523
03524:-00014:+00075:+00000:003753.6813:03524
03525:-00034:+00081:-00038:003753.6813:03525
03526:-00059:+00067:-00077:003753.6813:03526
03527:-00087:+00051:-00084:003882.7395:03527
03528:-00097:+00025:-00113:003882.7395:03528
03529:-00078:+00023:-00144:003882.7395:03529
03530:-00076:-00015:-00088:003882.7395:03530
03531:-00096:-00035:-00100:003882.7395:03531
03532:-00074:-00042:-00136:003804.0812:03532
03533:-00072:-00026:-00112:003804.0812:03533
03534:-00033:-00066:-00154:003804.0812:03534
03535:-00003:-00038:-00186:003804.0812:03535
03536:+00000:-00036:-00156:003804.0812:03536
03537:+00027:-00004:-00123:003799.4201:03537
03538:+00005:+00008:-00117:003799.4201:03538
03539:+00043:+00048:-00100:003799.4201:03539
03540:+00038:+00053:+00001:003799.4201:03540
03541:+00043:+00046:+00000:003799.4201:03541
03542:-00021:+00097:+00133:003943.2128:03542
03543:+00019:+00082:+00150:003943.2128:03543
03544:-00005:+00075:+00025:003943.2128:03544
03545:-00027:+00175:-00244:003943.2128:03545
03546:-00042:+00177:-00183:003943.2128:03546
03547:-00067:+00166:-00058:003943.2128:03547
03548:-00035:+00176:+00121:003875.2199:03548
03549:-00052:+00189:+00243:003875.2199:03549
03550:-00022:+00204:+00136:003875.2199:03550
03551:-00016:+00196:+00113:003875.2199:03551
03552:+00033:+00217:+00194:003875.2199:03552
03553:+00048:+00228:+00166:003869.9697:03553
03554:+00051:+00240:+00200:003869.9697:03554
03555:+00110:+00229:+00135:003869.9697:03555
03556:+00067:+00212:+00061:003869.9697:03556
03557:+00081:+00200:+00003:003869.9697:03557
03558:+00050:+00180:+00017:003993.0244:03558
03559:+00046:+00175:+00085:003993.0244:03559
03560:+00042:+00136:+00068:003993.0244:03560
03561:+00000:+00072:+00051:003993.0244:03561
03562:-00041:+00059:+00037:003993.0244:03562
03563:-00093:-00005:-00018:003911.7548:03563
03564:-00007:-00034:+00058:003911.7548:03564
03565:-00077:-00130:-00074:003911.7548:03565
03566:-00117:-00158:-00105:003911.7548:03566
03567:-00210:-00254:+00175:003911.7548:03567
03568:-00112:-00311:+00300:003894.1447:03568
03569:-00200:-00388:+00113:003894.1447:03569
03570:-00106:-00317:-00314:003894.1447:03570
03571:-00163:-00410:-00286:003894.1447:03571
03572:-00132:-00373:-00206:003894.1447:03572
03573:-00090:-00413:+00078:004005.5991:03573
03574:-00099:-00394:+00177:004005.5991:03574
03575:-00001:-00397:+00114:004005.5991:03575
03576:+00015:-00351:+00005:004005.5991:03576
03577:+00015:-00332:-00073:004005.5991:03577
03578:+00049:-00272:-00030:003911.7365:03578
03579:+00072:-00264:-00001:003911.7365:03579
03580:+00127:-00157:+00058:003911.7365:03580
03581:+00154:-00059:-00027:003911.7365:03581
03582:+00148:-00038:+00025:003911.7365:03582
03583:+00152:+00064:-00003:003881.9924:03583
03584:+00118:+00116:-00076:003881.9924:03584
03585:+00086:+00148:-00189:003881.9924:03585
03586:+00074:+00236:-00151:003881.9924:03586
03587:+00088:+00242:+00087:003881.9924:03587
03588:+00046:+00306:+00029:003993.0527:03588
03589:+00003:+00317:+00047:003993.0527:03589
03590:+00008:+00363:+00130:003993.0527:03590
03591:-00052:+00376:+00081:003993.0527:03591
03592:-00105:+00366:-00044:003993.0527:03592
03593:-00125:+00362:-00012:003887.3615:03593
03594:-00163:+00337:-00041:003887.3615:03594
03595:-00191:+00311:+00027:003887.3615:03595
03596:-00196:+00270:+00076:003887.3615:03596
03597:-00189:+00216:+00048:003887.3615:03597
03598:-00171:+00172:-00043:003887.3615:03598
03599:-00174:+00092:+00012:003857.9946:03599
03600:-00106:-00023:+00033:003857.9946:03600
03601:-00095:-00065:+00092:003857.9946:03601
03602:-00050:-00109:+00161:003857.9946:03602
03603:-00047:-00153:+00107:003857.9946:03603
03604:-00037:-00165:+00086:003967.8786:03604
03605:+00028:-00197:+00094:003967.8786:03605
03606:+00025:-00227:+00085:003967.8786:03606
03607:+00013:-00249:+00002:003967.8786:03607
03608:+00063:-00240:-00094:003967.8786:03608
03609:+00058:-00260:+00023:003863.1450:03609
03610:+00041:-00242:+00064:003863.1450:03610
03611:+00053:-00181:+00134:003863.1450:03611
03612:+00070:-00199:+00190:003863.1450:03612
03613:+00072:-00149:+00109:003863.1450:03613
03614:+00049:-00091:-00005:003846.1198:03614
03615:+00052:-00083:-00121:003846.1198:03615
03616:+00045:+00008:-00115:003846.1198:03616
03617:+00061:+00012:-00023:003846.1198:03617
03618:+00023:+00068:+00033:003846.1198:03618
03619:+00015:+00094:+00103:003955.4750:03619
03620:+00006:+00098:+00126:003955.4750:03620
03621:+00000:+00100:-00012:003955.4750:03621
03622:-00017:+00125:-00092:003955.4750:03622
03623:-00001:+00115:-00090:003955.4750:03623
03624:-00034:+00111:-00094:003875.2016:03624
03625:-00043:+00070:-00060:003875.2016:03625
03626:-00042:+00082:+00006:003875.2016:03626
03627:-00015:+00062:-00092:003875.2016:03627
03628:-00042:+00037:-00053:003875.2016:03628
03629:-00026:-00006:-00059:003858.0212:03629
03630:-00009:+00005:-00082:003858.0212:03630
03631:+00027:+00005:-00092:003858.0212:03631
03632:+00061:-00014:-00064:003858.0212:03632
03633:+00053:-00017:-00017:003858.0212:03633
03634:+00089:+00000:-00010:003992.9868:03634
03635:+00088:-00016:+00029:003992.9868:03635
03636:+00107:-00016:-00016:003992.9868:03636
03637:+00109:-00016:-00076:003992.9868:03637
03638:+00107:+00021:-00104:003992.9868:03638
03639:+00138:+00012:-00009:003911.7731:03639
03640:+00150:+00015:+00008:003911.7731:03640
03641:+00127:+00020:-00012:003911.7731:03641
03642:+00127:+00014:+00022:003911.7731:03642
03643:+00105:+00011:+00083:003911.7731:03643
03644:+00064:+00007:-00074:003911.7731:03644
03645:+00010:+00042:-00037:003906.3002:03645
03646:+00000:+00081:+00063:003906.3002:03646
03647:-00031:+00083:+00084:003906.3002:03647
03648:-00087:+00087:+00084:003906.3002:03648
03649:-00113:+00098:-00058:003906.3002:03649
03650:-00136:+00099:+00009:004018.2724:03650
03651:-00133:+00111:-00034:004018.2724:03651
03652:-00137:+00080:+00000:004018.2724:03652
03653:-00124:+00083:-00003:004018.2724:03653
03654:-00119:+00043:+00009:004018.2724:03654
03655:-00060:+00063:+00080:003924.0805:03655
03656:-00033:+00010:-00009:003924.0805:03656
03657:+00013:+00033:+00039:003924.0805:03657
03658:+00044:+00026:+00071:003924.0805:03658
03659:-00022:-00019:+00002:003924.0805:03659
03660:-00014:-00053:+00022:003894.0361:03660
03661:-00047:-00070:+00034:003894.0361:03661
03662:-00065:-00109:+00012:003894.0361:03662
03663:-00078:-00137:-00040:003894.0361:03663
03664:-00066:-00171:-00075:003894.0361:03664
03665:-00046:-00185:-00115:003992.9494:03665
03666:-00041:-00178:-00195:003992.9494:03666
03667:-00017:-00187:-00036:003992.9494:03667
03668:-00028:-00163:+00040:003992.9494:03668
03669:-00014:-00150:-00014:003992.9494:03669
03670:+00024:-00105:+00113:003899.4062:03670
03671:+00041:-00059:-00018:003899.4062:03671
03672:+00006:-00033:+00093:003899.4062:03672
03673:+00073:-00021:+00120:003899.4062:03673
03674:+00061:+00031:-00025:003899.4062:03674
03675:+00073:+00079:-00098:003858.0034:03675
03676:+00053:+00130:-00054:003858.0034:03676
03677:+00058:+00121:+00026:003858.0034:03677
03678:+00025:+00121:-00004:003858.0034:03678
03679:+00030:+00128:-00171:003858.0034:03679
03680:-00026:+00159:-00078:003955.5024:03680
03681:-00058:+00109:-00066:003955.5024:03681
03682:-00103:+00088:-00024:003955.5024:03682
03683:-00132:+00109:+00034:003955.5024:03683
03684:-00176:+00101:+00147:003955.5024:03684
03685:-00172:+00090:+00109:003851.2431:03685
03686:-00229:+00113:+00143:003851.2431:03686
03687:-00212:+00114:+00073:003851.2431:03687
03688:-00190:+00110:+00041:003851.2431:03688
03689:-00116:+00074:+00039:003851.2431:03689
03690:-00087:+00070:+00050:003851.2431:03690
03691:-00016:+00034:+00048:003810.9387:03691
03692:+00016:+00005:+00062:003810.9387:03692
03693:+00025:-00061:+00054:003810.9387:03693
03694:+00060:-00095:+00033:003810.9387:03694
03695:+00047:-00152:+00105:003810.9387:03695
03696:+00043:-00201:+00015:003918.7519:03696
03697:+00020:-00234:-00058:003918.7519:03697
03698:+00043:-00247:-00010:003918.7519:03698
03699:+00009:-00263:-00033:003918.7519:03699
03700:+00016:-00192:+00000:003918.7519:03700
03701:+00008:-00205:+00063:003803.9948:03701
03702:+00021:-00145:+00092:003803.9948:03702
03703:+00030:-00117:+00126:003803.9948:03703
03704:+00047:-00100:+00130:003803.9948:03704
03705:+00007:-00072:+00097:003803.9948:03705
03706:+00018:-00040:-00016:003787.7829:03706
03707:+00008:-00034:-00056:003787.7829:03707
03708:+00012:+00023:-00065:003787.7829:03708
03709:-00012:+00017:-00062:003787.7829:03709
03710:+00001:+00042:-00051:003787.7829:03710
03711:-00041:+00045:+00022:003894.6638:03711
03712:-00043:+00079:+00028:003894.6638:03712
03713:-00055:+00098:+00004:003894.6638:03713
03714:-00030:+00123:-00003:003894.6638:03714
03715:-00042:+00139:-00039:003894.6638:03715
03716:-00026:+00150:-00062:003894.6638:03716
03717:-00001:+00162:-00028:003792.4880:03717
03718:-00011:+00164:-00043:003792.4880:03718
03719:-00008:+00151:-00071:003792.4880:03719
03720:+00014:+00170:-00010:003792.4880:03720
03721:+00007:+00103:-00039:003792.4880:03721
03722:+00003:+00090:-00111:003787.9799:03722
03723:+00009:+00097:-00137:003787.9799:03723
03724:+00010:+00063:-00012:003787.9799:03724
03725:+00025:+00038:-00007:003787.9799:03725
03726:+00021:+00055:-00019:003787.9799:03726
03727:+00010:+00049:-00073:003918.7426:03727
03728:+00014:+00039:-00067:003918.7426:03728
03729:-00025:+00026:-00098:003918.7426:03729
03730:-00042:+00032:-00139:003918.7426:03730
03731:-00028:+00023:-00139:003918.7426:03731
03732:-00030:-00005:-00117:003827.4377:03732
03733:-00045:-00013:-00024:003827.4377:03733
03734:-00018:-00023:+00020:003827.4377:03734
03735:-00023:-00054:+00057:003827.4377:03735
03736:-00014:-00041:-00039:003827.4377:03736
03737:-00016:-00027:-00002:003846.1816:03737
03738:+00048:-00042:-00018:003846.1816:03738
03739:+00027:-00063:-00014:003846.1816:03739
03740:+00033:-00061:-00081:003846.1816:03740
03741:-00012:-00023:-00186:003846.1816:03741
03742:-00009:+00018:-00152:003846.1816:03742
03743:+00009:-00006:-00062:003967.9343:03743
03744:+00019:+00039:+00242:003967.9343:03744
03745:+00033:+00056:+00320:003967.9343:03745
03746:-00006:+00099:+00268:003967.9343:03746
03747:+00027:+00124:+00023:003967.9343:03747
03748:-00002:+00155:-00013:003899.4790:03748
03749:-00006:+00168:+00053:003899.4790:03749
03750:-00018:+00206:+00103:003899.4790:03750
03751:-00010:+00235:+00098:003899.4790:03751
03752:-00010:+00252:+00173:003899.4790:03752
03753:+00041:+00227:+00155:003882.0378:03753
03754:+00025:+00209:+00192:003882.0378:03754
03755:+00003:+00201:+00036:003882.0378:03755
03756:+00010:+00192:-00035:003882.0378:03756
03757:+00006:+00132:-00111:003882.0378:03757
03758:-00010:+00104:-00071:003980.4912:03758
03759:-00066:+00111:-00065:003980.4912:03759
03760:-00116:+00069:+00019:003980.4912:03760
03761:-00131:-00017:+00043:003980.4912:03761
03762:-00188:-00067:-00027:003980.4912:03762
03763:-00241:-00166:-00025:003899.5151:03763
03764:-00235:-00211:-00015:003899.5151:03764
03765:-00177:-00265:+00158:003899.5151:03765
03766:-00146:-00268:+00030:003899.5151:03766
03767:-00100:-00285:-00058:003899.5151:03767
03768:-00126:-00353:-00294:003869.9875:03768
03769:-00066:-00311:-00134:003869.9875:03769
03770:-00027:-00313:+00050:003869.9875:03770
03771:+00003:-00260:-00099:003869.9875:03771
03772:+00023:-00278:-00137:003869.9875:03772
03773:+00119:-00223:-00120:003980.3608:03773
03774:+00080:-00276:+00100:003980.3608:03774
03775:+00102:-00192:+00158:003980.3608:03775
03776:+00115:-00203:+00101:003980.3608:03776
03777:+00167:-00139:+00120:003980.3608:03777
03778:+00215:-00059:+00057:003863.2343:03778
03779:+00213:+00007:-00060:003863.2343:03779
03780:+00153:+00010:-00039:003863.2343:03780
03781:+00113:+00099:-00017:003863.2343:03781
03782:+00084:+00137:-00064:003863.2343:03782
03783:-00005:+00155:-00015:003863.2343:03783
03784:-00056:+00162:+00039:003846.1110:03784
03785:-00113:+00185:-00064:003846.1110:03785
03786:-00137:+00198:-00041:003846.1110:03786
03787:-00123:+00243:+00085:003846.1110:03787
03788:-00108:+00257:+00141:003846.1110:03788
03789:-00160:+00254:+00171:003955.4750:03789
03790:-00158:+00282:+00145:003955.4750:03790
03791:-00163:+00254:+00105:003955.4750:03791
03792:-00204:+00223:-00123:003955.4750:03792
03793:-00207:+00195:-00023:003955.4750:03793
03794:-00167:+00134:+00032:003851.2338:03794
03795:-00178:+00098:+00003:003851.2338:03795
03796:-00112:+00057:-00058:003851.2338:03796
03797:-00046:-00031:-00058:003851.2338:03797
03798:-00030:-00098:+00077:003851.2338:03798
03799:-00037:-00139:+00062:003822.7539:03799
03800:-00039:-00151:+00151:003822.7539:03800
03801:+00002:-00164:+00064:003822.7539:03801
03802:+00026:-00176:+00012:003822.7539:03802
03803:-00012:-00206:+00088:003822.7539:03803
03804:+00015:-00203:+00235:003943.1667:03804
03805:+00004:-00187:+00078:003943.1667:03805
03806:-00008:-00189:+00102:003943.1667:03806
03807:+00043:-00129:-00011:003943.1667:03807
03808:+00017:-00173:-00020:003943.1667:03808
03809:+00018:-00091:+00002:003839.3344:03809
03810:+00044:-00084:+00094:003839.3344:03810
03811:+00021:-00058:-00189:003839.3344:03811
03812:+00047:-00018:-00039:003839.3344:03812
03813:+00069:+00038:+00086:003839.3344:03813
03814:-00003:+00081:+00034:003839.3344:03814
03815:+00016:+00098:-00030:003822.7192:03815
03816:-00021:+00108:-00042:003822.7192:03816
03817:-00027:+00123:-00032:003822.7192:03817
03818:-00032:+00122:-00063:003822.7192:03818
03819:-00073:+00084:-00029:003822.7192:03819
03820:-00072:+00086:+00021:003955.4934:03820
03821:+00000:+00059:-00041:003955.4934:03821
03822:-00018:+00063:-00065:003955.4934:03822
03823:-00022:+00048:-00086:003955.4934:03823
03824:-00011:-00002:-00063:003955.4934:03824
03825:+00032:-00035:-00076:003863.1718:03825
03826:+00045:-00035:-00093:003863.1718:03826
03827:+00032:-00035:-00091:003863.1718:03827
03828:+00007:-00039:-00070:003863.1718:03828
03829:+00004:-00051:-00077:003863.1718:03829
03830:+00023:-00019:-00119:003858.0212:03830
03831:+00048:-00006:-00147:003858.0212:03831
03832:+00024:+00012:-00149:003858.0212:03832
03833:+00052:+00037:-00073:003858.0212:03833
03834:+00087:+00027:-00048:003858.0212:03834
03835:+00067:+00055:-00015:003992.9208:03835
03836:+00094:+00064:+00088:003992.9208:03836
03837:+00088:+00045:+00052:003992.9208:03837
03838:+00042:+00040:+00061:003992.9208:03838
03839:+00049:+00042:+00013:003992.9208:03839
03840:+00044:+00033:-00047:003924.0532:03840
03841:-00003:+00024:-00238:003924.0532:03841
03842:-00036:+00032:-00256:003924.0532:03842
03843:-00049:+00041:-00101:003924.0532:03843
03844:-00055:+00028:+00101:003924.0532:03844
03845:-00030:+00055:+00172:003894.0815:03845
03846:-00028:+00097:+00234:003894.0815:03846
03847:-00018:+00105:+00057:003894.0815:03847
03848:+00000:+00120:+00029:003894.0815:03848
03849:+00047:+00176:+00035:003894.0815:03849
03850:+00041:+00188:+00090:004031.1599:03850
03851:+00016:+00174:+00063:004031.1599:03851
03852:+00017:+00183:+00043:004031.1599:03852
03853:+00032:+00163:+00045:004031.1599:03853
03854:-00009:+00153:+00018:004031.1599:03854
03855:-00005:+00101:-00109:003936.5217:03855
03856:-00005:+00089:+00076:003936.5217:03856
03857:+00046:+00037:+00156:003936.5217:03857
03858:-00020:+00036:+00057:003936.5217:03858
03859:-00027:-00030:-00027:003936.5217:03859
03860:-00051:-00089:-00073:003918.5041:03860
03861:-00064:-00107:-00059:003918.5041:03861
03862:-00131:-00166:+00052:003918.5041:03862
03863:-00149:-00223:+00035:003918.5041:03863
03864:-00152:-00253:+00051:003918.5041:03864
03865:-00179:-00309:-00015:004018.2912:03865
03866:-00172:-00326:-00022:004018.2912:03866
03867:-00178:-00332:+00084:004018.2912:03867
03868:-00081:-00323:+00068:004018.2912:03868
03869:-00084:-00289:-00075:004018.2912:03869
03870:+00029:-00259:-00053:003924.0993:03870
03871:+00079:-00196:+00135:003924.0993:03871
03872:+00086:-00180:+00163:003924.0993:03872
03873:+00098:-00130:+00129:003924.0993:03873
03874:+00115:-00054:-00017:003924.0993:03874
03875:+00138:-00023:+00021:003924.0993:03875
03876:+00135:+00011:+00013:003882.0644:03876
03877:+00097:+00045:-00090:003882.0644:03877
03878:+00080:+00109:-00113:003882.0644:03878
03879:+00074:+00117:-00103:003882.0644:03879
03880:+00060:+00157:-00078:003882.0644:03880
03881:+00042:+00168:+00003:003992.9118:03881
03882:+00011:+00207:+00115:003992.9118:03882
03883:-00014:+00236:+00061:003992.9118:03883
03884:-00119:+00228:+00011:003992.9118:03884
03885:-00159:+00238:+00022:003992.9118:03885
03886:-00161:+00221:+00038:003887.2255:03886
03887:-00173:+00199:+00004:003887.2255:03887
03888:-00204:+00205:+00053:003887.2255:03888
03889:-00151:+00151:+00116:003887.2255:03889
03890:-00154:+00120:+00014:003887.2255:03890
03891:-00148:+00127:-00009:003846.1289:03891
03892:-00066:+00040:+00064:003846.1289:03892
03893:-00058:-00018:+00060:003846.1289:03893
03894:+00015:-00039:-00020:003846.1289:03894
03895:+00040:-00084:-00032:003846.1289:03895
03896:+00075:-00114:-00015:003955.4934:03896
03897:+00034:-00153:+00042:003955.4934:03897
03898:+00091:-00208:+00083:003955.4934:03898
03899:+00071:-00224:+00137:003955.4934:03899
03900:+00062:-00212:+00155:003955.4934:03900
03901:+00079:-00250:+00086:003863.1000:03901
03902:+00024:-00261:+00097:003863.1000:03902
03903:+00052:-00208:+00118:003863.1000:03903
03904:+00041:-00210:+00113:003863.1000:03904
03905:+00027:-00189:+00066:003863.1000:03905
03906:+00035:-00119:+00084:003834.2917:03906
03907:+00025:-00104:+00008:003834.2917:03907
03908:+00031:-00076:+00005:003834.2917:03908
03909:+00010:-00033:-00026:003834.2917:03909
03910:+00042:-00013:-00062:003834.2917:03910
03911:-00021:+00019:-00095:003943.1391:03911
03912:-00010:+00053:-00016:003943.1391:03912
03913:+00002:+00039:-00033:003943.1391:03913
03914:-00035:+00093:+00009:003943.1391:03914
03915:-00026:+00108:+00040:003943.1391:03915
03916:-00039:+00118:+00015:003943.1391:03916
03917:-00005:+00122:-00051:003851.1542:03917
03918:-00014:+00123:-00055:003851.1542:03918
03919:-00018:+00122:-00005:003851.1542:03919
03920:-00018:+00123:-00007:003851.1542:03920
03921:-00023:+00102:+00001:003851.1542:03921
03922:-00001:+00095:-00037:003846.1289:03922
03923:-00043:+00081:-00050:003846.1289:03923
03924:-00024:+00063:-00072:003846.1289:03924
03925:+00018:+00038:-00087:003846.1289:03925
03926:+00031:+00010:-00114:003846.1289:03926
03927:+00042:+00010:-00079:003967.9064:03927
03928:+00048:+00020:-00052:003967.9064:03928
03929:+00044:+00020:-00080:003967.9064:03929
03930:+00042:+00009:-00109:003967.9064:03930
03931:+00042:+00008:-00119:003967.9064:03931
03932:+00028:+00022:-00142:003899.4882:03932
03933:+00018:+00017:-00098:003899.4882:03933
03934:+00024:-00001:-00015:003899.4882:03934
03935:+00018:-00005:+00004:003899.4882:03935
03936:+00030:-00020:-00088:003899.4882:03936
03937:-00010:-00003:-00049:003894.0725:03937
03938:+00011:+00017:-00035:003894.0725:03938
03939:+00012:-00021:-00034:003894.0725:03939
03940:+00014:+00004:+00053:003894.0725:03940
03941:-00009:-00009:-00059:003894.0725:03941
03942:-00045:-00010:-00125:004018.3103:03942
03943:-00044:+00023:-00041:004018.3103:03943
03944:-00053:+00063:+00049:004018.3103:03944
03945:-00035:+00071:+00191:004018.3103:03945
03946:-00049:+00118:+00217:004018.3103:03946
03947:-00057:+00170:+00039:003936.4841:03947
03948:-00057:+00187:+00024:003936.4841:03948
03949:+00028:+00180:+00135:003936.4841:03949
03950:+00029:+00224:+00093:003936.4841:03950
03951:+00017:+00251:+00100:003936.4841:03951
03952:+00067:+00227:+00078:003906.1999:03952
03953:+00094:+00225:+00001:003906.1999:03953
03954:+00106:+00194:-00091:003906.1999:03954
03955:+00108:+00178:+00050:003906.1999:03955
03956:+00118:+00187:+00081:003906.1999:03956
03957:+00053:+00166:+00055:004030.9492:03957
03958:+00036:+00122:-00057:004030.9492:03958
03959:-00057:+00090:+00062:004030.9492:03959
03960:-00107:+00013:+00106:004030.9492:03960
03961:-00149:+00007:+00131:004030.9492:03961
03962:-00170:-00086:-00073:003923.9145:03962
03963:-00257:-00178:-00440:003923.9145:03963
03964:-00270:-00201:-00011:003923.9145:03964
03965:-00245:-00325:+00114:003923.9145:03965
03966:-00251:-00295:-00231:003923.9145:03966
03967:-00230:-00333:-00288:003906.1545:03967
03968:-00090:-00360:-00108:003906.1545:03968
03969:-00145:-00376:+00124:003906.1545:03969
03970:-00008:-00375:+00324:003906.1545:03970
03971:-00087:-00381:+00106:003906.1545:03971
03972:+00001:-00284:-00171:003906.1545:03972
03973:+00065:-00307:-00020:004005.5520:03973
03974:+00085:-00220:+00044:004005.5520:03974
03975:+00060:-00237:-00030:004005.5520:03975
03976:+00155:-00115:+00067:004005.5520:03976
03977:+00174:-00076:+00063:004005.5520:03977
03978:+00195:-00019:+00023:003899.4882:03978
03979:+00129:-00011:-00086:003899.4882:03979
03980:+00111:+00014:-00115:003899.4882:03980
03981:+00129:+00089:-00050:003899.4882:03981
03982:+00096:+00186:+00191:003899.4882:03982
03983:+00054:+00166:+00091:003869.9611:03983
03984:+00003:+00249:+00006:003869.9611:03984
03985:-00026:+00266:+00025:003869.9611:03985
03986:-00043:+00281:-00063:003869.9611:03986
03987:-00129:+00293:+00010:003869.9611:03987
03988:-00125:+00275:+00001:003980.3701:03988
03989:-00201:+00293:+00019:003980.3701:03989
03990:-00189:+00269:+00164:003980.3701:03990
03991:-00153:+00258:+00158:003980.3701:03991
03992:-00153:+00252:+00001:003980.3701:03992
03993:-00132:+00215:-00001:003851.2783:03993
03994:-00075:+00149:-00030:003851.2783:03994
03995:-00081:+00086:-00091:003851.2783:03995
03996:-00052:+00021:-00010:003851.2783:03996
03997:-00035:-00018:+00121:003851.2783:03997
03998:-00036:-00139:+00172:003834.3620:03998
03999:-00078:-00152:+00096:003834.3620:03999
04000:-00062:-00201:+00029:003834.3620:04000
04001:-00095:-00281:-00129:003834.3620:04001
04002:-00114:-00266:+00051:003834.3620:04002
04003:-00067:-00307:+00111:003943.1025:04003
04004:-00102:-00323:-00028:003943.1025:04004
04005:-00052:-00308:+00078:003943.1025:04005
04006:+00004:-00223:+00049:003943.1025:04006
04007:+00017:-00276:-00009:003943.1025:04007
04008:+00042:-00186:+00193:003839.2812:04008
04009:+00109:-00169:+00197:003839.2812:04009
04010:+00094:-00142:+00096:003839.2812:04010
04011:+00103:-00061:-00017:003839.2812:04011
04012:+00050:+00014:-00212:003839.2812:04012
04013:+00041:+00030:-00179:003839.2812:04013
04014:+00072:+00077:-00091:003810.9907:04014
04015:+00066:+00120:-00004:003810.9907:04015
04016:+00053:+00173:+00074:003810.9907:04016
04017:+00074:+00158:+00109:003810.9907:04017
04018:+00024:+00166:-00006:003810.9907:04018
04019:+00035:+00169:-00044:003930.9348:04019
04020:+00005:+00181:-00064:003930.9348:04020
04021:-00025:+00163:-00070:003930.9348:04021
04022:-00049:+00172:-00084:003930.9348:04022
04023:-00072:+00137:-00008:003930.9348:04023
04024:-00075:+00128:-00044:003827.4553:04024
04025:-00063:+00090:-00073:003827.4553:04025
04026:-00081:+00066:-00055:003827.4553:04026
04027:-00063:+00042:-00090:003827.4553:04027
04028:-00044:+00006:-00094:003827.4553:04028
04029:-00057:-00020:-00081:003834.3620:04029
04030:-00014:-00023:-00093:003834.3620:04030
04031:-00023:-00013:-00115:003834.3620:04031
04032:-00004:-00038:-00101:003834.3620:04032
04033:-00007:-00038:-00125:003834.3620:04033
04034:+00005:-00013:-00086:003967.9343:04034
04035:+00022:-00040:-00063:003967.9343:04035
04036:+00035:-00024:-00066:003967.9343:04036
04037:+00049:-00038:-00070:003967.9343:04037
04038:+00036:-00027:+00057:003967.9343:04038
04039:+00042:-00011:-00023:003875.2199:04039
04040:+00008:-00021:-00029:003875.2199:04040
04041:+00039:+00000:+00013:003875.2199:04041
04042:+00050:+00013:-00001:003875.2199:04042
04043:+00057:+00037:-00028:003875.2199:04043
04044:-00008:+00027:-00146:003875.2199:04044
04045:+00014:+00056:-00059:003882.1091:04045
04046:+00030:+00081:+00001:003882.1091:04046
04047:-00005:+00096:+00244:003882.1091:04047
04048:-00023:+00101:+00303:003882.1091:04048
04049:-00028:+00123:+00096:003882.1091:04049
04050:-00039:+00134:+00066:003992.9868:04050
04051:+00053:+00135:+00016:003992.9868:04051
04052:+00016:+00136:-00009:003992.9868:04052
04053:-00012:+00156:+00033:003992.9868:04053
04054:+00045:+00147:+00076:003992.9868:04054
04055:+00038:+00135:+00117:003911.7731:04055
04056:+00019:+00143:+00046:003911.7731:04056
04057:-00006:+00126:+00028:003911.7731:04057
04058:-00019:+00079:+00147:003911.7731:04058
04059:-00027:+00050:+00078:003911.7731:04059
04060:-00059:+00011:-00083:003894.0632:04060
04061:-00049:-00028:-00114:003894.0632:04061
04062:-00119:-00053:+00034:003894.0632:04062
04063:-00092:-00103:+00131:003894.0632:04063
04064:-00096:-00154:+00040:003894.0632:04064
04065:-00106:-00183:-00067:004005.6560:04065
04066:-00107:-00196:+00257:004005.6560:04066
04067:-00089:-00274:+00287:004005.6560:04067
04068:-00179:-00286:-00033:004005.6560:04068
04069:-00163:-00306:-00315:004005.6560:04069
04070:-00091:-00314:-00334:003899.5334:04070
04071:-00097:-00301:-00011:003899.5334:04071
04072:-00086:-00284:+00228:003899.5334:04072
04073:-00085:-00285:+00215:003899.5334:04073
04074:+00009:-00207:+00031:003899.5334:04074
04075:+00038:-00185:+00054:003869.9433:04075
04076:+00074:-00132:+00057:003869.9433:04076
04077:+00059:-00069:+00003:003869.9433:04077
04078:+00084:-00051:-00003:003869.9433:04078
04079:+00139:+00011:-00020:003869.9433:04079
04080:+00118:+00052:-00034:003980.3701:04080
04081:+00068:+00061:+00021:003980.3701:04081
04082:+00061:+00114:+00057:003980.3701:04082
04083:+00036:+00144:-00071:003980.3701:04083
04084:-00011:+00193:-00147:003980.3701:04084
04085:+00010:+00225:-00010:003875.2377:04085
04086:+00001:+00250:-00013:003875.2377:04086
04087:-00047:+00258:+00010:003875.2377:04087
04088:-00059:+00258:+00065:003875.2377:04088
04089:-00031:+00281:+00190:003875.2377:04089
04090:-00092:+00261:-00087:003875.2377:04090
04091:-00104:+00264:-00035:003846.1816:04091
04092:-00112:+00214:+00059:003846.1816:04092
04093:-00114:+00207:-00031:003846.1816:04093
04094:-00112:+00156:-00077:003846.1816:04094
04095:-00113:+00099:+00001:003846.1816:04095
04096:-00074:-00016:+00010:003955.5578:04096
04097:-00063:-00027:-00023:003955.5578:04097
04098:-00035:-00073:+00126:003955.5578:04098
04099:+00012:-00128:+00173:003955.5578:04099
04100:+00000:-00164:+00195:003955.5578:04100
04101:-00024:-00201:+00241:003851.2160:04101
04102:+00007:-00251:+00127:003851.2160:04102
04103:-00039:-00237:+00080:003851.2160:04103
04104:-00028:-00263:-00076:003851.2160:04104
04105:-00001:-00238:-00042:003851.2160:04105
04106:-00026:-00261:-00044:003822.6142:04106
04107:+00014:-00197:+00042:003822.6142:04107
04108:+00038:-00204:+00120:003822.6142:04108
04109:+00062:-00162:+00134:003822.6142:04109
04110:+00060:-00151:+00042:003822.6142:04110
04111:+00086:-00108:-00013:003930.8894:04111
04112:+00107:-00050:-00065:003930.8894:04112
04113:+00081:-00034:-00074:003930.8894:04113
04114:+00052:+00045:+00040:003930.8894:04114
04115:+00055:+00099:+00066:003930.8894:04115
04116:+00060:+00118:-00006:003839.3168:04116
04117:+00022:+00145:-00017:003839.3168:04117
04118:+00027:+00138:-00061:003839.3168:04118
04119:-00013:+00131:-00086:003839.3168:04119
04120:-00008:+00122:-00006:003839.3168:04120
04121:-00010:+00126:+00060:003839.3168:04121
04122:-00026:+00110:+00003:003822.5708:04122
04123:-00054:+00070:-00043:003822.5708:04123
04124:-00058:+00093:-00073:003822.5708:04124
04125:-00074:+00025:-00106:003822.5708:04125
04126:-00098:+00021:-00069:003822.5708:04126
04127:-00097:-00001:-00068:003955.4567:04127
04128:-00079:-00034:-00035:003955.4567:04128
04129:-00074:-00014:-00038:003955.4567:04129
04130:-00053:-00036:-00058:003955.4567:04130
04131:-00025:-00049:-00089:003955.4567:04131
04132:-00025:-00038:-00098:003875.1928:04132
04133:+00021:-00009:-00096:003875.1928:04133
04134:+00054:-00007:-00057:003875.1928:04134
04135:+00093:+00010:-00080:003875.1928:04135
04136:+00090:+00032:+00055:003875.1928:04136
04137:+00092:+00033:+00074:003869.9611:04137
04138:+00035:+00028:-00117:003869.9611:04138
04139:+00002:+00056:-00012:003869.9611:04139
04140:+00047:+00081:+00017:003869.9611:04140
04141:+00001:+00052:-00004:003869.9611:04141
04142:+00013:+00060:+00026:003992.9306:04142
04143:+00003:+00060:-00004:003992.9306:04143
04144:+00002:+00092:-00103:003992.9306:04144
04145:+00000:+00122:-00082:003992.9306:04145
04146:-00008:+00122:+00075:003992.9306:04146
04147:+00002:+00142:+00194:003899.4968:04147
04148:-00016:+00119:+00203:003899.4968:04148
04149:-00022:+00138:+00166:003899.4968:04149
04150:-00034:+00161:-00030:003899.4968:04150
04151:-00033:+00172:-00048:003899.4968:04151
04152:-00037:+00188:-00023:003894.0270:04152
04153:-00014:+00171:-00005:003894.0270:04153
04154:+00008:+00151:-00016:003894.0270:04154
04155:+00008:+00124:+00054:003894.0270:04155
04156:+00006:+00083:+00081:003894.0270:04156
04157:-00007:+00040:+00102:004018.2626:04157
04158:-00014:+00044:+00047:004018.2626:04158
04159:-00013:+00048:-00001:004018.2626:04159
04160:-00067:+00017:-00024:004018.2626:04160
04161:-00095:-00048:+00035:004018.2626:04161
04162:-00112:-00058:-00016:003911.7182:04162
04163:-00158:-00127:+00025:003911.7182:04163
04164:-00139:-00189:-00089:003911.7182:04164
04165:-00152:-00174:-00155:003911.7182:04165
04166:-00175:-00236:-00117:003911.7182:04166
04167:-00153:-00227:-00003:003894.0270:04167
04168:-00147:-00226:+00004:003894.0270:04168
04169:-00065:-00246:-00047:003894.0270:04169
04170:-00050:-00236:+00017:003894.0270:04170
04171:+00027:-00237:+00091:003894.0270:04171
04172:+00016:-00176:-00066:003992.9401:04172
04173:+00079:-00175:-00070:003992.9401:04173
04174:+00139:-00121:-00014:003992.9401:04174
04175:+00097:-00129:+00022:003992.9401:04175
04176:+00065:-00092:+00013:003992.9401:04176
04177:+00122:-00077:+00047:003992.9401:04177
04178:+00102:-00026:+00113:003887.2434:04178
04179:+00096:+00004:+00101:003887.2434:04179
04180:+00057:+00065:-00024:003887.2434:04180
04181:+00032:+00047:-00085:003887.2434:04181
04182:+00027:+00114:-00134:003887.2434:04182
04183:-00017:+00146:-00061:003857.9768:04183
04184:-00038:+00153:+00044:003857.9768:04184
04185:-00048:+00175:+00138:003857.9768:04185
04186:-00048:+00218:+00027:003857.9768:04186
04187:-00092:+00220:-00047:003857.9768:04187
04188:-00124:+00225:-00012:003967.7119:04188
04189:-00162:+00227:-00040:003967.7119:04189
04190:-00156:+00178:+00042:003967.7119:04190
04191:-00165:+00172:+00049:003967.7119:04191
04192:-00160:+00168:-00053:003967.7119:04192
04193:-00142:+00129:-00073:003863.1538:04193
04194:-00164:+00088:+00062:003863.1538:04194
04195:-00127:+00046:-00067:003863.1538:04195
04196:-00124:+00019:-00055:003863.1538:04196
04197:-00091:-00017:-00012:003863.1538:04197
04198:-00053:-00046:+00072:003822.5883:04198
04199:-00054:-00099:+00136:003822.5883:04199
04200:-00016:-00087:+00139:003822.5883:04200
04201:+00029:-00114:+00050:003822.5883:04201
04202:+00020:-00133:+00040:003822.5883:04202
04203:+00064:-00159:+00043:003943.1850:04203
04204:+00053:-00160:+00014:003943.1850:04204
04205:+00077:-00131:+00017:003943.1850:04205
04206:+00091:-00160:-00010:003943.1850:04206
04207:+00068:-00120:+00073:003943.1850:04207
04208:+00083:-00114:+00071:003839.3078:04208
04209:+00034:-00093:-00021:003839.3078:04209
04210:+00033:-00039:-00027:003839.3078:04210
04211:+00034:-00010:-00016:003839.3078:04211
04212:+00031:+00010:-00075:003839.3078:04212
04213:+00010:+00041:+00034:003839.3078:04213
04214:+00053:+00086:+00077:003822.5883:04214
04215:+00007:+00141:+00042:003822.5883:04215
04216:+00023:+00155:+00041:003822.5883:04216
04217:+00027:+00190:-00033:003822.5883:04217
04218:-00003:+00170:-00080:003822.5883:04218
04219:-00039:+00168:-00084:003943.1301:04219
04220:-00058:+00147:-00048:003943.1301:04220
04221:-00069:+00119:-00060:003943.1301:04221
04222:-00070:+00086:-00039:003943.1301:04222
04223:-00069:+00099:-00077:003943.1301:04223
04224:-00065:+00065:-00092:003851.2519:04224
04225:-00054:+00038:-00091:003851.2519:04225
04226:-00042:+00012:-00071:003851.2519:04226
04227:-00031:+00000:-00094:003851.2519:04227
04228:-00038:-00037:-00076:003851.2519:04228
04229:-00027:-00052:-00065:003846.1464:04229
04230:-00026:-00052:-00071:003846.1464:04230
04231:-00013:-00046:-00081:003846.1464:04231
04232:-00009:-00055:-00131:003846.1464:04232
04233:+00025:-00027:-00114:003846.1464:04233
04234:+00040:-00009:-00133:003980.3518:04234
04235:+00056:-00031:-00046:003980.3518:04235
04236:+00067:-00012:+00047:003980.3518:04236
04237:+00056:+00003:-00028:003980.3518:04237
04238:+00051:+00018:+00147:003980.3518:04238
04239:+00086:+00016:+00045:003899.4699:04239
04240:+00032:-00009:-00058:003899.4699:04240
04241:+00031:+00034:-00091:003899.4699:04241
04242:-00009:+00040:-00145:003899.4699:04242
04243:+00002:+00070:-00098:003899.4699:04243
04244:+00032:+00068:-00044:003894.1354:04244
04245:+00058:+00100:+00185:003894.1354:04245
04246:+00044:+00103:+00285:003894.1354:04246
04247:+00005:+00158:+00196:003894.1354:04247
04248:-00011:+00172:+00005:003894.1354:04248
04249:+00003:+00201:-00005:004018.2436:04249
04250:+00028:+00196:+00125:004018.2436:04250
04251:+00033:+00227:+00117:004018.2436:04251
04252:-00008:+00239:+00079:004018.2436:04252
04253:+00058:+00218:+00082:004018.2436:04253
04254:+00048:+00197:+00036:004018.2436:04254
04255:+00004:+00176:-00058:003924.0898:04255
04256:-00026:+00137:+00076:003924.0898:04256
04257:-00020:+00156:+00127:003924.0898:04257
04258:-00045:+00112:+00088:003924.0898:04258
04259:-00104:+00083:+00083:003924.0898:04259
04260:-00094:+00006:+00023:003894.0632:04260
04261:-00180:-00054:-00018:003894.0632:04261
04262:-00164:-00107:-00063:003894.0632:04262
04263:-00195:-00202:-00038:003894.0632:04263
04264:-00208:-00257:+00032:003894.0632:04264
04265:-00224:-00323:+00070:004018.2626:04265
04266:-00194:-00361:+00022:004018.2626:04266
04267:-00194:-00415:-00114:004018.2626:04267
04268:-00145:-00396:-00009:004018.2626:04268
04269:-00047:-00397:+00066:004018.2626:04269
04270:-00015:-00394:+00004:003899.4882:04270
04271:+00074:-00352:-00082:003899.4882:04271
04272:+00134:-00273:-00009:003899.4882:04272
04273:+00145:-00242:+00021:003899.4882:04273
04274:+00158:-00187:+00087:003899.4882:04274
04275:+00180:-00127:+00155:003894.0541:04275
04276:+00246:-00068:+00107:003894.0541:04276
04277:+00208:+00004:-00022:003894.0541:04277
04278:+00212:+00034:-00042:003894.0541:04278
04279:+00185:+00041:-00059:003894.0541:04279
04280:+00136:+00089:-00132:003980.3608:04280
04281:+00102:+00122:-00027:003980.3608:04281
04282:+00060:+00169:+00065:003980.3608:04282
04283:+00002:+00178:-00033:003980.3608:04283
04284:-00117:+00213:-00018:003980.3608:04284
04285:-00159:+00253:-00044:003887.1528:04285
04286:-00205:+00224:-00149:003887.1528:04286
04287:-00273:+00228:+00021:003887.1528:04287
04288:-00214:+00253:+00108:003887.1528:04288
04289:-00245:+00237:+00016:003887.1528:04289
04290:-00221:+00242:+00068:003858.1191:04290
04291:-00159:+00213:+00080:003858.1191:04291
04292:-00146:+00179:+00061:003858.1191:04292
04293:-00078:+00140:+00104:003858.1191:04293
04294:-00053:+00071:+00005:003858.1191:04294
04295:+00011:+00050:+00003:003968.0456:04295
04296:+00003:-00041:-00039:003968.0456:04296
04297:+00003:-00093:-00003:003968.0456:04297
04298:-00005:-00151:+00139:003968.0456:04298
04299:+00042:-00207:+00095:003968.0456:04299
04300:+00005:-00261:+00079:003863.2521:04300
04301:+00010:-00282:+00096:003863.2521:04301
04302:+00032:-00284:+00065:003863.2521:04302
04303:-00039:-00280:+00061:003863.2521:04303
04304:+00019:-00291:+00119:003863.2521:04304
04305:+00004:-00223:+00138:003863.2521:04305
04306:+00024:-00218:+00061:003834.4758:04306
04307:+00033:-00183:+00033:003834.4758:04307
04308:+00022:-00147:+00001:003834.4758:04308
04309:+00060:-00123:-00100:003834.4758:04309
04310:+00019:-00080:-00066:003834.4758:04310
04311:+00062:-00051:-00073:003955.6960:04311
04312:+00020:-00016:-00021:003955.6960:04312
04313:+00020:+00029:+00025:003955.6960:04313
04314:+00032:+00057:+00047:003955.6960:04314
04315:+00021:+00108:+00036:003955.6960:04315
04316:+00003:+00116:-00080:003863.3151:04316
04317:+00043:+00158:-00053:003863.3151:04317
04318:+00043:+00169:-00036:003863.3151:04318
04319:+00026:+00149:-00037:003863.3151:04319
04320:+00019:+00145:+00010:003863.3151:04320
04321:+00026:+00116:+00012:003846.3317:04321
04322:-00003:+00100:-00038:003846.3317:04322
04323:-00027:+00073:-00073:003846.3317:04323
04324:-00037:+00028:-00055:003846.3317:04324
04325:-00023:+00034:-00065:003846.3317:04325
04326:-00025:-00016:-00106:003993.2221:04326
04327:-00013:-00018:-00075:003993.2221:04327
04328:-00009:-00064:-00070:003993.2221:04328
04329:+00014:-00067:-00052:003993.2221:04329
04330:+00046:-00053:-00055:003993.2221:04330
04331:+00048:-00041:-00064:003887.4614:04331
04332:+00025:-00044:-00038:003887.4614:04332
04333:+00026:-00031:-00040:003887.4614:04333
04334:+00014:-00026:-00075:003887.4614:04334
04335:-00008:-00035:+00035:003887.4614:04335
04336:+00046:-00035:+00024:003894.0183:04336
04337:+00002:-00023:+00015:003894.0183:04337
04338:+00030:+00007:-00030:003894.0183:04338
04339:+00033:+00016:+00028:003894.0183:04339
04340:+00035:+00035:-00127:003894.0183:04340
04341:+00006:+00023:-00223:004018.3103:04341
04342:+00029:+00090:-00087:004018.3103:04342
04343:+00057:+00100:+00064:004018.3103:04343
04344:+00048:+00105:+00210:004018.3103:04344
04345:+00033:+00170:+00285:004018.3103:04345
04346:+00014:+00185:+00006:003936.4841:04346
04347:-00021:+00245:-00078:003936.4841:04347
04348:+00018:+00266:+00047:003936.4841:04348
04349:+00034:+00242:+00071:003936.4841:04349
04350:-00004:+00255:+00093:003936.4841:04350
04351:-00023:+00222:+00134:003936.4841:04351
04352:-00020:+00197:+00065:003918.4309:04352
04353:-00086:+00158:-00063:003918.4309:04353
04354:-00088:+00154:+00016:003918.4309:04354
04355:-00064:+00091:+00032:003918.4309:04355
04356:-00065:+00075:-00017:003918.4309:04356
04357:-00067:+00058:-00007:004043.9570:04357
04358:-00060:+00011:-00046:004043.9570:04358
04359:-00078:-00063:+00064:004043.9570:04359
04360:-00108:-00071:+00071:004043.9570:04360
04361:-00110:-00106:+00051:004043.9570:04361
04362:-00124:-00184:-00163:003936.4841:04362
04363:-00136:-00218:-00150:003936.4841:04363
04364:-00066:-00265:+00156:003936.4841:04364
04365:-00081:-00335:-00035:003936.4841:04365
04366:-00053:-00284:-00232:003936.4841:04366
04367:+00005:-00335:-00131:003906.1723:04367
04368:+00126:-00254:+00107:003906.1723:04368
04369:+00033:-00353:+00177:003906.1723:04369
04370:+00067:-00224:-00030:003906.1723:04370
04371:+00038:-00272:+00008:003906.1723:04371
04372:+00175:-00133:+00025:004031.0930:04372
04373:+00105:-00204:-00015:004031.0930:04373
04374:+00121:-00112:+00045:004031.0930:04374
04375:+00140:-00083:+00186:004031.0930:04375
04376:+00137:+00000:+00050:004031.0930:04376
04377:+00124:-00005:-00121:003911.7824:04377
04378:+00076:+00050:-00015:003911.7824:04378
04379:+00034:+00059:-00037:003911.7824:04379
04380:+00016:+00102:+00058:003911.7824:04380
04381:-00008:+00117:+00014:003911.7824:04381
04382:+00014:+00188:-00040:003894.0087:04382
04383:-00058:+00190:-00039:003894.0087:04383
04384:-00102:+00169:+00003:003894.0087:04384
04385:-00149:+00216:-00065:003894.0087:04385
04386:-00111:+00193:+00013:003894.0087:04386
04387:-00139:+00207:+00138:003992.9306:04387
04388:-00165:+00200:+00004:003992.9306:04388
04389:-00157:+00203:+00004:003992.9306:04389
04390:-00129:+00186:+00065:003992.9306:04390
04391:-00096:+00151:-00005:003992.9306:04391
04392:-00095:+00129:+00021:003899.4423:04392
04393:-00113:+00069:+00075:003899.4423:04393
04394:-00085:+00020:+00010:003899.4423:04394
04395:-00085:-00017:-00001:003899.4423:04395
04396:-00034:-00042:+00044:003899.4423:04396
04397:-00035:-00125:+00072:003869.9162:04397
04398:-00073:-00115:+00135:003869.9162:04398
04399:-00038:-00159:+00082:003869.9162:04399
04400:-00041:-00169:-00042:003869.9162:04400
04401:+00013:-00174:+00094:003869.9162:04401
04402:+00033:-00160:+00043:003967.8786:04402
04403:+00001:-00190:+00104:003967.8786:04403
04404:+00045:-00130:+00003:003967.8786:04404
04405:+00047:-00088:-00010:003967.8786:04405
04406:+00039:-00096:+00011:003967.8786:04406
04407:+00060:-00062:+00125:003875.1657:04407
04408:+00058:-00028:+00121:003875.1657:04408
04409:+00012:-00008:+00015:003875.1657:04409
04410:+00016:+00026:-00102:003875.1657:04410
04411:-00010:+00030:-00095:003875.1657:04411
04412:-00001:+00094:-00105:003875.1657:04412
04413:+00009:+00141:-00044:003857.9860:04413
04414:+00043:+00118:-00009:003857.9860:04414
04415:+00025:+00148:-00045:003857.9860:04415
04416:+00033:+00172:+00012:003857.9860:04416
04417:+00010:+00151:-00022:003857.9860:04417
04418:-00006:+00157:-00029:003967.9160:04418
04419:+00005:+00171:-00062:003967.9160:04419
04420:-00013:+00121:-00065:003967.9160:04420
04421:-00052:+00086:-00047:003967.9160:04421
04422:-00032:+00110:-00045:003967.9160:04422
04423:-00041:+00055:-00095:003887.2888:04423
04424:-00043:+00029:-00067:003887.2888:04424
04425:-00026:+00013:-00067:003887.2888:04425
04426:-00025:-00020:-00071:003887.2888:04426
04427:-00024:-00009:-00054:003887.2888:04427
04428:+00016:-00049:-00073:003881.9655:04428
04429:+00028:-00044:-00119:003881.9655:04429
04430:+00008:-00044:-00110:003881.9655:04430
04431:+00042:-00045:-00112:003881.9655:04431
04432:+00039:-00056:-00098:003881.9655:04432
04433:+00063:-00064:-00083:004005.7126:04433
04434:+00100:-00085:+00102:004005.7126:04434
04435:+00100:-00075:+00016:004005.7126:04435
04436:+00041:-00070:+00087:004005.7126:04436
04437:+00090:-00114:+00070:004005.7126:04437
04438:+00052:-00100:-00038:003924.1457:04438
04439:+00038:-00113:-00098:003924.1457:04439
04440:-00006:-00062:-00154:003924.1457:04440
04441:+00005:-00026:-00141:003924.1457:04441
04442:-00028:-00018:-00017:003924.1457:04442
04443:-00037:+00055:+00264:003918.4768:04443
04444:+00013:+00076:+00378:003918.4768:04444
04445:-00042:+00152:+00206:003918.4768:04445
04446:-00045:+00174:+00034:003918.4768:04446
04447:+00003:+00234:+00113:003918.4768:04447
04448:+00032:+00284:+00163:004031.0930:04448
04449:+00029:+00299:-00003:004031.0930:04449
04450:+00058:+00321:-00037:004031.0930:04450
04451:+00091:+00311:-00014:004031.0930:04451
04452:+00052:+00254:+00010:004031.0930:04452
04453:-00005:+00219:-00028:003936.4841:04453
04454:-00066:+00188:+00105:003936.4841:04454
04455:-00051:+00188:+00270:003936.4841:04455
04456:-00126:+00109:+00111:003936.4841:04456
04457:-00165:+00075:-00008:003936.4841:04457
04458:-00123:-00002:-00025:003906.2360:04458
04459:-00155:-00041:-00149:003906.2360:04459
04460:-00152:-00103:-00125:003906.2360:04460
04461:-00185:-00179:+00002:003906.2360:04461
04462:-00211:-00257:+00081:003906.2360:04462
04463:-00213:-00274:+00078:004018.2724:04463
04464:-00196:-00329:-00024:004018.2724:04464
04465:-00200:-00358:+00026:004018.2724:04465
04466:-00124:-00372:+00032:004018.2724:04466
04467:-00102:-00372:-00014:004018.2724:04467
04468:-00053:-00351:-00095:003911.7458:04468
04469:+00051:-00320:-00110:003911.7458:04469
04470:+00108:-00280:+00064:003911.7458:04470
04471:+00118:-00263:+00151:003911.7458:04471
04472:+00131:-00198:-00013:003911.7458:04472
04473:+00147:-00090:-00078:003911.7458:04473
04474:+00239:-00082:+00010:003881.9838:04474
04475:+00300:-00022:+00175:003881.9838:04475
04476:+00218:+00000:+00022:003881.9838:04476
04477:+00245:+00054:-00045:003881.9838:04477
04478:+00098:+00075:-00071:003881.9838:04478
04479:+00127:+00125:-00057:003992.9208:04479
04480:-00006:+00123:-00032:003992.9208:04480
04481:-00055:+00177:+00125:003992.9208:04481
04482:-00090:+00177:+00030:003992.9208:04482
04483:-00191:+00213:-00079:003992.9208:04483
04484:-00184:+00212:-00031:003875.1296:04484
04485:-00227:+00230:-00104:003875.1296:04485
04486:-00257:+00213:-00023:003875.1296:04486
04487:-00203:+00250:+00010:003875.1296:04487
04488:-00223:+00248:+00046:003875.1296:04488
04489:-00171:+00219:-00002:003846.1020:04489
04490:-00145:+00183:+00094:003846.1020:04490
04491:-00036:+00138:+00156:003846.1020:04491
04492:-00053:+00075:+00034:003846.1020:04492
04493:+00011:+00047:+00039:003846.1020:04493
04494:+00024:-00034:-00001:003955.4658:04494
04495:+00031:-00065:+00038:003955.4658:04495
04496:+00027:-00130:-00028:003955.4658:04496
04497:+00041:-00217:+00036:003955.4658:04497
04498:+00028:-00208:+00066:003955.4658:04498
04499:+00038:-00250:+00051:003839.3698:04499
04500:+00061:-00254:+00156:003839.3698:04500
04501:+00036:-00266:+00126:003839.3698:04501
04502:+00065:-00236:+00122:003839.3698:04502
04503:+00050:-00219:+00029:003839.3698:04503
04504:+00059:-00162:+00145:003822.5444:04504
04505:+00039:-00172:+00134:003822.5444:04505
04506:+00030:-00155:+00091:003822.5444:04506
04507:-00006:-00091:+00007:003822.5444:04507
04508:-00016:-00042:-00091:003822.5444:04508
04509:-00024:-00044:-00171:003822.5444:04509
04510:-00053:+00010:+00035:003930.8527:04510
04511:+00000:+00004:+00013:003930.8527:04511
04512:-00071:+00065:+00045:003930.8527:04512
04513:-00003:+00043:+00019:003930.8527:04513
04514:-00037:+00089:-00012:003930.8527:04514
04515:-00023:+00111:-00086:003815.7194:04515
04516:-00021:+00146:-00016:003815.7194:04516
04517:+00018:+00144:-00009:003815.7194:04517
04518:+00028:+00133:-00079:003815.7194:04518
04519:+00032:+00156:+00011:003815.7194:04519
04520:+00009:+00131:+00004:003810.8000:04520
04521:+00002:+00105:-00074:003810.8000:04521
04522:-00009:+00088:-00069:003810.8000:04522
04523:-00004:+00066:-00071:003810.8000:04523
04524:-00012:+00063:-00097:003810.8000:04524
04525:-00014:+00033:-00094:003930.8710:04525
04526:-00025:+00034:-00048:003930.8710:04526
04527:-00042:-00001:-00082:003930.8710:04527
04528:-00030:+00018:-00096:003930.8710:04528
04529:-00038:-00002:-00068:003930.8710:04529
04530:-00035:+00001:-00153:003851.1274:04530
04531:-00048:-00001:-00134:003851.1274:04531
04532:-00021:+00009:-00130:003851.1274:04532
04533:-00028:+00018:-00142:003851.1274:04533
04534:-00002:+00034:-00173:003851.1274:04534
04535:-00008:+00029:-00128:003846.1904:04535
04536:+00008:+00030:-00098:003846.1904:04536
04537:+00014:+00009:+00046:003846.1904:04537
04538:+00045:-00003:+00115:003846.1904:04538
04539:-00027:-00002:+00067:003846.1904:04539
04540:-00013:+00007:+00085:003846.1904:04540
04541:-00028:+00007:-00117:003980.3701:04541
04542:-00043:+00083:-00234:003980.3701:04542
04543:-00017:+00095:-00101:003980.3701:04543
04544:-00004:+00108:-00096:003980.3701:04544
04545:-00014:+00117:-00074:003980.3701:04545
04546:-00028:+00139:+00169:003887.2709:04546
04547:+00027:+00134:+00250:003887.2709:04547
04548:+00018:+00175:+00058:003887.2709:04548
04549:-00006:+00186:+00089:003887.2709:04549
04550:+00068:+00232:+00126:003887.2709:04550
04551:+00077:+00250:+00118:003881.8757:04551
04552:+00079:+00259:+00067:003881.8757:04552
04553:+00083:+00277:+00135:003881.8757:04553
04554:+00076:+00221:+00093:003881.8757:04554
04555:+00022:+00193:+00026:003881.8757:04555
04556:-00046:+00138:+00066:004005.5900:04556
04557:-00072:+00111:+00149:004005.5900:04557
04558:-00127:+00044:+00022:004005.5900:04558
04559:-00124:+00003:-00003:004005.5900:04559
04560:-00108:-00048:+00034:004005.5900:04560
04561:-00162:-00094:-00058:003911.7365:04561
04562:-00135:-00132:-00037:003911.7365:04562
04563:-00105:-00159:+00027:003911.7365:04563
04564:-00155:-00196:+00009:003911.7365:04564
04565:-00167:-00257:-00027:003911.7365:04565
04566:-00157:-00295:+00099:003894.0903:04566
04567:-00138:-00302:-00014:003894.0903:04567
04568:-00136:-00337:+00027:003894.0903:04568
04569:-00068:-00288:+00014:003894.0903:04569
04570:-00060:-00343:+00031:003894.0903:04570
04571:-00039:-00310:-00026:003992.9306:04571
04572:+00002:-00295:+00042:003992.9306:04572
04573:+00020:-00239:+00113:003992.9306:04573
04574:+00017:-00252:+00063:003992.9306:04574
04575:+00035:-00186:-00064:003992.9306:04575
04576:+00075:-00144:-00088:003899.4882:04576
04577:+00066:-00128:-00080:003899.4882:04577
04578:+00104:-00040:-00139:003899.4882:04578
04579:+00082:+00002:-00016:003899.4882:04579
04580:+00106:+00023:-00001:003899.4882:04580
04581:+00106:+00133:-00052:003870.0141:04581
04582:+00123:+00161:+00020:003870.0141:04582
04583:+00091:+00220:+00072:003870.0141:04583
04584:+00047:+00261:+00015:003870.0141:04584
04585:+00000:+00292:+00055:003870.0141:04585
04586:-00038:+00289:-00022:003980.3979:04586
04587:-00091:+00285:-00081:003980.3979:04587
04588:-00064:+00310:-00004:003980.3979:04588
04589:-00138:+00276:+00050:003980.3979:04589
04590:-00154:+00279:+00017:003980.3979:04590
04591:-00178:+00265:-00045:003980.3979:04591
04592:-00152:+00227:-00044:003875.2199:04592
04593:-00162:+00216:-00025:003875.2199:04593
04594:-00124:+00138:+00006:003875.2199:04594
04595:-00121:+00078:+00013:003875.2199:04595
04596:-00076:+00027:+00001:003875.2199:04596
04597:-00056:+00005:+00081:003846.1376:04597
04598:-00018:-00052:+00156:003846.1376:04598
04599:-00032:-00128:+00151:003846.1376:04599
04600:-00018:-00146:+00158:003846.1376:04600
04601:+00011:-00182:+00086:003846.1376:04601
04602:-00007:-00220:+00004:003967.9436:04602
04603:+00023:-00214:-00016:003967.9436:04603
04604:+00014:-00239:-00016:003967.9436:04604
04605:+00041:-00264:+00088:003967.9436:04605
04606:+00059:-00238:+00066:003967.9436:04606
04607:+00075:-00210:+00001:003851.0915:04607
04608:+00034:-00217:+00100:003851.0915:04608
04609:+00074:-00150:+00049:003851.0915:04609
04610:+00076:-00119:+00019:003851.0915:04610
04611:+00086:-00057:+00122:003851.0915:04611
04612:+00089:-00047:+00132:003834.2827:04612
04613:+00025:+00024:-00012:003834.2827:04613
04614:+00016:+00062:-00115:003834.2827:04614
04615:+00014:+00087:-00096:003834.2827:04615
04616:-00003:+00129:-00022:003834.2827:04616
04617:-00024:+00127:-00031:003943.2307:04617
04618:-00051:+00124:-00017:003943.2307:04618
04619:-00020:+00122:+00000:003943.2307:04619
04620:-00028:+00118:-00045:003943.2307:04620
04621:-00054:+00130:-00024:003943.2307:04621
04622:-00036:+00095:+00019:003863.1357:04622
04623:-00073:+00086:+00015:003863.1357:04623
04624:-00060:+00055:-00009:003863.1357:04624
04625:-00045:+00060:-00120:003863.1357:04625
04626:-00070:+00023:-00121:003863.1357:04626
04627:-00079:+00003:-00070:003863.1357:04627
04628:-00086:-00015:-00054:003857.9589:04628
04629:-00049:-00048:-00059:003857.9589:04629
04630:-00032:-00061:-00076:003857.9589:04630
04631:+00017:-00042:-00083:003857.9589:04631
04632:+00012:-00065:-00149:003857.9589:04632
04633:+00026:-00057:-00088:003980.3608:04633
04634:+00090:-00026:-00071:003980.3608:04634
04635:+00113:-00031:-00026:003980.3608:04635
04636:+00121:+00003:+00023:003980.3608:04636
04637:+00093:-00002:+00004:003980.3608:04637
04638:+00063:+00012:-00108:003899.5151:04638
04639:+00018:+00034:-00100:003899.5151:04639
04640:+00033:+00067:-00117:003899.5151:04640
04641:+00019:+00081:+00065:003899.5151:04641
04642:+00057:+00077:+00088:003899.5151:04642
04643:-00012:+00086:-00061:003881.9206:04643
04644:+00032:+00102:-00137:003881.9206:04644
04645:-00007:+00087:-00112:003881.9206:04645
04646:+00025:+00133:-00013:003881.9206:04646
04647:+00034:+00146:+00142:003881.9206:04647
04648:+00038:+00172:+00352:004031.0737:04648
04649:+00042:+00190:+00051:004031.0737:04649
04650:-00012:+00176:+00022:004031.0737:04650
04651:+00031:+00185:+00084:004031.0737:04651
04652:-00002:+00146:-00018:004031.0737:04652
04653:-00036:+00171:-00064:003924.0622:04653
04654:+00012:+00100:+00012:003924.0622:04654
04655:+00006:+00085:+00079:003924.0622:04655
04656:-00037:+00056:+00166:003924.0622:04656
04657:-00042:+00039:+00172:003924.0622:04657
04658:-00069:+00015:+00107:003906.2089:04658
04659:-00041:+00049:+00108:003906.2089:04659
04660:-00043:-00020:+00036:003906.2089:04660
04661:-00098:-00027:-00040:003906.2089:04661
04662:-00103:-00096:-00097:003906.2089:04662
04663:-00100:-00070:-00078:004018.3864:04663
04664:-00118:-00154:-00082:004018.3864:04664
04665:-00128:-00174:-00025:004018.3864:04665
04666:-00110:-00196:+00088:004018.3864:04666
04667:-00094:-00263:+00022:004018.3864:04667
04668:-00103:-00302:+00198:003911.6999:04668
04669:-00052:-00345:+00285:003911.6999:04669
04670:-00050:-00336:-00039:003911.6999:04670
04671:-00030:-00344:-00193:003911.6999:04671
04672:+00000:-00338:-00114:003911.6999:04672
04673:+00012:-00294:-00001:003881.9655:04673
04674:+00019:-00281:+00022:003881.9655:04674
04675:+00029:-00196:+00057:003881.9655:04675
04676:+00045:-00138:+00074:003881.9655:04676
04677:+00072:-00102:+00072:003881.9655:04677
04678:+00085:-00031:+00004:003992.9025:04678
04679:+00119:+00014:-00017:003992.9025:04679
04680:+00117:+00027:-00013:003992.9025:04680
04681:+00099:+00069:+00036:003992.9025:04681
04682:+00110:+00073:-00007:003992.9025:04682
04683:+00055:+00132:+00001:003887.3164:04683
04684:-00012:+00163:+00017:003887.3164:04684
04685:-00032:+00206:-00062:003887.3164:04685
04686:-00077:+00251:-00108:003887.3164:04686
04687:-00101:+00251:-00055:003887.3164:04687
04688:-00124:+00264:+00006:003887.3164:04688
04689:-00134:+00260:+00127:003857.9589:04689
04690:-00126:+00252:+00128:003857.9589:04690
04691:-00127:+00257:+00088:003857.9589:04691
04692:-00132:+00263:-00001:003857.9589:04692
04693:-00113:+00227:+00045:003857.9589:04693
04694:-00100:+00196:+00075:003967.8510:04694
04695:-00079:+00135:-00006:003967.8510:04695
04696:-00087:+00105:-00054:003967.8510:04696
04697:-00051:+00046:-00029:003967.8510:04697
04698:-00044:-00033:+00058:003967.8510:04698
04699:-00033:-00078:+00110:003851.2253:04699
04700:-00052:-00134:+00073:003851.2253:04700
04701:-00058:-00165:-00021:003851.2253:04701
04702:-00034:-00234:-00021:003851.2253:04702
04703:-00023:-00253:+00010:003851.2253:04703
04704:-00015:-00297:+00099:003822.5793:04704
04705:-00012:-00269:+00133:003822.5793:04705
04706:+00001:-00258:+00176:003822.5793:04706
04707:+00004:-00263:+00189:003822.5793:04707
04708:+00026:-00225:+00099:003822.5793:04708
04709:+00004:-00223:+00057:003930.9443:04709
04710:+00025:-00202:+00028:003930.9443:04710
04711:+00034:-00136:-00104:003930.9443:04711
04712:+00062:-00144:-00063:003930.9443:04712
04713:+00079:-00071:-00012:003930.9443:04713
04714:+00077:-00038:-00014:003827.4643:04714
04715:+00054:-00019:-00028:003827.4643:04715
04716:+00094:+00045:-00002:003827.4643:04716
04717:+00082:+00055:-00068:003827.4643:04717
04718:+00050:+00092:-00059:003827.4643:04718
04719:+00074:+00118:+00099:003827.4643:04719
04720:+00058:+00118:+00025:003799.3339:04720
04721:+00031:+00143:-00021:003799.3339:04721
04722:+00000:+00119:+00010:003799.3339:04722
04723:-00041:+00123:-00022:003799.3339:04723
04724:-00030:+00075:-00107:003799.3339:04724
04725:-00019:+00073:-00074:003930.9077:04725
04726:-00028:+00063:-00058:003930.9077:04726
04727:-00052:+00028:-00021:003930.9077:04727
04728:-00016:+00009:-00058:003930.9077:04728
04729:-00037:+00006:-00075:003930.9077:04729
04730:-00004:-00023:-00125:003851.1982:04730
04731:-00027:-00018:-00116:003851.1982:04731
04732:-00017:-00024:-00072:003851.1982:04732
04733:-00016:-00031:-00094:003851.1982:04733
04734:-00024:-00010:-00095:003851.1982:04734
04735:-00012:-00012:-00085:003834.2653:04735
04736:+00002:-00016:-00103:003834.2653:04736
04737:-00007:-00005:-00131:003834.2653:04737
04738:+00013:+00015:-00094:003834.2653:04738
04739:+00021:+00039:-00107:003834.2653:04739
04740:+00010:+00042:-00027:003980.4355:04740
04741:+00021:+00084:-00011:003980.4355:04741
04742:-00016:+00081:+00145:003980.4355:04742
04743:+00033:+00070:+00068:003980.4355:04743
04744:+00001:+00105:-00180:003980.4355:04744
04745:+00015:+00127:-00252:003899.5151:04745
04746:-00011:+00153:-00173:003899.5151:04746
04747:+00031:+00134:-00110:003899.5151:04747
04748:+00012:+00153:-00120:003899.5151:04748
04749:+00049:+00168:+00321:003899.5151:04749
04750:+00038:+00168:+00376:003882.0285:04750
04751:-00007:+00211:+00161:003882.0285:04751
04752:-00001:+00195:+00146:003882.0285:04752
04753:+00050:+00197:+00163:003882.0285:04753
04754:+00031:+00183:+00050:003882.0285:04754
04755:+00003:+00197:-00030:003882.0285:04755
04756:+00044:+00165:+00040:004018.2912:04756
04757:+00040:+00144:+00045:004018.2912:04757
04758:+00036:+00108:+00047:004018.2912:04758
04759:+00027:+00112:+00157:004018.2912:04759
04760:+00011:+00044:+00107:004018.2912:04760
04761:-00059:+00039:+00066:003924.0715:04761
04762:-00075:+00018:+00025:003924.0715:04762
04763:-00102:-00012:-00077:003924.0715:04763
04764:-00148:-00039:-00050:003924.0715:04764
04765:-00161:-00086:+00163:003924.0715:04765
04766:-00150:-00119:-00101:003906.1271:04766
04767:-00136:-00178:+00118:003906.1271:04767
04768:-00104:-00283:+00313:003906.1271:04768
04769:-00092:-00332:+00040:003906.1271:04769
04770:-00148:-00353:-00318:003906.1271:04770
04771:-00062:-00358:-00161:004018.2536:04771
04772:-00049:-00333:-00059:004018.2536:04772
04773:+00010:-00373:+00079:004018.2536:04773
04774:-00030:-00370:+00037:004018.2536:04774
04775:+00063:-00313:+00006:004018.2536:04775
04776:+00087:-00255:-00010:003911.6909:04776
04777:+00094:-00239:-00031:003911.6909:04777
04778:+00086:-00183:-00004:003911.6909:04778
04779:+00082:-00132:+00026:003911.6909:04779
04780:+00183:-00073:+00049:003911.6909:04780
04781:+00164:-00061:+00097:003894.0449:04781
04782:+00162:-00022:-00045:003894.0449:04782
04783:+00070:+00034:-00082:003894.0449:04783
04784:+00091:+00110:-00141:003894.0449:04784
04785:+00045:+00104:-00163:003894.0449:04785
04786:-00001:+00185:-00089:004018.2912:04786
04787:-00026:+00238:-00022:004018.2912:04787
04788:-00048:+00231:+00075:004018.2912:04788
04789:-00065:+00264:+00040:004018.2912:04789
04790:-00098:+00274:+00083:004018.2912:04790
04791:-00108:+00273:+00110:003899.4968:04791
04792:-00123:+00287:+00075:003899.4968:04792
04793:-00129:+00283:+00052:003899.4968:04793
04794:-00120:+00293:+00032:003899.4968:04794
04795:-00123:+00232:+00050:003899.4968:04795
04796:-00137:+00210:-00029:003881.9746:04796
04797:-00142:+00149:+00037:003881.9746:04797
04798:-00136:+00130:-00044:003881.9746:04798
04799:-00124:+00112:-00071:003881.9746:04799
04800:-00073:+00044:-00006:003881.9746:04800
04801:-00071:+00015:+00144:003992.9118:04801
04802:-00064:-00036:+00131:003992.9118:04802
04803:-00018:-00108:+00156:003992.9118:04803
04804:-00005:-00102:+00085:003992.9118:04804
04805:+00013:-00140:-00045:003992.9118:04805
04806:+00029:-00147:+00082:003887.2800:04806
04807:+00019:-00159:+00023:003887.2800:04807
04808:+00046:-00160:+00044:003887.2800:04808
04809:+00063:-00169:+00048:003887.2800:04809
04810:+00044:-00134:+00013:003887.2800:04810
04811:+00046:-00144:+00039:003869.9611:04811
04812:+00052:-00104:-00036:003869.9611:04812
04813:+00024:-00085:-00040:003869.9611:04813
04814:+00047:-00060:+00019:003869.9611:04814
04815:+00061:-00048:-00025:003869.9611:04815
04816:+00022:+00000:-00043:003869.9611:04816
04817:+00038:+00023:+00041:003980.3884:04817
04818:+00043:+00066:+00046:003980.3884:04818
04819:+00030:+00070:+00028:003980.3884:04819
04820:+00004:+00072:+00049:003980.3884:04820
04821:+00043:+00088:+00012:003980.3884:04821
04822:+00012:+00108:-00093:003875.2199:04822
04823:+00004:+00096:-00120:003875.2199:04823
04824:-00008:+00083:-00040:003875.2199:04824
04825:-00006:+00062:-00054:003875.2199:04825
04826:-00004:+00043:-00056:003875.2199:04826
04827:+00001:+00010:-00032:003882.0644:04827
04828:-00024:-00009:-00072:003882.0644:04828
04829:-00037:-00036:-00080:003882.0644:04829
04830:+00014:-00047:-00070:003882.0644:04830
04831:+00012:-00043:-00082:003882.0644:04831
04832:-00005:-00047:-00085:004005.6276:04832
04833:+00025:-00048:-00064:004005.6276:04833
04834:+00038:-00049:-00039:004005.6276:04834
04835:+00041:-00031:-00071:004005.6276:04835
04836:+00073:+00002:-00070:004005.6276:04836
04837:+00060:-00019:-00028:003924.0349:04837
04838:+00076:-00035:-00040:003924.0349:04838
04839:+00038:-00011:-00063:003924.0349:04839
04840:+00080:+00016:-00009:003924.0349:04840
04841:+00094:+00003:+00057:003924.0349:04841
04842:+00094:-00003:+00071:003906.2543:04842
04843:+00060:+00034:-00123:003906.2543:04843
04844:+00020:+00069:-00107:003906.2543:04844
04845:+00031:+00079:-00023:003906.2543:04845
04846:+00008:+00111:+00197:003906.2543:04846
04847:+00009:+00157:+00247:004044.0146:04847
04848:-00006:+00170:+00172:004044.0146:04848
04849:+00023:+00199:+00000:004044.0146:04849
04850:+00058:+00221:+00037:004044.0146:04850
04851:+00062:+00195:-00014:004044.0146:04851
04852:+00006:+00232:+00044:003936.5126:04852
04853:+00028:+00215:+00058:003936.5126:04853
04854:-00005:+00204:+00087:003936.5126:04854
04855:-00001:+00150:+00006:003936.5126:04855
04856:-00070:+00174:+00030:003936.5126:04856
04857:-00078:+00113:+00113:003918.5866:04857
04858:-00065:+00086:-00007:003918.5866:04858
04859:-00124:+00053:-00007:003918.5866:04859
04860:-00091:+00029:-00058:003918.5866:04860
04861:-00142:-00008:-00007:003918.5866:04861
04862:-00210:-00095:+00109:004031.0930:04862
04863:-00202:-00145:+00076:004031.0930:04863
04864:-00220:-00202:+00074:004031.0930:04864
04865:-00204:-00281:-00014:004031.0930:04865
04866:-00182:-00311:-00079:004031.0930:04866
04867:-00173:-00357:-00006:003924.0349:04867
04868:-00127:-00388:-00068:003924.0349:04868
04869:-00076:-00365:-00155:003924.0349:04869
04870:-00002:-00335:-00017:003924.0349:04870
04871:+00061:-00321:+00123:003924.0349:04871
04872:+00070:-00313:+00111:003906.2182:04872
04873:+00175:-00231:+00039:003906.2182:04873
04874:+00210:-00136:+00071:003906.2182:04874
04875:+00229:-00102:+00079:003906.2182:04875
04876:+00244:-00038:+00074:003906.2182:04876
04877:+00223:+00005:-00002:004005.5327:04877
04878:+00215:+00067:-00049:004005.5327:04878
04879:+00183:+00110:-00039:004005.5327:04879
04880:+00138:+00115:-00063:004005.5327:04880
04881:+00042:+00142:-00122:004005.5327:04881
04882:+00005:+00168:-00041:003899.4699:04882
04883:-00019:+00180:-00042:003899.4699:04883
04884:-00094:+00197:+00037:003899.4699:04884
04885:-00111:+00231:+00014:003899.4699:04885
04886:-00190:+00215:+00046:003899.4699:04886
04887:-00239:+00225:+00021:003899.4699:04887
04888:-00253:+00223:-00022:003858.0839:04888
04889:-00253:+00247:+00068:003858.0839:04889
04890:-00260:+00216:+00055:003858.0839:04890
04891:-00199:+00195:+00005:003858.0839:04891
04892:-00176:+00157:+00066:003858.0839:04892
04893:-00144:+00104:+00037:003980.4257:04893
04894:-00119:+00040:-00088:003980.4257:04894
04895:-00042:-00003:+00005:003980.4257:04895
04896:+00006:-00010:+00068:003980.4257:04896
04897:+00046:-00066:-00012:003980.4257:04897
04898:+00080:-00127:+00142:003875.1745:04898
04899:+00078:-00134:+00092:003875.1745:04899
04900:+00025:-00180:+00056:003875.1745:04900
04901:+00072:-00234:+00012:003875.1745:04901
04902:+00010:-00209:+00039:003875.1745:04902
04903:+00020:-00230:+00037:003822.6406:04903
04904:+00013:-00217:+00121:003822.6406:04904
04905:+00040:-00192:+00126:003822.6406:04905
04906:+00043:-00148:+00070:003822.6406:04906
04907:+00040:-00142:+00040:003822.6406:04907
04908:+00053:-00122:+00009:003943.2856:04908
04909:+00037:-00084:+00006:003943.2856:04909
04910:+00077:-00079:-00036:003943.2856:04910
04911:+00029:-00032:+00003:003943.2856:04911
04912:+00022:-00049:+00029:003943.2856:04912
04913:+00002:+00011:-00031:003827.5344:04913
04914:-00001:+00044:-00026:003827.5344:04914
04915:-00011:+00055:+00004:003827.5344:04915
04916:-00040:+00090:-00046:003827.5344:04916
04917:-00043:+00088:-00026:003827.5344:04917
04918:-00053:+00104:+00020:003827.5344:04918
04919:-00016:+00111:-00016:003822.6665:04919
04920:-00043:+00100:-00061:003822.6665:04920
04921:-00038:+00092:-00046:003822.6665:04921
04922:-00032:+00076:-00067:003822.6665:04922
04923:-00018:+00070:-00045:003822.6665:04923
04924:-00027:+00046:-00030:003943.3227:04924
04925:-00002:+00015:-00027:003943.3227:04925
04926:-00006:+00014:-00056:003943.3227:04926
04927:-00021:+00010:-00070:003943.3227:04927
04928:-00010:-00021:-00066:003943.3227:04928
04929:-00007:+00007:-00085:003863.3239:04929
04930:-00006:-00017:-00126:003863.3239:04930
04931:-00005:-00009:-00093:003863.3239:04931
04932:-00007:-00009:-00097:003863.3239:04932
04933:+00012:+00005:-00107:003863.3239:04933
04934:+00015:-00021:-00110:003858.0483:04934
04935:+00003:+00031:-00142:003858.0483:04935
04936:-00010:+00037:-00031:003858.0483:04936
04937:-00004:+00008:+00030:003858.0483:04937
04938:+00003:+00025:-00063:003858.0483:04938
04939:-00004:+00030:+00045:003980.4445:04939
04940:+00058:+00036:+00072:003980.4445:04940
04941:-00003:+00064:-00073:003980.4445:04941
04942:-00009:+00079:-00286:003980.4445:04942
04943:-00014:+00088:-00205:003980.4445:04943
04944:+00019:+00074:-00088:003899.5065:04944
04945:-00012:+00072:-00118:003899.5065:04945
04946:+00040:+00125:+00265:003899.5065:04946
04947:+00054:+00145:+00345:003899.5065:04947
04948:-00008:+00170:+00258:003899.5065:04948
04949:+00009:+00183:+00024:003894.0449:04949
04950:+00006:+00216:+00060:003894.0449:04950
04951:+00020:+00246:+00084:003894.0449:04951
04952:-00009:+00268:+00028:003894.0449:04952
04953:+00009:+00250:+00083:003894.0449:04953
04954:+00015:+00191:+00103:004018.3103:04954
04955:-00023:+00154:-00008:004018.3103:04955
04956:-00034:+00122:+00050:004018.3103:04956
04957:-00068:+00076:+00098:004018.3103:04957
04958:-00061:+00075:+00128:004018.3103:04958
04959:-00043:+00060:+00128:003911.6542:04959
04960:-00078:+00009:+00092:003911.6542:04960
04961:-00105:-00013:+00038:003911.6542:04961
04962:-00160:-00081:+00031:003911.6542:04962
04963:-00169:-00148:-00116:003911.6542:04963
04964:-00187:-00174:-00113:003911.6542:04964
04965:-00181:-00229:+00007:003906.1911:04965
04966:-00181:-00286:+00052:003906.1911:04966
04967:-00173:-00317:+00090:003906.1911:04967
04968:-00109:-00375:+00049:003906.1911:04968
04969:-00093:-00379:+00082:003906.1911:04969
04970:-00050:-00381:+00070:004018.2724:04970
04971:-00006:-00348:-00011:004018.2724:04971
04972:+00040:-00353:+00013:004018.2724:04972
04973:+00093:-00274:-00015:004018.2724:04973
04974:+00052:-00228:+00055:004018.2724:04974
04975:+00122:-00220:+00088:003911.7641:04975
04976:+00125:-00173:+00058:003911.7641:04976
04977:+00135:-00116:+00137:003911.7641:04977
04978:+00137:-00074:+00058:003911.7641:04978
04979:+00103:-00012:+00002:003911.7641:04979
04980:+00082:+00037:-00102:003894.1264:04980
04981:+00082:+00084:-00143:003894.1264:04981
04982:+00056:+00134:-00182:003894.1264:04982
04983:+00021:+00179:-00153:003894.1264:04983
04984:+00026:+00215:+00007:003894.1264:04984
04985:-00003:+00230:-00018:003992.9401:04985
04986:-00082:+00248:+00069:003992.9401:04986
04987:-00117:+00241:+00122:003992.9401:04987
04988:-00164:+00249:-00029:003992.9401:04988
04989:-00189:+00264:-00023:003992.9401:04989
04990:-00136:+00242:-00021:003899.3513:04990
04991:-00191:+00232:+00040:003899.3513:04991
04992:-00153:+00236:-00029:003899.3513:04992
04993:-00153:+00172:-00009:003899.3513:04993
04994:-00142:+00127:+00049:003899.3513:04994
04995:-00121:+00095:-00007:003857.9768:04995
04996:-00148:+00057:-00027:003857.9768:04996
04997:-00076:+00020:-00004:003857.9768:04997
04998:-00086:-00021:-00059:003857.9768:04998
04999:-00082:-00046:+00057:003857.9768:04999
05000:-00025:-00069:+00113:003980.3420:05000
05001:-00016:-00096:+00113:003980.3420:05001
05002:+00026:-00086:+00093:003980.3420:05002
05003:+00031:-00124:+00071:003980.3420:05003
05004:+00030:-00118:+00069:003980.3420:05004
05005:+00078:-00143:+00053:003863.0913:05005
05006:+00024:-00140:+00024:003863.0913:05006
05007:+00046:-00128:-00044:003863.0913:05007
05008:+00029:-00105:-00088:003863.0913:05008
05009:+00043:-00093:-00104:003863.0913:05009
05010:+00044:-00071:-00035:003857.9677:05010
05011:+00044:-00040:-00031:003857.9677:05011
05012:+00006:-00009:+00041:003857.9677:05012
05013:+00029:+00015:+00083:003857.9677:05013
05014:+00026:+00009:+00086:003857.9677:05014
05015:+00015:+00039:+00017:003857.9677:05015
05016:+00000:+00059:-00017:003967.8786:05016
05017:-00051:+00071:-00011:003967.8786:05017
05018:-00052:+00099:-00091:003967.8786:05018
05019:-00032:+00086:-00086:003967.8786:05019
05020:-00043:+00056:-00061:003967.8786:05020
05021:-00040:+00059:-00047:003875.0756:05021
05022:-00010:+00025:+00004:003875.0756:05022
05023:+00016:+00052:-00016:003875.0756:05023
05024:+00025:+00004:-00044:003875.0756:05024
05025:+00044:-00018:-00022:003875.0756:05025
05026:+00020:-00009:-00060:003881.8579:05026
05027:+00007:-00010:-00061:003881.8579:05027
05028:+00030:-00035:-00059:003881.8579:05028
05029:+00017:-00033:-00081:003881.8579:05029
05030:+00012:-00023:-00062:003881.8579:05030
05031:+00013:-00046:-00041:003992.8366:05031
05032:+00011:-00027:-00079:003992.8366:05032
05033:+00010:-00015:-00070:003992.8366:05033
05034:+00018:-00008:+00084:003992.8366:05034
05035:+00056:-00014:-00007:003992.8366:05035
05036:+00005:-00004:-00069:003923.9606:05036
05037:+00021:+00000:+00038:003923.9606:05037
05038:+00063:-00029:+00083:003923.9606:05038
05039:+00041:-00010:-00022:003923.9606:05039
05040:+00023:+00001:-00136:003923.9606:05040
05041:+00021:+00070:-00111:003918.3759:05041
05042:+00050:+00072:-00048:003918.3759:05042
05043:+00035:+00073:+00045:003918.3759:05043
05044:+00063:+00128:+00300:003918.3759:05044
05045:+00061:+00139:+00306:003918.3759:05045
05046:+00015:+00172:+00016:004043.8994:05046
05047:+00031:+00205:+00027:004043.8994:05047
05048:+00062:+00187:+00113:004043.8994:05048
05049:-00009:+00212:+00133:004043.8994:05049
05050:-00027:+00180:+00016:004043.8994:05050
05051:-00006:+00204:+00027:003936.4101:05051
05052:-00026:+00161:-00040:003936.4101:05052
05053:-00050:+00171:-00109:003936.4101:05053
05054:-00084:+00122:+00101:003936.4101:05054
05055:-00047:+00120:+00167:003936.4101:05055
05056:-00080:+00103:+00062:003930.7851:05056
05057:-00133:+00089:-00001:003930.7851:05057
05058:-00145:+00011:+00089:003930.7851:05058
05059:-00191:-00005:+00072:003930.7851:05059
05060:-00183:-00099:-00068:003930.7851:05060
05061:-00194:-00114:-00098:004031.0354:05061
05062:-00199:-00190:-00126:004031.0354:05062
05063:-00174:-00262:-00040:004031.0354:05063
05064:-00159:-00270:-00024:004031.0354:05064
05065:-00094:-00314:-00040:004031.0354:05065
05066:-00068:-00336:+00033:003936.4658:05066
05067:+00004:-00359:+00084:003936.4658:05067
05068:+00051:-00360:+00061:003936.4658:05068
05069:+00082:-00330:+00110:003936.4658:05069
05070:+00125:-00310:+00099:003936.4658:05070
05071:+00139:-00248:+00023:003918.3759:05071
05072:+00114:-00193:-00005:003918.3759:05072
05073:+00132:-00117:+00052:003918.3759:05073
05074:+00153:-00080:+00004:003918.3759:05074
05075:+00132:-00032:-00002:003918.3759:05075
05076:+00149:+00016:+00069:004018.2436:05076
05077:+00132:+00040:-00004:004018.2436:05077
05078:+00090:+00082:-00038:004018.2436:05078
05079:+00037:+00087:+00061:004018.2436:05079
05080:+00046:+00120:+00088:004018.2436:05080
05081:-00037:+00187:+00057:003911.6999:05081
05082:-00084:+00202:+00007:003911.6999:05082
05083:-00077:+00211:-00043:003911.6999:05083
05084:-00179:+00214:-00098:003911.6999:05084
05085:-00182:+00235:-00028:003911.6999:05085
05086:-00236:+00236:-00004:003911.6999:05086
05087:-00195:+00252:+00057:003881.9206:05087
05088:-00183:+00223:+00012:003881.9206:05088
05089:-00157:+00219:+00071:003881.9206:05089
05090:-00104:+00172:+00022:003881.9206:05090
05091:-00081:+00141:+00055:003881.9206:05091
05092:-00017:+00056:+00120:003967.9064:05092
05093:+00011:+00015:+00064:003967.9064:05093
05094:-00005:-00035:-00013:003967.9064:05094
05095:-00004:-00056:+00074:003967.9064:05095
05096:+00008:-00140:+00078:003967.9064:05096
05097:+00013:-00176:+00062:003875.1296:05097
05098:-00013:-00203:+00046:003875.1296:05098
05099:+00010:-00226:+00114:003875.1296:05099
05100:+00004:-00278:+00057:003875.1296:05100
05101:+00009:-00265:+00135:003875.1296:05101
05102:+00007:-00259:+00081:003810.9211:05102
05103:+00030:-00223:-00001:003810.9211:05103
05104:+00046:-00183:-00058:003810.9211:05104
05105:+00042:-00137:-00011:003810.9211:05105
05106:+00044:-00156:+00023:003810.9211:05106
05107:+00003:-00088:+00109:003943.0935:05107
05108:+00060:-00095:+00107:003943.0935:05108
05109:+00002:-00011:+00012:003943.0935:05109
05110:+00001:-00001:+00007:003943.0935:05110
05111:+00028:+00030:-00032:003943.0935:05111
05112:-00012:+00083:-00067:003827.4904:05112
05113:+00020:+00097:-00115:003827.4904:05113
05114:+00031:+00101:+00029:003827.4904:05114
05115:+00055:+00102:-00006:003827.4904:05115
05116:+00026:+00106:-00032:003827.4904:05116
05117:+00060:+00129:+00021:003810.9038:05117
05118:+00046:+00087:+00005:003810.9038:05118
05119:+00014:+00096:-00026:003810.9038:05119
05120:-00008:+00072:-00053:003810.9038:05120
05121:-00013:+00070:-00062:003810.9038:05121
05122:-00042:+00039:-00058:003810.9038:05122
05123:-00059:+00023:-00039:003930.8986:05123
05124:-00045:+00035:-00053:003930.8986:05124
05125:-00050:-00005:-00094:003930.8986:05125
05126:-00057:+00007:-00052:003930.8986:05126
05127:-00042:-00011:-00056:003930.8986:05127
05128:-00041:-00010:-00095:003839.2016:05128
05129:-00043:-00020:-00093:003839.2016:05129
05130:-00030:-00016:-00104:003839.2016:05130
05131:-00057:+00007:-00171:003839.2016:05131
05132:-00031:-00006:-00191:003839.2016:05132
05133:-00015:+00008:-00150:003846.0581:05133
05134:-00002:+00012:-00038:003846.0581:05134
05135:+00013:+00019:+00015:003846.0581:05135
05136:+00031:+00033:+00001:003846.0581:05136
05137:+00004:+00053:+00075:003846.0581:05137
05138:+00048:+00023:+00076:003967.9436:05138
05139:+00010:+00030:-00076:003967.9436:05139
05140:+00021:+00051:-00161:003967.9436:05140
05141:+00007:+00086:-00268:003967.9436:05141
05142:+00020:+00090:-00135:003967.9436:05142
05143:+00029:+00129:-00133:003887.3071:05143
05144:+00048:+00152:+00224:003887.3071:05144
05145:+00065:+00174:+00359:003887.3071:05145
05146:-00008:+00190:+00163:003887.3071:05146
05147:-00054:+00171:-00019:003887.3071:05147
05148:+00001:+00220:+00080:003881.8935:05148
05149:-00020:+00188:+00102:003881.8935:05149
05150:-00056:+00223:-00018:003881.8935:05150
05151:-00005:+00216:+00070:003881.8935:05151
05152:+00026:+00202:+00102:003881.8935:05152
05153:-00012:+00133:-00093:003992.8459:05153
05154:-00037:+00118:-00004:003992.8459:05154
05155:-00034:+00072:+00127:003992.8459:05155
05156:-00071:+00041:+00106:003992.8459:05156
05157:-00087:+00035:+00103:003992.8459:05157
05158:-00119:-00029:+00077:003899.2602:05158
05159:-00145:-00077:+00054:003899.2602:05159
05160:-00178:-00103:-00089:003899.2602:05160
05161:-00191:-00202:-00136:003899.2602:05161
05162:-00178:-00204:+00010:003899.2602:05162
05163:-00169:-00257:+00022:003899.2602:05163
05164:-00141:-00267:+00096:003881.9113:05164
05165:-00105:-00318:+00186:003881.9113:05165
05166:-00044:-00308:+00015:003881.9113:05166
05167:-00034:-00311:-00011:003881.9113:05167
05168:+00064:-00256:+00069:003881.9113:05168
05169:-00027:-00283:+00045:003992.9208:05169
05170:+00129:-00220:-00025:003992.9208:05170
05171:+00064:-00227:+00030:003992.9208:05171
05172:+00125:-00191:-00092:003992.9208:05172
05173:-00001:-00178:-00031:003992.9208:05173
05174:+00067:-00138:-00075:003875.1840:05174
05175:+00042:-00144:-00047:003875.1840:05175
05176:+00070:-00040:+00022:003875.1840:05176
05177:+00096:+00011:+00119:003875.1840:05177
05178:+00034:+00051:+00034:003875.1840:05178
05179:+00088:+00091:-00077:003869.9519:05179
05180:+00106:+00141:+00021:003869.9519:05180
05181:+00043:+00152:+00046:003869.9519:05181
05182:-00024:+00199:-00033:003869.9519:05182
05183:-00026:+00220:+00021:003869.9519:05183
05184:-00088:+00226:-00046:003967.8977:05184
05185:-00124:+00296:-00082:003967.8977:05185
05186:-00137:+00310:+00025:003967.8977:05186
05187:-00166:+00254:+00100:003967.8977:05187
05188:-00169:+00278:+00028:003967.8977:05188
05189:-00121:+00293:+00089:003851.0563:05189
05190:-00106:+00224:+00123:003851.0563:05190
05191:-00144:+00207:-00002:003851.0563:05191
05192:-00129:+00163:-00018:003851.0563:05192
05193:-00090:+00129:-00035:003851.0563:05193
05194:-00095:+00094:-00068:003834.2128:05194
05195:-00075:+00019:-00032:003834.2128:05195
05196:-00093:-00041:+00048:003834.2128:05196
05197:-00107:-00089:+00046:003834.2128:05197
05198:-00050:-00124:+00008:003834.2128:05198
05199:-00048:-00172:+00034:003834.2128:05199
05200:+00001:-00187:+00064:003943.1484:05200
05201:+00000:-00185:+00081:003943.1484:05201
05202:+00041:-00186:+00141:003943.1484:05202
05203:+00038:-00200:+00123:003943.1484:05203
05204:+00059:-00164:+00102:003943.1484:05204
05205:+00076:-00151:+00006:003839.1843:05205
05206:+00036:-00135:+00001:003839.1843:05206
05207:+00057:-00108:-00046:003839.1843:05207
05208:+00040:-00074:-00037:003839.1843:05208
05209:+00062:-00056:+00055:003839.1843:05209
05210:+00037:-00024:+00045:003834.2653:05210
05211:+00079:+00020:+00023:003834.2653:05211
05212:+00074:+00044:-00046:003834.2653:05212
05213:+00053:+00072:-00086:003834.2653:05213
05214:+00072:+00123:-00078:003834.2653:05214
05215:+00018:+00133:+00030:003943.1574:05215
05216:+00018:+00151:-00003:003943.1574:05216
05217:-00022:+00149:-00055:003943.1574:05217
05218:-00020:+00158:-00028:003943.1574:05218
05219:-00048:+00138:-00042:003943.1574:05219
05220:-00097:+00122:-00057:003863.0644:05220
05221:-00063:+00118:-00090:003863.0644:05221
05222:-00096:+00112:-00057:003863.0644:05222
05223:-00076:+00027:-00092:003863.0644:05223
05224:-00066:+00041:-00087:003863.0644:05224
05225:-00035:+00007:-00050:003857.8615:05225
05226:-00041:-00011:-00106:003857.8615:05226
05227:-00017:-00015:-00091:003857.8615:05227
05228:-00010:-00048:-00073:003857.8615:05228
05229:-00006:-00064:-00117:003857.8615:05229
05230:+00019:-00030:-00143:003992.8366:05230
05231:+00042:-00045:-00106:003992.8366:05231
05232:+00062:-00065:-00104:003992.8366:05232
05233:+00079:-00063:+00006:003992.8366:05233
05234:+00111:-00042:+00023:003992.8366:05234
05235:+00111:-00048:-00073:003911.6359:05235
05236:+00089:-00022:+00057:003911.6359:05236
05237:+00095:-00022:+00067:003911.6359:05237
05238:+00077:-00019:+00079:003911.6359:05238
05239:+00064:-00004:-00056:003911.6359:05239
05240:+00049:+00003:-00174:003911.6359:05240
05241:+00011:+00065:-00165:003918.3852:05241
05242:+00002:+00072:-00066:003918.3852:05242
05243:+00007:+00080:-00014:003918.3852:05243
05244:-00009:+00107:+00260:003918.3852:05244
05245:-00006:+00137:+00302:003918.3852:05245
05246:-00036:+00153:+00197:004031.0834:05246
05247:-00026:+00181:+00041:004031.0834:05247
05248:+00017:+00182:+00101:004031.0834:05248
05249:+00007:+00204:-00033:004031.0834:05249
05250:-00025:+00222:-00038:004031.0834:05250
05251:+00043:+00188:-00029:003948.9389:05251
05252:-00011:+00152:+00041:003948.9389:05252
05253:-00003:+00144:+00088:003948.9389:05253
05254:-00014:+00117:+00166:003948.9389:05254
05255:-00020:+00127:+00275:003948.9389:05255
05256:-00002:+00090:+00178:003930.7851:05256
05257:-00032:+00059:+00116:003930.7851:05257
05258:-00034:-00002:-00031:003930.7851:05258
05259:-00068:-00035:-00023:003930.7851:05259
05260:-00117:-00084:-00039:003930.7851:05260
05261:-00122:-00147:-00056:004056.9423:05261
05262:-00132:-00171:-00052:004056.9423:05262
05263:-00134:-00251:+00017:004056.9423:05263
05264:-00146:-00305:+00049:004056.9423:05264
05265:-00079:-00327:+00178:004056.9423:05265
05266:-00063:-00377:-00044:003936.5126:05266
05267:-00100:-00404:-00223:003936.5126:05267
05268:-00026:-00388:-00227:003936.5126:05268
05269:+00028:-00336:+00087:003936.5126:05269
05270:+00039:-00370:+00237:003936.5126:05270
05271:+00055:-00308:+00233:003930.7292:05271
05272:+00106:-00263:+00061:003930.7292:05272
05273:+00099:-00208:+00012:003930.7292:05273
05274:+00137:-00131:-00019:003930.7292:05274
05275:+00138:-00055:-00095:003930.7292:05275
05276:+00111:-00027:-00110:004031.0544:05276
05277:+00192:+00032:-00061:004031.0544:05277
05278:+00187:+00081:+00031:004031.0544:05278
05279:+00181:+00089:+00042:004031.0544:05279
05280:+00097:+00143:-00063:004031.0544:05280
05281:+00084:+00164:-00016:003924.0532:05281
05282:+00043:+00193:-00055:003924.0532:05282
05283:-00036:+00230:-00050:003924.0532:05283
05284:-00113:+00255:+00085:003924.0532:05284
05285:-00166:+00278:-00072:003924.0532:05285
05286:-00226:+00282:-00037:003894.0270:05286
05287:-00182:+00274:+00030:003894.0270:05287
05288:-00188:+00282:+00021:003894.0270:05288
05289:-00181:+00244:-00019:003894.0270:05289
05290:-00130:+00214:-00026:003894.0270:05290
05291:-00053:+00182:+00102:003992.8083:05291
05292:-00069:+00135:+00075:003992.8083:05292
05293:-00025:+00099:+00024:003992.8083:05293
05294:+00011:+00000:+00009:003992.8083:05294
05295:+00027:-00050:+00005:003992.8083:05295
05296:+00019:-00098:+00009:003875.1745:05296
05297:-00011:-00121:+00159:003875.1745:05297
05298:+00002:-00193:+00120:003875.1745:05298
05299:-00078:-00257:+00051:003875.1745:05299
05300:-00057:-00256:+00081:003875.1745:05300
05301:-00048:-00304:+00152:003846.1020:05301
05302:-00072:-00289:+00063:003846.1020:05302
05303:-00028:-00308:+00049:003846.1020:05303
05304:-00027:-00260:+00120:003846.1020:05304
05305:+00003:-00240:+00062:003846.1020:05305
05306:+00045:-00207:+00063:003955.4658:05306
05307:+00051:-00190:+00101:003955.4658:05307
05308:+00071:-00163:-00016:003955.4658:05308
05309:+00035:-00109:-00067:003955.4658:05309
05310:+00075:-00078:+00001:003955.4658:05310
05311:+00056:-00045:-00057:003955.4658:05311
05312:+00078:+00009:+00045:003863.1538:05312
05313:+00083:+00064:+00056:003863.1538:05313
05314:+00051:+00084:+00056:003863.1538:05314
05315:+00054:+00113:-00079:003863.1538:05315
05316:+00063:+00116:-00018:003863.1538:05316
05317:+00073:+00117:-00017:003822.5187:05317
05318:+00037:+00122:+00001:003822.5187:05318
05319:+00050:+00144:+00042:003822.5187:05319
05320:+00028:+00110:+00006:003822.5187:05320
05321:-00010:+00080:-00041:003822.5187:05321
05322:-00029:+00069:-00017:003943.1391:05322
05323:-00073:+00011:-00064:003943.1391:05323
05324:-00061:+00016:-00061:003943.1391:05324
05325:-00048:-00020:-00068:003943.1391:05325
05326:-00052:-00020:-00063:003943.1391:05326
05327:-00035:-00034:-00077:003863.0822:05327
05328:-00057:-00021:-00083:003863.0822:05328
05329:-00028:-00018:-00129:003863.0822:05329
05330:-00029:-00004:-00136:003863.0822:05330
05331:-00002:+00001:-00080:003863.0822:05331
05332:+00008:+00020:-00097:003857.8793:05332
05333:+00020:+00016:-00095:003857.8793:05333
05334:+00034:+00061:-00071:003857.8793:05334
05335:+00041:+00053:-00112:003857.8793:05335
05336:+00045:+00077:-00151:003857.8793:05336
05337:+00019:+00065:+00000:003980.2390:05337
05338:+00060:+00068:+00069:003980.2390:05338
05339:-00003:+00069:-00032:003980.2390:05339
05340:+00003:+00077:+00019:003980.2390:05340
05341:+00022:+00065:+00081:003980.2390:05341
05342:+00013:+00102:-00092:003899.3696:05342
05343:+00001:+00060:-00237:003899.3696:05343
05344:-00014:+00132:-00122:003899.3696:05344
05345:-00012:+00134:+00040:003899.3696:05345
05346:-00016:+00121:+00178:003899.3696:05346
05347:-00018:+00138:+00273:003899.3696:05347
05348:-00058:+00153:-00045:003906.1821:05348
05349:-00060:+00191:-00077:003906.1821:05349
05350:+00010:+00176:+00108:003906.1821:05350
05351:+00009:+00147:+00030:003906.1821:05351
05352:+00017:+00183:+00068:003906.1821:05352
05353:+00076:+00151:+00034:004005.5043:05353
05354:+00052:+00134:+00000:004005.5043:05354
05355:+00031:+00103:+00012:004005.5043:05355
05356:-00005:+00112:+00082:004005.5043:05356
05357:+00016:+00087:+00188:004005.5043:05357
05358:-00011:+00047:+00129:003924.0068:05358
05359:-00034:-00015:+00094:003924.0068:05359
05360:-00050:-00061:+00040:003924.0068:05360
05361:-00120:-00118:-00034:003924.0068:05361
05362:-00108:-00142:-00099:003924.0068:05362
05363:-00138:-00166:-00094:003881.8579:05363
05364:-00140:-00181:-00092:003881.8579:05364
05365:-00164:-00195:-00095:003881.8579:05365
05366:-00096:-00231:+00172:003881.8579:05366
05367:-00063:-00291:+00239:003881.8579:05367
05368:-00148:-00286:+00109:003992.9118:05368
05369:-00055:-00265:-00163:003992.9118:05369
05370:-00063:-00271:+00116:003992.9118:05370
05371:+00007:-00275:+00034:003992.9118:05371
05372:-00048:-00247:+00036:003992.9118:05372
05373:+00033:-00222:-00096:003887.1894:05373
05374:+00003:-00204:-00010:003887.1894:05374
05375:+00020:-00185:-00090:003887.1894:05375
05376:+00045:-00156:+00012:003887.1894:05376
05377:+00069:-00128:+00120:003887.1894:05377
05378:+00107:-00036:+00097:003846.0759:05378
05379:+00115:-00038:+00073:003846.0759:05379
05380:+00107:+00033:+00063:003846.0759:05380
05381:+00082:+00056:-00078:003846.0759:05381
05382:+00042:+00139:-00067:003846.0759:05382
05383:+00030:+00162:-00018:003955.3920:05383
05384:+00002:+00205:-00052:003955.3920:05384
05385:-00050:+00232:+00033:003955.3920:05385
05386:-00063:+00225:+00130:003955.3920:05386
05387:-00105:+00258:+00099:003955.3920:05387
05388:-00108:+00263:+00029:003839.2812:05388
05389:-00127:+00275:+00026:003839.2812:05389
05390:-00101:+00268:+00026:003839.2812:05390
05391:-00087:+00266:+00000:003839.2812:05391
05392:-00084:+00238:+00001:003839.2812:05392
05393:-00112:+00196:+00047:003839.2812:05393
05394:-00110:+00166:+00031:003810.8608:05394
05395:-00130:+00156:+00059:003810.8608:05395
05396:-00125:+00058:+00017:003810.8608:05396
05397:-00140:-00004:+00033:003810.8608:05397
05398:-00128:-00061:+00070:003810.8608:05398
05399:-00117:-00094:+00079:003906.6169:05399
05400:-00096:-00130:+00052:003906.6169:05400
05401:-00049:-00169:+00015:003906.6169:05401
05402:-00017:-00177:+00078:003906.6169:05402
05403:-00007:-00183:+00031:003906.6169:05403
05404:+00007:-00217:-00028:003815.6408:05404
05405:+00029:-00196:+00033:003815.6408:05405
05406:+00038:-00181:+00113:003815.6408:05406
05407:+00037:-00174:-00056:003815.6408:05407
05408:+00026:-00152:-00091:003815.6408:05408
05409:+00053:-00100:-00017:003787.7573:05409
05410:+00048:-00086:-00025:003787.7573:05410
05411:+00023:-00075:+00016:003787.7573:05411
05412:+00035:-00011:+00007:003787.7573:05412
05413:+00019:+00027:-00048:003787.7573:05413
05414:+00032:+00045:-00063:003894.5659:05414
05415:+00035:+00108:-00004:003894.5659:05415
05416:+00044:+00120:-00013:003894.5659:05416
05417:+00013:+00129:-00005:003894.5659:05417
05418:-00022:+00155:+00022:003894.5659:05418
05419:-00017:+00131:-00046:003894.5659:05419
05420:-00070:+00161:-00087:003815.7021:05420
05421:-00085:+00137:-00080:003815.7021:05421
05422:-00085:+00131:-00118:003815.7021:05422
05423:-00067:+00126:-00136:003815.7021:05423
05424:-00057:+00072:-00094:003815.7021:05424
05425:-00018:+00069:-00070:003799.2910:05425
05426:-00041:+00012:-00080:003799.2910:05426
05427:-00028:-00002:-00087:003799.2910:05427
05428:+00003:-00015:-00095:003799.2910:05428
05429:+00015:-00041:-00096:003799.2910:05429
05430:+00027:-00046:-00052:003943.0751:05430
05431:+00040:-00059:-00004:003943.0751:05431
05432:+00072:-00081:-00028:003943.0751:05432
05433:+00049:-00068:-00063:003943.0751:05433
05434:+00052:-00094:+00087:003943.0751:05434
05435:+00078:-00087:-00046:003863.0644:05435
05436:+00064:-00045:+00050:003863.0644:05436
05437:+00125:-00065:-00024:003863.0644:05437
05438:+00068:-00048:-00089:003863.0644:05438
05439:+00053:-00012:-00027:003863.0644:05439
05440:+00044:+00030:-00002:003857.9145:05440
05441:+00058:+00063:-00004:003857.9145:05441
05442:+00020:+00110:-00091:003857.9145:05442
05443:+00003:+00132:+00069:003857.9145:05443
05444:+00008:+00136:+00145:003857.9145:05444
05445:-00072:+00148:+00228:003992.8276:05445
05446:-00048:+00183:+00146:003992.8276:05446
05447:-00100:+00200:+00048:003992.8276:05447
05448:-00102:+00237:+00045:003992.8276:05448
05449:-00081:+00196:+00029:003992.8276:05449
05450:-00096:+00233:-00071:003911.6171:05450
05451:-00059:+00209:-00009:003911.6171:05451
05452:-00013:+00177:+00019:003911.6171:05452
05453:-00042:+00137:+00075:003911.6171:05453
05454:-00041:+00073:+00040:003911.6171:05454
05455:-00023:+00069:+00242:003911.6171:05455
05456:+00017:+00022:+00077:003893.9365:05456
05457:-00013:-00010:-00070:003893.9365:05457
05458:+00013:-00073:-00070:003893.9365:05458
05459:-00030:-00127:+00010:003893.9365:05459
05460:-00038:-00132:-00031:003893.9365:05460
05461:-00062:-00165:+00055:004018.2343:05461
05462:-00081:-00215:+00119:004018.2343:05462
05463:-00126:-00221:+00092:004018.2343:05463
05464:-00154:-00266:-00035:004018.2343:05464
05465:-00177:-00255:-00111:004018.2343:05465
05466:-00117:-00296:-00066:003899.3513:05466
05467:-00100:-00294:-00159:003899.3513:05467
05468:-00071:-00287:-00068:003899.3513:05468
05469:+00021:-00254:+00211:003899.3513:05469
05470:+00025:-00234:+00070:003899.3513:05470
05471:+00072:-00182:-00108:003881.8217:05471
05472:+00127:-00131:-00012:003881.8217:05472
05473:+00142:-00060:+00073:003881.8217:05473
05474:+00147:-00051:+00013:003881.8217:05474
05475:+00184:+00014:-00013:003881.8217:05475
05476:+00172:+00050:+00045:003980.3142:05476
05477:+00142:+00094:-00018:003980.3142:05477
05478:+00066:+00123:-00140:003980.3142:05478
05479:+00053:+00134:-00136:003980.3142:05479
05480:+00017:+00152:-00059:003980.3142:05480
05481:-00043:+00185:+00098:003875.1479:05481
05482:-00096:+00188:+00102:003875.1479:05482
05483:-00140:+00181:-00059:003875.1479:05483
05484:-00152:+00218:-00093:003875.1479:05484
05485:-00189:+00192:-00049:003875.1479:05485
05486:-00214:+00182:-00093:003846.0141:05486
05487:-00200:+00182:+00126:003846.0141:05487
05488:-00160:+00154:+00232:003846.0141:05488
05489:-00177:+00145:+00185:003846.0141:05489
05490:-00148:+00092:+00098:003846.0141:05490
05491:-00116:+00080:+00023:003955.3920:05491
05492:-00094:+00030:-00078:003955.3920:05492
05493:-00046:-00002:-00070:003955.3920:05493
05494:-00043:-00065:-00027:003955.3920:05494
05495:-00012:-00045:+00018:003955.3920:05495
05496:+00027:-00129:-00005:003851.1274:05496
05497:+00067:-00160:+00126:003851.1274:05497
05498:+00064:-00179:+00187:003851.1274:05498
05499:+00051:-00190:+00147:003851.1274:05499
05500:+00056:-00232:+00019:003851.1274:05500
05501:+00050:-00185:+00087:003851.1274:05501
05502:+00076:-00188:-00053:003810.9387:05502
05503:+00042:-00173:+00017:003810.9387:05503
05504:+00037:-00143:+00059:003810.9387:05504
05505:+00021:-00095:+00012:003810.9387:05505
05506:+00005:-00099:+00068:003810.9387:05506
05507:+00020:-00067:+00115:003930.9169:05507
05508:-00028:-00040:+00076:003930.9169:05508
05509:+00008:+00004:-00077:003930.9169:05509
05510:-00041:+00037:-00057:003930.9169:05510
05511:+00013:+00050:-00046:003930.9169:05511
05512:-00054:+00061:-00044:003839.2724:05512
05513:-00004:+00124:+00040:003839.2724:05513
05514:-00023:+00113:-00023:003839.2724:05514
05515:-00028:+00139:-00151:003839.2724:05515
05516:-00017:+00157:-00125:003839.2724:05516
05517:+00015:+00156:-00065:003822.5361:05517
05518:+00007:+00140:-00087:003822.5361:05518
05519:+00031:+00125:+00003:003822.5361:05519
05520:+00037:+00130:+00067:003822.5361:05520
05521:+00019:+00074:+00018:003822.5361:05521
05522:+00032:+00084:-00092:003943.1301:05522
05523:+00036:+00067:-00070:003943.1301:05523
05524:+00029:+00034:-00112:003943.1301:05524
05525:+00009:+00008:-00090:003943.1301:05525
05526:+00014:+00000:-00044:003943.1301:05526
05527:+00013:-00014:-00077:003875.1657:05527
05528:-00037:-00038:-00095:003875.1657:05528
05529:-00029:-00031:-00134:003875.1657:05529
05530:-00030:-00062:-00155:003875.1657:05530
05531:-00022:-00055:-00156:003875.1657:05531
05532:+00020:-00045:-00042:003875.1657:05532
05533:+00050:-00050:+00062:003869.8891:05533
05534:+00051:-00057:+00046:003869.8891:05534
05535:+00044:-00030:-00012:003869.8891:05535
05536:+00040:-00035:-00043:003869.8891:05536
05537:+00048:-00029:-00004:003869.8891:05537
05538:+00042:-00035:-00014:004005.4289:05538
05539:+00026:-00038:+00024:004005.4289:05539
05540:-00012:-00016:-00107:004005.4289:05540
05541:-00018:+00022:-00131:004005.4289:05541
05542:+00032:+00068:-00061:004005.4289:05542
05543:+00023:+00114:+00143:003911.6816:05543
05544:+00010:+00117:+00243:003911.6816:05544
05545:+00006:+00184:+00191:003911.6816:05545
05546:+00012:+00223:+00093:003911.6816:05546
05547:+00033:+00279:+00116:003911.6816:05547
05548:+00024:+00270:+00121:003906.1179:05548
05549:+00015:+00332:+00048:003906.1179:05549
05550:+00041:+00327:-00002:003906.1179:05550
05551:+00073:+00329:+00019:003906.1179:05551
05552:+00052:+00310:-00091:003906.1179:05552
05553:+00027:+00227:-00039:004018.1867:05553
05554:+00018:+00218:+00125:004018.1867:05554
05555:+00002:+00188:+00124:004018.1867:05555
05556:-00068:+00121:+00020:004018.1867:05556
05557:-00083:+00049:-00025:004018.1867:05557
05558:-00121:+00010:+00073:003936.4191:05558
05559:-00169:-00108:+00059:003936.4191:05559
05560:-00196:-00137:-00003:003936.4191:05560
05561:-00232:-00221:-00021:003936.4191:05561
05562:-00258:-00298:-00209:003936.4191:05562
05563:-00271:-00316:-00205:003906.1633:05563
05564:-00187:-00338:+00122:003906.1633:05564
05565:-00213:-00378:+00048:003906.1633:05565
05566:-00089:-00339:-00085:003906.1633:05566
05567:-00078:-00378:-00137:003906.1633:05567
05568:+00013:-00355:+00051:004005.5424:05568
05569:-00037:-00389:-00005:004005.5424:05569
05570:+00098:-00293:-00013:004005.5424:05570
05571:+00154:-00289:+00051:004005.5424:05571
05572:+00169:-00208:+00002:004005.5424:05572
05573:+00203:-00151:+00145:003899.5065:05573
05574:+00178:-00138:+00106:003899.5065:05574
05575:+00213:-00057:-00104:003899.5065:05575
05576:+00200:-00009:-00105:003899.5065:05576
05577:+00186:-00020:-00034:003899.5065:05577
05578:+00102:+00041:+00026:003869.9252:05578
05579:+00064:+00069:-00125:003869.9252:05579
05580:+00039:+00161:-00005:003869.9252:05580
05581:-00025:+00161:+00007:003869.9252:05581
05582:-00053:+00205:+00035:003869.9252:05582
05583:-00105:+00198:+00101:003967.8510:05583
05584:-00109:+00220:+00016:003967.8510:05584
05585:-00152:+00247:+00036:003967.8510:05585
05586:-00163:+00253:+00113:003967.8510:05586
05587:-00169:+00247:+00183:003967.8510:05587
05588:-00194:+00242:+00105:003967.8510:05588
05589:-00165:+00243:+00003:003863.1000:05589
05590:-00130:+00229:-00023:003863.1000:05590
05591:-00098:+00174:-00037:003863.1000:05591
05592:-00072:+00110:+00029:003863.1000:05592
05593:-00058:+00056:+00082:003863.1000:05593
05594:-00020:+00012:+00033:003834.2917:05594
05595:-00023:-00024:+00068:003834.2917:05595
05596:+00007:-00097:+00072:003834.2917:05596
05597:-00015:-00139:+00227:003834.2917:05597
05598:-00028:-00169:+00192:003834.2917:05598
05599:-00006:-00193:+00155:003943.0935:05599
05600:-00029:-00234:+00120:003943.0935:05600
05601:-00002:-00220:-00063:003943.0935:05601
05602:-00070:-00264:+00043:003943.0935:05602
05603:-00042:-00203:+00018:003943.0935:05603
05604:-00025:-00195:-00122:003839.3432:05604
05605:-00011:-00173:+00017:003839.3432:05605
05606:+00029:-00134:+00067:003839.3432:05606
05607:+00001:-00117:+00102:003839.3432:05607
05608:+00009:-00095:-00017:003839.3432:05608
05609:+00002:-00061:-00101:003834.5107:05609
05610:-00021:-00032:-00133:003834.5107:05610
05611:-00030:+00023:-00026:003834.5107:05611
05612:-00030:+00041:+00026:003834.5107:05612
05613:-00025:+00093:+00022:003834.5107:05613
05614:-00013:+00127:-00029:003943.1574:05614
05615:-00004:+00134:+00012:003943.1574:05615
05616:-00012:+00150:-00072:003943.1574:05616
05617:-00005:+00150:-00078:003943.1574:05617
05618:+00020:+00185:-00057:003943.1574:05618
05619:+00025:+00146:-00098:003943.1574:05619
05620:+00018:+00175:-00092:003863.1093:05620
05621:+00048:+00160:-00030:003863.1093:05621
05622:+00044:+00106:-00053:003863.1093:05622
05623:+00026:+00115:-00096:003863.1093:05623
05624:+00030:+00083:-00059:003863.1093:05624
05625:+00027:+00027:-00106:003846.0844:05625
05626:-00012:+00025:-00112:003846.0844:05626
05627:-00007:+00005:-00087:003846.0844:05627
05628:-00012:+00003:-00081:003846.0844:05628
05629:+00009:-00027:-00122:003846.0844:05629
05630:+00010:-00041:-00062:003992.8837:05630
05631:+00022:-00050:-00019:003992.8837:05631
05632:+00027:-00083:+00050:003992.8837:05632
05633:+00028:-00100:+00029:003992.8837:05633
05634:+00032:-00075:+00006:003992.8837:05634
05635:+00048:-00080:-00005:003899.4423:05635
05636:+00025:-00072:-00007:003899.4423:05636
05637:+00003:-00059:-00072:003899.4423:05637
05638:+00022:-00052:-00185:003899.4423:05638
05639:+00030:+00001:-00170:003899.4423:05639
05640:+00022:+00017:-00064:003894.0903:05640
05641:+00015:+00024:+00180:003894.0903:05641
05642:-00013:+00050:+00346:003894.0903:05642
05643:+00016:+00091:+00248:003894.0903:05643
05644:-00012:+00132:-00062:003894.0903:05644
05645:+00007:+00201:+00037:004031.0068:05645
05646:+00080:+00202:+00166:004031.0068:05646
05647:+00044:+00192:+00047:004031.0068:05647
05648:+00019:+00241:+00021:004031.0068:05648
05649:+00048:+00251:-00024:004031.0068:05649
05650:+00044:+00225:+00002:003924.0256:05650
05651:+00013:+00206:-00089:003924.0256:05651
05652:-00029:+00190:+00138:003924.0256:05652
05653:-00021:+00146:+00148:003924.0256:05653
05654:-00063:+00093:+00093:003924.0256:05654
05655:-00062:+00099:-00025:003906.1999:05655
05656:-00104:+00013:-00092:003906.1999:05656
05657:-00123:-00050:-00126:003906.1999:05657
05658:-00122:-00080:-00026:003906.1999:05658
05659:-00139:-00137:-00013:003906.1999:05659
05660:-00166:-00199:-00024:004018.2536:05660
05661:-00181:-00199:+00145:004018.2536:05661
05662:-00164:-00272:-00150:004018.2536:05662
05663:-00196:-00287:+00031:004018.2536:05663
05664:-00145:-00352:+00104:004018.2536:05664
05665:-00190:-00299:-00207:003899.4790:05665
05666:-00062:-00286:-00270:003899.4790:05666
05667:-00020:-00312:-00046:003899.4790:05667
05668:+00032:-00280:+00136:003899.4790:05668
05669:+00006:-00276:+00093:003899.4790:05669
05670:+00122:-00197:+00147:003869.9252:05670
05671:+00153:-00135:+00125:003869.9252:05671
05672:+00218:-00112:+00145:003869.9252:05672
05673:+00161:-00045:+00040:003869.9252:05673
05674:+00163:-00003:-00115:003869.9252:05674
05675:+00141:+00033:-00122:003869.9252:05675
05676:+00125:+00084:-00137:003955.4196:05676
05677:+00065:+00095:-00090:003955.4196:05677
05678:+00020:+00145:+00020:003955.4196:05678
05679:-00040:+00173:+00028:003955.4196:05679
05680:-00048:+00189:+00066:003955.4196:05680
05681:-00139:+00178:+00047:003863.0195:05681
05682:-00166:+00184:-00010:003863.0195:05682
05683:-00221:+00195:+00014:003863.0195:05683
05684:-00169:+00219:+00098:003863.0195:05684
05685:-00202:+00215:+00014:003863.0195:05685
05686:-00157:+00238:+00029:003810.9128:05686
05687:-00138:+00216:+00133:003810.9128:05687
05688:-00130:+00203:-00083:003810.9128:05688
05689:-00034:+00167:-00016:003810.9128:05689
05690:-00010:+00081:+00028:003810.9128:05690
05691:+00002:+00055:+00027:003930.8803:05691
05692:+00032:-00052:-00004:003930.8803:05692
05693:+00018:-00042:-00009:003930.8803:05693
05694:+00004:-00133:+00044:003930.8803:05694
05695:+00049:-00178:+00053:003930.8803:05695
05696:+00011:-00214:+00113:003815.5361:05696
05697:-00002:-00238:+00137:003815.5361:05697
05698:-00009:-00274:+00101:003815.5361:05698
05699:-00044:-00242:+00127:003815.5361:05699
05700:-00040:-00240:-00083:003815.5361:05700
05701:-00033:-00249:-00123:003815.5361:05701
05702:-00002:-00182:-00071:003799.2565:05702
05703:+00031:-00150:-00045:003799.2565:05703
05704:+00023:-00154:+00016:003799.2565:05704
05705:+00077:-00091:+00080:003799.2565:05705
05706:+00046:-00073:+00040:003799.2565:05706
05707:+00041:-00051:+00009:003894.6281:05707
05708:+00017:-00022:-00076:003894.6281:05708
05709:+00002:+00011:-00082:003894.6281:05709
05710:+00000:+00047:-00020:003894.6281:05710
05711:-00004:+00090:+00061:003894.6281:05711
05712:-00006:+00099:-00042:003804.0034:05712
05713:-00016:+00137:-00042:003804.0034:05713
05714:+00023:+00176:-00086:003804.0034:05714
05715:+00006:+00160:-00084:003804.0034:05715
05716:+00038:+00147:-00006:003804.0034:05716
05717:+00040:+00154:-00010:003799.3945:05717
05718:+00023:+00146:-00064:003799.3945:05718
05719:+00017:+00126:-00080:003799.3945:05719
05720:-00001:+00091:-00086:003799.3945:05720
05721:-00002:+00099:-00095:003799.3945:05721
05722:+00002:+00071:-00136:003918.7880:05722
05723:-00012:+00071:-00068:003918.7880:05723
05724:-00022:+00051:-00054:003918.7880:05724
05725:-00044:+00010:-00043:003918.7880:05725
05726:-00015:+00019:-00014:003918.7880:05726
05727:-00017:+00018:-00122:003839.2902:05727
05728:-00015:+00016:-00141:003839.2902:05728
05729:-00015:+00004:-00082:003839.2902:05729
05730:-00011:+00014:-00092:003839.2902:05730
05731:-00004:+00001:-00126:003839.2902:05731
05732:+00014:+00015:-00117:003839.2902:05732
05733:+00014:-00001:-00146:003846.0759:05733
05734:-00021:+00016:-00152:003846.0759:05734
05735:+00017:+00019:+00045:003846.0759:05735
05736:+00046:+00017:+00015:003846.0759:05736
05737:-00005:+00022:+00057:003846.0759:05737
05738:-00009:+00034:+00143:003967.8881:05738
05739:+00007:+00016:+00061:003967.8881:05739
05740:-00048:+00036:-00085:003967.8881:05740
05741:-00064:+00053:-00235:003967.8881:05741
05742:-00065:+00066:-00187:003967.8881:05742
05743:-00058:+00062:-00051:003899.4338:05743
05744:-00059:+00084:+00120:003899.4338:05744
05745:+00001:+00113:+00256:003899.4338:05745
05746:-00006:+00102:+00177:003899.4338:05746
05747:-00003:+00116:+00100:003899.4338:05747
05748:+00018:+00167:+00109:003894.0183:05748
05749:+00044:+00219:+00168:003894.0183:05749
05750:+00037:+00228:+00070:003894.0183:05750
05751:+00080:+00215:+00021:003894.0183:05751
05752:+00107:+00193:+00094:003894.0183:05752
05753:+00084:+00164:+00129:004018.2819:05753
05754:+00021:+00116:+00063:004018.2819:05754
05755:+00032:+00102:+00122:004018.2819:05755
05756:-00012:+00088:+00034:004018.2819:05756
05757:-00086:+00042:-00032:004018.2819:05757
05758:-00070:+00033:-00013:003936.4934:05758
05759:-00064:-00014:-00025:003936.4934:05759
05760:-00075:-00028:-00133:003936.4934:05760
05761:-00101:-00045:-00008:003936.4934:05761
05762:-00117:-00084:+00098:003936.4934:05762
05763:-00147:-00157:-00011:003906.2182:05763
05764:-00180:-00195:+00139:003906.2182:05764
05765:-00156:-00227:+00054:003906.2182:05765
05766:-00201:-00260:+00034:003906.2182:05766
05767:-00121:-00307:-00054:003906.2182:05767
05768:-00150:-00284:-00126:004005.5805:05768
05769:-00082:-00288:-00194:004005.5805:05769
05770:-00054:-00249:-00077:004005.5805:05770
05771:+00018:-00259:+00096:004005.5805:05771
05772:+00046:-00215:+00020:004005.5805:05772
05773:+00087:-00190:-00010:003911.6909:05773
05774:+00145:-00148:+00102:003911.6909:05774
05775:+00122:-00149:+00037:003911.6909:05775
05776:+00085:-00075:-00107:003911.6909:05776
05777:+00086:-00085:-00085:003911.6909:05777
05778:+00095:+00019:-00110:003869.8713:05778
05779:+00093:+00027:-00035:003869.8713:05779
05780:+00091:+00045:+00086:003869.8713:05780
05781:+00032:+00086:+00036:003869.8713:05781
05782:+00013:+00160:-00075:003869.8713:05782
05783:+00020:+00178:-00039:003869.8713:05783
05784:-00044:+00201:-00038:003980.4074:05784
05785:-00055:+00197:+00056:003980.4074:05785
05786:-00053:+00213:+00064:003980.4074:05786
05787:-00083:+00214:+00120:003980.4074:05787
05788:-00074:+00236:+00117:003980.4074:05788
05789:-00137:+00228:+00068:003863.1718:05789
05790:-00142:+00182:+00052:003863.1718:05790
05791:-00159:+00180:+00028:003863.1718:05791
05792:-00148:+00172:+00046:003863.1718:05792
05793:-00142:+00116:+00131:003863.1718:05793
05794:-00131:+00060:+00116:003846.0666:05794
05795:-00079:+00062:+00100:003846.0666:05795
05796:-00073:-00004:+00088:003846.0666:05796
05797:+00000:-00046:+00099:003846.0666:05797
05798:-00002:-00095:+00199:003846.0666:05798
05799:+00030:-00112:+00185:003955.5122:05799
05800:+00005:-00132:+00093:003955.5122:05800
05801:+00048:-00169:+00050:003955.5122:05801
05802:+00058:-00166:+00070:003955.5122:05802
05803:+00008:-00191:+00034:003955.5122:05803
05804:+00024:-00204:+00004:003851.0207:05804
05805:+00027:-00188:+00072:003851.0207:05805
05806:+00038:-00175:-00008:003851.0207:05806
05807:+00030:-00161:-00009:003851.0207:05807
05808:-00006:-00130:+00117:003851.0207:05808
05809:+00016:-00123:+00135:003822.5793:05809
05810:+00025:-00092:+00082:003822.5793:05810
05811:+00024:-00035:+00039:003822.5793:05811
05812:+00024:-00013:-00023:003822.5793:05812
05813:+00013:+00017:-00057:003822.5793:05813
05814:+00001:+00062:-00037:003943.1301:05814
05815:+00015:+00041:-00010:003943.1301:05815
05816:-00001:+00056:-00029:003943.1301:05816
05817:-00043:+00073:+00039:003943.1301:05817
05818:-00019:+00061:+00022:003943.1301:05818
05819:-00056:+00056:-00051:003943.1301:05819
05820:-00039:+00083:-00096:003862.9929:05820
05821:-00030:+00077:-00098:003862.9929:05821
05822:-00056:+00069:-00090:003862.9929:05822
05823:-00036:+00039:-00078:003862.9929:05823
05824:-00031:+00051:-00062:003862.9929:05824
05825:-00001:+00024:-00070:003834.3183:05825
05826:-00021:+00014:-00110:003834.3183:05826
05827:-00021:+00007:-00079:003834.3183:05827
05828:-00025:-00016:-00104:003834.3183:05828
05829:+00018:-00021:-00098:003834.3183:05829
05830:+00061:-00021:-00097:003967.8881:05830
05831:+00079:+00000:-00135:003967.8881:05831
05832:+00052:+00000:-00146:003967.8881:05832
05833:+00077:+00004:-00071:003967.8881:05833
05834:+00088:+00002:-00097:003967.8881:05834
05835:+00107:+00033:-00120:003887.3164:05835
05836:+00101:+00021:+00024:003887.3164:05836
05837:+00094:+00029:-00004:003887.3164:05837
05838:+00054:+00066:+00117:003887.3164:05838
05839:+00103:+00031:+00096:003887.3164:05839
05840:+00008:+00025:+00065:003869.9875:05840
05841:+00028:+00079:-00173:003869.9875:05841
05842:-00002:+00114:-00135:003869.9875:05842
05843:+00033:+00131:-00071:003869.9875:05843
05844:-00009:+00174:+00135:003869.9875:05844
05845:+00015:+00165:+00224:004018.3483:05845
05846:-00046:+00183:+00125:004018.3483:05846
05847:-00044:+00200:-00003:004018.3483:05847
05848:-00029:+00195:+00079:004018.3483:05848
05849:+00001:+00215:+00091:004018.3483:05849
05850:-00041:+00192:+00193:003924.1359:05850
05851:+00005:+00208:+00132:003924.1359:05851
05852:+00015:+00204:-00027:003924.1359:05852
05853:+00026:+00190:-00074:003924.1359:05853
05854:+00019:+00150:-00032:003924.1359:05854
05855:-00005:+00108:+00051:003894.1718:05855
05856:+00014:+00073:+00163:003894.1718:05856
05857:-00059:+00007:+00113:003894.1718:05857
05858:-00108:-00063:+00005:003894.1718:05858
05859:-00121:-00125:+00000:003894.1718:05859
05860:-00176:-00171:-00040:004005.6088:05860
05861:-00168:-00192:+00011:004005.6088:05861
05862:-00169:-00244:+00073:004005.6088:05862
05863:-00195:-00335:-00031:004005.6088:05863
05864:-00192:-00333:-00131:004005.6088:05864
05865:-00137:-00374:+00013:003887.3249:05865
05866:-00127:-00397:+00166:003887.3249:05866
05867:-00144:-00408:+00040:003887.3249:05867
05868:-00025:-00356:-00127:003887.3249:05868
05869:-00011:-00361:-00198:003887.3249:05869
05870:+00045:-00270:-00106:003887.3249:05870
05871:+00073:-00253:+00143:003858.0568:05871
05872:+00078:-00224:+00122:003858.0568:05872
05873:+00151:-00146:+00088:003858.0568:05873
05874:+00207:-00075:+00116:003858.0568:05874
05875:+00200:-00031:+00086:003858.0568:05875
05876:+00165:+00009:-00026:003967.9995:05876
05877:+00148:+00097:-00140:003967.9995:05877
05878:+00152:+00102:-00042:003967.9995:05878
05879:+00133:+00165:-00026:003967.9995:05879
05880:+00055:+00178:-00021:003967.9995:05880
05881:-00001:+00233:+00040:003839.3344:05881
05882:-00054:+00279:-00091:003839.3344:05882
05883:-00101:+00299:-00136:003839.3344:05883
05884:-00173:+00291:+00041:003839.3344:05884
05885:-00193:+00278:+00015:003839.3344:05885
05886:-00233:+00271:+00043:003799.3339:05886
05887:-00133:+00288:+00137:003799.3339:05887
05888:-00163:+00273:+00101:003799.3339:05888
05889:-00159:+00295:+00063:003799.3339:05889
05890:-00112:+00222:+00111:003799.3339:05890
05891:-00097:+00201:+00078:003906.6435:05891
05892:-00035:+00144:+00013:003906.6435:05892
05893:-00033:+00063:+00039:003906.6435:05893
05894:-00036:-00002:-00018:003906.6435:05894
05895:-00002:-00111:+00084:003906.6435:05895
05896:+00023:-00159:+00104:003906.6435:05896
05897:-00025:-00221:+00166:003792.4274:05897
05898:+00005:-00288:+00065:003792.4274:05898
05899:-00038:-00304:+00049:003792.4274:05899
05900:-00005:-00356:+00039:003792.4274:05900
05901:-00066:-00349:+00082:003792.4274:05901
05902:-00048:-00357:+00074:003764.9914:05902
05903:-00034:-00320:+00020:003764.9914:05903
05904:-00056:-00292:+00087:003764.9914:05904
05905:+00013:-00268:+00083:003764.9914:05905
05906:+00016:-00223:+00033:003764.9914:05906
05907:-00007:-00205:+00047:003859.0471:05907
05908:+00047:-00154:+00064:003859.0471:05908
05909:+00041:-00114:-00013:003859.0471:05909
05910:+00062:-00070:-00046:003859.0471:05910
05911:+00076:-00031:-00021:003859.0471:05911
05912:+00065:+00022:-00056:003758.0778:05912
05913:+00074:+00067:-00056:003758.0778:05913
05914:+00067:+00113:+00025:003758.0778:05914
05915:+00068:+00133:-00012:003758.0778:05915
05916:+00048:+00148:-00009:003758.0778:05916
05917:+00047:+00178:+00057:003758.0778:05917
05918:+00048:+00178:-00042:003742.5812:05918
05919:+00033:+00206:-00024:003742.5812:05919
05920:-00016:+00177:-00030:003742.5812:05920
05921:-00020:+00200:-00020:003742.5812:05921
05922:-00032:+00176:-00084:003742.5812:05922
05923:-00034:+00161:-00066:003859.0383:05923
05924:-00046:+00139:-00093:003859.0383:05924
05925:-00101:+00091:-00047:003859.0383:05925
05926:-00098:+00083:-00036:003859.0383:05926
05927:-00098:+00041:-00069:003859.0383:05927
05928:-00064:-00001:-00138:003780.9399:05928
05929:-00050:+00018:-00088:003780.9399:05929
05930:-00054:-00027:-00047:003780.9399:05930
05931:-00056:-00031:-00079:003780.9399:05931
05932:-00018:-00048:-00095:003780.9399:05932
05933:-00021:-00014:-00102:003776.4038:05933
05934:-00017:-00027:-00161:003776.4038:05934
05935:-00022:-00034:-00198:003776.4038:05935
05936:-00007:-00031:-00099:003776.4038:05936
05937:+00006:+00007:-00115:003776.4038:05937
05938:+00000:+00004:-00104:003776.4038:05938
05939:-00008:+00023:-00007:003906.6342:05939
05940:-00004:+00014:+00081:003906.6342:05940
05941:-00022:+00029:-00050:003906.6342:05941
05942:-00067:+00064:+00116:003906.6342:05942
05943:-00012:+00042:+00147:003906.6342:05943
05944:-00068:+00026:-00003:003839.1843:05944
05945:-00051:+00057:-00200:003839.1843:05945
05946:-00028:+00086:-00264:003839.1843:05946
05947:+00016:+00090:-00157:003839.1843:05947
05948:+00017:+00095:-00125:003839.1843:05948
05949:+00017:+00079:+00284:003834.2653:05949
05950:+00006:+00079:+00288:003834.2653:05950
05951:-00018:+00108:+00205:003834.2653:05951
05952:+00015:+00127:+00025:003834.2653:05952
05953:+00027:+00138:+00103:003834.2653:05953
05954:+00053:+00137:+00176:003980.4445:05954
05955:+00079:+00173:+00070:003980.4445:05955
05956:+00072:+00149:+00030:003980.4445:05956
05957:+00093:+00137:+00089:003980.4445:05957
05958:+00051:+00118:+00084:003980.4445:05958
05959:+00030:+00105:+00099:003887.2800:05959
05960:+00040:+00113:+00042:003887.2800:05960
05961:+00046:+00111:+00083:003887.2800:05961
05962:+00048:+00072:+00009:003887.2800:05962
05963:-00049:+00028:-00086:003887.2800:05963
05964:-00029:+00041:-00062:003869.8806:05964
05965:-00080:+00000:+00004:003869.8806:05965
05966:-00122:-00049:-00149:003869.8806:05966
05967:-00096:-00110:-00027:003869.8806:05967
05968:-00162:-00160:+00341:003869.8806:05968
05969:-00175:-00238:+00164:003992.9868:05969
05970:-00273:-00277:-00093:003992.9868:05970
05971:-00065:-00269:-00372:003992.9868:05971
05972:-00156:-00294:-00059:003992.9868:05972
05973:-00050:-00290:+00052:003992.9868:05973
05974:-00093:-00328:+00073:003992.9868:05974
05975:-00005:-00284:-00024:003887.2072:05975
05976:+00009:-00223:+00010:003887.2072:05976
05977:+00061:-00233:-00025:003887.2072:05977
05978:+00052:-00203:-00037:003887.2072:05978
05979:+00038:-00164:-00041:003887.2072:05979
05980:+00083:-00100:-00041:003858.0034:05980
05981:+00096:-00127:-00042:003858.0034:05981
05982:+00105:-00077:+00068:003858.0034:05982
05983:+00085:-00044:+00053:003858.0034:05983
05984:+00036:+00036:-00074:003858.0034:05984
05985:+00037:+00097:-00038:003967.9160:05985
05986:+00048:+00141:-00027:003967.9160:05986
05987:+00033:+00190:-00026:003967.9160:05987
05988:-00003:+00221:-00091:003967.9160:05988
05989:-00052:+00246:+00050:003967.9160:05989
05990:-00021:+00264:+00027:003875.2106:05990
05991:-00045:+00255:+00020:003875.2106:05991
05992:-00056:+00284:+00102:003875.2106:05992
05993:-00034:+00303:+00167:003875.2106:05993
05994:-00062:+00277:+00116:003875.2106:05994
05995:-00075:+00292:-00003:003846.1904:05995
05996:-00107:+00221:-00019:003846.1904:05996
05997:-00138:+00180:-00017:003846.1904:05997
05998:-00155:+00140:-00002:003846.1904:05998
05999:-00162:+00076:+00083:003846.1904:05999
06000:-00105:+00022:+00119:003955.5207:06000
06001:-00098:-00013:+00113:003955.5207:06001
06002:-00082:-00054:+00115:003955.5207:06002
06003:-00039:-00116:+00162:003955.5207:06003
06004:+00006:-00146:+00030:003955.5207:06004
06005:+00035:-00160:+00040:003851.1716:06005
06006:+00036:-00199:+00078:003851.1716:06006
06007:+00039:-00194:+00063:003851.1716:06007
06008:+00041:-00217:+00041:003851.1716:06008
06009:+00039:-00232:+00127:003851.1716:06009
06010:+00033:-00213:+00119:003851.1716:06010
06011:+00041:-00205:+00050:003834.3530:06011
06012:+00009:-00166:+00047:003834.3530:06012
06013:+00021:-00156:+00027:003834.3530:06013
06014:+00048:-00124:+00100:003834.3530:06014
06015:+00064:-00060:+00092:003834.3530:06015
06016:-00009:-00053:+00015:003955.5302:06016
06017:+00006:-00008:+00021:003955.5302:06017
06018:-00012:+00063:-00068:003955.5302:06018
06019:-00011:+00046:-00065:003955.5302:06019
06020:+00005:+00085:-00036:003955.5302:06020
06021:+00015:+00103:-00031:003851.0737:06021
06022:+00015:+00108:-00033:003851.0737:06022
06023:+00033:+00130:-00034:003851.0737:06023
06024:+00010:+00117:-00079:003851.0737:06024
06025:+00003:+00106:-00041:003851.0737:06025
06026:+00012:+00086:-00025:003846.0319:06026
06027:+00008:+00109:-00023:003846.0319:06027
06028:+00004:+00064:-00073:003846.0319:06028
06029:+00009:+00066:-00061:003846.0319:06029
06030:+00011:-00004:-00076:003846.0319:06030
06031:-00004:-00021:-00123:003980.2583:06031
06032:-00008:-00035:-00111:003980.2583:06032
06033:+00014:-00030:-00124:003980.2583:06033
06034:+00003:-00044:-00005:003980.2583:06034
06035:+00048:-00056:+00072:003980.2583:06035
06036:+00074:-00076:+00000:003899.3972:06036
06037:+00072:-00073:-00009:003899.3972:06037
06038:+00070:-00054:+00056:003899.3972:06038
06039:+00103:-00078:-00063:003899.3972:06039
06040:+00092:-00072:-00123:003899.3972:06040
06041:+00125:-00054:-00023:003893.9633:06041
06042:+00123:+00019:-00021:003893.9633:06042
06043:+00104:-00019:-00006:003893.9633:06043
06044:+00064:+00059:-00033:003893.9633:06044
06045:+00085:+00073:+00055:003893.9633:06045
06046:+00077:+00104:+00177:004018.2248:06046
06047:+00031:+00144:+00202:004018.2248:06047
06048:+00014:+00156:+00014:004018.2248:06048
06049:-00019:+00183:+00063:004018.2248:06049
06050:+00015:+00251:+00066:004018.2248:06050
06051:-00002:+00210:-00015:003923.9882:06051
06052:-00050:+00256:-00098:003923.9882:06052
06053:-00050:+00202:-00007:003923.9882:06053
06054:-00062:+00182:-00019:003923.9882:06054
06055:-00109:+00119:+00023:003923.9882:06055
06056:-00119:+00125:+00044:003923.9882:06056
06057:-00134:+00081:+00166:003893.9726:06057
06058:-00124:+00013:+00031:003893.9726:06058
06059:-00161:+00007:-00064:003893.9726:06059
06060:-00068:-00036:-00005:003893.9726:06060
06061:-00112:-00080:+00057:003893.9726:06061
06062:-00103:-00105:+00109:004005.4384:06062
06063:-00106:-00190:+00115:004005.4384:06063
06064:-00132:-00241:-00022:004005.4384:06064
06065:-00135:-00260:-00130:004005.4384:06065
06066:-00118:-00309:-00046:004005.4384:06066
06067:-00118:-00327:-00025:003899.2785:06067
06068:-00091:-00319:-00087:003899.2785:06068
06069:+00002:-00308:-00033:003899.2785:06069
06070:+00047:-00277:+00022:003899.2785:06070
06071:+00107:-00235:-00123:003899.2785:06071
06072:+00081:-00130:+00153:003869.8540:06072
06073:+00178:-00116:+00287:003869.8540:06073
06074:+00197:-00010:+00041:003869.8540:06074
06075:+00199:+00011:-00008:003869.8540:06075
06076:+00214:+00083:+00094:003869.8540:06076
06077:+00151:+00074:-00006:003955.4013:06077
06078:+00121:+00107:-00169:003955.4013:06078
06079:+00087:+00125:-00106:003955.4013:06079
06080:-00020:+00136:-00034:003955.4013:06080
06081:-00056:+00117:+00025:003955.4013:06081
06082:-00106:+00120:+00064:003863.0734:06082
06083:-00110:+00174:+00024:003863.0734:06083
06084:-00174:+00168:-00060:003863.0734:06084
06085:-00227:+00171:+00096:003863.0734:06085
06086:-00215:+00168:+00215:003863.0734:06086
06087:-00228:+00182:+00090:003834.2128:06087
06088:-00216:+00192:-00019:003834.2128:06088
06089:-00211:+00201:-00024:003834.2128:06089
06090:-00185:+00159:-00042:003834.2128:06090
06091:-00168:+00086:-00017:003834.2128:06091
06092:-00102:+00066:+00044:003930.7438:06092
06093:-00030:-00001:+00068:003930.7438:06093
06094:-00035:-00036:+00047:003930.7438:06094
06095:-00008:-00072:+00094:003930.7438:06095
06096:+00029:-00169:+00084:003930.7438:06096
06097:+00031:-00173:+00013:003930.7438:06097
06098:+00027:-00218:+00085:003815.6760:06098
06099:+00033:-00247:+00047:003815.6760:06099
06100:-00006:-00233:+00031:003815.6760:06100
06101:+00038:-00206:+00010:003815.6760:06101
06102:+00033:-00176:+00038:003815.6760:06102
06103:+00060:-00171:+00039:003787.8168:06103
06104:+00057:-00146:+00014:003787.8168:06104
06105:+00073:-00106:+00073:003787.8168:06105
06106:+00091:-00106:+00036:003787.8168:06106
06107:+00053:-00082:+00028:003787.8168:06107
06108:+00069:-00040:+00032:003894.6010:06108
06109:+00048:+00004:-00092:003894.6010:06109
06110:+00004:+00026:-00057:003894.6010:06110
06111:-00003:+00044:-00059:003894.6010:06111
06112:-00044:+00092:+00038:003894.6010:06112
06113:-00055:+00105:-00035:003803.9685:06113
06114:-00063:+00131:+00006:003803.9685:06114
06115:-00046:+00134:-00058:003803.9685:06115
06116:-00048:+00155:-00128:003803.9685:06116
06117:-00042:+00149:-00110:003803.9685:06117
06118:-00015:+00134:-00072:003803.9685:06118
06119:+00010:+00157:-00061:003776.2929:06119
06120:+00040:+00117:-00013:003776.2929:06120
06121:+00058:+00104:+00037:003776.2929:06121
06122:+00050:+00112:-00005:003776.2929:06122
06123:+00028:+00078:-00051:003776.2929:06123
06124:+00006:+00080:-00027:003906.6169:06124
06125:-00010:+00043:-00007:003906.6169:06125
06126:-00024:+00049:-00104:003906.6169:06126
06127:-00027:+00029:-00135:003906.6169:06127
06128:-00020:+00021:-00103:003906.6169:06128
06129:-00015:-00006:-00069:003827.4816:06129
06130:-00028:-00004:-00083:003827.4816:06130
06131:-00004:-00016:-00106:003827.4816:06131
06132:-00012:-00019:-00084:003827.4816:06132
06133:-00022:-00023:-00061:003827.4816:06133
06134:+00015:-00012:+00025:003810.8696:06134
06135:+00029:-00027:+00085:003810.8696:06135
06136:+00005:-00034:+00016:003810.8696:06136
06137:-00008:-00012:+00104:003810.8696:06137
06138:+00043:-00014:+00096:003810.8696:06138
06139:+00011:-00034:-00025:003955.4013:06139
06140:-00006:+00005:-00276:003955.4013:06140
06141:-00027:-00001:-00218:003955.4013:06141
06142:+00035:+00031:-00133:003955.4013:06142
06143:+00044:+00016:+00077:003955.4013:06143
06144:+00083:+00083:+00174:003875.0395:06144
06145:+00049:+00098:+00274:003875.0395:06145
06146:+00038:+00114:+00255:003875.0395:06146
06147:-00013:+00105:+00064:003875.0395:06147
06148:-00010:+00146:+00018:003875.0395:06148
06149:-00036:+00175:+00053:003875.0395:06149
06150:-00051:+00185:+00088:003857.8437:06150
06151:-00051:+00201:+00112:003857.8437:06151
06152:-00058:+00179:+00145:003857.8437:06152
06153:-00037:+00186:+00201:003857.8437:06153
06154:-00031:+00174:+00213:003857.8437:06154
06155:-00032:+00168:+00116:003992.8930:06155
06156:-00024:+00173:+00013:003992.8930:06156
06157:-00010:+00144:-00011:003992.8930:06157
06158:+00001:+00109:+00041:003992.8930:06158
06159:-00030:+00063:-00045:003992.8930:06159
06160:-00099:+00028:-00057:003875.1657:06160
06161:-00108:-00021:-00052:003875.1657:06161
06162:-00129:-00024:-00096:003875.1657:06162
06163:-00181:-00130:-00020:003875.1657:06163
06164:-00122:-00165:+00079:003875.1657:06164
06165:-00167:-00230:+00014:003858.0390:06165
06166:-00116:-00238:+00176:003858.0390:06166
06167:-00123:-00304:+00013:003858.0390:06167
06168:-00123:-00307:-00175:003858.0390:06168
06169:-00082:-00302:-00241:003858.0390:06169
06170:+00029:-00297:-00093:003955.4379:06170
06171:-00027:-00276:+00036:003955.4379:06171
06172:+00041:-00270:+00018:003955.4379:06172
06173:+00031:-00248:-00001:003955.4379:06173
06174:+00050:-00195:+00040:003955.4379:06174
06175:+00106:-00204:+00017:003851.1359:06175
06176:+00052:-00174:+00078:003851.1359:06176
06177:+00107:-00125:+00019:003851.1359:06177
06178:+00098:-00086:-00106:003851.1359:06178
06179:+00154:+00002:-00036:003851.1359:06179
06180:+00141:+00031:+00006:003822.5883:06180
06181:+00101:+00056:+00104:003822.5883:06181
06182:+00064:+00075:+00179:003822.5883:06182
06183:+00007:+00130:+00006:003822.5883:06183
06184:-00027:+00133:-00094:003822.5883:06184
06185:-00070:+00171:-00074:003822.5883:06185
06186:-00078:+00181:+00054:003930.9077:06186
06187:-00116:+00221:+00073:003930.9077:06187
06188:-00076:+00209:+00179:003930.9077:06188
06189:-00062:+00239:+00161:003930.9077:06189
06190:-00103:+00228:+00094:003930.9077:06190
06191:-00153:+00205:+00019:003827.4377:06191
06192:-00167:+00220:-00044:003827.4377:06192
06193:-00147:+00160:-00083:003827.4377:06193
06194:-00138:+00113:-00026:003827.4377:06194
06195:-00143:+00061:+00027:003827.4377:06195
06196:-00127:+00013:+00090:003799.3339:06196
06197:-00098:+00003:+00024:003799.3339:06197
06198:-00066:-00077:-00002:003799.3339:06198
06199:-00057:-00115:+00146:003799.3339:06199
06200:-00070:-00147:+00121:003799.3339:06200
06201:-00034:-00199:+00184:003918.7333:06201
06202:-00016:-00176:+00092:003918.7333:06202
06203:-00036:-00178:-00027:003918.7333:06203
06204:-00070:-00217:+00035:003918.7333:06204
06205:-00056:-00196:+00082:003918.7333:06205
06206:-00056:-00210:-00058:003815.6845:06206
06207:-00037:-00171:-00010:003815.6845:06207
06208:-00009:-00145:+00037:003815.6845:06208
06209:-00006:-00105:-00033:003815.6845:06209
06210:-00007:-00075:+00020:003815.6845:06210
06211:+00028:-00034:+00000:003815.6845:06211
06212:+00045:-00007:+00025:003799.2995:06212
06213:+00050:+00078:-00039:003799.2995:06213
06214:+00019:+00100:+00053:003799.2995:06214
06215:+00057:+00121:+00083:003799.2995:06215
06216:+00025:+00141:+00006:003799.2995:06216
06217:+00048:+00187:+00028:003906.5808:06217
06218:+00032:+00156:-00089:003906.5808:06218
06219:+00001:+00175:-00094:003906.5808:06219
06220:+00014:+00116:-00042:003906.5808:06220
06221:+00000:+00113:-00047:003906.5808:06221
06222:-00009:+00096:-00098:003827.3586:06222
06223:-00017:+00056:-00057:003827.3586:06223
06224:-00025:+00029:-00079:003827.3586:06224
06225:-00055:+00018:-00089:003827.3586:06225
06226:-00003:-00018:-00078:003827.3586:06226
06227:+00000:-00008:-00105:003822.5969:06227
06228:-00034:-00048:-00155:003822.5969:06228
06229:-00050:-00065:-00052:003822.5969:06229
06230:-00058:-00054:-00059:003822.5969:06230
06231:-00031:-00043:-00134:003822.5969:06231
06232:-00003:-00030:-00151:003943.1118:06232
06233:-00009:-00051:-00126:003943.1118:06233
06234:+00005:-00025:-00086:003943.1118:06234
06235:+00046:-00031:-00066:003943.1118:06235
06236:+00071:-00003:-00061:003943.1118:06236
06237:+00071:+00010:-00082:003863.0104:06237
06238:+00078:+00014:-00017:003863.0104:06238
06239:+00052:-00002:+00088:003863.0104:06239
06240:+00024:+00065:-00043:003863.0104:06240
06241:+00029:+00079:-00006:003863.0104:06241
06242:+00031:+00076:-00058:003863.0104:06242
06243:+00011:+00086:-00115:003869.8891:06243
06244:-00018:+00099:-00129:003869.8891:06244
06245:-00041:+00104:-00104:003869.8891:06245
06246:-00016:+00105:+00020:003869.8891:06246
06247:-00031:+00130:+00077:003869.8891:06247
06248:-00054:+00137:+00269:003992.7424:06248
06249:-00027:+00150:+00182:003992.7424:06249
06250:+00016:+00196:+00023:003992.7424:06250
06251:+00034:+00219:+00119:003992.7424:06251
06252:+00053:+00189:+00116:003992.7424:06252
06253:+00016:+00178:+00065:003911.5712:06253
06254:+00032:+00170:+00100:003911.5712:06254
06255:+00029:+00142:+00084:003911.5712:06255
06256:-00036:+00091:-00058:003911.5712:06256
06257:-00053:+00086:-00023:003911.5712:06257
06258:-00023:+00070:+00105:003893.9633:06258
06259:-00015:+00051:+00073:003893.9633:06259
06260:-00023:+00023:+00034:003893.9633:06260
06261:-00034:-00005:-00003:003893.9633:06261
06262:-00059:-00027:-00045:003893.9633:06262
06263:-00077:-00082:-00048:004005.4765:06263
06264:-00094:-00125:+00080:004005.4765:06264
06265:-00092:-00134:+00026:004005.4765:06265
06266:-00163:-00184:-00009:004005.4765:06266
06267:-00182:-00225:+00020:004005.4765:06267
06268:-00188:-00228:-00167:003899.3239:06268
06269:-00165:-00276:+00096:003899.3239:06269
06270:-00091:-00325:-00065:003899.3239:06270
06271:-00135:-00307:-00166:003899.3239:06271
06272:-00048:-00272:-00243:003899.3239:06272
06273:-00037:-00269:+00110:003869.7822:06273
06274:+00045:-00247:+00246:003869.7822:06274
06275:+00062:-00173:+00200:003869.7822:06275
06276:+00074:-00159:+00088:003869.7822:06276
06277:+00096:-00056:-00019:003869.7822:06277
06278:+00116:-00042:+00020:003980.1740:06278
06279:+00151:-00007:-00153:003980.1740:06279
06280:+00117:+00014:-00025:003980.1740:06280
06281:+00183:+00067:-00003:003980.1740:06281
06282:+00106:+00096:+00014:003980.1740:06282
06283:+00076:+00139:-00034:003874.9855:06283
06284:+00035:+00141:+00059:003874.9855:06284
06285:-00025:+00164:-00010:003874.9855:06285
06286:-00070:+00218:+00071:003874.9855:06286
06287:-00044:+00217:+00027:003874.9855:06287
06288:-00132:+00211:+00051:003834.1687:06288
06289:-00118:+00227:+00034:003834.1687:06289
06290:-00150:+00212:+00104:003834.1687:06290
06291:-00145:+00192:+00057:003834.1687:06291
06292:-00124:+00206:-00002:003834.1687:06292
06293:-00104:+00187:+00007:003834.1687:06293
06294:-00092:+00141:+00055:003955.4658:06294
06295:-00087:+00102:+00061:003955.4658:06295
06296:-00055:+00025:+00084:003955.4658:06296
06297:-00018:-00050:+00102:003955.4658:06297
06298:+00002:-00078:+00059:003955.4658:06298
06299:+00013:-00117:-00027:003839.2370:06299
06300:-00007:-00145:+00105:003839.2370:06300
06301:+00052:-00199:+00087:003839.2370:06301
06302:+00039:-00241:+00090:003839.2370:06302
06303:+00043:-00247:+00247:003839.2370:06303
06304:+00087:-00265:+00052:003834.2478:06304
06305:+00007:-00262:-00068:003834.2478:06305
06306:+00046:-00213:-00094:003834.2478:06306
06307:+00057:-00196:-00090:003834.2478:06307
06308:+00063:-00182:+00044:003834.2478:06308
06309:+00079:-00188:+00120:003930.8442:06309
06310:+00091:-00122:+00209:003930.8442:06310
06311:+00075:-00114:+00028:003930.8442:06311
06312:+00018:-00064:-00023:003930.8442:06312
06313:+00005:-00015:-00052:003930.8442:06313
06314:-00010:+00009:-00039:003827.3937:06314
06315:-00022:+00044:-00064:003827.3937:06315
06316:-00025:+00090:+00030:003827.3937:06316
06317:-00023:+00100:+00001:003827.3937:06317
06318:-00043:+00156:-00077:003827.3937:06318
06319:-00030:+00150:-00078:003827.3937:06319
06320:-00023:+00186:-00051:003810.8173:06320
06321:-00036:+00167:-00006:003810.8173:06321
06322:+00012:+00161:+00054:003810.8173:06322
06323:-00022:+00144:+00041:003810.8173:06323
06324:-00040:+00127:-00029:003810.8173:06324
06325:-00047:+00090:-00035:003930.8166:06325
06326:-00068:+00098:-00072:003930.8166:06326
06327:-00071:+00078:-00133:003930.8166:06327
06328:-00050:+00063:-00121:003930.8166:06328
06329:-00039:+00034:-00033:003930.8166:06329
06330:-00028:+00031:-00038:003851.1542:06330
06331:+00001:-00002:-00057:003851.1542:06331
06332:+00015:-00017:-00095:003851.1542:06332
06333:-00010:-00015:-00099:003851.1542:06333
06334:+00012:-00015:-00102:003851.1542:06334
06335:+00018:-00033:-00137:003846.1376:06335
06336:+00051:-00012:-00125:003846.1376:06336
06337:+00061:-00034:-00039:003846.1376:06337
06338:+00074:-00035:+00106:003846.1376:06338
06339:+00079:-00064:+00053:003846.1376:06339
06340:+00019:-00033:-00051:003980.3046:06340
06341:+00047:-00033:+00056:003980.3046:06341
06342:+00050:-00040:+00156:003980.3046:06342
06343:+00029:-00029:-00029:003980.3046:06343
06344:+00010:-00043:-00150:003980.3046:06344
06345:-00041:+00026:-00217:003887.2434:06345
06346:-00027:+00025:-00154:003887.2434:06346
06347:-00053:+00050:-00090:003887.2434:06347
06348:-00006:+00107:+00281:003887.2434:06348
06349:+00010:+00144:+00256:003887.2434:06349
06350:-00032:+00188:+00079:003881.8850:06350
06351:-00002:+00194:+00077:003881.8850:06351
06352:+00028:+00233:+00158:003881.8850:06352
06353:+00042:+00222:+00050:003881.8850:06353
06354:+00019:+00268:-00058:003881.8850:06354
06355:+00077:+00246:-00064:004005.4006:06355
06356:+00063:+00216:+00000:004005.4006:06356
06357:+00035:+00206:-00044:004005.4006:06357
06358:-00008:+00151:-00006:004005.4006:06358
06359:-00017:+00114:+00164:004005.4006:06359
06360:-00031:+00094:+00179:003899.2509:06360
06361:-00074:+00036:+00098:003899.2509:06361
06362:-00095:-00052:-00040:003899.2509:06362
06363:-00147:-00078:-00086:003899.2509:06363
06364:-00206:-00122:-00116:003899.2509:06364
06365:-00217:-00189:-00138:003899.2509:06365
06366:-00231:-00206:+00054:003869.7734:06366
06367:-00198:-00214:+00047:003869.7734:06367
06368:-00198:-00242:-00029:003869.7734:06368
06369:-00125:-00264:-00057:003869.7734:06369
06370:-00088:-00281:+00132:003869.7734:06370
06371:-00047:-00270:-00011:003980.2390:06371
06372:-00052:-00266:-00156:003980.2390:06372
06373:+00021:-00279:-00037:003980.2390:06373
06374:+00107:-00222:+00075:003980.2390:06374
06375:+00097:-00208:+00112:003980.2390:06375
06376:+00115:-00186:+00002:003863.0644:06376
06377:+00101:-00156:-00059:003863.0644:06377
06378:+00163:-00068:-00022:003863.0644:06378
06379:+00155:-00079:-00007:003863.0644:06379
06380:+00132:-00014:-00033:003863.0644:06380
06381:+00086:+00000:-00142:003846.0402:06381
06382:+00114:+00060:-00041:003846.0402:06382
06383:+00047:+00076:-00050:003846.0402:06383
06384:-00006:+00118:+00010:003846.0402:06384
06385:+00012:+00173:+00117:003846.0402:06385
06386:-00039:+00231:+00054:003930.8349:06386
06387:-00047:+00197:+00003:003930.8349:06387
06388:-00113:+00239:+00069:003930.8349:06388
06389:-00137:+00249:+00086:003930.8349:06389
06390:-00177:+00224:-00003:003930.8349:06390
06391:-00166:+00250:-00074:003827.3325:06391
06392:-00164:+00252:-00013:003827.3325:06392
06393:-00137:+00233:+00074:003827.3325:06393
06394:-00095:+00206:+00092:003827.3325:06394
06395:-00074:+00183:+00061:003827.3325:06395
06396:-00038:+00130:+00031:003827.3325:06396
06397:-00025:+00067:-00029:003799.2827:06397
06398:-00007:+00039:+00003:003799.2827:06398
06399:+00017:-00035:+00026:003799.2827:06399
06400:+00006:-00118:+00045:003799.2827:06400
06401:-00027:-00144:+00086:003799.2827:06401
06402:-00039:-00192:+00082:003894.5209:06402
06403:-00018:-00261:-00058:003894.5209:06403
06404:-00054:-00260:+00073:003894.5209:06404
06405:-00005:-00294:+00026:003894.5209:06405
06406:-00056:-00306:+00200:003894.5209:06406
06407:+00012:-00293:+00129:003792.3503:06407
06408:-00023:-00227:-00004:003792.3503:06408
06409:+00036:-00240:+00113:003792.3503:06409
06410:+00068:-00175:+00107:003792.3503:06410
06411:+00041:-00172:+00016:003792.3503:06411
06412:+00035:-00142:+00035:003776.2675:06412
06413:+00065:-00095:+00029:003776.2675:06413
06414:+00057:-00079:-00018:003776.2675:06414
06415:+00018:-00016:-00093:003776.2675:06415
06416:+00026:+00030:-00069:003776.2675:06416
06417:+00007:+00064:-00058:003776.2675:06417
06418:-00024:+00087:+00000:003870.7114:06418
06419:-00013:+00121:+00011:003870.7114:06419
06420:-00017:+00134:-00002:003870.7114:06420
06421:-00052:+00132:-00044:003870.7114:06421
06422:-00056:+00152:+00012:003870.7114:06422
06423:-00035:+00152:-00046:003780.7770:06423
06424:-00071:+00153:-00079:003780.7770:06424
06425:-00055:+00153:-00056:003780.7770:06425
06426:-00057:+00150:-00104:003780.7770:06426
06427:-00059:+00129:+00040:003780.7770:06427
06428:-00002:+00119:+00023:003787.7060:06428
06429:-00018:+00094:-00021:003787.7060:06429
06430:-00001:+00097:-00023:003787.7060:06430
06431:+00001:+00030:-00071:003787.7060:06431
06432:+00012:+00052:-00097:003787.7060:06432
06433:+00012:+00014:-00096:003894.5026:06433
06434:+00004:+00033:-00105:003894.5026:06434
06435:+00002:+00022:-00117:003894.5026:06435
06436:-00010:+00018:-00123:003894.5026:06436
06437:-00010:+00006:-00110:003894.5026:06437
06438:-00011:-00006:-00137:003839.1401:06438
06439:+00007:+00006:-00103:003839.1401:06439
06440:+00024:+00005:+00021:003839.1401:06440
06441:+00035:-00022:-00058:003839.1401:06441
06442:+00039:+00006:-00012:003839.1401:06442
06443:+00073:+00016:+00018:003839.1401:06443
06444:+00066:-00006:+00141:003822.5012:06444
06445:+00058:+00004:-00094:003822.5012:06445
06446:-00010:+00011:-00275:003822.5012:06446
06447:+00000:+00041:-00303:003822.5012:06447
06448:+00002:+00026:-00147:003822.5012:06448
06449:+00012:+00043:+00081:003955.3459:06449
06450:+00033:+00081:+00275:003955.3459:06450
06451:+00047:+00083:+00393:003955.3459:06451
06452:-00012:+00115:+00079:003955.3459:06452
06453:+00004:+00113:+00067:003955.3459:06453
06454:+00038:+00137:+00151:003875.0307:06454
06455:+00031:+00122:+00125:003875.0307:06455
06456:-00008:+00158:+00004:003875.0307:06456
06457:+00013:+00104:+00099:003875.0307:06457
06458:+00001:+00108:+00086:003875.0307:06458
06459:-00047:+00055:+00074:003869.8090:06459
06460:-00060:+00061:+00033:003869.8090:06460
06461:-00063:+00062:-00057:003869.8090:06461
06462:-00012:+00075:-00013:003869.8090:06462
06463:+00011:+00066:+00039:003869.8090:06463
06464:+00026:+00053:-00045:003980.2858:06464
06465:+00014:-00047:-00079:003980.2858:06465
06466:-00003:-00034:-00090:003980.2858:06466
06467:-00009:-00102:+00191:003980.2858:06467
06468:-00003:-00120:+00343:003980.2858:06468
06469:-00070:-00212:+00274:003875.0578:06469
06470:-00130:-00298:-00226:003875.0578:06470
06471:-00090:-00310:-00326:003875.0578:06471
06472:-00122:-00332:-00158:003875.0578:06472
06473:-00090:-00344:+00028:003875.0578:06473
06474:-00122:-00370:+00029:003857.9589:06474
06475:-00044:-00329:+00041:003857.9589:06475
06476:-00010:-00290:+00170:003857.9589:06476
06477:-00018:-00280:+00211:003857.9589:06477
06478:-00064:-00246:+00050:003857.9589:06478
06479:-00033:-00178:-00028:003967.8977:06479
06480:+00036:-00100:-00001:003967.8977:06480
06481:+00125:-00043:-00045:003967.8977:06481
06482:+00125:-00034:-00029:003967.8977:06482
06483:+00123:+00023:+00017:003967.8977:06483
06484:+00098:+00065:+00014:003967.8977:06484
06485:+00145:+00109:-00033:003851.0385:06485
06486:+00089:+00140:-00153:003851.0385:06486
06487:+00049:+00163:-00095:003851.0385:06487
06488:+00047:+00231:+00020:003851.0385:06488
06489:-00012:+00272:-00032:003851.0385:06489
06490:+00001:+00273:-00051:003834.1250:06490
06491:-00036:+00320:+00003:003834.1250:06491
06492:-00129:+00342:+00068:003834.1250:06492
06493:-00143:+00331:-00025:003834.1250:06493
06494:-00147:+00309:+00067:003834.1250:06494
06495:-00148:+00254:-00067:003930.9260:06495
06496:-00179:+00268:+00058:003930.9260:06496
06497:-00123:+00150:+00155:003930.9260:06497
06498:-00143:+00136:+00020:003930.9260:06498
06499:-00094:+00060:-00147:003930.9260:06499
06500:-00099:+00008:-00156:003839.2988:06500
06501:-00059:+00006:-00106:003839.2988:06501
06502:-00073:-00098:+00037:003839.2988:06502
06503:-00031:-00183:+00141:003839.2988:06503
06504:-00037:-00166:+00186:003839.2988:06504
06505:+00014:-00261:+00064:003799.3686:06505
06506:-00030:-00268:-00059:003799.3686:06506
06507:+00000:-00296:-00038:003799.3686:06507
06508:+00022:-00302:+00177:003799.3686:06508
06509:+00027:-00295:+00184:003799.3686:06509
06510:+00060:-00277:+00046:003799.3686:06510
06511:+00052:-00250:+00059:003918.6520:06511
06512:+00091:-00231:+00031:003918.6520:06512
06513:+00079:-00179:-00016:003918.6520:06513
06514:+00076:-00156:-00013:003918.6520:06514
06515:+00082:-00106:-00167:003918.6520:06515
06516:+00112:-00061:+00051:003803.9599:06516
06517:+00167:-00007:+00100:003803.9599:06517
06518:+00072:+00043:+00028:003803.9599:06518
06519:+00082:+00075:-00102:003803.9599:06519
06520:+00056:+00087:-00066:003803.9599:06520
06521:+00070:+00134:-00033:003787.7573:06521
06522:+00049:+00148:+00062:003787.7573:06522
06523:+00023:+00144:+00107:003787.7573:06523
06524:-00043:+00140:+00036:003787.7573:06524
06525:-00073:+00126:-00076:003787.7573:06525
06526:-00075:+00098:-00036:003918.6428:06526
06527:-00091:+00046:-00074:003918.6428:06527
06528:-00090:+00035:-00042:003918.6428:06528
06529:-00080:+00022:-00106:003918.6428:06529
06530:-00088:-00013:-00130:003918.6428:06530
06531:-00061:-00025:-00135:003827.3410:06531
06532:-00049:-00051:-00081:003827.3410:06532
06533:-00053:-00065:-00007:003827.3410:06533
06534:-00013:-00066:-00009:003827.3410:06534
06535:+00014:-00029:-00076:003827.3410:06535
06536:+00011:-00028:-00095:003827.3410:06536
06537:-00025:-00011:-00126:003822.5270:06537
06538:-00021:+00018:-00167:003822.5270:06538
06539:+00013:+00015:-00149:003822.5270:06539
06540:+00044:+00078:-00085:003822.5270:06540
06541:+00021:+00098:+00016:003822.5270:06541
06542:+00038:+00089:+00042:003955.3825:06542
06543:+00033:+00133:-00040:003955.3825:06543
06544:+00038:+00158:-00037:003955.3825:06544
06545:+00068:+00157:-00063:003955.3825:06545
06546:+00046:+00172:-00087:003955.3825:06546
06547:+00048:+00168:-00121:003875.1928:06547
06548:+00004:+00201:-00137:003875.1928:06548
06549:-00006:+00177:-00083:003875.1928:06549
06550:-00027:+00201:-00020:003875.1928:06550
06551:-00008:+00185:+00272:003875.1928:06551
06552:-00025:+00206:+00252:003845.9963:06552
06553:-00016:+00199:+00131:003845.9963:06553
06554:-00018:+00231:+00004:003845.9963:06554
06555:+00018:+00225:+00064:003845.9963:06555
06556:+00003:+00193:+00001:003845.9963:06556
06557:+00016:+00192:-00007:003992.7900:06557
06558:+00023:+00155:-00005:003992.7900:06558
06559:-00004:+00094:+00034:003992.7900:06559
06560:-00041:+00029:+00004:003992.7900:06560
06561:-00052:+00051:+00073:003992.7900:06561
06562:-00041:-00005:+00125:003887.1621:06562
06563:-00044:+00002:+00080:003887.1621:06563
06564:-00048:-00044:+00044:003887.1621:06564
06565:-00058:-00087:-00014:003887.1621:06565
06566:-00075:-00118:+00009:003887.1621:06566
06567:-00104:-00169:-00007:003869.8000:06567
06568:-00120:-00236:-00007:003869.8000:06568
06569:-00164:-00251:-00015:003869.8000:06569
06570:-00146:-00263:-00264:003869.8000:06570
06571:-00142:-00258:+00089:003869.8000:06571
06572:-00064:-00281:+00170:003980.3420:06572
06573:-00080:-00310:-00062:003980.3420:06573
06574:-00019:-00248:-00147:003980.3420:06574
06575:+00047:-00259:-00172:003980.3420:06575
06576:+00066:-00195:+00066:003980.3420:06576
06577:+00110:-00194:+00211:003980.3420:06577
06578:+00069:-00185:+00104:003875.1389:06578
06579:+00092:-00097:+00036:003875.1389:06579
06580:+00084:-00070:+00074:003875.1389:06580
06581:+00063:-00076:+00103:003875.1389:06581
06582:+00031:-00039:-00060:003875.1389:06582
06583:+00062:-00020:-00049:003846.1816:06583
06584:+00022:+00050:-00034:003846.1816:06584
06585:+00018:+00026:-00025:003846.1816:06585
06586:-00018:+00097:-00043:003846.1816:06586
06587:-00040:+00144:-00009:003846.1816:06587
06588:-00023:+00148:-00053:003955.6687:06588
06589:-00059:+00218:-00017:003955.6687:06589
06590:-00053:+00196:+00192:003955.6687:06590
06591:-00080:+00217:+00065:003955.6687:06591
06592:-00094:+00228:+00134:003955.6687:06592
06593:-00047:+00254:+00153:003851.0737:06593
06594:-00106:+00267:+00015:003851.0737:06594
06595:-00090:+00242:-00005:003851.0737:06595
06596:-00075:+00247:-00047:003851.0737:06596
06597:-00090:+00222:-00034:003851.0737:06597
06598:-00100:+00136:+00006:003822.4660:06598
06599:-00064:+00119:+00001:003822.4660:06599
06600:-00080:+00055:-00036:003822.4660:06600
06601:-00090:+00051:+00058:003822.4660:06601
06602:-00021:-00006:+00022:003822.4660:06602
06603:-00020:-00040:+00016:003918.6972:06603
06604:-00004:-00040:+00158:003918.6972:06604
06605:+00010:-00072:+00150:003918.6972:06605
06606:-00008:-00119:+00063:003918.6972:06606
06607:+00047:-00105:+00048:003918.6972:06607
06608:+00031:-00120:-00011:003918.6972:06608
06609:+00028:-00147:+00036:003827.3410:06609
06610:+00003:-00184:+00031:003827.3410:06610
06611:+00018:-00146:+00003:003827.3410:06611
06612:+00009:-00164:+00006:003827.3410:06612
06613:-00029:-00154:-00017:003827.3410:06613
06614:-00019:-00156:+00007:003799.1965:06614
06615:-00018:-00106:-00005:003799.1965:06615
06616:+00011:-00081:+00008:003799.1965:06616
06617:+00004:-00015:-00034:003799.1965:06617
06618:-00009:-00006:-00021:003799.1965:06618
06619:+00006:+00034:+00019:003918.6066:06619
06620:+00023:+00054:+00001:003918.6066:06620
06621:+00044:+00091:+00025:003918.6066:06621
06622:+00018:+00091:+00039:003918.6066:06622
06623:+00027:+00125:+00006:003918.6066:06623
06624:+00014:+00119:-00104:003827.4025:06624
06625:+00004:+00137:-00057:003827.4025:06625
06626:+00025:+00138:-00060:003827.4025:06626
06627:+00028:+00127:-00061:003827.4025:06627
06628:+00027:+00094:-00026:003827.4025:06628
06629:+00016:+00082:-00009:003810.8000:06629
06630:+00006:+00057:-00057:003810.8000:06630
06631:-00013:+00042:-00059:003810.8000:06631
06632:-00015:+00024:-00057:003810.8000:06632
06633:-00001:+00037:-00091:003810.8000:06633
06634:-00009:+00038:-00076:003955.5207:06634
06635:-00024:+00031:-00050:003955.5207:06635
06636:-00016:+00020:-00139:003955.5207:06636
06637:-00005:+00019:-00118:003955.5207:06637
06638:+00014:-00022:-00111:003955.5207:06638
06639:+00030:-00018:-00040:003955.5207:06639
06640:+00017:-00030:+00013:003863.0644:06640
06641:+00029:-00061:+00112:003863.0644:06641
06642:+00024:-00079:+00035:003863.0644:06642
06643:+00000:-00019:-00066:003863.0644:06643
06644:+00012:-00029:-00079:003863.0644:06644
06645:-00022:-00033:-00052:003857.8615:06645
06646:+00008:-00021:-00050:003857.8615:06646
06647:+00017:+00007:+00006:003857.8615:06647
06648:+00005:+00023:-00039:003857.8615:06648
06649:-00013:+00026:-00055:003857.8615:06649
06650:-00014:+00063:+00130:003992.7519:06650
06651:+00017:+00097:+00162:003992.7519:06651
06652:-00010:+00125:+00142:003992.7519:06652
06653:-00008:+00146:+00130:003992.7519:06653
06654:+00005:+00168:+00081:003992.7519:06654
06655:+00023:+00198:+00106:003911.5256:06655
06656:+00059:+00231:+00105:003911.5256:06656
06657:+00048:+00232:-00040:003911.5256:06657
06658:+00022:+00238:-00055:003911.5256:06658
06659:+00057:+00177:-00061:003911.5256:06659
06660:+00016:+00185:-00033:003881.8034:06660
06661:-00022:+00169:-00025:003881.8034:06661
06662:-00033:+00119:+00149:003881.8034:06662
06663:-00099:+00059:+00121:003881.8034:06663
06664:-00101:+00024:+00074:003881.8034:06664
06665:-00093:-00063:-00057:003992.8366:06665
06666:-00131:-00112:-00072:003992.8366:06666
06667:-00162:-00130:-00025:003992.8366:06667
06668:-00192:-00185:-00050:003992.8366:06668
06669:-00185:-00203:-00039:003992.8366:06669
06670:-00207:-00236:+00005:003899.4062:06670
06671:-00175:-00240:-00155:003899.4062:06671
06672:-00154:-00264:+00039:003899.4062:06672
06673:-00098:-00279:+00091:003899.4062:06673
06674:-00128:-00238:-00072:003899.4062:06674
06675:-00014:-00240:-00165:003869.8356:06675
06676:+00067:-00232:+00020:003869.8356:06676
06677:+00108:-00220:+00142:003869.8356:06677
06678:+00087:-00203:+00094:003869.8356:06678
06679:+00122:-00162:-00015:003869.8356:06679
06680:+00154:-00118:+00019:003980.4074:06680
06681:+00146:-00097:+00044:003980.4074:06681
06682:+00138:-00013:+00010:003980.4074:06682
06683:+00100:-00028:-00013:003980.4074:06683
06684:+00094:+00029:-00064:003980.4074:06684
06685:+00049:+00026:-00024:003980.4074:06685
06686:+00057:+00064:-00026:003875.1745:06686
06687:-00022:+00097:+00053:003875.1745:06687
06688:-00029:+00104:+00061:003875.1745:06688
06689:-00069:+00145:-00017:003875.1745:06689
06690:-00143:+00162:-00002:003875.1745:06690
06691:-00111:+00178:-00002:003846.0402:06691
06692:-00134:+00220:-00027:003846.0402:06692
06693:-00146:+00212:-00017:003846.0402:06693
06694:-00106:+00235:-00012:003846.0402:06694
06695:-00102:+00233:-00009:003846.0402:06695
06696:-00077:+00183:+00043:003943.1208:06696
06697:-00035:+00186:+00041:003943.1208:06697
06698:+00014:+00142:+00042:003943.1208:06698
06699:+00007:+00100:+00069:003943.1208:06699
06700:+00008:+00047:+00033:003943.1208:06700
06701:+00018:-00052:+00079:003850.9047:06701
06702:+00002:-00072:+00137:003850.9047:06702
06703:-00002:-00128:+00028:003850.9047:06703
06704:-00069:-00187:-00037:003850.9047:06704
06705:-00036:-00163:+00029:003850.9047:06705
06706:-00041:-00210:+00025:003822.4748:06706
06707:-00030:-00232:-00014:003822.4748:06707
06708:-00046:-00213:+00124:003822.4748:06708
06709:-00032:-00239:+00109:003822.4748:06709
06710:-00046:-00250:+00085:003822.4748:06710
06711:-00041:-00213:+00090:003930.7983:06711
06712:-00004:-00189:-00033:003930.7983:06712
06713:-00022:-00189:+00014:003930.7983:06713
06714:+00010:-00139:+00139:003930.7983:06714
06715:+00058:-00118:+00090:003930.7983:06715
06716:+00029:-00069:+00055:003930.7983:06716
06717:+00035:-00034:-00006:003839.1662:06717
06718:+00042:-00006:+00027:003839.1662:06718
06719:+00062:+00061:-00024:003839.1662:06719
06720:+00063:+00089:-00108:003839.1662:06720
06721:+00054:+00141:-00051:003839.1662:06721
06722:+00078:+00144:+00005:003822.4833:06722
06723:+00073:+00136:-00057:003822.4833:06723
06724:+00059:+00146:-00001:003822.4833:06724
06725:+00061:+00158:+00019:003822.4833:06725
06726:+00031:+00145:-00023:003822.4833:06726
06727:-00039:+00146:-00006:003943.1118:06727
06728:-00032:+00130:+00031:003943.1118:06728
06729:-00083:+00108:+00003:003943.1118:06729
06730:-00086:+00076:-00087:003943.1118:06730
06731:-00076:+00068:-00134:003943.1118:06731
06732:-00102:+00015:-00131:003875.0395:06732
06733:-00086:-00005:-00176:003875.0395:06733
06734:-00065:-00014:-00125:003875.0395:06734
06735:-00035:-00040:-00087:003875.0395:06735
06736:-00027:-00066:-00077:003875.0395:06736
06737:+00013:-00055:-00078:003857.8437:06737
06738:+00027:-00058:-00087:003857.8437:06738
06739:+00019:-00044:+00020:003857.8437:06739
06740:+00041:-00074:+00124:003857.8437:06740
06741:+00036:-00076:-00025:003857.8437:06741
06742:+00043:-00045:-00050:003980.2299:06742
06743:+00071:-00047:-00018:003980.2299:06743
06744:+00061:-00047:-00046:003980.2299:06744
06745:+00037:-00040:-00042:003980.2299:06745
06746:+00044:+00001:-00150:003980.2299:06746
06747:+00015:+00029:-00109:003899.3239:06747
06748:+00033:+00039:-00007:003899.3239:06748
06749:+00019:+00072:+00252:003899.3239:06749
06750:+00019:+00124:+00214:003899.3239:06750
06751:-00010:+00172:+00078:003899.3239:06751
06752:+00031:+00233:+00102:003906.0629:06752
06753:+00047:+00224:+00104:003906.0629:06753
06754:+00007:+00255:+00043:003906.0629:06754
06755:+00027:+00269:-00052:003906.0629:06755
06756:+00019:+00270:-00059:003906.0629:06756
06757:-00007:+00212:+00036:004005.4384:06757
06758:-00014:+00178:-00023:004005.4384:06758
06759:-00090:+00192:-00005:004005.4384:06759
06760:-00035:+00136:+00138:004005.4384:06760
06761:-00050:+00102:+00050:004005.4384:06761
06762:-00048:+00087:+00019:004005.4384:06762
06763:-00067:+00052:+00031:003911.5712:06763
06764:-00064:+00019:+00002:003911.5712:06764
06765:-00079:-00067:-00014:003911.5712:06765
06766:-00132:-00140:+00122:003911.5712:06766
06767:-00140:-00201:+00111:003911.5712:06767
06768:-00172:-00231:+00084:003893.9187:06768
06769:-00172:-00259:-00020:003893.9187:06769
06770:-00207:-00301:-00062:003893.9187:06770
06771:-00152:-00359:-00160:003893.9187:06771
06772:-00127:-00355:+00062:003893.9187:06772
06773:-00059:-00385:+00097:004005.3913:06773
06774:+00000:-00318:-00016:004005.3913:06774
06775:+00025:-00319:-00102:004005.3913:06775
06776:+00074:-00260:+00068:004005.3913:06776
06777:+00084:-00206:+00155:004005.3913:06777
06778:+00120:-00164:+00090:003887.0895:06778
06779:+00158:-00141:-00001:003887.0895:06779
06780:+00173:-00061:-00004:003887.0895:06780
06781:+00200:-00009:+00034:003887.0895:06781
06782:+00170:+00021:-00049:003887.0895:06782
06783:+00150:+00025:-00170:003869.7285:06783
06784:+00195:+00114:-00025:003869.7285:06784
06785:+00107:+00055:-00034:003869.7285:06785
06786:+00026:+00100:+00036:003869.7285:06786
06787:-00056:+00140:+00022:003869.7285:06787
06788:-00063:+00161:-00061:003967.7119:06788
06789:-00149:+00166:-00037:003967.7119:06789
06790:-00150:+00231:+00004:003967.7119:06790
06791:-00176:+00210:+00065:003967.7119:06791
06792:-00244:+00249:+00123:003967.7119:06792
06793:-00166:+00244:+00045:003863.0104:06793
06794:-00211:+00252:+00059:003863.0104:06794
06795:-00162:+00230:+00013:003863.0104:06795
06796:-00120:+00182:+00072:003863.0104:06796
06797:-00066:+00143:+00084:003863.0104:06797
06798:-00033:+00083:+00045:003834.1601:06798
06799:-00014:+00051:-00040:003834.1601:06799
06800:-00025:-00017:+00022:003834.1601:06800
06801:-00001:-00070:+00006:003834.1601:06801
06802:+00003:-00108:+00034:003834.1601:06802
06803:-00030:-00149:-00017:003834.1601:06803
06804:-00050:-00188:+00109:003930.7895:06804
06805:+00004:-00205:+00158:003930.7895:06805
06806:-00033:-00183:+00149:003930.7895:06806
06807:-00005:-00216:-00004:003930.7895:06807
06808:-00055:-00176:+00049:003930.7895:06808
06809:+00029:-00189:+00068:003839.1577:06809
06810:-00013:-00200:+00120:003839.1577:06810
06811:+00027:-00147:+00061:003839.1577:06811
06812:-00020:-00106:+00038:003839.1577:06812
06813:-00030:-00140:+00016:003839.1577:06813
06814:-00009:-00096:-00062:003799.1965:06814
06815:-00027:-00049:-00119:003799.1965:06815
06816:+00031:-00032:-00106:003799.1965:06816
06817:+00020:+00036:-00080:003799.1965:06817
06818:+00057:+00067:-00044:003799.1965:06818
06819:+00050:+00095:+00003:003918.5256:06819
06820:+00076:+00127:-00014:003918.5256:06820
06821:+00073:+00134:-00015:003918.5256:06821
06822:+00022:+00132:+00058:003918.5256:06822
06823:+00032:+00137:-00013:003918.5256:06823
06824:-00008:+00151:-00047:003827.3500:06824
06825:-00024:+00140:-00093:003827.3500:06825
06826:-00042:+00142:-00064:003827.3500:06826
06827:-00052:+00115:-00072:003827.3500:06827
06828:-00051:+00093:-00070:003827.3500:06828
06829:-00059:+00059:-00055:003827.3500:06829
06830:-00043:+00047:-00023:003810.7653:06830
06831:-00053:+00015:-00090:003810.7653:06831
06832:-00027:+00023:-00086:003810.7653:06832
06833:-00024:+00018:-00060:003810.7653:06833
06834:-00021:+00007:-00105:003810.7653:06834
06835:-00021:+00000:-00121:003943.0019:06835
06836:+00006:-00005:-00121:003943.0019:06836
06837:+00030:-00003:-00123:003943.0019:06837
06838:+00033:+00023:-00137:003943.0019:06838
06839:+00049:+00000:-00088:003943.0019:06839
06840:+00077:+00018:-00068:003862.9299:06840
06841:+00072:+00013:+00095:003862.9299:06841
06842:+00084:+00011:+00002:003862.9299:06842
06843:+00026:+00022:-00042:003862.9299:06843
06844:+00020:-00002:-00013:003862.9299:06844
06845:+00048:-00017:-00033:003857.8349:06845
06846:+00000:+00019:-00038:003857.8349:06846
06847:-00030:+00026:-00181:003857.8349:06847
06848:-00042:+00064:-00166:003857.8349:06848
06849:-00025:+00081:-00046:003857.8349:06849
06850:-00016:+00109:+00157:004005.3720:06850
06851:-00005:+00087:+00307:004005.3720:06851
06852:-00056:+00125:+00290:004005.3720:06852
06853:-00059:+00102:+00062:004005.3720:06853
06854:-00039:+00174:+00100:004005.3720:06854
06855:+00003:+00219:+00123:003899.3239:06855
06856:+00016:+00215:+00011:003899.3239:06856
06857:+00021:+00232:-00036:003899.3239:06857
06858:+00075:+00224:+00042:003899.3239:06858
06859:+00069:+00205:+00040:003899.3239:06859
06860:+00023:+00174:+00063:003893.9726:06860
06861:+00026:+00131:+00023:003893.9726:06861
06862:-00005:+00131:+00236:003893.9726:06862
06863:-00008:+00101:+00124:003893.9726:06863
06864:-00031:+00061:-00005:003893.9726:06864
06865:-00045:+00008:+00031:004005.4196:06865
06866:-00118:-00064:-00065:004005.4196:06866
06867:-00131:-00068:-00098:004005.4196:06867
06868:-00174:-00172:-00033:004005.4196:06868
06869:-00184:-00228:+00033:004005.4196:06869
06870:-00225:-00255:+00148:003899.2690:06870
06871:-00180:-00327:+00038:003899.2690:06871
06872:-00169:-00320:+00100:003899.2690:06872
06873:-00141:-00350:-00024:003899.2690:06873
06874:-00116:-00354:+00005:003899.2690:06874
06875:-00092:-00365:-00105:003899.2690:06875
06876:-00017:-00316:-00040:003869.7551:06876
06877:-00027:-00343:+00048:003869.7551:06877
06878:-00020:-00284:+00139:003869.7551:06878
06879:+00060:-00240:+00012:003869.7551:06879
06880:+00038:-00132:-00051:003869.7551:06880
06881:+00190:-00126:-00004:003980.1462:06881
06882:+00158:-00051:+00020:003980.1462:06882
06883:+00217:-00009:+00132:003980.1462:06883
06884:+00246:+00064:+00156:003980.1462:06884
06885:+00220:+00117:+00003:003980.1462:06885
06886:+00207:+00145:-00076:003887.0622:06886
06887:+00114:+00180:+00027:003887.0622:06887
06888:+00068:+00214:+00061:003887.0622:06888
06889:+00004:+00250:+00013:003887.0622:06889
06890:-00050:+00245:-00070:003887.0622:06890
06891:-00100:+00297:-00028:003834.1948:06891
06892:-00122:+00268:-00006:003834.1948:06892
06893:-00207:+00282:-00015:003834.1948:06893
06894:-00208:+00310:-00054:003834.1948:06894
06895:-00153:+00296:+00089:003834.1948:06895
06896:-00161:+00262:+00007:003955.2998:06896
06897:-00155:+00264:+00095:003955.2998:06897
06898:-00101:+00197:+00168:003955.2998:06898
06899:-00146:+00101:+00039:003955.2998:06899
06900:-00105:+00076:-00118:003955.2998:06900
06901:-00111:-00011:-00110:003839.1486:06901
06902:-00077:-00038:+00031:003839.1486:06902
06903:-00086:-00132:+00086:003839.1486:06903
06904:-00021:-00209:+00124:003839.1486:06904
06905:+00000:-00268:+00115:003839.1486:06905
06906:-00012:-00306:+00094:003810.8520:06906
06907:+00032:-00354:+00070:003810.8520:06907
06908:-00006:-00319:+00081:003810.8520:06908
06909:+00068:-00338:+00126:003810.8520:06909
06910:+00050:-00307:+00128:003810.8520:06910
06911:+00066:-00279:+00093:003810.8520:06911
06912:+00090:-00219:+00073:003918.6342:06912
06913:+00094:-00205:+00086:003918.6342:06913
06914:+00082:-00133:-00058:003918.6342:06914
06915:+00062:-00086:+00062:003918.6342:06915
06916:+00110:-00062:+00029:003918.6342:06916
06917:+00038:+00001:-00062:003815.5974:06917
06918:+00041:+00037:-00011:003815.5974:06918
06919:+00081:+00074:-00035:003815.5974:06919
06920:+00032:+00145:-00015:003815.5974:06920
06921:+00035:+00157:+00059:003815.5974:06921
06922:+00012:+00173:+00090:003799.1621:06922
06923:-00025:+00168:+00027:003799.1621:06923
06924:-00053:+00176:-00030:003799.1621:06924
06925:-00054:+00184:-00019:003799.1621:06925
06926:-00060:+00150:-00077:003799.1621:06926
06927:-00076:+00134:-00069:003906.4365:06927
06928:-00074:+00097:-00021:003906.4365:06928
06929:-00059:+00066:-00089:003906.4365:06929
06930:-00069:+00028:-00106:003906.4365:06930
06931:-00066:-00021:-00090:003906.4365:06931
06932:-00071:-00037:-00074:003815.5187:06932
06933:-00066:-00044:-00062:003815.5187:06933
06934:-00045:-00053:-00099:003815.5187:06934
06935:-00003:-00050:-00076:003815.5187:06935
06936:-00022:-00027:-00085:003815.5187:06936
06937:-00021:-00029:-00120:003815.5187:06937
06938:+00033:-00020:-00157:003822.5187:06938
06939:+00021:+00012:-00230:003822.5187:06939
06940:+00024:+00023:-00227:003822.5187:06940
06941:+00059:+00026:-00198:003822.5187:06941
06942:+00076:+00050:-00125:003822.5187:06942
06943:+00053:+00053:-00035:003943.1208:06943
06944:+00076:+00025:+00152:003943.1208:06944
06945:+00035:+00050:+00078:003943.1208:06945
06946:-00053:+00038:+00115:003943.1208:06946
06947:-00040:+00025:+00019:003943.1208:06947
06948:-00059:+00012:-00231:003863.0288:06948
06949:-00058:+00061:-00325:003863.0288:06949
06950:-00068:+00108:-00181:003863.0288:06950
06951:-00014:+00091:-00105:003863.0288:06951
06952:-00035:+00091:-00095:003863.0288:06952
06953:-00007:+00147:+00343:003869.8090:06953
06954:+00082:+00148:+00340:003869.8090:06954
06955:-00017:+00181:+00067:003869.8090:06955
06956:+00018:+00194:+00083:003869.8090:06956
06957:+00081:+00182:+00158:003869.8090:06957
06958:+00037:+00192:+00075:003980.2949:06958
06959:+00038:+00197:+00044:003980.2949:06959
06960:+00090:+00205:+00064:003980.2949:06960
06961:+00077:+00184:+00049:003980.2949:06961
06962:+00019:+00132:+00009:003980.2949:06962
06963:-00034:+00137:-00009:003899.3696:06963
06964:-00034:+00103:+00134:003899.3696:06964
06965:-00017:+00086:+00143:003899.3696:06965
06966:-00035:+00025:+00004:003899.3696:06966
06967:-00053:+00016:-00046:003899.3696:06967
06968:-00099:-00078:-00045:003869.8269:06968
06969:-00126:-00137:-00001:003869.8269:06969
06970:-00162:-00200:+00047:003869.8269:06970
06971:-00165:-00252:+00166:003869.8269:06971
06972:-00180:-00283:+00158:003869.8269:06972
06973:-00167:-00299:+00065:003967.7861:06973
06974:-00204:-00346:-00131:003967.7861:06974
06975:-00155:-00325:-00074:003967.7861:06975
06976:-00127:-00349:-00067:003967.7861:06976
06977:-00065:-00312:-00086:003967.7861:06977
06978:-00072:-00320:-00013:003967.7861:06978
06979:+00018:-00293:+00134:003887.1894:06979
06980:-00003:-00276:+00013:003887.1894:06980
06981:+00025:-00214:-00021:003887.1894:06981
06982:+00035:-00215:-00016:003887.1894:06982
06983:+00074:-00148:+00039:003887.1894:06983
06984:+00105:-00113:-00005:003857.8437:06984
06985:+00175:+00006:+00065:003857.8437:06985
06986:+00142:+00005:-00065:003857.8437:06986
06987:+00167:+00110:+00011:003857.8437:06987
06988:+00080:+00136:+00016:003857.8437:06988
06989:+00124:+00221:-00005:003943.0385:06989
06990:+00055:+00253:-00054:003943.0385:06990
06991:+00055:+00326:-00062:003943.0385:06991
06992:-00015:+00297:-00093:003943.0385:06992
06993:-00062:+00360:-00055:003943.0385:06993
06994:-00089:+00324:+00006:003863.0551:06994
06995:-00115:+00342:+00029:003863.0551:06995
06996:-00141:+00313:+00085:003863.0551:06996
06997:-00126:+00305:+00050:003863.0551:06997
06998:-00190:+00237:-00005:003863.0551:06998
06999:-00175:+00222:+00036:003822.5187:06999
07000:-00176:+00161:+00065:003822.5187:07000
07001:-00165:+00102:+00048:003822.5187:07001
07002:-00136:+00078:+00015:003822.5187:07002
07003:-00068:+00034:+00045:003822.5187:07003
07004:-00085:-00039:-00009:003943.0476:07004
07005:-00054:-00064:+00083:003943.0476:07005
07006:-00023:-00169:+00135:003943.0476:07006
07007:-00027:-00180:+00161:003943.0476:07007
07008:+00033:-00224:+00112:003943.0476:07008
07009:+00042:-00225:+00028:003943.0476:07009
07010:+00034:-00290:+00068:003827.3410:07010
07011:+00076:-00272:+00076:003827.3410:07011
07012:+00087:-00255:-00025:003827.3410:07012
07013:+00081:-00261:-00084:003827.3410:07013
07014:+00040:-00211:+00007:003827.3410:07014
07015:+00078:-00186:+00041:003799.2307:07015
07016:+00052:-00166:+00084:003799.2307:07016
07017:+00089:-00132:+00143:003799.2307:07017
07018:+00071:-00099:+00081:003799.2307:07018
07019:+00023:-00045:+00025:003799.2307:07019
07020:+00006:+00001:-00052:003918.5795:07020
07021:+00011:+00022:-00066:003918.5795:07021
07022:-00004:+00092:-00098:003918.5795:07022
07023:-00030:+00118:-00039:003918.5795:07023
07024:-00029:+00120:-00039:003918.5795:07024
07025:-00067:+00146:-00086:003827.3937:07025
07026:-00066:+00173:-00024:003827.3937:07026
07027:-00056:+00172:+00015:003827.3937:07027
07028:-00050:+00168:+00004:003827.3937:07028
07029:-00065:+00151:-00002:003827.3937:07029
07030:-00072:+00172:+00008:003810.9211:07030
07031:-00032:+00155:-00102:003810.9211:07031
07032:-00034:+00135:-00137:003810.9211:07032
07033:-00034:+00104:-00105:003810.9211:07033
07034:-00043:+00071:-00037:003810.9211:07034
07035:-00043:+00068:-00041:003943.0202:07035
07036:+00012:+00049:-00035:003943.0202:07036
07037:+00026:+00018:-00047:003943.0202:07037
07038:+00007:+00000:-00062:003943.0202:07038
07039:+00006:-00012:-00076:003943.0202:07039
07040:+00030:-00032:-00051:003943.0202:07040
07041:+00074:-00012:-00055:003875.0395:07041
07042:+00052:-00010:-00050:003875.0395:07042
07043:+00041:-00013:+00005:003875.0395:07043
07044:+00037:-00047:+00040:003875.0395:07044
07045:+00005:-00036:+00063:003875.0395:07045
07046:+00006:-00035:+00016:003857.8349:07046
07047:+00001:-00052:+00039:003857.8349:07047
07048:-00014:-00024:-00160:003857.8349:07048
07049:-00037:-00027:-00237:003857.8349:07049
07050:-00023:-00023:-00132:003857.8349:07050
07051:+00012:+00002:-00064:003992.8647:07051
07052:+00039:-00005:-00020:003992.8647:07052
07053:+00106:+00039:+00186:003992.8647:07053
07054:+00102:+00041:+00279:003992.8647:07054
07055:+00092:+00070:+00345:003992.8647:07055
07056:+00079:+00101:+00121:003899.4150:07056
07057:+00022:+00116:+00016:003899.4150:07057
07058:+00059:+00141:-00049:003899.4150:07058
07059:+00024:+00116:-00086:003899.4150:07059
07060:-00001:+00127:-00081:003899.4150:07060
07061:-00026:+00074:+00008:003893.9365:07061
07062:-00024:+00098:+00129:003893.9365:07062
07063:-00059:+00044:+00188:003893.9365:07063
07064:-00116:+00045:+00158:003893.9365:07064
07065:-00087:+00039:+00107:003893.9365:07065
07066:-00073:+00051:-00061:004005.4667:07066
07067:-00052:+00024:-00139:004005.4667:07067
07068:-00022:+00033:-00122:004005.4667:07068
07069:-00036:-00016:-00020:004005.4667:07069
07070:-00046:-00033:-00024:004005.4667:07070
07071:-00081:-00047:+00100:003899.3605:07071
07072:-00114:-00114:+00130:003899.3605:07072
07073:-00134:-00140:+00170:003899.3605:07073
07074:-00094:-00187:-00103:003899.3605:07074
07075:-00113:-00212:+00027:003899.3605:07075
07076:-00073:-00257:-00028:003881.7585:07076
07077:-00082:-00279:-00117:003881.7585:07077
07078:-00022:-00250:-00068:003881.7585:07078
07079:-00010:-00249:-00018:003881.7585:07079
07080:+00015:-00211:+00073:003881.7585:07080
07081:+00020:-00202:+00154:003992.7993:07081
07082:+00041:-00157:+00149:003992.7993:07082
07083:+00045:-00086:+00017:003992.7993:07083
07084:+00081:-00073:+00061:003992.7993:07084
07085:+00092:-00024:-00059:003992.7993:07085
07086:+00068:-00012:-00091:003992.7993:07086
07087:+00107:+00009:-00104:003875.1840:07087
07088:+00063:+00038:+00010:003875.1840:07088
07089:+00058:+00048:-00047:003875.1840:07089
07090:+00009:+00081:-00044:003875.1840:07090
07091:-00006:+00117:-00046:003875.1840:07091
07092:-00040:+00120:-00044:003857.9411:07092
07093:-00054:+00190:+00059:003857.9411:07093
07094:-00075:+00183:+00127:003857.9411:07094
07095:-00085:+00222:+00108:003857.9411:07095
07096:-00132:+00208:+00075:003857.9411:07096
07097:-00127:+00236:+00041:003955.3366:07097
07098:-00163:+00193:-00053:003955.3366:07098
07099:-00162:+00190:-00058:003955.3366:07099
07100:-00147:+00149:-00052:003955.3366:07100
07101:-00112:+00121:-00041:003955.3366:07101
07102:-00089:+00062:+00005:003851.0915:07102
07103:-00073:+00050:+00052:003851.0915:07103
07104:-00044:-00010:-00024:003851.0915:07104
07105:-00066:-00024:+00018:003851.0915:07105
07106:+00017:-00084:+00242:003851.0915:07106
07107:+00021:-00126:+00181:003822.4572:07107
07108:-00027:-00155:+00203:003822.4572:07108
07109:+00018:-00148:+00185:003822.4572:07109
07110:-00007:-00133:+00026:003822.4572:07110
07111:-00013:-00186:-00009:003822.4572:07111
07112:+00002:-00167:+00085:003930.7895:07112
07113:-00024:-00170:+00104:003930.7895:07113
07114:-00009:-00176:+00067:003930.7895:07114
07115:+00018:-00160:+00069:003930.7895:07115
07116:+00029:-00155:+00028:003930.7895:07116
07117:+00027:-00130:-00001:003815.5883:07117
07118:+00022:-00083:-00022:003815.5883:07118
07119:+00037:-00078:+00014:003815.5883:07119
07120:+00049:-00013:-00022:003815.5883:07120
07121:+00044:+00037:-00026:003815.5883:07121
07122:+00026:+00052:+00006:003815.5883:07122
07123:+00032:+00058:+00001:003799.2221:07123
07124:+00033:+00086:+00010:003799.2221:07124
07125:+00042:+00112:+00004:003799.2221:07125
07126:+00003:+00108:+00007:003799.2221:07126
07127:+00013:+00089:-00016:003799.2221:07127
07128:+00036:+00096:-00037:003918.6342:07128
07129:+00044:+00094:-00078:003918.6342:07129
07130:+00020:+00093:-00089:003918.6342:07130
07131:+00024:+00038:-00003:003918.6342:07131
07132:+00024:+00040:-00050:003918.6342:07132
07133:+00024:+00033:-00075:003827.4204:07133
07134:+00028:+00010:-00043:003827.4204:07134
07135:+00013:-00006:-00039:003827.4204:07135
07136:-00006:-00020:-00084:003827.4204:07136
07137:-00027:-00015:-00102:003827.4204:07137
07138:-00017:+00000:-00096:003822.4660:07138
07139:-00069:-00011:-00123:003822.4660:07139
07140:-00062:-00003:-00122:003822.4660:07140
07141:-00052:+00004:-00147:003822.4660:07141
07142:-00028:+00008:-00195:003822.4660:07142
07143:-00037:+00025:-00097:003955.4013:07143
07144:+00017:+00027:-00059:003955.4013:07144
07145:+00001:+00024:-00003:003955.4013:07145
07146:+00032:+00041:+00025:003955.4013:07146
07147:-00003:+00033:+00065:003955.4013:07147
07148:-00014:+00053:+00119:003955.4013:07148
07149:-00007:-00001:+00132:003875.0307:07149
07150:-00027:+00026:-00052:003875.0307:07150
07151:-00008:+00048:-00374:003875.0307:07151
07152:-00008:+00095:-00289:003875.0307:07152
07153:+00027:+00075:-00181:003875.0307:07153
07154:+00013:+00054:+00130:003869.7734:07154
07155:+00091:+00138:+00259:003869.7734:07155
07156:+00045:+00154:+00480:003869.7734:07156
07157:+00044:+00152:+00364:003869.7734:07157
07158:-00012:+00191:+00077:003869.7734:07158
07159:-00007:+00233:+00170:003992.8366:07159
07160:+00074:+00267:+00118:003992.8366:07160
07161:+00032:+00251:-00008:003992.8366:07161
07162:+00060:+00256:-00005:003992.8366:07162
07163:+00055:+00200:+00002:003992.8366:07163
07164:+00025:+00177:+00057:003911.5163:07164
07165:-00023:+00153:+00036:003911.5163:07165
07166:-00038:+00188:+00021:003911.5163:07166
07167:-00037:+00154:+00155:003911.5163:07167
07168:-00020:+00106:+00105:003911.5163:07168
07169:-00055:+00099:+00000:003881.9206:07169
07170:-00050:+00029:+00025:003881.9206:07170
07171:-00107:-00045:-00012:003881.9206:07171
07172:-00142:-00134:+00027:003881.9206:07172
07173:-00182:-00190:+00010:003881.9206:07173
07174:-00205:-00311:+00199:004005.5708:07174
07175:-00229:-00352:-00004:004005.5708:07175
07176:-00201:-00377:-00240:004005.5708:07176
07177:-00199:-00395:-00076:004005.5708:07177
07178:-00152:-00438:-00003:004005.5708:07178
07179:-00126:-00422:+00028:003899.4968:07179
07180:-00037:-00402:+00001:003899.4968:07180
07181:+00005:-00383:-00050:003899.4968:07181
07182:+00043:-00338:-00081:003899.4968:07182
07183:+00036:-00283:+00056:003899.4968:07183
07184:+00091:-00245:+00186:003870.1396:07184
07185:+00151:-00216:+00260:003870.1396:07185
07186:+00160:-00131:+00086:003870.1396:07186
07187:+00196:-00123:+00006:003870.1396:07187
07188:+00184:+00003:-00179:003870.1396:07188
07189:+00145:+00021:-00184:003993.0153:07189
07190:+00159:+00114:-00055:003993.0153:07190
07191:+00120:+00151:+00074:003993.0153:07191
07192:+00094:+00183:+00131:003993.0153:07192
07193:+00078:+00235:+00020:003993.0153:07193
07194:+00064:+00311:-00086:003875.1745:07194
07195:-00009:+00298:-00101:003875.1745:07195
07196:-00097:+00315:-00061:003875.1745:07196
07197:-00131:+00317:+00043:003875.1745:07197
07198:-00174:+00345:+00064:003875.1745:07198
07199:-00193:+00324:+00092:003875.1745:07199
07200:-00170:+00332:+00118:003857.9411:07200
07201:-00224:+00253:+00067:003857.9411:07201
07202:-00214:+00263:+00002:003857.9411:07202
07203:-00183:+00205:-00082:003857.9411:07203
07204:-00153:+00138:+00064:003857.9411:07204
07205:-00125:+00064:+00087:003955.4567:07205
07206:-00127:+00051:+00045:003955.4567:07206
07207:-00047:-00046:+00058:003955.4567:07207
07208:-00027:-00074:+00050:003955.4567:07208
07209:-00020:-00133:-00012:003955.4567:07209
07210:-00007:-00196:+00216:003851.0915:07210
07211:+00014:-00226:+00019:003851.0915:07211
07212:-00008:-00225:-00059:003851.0915:07212
07213:+00078:-00270:+00059:003851.0915:07213
07214:+00054:-00239:-00047:003851.0915:07214
07215:+00047:-00267:+00086:003834.1601:07215
07216:+00082:-00208:+00255:003834.1601:07216
07217:+00076:-00236:+00225:003834.1601:07217
07218:+00069:-00156:+00112:003834.1601:07218
07219:+00070:-00169:-00039:003834.1601:07219
07220:+00036:-00093:-00111:003943.0842:07220
07221:+00022:-00061:-00143:003943.0842:07221
07222:+00061:-00009:-00170:003943.0842:07222
07223:+00007:+00038:-00044:003943.0842:07223
07224:+00058:+00051:+00101:003943.0842:07224
07225:+00013:+00060:+00077:003839.1926:07225
07226:-00024:+00097:+00049:003839.1926:07226
07227:+00001:+00096:+00022:003839.1926:07227
07228:-00005:+00103:-00055:003839.1926:07228
07229:-00022:+00130:-00136:003839.1926:07229
07230:-00024:+00130:-00057:003839.1926:07230
07231:-00005:+00103:-00023:003834.3000:07231
07232:-00026:+00075:-00138:003834.3000:07232
07233:-00027:+00074:-00066:003834.3000:07233
07234:-00027:+00045:-00017:003834.3000:07234
07235:-00056:+00009:-00048:003834.3000:07235
07236:-00033:+00010:-00048:003967.7678:07236
07237:-00006:-00020:-00092:003967.7678:07237
07238:-00006:+00007:-00119:003967.7678:07238
07239:-00013:-00037:-00115:003967.7678:07239
07240:+00028:-00031:-00094:003967.7678:07240
07241:+00004:-00021:-00081:003875.0849:07241
07242:+00035:+00017:-00056:003875.0849:07242
07243:+00039:+00015:-00048:003875.0849:07243
07244:+00037:+00025:-00059:003875.0849:07244
07245:+00022:+00013:-00035:003875.0849:07245
07246:+00031:+00049:-00073:003869.8269:07246
07247:+00035:+00084:-00093:003869.8269:07247
07248:+00058:+00028:-00005:003869.8269:07248
07249:+00072:+00064:+00045:003869.8269:07249
07250:+00063:+00039:+00068:003869.8269:07250
07251:+00029:+00081:-00120:004005.4101:07251
07252:+00028:+00073:-00096:004005.4101:07252
07253:+00032:+00106:+00009:004005.4101:07253
07254:+00018:+00089:+00239:004005.4101:07254
07255:+00002:+00104:+00280:004005.4101:07255
07256:+00001:+00123:+00044:003899.3972:07256
07257:-00016:+00147:+00002:003899.3972:07257
07258:+00003:+00147:+00025:003899.3972:07258
07259:-00008:+00162:+00006:003899.3972:07259
07260:+00018:+00149:+00033:003899.3972:07260
07261:+00044:+00159:+00070:003906.1271:07261
07262:+00033:+00085:+00082:003906.1271:07262
07263:-00042:+00076:+00017:003906.1271:07263
07264:-00043:+00043:+00121:003906.1271:07264
07265:-00024:+00042:+00044:003906.1271:07265
07266:-00070:-00001:-00024:004031.0161:07266
07267:-00046:+00007:-00046:004031.0161:07267
07268:-00060:-00020:-00010:004031.0161:07268
07269:-00106:-00091:-00009:004031.0161:07269
07270:-00121:-00139:+00019:004031.0161:07270
07271:-00151:-00121:+00135:003911.6262:07271
07272:-00170:-00201:+00053:003911.6262:07272
07273:-00171:-00212:-00156:003911.6262:07273
07274:-00180:-00247:-00171:003911.6262:07274
07275:-00129:-00296:-00179:003911.6262:07275
07276:-00133:-00304:-00129:003893.9003:07276
07277:-00047:-00280:-00106:003893.9003:07277
07278:-00002:-00275:+00178:003893.9003:07278
07279:+00029:-00262:+00210:003893.9003:07279
07280:+00073:-00241:+00077:003893.9003:07280
07281:+00118:-00148:-00024:004005.4482:07281
07282:+00153:-00119:+00006:004005.4482:07282
07283:+00159:-00082:+00101:004005.4482:07283
07284:+00201:-00054:+00035:004005.4482:07284
07285:+00166:+00016:+00019:004005.4482:07285
07286:+00143:+00068:+00058:004005.4482:07286
07287:+00115:+00083:+00002:003899.3605:07287
07288:+00057:+00089:-00068:003899.3605:07288
07289:+00028:+00121:-00141:003899.3605:07289
07290:-00024:+00154:-00072:003899.3605:07290
07291:-00050:+00165:-00027:003899.3605:07291
07292:-00097:+00189:+00022:003869.8183:07292
07293:-00091:+00199:+00118:003869.8183:07293
07294:-00150:+00196:+00081:003869.8183:07294
07295:-00153:+00231:+00001:003869.8183:07295
07296:-00180:+00240:+00037:003869.8183:07296
07297:-00176:+00252:+00045:003980.2207:07297
07298:-00167:+00224:+00043:003980.2207:07298
07299:-00142:+00221:-00026:003980.2207:07299
07300:-00132:+00164:-00023:003980.2207:07300
07301:-00089:+00146:-00059:003980.2207:07301
07302:-00084:+00076:-00068:003875.0039:07302
07303:-00070:+00038:-00052:003875.0039:07303
07304:-00005:-00006:+00053:003875.0039:07304
07305:+00019:-00076:+00041:003875.0039:07305
07306:+00017:-00100:+00157:003875.0039:07306
07307:+00013:-00149:+00175:003834.2128:07307
07308:-00015:-00177:+00041:003834.2128:07308
07309:-00032:-00201:+00067:003834.2128:07309
07310:-00005:-00209:-00030:003834.2128:07310
07311:-00043:-00207:+00025:003834.2128:07311
07312:+00026:-00209:+00049:003943.0202:07312
07313:+00020:-00190:+00047:003943.0202:07313
07314:+00046:-00180:+00095:003943.0202:07314
07315:+00059:-00149:+00113:003943.0202:07315
07316:+00062:-00134:+00069:003943.0202:07316
07317:+00050:-00122:-00014:003851.0207:07317
07318:+00034:-00096:-00037:003851.0207:07318
07319:+00045:-00062:+00022:003851.0207:07319
07320:+00026:-00063:-00007:003851.0207:07320
07321:+00014:+00015:+00034:003851.0207:07321
07322:+00006:+00035:+00038:003851.0207:07322
07323:+00013:+00083:-00026:003810.8085:07323
07324:-00021:+00103:-00052:003810.8085:07324
07325:-00010:+00138:-00044:003810.8085:07325
07326:+00027:+00134:-00054:003810.8085:07326
07327:+00031:+00157:-00022:003810.8085:07327
07328:+00036:+00140:+00011:003943.0659:07328
07329:+00031:+00134:+00025:003943.0659:07329
07330:+00028:+00129:+00021:003943.0659:07330
07331:+00028:+00107:+00019:003943.0659:07331
07332:-00005:+00078:-00073:003943.0659:07332
07333:-00015:+00056:-00110:003851.0207:07333
07334:-00054:+00009:-00085:003851.0207:07334
07335:-00066:-00006:-00087:003851.0207:07335
07336:-00046:-00026:-00092:003851.0207:07336
07337:-00059:-00029:-00121:003851.0207:07337
07338:-00061:-00039:-00115:003846.1289:07338
07339:-00050:-00078:-00109:003846.1289:07339
07340:-00021:-00068:-00063:003846.1289:07340
07341:+00007:-00058:-00058:003846.1289:07341
07342:+00022:-00040:-00091:003846.1289:07342
07343:+00005:-00042:+00012:003967.7951:07343
07344:-00011:-00064:+00035:003967.7951:07344
07345:-00006:-00029:-00075:003967.7951:07345
07346:+00008:-00006:-00106:003967.7951:07346
07347:+00045:-00035:+00023:003967.7951:07347
07348:+00009:+00002:-00005:003887.1804:07348
07349:-00008:-00033:-00050:003887.1804:07349
07350:+00034:+00034:-00061:003887.1804:07350
07351:+00065:+00041:-00109:003887.1804:07351
07352:+00064:+00093:-00115:003887.1804:07352
07353:+00046:+00125:+00101:003881.8666:07353
07354:+00063:+00119:+00238:003881.8666:07354
07355:+00018:+00165:+00206:003881.8666:07355
07356:-00027:+00165:+00059:003881.8666:07356
07357:-00032:+00215:+00054:003881.8666:07357
07358:-00045:+00222:+00048:004005.4482:07358
07359:-00033:+00239:+00001:004005.4482:07359
07360:-00017:+00245:+00036:004005.4482:07360
07361:-00005:+00233:+00065:004005.4482:07361
07362:+00002:+00165:+00021:004005.4482:07362
07363:-00012:+00177:+00050:004005.4482:07363
07364:+00032:+00134:+00097:003911.5712:07364
07365:+00011:+00112:+00053:003911.5712:07365
07366:-00010:+00112:+00056:003911.5712:07366
07367:-00058:+00065:+00131:003911.5712:07367
07368:-00088:+00031:+00014:003911.5712:07368
07369:-00126:-00030:+00034:003893.7734:07369
07370:-00176:-00110:+00018:003893.7734:07370
07371:-00193:-00139:-00061:003893.7734:07371
07372:-00227:-00198:-00042:003893.7734:07372
07373:-00187:-00259:+00058:003893.7734:07373
07374:-00206:-00303:-00018:003992.8178:07374
07375:-00151:-00315:+00017:003992.8178:07375
07376:-00132:-00355:+00045:003992.8178:07376
07377:-00083:-00333:+00064:003992.8178:07377
07378:-00052:-00330:+00113:003992.8178:07378
07379:-00005:-00344:+00133:003899.3605:07379
07380:+00047:-00325:-00030:003899.3605:07380
07381:+00039:-00246:-00098:003899.3605:07381
07382:+00099:-00235:-00057:003899.3605:07382
07383:+00142:-00185:+00005:003899.3605:07383
07384:+00146:-00170:+00001:003869.8269:07384
07385:+00196:-00068:+00063:003869.8269:07385
07386:+00197:-00052:+00072:003869.8269:07386
07387:+00181:+00001:+00021:003869.8269:07387
07388:+00155:+00024:-00050:003869.8269:07388
07389:+00107:+00111:-00135:003967.8044:07389
07390:+00076:+00128:-00046:003967.8044:07390
07391:+00038:+00188:-00008:003967.8044:07391
07392:-00012:+00219:+00042:003967.8044:07392
07393:-00047:+00224:+00065:003967.8044:07393
07394:-00121:+00239:-00058:003875.0668:07394
07395:-00173:+00248:-00057:003875.0668:07395
07396:-00219:+00252:+00023:003875.0668:07396
07397:-00236:+00240:+00030:003875.0668:07397
07398:-00213:+00237:+00042:003875.0668:07398
07399:-00209:+00219:+00072:003834.1865:07399
07400:-00206:+00197:-00001:003834.1865:07400
07401:-00205:+00132:-00031:003834.1865:07401
07402:-00170:+00123:-00026:003834.1865:07402
07403:-00162:+00087:-00062:003834.1865:07403
07404:-00108:+00063:+00007:003955.3366:07404
07405:-00076:-00020:+00111:003955.3366:07405
07406:-00087:-00028:+00149:003955.3366:07406
07407:-00058:-00096:+00135:003955.3366:07407
07408:-00029:-00128:+00015:003955.3366:07408
07409:-00015:-00142:-00045:003955.3366:07409
07410:+00011:-00150:-00064:003851.0029:07410
07411:+00004:-00172:+00069:003851.0029:07411
07412:+00054:-00175:+00079:003851.0029:07412
07413:+00067:-00150:+00130:003851.0029:07413
07414:+00084:-00132:+00118:003851.0029:07414
07415:+00103:-00136:+00074:003834.2038:07415
07416:+00071:-00090:-00012:003834.2038:07416
07417:+00088:-00076:-00016:003834.2038:07417
07418:+00089:-00042:-00041:003834.2038:07418
07419:+00061:+00000:-00025:003834.2038:07419
07420:+00034:+00017:+00000:003943.0292:07420
07421:+00034:+00047:+00047:003943.0292:07421
07422:+00027:+00065:+00028:003943.0292:07422
07423:+00013:+00076:-00018:003943.0292:07423
07424:-00004:+00102:-00017:003943.0292:07424
07425:-00029:+00086:-00039:003851.0385:07425
07426:-00053:+00113:-00061:003851.0385:07426
07427:-00053:+00092:-00063:003851.0385:07427
07428:-00058:+00090:-00079:003851.0385:07428
07429:-00030:+00082:-00045:003851.0385:07429
07430:-00039:+00041:-00031:003845.9870:07430
07431:-00017:+00030:-00026:003845.9870:07431
07432:-00028:-00001:-00054:003845.9870:07432
07433:-00016:-00016:-00067:003845.9870:07433
07434:-00018:-00023:-00097:003845.9870:07434
07435:-00029:-00039:-00093:003967.7768:07435
07436:-00016:-00038:-00073:003967.7768:07436
07437:-00037:-00062:-00087:003967.7768:07437
07438:-00018:-00053:-00113:003967.7768:07438
07439:+00001:-00049:-00086:003967.7768:07439
07440:+00019:-00047:-00059:003887.0805:07440
07441:+00022:-00029:+00095:003887.0805:07441
07442:+00104:-00036:+00031:003887.0805:07442
07443:+00061:+00001:+00010:003887.0805:07443
07444:+00069:-00003:-00009:003887.0805:07444
07445:+00079:-00020:-00041:003887.0805:07445
07446:+00074:+00005:-00101:003893.8820:07446
07447:+00077:-00006:-00166:003893.8820:07447
07448:+00073:+00020:-00058:003893.8820:07448
07449:+00040:+00068:-00105:003893.8820:07449
07450:+00021:+00057:-00071:003893.8820:07450
07451:+00037:+00091:+00190:004005.4667:07451
07452:+00023:+00144:+00268:004005.4667:07452
07453:+00002:+00174:+00253:004005.4667:07453
07454:+00001:+00208:+00098:004005.4667:07454
07455:+00011:+00252:+00060:004005.4667:07455
07456:+00036:+00284:+00088:003923.8681:07456
07457:+00042:+00285:+00003:003923.8681:07457
07458:+00017:+00292:-00025:003923.8681:07458
07459:+00032:+00239:-00041:003923.8681:07459
07460:+00005:+00208:+00008:003923.8681:07460
07461:-00014:+00200:-00079:003918.2294:07461
07462:-00033:+00131:+00126:003918.2294:07462
07463:-00057:+00130:+00240:003918.2294:07463
07464:-00064:+00091:+00030:003918.2294:07464
07465:-00103:+00041:-00039:003918.2294:07465
07466:-00134:+00006:-00004:004018.0722:07466
07467:-00138:-00046:+00023:004018.0722:07467
07468:-00192:-00095:-00006:004018.0722:07468
07469:-00205:-00164:+00047:004018.0722:07469
07470:-00212:-00245:+00025:004018.0722:07470
07471:-00234:-00245:-00010:003923.9882:07471
07472:-00226:-00315:+00000:003923.9882:07472
07473:-00140:-00347:+00009:003923.9882:07473
07474:-00128:-00390:+00012:003923.9882:07474
07475:-00067:-00400:-00015:003923.9882:07475
07476:-00026:-00392:+00062:003893.8820:07476
07477:+00057:-00404:+00029:003893.8820:07477
07478:+00079:-00334:-00120:003893.8820:07478
07479:+00134:-00293:+00089:003893.8820:07479
07480:+00209:-00248:+00191:003893.8820:07480
07481:+00209:-00159:+00036:004005.3823:07481
07482:+00223:-00098:-00030:004005.3823:07482
07483:+00280:-00011:-00037:004005.3823:07483
07484:+00304:+00041:+00073:004005.3823:07484
07485:+00251:+00079:+00039:004005.3823:07485
07486:+00198:+00119:+00037:003899.2963:07486
07487:+00170:+00134:+00091:003899.2963:07487
07488:+00105:+00185:+00065:003899.2963:07488
07489:-00026:+00205:-00012:003899.2963:07489
07490:-00099:+00214:-00093:003899.2963:07490
07491:-00179:+00218:-00242:003869.7019:07491
07492:-00229:+00242:-00108:003869.7019:07492
07493:-00239:+00249:-00043:003869.7019:07493
07494:-00306:+00238:-00097:003869.7019:07494
07495:-00289:+00249:+00017:003869.7019:07495
07496:-00248:+00221:+00160:003967.7395:07496
07497:-00236:+00217:-00020:003967.7395:07497
07498:-00203:+00200:-00012:003967.7395:07498
07499:-00153:+00132:+00147:003967.7395:07499
07500:-00074:+00094:+00007:003967.7395:07500
07501:-00066:+00061:+00013:003967.7395:07501
07502:-00002:-00004:-00047:003851.0292:07502
07503:-00039:-00080:-00104:003851.0292:07503
07504:+00012:-00112:+00039:003851.0292:07504
07505:+00053:-00174:+00082:003851.0292:07505
07506:+00004:-00221:+00064:003851.0292:07506
07507:+00079:-00213:+00173:003834.2038:07507
07508:+00069:-00249:+00175:003834.2038:07508
07509:+00057:-00240:+00063:003834.2038:07509
07510:+00092:-00251:+00107:003834.2038:07510
07511:+00093:-00203:+00177:003834.2038:07511
07512:+00071:-00184:+00040:003930.8527:07512
07513:+00059:-00144:-00036:003930.8527:07513
07514:+00036:-00126:+00006:003930.8527:07514
07515:+00025:-00109:-00022:003930.8527:07515
07516:-00010:-00064:-00037:003930.8527:07516
07517:+00033:-00034:-00043:003827.2885:07517
07518:-00015:-00023:-00012:003827.2885:07518
07519:+00017:+00026:-00034:003827.2885:07519
07520:-00007:+00039:-00043:003827.2885:07520
07521:+00017:+00069:-00009:003827.2885:07521
07522:-00010:+00076:+00040:003799.3256:07522
07523:-00016:+00109:+00073:003799.3256:07523
07524:-00034:+00089:+00028:003799.3256:07524
07525:-00068:+00114:-00018:003799.3256:07525
07526:-00045:+00096:-00007:003799.3256:07526
07527:-00068:+00097:-00055:003918.5705:07527
07528:-00050:+00064:-00053:003918.5705:07528
07529:-00067:+00045:-00047:003918.5705:07529
07530:-00032:+00038:-00065:003918.5705:07530
07531:-00013:+00011:-00065:003918.5705:07531
07532:+00003:-00004:-00022:003918.5705:07532
07533:+00005:+00006:-00085:003851.0915:07533
07534:+00007:-00020:-00064:003851.0915:07534
07535:+00038:-00017:-00090:003851.0915:07535
07536:+00034:+00001:-00086:003851.0915:07536
07537:+00025:+00007:-00079:003851.0915:07537
07538:+00024:+00018:-00041:003834.2128:07538
07539:+00019:+00022:-00063:003834.2128:07539
07540:+00030:+00036:-00054:003834.2128:07540
07541:+00023:+00053:-00047:003834.2128:07541
07542:+00023:+00068:-00029:003834.2128:07542
07543:+00010:+00036:-00057:003955.3183:07543
07544:+00011:+00041:-00024:003955.3183:07544
07545:+00047:+00079:-00041:003955.3183:07545
07546:+00045:+00046:-00058:003955.3183:07546
07547:+00047:+00056:+00027:003955.3183:07547
07548:+00044:+00065:-00078:003875.0756:07548
07549:+00002:+00082:-00128:003875.0756:07549
07550:-00024:+00079:-00094:003875.0756:07550
07551:-00004:+00086:-00028:003875.0756:07551
07552:-00023:+00070:+00181:003875.0756:07552
07553:-00003:+00128:+00260:003869.8447:07553
07554:-00041:+00116:+00110:003869.8447:07554
07555:-00062:+00137:-00003:003869.8447:07555
07556:-00030:+00120:-00018:003869.8447:07556
07557:-00036:+00114:+00012:003869.8447:07557
07558:-00058:+00144:+00041:003992.8459:07558
07559:-00013:+00126:+00031:003992.8459:07559
07560:-00012:+00097:+00046:003992.8459:07560
07561:+00012:+00057:+00013:003992.8459:07561
07562:+00005:+00041:+00071:003992.8459:07562
07563:+00032:+00013:+00122:003911.6171:07563
07564:-00013:+00004:+00118:003911.6171:07564
07565:-00023:-00028:+00030:003911.6171:07565
07566:-00025:-00025:+00058:003911.6171:07566
07567:-00079:-00069:+00055:003911.6171:07567
07568:-00096:-00099:-00043:003911.6171:07568
07569:-00130:-00123:+00017:003869.8627:07569
07570:-00126:-00138:+00003:003869.8627:07570
07571:-00148:-00188:-00060:003869.8627:07571
07572:-00149:-00179:+00001:003869.8627:07572
07573:-00134:-00239:+00045:003869.8627:07573
07574:-00114:-00253:+00046:003980.2207:07574
07575:-00082:-00244:+00007:003980.2207:07575
07576:-00040:-00236:+00007:003980.2207:07576
07577:+00001:-00228:+00035:003980.2207:07577
07578:+00039:-00219:+00138:003980.2207:07578
07579:+00052:-00189:+00054:003875.1479:07579
07580:+00074:-00148:-00042:003875.1479:07580
07581:+00093:-00100:+00057:003875.1479:07581
07582:+00080:-00078:-00006:003875.1479:07582
07583:+00007:-00055:-00039:003875.1479:07583
07584:+00114:+00012:-00065:003846.1728:07584
07585:+00060:-00017:-00050:003846.1728:07585
07586:+00133:+00054:-00094:003846.1728:07586
07587:+00006:+00063:-00079:003846.1728:07587
07588:+00137:+00130:+00042:003846.1728:07588
07589:+00015:+00130:-00076:003955.4567:07589
07590:+00042:+00180:-00048:003955.4567:07590
07591:-00018:+00175:+00165:003955.4567:07591
07592:-00083:+00221:-00038:003955.4567:07592
07593:-00105:+00196:-00021:003955.4567:07593
07594:-00111:+00261:+00039:003839.2902:07594
07595:-00141:+00247:+00026:003839.2902:07595
07596:-00179:+00215:+00104:003839.2902:07596
07597:-00157:+00194:+00045:003839.2902:07597
07598:-00171:+00156:-00011:003839.2902:07598
07599:-00154:+00101:+00041:003810.8696:07599
07600:-00159:+00084:-00043:003810.8696:07600
07601:-00162:+00037:-00020:003810.8696:07601
07602:-00135:-00019:-00007:003810.8696:07602
07603:-00129:-00030:-00053:003810.8696:07603
07604:-00112:-00045:+00069:003810.8696:07604
07605:-00053:-00102:+00103:003918.7248:07605
07606:-00061:-00108:+00006:003918.7248:07606
07607:+00000:-00116:+00128:003918.7248:07607
07608:+00039:-00142:+00014:003918.7248:07608
07609:+00019:-00170:+00013:003918.7248:07609
07610:+00096:-00155:+00041:003815.6582:07610
07611:+00062:-00148:+00079:003815.6582:07611
07612:+00075:-00146:+00045:003815.6582:07612
07613:+00103:-00160:-00037:003815.6582:07613
07614:+00067:-00118:-00011:003815.6582:07614
07615:+00076:-00140:+00003:003799.2995:07615
07616:+00022:-00069:+00018:003799.2995:07616
07617:+00010:-00047:+00054:003799.2995:07617
07618:+00004:-00021:+00077:003799.2995:07618
07619:+00033:+00033:+00025:003799.2995:07619
07620:-00006:+00054:-00052:003930.8256:07620
07621:+00021:+00090:-00092:003930.8256:07621
07622:+00004:+00140:-00058:003930.8256:07622
07623:+00010:+00137:-00043:003930.8256:07623
07624:+00031:+00158:-00013:003930.8256:07624
07625:+00027:+00149:-00031:003839.1486:07625
07626:-00014:+00138:+00021:003839.1486:07626
07627:-00033:+00118:-00024:003839.1486:07627
07628:-00032:+00117:-00066:003839.1486:07628
07629:-00047:+00070:-00053:003839.1486:07629
07630:-00038:+00097:-00037:003839.1486:07630
07631:-00016:+00058:-00055:003822.4924:07631
07632:-00018:+00039:-00035:003822.4924:07632
07633:+00001:+00009:-00049:003822.4924:07633
07634:+00000:+00010:-00070:003822.4924:07634
07635:-00009:-00016:-00108:003822.4924:07635
07636:-00001:-00028:-00089:003968.0178:07636
07637:-00027:-00023:-00095:003968.0178:07637
07638:+00000:-00048:-00134:003968.0178:07638
07639:-00004:-00050:-00141:003968.0178:07639
07640:-00022:-00052:-00152:003968.0178:07640
07641:-00008:-00036:-00117:003887.1437:07641
07642:+00007:-00033:-00106:003887.1437:07642
07643:+00058:-00038:-00011:003887.1437:07643
07644:+00077:-00033:-00019:003887.1437:07644
07645:+00045:-00019:-00020:003887.1437:07645
07646:+00044:-00022:+00062:003893.9094:07646
07647:+00039:-00022:+00026:003893.9094:07647
07648:+00004:-00019:-00109:003893.9094:07648
07649:-00007:+00048:-00318:003893.9094:07649
07650:-00013:+00065:-00232:003893.9094:07650
07651:-00006:+00056:-00168:004030.9877:07651
07652:-00026:+00096:+00090:004030.9877:07652
07653:+00048:+00119:+00299:004030.9877:07653
07654:+00045:+00150:+00306:004030.9877:07654
07655:+00046:+00187:+00066:004030.9877:07655
07656:+00069:+00230:+00115:003936.4287:07656
07657:+00113:+00251:+00223:003936.4287:07657
07658:+00069:+00242:+00066:003936.4287:07658
07659:+00060:+00293:-00001:003936.4287:07659
07660:+00053:+00269:+00050:003936.4287:07660
07661:+00038:+00263:+00047:003930.7480:07661
07662:-00015:+00212:-00055:003930.7480:07662
07663:-00056:+00197:-00027:003930.7480:07663
07664:-00054:+00206:+00121:003930.7480:07664
07665:-00052:+00148:+00135:003930.7480:07665
07666:-00082:+00128:+00125:004043.8801:07666
07667:-00068:+00078:+00108:004043.8801:07667
07668:-00141:+00003:+00010:004043.8801:07668
07669:-00155:-00061:-00013:004043.8801:07669
07670:-00166:-00152:-00055:004043.8801:07670
07671:-00185:-00278:-00155:003961.4626:07671
07672:-00202:-00311:+00174:003961.4626:07672
07673:-00155:-00418:+00186:003961.4626:07673
07674:-00220:-00449:-00083:003961.4626:07674
07675:-00130:-00427:-00189:003961.4626:07675
07676:-00082:-00478:-00158:003930.6833:07676
07677:-00044:-00451:-00135:003930.6833:07677
07678:+00024:-00462:+00238:003930.6833:07678
07679:+00096:-00432:+00161:003930.6833:07679
07680:+00109:-00387:+00063:003930.6833:07680
07681:+00162:-00297:+00104:004043.8701:07681
07682:+00168:-00209:+00145:004043.8701:07682
07683:+00127:-00204:+00057:004043.8701:07683
07684:+00173:-00099:+00038:004043.8701:07684
07685:+00225:-00030:+00065:004043.8701:07685
07686:+00201:+00023:+00057:003936.4287:07686
07687:+00145:+00045:-00053:003936.4287:07687
07688:+00137:+00070:-00178:003936.4287:07688
07689:+00095:+00137:-00245:003936.4287:07689
07690:+00070:+00212:-00005:003936.4287:07690
07691:+00012:+00228:-00026:003918.4125:07691
07692:-00070:+00256:+00193:003918.4125:07692
07693:-00045:+00290:+00071:003918.4125:07693
07694:-00121:+00323:-00105:003918.4125:07694
07695:-00176:+00327:-00084:003918.4125:07695
07696:-00167:+00322:-00026:004018.2912:07696
07697:-00190:+00312:+00004:004018.2912:07697
07698:-00173:+00290:+00085:004018.2912:07698
07699:-00145:+00268:+00095:004018.2912:07699
07700:-00146:+00200:-00028:004018.2912:07700
07701:-00134:+00140:+00032:003911.5712:07701
07702:-00072:+00128:+00062:003911.5712:07702
07703:-00084:+00034:-00037:003911.5712:07703
07704:-00042:+00008:-00057:003911.5712:07704
07705:-00014:-00067:-00031:003911.5712:07705
07706:-00025:-00112:+00071:003881.8666:07706
07707:-00006:-00154:+00015:003881.8666:07707
07708:+00001:-00188:+00043:003881.8666:07708
07709:+00015:-00246:+00009:003881.8666:07709
07710:+00015:-00250:+00063:003881.8666:07710
07711:+00022:-00241:+00212:003992.8366:07711
07712:+00057:-00269:+00197:003992.8366:07712
07713:+00039:-00267:+00245:003992.8366:07713
07714:+00055:-00233:+00030:003992.8366:07714
07715:+00054:-00211:+00005:003992.8366:07715
07716:+00077:-00172:+00023:003992.8366:07716
07717:+00041:-00129:-00215:003887.1894:07717
07718:+00044:-00101:-00062:003887.1894:07718
07719:+00092:-00062:+00046:003887.1894:07719
07720:+00022:-00059:+00033:003887.1894:07720
07721:+00008:-00005:+00004:003887.1894:07721
07722:+00020:+00032:+00014:003857.9501:07722
07723:-00006:+00062:-00064:003857.9501:07723
07724:+00004:+00055:+00038:003857.9501:07724
07725:+00025:+00088:+00054:003857.9501:07725
07726:-00005:+00075:+00011:003857.9501:07726
07727:+00000:+00097:-00001:003980.3608:07727
07728:+00017:+00093:-00018:003980.3608:07728
07729:-00040:+00067:-00035:003980.3608:07729
07730:-00013:+00042:-00058:003980.3608:07730
07731:-00018:+00038:-00006:003980.3608:07731
07732:-00022:+00003:-00064:003887.1171:07732
07733:-00009:-00034:-00066:003887.1171:07733
07734:+00028:-00027:-00076:003887.1171:07734
07735:+00003:-00037:-00094:003887.1171:07735
07736:+00010:-00038:-00074:003887.1171:07736
07737:+00048:-00037:-00058:003881.7946:07737
07738:+00051:-00020:-00110:003881.7946:07738
07739:+00044:+00003:-00074:003881.7946:07739
07740:+00036:-00004:-00007:003881.7946:07740
07741:+00007:+00035:-00053:003881.7946:07741
07742:+00013:+00034:-00020:004005.4855:07742
07743:+00029:+00036:-00004:004005.4855:07743
07744:+00013:+00048:-00047:004005.4855:07744
07745:-00024:+00041:+00043:004005.4855:07745
07746:+00025:-00001:+00055:004005.4855:07746
07747:+00029:+00049:-00094:003923.9516:07747
07748:+00025:+00033:-00050:003923.9516:07748
07749:+00043:+00075:-00080:003923.9516:07749
07750:+00041:+00069:-00091:003923.9516:07750
07751:+00073:+00141:+00011:003923.9516:07751
07752:+00065:+00153:+00228:003918.3852:07752
07753:+00063:+00164:+00206:003918.3852:07753
07754:-00023:+00164:+00053:003918.3852:07754
07755:+00030:+00204:-00046:003918.3852:07755
07756:+00042:+00205:-00022:003918.3852:07756
07757:-00008:+00178:-00033:004031.1123:07757
07758:-00018:+00152:-00017:004031.1123:07758
07759:-00025:+00159:+00019:004031.1123:07759
07760:-00060:+00127:-00012:004031.1123:07760
07761:-00076:+00102:-00001:004031.1123:07761
07762:-00075:+00084:+00046:003936.4934:07762
07763:-00097:+00062:+00092:003936.4934:07763
07764:-00113:+00014:+00072:003936.4934:07764
07765:-00113:+00005:+00030:003936.4934:07765
07766:-00080:-00067:-00023:003936.4934:07766
07767:-00125:-00093:-00048:003918.3759:07767
07768:-00137:-00136:+00073:003918.3759:07768
07769:-00150:-00174:+00096:003918.3759:07769
07770:-00175:-00222:-00028:003918.3759:07770
07771:-00166:-00242:-00151:003918.3759:07771
07772:-00150:-00265:-00169:004018.1584:07772
07773:-00147:-00254:-00090:004018.1584:07773
07774:-00090:-00241:-00123:004018.1584:07774
07775:+00000:-00231:+00103:004018.1584:07775
07776:+00091:-00219:+00159:004018.1584:07776
07777:+00066:-00204:+00004:004018.1584:07777
07778:+00136:-00137:+00063:003911.6171:07778
07779:+00143:-00088:+00134:003911.6171:07779
07780:+00148:-00080:+00026:003911.6171:07780
07781:+00118:-00034:-00044:003911.6171:07781
07782:+00118:-00008:+00048:003911.6171:07782
07783:+00084:-00001:+00032:003870.0141:07783
07784:+00058:+00011:+00130:003870.0141:07784
07785:+00025:+00032:-00075:003870.0141:07785
07786:-00016:+00046:-00170:003870.0141:07786
07787:-00054:+00081:+00034:003870.0141:07787
07788:-00040:+00095:+00094:003967.8044:07788
07789:-00081:+00126:+00062:003967.8044:07789
07790:-00084:+00152:+00176:003967.8044:07790
07791:-00120:+00176:+00087:003967.8044:07791
07792:-00142:+00220:-00040:003967.8044:07792
07793:-00178:+00194:-00063:003863.0288:07793
07794:-00174:+00217:-00040:003863.0288:07794
07795:-00184:+00186:-00001:003863.0288:07795
07796:-00176:+00163:+00086:003863.0288:07796
07797:-00138:+00122:+00099:003863.0288:07797
07798:-00094:+00060:-00018:003822.5012:07798
07799:-00084:+00055:+00016:003822.5012:07799
07800:-00060:-00009:+00042:003822.5012:07800
07801:-00072:-00049:+00047:003822.5012:07801
07802:-00021:-00083:+00084:003822.5012:07802
07803:-00010:-00097:+00129:003918.6789:07803
07804:-00005:-00140:+00123:003918.6789:07804
07805:-00020:-00156:+00105:003918.6789:07805
07806:-00025:-00161:+00129:003918.6789:07806
07807:-00002:-00163:-00043:003918.6789:07807
07808:-00005:-00162:-00051:003815.6232:07808
07809:+00046:-00155:-00032:003815.6232:07809
07810:+00025:-00147:+00003:003815.6232:07810
07811:+00064:-00117:+00052:003815.6232:07811
07812:+00109:-00122:+00061:003815.6232:07812
07813:+00053:-00110:+00120:003815.6232:07813
07814:+00059:-00088:+00015:003787.7314:07814
07815:+00011:-00077:-00042:003787.7314:07815
07816:+00013:-00021:+00009:003787.7314:07816
07817:-00003:+00032:-00066:003787.7314:07817
07818:-00020:+00047:-00043:003787.7314:07818
07819:-00015:+00072:-00011:003894.5209:07819
07820:-00033:+00130:-00042:003894.5209:07820
07821:-00042:+00143:-00040:003894.5209:07821
07822:-00018:+00155:-00013:003894.5209:07822
07823:-00014:+00158:-00022:003894.5209:07823
07824:-00038:+00170:-00065:003803.9770:07824
07825:+00002:+00170:-00046:003803.9770:07825
07826:-00002:+00156:-00049:003803.9770:07826
07827:-00030:+00119:-00069:003803.9770:07827
07828:-00057:+00112:-00054:003803.9770:07828
07829:-00057:+00097:-00037:003787.7744:07829
07830:-00046:+00058:-00079:003787.7744:07830
07831:-00044:+00051:-00079:003787.7744:07831
07832:-00054:+00032:-00060:003787.7744:07832
07833:-00036:-00001:-00047:003787.7744:07833
07834:-00016:-00017:-00073:003787.7744:07834
07835:-00011:-00019:-00062:003930.8166:07835
07836:+00010:-00020:-00099:003930.8166:07836
07837:+00027:+00007:-00135:003930.8166:07837
07838:+00029:+00002:-00056:003930.8166:07838
07839:+00029:+00022:-00079:003930.8166:07839
07840:+00063:+00009:-00072:003839.1752:07840
07841:+00063:+00008:-00066:003839.1752:07841
07842:+00058:+00014:+00118:003839.1752:07842
07843:+00077:+00017:+00011:003839.1752:07843
07844:+00009:+00011:+00032:003839.1752:07844
07845:+00058:+00031:+00015:003846.0227:07845
07846:+00027:+00021:+00007:003846.0227:07846
07847:-00013:+00026:-00027:003846.0227:07847
07848:-00028:+00015:-00100:003846.0227:07848
07849:-00066:+00083:-00159:003846.0227:07849
07850:-00052:+00095:-00139:003980.2583:07850
07851:-00044:+00059:-00065:003980.2583:07851
07852:-00053:+00087:+00207:003980.2583:07852
07853:-00052:+00083:+00356:003980.2583:07853
07854:-00067:+00089:+00319:003980.2583:07854
07855:-00082:+00085:-00008:003899.3879:07855
07856:-00082:+00124:-00073:003899.3879:07856
07857:-00039:+00096:+00067:003899.3879:07857
07858:-00033:+00131:-00020:003899.3879:07858
07859:-00020:+00169:-00009:003899.3879:07859
07860:+00065:+00171:+00057:003881.8125:07860
07861:+00095:+00134:+00095:003881.8125:07861
07862:+00095:+00080:+00181:003881.8125:07862
07863:+00039:+00038:+00148:003881.8125:07863
07864:+00009:+00008:+00114:003881.8125:07864
07865:+00013:-00003:+00037:004018.2248:07865
07866:+00011:-00033:-00010:004018.2248:07866
07867:-00072:-00033:-00018:004018.2248:07867
07868:-00061:-00058:-00004:004018.2248:07868
07869:-00064:-00109:-00093:004018.2248:07869
07870:-00098:-00125:-00006:003911.6359:07870
07871:-00135:-00161:+00042:003911.6359:07871
07872:-00156:-00206:+00033:003911.6359:07872
07873:-00176:-00218:+00067:003911.6359:07873
07874:-00160:-00199:-00088:003911.6359:07874
07875:-00153:-00210:-00227:003881.8486:07875
07876:-00093:-00194:+00010:003881.8486:07876
07877:-00051:-00242:+00089:003881.8486:07877
07878:-00020:-00220:+00031:003881.8486:07878
07879:+00048:-00207:-00038:003881.8486:07879
07880:+00079:-00189:-00059:003881.8486:07880
07881:+00057:-00188:+00004:003980.2858:07881
07882:+00054:-00134:+00089:003980.2858:07882
07883:+00067:-00118:+00031:003980.2858:07883
07884:+00104:-00077:+00027:003980.2858:07884
07885:+00095:-00034:+00053:003980.2858:07885
07886:+00135:+00007:+00008:003875.0129:07886
07887:+00083:+00049:-00069:003875.0129:07887
07888:+00088:+00069:+00046:003875.0129:07888
07889:+00074:+00105:+00056:003875.0129:07889
07890:-00010:+00117:+00047:003875.0129:07890
07891:-00043:+00156:+00027:003846.0053:07891
07892:-00118:+00149:-00092:003846.0053:07892
07893:-00130:+00206:-00089:003846.0053:07893
07894:-00135:+00177:-00006:003846.0053:07894
07895:-00133:+00203:+00102:003846.0053:07895
07896:-00127:+00186:+00113:003943.0476:07896
07897:-00158:+00191:+00031:003943.0476:07897
07898:-00143:+00149:+00052:003943.0476:07898
07899:-00120:+00147:+00043:003943.0476:07899
07900:-00134:+00123:-00025:003943.0476:07900
07901:-00094:+00099:+00046:003851.0563:07901
07902:-00086:+00064:+00104:003851.0563:07902
07903:-00094:-00001:-00030:003851.0563:07903
07904:-00097:-00040:-00077:003851.0563:07904
07905:-00100:-00067:+00068:003851.0563:07905
07906:-00030:-00112:+00104:003834.2128:07906
07907:-00020:-00121:+00083:003834.2128:07907
07908:-00005:-00139:+00236:003834.2128:07908
07909:+00046:-00144:+00042:003834.2128:07909
07910:+00026:-00155:+00106:003834.2128:07910
07911:+00051:-00102:+00070:003930.8166:07911
07912:+00065:-00074:-00015:003930.8166:07912
07913:+00041:-00108:+00035:003930.8166:07913
07914:+00099:-00058:+00099:003930.8166:07914
07915:+00082:-00051:+00070:003930.8166:07915
07916:+00068:-00048:-00013:003930.8166:07916
07917:+00043:-00012:-00076:003851.0915:07917
07918:+00024:-00016:-00009:003851.0915:07918
07919:+00024:+00037:-00037:003851.0915:07919
07920:+00007:+00057:+00032:003851.0915:07920
07921:+00046:+00076:+00051:003851.0915:07921
07922:-00022:+00091:-00075:003822.4572:07922
07923:+00004:+00125:-00102:003822.4572:07923
07924:-00037:+00100:-00066:003822.4572:07924
07925:+00003:+00090:-00037:003822.4572:07925
07926:-00002:+00074:-00045:003822.4572:07926
07927:-00009:+00083:+00019:003943.0659:07927
07928:-00018:+00049:-00013:003943.0659:07928
07929:-00038:+00032:-00057:003943.0659:07929
07930:-00002:-00018:-00134:003943.0659:07930
07931:-00013:-00024:-00085:003943.0659:07931
07932:-00024:-00063:-00095:003875.0668:07932
07933:-00025:-00060:-00031:003875.0668:07933
07934:-00004:-00094:-00033:003875.0668:07934
07935:-00013:-00089:-00065:003875.0668:07935
07936:-00041:-00087:-00091:003875.0668:07936
07937:-00043:-00107:-00089:003869.8713:07937
07938:-00009:-00108:-00100:003869.8713:07938
07939:+00043:-00075:-00087:003869.8713:07939
07940:+00061:-00092:-00024:003869.8713:07940
07941:+00079:-00064:+00114:003869.8713:07941
07942:+00054:-00061:-00061:003992.8554:07942
07943:+00035:-00034:-00065:003992.8554:07943
07944:+00081:-00011:+00028:003992.8554:07944
07945:+00108:-00014:+00046:003992.8554:07945
07946:+00064:-00014:+00028:003992.8554:07946
07947:+00058:+00031:-00090:003911.6359:07947
07948:+00024:+00074:-00101:003911.6359:07948
07949:+00062:+00101:-00082:003911.6359:07949
07950:+00024:+00144:+00045:003911.6359:07950
07951:+00046:+00167:+00225:003911.6359:07951
07952:+00023:+00214:+00302:003906.1455:07952
07953:+00027:+00266:+00127:003906.1455:07953
07954:+00022:+00331:+00114:003906.1455:07954
07955:+00092:+00337:+00185:003906.1455:07955
07956:+00069:+00364:+00061:003906.1455:07956
07957:+00021:+00379:-00091:004043.8413:07957
07958:+00061:+00352:-00118:004043.8413:07958
07959:+00013:+00334:-00083:004043.8413:07959
07960:-00032:+00288:-00034:004043.8413:07960
07961:-00051:+00240:+00080:004043.8413:07961
07962:-00085:+00231:+00201:004043.8413:07962
07963:-00122:+00103:+00090:003923.9235:07963
07964:-00180:+00093:-00017:003923.9235:07964
07965:-00155:-00034:-00045:003923.9235:07965
07966:-00208:-00105:-00030:003923.9235:07966
07967:-00206:-00199:-00040:003923.9235:07967
07968:-00238:-00268:-00025:003918.3669:07968
07969:-00212:-00336:-00063:003918.3669:07969
07970:-00228:-00358:-00044:003918.3669:07970
07971:-00157:-00418:-00136:003918.3669:07971
07972:-00176:-00433:+00088:003918.3669:07972
07973:-00029:-00427:+00077:004005.4101:07973
07974:-00020:-00435:-00075:004005.4101:07974
07975:+00028:-00436:-00188:004005.4101:07975
07976:+00082:-00390:-00046:004005.4101:07976
07977:+00112:-00345:+00118:004005.4101:07977
07978:+00144:-00301:+00168:003923.9235:07978
07979:+00221:-00231:+00253:003923.9235:07979
07980:+00234:-00075:+00087:003923.9235:07980
07981:+00275:-00079:-00036:003923.9235:07981
07982:+00291:+00017:+00003:003923.9235:07982
07983:+00277:+00050:-00019:003869.8356:07983
07984:+00167:+00094:-00011:003869.8356:07984
07985:+00056:+00105:-00096:003869.8356:07985
07986:-00008:+00134:-00155:003869.8356:07986
07987:-00020:+00191:-00077:003869.8356:07987
07988:-00135:+00231:+00036:003980.2207:07988
07989:-00114:+00226:+00023:003980.2207:07989
07990:-00197:+00238:+00084:003980.2207:07990
07991:-00186:+00245:+00015:003980.2207:07991
07992:-00247:+00240:+00086:003980.2207:07992
07993:-00204:+00247:+00159:003875.0668:07993
07994:-00206:+00250:+00162:003875.0668:07994
07995:-00185:+00245:+00042:003875.0668:07995
07996:-00171:+00223:+00107:003875.0668:07996
07997:-00146:+00185:+00085:003875.0668:07997
07998:-00113:+00140:+00012:003834.1687:07998
07999:-00083:+00030:-00030:003834.1687:07999
08000:-00045:+00008:-00062:003834.1687:08000
08001:+00002:-00068:-00078:003834.1687:08001
08002:-00012:-00079:+00015:003834.1687:08002
08003:+00067:-00148:-00001:003955.3920:08003
08004:+00025:-00220:+00080:003955.3920:08004
08005:+00049:-00220:+00105:003955.3920:08005
08006:+00064:-00271:+00193:003955.3920:08006
08007:+00047:-00262:+00197:003955.3920:08007
08008:+00039:-00229:+00068:003955.3920:08008
08009:+00033:-00227:+00045:003839.1926:08009
08010:+00021:-00222:-00030:003839.1926:08010
08011:+00043:-00164:-00072:003839.1926:08011
08012:+00058:-00149:+00049:003839.1926:08012
08013:+00056:-00115:+00083:003839.1926:08013
08014:+00032:-00080:-00036:003810.8256:08014
08015:+00030:-00056:-00099:003810.8256:08015
08016:-00010:-00014:-00116:003810.8256:08016
08017:+00030:+00030:-00054:003810.8256:08017
08018:+00033:+00048:-00028:003810.8256:08018
08019:-00023:+00113:-00006:003930.7622:08019
08020:-00008:+00126:-00058:003930.7622:08020
08021:-00036:+00136:+00022:003930.7622:08021
08022:-00044:+00118:+00053:003930.7622:08022
08023:-00046:+00146:-00001:003930.7622:08023
08024:-00056:+00150:-00010:003851.0029:08024
08025:-00054:+00154:-00088:003851.0029:08025
08026:-00041:+00118:-00073:003851.0029:08026
08027:-00019:+00102:-00130:003851.0029:08027
08028:+00001:+00093:-00034:003851.0029:08028
08029:+00008:+00094:-00048:003822.4399:08029
08030:-00019:+00048:-00089:003822.4399:08030
08031:-00011:+00003:-00110:003822.4399:08031
08032:-00002:-00014:-00091:003822.4399:08032
08033:+00018:-00031:-00121:003822.4399:08033
08034:+00016:-00029:-00104:003967.8044:08034
08035:+00005:-00035:-00054:003967.8044:08035
08036:+00003:-00028:-00107:003967.8044:08036
08037:+00015:-00034:-00072:003967.8044:08037
08038:+00027:-00024:-00109:003967.8044:08038
08039:+00038:-00021:-00064:003967.8044:08039
08040:+00057:-00023:-00058:003887.2343:08040
08041:+00062:-00021:+00093:003887.2343:08041
08042:+00063:-00024:-00089:003887.2343:08042
08043:+00019:-00012:-00028:003887.2343:08043
08044:+00054:+00019:-00004:003887.2343:08044
08045:+00039:+00038:-00084:003869.9162:08045
08046:+00024:+00042:-00208:003869.9162:08046
08047:+00042:+00096:-00166:003869.9162:08047
08048:+00034:+00125:-00023:003869.9162:08048
08049:+00015:+00105:+00022:003869.9162:08049
08050:+00014:+00122:+00153:004018.2248:08050
08051:+00007:+00171:+00241:004018.2248:08051
08052:+00000:+00182:+00169:004018.2248:08052
08053:-00019:+00237:+00054:004018.2248:08053
08054:-00001:+00251:+00107:004018.2248:08054
08055:+00003:+00255:+00233:003923.9699:08055
08056:-00017:+00267:+00030:003923.9699:08056
08057:+00001:+00284:-00006:003923.9699:08057
08058:+00018:+00211:-00005:003923.9699:08058
08059:+00029:+00182:-00018:003923.9699:08059
08060:+00000:+00151:-00031:003906.0996:08060
08061:-00016:+00145:+00020:003906.0996:08061
08062:-00032:+00114:+00024:003906.0996:08062
08063:+00018:+00079:+00082:003906.0996:08063
08064:-00030:-00006:+00057:003906.0996:08064
08065:-00074:-00009:+00040:004030.9780:08065
08066:-00118:-00078:-00109:004030.9780:08066
08067:-00143:-00096:-00219:004030.9780:08067
08068:-00201:-00215:-00105:004030.9780:08068
08069:-00089:-00214:+00133:004030.9780:08069
08070:-00047:-00340:+00299:003923.9328:08070
08071:-00145:-00388:+00143:003923.9328:08071
08072:-00149:-00378:-00168:003923.9328:08072
08073:-00130:-00399:-00426:003923.9328:08073
08074:-00123:-00377:-00136:003923.9328:08074
08075:-00046:-00363:+00131:003893.9003:08075
08076:-00058:-00387:-00003:003893.9003:08076
08077:+00066:-00282:-00020:003893.9003:08077
08078:+00065:-00258:+00017:003893.9003:08078
08079:+00119:-00177:+00098:003893.9003:08079
08080:+00062:-00190:+00100:003992.7900:08080
08081:+00137:-00094:+00138:003992.7900:08081
08082:+00140:-00049:-00030:003992.7900:08082
08083:+00146:+00022:-00129:003992.7900:08083
08084:+00178:+00019:-00066:003992.7900:08084
08085:+00118:+00101:+00002:003887.0988:08085
08086:+00101:+00139:+00006:003887.0988:08086
08087:+00117:+00202:-00008:003887.0988:08087
08088:+00074:+00227:-00092:003887.0988:08088
08089:+00030:+00250:-00037:003887.0988:08089
08090:-00056:+00242:+00041:003857.8349:08090
08091:-00089:+00283:+00081:003857.8349:08091
08092:-00113:+00291:-00010:003857.8349:08092
08093:-00166:+00302:-00008:003857.8349:08093
08094:-00169:+00307:+00160:003857.8349:08094
08095:-00217:+00260:+00206:003857.8349:08095
08096:-00248:+00229:+00057:003955.3825:08096
08097:-00219:+00226:+00063:003955.3825:08097
08098:-00181:+00167:+00099:003955.3825:08098
08099:-00210:+00078:+00077:003955.3825:08099
08100:-00178:+00038:+00056:003955.3825:08100
08101:-00089:-00064:+00099:003863.0461:08101
08102:-00073:-00087:+00010:003863.0461:08102
08103:-00067:-00144:+00043:003863.0461:08103
08104:+00048:-00198:+00193:003863.0461:08104
08105:+00058:-00237:+00099:003863.0461:08105
08106:+00060:-00228:+00069:003846.0227:08106
08107:+00108:-00259:+00002:003846.0227:08107
08108:+00051:-00284:+00072:003846.0227:08108
08109:+00121:-00287:+00201:003846.0227:08109
08110:+00103:-00244:+00205:003846.0227:08110
08111:+00060:-00236:+00105:003943.0568:08111
08112:+00049:-00167:-00037:003943.0568:08112
08113:+00050:-00150:+00070:003943.0568:08113
08114:+00019:-00135:+00034:003943.0568:08114
08115:+00001:-00047:-00171:003943.0568:08115
08116:+00029:-00028:-00013:003850.9675:08116
08117:+00074:+00046:+00022:003850.9675:08117
08118:-00003:+00089:-00037:003850.9675:08118
08119:+00001:+00088:-00074:003850.9675:08119
08120:-00034:+00122:-00032:003850.9675:08120
08121:-00057:+00148:-00084:003822.5444:08121
08122:-00044:+00157:-00068:003822.5444:08122
08123:-00062:+00153:-00002:003822.5444:08123
08124:-00101:+00131:-00010:003822.5444:08124
08125:-00047:+00154:-00043:003822.5444:08125
08126:-00051:+00118:-00080:003955.4104:08126
08127:-00082:+00129:-00087:003955.4104:08127
08128:-00050:+00065:-00079:003955.4104:08128
08129:-00048:+00065:-00111:003955.4104:08129
08130:-00009:+00035:-00215:003955.4104:08130
08131:+00037:+00013:-00050:003955.4104:08131
08132:+00056:+00022:+00000:003863.0461:08132
08133:+00048:+00002:-00020:003863.0461:08133
08134:+00098:-00001:-00091:003863.0461:08134
08135:+00125:+00037:-00136:003863.0461:08135
08136:+00094:+00008:-00141:003863.0461:08136
08137:+00069:+00019:-00090:003869.7734:08137
08138:+00061:+00013:-00072:003869.7734:08138
08139:+00078:+00012:-00118:003869.7734:08139
08140:+00081:+00027:-00103:003869.7734:08140
08141:+00092:+00037:-00068:003869.7734:08141
08142:+00051:+00037:+00089:003992.8647:08142
08143:+00079:+00026:+00080:003992.8647:08143
08144:+00064:+00047:-00098:003992.8647:08144
08145:+00009:+00050:+00080:003992.8647:08145
08146:+00035:+00026:+00069:003992.8647:08146
08147:-00068:-00007:+00042:003924.0068:08147
08148:-00056:+00008:-00183:003924.0068:08148
08149:-00082:+00050:-00199:003924.0068:08149
08150:-00030:+00060:-00092:003924.0068:08150
08151:-00066:+00048:+00112:003924.0068:08151
08152:-00061:+00083:+00219:003906.0905:08152
08153:-00014:+00112:+00158:003906.0905:08153
08154:-00018:+00101:+00035:003906.0905:08154
08155:+00026:+00119:+00097:003906.0905:08155
08156:+00042:+00105:+00164:003906.0905:08156
08157:+00020:+00159:+00154:004043.6870:08157
08158:+00056:+00177:+00032:004043.6870:08158
08159:+00073:+00137:+00084:004043.6870:08159
08160:+00039:+00124:+00119:004043.6870:08160
08161:-00012:+00070:+00030:004043.6870:08161
08162:-00025:+00078:+00020:003948.9106:08162
08163:-00022:+00040:+00137:003948.9106:08163
08164:-00002:+00006:+00071:003948.9106:08164
08165:-00062:-00015:-00047:003948.9106:08165
08166:-00098:-00061:-00016:003948.9106:08166
08167:-00095:-00069:+00025:003930.7199:08167
08168:-00126:-00091:-00296:003930.7199:08168
08169:-00014:-00144:+00059:003930.7199:08169
08170:-00030:-00127:+00114:003930.7199:08170
08171:-00190:-00262:+00114:003930.7199:08171
08172:-00137:-00284:-00227:004030.9685:08172
08173:-00121:-00309:-00152:004030.9685:08173
08174:-00061:-00266:-00257:004030.9685:08174
08175:-00142:-00237:+00172:004030.9685:08175
08176:-00025:-00237:+00115:004030.9685:08176
08177:-00037:-00208:-00059:003936.4008:08177
08178:+00058:-00160:+00053:003936.4008:08178
08179:+00046:-00159:+00126:003936.4008:08179
08180:-00010:-00131:-00037:003936.4008:08180
08181:+00033:-00093:-00043:003936.4008:08181
08182:+00050:-00048:-00003:003893.9187:08182
08183:+00069:+00025:-00050:003893.9187:08183
08184:+00076:+00044:-00037:003893.9187:08184
08185:+00019:+00071:-00059:003893.9187:08185
08186:+00030:+00109:-00079:003893.9187:08186
08187:+00021:+00142:-00115:004018.1867:08187
08188:+00028:+00161:+00033:004018.1867:08188
08189:-00012:+00168:+00045:004018.1867:08189
08190:-00036:+00224:-00004:004018.1867:08190
08191:-00052:+00244:-00036:004018.1867:08191
08192:-00047:+00257:-00029:003899.3330:08192
08193:-00059:+00227:+00024:003899.3330:08193
08194:-00080:+00219:+00024:003899.3330:08194
08195:-00104:+00217:+00055:003899.3330:08195
08196:-00113:+00168:-00018:003899.3330:08196
08197:-00102:+00164:-00107:003899.3330:08197
08198:-00062:+00145:+00153:003857.8256:08198
08199:-00037:+00109:+00140:003857.8256:08199
08200:-00070:+00056:+00100:003857.8256:08200
08201:-00011:+00038:+00046:003857.8256:08201
08202:+00003:-00023:+00090:003857.8256:08202
08203:+00004:-00033:+00114:003980.1552:08203
08204:+00028:-00117:+00132:003980.1552:08204
08205:-00004:-00133:+00276:003980.1552:08205
08206:-00012:-00216:+00274:003980.1552:08206
08207:-00043:-00239:+00149:003980.1552:08207
08208:-00051:-00259:+00133:003875.0756:08208
08209:-00057:-00293:+00067:003875.0756:08209
08210:-00063:-00259:-00058:003875.0756:08210
08211:-00052:-00275:-00075:003875.0756:08211
08212:-00008:-00229:+00002:003875.0756:08212
08213:+00003:-00187:+00113:003846.0402:08213
08214:+00045:-00145:+00064:003846.0402:08214
08215:+00006:-00113:+00049:003846.0402:08215
08216:+00058:-00055:+00008:003846.0402:08216
08217:+00045:-00030:-00033:003846.0402:08217
08218:+00075:+00018:-00020:003967.8603:08218
08219:+00062:+00029:+00028:003967.8603:08219
08220:+00072:+00060:-00034:003967.8603:08220
08221:+00040:+00101:-00079:003967.8603:08221
08222:+00055:+00117:-00038:003967.8603:08222
08223:+00057:+00107:+00022:003875.0307:08223
08224:+00032:+00130:+00102:003875.0307:08224
08225:+00043:+00090:+00098:003875.0307:08225
08226:-00027:+00098:-00019:003875.0307:08226
08227:-00025:+00093:-00056:003875.0307:08227
08228:-00029:+00055:-00116:003845.9787:08228
08229:-00069:+00060:-00141:003845.9787:08229
08230:-00061:+00063:-00108:003845.9787:08230
08231:-00051:+00029:-00078:003845.9787:08231
08232:-00058:+00031:-00106:003845.9787:08232
08233:-00067:+00006:-00095:003992.9118:08233
08234:-00046:-00023:-00034:003992.9118:08234
08235:-00034:-00020:-00122:003992.9118:08235
08236:-00003:+00005:-00109:003992.9118:08236
08237:+00033:-00008:-00106:003992.9118:08237
08238:+00044:+00018:-00118:003899.2963:08238
08239:+00036:+00018:-00108:003899.2963:08239
08240:+00035:+00031:+00060:003899.2963:08240
08241:+00087:+00046:+00034:003899.2963:08241
08242:+00067:+00067:-00048:003899.2963:08242
08243:+00087:+00077:-00014:003899.2963:08243
08244:+00076:+00071:+00020:003906.0905:08244
08245:+00019:+00071:+00037:003906.0905:08245
08246:+00036:+00070:-00012:003906.0905:08246
08247:+00032:+00073:-00061:003906.0905:08247
08248:+00010:+00148:-00107:003906.0905:08248
08249:+00006:+00121:-00048:004018.1103:08249
08250:+00004:+00137:+00146:004018.1103:08250
08251:-00002:+00139:+00230:004018.1103:08251
08252:-00045:+00149:+00238:004018.1103:08252
08253:-00067:+00188:+00022:004018.1103:08253
08254:-00066:+00168:-00009:003948.8356:08254
08255:-00012:+00186:+00025:003948.8356:08255
08256:-00040:+00167:+00009:003948.8356:08256
08257:-00039:+00148:+00002:003948.8356:08257
08258:-00023:+00115:+00071:003948.8356:08258
08259:-00003:+00073:+00100:003930.5727:08259
08260:+00004:+00064:-00013:003930.5727:08260
08261:-00011:+00032:+00106:003930.5727:08261
08262:+00005:-00003:+00140:003930.5727:08262
08263:-00045:-00064:+00089:003930.5727:08263
08264:-00101:-00091:+00004:004043.5427:08264
08265:-00089:-00115:-00013:004043.5427:08265
08266:-00125:-00189:-00012:004043.5427:08266
08267:-00168:-00209:+00068:004043.5427:08267
08268:-00161:-00228:+00054:004043.5427:08268
08269:-00181:-00257:-00009:003936.2424:08269
08270:-00180:-00268:-00148:003936.2424:08270
08271:-00140:-00283:-00230:003936.2424:08271
08272:-00084:-00254:+00227:003936.2424:08272
08273:-00021:-00312:+00157:003936.2424:08273
08274:-00075:-00247:-00182:003893.7912:08274
08275:+00059:-00229:-00133:003893.7912:08275
08276:+00023:-00201:-00050:003893.7912:08276
08277:+00090:-00186:+00126:003893.7912:08277
08278:+00038:-00111:+00069:003893.7912:08278
08279:+00081:-00087:+00028:004005.2495:08279
08280:+00091:-00034:+00044:004005.2495:08280
08281:+00163:-00034:-00007:004005.2495:08281
08282:+00038:-00003:-00033:004005.2495:08282
08283:+00099:+00050:-00116:004005.2495:08283
08284:+00067:+00065:-00168:003899.1508:08284
08285:+00041:+00092:-00013:003899.1508:08285
08286:+00029:+00128:+00103:003899.1508:08286
08287:-00025:+00159:+00153:003899.1508:08287
08288:-00088:+00169:+00032:003899.1508:08288
08289:-00083:+00182:-00060:003857.7194:08289
08290:-00163:+00196:-00085:003857.7194:08290
08291:-00172:+00211:+00069:003857.7194:08291
08292:-00191:+00211:-00043:003857.7194:08292
08293:-00140:+00253:-00059:003857.7194:08293
08294:-00096:+00195:+00174:003955.2260:08294
08295:-00087:+00209:+00152:003955.2260:08295
08296:-00090:+00200:-00027:003955.2260:08296
08297:-00060:+00139:-00010:003955.2260:08297
08298:-00031:+00140:-00083:003955.2260:08298
08299:-00028:+00054:-00112:003850.9047:08299
08300:-00004:+00026:+00035:003850.9047:08300
08301:+00015:-00065:+00044:003850.9047:08301
08302:+00004:-00106:+00066:003850.9047:08302
08303:+00020:-00123:+00066:003850.9047:08303
08304:+00015:-00179:+00077:003850.9047:08304
08305:+00012:-00209:+00116:003799.0495:08305
08306:-00001:-00221:+00088:003799.0495:08306
08307:-00001:-00265:+00129:003799.0495:08307
08308:-00009:-00250:+00089:003799.0495:08308
08309:+00010:-00246:+00049:003799.0495:08309
08310:-00016:-00230:+00048:003906.3652:08310
08311:-00008:-00193:-00011:003906.3652:08311
08312:-00023:-00182:+00037:003906.3652:08312
08313:+00012:-00136:+00051:003906.3652:08313
08314:-00019:-00119:+00026:003906.3652:08314
08315:+00026:-00080:+00004:003803.7431:08315
08316:+00016:-00027:+00010:003803.7431:08316
08317:+00021:-00004:-00027:003803.7431:08317
08318:+00019:+00068:-00100:003803.7431:08318
08319:+00008:+00094:-00090:003803.7431:08319
08320:+00022:+00130:-00075:003787.5258:08320
08321:+00038:+00167:-00082:003787.5258:08321
08322:+00047:+00179:-00059:003787.5258:08322
08323:+00034:+00182:+00014:003787.5258:08323
08324:+00022:+00168:+00072:003787.5258:08324
08325:+00014:+00188:+00037:003787.5258:08325
08326:+00000:+00175:-00058:003906.4008:08326
08327:-00037:+00137:-00088:003906.4008:08327
08328:-00065:+00115:-00064:003906.4008:08328
08329:-00090:+00094:-00090:003906.4008:08329
08330:-00102:+00054:-00094:003906.4008:08330
08331:-00108:+00021:-00099:003803.8210:08331
08332:-00125:-00048:-00069:003803.8210:08332
08333:-00134:-00067:-00106:003803.8210:08333
08334:-00101:-00078:-00154:003803.8210:08334
08335:-00084:-00070:-00093:003803.8210:08335
08336:-00037:-00069:-00076:003799.0759:08336
08337:+00015:-00060:-00040:003799.0759:08337
08338:+00008:-00044:-00031:003799.0759:08338
08339:+00024:-00042:-00079:003799.0759:08339
08340:+00035:-00021:-00201:003799.0759:08340
08341:+00034:+00003:-00193:003930.6528:08341
08342:+00062:+00038:-00180:003930.6528:08342
08343:+00039:+00068:-00095:003930.6528:08343
08344:+00041:+00057:-00019:003930.6528:08344
08345:+00044:+00055:+00182:003930.6528:08345
08346:+00043:+00060:+00048:003862.8767:08346
08347:-00048:+00101:+00025:003862.8767:08347
08348:-00024:+00126:-00036:003862.8767:08348
08349:-00018:+00140:-00105:003862.8767:08349
08350:-00058:+00137:-00151:003862.8767:08350
08351:-00033:+00173:-00129:003857.6665:08351
08352:-00038:+00152:-00074:003857.6665:08352
08353:-00036:+00130:+00036:003857.6665:08353
08354:-00044:+00123:+00272:003857.6665:08354
08355:-00015:+00118:+00291:003857.6665:08355
08356:-00044:+00129:+00145:003980.0615:08356
08357:-00038:+00127:-00007:003980.0615:08357
08358:+00030:+00141:-00001:003980.0615:08358
08359:+00033:+00112:+00103:003980.0615:08359
08360:+00015:+00109:+00078:003980.0615:08360
08361:+00046:+00095:+00147:003980.0615:08361
08362:+00036:+00071:+00126:003911.4797:08362
08363:+00022:+00054:+00112:003911.4797:08363
08364:+00012:+00056:+00129:003911.4797:08364
08365:+00044:+00056:+00106:003911.4797:08365
08366:+00003:+00052:+00071:003911.4797:08366
08367:+00018:+00018:-00035:003893.7556:08367
08368:+00005:-00006:-00066:003893.7556:08368
08369:-00020:-00062:-00011:003893.7556:08369
08370:-00037:-00074:+00067:003893.7556:08370
08371:-00079:-00123:+00081:003893.7556:08371
08372:-00118:-00173:+00063:004018.0058:08372
08373:-00161:-00162:+00050:004018.0058:08373
08374:-00169:-00216:-00026:004018.0058:08374
08375:-00200:-00268:-00013:004018.0058:08375
08376:-00177:-00240:+00108:004018.0058:08376
08377:-00130:-00286:-00074:003911.4431:08377
08378:-00121:-00223:-00227:003911.4431:08378
08379:-00052:-00254:-00205:003911.4431:08379
08380:+00013:-00193:+00023:003911.4431:08380
08381:+00007:-00232:+00205:003911.4431:08381
08382:+00030:-00200:+00171:003881.6867:08382
08383:+00061:-00199:+00025:003881.6867:08383
08384:+00037:-00133:-00034:003881.6867:08384
08385:+00077:-00130:-00080:003881.6867:08385
08386:+00039:-00094:-00048:003881.6867:08386
08387:+00049:-00060:-00080:003992.6491:08387
08388:+00057:+00008:-00033:003992.6491:08388
08389:+00041:+00048:+00112:003992.6491:08389
08390:+00065:+00070:+00116:003992.6491:08390
08391:+00039:+00108:+00023:003992.6491:08391
08392:+00052:+00157:-00022:003887.0351:08392
08393:-00004:+00153:+00002:003887.0351:08393
08394:-00018:+00207:+00003:003887.0351:08394
08395:-00046:+00190:+00060:003887.0351:08395
08396:-00059:+00225:+00038:003887.0351:08396
08397:-00079:+00223:-00031:003857.7548:08397
08398:-00074:+00234:+00033:003857.7548:08398
08399:-00090:+00232:+00056:003857.7548:08399
08400:-00112:+00210:-00001:003857.7548:08400
08401:-00087:+00194:+00104:003857.7548:08401
08402:-00087:+00168:+00111:003955.2539:08402
08403:-00074:+00136:+00064:003955.2539:08403
08404:-00064:+00094:+00083:003955.2539:08404
08405:-00072:+00039:+00023:003955.2539:08405
08406:-00061:+00021:+00066:003955.2539:08406
08407:-00020:-00043:+00093:003955.2539:08407
08408:-00008:-00129:+00165:003863.0017:08408
08409:-00014:-00171:+00206:003863.0017:08409
08410:-00002:-00196:+00109:003863.0017:08410
08411:-00026:-00252:+00003:003863.0017:08411
08412:-00019:-00261:+00042:003863.0017:08412
08413:-00047:-00276:-00061:003822.4924:08413
08414:-00068:-00282:-00003:003822.4924:08414
08415:-00026:-00259:+00130:003822.4924:08415
08416:-00038:-00224:+00148:003822.4924:08416
08417:+00009:-00226:+00142:003822.4924:08417
08418:+00013:-00206:+00187:003942.9104:08418
08419:+00032:-00167:+00019:003942.9104:08419
08420:+00049:-00122:-00031:003942.9104:08420
08421:+00073:-00024:-00070:003942.9104:08421
08422:+00066:-00031:-00125:003942.9104:08422
08423:+00088:+00065:-00088:003839.0424:08423
08424:+00065:+00075:+00047:003839.0424:08424
08425:+00064:+00086:+00056:003839.0424:08425
08426:+00073:+00142:-00043:003839.0424:08426
08427:+00056:+00155:-00028:003839.0424:08427
08428:+00034:+00132:-00018:003834.0722:08428
08429:+00013:+00161:-00016:003834.0722:08429
08430:+00012:+00132:-00004:003834.0722:08430
08431:+00000:+00130:-00029:003834.0722:08431
08432:-00057:+00084:-00071:003834.0722:08432
08433:-00048:+00098:-00063:003942.9287:08433
08434:-00084:+00042:-00053:003942.9287:08434
08435:-00080:+00015:-00110:003942.9287:08435
08436:-00075:+00007:-00104:003942.9287:08436
08437:-00065:-00011:-00106:003942.9287:08437
08438:-00050:-00054:-00154:003887.0351:08438
08439:-00029:-00039:-00145:003887.0351:08439
08440:+00028:-00055:-00069:003887.0351:08440
08441:+00048:-00057:-00071:003887.0351:08441
08442:+00060:-00046:-00066:003887.0351:08442
08443:+00077:-00065:+00054:003887.0351:08443
08444:+00084:-00060:+00068:003869.6835:08444
08445:+00085:-00029:-00075:003869.6835:08445
08446:+00092:-00010:+00014:003869.6835:08446
08447:+00117:-00035:-00074:003869.6835:08447
08448:+00126:+00011:-00033:003869.6835:08448
08449:+00165:+00015:-00070:003992.6394:08449
08450:+00096:+00053:-00115:003992.6394:08450
08451:+00076:+00055:-00176:003992.6394:08451
08452:+00026:+00099:-00100:003992.6394:08452
08453:+00003:+00141:+00129:003992.6394:08453
08454:-00026:+00158:+00295:003923.7299:08454
08455:-00079:+00201:+00207:003923.7299:08455
08456:-00113:+00219:+00013:003923.7299:08456
08457:-00082:+00214:+00089:003923.7299:08457
08458:-00067:+00248:+00099:003923.7299:08458
08459:-00076:+00248:-00052:003905.9724:08459
08460:-00066:+00259:-00083:003905.9724:08460
08461:-00066:+00215:-00116:003905.9724:08461
08462:-00066:+00183:-00072:003905.9724:08462
08463:-00067:+00156:-00026:003905.9724:08463
08464:-00040:+00135:+00024:004018.0058:08464
08465:-00037:+00100:+00039:004018.0058:08465
08466:+00014:+00095:+00050:004018.0058:08466
08467:-00050:+00005:+00102:004018.0058:08467
08468:-00066:-00028:+00046:004018.0058:08468
08469:-00100:-00103:+00089:003923.8315:08469
08470:-00116:-00187:+00010:003923.8315:08470
08471:-00147:-00220:-00104:003923.8315:08471
08472:-00161:-00257:-00147:003923.8315:08472
08473:-00156:-00304:-00198:003923.8315:08473
08474:-00180:-00316:-00158:003905.9724:08474
08475:-00118:-00335:-00127:003905.9724:08475
08476:-00075:-00340:-00059:003905.9724:08476
08477:+00001:-00316:-00061:003905.9724:08477
08478:+00054:-00266:+00070:003905.9724:08478
08479:+00096:-00224:+00218:004005.3154:08479
08480:+00144:-00152:+00181:004005.3154:08480
08481:+00160:-00110:+00098:004005.3154:08481
08482:+00197:-00053:+00111:004005.3154:08482
08483:+00201:+00010:+00011:004005.3154:08483
08484:+00158:+00047:-00116:003899.2236:08484
08485:+00126:+00069:-00066:003899.2236:08485
08486:+00109:+00105:-00102:003899.2236:08486
08487:+00067:+00127:-00074:003899.2236:08487
08488:+00008:+00161:-00020:003899.2236:08488
08489:+00006:+00191:-00109:003869.6750:08489
08490:-00052:+00182:-00150:003869.6750:08490
08491:-00063:+00215:+00114:003869.6750:08491
08492:-00104:+00247:+00172:003869.6750:08492
08493:-00129:+00238:+00118:003869.6750:08493
08494:-00177:+00261:+00124:003967.8415:08494
08495:-00175:+00257:+00100:003967.8415:08495
08496:-00224:+00223:+00043:003967.8415:08496
08497:-00214:+00192:+00044:003967.8415:08497
08498:-00208:+00165:+00040:003967.8415:08498
08499:-00187:+00121:+00018:003967.8415:08499
08500:-00154:+00068:+00058:003875.0756:08500
08501:-00111:+00015:+00025:003875.0756:08501
08502:-00103:-00045:-00051:003875.0756:08502
08503:-00072:-00076:+00020:003875.0756:08503
08504:-00020:-00156:+00115:003875.0756:08504
08505:+00014:-00192:+00109:003845.8991:08505
08506:+00011:-00194:+00128:003845.8991:08506
08507:+00041:-00237:+00082:003845.8991:08507
08508:+00048:-00225:+00065:003845.8991:08508
08509:+00057:-00227:+00087:003845.8991:08509
08510:+00050:-00212:+00100:003942.8554:08510
08511:+00060:-00208:+00107:003942.8554:08511
08512:+00068:-00165:+00009:003942.8554:08512
08513:+00066:-00146:-00058:003942.8554:08513
08514:+00087:-00118:+00000:003942.8554:08514
08515:+00104:-00109:-00075:003850.8518:08515
08516:+00054:-00027:+00009:003850.8518:08516
08517:+00078:-00038:+00069:003850.8518:08517
08518:+00075:+00047:-00032:003850.8518:08518
08519:+00040:+00087:-00052:003850.8518:08519
08520:+00037:+00124:-00041:003822.3266:08520
08521:+00031:+00173:-00067:003822.3266:08521
08522:+00015:+00166:-00096:003822.3266:08522
08523:+00000:+00199:-00016:003822.3266:08523
08524:-00021:+00207:-00011:003822.3266:08524
08525:-00055:+00199:-00005:003942.8554:08525
08526:-00050:+00183:+00027:003942.8554:08526
08527:-00068:+00164:-00074:003942.8554:08527
08528:-00081:+00167:-00088:003942.8554:08528
08529:-00087:+00145:-00069:003942.8554:08529
08530:-00100:+00105:-00062:003942.8554:08530
08531:-00047:+00087:-00077:003839.1044:08531
08532:-00053:+00077:-00099:003839.1044:08532
08533:-00036:+00039:-00125:003839.1044:08533
08534:-00002:+00037:-00080:003839.1044:08534
08535:+00015:+00017:-00059:003839.1044:08535
08536:+00018:+00018:-00075:003845.9084:08536
08537:+00072:-00012:-00005:003845.9084:08537
08538:+00065:-00033:+00009:003845.9084:08538
08539:+00056:-00039:+00017:003845.9084:08539
08540:+00093:-00057:+00013:003845.9084:08540
08541:+00071:-00058:+00049:003967.5727:08541
08542:+00094:-00080:-00029:003967.5727:08542
08543:+00070:-00087:-00058:003967.5727:08543
08544:+00078:-00084:-00028:003967.5727:08544
08545:+00075:-00086:-00110:003967.5727:08545
08546:+00047:-00078:-00121:003887.0261:08546
08547:+00059:-00065:-00110:003887.0261:08547
08548:+00074:-00061:+00059:003887.0261:08548
08549:+00068:-00031:+00220:003887.0261:08549
08550:+00088:+00018:+00323:003887.0261:08550
08551:+00037:+00051:+00277:003893.7912:08551
08552:-00011:+00058:+00197:003893.7912:08552
08553:-00040:+00115:+00023:003893.7912:08553
08554:-00053:+00132:+00022:003893.7912:08554
08555:-00033:+00132:+00012:003893.7912:08555
08556:-00044:+00171:+00002:004005.2397:08556
08557:-00058:+00176:+00102:004005.2397:08557
08558:-00023:+00186:+00130:004005.2397:08558
08559:-00009:+00150:+00132:004005.2397:08559
08560:-00008:+00175:+00056:004005.2397:08560
08561:-00008:+00119:+00033:003899.1599:08561
08562:-00024:+00089:+00051:003899.1599:08562
08563:-00018:+00079:+00048:003899.1599:08563
08564:-00066:+00078:+00014:003899.1599:08564
08565:-00095:+00011:-00027:003899.1599:08565
08566:-00164:-00018:-00047:003881.6508:08566
08567:-00181:-00083:-00060:003881.6508:08567
08568:-00168:-00086:-00053:003881.6508:08568
08569:-00171:-00184:-00025:003881.6508:08569
08570:-00165:-00252:-00016:003881.6508:08570
08571:-00150:-00257:-00078:003980.1274:08571
08572:-00146:-00316:-00086:003980.1274:08572
08573:-00093:-00317:+00111:003980.1274:08573
08574:-00005:-00340:+00127:003980.1274:08574
08575:+00005:-00254:-00090:003980.1274:08575
08576:+00041:-00240:-00035:003980.1274:08576
08577:+00110:-00192:-00020:003874.9045:08577
08578:+00081:-00156:+00012:003874.9045:08578
08579:+00120:-00140:+00012:003874.9045:08579
08580:+00186:-00082:+00015:003874.9045:08580
08581:+00185:-00022:+00026:003874.9045:08581
08582:+00202:-00017:-00065:003845.8552:08582
08583:+00157:+00018:-00078:003845.8552:08583
08584:+00166:+00044:-00005:003845.8552:08584
08585:+00154:+00039:-00057:003845.8552:08585
08586:+00115:+00071:-00018:003845.8552:08586
08587:+00072:+00080:-00093:003942.8737:08587
08588:-00015:+00140:-00115:003942.8737:08588
08589:-00122:+00145:+00021:003942.8737:08589
08590:-00156:+00131:-00016:003942.8737:08590
08591:-00250:+00166:-00152:003942.8737:08591
08592:-00236:+00191:-00008:003839.0781:08592
08593:-00243:+00162:+00038:003839.0781:08593
08594:-00211:+00194:+00076:003839.0781:08594
08595:-00196:+00177:+00145:003839.0781:08595
08596:-00134:+00188:+00161:003839.0781:08596
08597:-00116:+00158:+00026:003810.7395:08597
08598:-00086:+00123:+00024:003810.7395:08598
08599:-00048:+00080:-00059:003810.7395:08599
08600:-00066:-00017:-00061:003810.7395:08600
08601:-00031:-00035:+00012:003810.7395:08601
08602:-00044:-00099:+00059:003906.3198:08602
08603:-00034:-00155:+00015:003906.3198:08603
08604:-00018:-00152:+00030:003906.3198:08604
08605:-00035:-00219:+00106:003906.3198:08605
08606:-00034:-00231:+00079:003906.3198:08606
08607:-00058:-00221:+00033:003906.3198:08607
08608:-00015:-00217:+00001:003815.3615:08608
08609:-00013:-00183:+00077:003815.3615:08609
08610:-00006:-00171:+00116:003815.3615:08610
08611:+00012:-00138:+00064:003815.3615:08611
08612:+00027:-00121:+00077:003815.3615:08612
08613:+00038:-00061:-00010:003787.5258:08613
08614:+00044:-00079:-00041:003787.5258:08614
08615:+00005:-00010:-00026:003787.5258:08615
08616:+00033:+00028:-00032:003787.5258:08616
08617:+00045:+00062:-00019:003787.5258:08617
08618:+00047:+00095:-00049:003894.5119:08618
08619:+00014:+00140:+00012:003894.5119:08619
08620:+00028:+00143:-00063:003894.5119:08620
08621:-00007:+00152:-00056:003894.5119:08621
08622:+00029:+00156:+00007:003894.5119:08622
08623:+00004:+00155:+00010:003815.5012:08623
08624:-00009:+00134:-00002:003815.5012:08624
08625:+00013:+00124:+00003:003815.5012:08625
08626:-00018:+00108:-00021:003815.5012:08626
08627:-00030:+00081:-00071:003815.5012:08627
08628:-00053:+00062:-00105:003810.6960:08628
08629:-00039:+00038:-00115:003810.6960:08629
08630:-00041:+00005:-00107:003810.6960:08630
08631:-00010:-00015:-00059:003810.6960:08631
08632:+00010:-00049:-00092:003810.6960:08632
08633:+00022:-00053:-00125:003810.6960:08633
08634:-00006:-00066:-00100:003930.7712:08634
08635:-00010:-00055:-00094:003930.7712:08635
08636:+00004:-00054:-00098:003930.7712:08636
08637:+00021:-00039:-00167:003930.7712:08637
08638:+00041:-00051:-00168:003930.7712:08638
08639:+00022:-00024:-00131:003851.0471:08639
08640:+00034:-00034:-00037:003851.0471:08640
08641:+00057:-00031:-00010:003851.0471:08641
08642:+00068:+00019:-00039:003851.0471:08642
08643:+00020:-00017:-00022:003851.0471:08643
08644:+00011:-00007:-00004:003857.7727:08644
08645:+00000:+00025:+00017:003857.7727:08645
08646:+00016:+00031:-00044:003857.7727:08646
08647:-00012:+00069:-00162:003857.7727:08647
08648:-00036:+00097:-00221:003857.7727:08648
08649:-00044:+00144:-00106:003992.6958:08649
08650:-00051:+00119:-00015:003992.6958:08650
08651:-00020:+00165:+00198:003992.6958:08651
08652:-00043:+00181:+00189:003992.6958:08652
08653:-00031:+00219:+00082:003992.6958:08653
08654:-00021:+00242:+00090:003899.2602:08654
08655:+00008:+00261:+00190:003899.2602:08655
08656:+00006:+00296:+00153:003899.2602:08656
08657:+00010:+00334:+00211:003899.2602:08657
08658:+00094:+00328:+00221:003899.2602:08658
08659:+00095:+00275:+00141:003893.8728:08659
08660:+00065:+00262:-00034:003893.8728:08660
08661:+00036:+00235:-00014:003893.8728:08661
08662:+00007:+00205:-00074:003893.8728:08662
08663:-00026:+00195:-00071:003893.8728:08663
08664:-00037:+00155:+00021:004018.0349:08664
08665:-00020:+00068:+00113:004018.0349:08665
08666:-00101:+00037:+00078:004018.0349:08666
08667:-00124:-00078:+00109:004018.0349:08667
08668:-00150:-00169:+00027:004018.0349:08668
08669:-00174:-00206:+00043:003911.4890:08669
08670:-00164:-00285:+00115:003911.4890:08670
08671:-00141:-00331:-00198:003911.4890:08671
08672:-00234:-00409:+00187:003911.4890:08672
08673:-00050:-00450:+00018:003911.4890:08673
08674:-00217:-00514:-00201:003893.8728:08674
08675:-00062:-00483:-00254:003893.8728:08675
08676:-00123:-00460:-00106:003893.8728:08676
08677:-00040:-00426:-00104:003893.8728:08677
08678:+00033:-00435:+00235:003893.8728:08678
08679:+00063:-00380:+00140:003893.8728:08679
08680:+00036:-00317:+00115:003992.6491:08680
08681:+00144:-00273:+00151:003992.6491:08681
08682:+00160:-00234:+00226:003992.6491:08682
08683:+00102:-00150:+00024:003992.6491:08683
08684:+00166:+00000:-00168:003992.6491:08684
08685:+00177:+00007:-00105:003887.0351:08685
08686:+00186:+00056:-00067:003887.0351:08686
08687:+00131:+00112:-00116:003887.0351:08687
08688:+00097:+00192:-00138:003887.0351:08688
08689:+00098:+00253:+00030:003887.0351:08689
08690:+00074:+00276:+00066:003857.7993:08690
08691:+00011:+00340:+00132:003857.7993:08691
08692:-00059:+00390:-00061:003857.7993:08692
08693:-00094:+00391:-00072:003857.7993:08693
08694:-00080:+00382:+00072:003857.7993:08694
08695:-00148:+00357:+00139:003967.7302:08695
08696:-00173:+00351:+00122:003967.7302:08696
08697:-00192:+00291:+00080:003967.7302:08697
08698:-00170:+00294:+00057:003967.7302:08698
08699:-00186:+00214:-00029:003967.7302:08699
08700:-00166:+00176:-00046:003851.0737:08700
08701:-00173:+00128:+00019:003851.0737:08701
08702:-00131:+00013:-00016:003851.0737:08702
08703:-00091:-00032:-00063:003851.0737:08703
08704:-00061:-00057:+00025:003851.0737:08704
08705:-00006:-00138:+00045:003834.1948:08705
08706:-00021:-00180:+00088:003834.1948:08706
08707:+00010:-00216:+00161:003834.1948:08707
08708:+00049:-00259:+00241:003834.1948:08708
08709:+00024:-00277:+00062:003834.1948:08709
08710:+00046:-00301:+00168:003955.2812:08710
08711:+00038:-00280:+00118:003955.2812:08711
08712:+00034:-00259:-00140:003955.2812:08712
08713:+00090:-00239:+00075:003955.2812:08713
08714:+00097:-00211:+00070:003955.2812:08714
08715:+00044:-00188:-00040:003955.2812:08715
08716:+00062:-00103:+00011:003839.1308:08716
08717:+00073:-00092:+00016:003839.1308:08717
08718:-00002:-00047:-00017:003839.1308:08718
08719:-00014:+00004:-00038:003839.1308:08719
08720:-00005:+00032:-00018:003839.1308:08720
08721:-00054:+00076:+00038:003810.7912:08721
08722:-00022:+00124:-00071:003810.7912:08722
08723:-00073:+00157:+00014:003810.7912:08723
08724:-00021:+00142:+00021:003810.7912:08724
08725:-00054:+00157:+00020:003810.7912:08725
08726:-00008:+00174:+00042:003943.0659:08726
08727:-00003:+00154:-00042:003943.0659:08727
08728:-00022:+00130:-00036:003943.0659:08728
08729:-00028:+00086:-00051:003943.0659:08729
08730:-00042:+00056:-00070:003943.0659:08730
08731:-00001:+00068:-00137:003850.9936:08731
08732:+00015:+00034:-00116:003850.9936:08732
08733:+00010:-00006:-00029:003850.9936:08733
08734:+00000:-00023:-00040:003850.9936:08734
08735:+00007:-00011:-00055:003850.9936:08735
08736:+00009:-00036:-00110:003845.8813:08736
08737:+00009:-00021:-00164:003845.8813:08737
08738:-00002:-00034:-00154:003845.8813:08738
08739:-00006:-00017:-00127:003845.8813:08739
08740:+00021:+00003:-00166:003845.8813:08740
08741:+00029:+00015:-00111:003992.8276:08741
08742:+00037:+00022:-00036:003992.8276:08742
08743:+00073:+00003:+00030:003992.8276:08743
08744:+00037:-00018:-00085:003992.8276:08744
08745:+00028:+00038:+00067:003992.8276:08745
08746:+00075:-00006:+00102:003899.3422:08746
08747:+00028:+00006:+00099:003899.3422:08747
08748:+00009:-00003:-00051:003899.3422:08748
08749:+00016:+00043:-00258:003899.3422:08749
08750:-00035:+00092:-00218:003899.3422:08750
08751:-00043:+00089:-00070:003899.3422:08751
08752:-00037:+00097:+00198:003881.8579:08752
08753:-00027:+00146:+00250:003881.8579:08753
08754:-00027:+00189:+00035:003881.8579:08754
08755:-00009:+00193:+00119:003881.8579:08755
08756:+00074:+00233:+00144:003881.8579:08756
08757:+00035:+00264:+00122:004018.1772:08757
08758:+00041:+00275:+00090:004018.1772:08758
08759:+00057:+00279:+00067:004018.1772:08759
08760:+00058:+00246:+00007:004018.1772:08760
08761:+00057:+00207:-00038:004018.1772:08761
08762:+00007:+00162:-00061:003911.5993:08762
08763:-00012:+00154:+00035:003911.5993:08763
08764:+00016:+00119:+00131:003911.5993:08764
08765:-00060:+00040:+00131:003911.5993:08765
08766:-00095:+00033:+00051:003911.5993:08766
08767:-00122:-00046:-00003:003893.9187:08767
08768:-00191:-00105:+00029:003893.9187:08768
08769:-00205:-00147:-00049:003893.9187:08769
08770:-00261:-00201:-00162:003893.9187:08770
08771:-00281:-00236:-00002:003893.9187:08771
08772:-00238:-00258:-00050:004018.0349:08772
08773:-00183:-00302:-00192:004018.0349:08773
08774:-00163:-00320:+00018:004018.0349:08774
08775:-00082:-00352:+00174:004018.0349:08775
08776:-00061:-00359:+00002:004018.0349:08776
08777:-00003:-00372:-00087:003887.0529:08777
08778:+00044:-00353:-00002:003887.0529:08778
08779:+00062:-00288:-00042:003887.0529:08779
08780:+00077:-00293:-00021:003887.0529:08780
08781:+00133:-00188:+00086:003887.0529:08781
08782:+00167:-00152:+00050:003881.7319:08782
08783:+00172:-00080:+00001:003881.7319:08783
08784:+00139:-00022:+00068:003881.7319:08784
08785:+00144:+00036:+00094:003881.7319:08785
08786:+00126:+00079:+00038:003881.7319:08786
08787:+00118:+00138:+00023:003967.6931:08787
08788:+00114:+00175:+00001:003967.6931:08788
08789:+00063:+00206:+00148:003967.6931:08789
08790:+00064:+00217:-00111:003967.6931:08790
08791:-00062:+00271:-00226:003967.6931:08791
08792:-00070:+00287:-00068:003874.9406:08792
08793:-00114:+00290:-00025:003874.9406:08793
08794:-00154:+00309:-00087:003874.9406:08794
08795:-00144:+00311:+00192:003874.9406:08795
08796:-00143:+00283:+00196:003874.9406:08796
08797:-00185:+00268:+00019:003822.3352:08797
08798:-00162:+00214:+00074:003822.3352:08798
08799:-00126:+00172:+00132:003822.3352:08799
08800:-00114:+00107:+00114:003822.3352:08800
08801:-00074:+00066:+00143:003822.3352:08801
08802:-00070:-00041:+00062:003822.3352:08802
08803:-00031:-00139:+00047:003930.5891:08803
08804:-00006:-00147:-00039:003930.5891:08804
08805:-00017:-00237:+00042:003930.5891:08805
08806:+00017:-00326:+00121:003930.5891:08806
08807:+00007:-00313:+00124:003930.5891:08807
08808:+00052:-00355:+00047:003827.1918:08808
08809:+00088:-00342:+00026:003827.1918:08809
08810:+00087:-00290:+00003:003827.1918:08810
08811:+00123:-00285:-00031:003827.1918:08811
08812:+00085:-00297:+00079:003827.1918:08812
08813:+00128:-00188:+00076:003799.1274:08813
08814:+00124:-00191:+00094:003799.1274:08814
08815:+00076:-00134:+00191:003799.1274:08815
08816:+00042:-00104:+00081:003799.1274:08816
08817:-00005:-00026:-00090:003799.1274:08817
08818:+00000:-00035:-00122:003906.3740:08818
08819:-00012:+00028:-00067:003906.3740:08819
08820:-00024:+00064:-00041:003906.3740:08820
08821:-00021:+00104:-00003:003906.3740:08821
08822:+00015:+00146:+00044:003906.3740:08822
08823:-00003:+00151:+00000:003803.9514:08823
08824:-00058:+00201:-00088:003803.9514:08824
08825:-00044:+00181:-00089:003803.9514:08825
08826:-00087:+00193:-00091:003803.9514:08826
08827:-00067:+00189:-00022:003803.9514:08827
08828:-00071:+00186:+00018:003803.9514:08828
08829:-00061:+00154:+00052:003799.1274:08829
08830:-00098:+00124:-00033:003799.1274:08830
08831:-00080:+00113:-00043:003799.1274:08831
08832:-00070:+00069:-00121:003799.1274:08832
08833:-00084:+00029:-00138:003799.1274:08833
08834:-00053:+00038:-00110:003918.4167:08834
08835:-00015:-00006:-00052:003918.4167:08835
08836:-00005:-00021:-00093:003918.4167:08836
08837:+00006:-00016:-00082:003918.4167:08837
08838:+00045:-00014:-00091:003918.4167:08838
08839:+00020:-00013:-00111:003839.0690:08839
08840:+00057:-00022:-00137:003839.0690:08840
08841:+00079:+00016:-00111:003839.0690:08841
08842:+00050:+00016:-00112:003839.0690:08842
08843:+00078:+00031:-00085:003839.0690:08843
08844:+00088:+00033:-00069:003834.0288:08844
08845:+00063:+00029:-00058:003834.0288:08845
08846:+00054:+00008:-00010:003834.0288:08846
08847:+00024:+00022:+00043:003834.0288:08847
08848:+00002:+00041:+00075:003834.0288:08848
08849:-00020:+00016:-00027:003967.6093:08849
08850:-00035:+00011:-00045:003967.6093:08850
08851:-00052:+00012:-00230:003967.6093:08851
08852:-00099:+00026:-00124:003967.6093:08852
08853:-00040:+00024:-00089:003967.6093:08853
08854:-00019:+00050:+00117:003887.0351:08854
08855:+00011:+00071:+00339:003887.0351:08855
08856:-00041:+00077:+00287:003887.0351:08856
08857:-00031:+00106:+00023:003887.0351:08857
08858:-00036:+00127:+00106:003887.0351:08858
08859:+00049:+00122:+00162:003887.0351:08859
08860:+00005:+00122:+00055:003869.7106:08860
08861:+00010:+00143:-00026:003869.7106:08861
08862:+00027:+00090:+00043:003869.7106:08862
08863:+00032:+00075:+00076:003869.7106:08863
08864:+00007:+00069:+00020:003869.7106:08864
08865:-00025:+00074:-00015:004005.2966:08865
08866:+00015:+00070:+00070:004005.2966:08866
08867:-00008:+00066:+00031:004005.2966:08867
08868:-00024:+00033:-00001:004005.2966:08868
08869:-00002:-00001:-00026:004005.2966:08869
08870:-00063:-00030:-00005:003887.0622:08870
08871:-00078:-00069:+00041:003887.0622:08871
08872:-00132:-00074:+00055:003887.0622:08872
08873:-00144:-00124:-00054:003887.0622:08873
08874:-00142:-00136:-00227:003887.0622:08874
08875:-00126:-00192:+00086:003869.6835:08875
08876:-00075:-00214:+00013:003869.6835:08876
08877:-00137:-00309:-00111:003869.6835:08877
08878:-00110:-00264:-00258:003869.6835:08878
08879:-00066:-00231:-00115:003869.6835:08879
08880:-00081:-00219:-00053:003980.1552:08880
08881:-00037:-00217:+00236:003980.1552:08881
08882:-00022:-00196:+00251:003980.1552:08882
08883:+00012:-00152:+00127:003980.1552:08883
08884:+00034:-00101:-00045:003980.1552:08884
08885:+00075:-00088:-00028:003874.8774:08885
08886:+00040:-00062:-00035:003874.8774:08886
08887:+00090:+00005:-00123:003874.8774:08887
08888:+00106:+00051:-00113:003874.8774:08888
[truncated: 50,041 more chars]
