# Supplementary material for: Suboptimal Omnidirectional Wheel Design and Implementation
Source: Sensors (Basel). 2021 Jan 28;21(3):865. doi: 10.3390/s21030865 (PMC7865864; doi:10.3390/s21030865)
Supplement: Supplementary file 1 [file sensors-21-00865-s001.zip › 5.-Data 6 Files Comparative APR01_APR02_Optimal_APR02_Suboptimal/ACDATA05.TXT]

01001:-00052:-00116:-00034:000000.0000:01001
01002:-00099:-00163:+00018:000000.0000:01002
01003:-00075:-00215:+00006:000000.0000:01003
01004:-00051:-00151:-00007:000000.0000:01004
01005:+00054:-00067:+00089:000000.0000:01005
01006:+00106:-00033:+00127:000000.0000:01006
01007:+00106:-00077:-00037:000000.0000:01007
01008:+00110:-00052:-00052:000000.0000:01008
01009:+00097:-00055:+00076:000000.0000:01009
01010:+00099:-00156:+00043:000000.0000:01010
01011:+00082:-00193:-00013:000000.0000:01011
01012:+00048:-00206:-00004:000000.0000:01012
01013:-00021:-00153:+00026:000000.0000:01013
01014:-00096:-00087:-00027:000000.0000:01014
01015:+00028:+00032:-00148:000000.0000:01015
01016:+00101:+00057:-00073:000000.0000:01016
01017:+00208:+00097:-00087:000000.0000:01017
01018:+00229:+00065:-00144:000000.0000:01018
01019:+00199:+00006:-00038:000000.0000:01019
01020:+00044:-00022:+00002:000000.0000:01020
01021:-00098:-00013:-00031:000000.0000:01021
01022:-00128:-00022:-00001:000000.0000:01022
01023:-00171:+00096:+00054:000000.0000:01023
01024:-00169:+00057:+00056:000000.0000:01024
01025:-00148:+00047:-00040:000000.0000:01025
01026:-00057:+00074:-00075:000000.0000:01026
01027:-00019:+00028:-00019:000000.0000:01027
01028:-00011:+00022:-00046:000000.0000:01028
01029:+00001:+00014:-00062:000000.0000:01029
01030:-00058:+00036:-00023:000000.0000:01030
01031:-00081:-00011:-00022:000000.0000:01031
01032:-00093:-00084:-00015:000000.0000:01032
01033:-00044:-00061:+00010:000000.0000:01033
01034:-00015:-00119:+00063:000000.0000:01034
01035:+00059:-00088:+00053:000000.0000:01035
01036:+00081:-00117:+00012:000000.0000:01036
01037:+00071:-00100:-00022:000000.0000:01037
01038:+00064:-00166:-00011:000000.0000:01038
01039:+00030:-00130:-00048:000000.0000:01039
01040:-00024:-00137:-00012:000000.0000:01040
01041:-00085:-00214:-00024:000000.0000:01041
01042:-00078:-00147:-00048:000000.0000:01042
01043:-00069:-00157:-00025:000000.0000:01043
01044:+00031:-00149:+00038:000000.0000:01044
01045:+00015:-00151:+00005:000000.0000:01045
01046:+00032:-00157:-00051:000000.0000:01046
01047:+00033:-00115:-00024:000000.0000:01047
01048:+00031:-00095:-00019:000000.0000:01048
01049:+00025:-00051:-00039:000000.0000:01049
01050:+00050:-00055:-00086:000000.0000:01050
01051:+00060:+00029:-00089:000000.0000:01051
01052:+00090:+00006:-00095:000000.0000:01052
01053:+00080:+00027:-00073:000000.0000:01053
01054:+00059:+00081:-00130:000000.0000:01054
01055:+00053:+00075:-00145:000000.0000:01055
01056:+00076:+00107:-00170:000000.0000:01056
01057:+00020:+00153:-00136:000000.0000:01057
01058:+00011:+00151:-00138:000000.0000:01058
01059:-00020:+00123:-00090:000000.0000:01059
01060:-00025:+00131:-00106:000000.0000:01060
01061:+00000:+00130:-00125:000000.0000:01061
01062:-00011:+00171:-00073:000000.0000:01062
01063:-00015:+00169:-00083:000000.0000:01063
01064:-00025:+00132:-00084:000000.0000:01064
01065:-00016:+00103:-00049:000000.0000:01065
01066:-00058:+00074:-00007:000000.0000:01066
01067:-00074:+00094:+00040:000000.0000:01067
01068:-00110:+00101:+00076:000000.0000:01068
01069:-00084:+00137:+00036:000000.0000:01069
01070:-00061:+00149:-00005:000000.0000:01070
01071:-00047:+00204:+00032:000000.0000:01071
01072:-00055:+00245:+00047:000000.0000:01072
01073:+00000:+00225:+00012:000000.0000:01073
01074:+00107:+00189:+00019:000000.0000:01074
01075:+00171:+00053:+00044:000000.0000:01075
01076:+00147:+00030:+00026:000000.0000:01076
01077:+00054:-00096:-00033:000000.0000:01077
01078:-00039:-00163:-00052:000000.0000:01078
01079:-00073:-00197:-00044:000000.0000:01079
01080:-00044:-00205:-00053:000000.0000:01080
01081:+00009:-00145:+00003:000000.0000:01081
01082:+00028:-00101:+00037:000000.0000:01082
01083:+00070:-00088:+00034:000000.0000:01083
01084:+00088:-00043:-00040:000000.0000:01084
01085:+00091:-00068:-00061:000000.0000:01085
01086:+00115:-00121:-00006:000000.0000:01086
01087:+00113:-00210:+00050:000000.0000:01087
01088:+00091:-00228:+00036:000000.0000:01088
01089:+00049:-00202:+00076:000000.0000:01089
01090:-00017:-00130:+00089:000000.0000:01090
01091:-00075:-00071:+00052:000000.0000:01091
01092:+00041:+00029:-00102:000000.0000:01092
01093:+00133:+00082:-00106:000000.0000:01093
01094:+00248:+00116:-00092:000000.0000:01094
01095:+00172:+00066:-00056:000000.0000:01095
01096:+00092:+00016:-00109:000000.0000:01096
01097:-00040:+00001:-00095:000000.0000:01097
01098:-00127:+00031:-00021:000000.0000:01098
01099:-00138:+00047:+00080:000000.0000:01099
01100:-00135:+00073:+00014:000000.0000:01100
01101:-00144:+00103:-00039:000000.0000:01101
01102:-00121:+00057:-00035:000000.0000:01102
01103:-00130:+00079:-00001:000000.0000:01103
01104:-00101:+00057:-00021:000000.0000:01104
01105:-00100:+00064:-00083:000000.0000:01105
01106:-00056:+00006:-00111:000000.0000:01106
01107:-00083:-00012:+00033:000000.0000:01107
01108:-00067:-00054:+00054:000000.0000:01108
01109:-00061:-00062:+00030:000000.0000:01109
01110:-00065:-00075:+00042:000000.0000:01110
01111:-00032:-00121:+00077:000000.0000:01111
01112:+00054:-00149:+00103:000000.0000:01112
01113:+00136:-00166:+00093:000000.0000:01113
01114:+00122:-00239:-00031:000000.0000:01114
01115:+00033:-00225:-00023:000000.0000:01115
01116:-00058:-00218:+00017:000000.0000:01116
01117:-00076:-00191:-00041:000000.0000:01117
01118:-00074:-00191:-00031:000000.0000:01118
01119:-00043:-00216:-00036:000000.0000:01119
01120:-00014:-00193:-00016:000000.0000:01120
01121:+00076:-00152:+00048:000000.0000:01121
01122:+00078:-00105:+00020:000000.0000:01122
01123:+00049:-00061:-00044:000000.0000:01123
01124:-00005:-00041:-00065:000000.0000:01124
01125:+00001:-00012:-00047:000000.0000:01125
01126:-00003:-00054:-00060:000000.0000:01126
01127:+00028:-00036:-00079:000000.0000:01127
01128:+00049:-00015:-00106:000000.0000:01128
01129:+00021:+00050:-00127:000000.0000:01129
01130:-00005:+00064:-00112:000000.0000:01130
01131:-00010:+00085:-00158:000000.0000:01131
01132:+00005:+00065:-00121:000000.0000:01132
01133:-00009:+00071:-00110:000000.0000:01133
01134:-00001:+00121:-00090:000000.0000:01134
01135:+00000:+00104:-00101:000000.0000:01135
01136:-00037:+00168:-00088:000000.0000:01136
01137:-00046:+00141:-00056:000000.0000:01137
01138:-00061:+00171:-00086:000000.0000:01138
01139:-00072:+00156:-00086:000000.0000:01139
01140:-00052:+00187:-00031:000000.0000:01140
01141:-00012:+00183:-00027:000000.0000:01141
01142:-00025:+00151:-00034:000000.0000:01142
01143:+00004:+00114:-00014:000000.0000:01143
01144:-00002:+00074:+00026:000000.0000:01144
01145:-00020:+00096:+00051:000000.0000:01145
01146:-00030:+00110:+00018:000000.0000:01146
01147:-00057:+00125:-00008:000000.0000:01147
01148:-00044:+00169:+00011:000000.0000:01148
01149:-00051:+00176:+00026:000000.0000:01149
01150:-00035:+00182:+00046:000000.0000:01150
01151:+00004:+00184:+00061:000000.0000:01151
01152:+00027:+00169:+00049:000000.0000:01152
01153:+00034:-00084:-00027:000000.0000:01153
01154:-00007:-00214:-00021:000000.0000:01154
01155:-00018:-00203:+00034:000000.0000:01155
01156:-00068:-00287:-00034:000000.0000:01156
01157:-00084:-00272:-00064:000000.0000:01157
01158:-00082:-00070:-00068:000000.0000:01158
01159:-00049:-00049:+00075:000000.0000:01159
01160:+00005:+00009:+00115:000000.0000:01160
01161:+00123:-00042:+00004:000000.0000:01161
01162:+00152:-00128:-00055:000000.0000:01162
01163:+00166:-00167:+00018:000000.0000:01163
01164:+00105:-00256:+00099:000000.0000:01164
01165:+00053:-00228:-00033:000000.0000:01165
01166:+00019:-00223:-00062:000000.0000:01166
01167:+00001:+00017:+00028:000000.0000:01167
01168:-00022:+00012:-00022:000000.0000:01168
01169:+00012:+00064:-00058:000000.0000:01169
01170:+00108:+00069:-00043:000000.0000:01170
01171:+00096:+00055:+00026:000000.0000:01171
01172:+00064:+00087:-00020:000000.0000:01172
01173:-00047:+00055:-00171:000000.0000:01173
01174:-00093:+00082:-00055:000000.0000:01174
01175:-00206:+00008:+00028:000000.0000:01175
01176:-00169:+00068:+00073:000000.0000:01176
01177:-00151:+00085:-00059:000000.0000:01177
01178:-00152:+00120:-00089:000000.0000:01178
01179:-00166:+00109:+00006:000000.0000:01179
01180:-00221:+00041:-00038:000000.0000:01180
01181:-00126:+00097:-00052:000000.0000:01181
01182:-00018:-00049:-00063:000000.0000:01182
01183:+00032:-00079:-00017:000000.0000:01183
01184:-00021:+00002:-00059:000000.0000:01184
01185:-00086:-00049:-00030:000000.0000:01185
01186:-00091:-00041:+00063:000000.0000:01186
01187:-00074:-00075:+00067:000000.0000:01187
01188:-00041:-00113:+00097:000000.0000:01188
01189:-00009:-00143:+00175:000000.0000:01189
01190:+00077:-00149:+00109:000000.0000:01190
01191:+00060:-00172:+00001:000000.0000:01191
01192:+00045:-00220:+00014:000000.0000:01192
01193:-00075:-00215:+00032:000000.0000:01193
01194:-00144:-00196:-00029:000000.0000:01194
01195:-00118:-00234:+00003:000000.0000:01195
01196:-00099:-00235:+00013:000000.0000:01196
01197:-00042:-00189:+00008:000000.0000:01197
01198:+00004:-00193:-00031:000000.0000:01198
01199:-00015:-00169:-00043:000000.0000:01199
01200:-00039:-00105:-00045:000000.0000:01200
01201:-00044:-00099:-00056:000000.0000:01201
01202:-00048:-00042:-00064:000000.0000:01202
01203:+00000:-00027:-00033:000000.0000:01203
01204:+00023:+00003:-00031:000000.0000:01204
01205:+00042:+00030:-00027:000000.0000:01205
01206:+00046:+00078:-00095:000000.0000:01206
01207:+00030:+00074:-00140:000000.0000:01207
01208:+00011:+00108:-00158:000000.0000:01208
01209:+00024:+00085:-00137:000000.0000:01209
01210:+00034:+00109:-00105:000000.0000:01210
01211:+00049:+00092:-00102:000000.0000:01211
01212:+00012:+00171:-00140:000000.0000:01212
01213:-00017:+00145:-00125:000000.0000:01213
01214:-00088:+00131:-00110:000000.0000:01214
01215:-00131:+00163:-00089:000000.0000:01215
01216:-00105:+00165:-00040:000000.0000:01216
01217:-00113:+00146:-00032:000000.0000:01217
01218:-00113:+00153:-00019:000000.0000:01218
01219:-00088:+00176:-00031:000000.0000:01219
01220:-00061:+00135:+00015:000000.0000:01220
01221:-00055:+00218:+00049:000000.0000:01221
01222:-00054:+00212:-00011:000000.0000:01222
01223:-00070:+00107:-00049:000000.0000:01223
01224:-00098:+00135:+00045:000000.0000:01224
01225:-00096:+00122:+00044:000000.0000:01225
01226:-00046:+00105:+00014:000000.0000:01226
01227:-00010:+00098:-00022:000000.0000:01227
01228:+00030:+00138:+00019:000000.0000:01228
01229:+00033:+00218:+00002:000000.0000:01229
01230:-00034:+00188:-00073:000000.0000:01230
01231:-00042:+00185:-00074:000000.0000:01231
01232:-00047:-00174:-00049:000000.0000:01232
01233:-00067:-00228:-00007:000000.0000:01233
01234:-00079:-00243:-00003:000000.0000:01234
01235:-00113:-00272:-00017:000000.0000:01235
01236:-00096:-00076:-00082:000000.0000:01236
01237:-00015:-00130:+00019:000000.0000:01237
01238:+00139:-00082:+00103:000000.0000:01238
01239:+00158:-00067:+00173:000000.0000:01239
01240:+00202:-00145:+00126:000000.0000:01240
01241:+00170:-00204:+00104:000000.0000:01241
01242:+00087:-00263:+00104:000000.0000:01242
01243:+00071:-00208:+00058:000000.0000:01243
01244:+00048:-00180:+00053:000000.0000:01244
01245:+00007:-00028:+00014:000000.0000:01245
01246:-00011:+00018:-00003:000000.0000:01246
01247:+00004:+00043:-00036:000000.0000:01247
01248:+00024:+00070:-00066:000000.0000:01248
01249:+00060:+00056:-00046:000000.0000:01249
01250:+00050:+00120:-00103:000000.0000:01250
01251:-00022:+00077:-00169:000000.0000:01251
01252:-00076:+00081:-00176:000000.0000:01252
01253:-00186:+00055:-00086:000000.0000:01253
01254:-00198:+00097:-00038:000000.0000:01254
01255:-00221:+00108:-00073:000000.0000:01255
01256:-00222:+00043:-00091:000000.0000:01256
01257:-00185:+00078:-00022:000000.0000:01257
01258:-00141:+00080:+00007:000000.0000:01258
01259:-00083:+00010:-00004:000000.0000:01259
01260:-00023:+00031:-00013:000000.0000:01260
01261:+00003:+00036:-00036:000000.0000:01261
01262:-00049:+00068:-00035:000000.0000:01262
01263:-00102:-00026:-00016:000000.0000:01263
01264:-00059:-00024:+00021:000000.0000:01264
01265:-00018:-00066:+00077:000000.0000:01265
01266:+00043:-00113:+00158:000000.0000:01266
01267:+00041:-00129:+00138:000000.0000:01267
01268:+00023:-00202:+00056:000000.0000:01268
01269:+00079:-00220:+00049:000000.0000:01269
01270:+00066:-00226:+00045:000000.0000:01270
01271:+00047:-00281:+00031:000000.0000:01271
01272:+00006:-00268:+00020:000000.0000:01272
01273:+00032:-00232:-00034:000000.0000:01273
01274:+00009:-00288:-00066:000000.0000:01274
01275:-00068:-00198:+00041:000000.0000:01275
01276:-00083:-00223:+00065:000000.0000:01276
01277:-00107:-00185:-00042:000000.0000:01277
01278:-00045:-00134:+00020:000000.0000:01278
01279:-00010:-00144:+00060:000000.0000:01279
01280:+00037:-00085:-00019:000000.0000:01280
01281:+00062:-00056:-00083:000000.0000:01281
01282:+00050:+00001:-00055:000000.0000:01282
01283:-00015:-00005:-00088:000000.0000:01283
01284:-00035:+00038:-00156:000000.0000:01284
01285:-00016:+00053:-00159:000000.0000:01285
01286:+00025:+00105:-00122:000000.0000:01286
01287:+00030:+00086:-00189:000000.0000:01287
01288:+00017:+00102:-00195:000000.0000:01288
01289:+00004:+00157:-00149:000000.0000:01289
01290:-00006:+00145:-00112:000000.0000:01290
01291:+00000:+00186:-00100:000000.0000:01291
01292:+00002:+00188:-00124:000000.0000:01292
01293:-00032:+00180:-00046:000000.0000:01293
01294:-00067:+00196:-00027:000000.0000:01294
01295:-00090:+00175:-00052:000000.0000:01295
01296:-00083:+00184:-00053:000000.0000:01296
01297:-00043:+00175:-00050:000000.0000:01297
01298:-00025:+00145:-00019:000000.0000:01298
01299:-00002:+00209:+00031:000000.0000:01299
01300:-00004:+00201:+00017:000000.0000:01300
01301:+00015:+00132:-00019:000000.0000:01301
01302:-00038:+00089:+00019:000000.0000:01302
01303:-00069:+00089:+00038:000000.0000:01303
01304:-00067:+00100:+00080:000000.0000:01304
01305:-00021:+00123:+00017:000000.0000:01305
01306:-00014:+00132:+00015:000000.0000:01306
01307:-00020:+00089:+00013:000000.0000:01307
01308:-00039:+00003:+00030:000000.0000:01308
01309:-00049:-00055:+00002:000000.0000:01309
01310:-00061:-00081:+00015:000000.0000:01310
01311:+00039:-00187:-00051:000000.0000:01311
01312:+00104:-00201:-00083:000000.0000:01312
01313:+00140:-00190:+00007:000000.0000:01313
01314:+00099:-00075:+00076:000000.0000:01314
01315:+00009:-00037:+00002:000000.0000:01315
01316:+00079:-00094:-00090:000000.0000:01316
01317:+00141:-00099:+00072:000000.0000:01317
01318:+00148:-00122:+00159:000000.0000:01318
01319:+00096:-00212:+00105:000000.0000:01319
01320:+00088:-00259:-00013:000000.0000:01320
01321:+00088:-00203:-00028:000000.0000:01321
01322:+00060:-00095:+00066:000000.0000:01322
01323:+00033:-00035:-00032:000000.0000:01323
01324:+00015:+00067:-00071:000000.0000:01324
01325:+00109:+00069:+00035:000000.0000:01325
01326:+00125:+00093:+00159:000000.0000:01326
01327:+00028:+00077:+00064:000000.0000:01327
01328:-00061:+00044:-00155:000000.0000:01328
01329:-00097:+00042:-00122:000000.0000:01329
01330:-00123:+00054:-00115:000000.0000:01330
01331:-00107:+00071:-00084:000000.0000:01331
01332:-00110:+00093:-00077:000000.0000:01332
01333:-00145:+00124:-00059:000000.0000:01333
01334:-00191:+00138:-00071:000000.0000:01334
01335:-00179:+00094:-00024:000000.0000:01335
01336:-00105:+00030:-00026:000000.0000:01336
01337:-00035:+00030:-00059:000000.0000:01337
01338:-00022:+00079:-00041:000000.0000:01338
01339:-00029:+00086:-00024:000000.0000:01339
01340:+00003:+00034:-00030:000000.0000:01340
01341:+00004:+00058:-00017:000000.0000:01341
01342:+00019:+00029:-00020:000000.0000:01342
01343:+00083:-00059:+00071:000000.0000:01343
01344:+00097:-00098:+00160:000000.0000:01344
01345:+00040:-00076:+00133:000000.0000:01345
01346:-00032:-00197:+00090:000000.0000:01346
01347:-00061:-00130:+00012:000000.0000:01347
01348:-00039:-00204:+00017:000000.0000:01348
01349:+00030:-00241:+00068:000000.0000:01349
01350:+00019:-00281:-00033:000000.0000:01350
01351:+00001:-00312:-00031:000000.0000:01351
01352:+00000:-00246:+00009:000000.0000:01352
01353:-00024:-00216:-00002:000000.0000:01353
01354:-00025:-00180:-00036:000000.0000:01354
01355:+00017:-00204:+00020:000000.0000:01355
01356:+00027:-00107:+00077:000000.0000:01356
01357:+00063:-00076:+00045:000000.0000:01357
01358:+00067:-00045:-00012:000000.0000:01358
01359:+00091:-00003:-00059:000000.0000:01359
01360:+00083:+00005:-00060:000000.0000:01360
01361:+00095:+00073:-00137:000000.0000:01361
01362:+00090:-00020:-00189:000000.0000:01362
01363:+00016:+00063:-00135:000000.0000:01363
01364:-00036:+00041:-00103:000000.0000:01364
01365:-00033:+00069:-00197:000000.0000:01365
01366:-00023:+00143:-00217:000000.0000:01366
01367:+00006:+00138:-00143:000000.0000:01367
01368:+00049:+00114:-00075:000000.0000:01368
01369:+00039:+00102:-00092:000000.0000:01369
01370:+00025:+00181:-00069:000000.0000:01370
01371:+00015:+00133:-00028:000000.0000:01371
01372:-00059:+00155:-00036:000000.0000:01372
01373:-00080:+00187:-00012:000000.0000:01373
01374:-00046:+00185:+00038:000000.0000:01374
01375:-00048:+00160:+00029:000000.0000:01375
01376:-00046:+00157:-00047:000000.0000:01376
01377:-00031:+00146:-00003:000000.0000:01377
01378:-00028:+00134:+00043:000000.0000:01378
01379:-00050:+00114:-00019:000000.0000:01379
01380:-00066:+00144:-00075:000000.0000:01380
01381:-00070:+00147:-00013:000000.0000:01381
01382:-00047:+00177:+00064:000000.0000:01382
01383:-00029:+00181:+00003:000000.0000:01383
01384:+00004:+00165:-00014:000000.0000:01384
01385:-00003:+00086:+00032:000000.0000:01385
01386:-00025:+00005:+00030:000000.0000:01386
01387:-00048:-00131:-00007:000000.0000:01387
01388:-00051:-00269:-00014:000000.0000:01388
01389:+00000:-00237:+00123:000000.0000:01389
01390:+00050:-00207:+00167:000000.0000:01390
01391:+00168:-00258:+00108:000000.0000:01391
01392:+00218:-00109:+00009:000000.0000:01392
01393:+00297:-00111:+00084:000000.0000:01393
01394:+00225:-00137:+00241:000000.0000:01394
01395:+00182:-00229:+00101:000000.0000:01395
01396:+00103:-00245:+00062:000000.0000:01396
01397:+00124:-00190:+00110:000000.0000:01397
01398:+00111:-00209:+00108:000000.0000:01398
01399:+00019:-00127:+00027:000000.0000:01399
01400:-00011:-00063:-00046:000000.0000:01400
01401:-00003:+00066:-00058:000000.0000:01401
01402:+00090:+00028:-00098:000000.0000:01402
01403:+00067:+00023:-00081:000000.0000:01403
01404:+00062:+00044:-00093:000000.0000:01404
01405:-00058:+00048:-00131:000000.0000:01405
01406:-00064:+00080:-00223:000000.0000:01406
01407:-00061:+00054:-00164:000000.0000:01407
01408:-00065:+00095:-00102:000000.0000:01408
01409:-00027:+00099:-00050:000000.0000:01409
01410:-00055:+00123:-00083:000000.0000:01410
01411:-00092:+00187:-00083:000000.0000:01411
01412:-00141:+00055:-00009:000000.0000:01412
01413:-00150:+00071:-00013:000000.0000:01413
01414:-00087:+00045:-00054:000000.0000:01414
01415:+00035:-00001:-00019:000000.0000:01415
01416:+00075:+00030:-00017:000000.0000:01416
01417:+00004:+00016:-00068:000000.0000:01417
01418:-00018:+00022:+00027:000000.0000:01418
01419:-00035:-00023:+00089:000000.0000:01419
01420:+00019:-00050:+00074:000000.0000:01420
01421:+00022:-00075:+00104:000000.0000:01421
01422:+00012:-00160:+00175:000000.0000:01422
01423:+00048:-00138:+00150:000000.0000:01423
01424:-00016:-00314:+00061:000000.0000:01424
01425:-00020:-00157:-00017:000000.0000:01425
01426:-00034:-00243:-00032:000000.0000:01426
01427:-00110:-00278:+00031:000000.0000:01427
01428:-00097:-00266:+00084:000000.0000:01428
01429:-00031:-00308:+00039:000000.0000:01429
01430:-00044:-00211:-00018:000000.0000:01430
01431:-00102:-00230:+00013:000000.0000:01431
01432:-00010:-00159:+00034:000000.0000:01432
01433:-00001:-00193:-00004:000000.0000:01433
01434:+00029:-00158:-00079:000000.0000:01434
01435:+00115:-00038:-00113:000000.0000:01435
01436:+00137:+00000:-00120:000000.0000:01436
01437:+00107:+00010:-00052:000000.0000:01437
01438:+00000:+00023:-00083:000000.0000:01438
01439:-00052:+00034:-00220:000000.0000:01439
01440:-00028:+00046:-00160:000000.0000:01440
01441:-00006:+00107:-00145:000000.0000:01441
01442:-00008:+00166:-00154:000000.0000:01442
01443:-00008:+00166:-00171:000000.0000:01443
01444:-00011:+00219:-00155:000000.0000:01444
01445:+00063:+00163:-00102:000000.0000:01445
01446:+00077:+00182:-00054:000000.0000:01446
01447:+00005:+00160:-00042:000000.0000:01447
01448:-00048:+00219:-00076:000000.0000:01448
01449:-00069:+00176:-00069:000000.0000:01449
01450:-00089:+00199:-00053:000000.0000:01450
01451:-00075:+00192:-00002:000000.0000:01451
01452:-00066:+00135:+00021:000000.0000:01452
01453:-00025:+00147:+00003:000000.0000:01453
01454:+00010:+00092:-00020:000000.0000:01454
01455:+00032:+00098:+00022:000000.0000:01455
01456:-00015:+00099:-00001:000000.0000:01456
01457:-00043:+00158:-00023:000000.0000:01457
01458:-00029:+00162:+00056:000000.0000:01458
01459:-00001:+00159:+00099:000000.0000:01459
01460:+00004:+00225:+00050:000000.0000:01460
01461:-00004:+00209:+00016:000000.0000:01461
01462:-00005:+00113:+00017:000000.0000:01462
01463:+00002:-00024:-00076:000000.0000:01463
01464:-00021:-00092:-00071:000000.0000:01464
01465:-00001:-00301:-00008:000000.0000:01465
01466:-00026:-00151:-00004:000000.0000:01466
01467:-00015:-00103:-00056:000000.0000:01467
01468:+00014:-00177:-00084:000000.0000:01468
01469:+00092:-00078:+00041:000000.0000:01469
01470:+00168:-00016:+00291:000000.0000:01470
01471:+00197:-00065:+00286:000000.0000:01471
01472:+00149:-00206:+00115:000000.0000:01472
01473:+00143:-00232:+00113:000000.0000:01473
01474:+00119:-00183:+00162:000000.0000:01474
01475:+00057:-00205:+00185:000000.0000:01475
01476:+00017:-00124:+00023:000000.0000:01476
01477:-00011:-00081:+00042:000000.0000:01477
01478:-00037:+00018:+00068:000000.0000:01478
01479:-00001:+00010:+00018:000000.0000:01479
01480:+00031:+00007:-00035:000000.0000:01480
01481:-00018:+00062:-00121:000000.0000:01481
01482:-00017:-00001:-00170:000000.0000:01482
01483:-00063:+00048:-00200:000000.0000:01483
01484:-00133:+00063:-00182:000000.0000:01484
01485:-00165:+00081:-00116:000000.0000:01485
01486:-00178:+00108:-00146:000000.0000:01486
01487:-00155:+00040:-00145:000000.0000:01487
01488:-00150:+00028:+00064:000000.0000:01488
01489:-00174:+00011:+00128:000000.0000:01489
01490:-00127:+00092:+00025:000000.0000:01490
01491:-00038:+00102:-00031:000000.0000:01491
01492:+00058:+00065:-00034:000000.0000:01492
01493:-00021:+00072:-00017:000000.0000:01493
01494:-00030:+00060:-00052:000000.0000:01494
01495:-00017:-00069:-00025:000000.0000:01495
01496:-00006:-00026:-00062:000000.0000:01496
01497:-00078:-00093:+00049:000000.0000:01497
01498:-00112:-00131:+00093:000000.0000:01498
01499:-00059:-00176:+00067:000000.0000:01499
01500:-00063:-00220:+00049:000000.0000:01500
01501:-00030:-00122:+00057:000000.0000:01501
01502:-00051:-00239:+00024:000000.0000:01502
01503:-00071:-00197:-00003:000000.0000:01503
01504:+00020:-00225:+00010:000000.0000:01504
01505:-00003:-00212:+00017:000000.0000:01505
01506:-00057:-00179:+00037:000000.0000:01506
01507:-00080:-00273:+00029:000000.0000:01507
01508:-00089:-00150:+00036:000000.0000:01508
01509:-00091:-00178:+00020:000000.0000:01509
01510:+00013:-00122:+00040:000000.0000:01510
01511:+00048:-00005:-00002:000000.0000:01511
01512:+00061:+00000:-00145:000000.0000:01512
01513:+00059:-00052:-00122:000000.0000:01513
01514:-00015:-00011:-00069:000000.0000:01514
01515:-00068:+00005:-00122:000000.0000:01515
01516:-00082:-00017:-00145:000000.0000:01516
01517:-00067:+00054:-00157:000000.0000:01517
01518:-00002:+00075:-00181:000000.0000:01518
01519:+00027:+00122:-00121:000000.0000:01519
01520:-00025:+00144:-00088:000000.0000:01520
01521:+00007:+00098:-00140:000000.0000:01521
01522:+00044:+00147:-00113:000000.0000:01522
01523:-00003:+00122:+00006:000000.0000:01523
01524:-00021:+00118:-00011:000000.0000:01524
01525:-00099:+00087:-00104:000000.0000:01525
01526:-00102:+00186:-00081:000000.0000:01526
01527:-00072:+00124:-00010:000000.0000:01527
01528:-00129:+00160:-00033:000000.0000:01528
01529:-00088:+00117:-00059:000000.0000:01529
01530:-00102:+00138:-00001:000000.0000:01530
01531:-00084:+00158:+00066:000000.0000:01531
01532:-00054:+00067:-00030:000000.0000:01532
01533:-00055:+00107:-00071:000000.0000:01533
01534:-00065:+00172:+00045:000000.0000:01534
01535:-00035:+00198:+00013:000000.0000:01535
01536:-00018:+00187:-00029:000000.0000:01536
01537:-00071:+00195:-00035:000000.0000:01537
01538:-00057:+00192:+00114:000000.0000:01538
01539:-00062:+00203:+00098:000000.0000:01539
01540:-00073:+00120:-00066:000000.0000:01540
01541:-00086:+00136:-00084:000000.0000:01541
01542:-00073:+00102:-00028:000000.0000:01542
01543:-00102:-00167:-00034:000000.0000:01543
01544:-00097:-00324:-00056:000000.0000:01544
01545:-00089:-00271:-00055:000000.0000:01545
01546:-00094:-00162:-00035:000000.0000:01546
01547:-00033:-00071:-00148:000000.0000:01547
01548:+00046:-00020:-00165:000000.0000:01548
01549:+00145:-00036:+00094:000000.0000:01549
01550:+00204:-00093:+00314:000000.0000:01550
01551:+00222:-00158:+00270:000000.0000:01551
01552:+00230:-00210:+00121:000000.0000:01552
01553:+00206:-00165:+00188:000000.0000:01553
01554:+00160:-00239:+00182:000000.0000:01554
01555:+00039:-00128:+00020:000000.0000:01555
01556:-00037:-00072:+00000:000000.0000:01556
01557:-00038:-00022:+00049:000000.0000:01557
01558:-00007:+00020:+00016:000000.0000:01558
01559:+00011:+00053:-00136:000000.0000:01559
01560:-00004:+00103:-00147:000000.0000:01560
01561:-00058:+00136:-00151:000000.0000:01561
01562:-00075:+00109:-00293:000000.0000:01562
01563:-00118:+00081:-00268:000000.0000:01563
01564:-00193:+00059:-00051:000000.0000:01564
01565:-00225:+00031:-00002:000000.0000:01565
01566:-00256:+00071:-00054:000000.0000:01566
01567:-00194:+00027:+00015:000000.0000:01567
01568:-00183:+00083:+00088:000000.0000:01568
01569:-00222:+00059:+00054:000000.0000:01569
01570:-00047:+00127:-00033:000000.0000:01570
01571:-00002:+00033:-00078:000000.0000:01571
01572:+00033:+00010:-00081:000000.0000:01572
01573:-00036:+00106:-00037:000000.0000:01573
01574:-00066:-00089:-00031:000000.0000:01574
01575:-00175:-00014:-00008:000000.0000:01575
01576:-00193:-00119:+00049:000000.0000:01576
01577:-00130:-00054:+00119:000000.0000:01577
01578:-00112:-00081:+00138:000000.0000:01578
01579:-00054:-00175:+00110:000000.0000:01579
01580:-00010:-00158:+00035:000000.0000:01580
01581:+00082:-00233:+00048:000000.0000:01581
01582:+00076:-00192:-00002:000000.0000:01582
01583:+00032:-00242:-00035:000000.0000:01583
01584:-00020:-00253:+00012:000000.0000:01584
01585:-00066:-00216:+00060:000000.0000:01585
01586:-00113:-00198:+00014:000000.0000:01586
01587:-00030:-00175:+00033:000000.0000:01587
01588:-00027:-00197:+00024:000000.0000:01588
01589:-00015:-00079:-00019:000000.0000:01589
01590:+00021:-00112:+00019:000000.0000:01590
01591:+00060:-00044:-00058:000000.0000:01591
01592:+00042:-00030:-00141:000000.0000:01592
01593:+00060:-00066:-00128:000000.0000:01593
01594:-00007:+00033:-00108:000000.0000:01594
01595:-00055:-00012:-00145:000000.0000:01595
01596:-00089:+00009:-00103:000000.0000:01596
01597:-00056:+00104:-00156:000000.0000:01597
01598:-00020:+00144:-00187:000000.0000:01598
01599:+00027:+00172:-00143:000000.0000:01599
01600:+00062:+00102:-00110:000000.0000:01600
01601:+00064:+00166:-00117:000000.0000:01601
01602:+00054:+00147:-00116:000000.0000:01602
01603:-00027:+00126:-00090:000000.0000:01603
01604:-00082:+00145:-00097:000000.0000:01604
01605:-00130:+00143:-00067:000000.0000:01605
01606:-00159:+00130:-00022:000000.0000:01606
01607:-00164:+00074:-00015:000000.0000:01607
01608:-00111:+00121:-00031:000000.0000:01608
01609:-00015:+00112:+00044:000000.0000:01609
01610:+00002:+00119:+00046:000000.0000:01610
01611:+00013:+00120:-00004:000000.0000:01611
01612:+00032:+00133:-00011:000000.0000:01612
01613:+00027:+00131:+00030:000000.0000:01613
01614:-00018:+00172:+00066:000000.0000:01614
01615:-00064:+00166:+00083:000000.0000:01615
01616:-00080:+00200:+00076:000000.0000:01616
01617:-00036:+00203:+00079:000000.0000:01617
01618:-00025:+00107:+00021:000000.0000:01618
01619:-00019:-00162:-00156:000000.0000:01619
01620:-00079:-00278:-00196:000000.0000:01620
01621:-00129:-00306:-00077:000000.0000:01621
01622:-00122:-00238:-00040:000000.0000:01622
01623:-00160:-00207:-00153:000000.0000:01623
01624:+00008:-00013:-00217:000000.0000:01624
01625:+00104:-00006:+00062:000000.0000:01625
01626:+00141:+00030:+00161:000000.0000:01626
01627:+00087:-00162:+00194:000000.0000:01627
01628:+00038:-00288:+00137:000000.0000:01628
01629:+00055:-00307:+00179:000000.0000:01629
01630:+00102:-00217:+00228:000000.0000:01630
01631:+00107:-00180:+00137:000000.0000:01631
01632:+00109:-00124:+00082:000000.0000:01632
01633:+00103:-00034:+00048:000000.0000:01633
01634:+00113:-00024:+00065:000000.0000:01634
01635:+00123:-00024:+00014:000000.0000:01635
01636:+00027:-00049:-00091:000000.0000:01636
01637:-00019:+00000:-00142:000000.0000:01637
01638:-00027:+00044:-00120:000000.0000:01638
01639:-00112:+00008:-00214:000000.0000:01639
01640:-00127:+00008:-00144:000000.0000:01640
01641:-00131:+00066:-00030:000000.0000:01641
01642:-00108:+00086:-00042:000000.0000:01642
01643:-00109:+00073:-00147:000000.0000:01643
01644:-00148:+00116:-00125:000000.0000:01644
01645:-00142:+00042:+00101:000000.0000:01645
01646:-00137:+00012:+00031:000000.0000:01646
01647:-00144:+00006:-00067:000000.0000:01647
01648:-00042:+00054:-00001:000000.0000:01648
01649:-00003:+00063:+00058:000000.0000:01649
01650:-00035:+00067:-00009:000000.0000:01650
01651:-00018:+00016:-00188:000000.0000:01651
01652:-00016:-00086:+00025:000000.0000:01652
01653:-00066:-00026:+00124:000000.0000:01653
01654:+00010:-00126:+00109:000000.0000:01654
01655:-00034:-00156:-00035:000000.0000:01655
01656:-00035:-00131:+00052:000000.0000:01656
01657:+00019:-00112:+00078:000000.0000:01657
01658:+00022:-00146:+00021:000000.0000:01658
01659:+00087:-00161:-00038:000000.0000:01659
01660:+00037:-00187:+00012:000000.0000:01660
01661:-00019:-00171:+00047:000000.0000:01661
01662:-00045:-00189:+00012:000000.0000:01662
01663:-00029:-00195:+00046:000000.0000:01663
01664:-00038:-00223:+00056:000000.0000:01664
01665:+00076:-00057:+00036:000000.0000:01665
01666:+00119:-00098:-00031:000000.0000:01666
01667:+00112:-00013:+00002:000000.0000:01667
01668:+00052:-00084:+00036:000000.0000:01668
01669:-00021:-00007:-00080:000000.0000:01669
01670:+00005:-00024:-00192:000000.0000:01670
01671:-00001:+00017:-00187:000000.0000:01671
01672:-00060:+00023:-00112:000000.0000:01672
01673:-00066:+00075:-00200:000000.0000:01673
01674:-00012:+00070:-00236:000000.0000:01674
01675:+00062:+00152:-00165:000000.0000:01675
01676:+00089:+00114:-00107:000000.0000:01676
01677:+00045:+00160:-00128:000000.0000:01677
01678:+00019:+00135:-00129:000000.0000:01678
01679:-00004:+00115:-00043:000000.0000:01679
01680:-00046:+00142:-00035:000000.0000:01680
01681:-00083:+00102:-00080:000000.0000:01681
01682:-00097:+00151:-00038:000000.0000:01682
01683:-00096:+00156:+00017:000000.0000:01683
01684:-00066:+00164:-00009:000000.0000:01684
01685:-00052:+00171:-00054:000000.0000:01685
01686:-00018:+00143:-00049:000000.0000:01686
01687:+00028:+00095:+00021:000000.0000:01687
01688:+00027:+00082:-00038:000000.0000:01688
01689:+00044:+00177:-00060:000000.0000:01689
01690:+00009:+00147:+00005:000000.0000:01690
01691:+00005:+00149:-00001:000000.0000:01691
01692:-00029:+00230:-00011:000000.0000:01692
01693:-00050:+00246:+00034:000000.0000:01693
01694:-00027:+00243:+00000:000000.0000:01694
01695:+00006:+00187:-00039:000000.0000:01695
01696:+00074:+00093:-00011:000000.0000:01696
01697:+00068:-00117:+00021:000000.0000:01697
01698:-00006:-00244:-00041:000000.0000:01698
01699:-00085:-00253:-00084:000000.0000:01699
01700:-00102:-00282:+00001:000000.0000:01700
01701:-00044:-00160:-00020:000000.0000:01701
01702:+00079:-00109:-00015:000000.0000:01702
01703:+00126:-00095:+00149:000000.0000:01703
01704:+00185:-00013:+00248:000000.0000:01704
01705:+00163:-00153:+00204:000000.0000:01705
01706:+00156:-00211:+00070:000000.0000:01706
01707:+00087:-00270:+00070:000000.0000:01707
01708:+00066:-00199:+00141:000000.0000:01708
01709:+00061:-00183:+00145:000000.0000:01709
01710:+00038:-00086:+00065:000000.0000:01710
01711:+00044:+00032:-00046:000000.0000:01711
01712:+00076:+00040:-00098:000000.0000:01712
01713:+00109:+00024:-00080:000000.0000:01713
01714:+00106:+00060:-00090:000000.0000:01714
01715:+00082:+00066:-00143:000000.0000:01715
01716:+00011:+00048:-00177:000000.0000:01716
01717:-00053:+00012:-00186:000000.0000:01717
01718:-00050:+00034:-00119:000000.0000:01718
01719:-00035:+00027:-00041:000000.0000:01719
01720:-00054:+00061:-00056:000000.0000:01720
01721:-00047:+00070:-00046:000000.0000:01721
01722:-00096:+00110:+00016:000000.0000:01722
01723:-00104:+00085:+00010:000000.0000:01723
01724:-00144:+00075:-00018:000000.0000:01724
01725:-00012:-00016:-00005:000000.0000:01725
01726:+00020:+00006:+00018:000000.0000:01726
01727:-00004:-00095:-00006:000000.0000:01727
01728:-00019:-00050:-00063:000000.0000:01728
01729:-00090:-00054:-00027:000000.0000:01729
01730:-00074:-00057:+00084:000000.0000:01730
01731:-00036:-00020:+00129:000000.0000:01731
01732:+00029:-00094:+00018:000000.0000:01732
01733:+00070:-00087:+00002:000000.0000:01733
01734:+00055:-00182:+00083:000000.0000:01734
01735:+00064:-00163:+00066:000000.0000:01735
01736:+00007:-00176:+00004:000000.0000:01736
01737:-00012:-00229:-00085:000000.0000:01737
01738:-00040:-00132:+00048:000000.0000:01738
01739:-00056:-00208:+00098:000000.0000:01739
01740:-00016:-00172:+00042:000000.0000:01740
01741:-00036:-00226:+00026:000000.0000:01741
01742:+00017:-00191:-00015:000000.0000:01742
01743:+00032:-00170:-00053:000000.0000:01743
01744:+00057:-00060:-00033:000000.0000:01744
01745:+00019:-00085:-00047:000000.0000:01745
01746:+00016:-00061:-00027:000000.0000:01746
01747:+00012:+00006:-00127:000000.0000:01747
01748:+00023:-00052:-00138:000000.0000:01748
01749:+00048:+00078:-00100:000000.0000:01749
01750:+00038:-00005:-00174:000000.0000:01750
01751:+00014:-00019:-00225:000000.0000:01751
01752:+00016:+00096:-00172:000000.0000:01752
01753:+00047:+00096:-00154:000000.0000:01753
01754:+00042:+00152:-00203:000000.0000:01754
01755:+00032:+00122:-00122:000000.0000:01755
01756:+00019:+00126:-00083:000000.0000:01756
01757:-00038:+00087:-00054:000000.0000:01757
01758:+00003:+00094:-00076:000000.0000:01758
01759:-00010:+00115:-00031:000000.0000:01759
01760:-00027:+00169:+00000:000000.0000:01760
01761:-00054:+00131:+00019:000000.0000:01761
01762:-00065:+00155:-00027:000000.0000:01762
01763:-00051:+00143:-00035:000000.0000:01763
01764:-00006:+00125:+00011:000000.0000:01764
01765:+00008:+00074:-00009:000000.0000:01765
01766:-00006:+00089:-00033:000000.0000:01766
01767:-00038:+00138:+00012:000000.0000:01767
01768:-00048:+00125:+00047:000000.0000:01768
01769:-00036:+00132:+00034:000000.0000:01769
01770:-00006:+00175:+00012:000000.0000:01770
01771:+00012:+00220:+00039:000000.0000:01771
01772:+00018:+00191:+00037:000000.0000:01772
01773:+00013:+00145:-00008:000000.0000:01773
01774:+00005:+00124:+00019:000000.0000:01774
01775:+00049:+00037:-00018:000000.0000:01775
01776:+00028:-00058:-00058:000000.0000:01776
01777:-00008:-00170:-00024:000000.0000:01777
01778:-00070:-00263:+00032:000000.0000:01778
01779:-00103:-00280:-00030:000000.0000:01779
01780:-00082:-00115:-00064:000000.0000:01780
01781:+00062:-00055:+00023:000000.0000:01781
01782:+00139:-00102:+00131:000000.0000:01782
01783:+00130:-00069:-00003:000000.0000:01783
01784:+00148:-00031:-00004:000000.0000:01784
01785:+00132:-00131:+00101:000000.0000:01785
01786:+00123:-00190:+00045:000000.0000:01786
01787:+00072:-00165:-00017:000000.0000:01787
01788:+00021:-00126:+00051:000000.0000:01788
01789:+00016:-00108:+00128:000000.0000:01789
01790:+00034:-00060:+00038:000000.0000:01790
01791:+00140:+00017:-00106:000000.0000:01791
01792:+00154:+00123:-00102:000000.0000:01792
01793:+00129:+00081:-00109:000000.0000:01793
01794:+00093:+00036:-00167:000000.0000:01794
01795:+00041:+00022:-00152:000000.0000:01795
01796:-00020:+00014:-00110:000000.0000:01796
01797:-00105:+00066:-00107:000000.0000:01797
01798:-00126:+00052:-00047:000000.0000:01798
01799:-00145:+00098:+00015:000000.0000:01799
01800:-00130:+00065:+00063:000000.0000:01800
01801:-00119:+00090:-00028:000000.0000:01801
01802:-00149:+00022:+00105:000000.0000:01802
01803:-00029:+00022:+00053:000000.0000:01803
01804:+00002:+00015:-00108:000000.0000:01804
01805:-00082:-00050:-00093:000000.0000:01805
01806:-00055:+00067:+00051:000000.0000:01806
01807:-00081:-00027:+00004:000000.0000:01807
01808:-00119:-00045:+00048:000000.0000:01808
01809:-00112:-00014:+00049:000000.0000:01809
01810:-00059:-00088:+00092:000000.0000:01810
01811:-00070:-00031:+00058:000000.0000:01811
01812:-00017:-00116:-00004:000000.0000:01812
01813:-00003:-00159:+00001:000000.0000:01813
01814:+00023:-00151:-00015:000000.0000:01814
01815:+00009:-00219:+00035:000000.0000:01815
01816:-00036:-00132:+00064:000000.0000:01816
01817:-00054:-00118:+00047:000000.0000:01817
01818:-00011:-00164:+00001:000000.0000:01818
01819:-00025:-00159:+00047:000000.0000:01819
01820:+00070:-00166:+00041:000000.0000:01820
01821:+00083:-00151:-00023:000000.0000:01821
01822:+00067:-00141:-00019:000000.0000:01822
01823:+00012:-00110:-00008:000000.0000:01823
01824:-00055:-00048:-00052:000000.0000:01824
01825:-00065:-00036:-00128:000000.0000:01825
01826:+00002:-00006:-00146:000000.0000:01826
01827:+00041:-00040:-00069:000000.0000:01827
01828:+00009:+00003:-00142:000000.0000:01828
01829:-00023:+00051:-00161:000000.0000:01829
01830:-00031:+00021:-00159:000000.0000:01830
01831:-00014:+00085:-00132:000000.0000:01831
01832:-00037:+00092:-00156:000000.0000:01832
01833:-00014:+00130:-00112:000000.0000:01833
01834:-00009:+00082:-00097:000000.0000:01834
01835:-00005:+00110:-00125:000000.0000:01835
01836:+00046:+00112:-00043:000000.0000:01836
01837:+00064:+00123:-00041:000000.0000:01837
01838:+00042:+00146:-00057:000000.0000:01838
01839:+00033:+00132:-00031:000000.0000:01839
01840:+00026:+00157:+00005:000000.0000:01840
01841:+00015:+00125:+00015:000000.0000:01841
01842:-00053:+00103:+00021:000000.0000:01842
01843:-00045:+00109:+00025:000000.0000:01843
01844:-00026:+00102:+00036:000000.0000:01844
01845:+00002:+00138:-00001:000000.0000:01845
01846:+00000:+00142:+00015:000000.0000:01846
01847:-00057:+00146:+00016:000000.0000:01847
01848:-00060:+00182:-00032:000000.0000:01848
01849:-00068:+00246:-00017:000000.0000:01849
01850:-00037:+00198:+00037:000000.0000:01850
01851:-00008:+00048:+00046:000000.0000:01851
01852:+00005:-00104:-00014:000000.0000:01852
01853:+00003:-00266:-00049:000000.0000:01853
01854:-00128:-00229:+00025:000000.0000:01854
01855:-00177:-00304:-00031:000000.0000:01855
01856:-00215:-00111:-00074:000000.0000:01856
01857:-00096:-00090:+00111:000000.0000:01857
01858:+00072:+00113:+00036:000000.0000:01858
01859:+00146:-00094:+00087:000000.0000:01859
01860:+00156:-00061:+00018:000000.0000:01860
01861:+00111:-00176:+00019:000000.0000:01861
01862:+00039:-00227:+00067:000000.0000:01862
01863:+00120:-00170:+00110:000000.0000:01863
01864:+00120:-00192:+00063:000000.0000:01864
01865:+00104:-00130:+00056:000000.0000:01865
01866:-00026:-00013:-00012:000000.0000:01866
01867:-00016:-00006:+00014:000000.0000:01867
01868:+00032:+00002:+00004:000000.0000:01868
01869:+00049:-00005:-00013:000000.0000:01869
01870:+00063:+00013:-00099:000000.0000:01870
01871:+00003:-00008:-00113:000000.0000:01871
01872:-00134:-00022:-00108:000000.0000:01872
01873:-00193:-00006:-00048:000000.0000:01873
01874:-00255:+00002:+00006:000000.0000:01874
01875:-00200:+00058:-00007:000000.0000:01875
01876:-00181:+00056:-00046:000000.0000:01876
01877:-00135:+00051:-00036:000000.0000:01877
01878:-00099:+00137:+00032:000000.0000:01878
01879:-00101:+00055:-00052:000000.0000:01879
01880:-00021:+00026:-00075:000000.0000:01880
01881:+00003:+00054:-00022:000000.0000:01881
01882:-00014:+00075:-00024:000000.0000:01882
01883:-00098:-00027:-00049:000000.0000:01883
01884:-00098:+00002:-00011:000000.0000:01884
01885:-00032:-00050:+00100:000000.0000:01885
01886:-00040:-00094:+00126:000000.0000:01886
01887:-00023:-00090:+00036:000000.0000:01887
01888:-00012:-00133:-00004:000000.0000:01888
01889:-00015:-00199:+00035:000000.0000:01889
01890:-00029:-00221:+00036:000000.0000:01890
01891:-00029:-00204:-00025:000000.0000:01891
01892:-00061:-00195:-00013:000000.0000:01892
01893:-00101:-00165:+00039:000000.0000:01893
01894:-00116:-00119:+00051:000000.0000:01894
01895:-00076:-00154:+00035:000000.0000:01895
01896:-00056:-00153:+00079:000000.0000:01896
01897:-00032:-00132:+00078:000000.0000:01897
01898:+00011:-00124:-00005:000000.0000:01898
01899:+00026:-00034:-00023:000000.0000:01899
01900:+00032:-00015:-00034:000000.0000:01900
01901:+00008:-00020:-00079:000000.0000:01901
01902:-00023:-00015:-00123:000000.0000:01902
01903:-00024:+00011:-00119:000000.0000:01903
01904:-00003:-00005:-00076:000000.0000:01904
01905:-00022:+00049:-00130:000000.0000:01905
01906:+00008:+00115:-00167:000000.0000:01906
01907:+00039:+00068:-00175:000000.0000:01907
01908:+00045:+00119:-00104:000000.0000:01908
01909:+00050:+00113:-00076:000000.0000:01909
01910:+00012:+00152:-00076:000000.0000:01910
01911:-00009:+00092:-00057:000000.0000:01911
01912:+00013:+00089:-00068:000000.0000:01912
01913:-00017:+00168:-00028:000000.0000:01913
01914:-00100:+00156:-00005:000000.0000:01914
01915:-00133:+00146:-00022:000000.0000:01915
01916:-00130:+00129:-00063:000000.0000:01916
01917:-00116:+00185:+00004:000000.0000:01917
01918:-00101:+00134:+00033:000000.0000:01918
01919:-00081:+00188:+00004:000000.0000:01919
01920:-00013:+00150:-00030:000000.0000:01920
01921:-00021:+00121:-00046:000000.0000:01921
01922:-00030:+00140:+00002:000000.0000:01922
01923:-00053:+00154:+00022:000000.0000:01923
01924:-00049:+00167:+00028:000000.0000:01924
01925:-00006:+00166:+00035:000000.0000:01925
01926:+00039:+00180:+00001:000000.0000:01926
01927:+00036:+00154:-00024:000000.0000:01927
01928:-00005:-00024:-00097:000000.0000:01928
01929:+00008:-00150:+00020:000000.0000:01929
01930:-00009:-00204:+00075:000000.0000:01930
01931:-00071:-00242:+00041:000000.0000:01931
01932:-00057:-00172:-00011:000000.0000:01932
01933:-00065:-00107:+00035:000000.0000:01933
01934:-00020:-00087:+00186:000000.0000:01934
01935:+00061:-00181:+00122:000000.0000:01935
01936:+00065:-00169:+00076:000000.0000:01936
01937:+00091:-00135:+00134:000000.0000:01937
01938:+00070:-00244:+00117:000000.0000:01938
01939:+00022:-00226:+00051:000000.0000:01939
01940:+00012:-00173:-00021:000000.0000:01940
01941:+00011:-00115:+00069:000000.0000:01941
01942:-00011:-00053:+00080:000000.0000:01942
01943:-00021:-00025:-00047:000000.0000:01943
01944:-00020:+00101:-00080:000000.0000:01944
01945:+00043:+00126:-00046:000000.0000:01945
01946:+00052:+00097:-00119:000000.0000:01946
01947:+00035:+00052:-00268:000000.0000:01947
01948:-00002:+00038:-00248:000000.0000:01948
01949:-00080:+00045:-00093:000000.0000:01949
01950:-00079:-00009:-00075:000000.0000:01950
01951:-00131:+00051:-00074:000000.0000:01951
01952:-00031:+00109:-00031:000000.0000:01952
01953:-00013:+00071:+00056:000000.0000:01953
01954:-00001:+00064:+00125:000000.0000:01954
01955:-00024:+00090:+00067:000000.0000:01955
01956:-00027:+00063:-00131:000000.0000:01956
01957:-00040:+00015:-00110:000000.0000:01957
01958:-00079:+00001:+00135:000000.0000:01958
01959:-00113:-00005:-00021:000000.0000:01959
01960:-00116:-00039:-00062:000000.0000:01960
01961:-00042:-00075:+00031:000000.0000:01961
01962:-00111:-00078:+00073:000000.0000:01962
01963:-00042:-00125:+00097:000000.0000:01963
01964:+00013:-00081:+00083:000000.0000:01964
01965:+00026:-00226:-00018:000000.0000:01965
01966:+00039:-00154:-00033:000000.0000:01966
01967:+00021:-00225:+00034:000000.0000:01967
01968:+00012:-00166:+00017:000000.0000:01968
01969:-00037:-00138:+00018:000000.0000:01969
01970:-00078:-00181:+00046:000000.0000:01970
01971:-00058:-00123:+00034:000000.0000:01971
01972:+00037:-00169:+00033:000000.0000:01972
01973:+00090:-00092:+00055:000000.0000:01973
01974:+00095:-00155:-00009:000000.0000:01974
01975:+00059:-00123:-00030:000000.0000:01975
01976:-00023:-00110:-00032:000000.0000:01976
01977:-00040:-00069:-00015:000000.0000:01977
01978:-00062:-00036:-00075:000000.0000:01978
01979:-00030:-00013:-00159:000000.0000:01979
01980:+00003:+00030:-00107:000000.0000:01980
01981:+00055:+00023:-00104:000000.0000:01981
01982:+00072:+00064:-00139:000000.0000:01982
01983:+00042:+00036:-00080:000000.0000:01983
01984:-00006:+00130:-00070:000000.0000:01984
01985:-00019:+00116:-00141:000000.0000:01985
01986:+00045:+00136:-00113:000000.0000:01986
01987:+00058:+00101:-00067:000000.0000:01987
01988:+00034:+00172:-00011:000000.0000:01988
01989:-00004:+00146:-00070:000000.0000:01989
01990:-00059:+00152:-00107:000000.0000:01990
01991:-00076:+00150:-00047:000000.0000:01991
01992:-00073:+00194:-00029:000000.0000:01992
01993:-00050:+00217:-00061:000000.0000:01993
01994:-00016:+00200:-00114:000000.0000:01994
01995:-00034:+00171:-00030:000000.0000:01995
01996:-00026:+00173:-00031:000000.0000:01996
01997:+00001:+00209:-00067:000000.0000:01997
01998:-00011:+00129:-00081:000000.0000:01998
01999:-00016:+00159:-00049:000000.0000:01999
02000:-00037:+00174:+00019:000000.0000:02000
02001:-00036:+00158:+00038:000000.0000:02001
02002:-00004:+00143:+00036:000000.0000:02002
02003:+00094:+00073:+00032:000000.0000:02003
02004:+00122:+00046:+00051:000000.0000:02004
02005:+00079:-00008:+00066:000000.0000:02005
02006:+00005:-00134:+00078:000000.0000:02006
02007:-00038:-00172:+00057:000000.0000:02007
02008:-00070:-00257:+00057:000000.0000:02008
02009:-00045:-00248:+00070:000000.0000:02009
02010:-00053:-00211:+00098:000000.0000:02010
02011:-00039:-00177:+00099:000000.0000:02011
02012:+00024:-00196:+00100:000000.0000:02012
02013:+00078:-00216:+00063:000000.0000:02013
02014:+00101:-00126:+00077:000000.0000:02014
02015:+00074:-00144:+00103:000000.0000:02015
02016:+00093:-00127:+00014:000000.0000:02016
02017:+00097:-00128:-00016:000000.0000:02017
02018:+00119:-00114:+00023:000000.0000:02018
02019:+00091:-00088:+00072:000000.0000:02019
02020:-00010:-00035:+00009:000000.0000:02020
02021:+00047:+00021:-00094:000000.0000:02021
02022:+00051:+00070:-00076:000000.0000:02022
02023:+00129:+00126:-00072:000000.0000:02023
02024:+00096:+00069:-00131:000000.0000:02024
02025:+00074:+00067:-00117:000000.0000:02025
02026:-00011:+00048:-00086:000000.0000:02026
02027:-00089:+00035:-00045:000000.0000:02027
02028:-00103:+00062:-00022:000000.0000:02028
02029:-00139:+00090:-00026:000000.0000:02029
02030:-00100:+00088:-00104:000000.0000:02030
02031:-00055:+00087:-00032:000000.0000:02031
02032:+00014:+00032:+00042:000000.0000:02032
02033:-00035:+00031:+00019:000000.0000:02033
02034:-00013:+00002:-00031:000000.0000:02034
02035:+00012:+00037:-00001:000000.0000:02035
02036:+00018:-00007:+00076:000000.0000:02036
02037:+00014:+00014:+00019:000000.0000:02037
02038:-00001:-00025:+00002:000000.0000:02038
02039:+00012:-00077:+00075:000000.0000:02039
02040:+00019:-00146:+00122:000000.0000:02040
02041:+00038:-00181:+00072:000000.0000:02041
02042:+00076:-00138:-00001:000000.0000:02042
02043:+00067:-00175:+00004:000000.0000:02043
02044:+00034:-00211:+00000:000000.0000:02044
02045:-00020:-00189:-00005:000000.0000:02045
02046:-00039:-00209:+00061:000000.0000:02046
02047:-00081:-00296:+00052:000000.0000:02047
02048:-00054:-00180:-00003:000000.0000:02048
02049:-00024:-00199:+00039:000000.0000:02049
02050:+00038:-00191:+00032:000000.0000:02050
02051:+00040:-00177:-00028:000000.0000:02051
02052:+00064:-00160:+00006:000000.0000:02052
02053:+00032:-00119:+00031:000000.0000:02053
02054:-00010:-00109:-00051:000000.0000:02054
02055:+00020:-00043:-00111:000000.0000:02055
02056:+00079:-00046:-00090:000000.0000:02056
02057:+00052:+00043:-00106:000000.0000:02057
02058:+00057:+00050:-00159:000000.0000:02058
02059:+00065:+00063:-00170:000000.0000:02059
02060:+00075:+00084:-00121:000000.0000:02060
02061:+00078:+00109:-00110:000000.0000:02061
02062:+00054:+00155:-00084:000000.0000:02062
02063:-00020:+00146:-00140:000000.0000:02063
02064:-00013:+00163:-00100:000000.0000:02064
02065:-00001:+00150:-00057:000000.0000:02065
02066:-00034:+00188:-00036:000000.0000:02066
02067:-00034:+00204:-00049:000000.0000:02067
02068:-00045:+00205:-00037:000000.0000:02068
02069:-00051:+00203:-00025:000000.0000:02069
02070:-00032:+00200:-00052:000000.0000:02070
02071:+00013:+00193:-00041:000000.0000:02071
02072:+00013:+00248:-00051:000000.0000:02072
02073:-00004:+00221:-00083:000000.0000:02073
02074:+00051:+00197:-00075:000000.0000:02074
02075:+00054:+00219:-00031:000000.0000:02075
02076:+00021:+00206:-00007:000000.0000:02076
02077:-00039:+00135:-00006:000000.0000:02077
02078:-00043:+00108:-00007:000000.0000:02078
02079:+00004:+00097:+00033:000000.0000:02079
02080:+00023:+00092:+00048:000000.0000:02080
02081:+00023:+00006:-00023:000000.0000:02081
02082:+00046:-00024:-00049:000000.0000:02082
02083:+00026:-00123:-00015:000000.0000:02083
02084:-00008:-00250:+00060:000000.0000:02084
02085:-00005:-00229:+00098:000000.0000:02085
02086:-00022:-00338:+00129:000000.0000:02086
02087:-00012:-00193:+00146:000000.0000:02087
02088:+00025:-00215:+00187:000000.0000:02088
02089:+00048:-00193:+00136:000000.0000:02089
02090:+00130:-00159:+00147:000000.0000:02090
02091:+00166:-00190:+00148:000000.0000:02091
02092:+00111:-00134:+00113:000000.0000:02092
02093:+00116:-00181:+00072:000000.0000:02093
02094:+00073:-00110:+00012:000000.0000:02094
02095:+00088:-00089:+00042:000000.0000:02095
02096:+00068:+00053:+00013:000000.0000:02096
02097:+00025:-00003:-00040:000000.0000:02097
02098:+00016:+00096:-00101:000000.0000:02098
02099:+00051:+00091:-00051:000000.0000:02099
02100:+00035:+00074:-00081:000000.0000:02100
02101:+00037:+00135:-00198:000000.0000:02101
02102:-00005:+00069:-00162:000000.0000:02102
02103:-00009:+00102:-00155:000000.0000:02103
02104:-00019:+00113:-00082:000000.0000:02104
02105:-00147:+00080:-00012:000000.0000:02105
02106:-00159:+00063:-00025:000000.0000:02106
02107:-00144:+00080:-00042:000000.0000:02107
02108:-00071:+00038:+00005:000000.0000:02108
02109:-00042:+00081:+00029:000000.0000:02109
02110:-00067:+00081:+00002:000000.0000:02110
02111:-00013:+00032:-00109:000000.0000:02111
02112:+00020:+00047:-00070:000000.0000:02112
02113:+00105:-00003:-00005:000000.0000:02113
02114:+00032:+00020:+00033:000000.0000:02114
02115:-00030:-00056:+00008:000000.0000:02115
02116:-00085:-00011:+00027:000000.0000:02116
02117:-00056:-00134:+00071:000000.0000:02117
02118:+00064:-00193:+00098:000000.0000:02118
02119:+00080:-00144:+00108:000000.0000:02119
02120:+00041:-00214:+00049:000000.0000:02120
02121:+00062:-00216:-00034:000000.0000:02121
02122:+00013:-00254:-00050:000000.0000:02122
02123:-00022:-00291:+00069:000000.0000:02123
02124:-00058:-00295:+00082:000000.0000:02124
02125:-00060:-00248:-00022:000000.0000:02125
02126:-00051:-00232:+00075:000000.0000:02126
02127:-00002:-00252:+00100:000000.0000:02127
02128:-00026:-00172:-00023:000000.0000:02128
02129:-00013:-00163:+00019:000000.0000:02129
02130:+00007:-00158:+00029:000000.0000:02130
02131:+00040:-00100:-00035:000000.0000:02131
02132:+00051:-00021:-00117:000000.0000:02132
02133:+00041:+00004:-00100:000000.0000:02133
02134:+00033:+00060:-00075:000000.0000:02134
02135:+00023:+00066:-00186:000000.0000:02135
02136:+00051:+00067:-00171:000000.0000:02136
02137:-00004:+00136:-00141:000000.0000:02137
02138:+00014:+00115:-00159:000000.0000:02138
02139:+00017:+00185:-00132:000000.0000:02139
02140:-00002:+00166:-00146:000000.0000:02140
02141:-00014:+00184:-00108:000000.0000:02141
02142:-00031:+00188:-00077:000000.0000:02142
02143:+00004:+00186:-00026:000000.0000:02143
02144:+00002:+00187:+00017:000000.0000:02144
02145:-00043:+00175:+00020:000000.0000:02145
02146:-00115:+00216:-00019:000000.0000:02146
02147:-00102:+00174:+00006:000000.0000:02147
02148:-00016:+00175:+00006:000000.0000:02148
02149:+00045:+00216:-00067:000000.0000:02149
02150:+00062:+00197:-00029:000000.0000:02150
02151:+00039:+00210:-00009:000000.0000:02151
02152:+00006:+00206:-00064:000000.0000:02152
02153:+00001:+00217:-00040:000000.0000:02153
02154:-00033:+00215:-00022:000000.0000:02154
02155:-00033:+00125:+00010:000000.0000:02155
02156:-00054:+00113:-00002:000000.0000:02156
02157:-00027:+00069:+00007:000000.0000:02157
02158:-00022:-00056:+00021:000000.0000:02158
02159:+00004:-00184:-00003:000000.0000:02159
02160:+00011:-00225:+00046:000000.0000:02160
02161:+00006:-00268:+00084:000000.0000:02161
02162:+00006:-00386:+00079:000000.0000:02162
02163:-00011:-00265:+00055:000000.0000:02163
02164:-00004:-00289:+00202:000000.0000:02164
02165:+00008:-00186:+00276:000000.0000:02165
02166:+00033:-00160:+00208:000000.0000:02166
02167:+00057:-00189:+00099:000000.0000:02167
02168:+00073:-00198:+00146:000000.0000:02168
02169:+00042:-00242:+00174:000000.0000:02169
02170:+00052:-00170:+00088:000000.0000:02170
02171:+00054:-00176:+00086:000000.0000:02171
02172:+00029:-00079:+00075:000000.0000:02172
02173:+00014:-00035:-00026:000000.0000:02173
02174:+00012:+00058:-00137:000000.0000:02174
02175:+00065:+00105:-00123:000000.0000:02175
02176:+00062:+00101:-00087:000000.0000:02176
02177:+00038:+00120:-00229:000000.0000:02177
02178:-00005:+00101:-00295:000000.0000:02178
02179:+00004:+00065:-00169:000000.0000:02179
02180:-00029:+00097:+00014:000000.0000:02180
02181:-00080:+00041:+00034:000000.0000:02181
02182:-00074:+00039:-00036:000000.0000:02182
02183:-00148:+00039:-00036:000000.0000:02183
02184:-00159:+00036:+00025:000000.0000:02184
02185:-00092:+00140:+00066:000000.0000:02185
02186:-00107:+00106:-00053:000000.0000:02186
02187:-00058:+00092:-00041:000000.0000:02187
02188:+00001:+00080:-00070:000000.0000:02188
02189:-00008:+00075:-00072:000000.0000:02189
02190:-00018:+00039:-00012:000000.0000:02190
02191:-00075:+00014:+00027:000000.0000:02191
02192:-00206:+00018:-00126:000000.0000:02192
02193:-00192:-00024:-00039:000000.0000:02193
02194:-00048:-00122:+00266:000000.0000:02194
02195:+00012:-00199:+00228:000000.0000:02195
02196:+00086:-00165:+00049:000000.0000:02196
02197:+00042:-00201:-00082:000000.0000:02197
02198:-00039:-00204:+00090:000000.0000:02198
02199:-00055:-00231:+00119:000000.0000:02199
02200:-00016:-00301:-00009:000000.0000:02200
02201:-00035:-00215:+00069:000000.0000:02201
02202:-00074:-00311:+00117:000000.0000:02202
02203:-00075:-00244:+00104:000000.0000:02203
02204:-00064:-00221:+00009:000000.0000:02204
02205:-00038:-00167:-00003:000000.0000:02205
02206:-00038:-00145:+00019:000000.0000:02206
02207:-00013:-00135:-00090:000000.0000:02207
02208:+00022:-00075:-00102:000000.0000:02208
02209:+00042:-00044:-00083:000000.0000:02209
02210:+00064:-00014:-00114:000000.0000:02210
02211:-00011:+00024:-00145:000000.0000:02211
02212:+00002:+00021:-00111:000000.0000:02212
02213:-00003:+00084:-00101:000000.0000:02213
02214:+00005:+00103:-00126:000000.0000:02214
02215:+00028:+00218:-00116:000000.0000:02215
02216:+00045:+00192:-00127:000000.0000:02216
02217:+00030:+00173:-00085:000000.0000:02217
02218:-00007:+00200:-00094:000000.0000:02218
02219:-00020:+00170:-00054:000000.0000:02219
02220:-00076:+00180:-00048:000000.0000:02220
02221:-00148:+00189:-00050:000000.0000:02221
02222:-00154:+00164:-00108:000000.0000:02222
02223:-00150:+00208:-00059:000000.0000:02223
02224:-00112:+00252:-00007:000000.0000:02224
02225:-00053:+00291:-00048:000000.0000:02225
02226:+00040:+00237:-00057:000000.0000:02226
02227:+00076:+00278:-00080:000000.0000:02227
02228:+00041:+00297:+00033:000000.0000:02228
02229:-00022:+00256:+00043:000000.0000:02229
02230:-00066:+00219:-00035:000000.0000:02230
02231:-00059:+00201:-00008:000000.0000:02231
02232:+00003:+00089:+00059:000000.0000:02232
02233:-00019:+00033:+00059:000000.0000:02233
02234:-00014:-00055:+00011:000000.0000:02234
02235:-00056:-00134:+00037:000000.0000:02235
02236:-00035:-00245:+00042:000000.0000:02236
02237:-00022:-00293:+00139:000000.0000:02237
02238:+00043:-00206:+00191:000000.0000:02238
02239:+00057:-00254:+00194:000000.0000:02239
02240:+00088:-00248:+00139:000000.0000:02240
02241:+00073:-00235:+00121:000000.0000:02241
02242:-00019:-00214:+00230:000000.0000:02242
02243:-00070:-00240:+00217:000000.0000:02243
02244:-00059:-00301:+00137:000000.0000:02244
02245:+00004:-00183:+00103:000000.0000:02245
02246:+00011:-00175:+00199:000000.0000:02246
02247:+00018:-00124:+00104:000000.0000:02247
02248:-00009:-00031:-00062:000000.0000:02248
02249:+00030:-00012:-00104:000000.0000:02249
02250:+00060:+00027:-00142:000000.0000:02250
02251:+00021:-00017:-00109:000000.0000:02251
02252:-00007:+00013:-00084:000000.0000:02252
02253:-00054:+00154:-00144:000000.0000:02253
02254:-00001:+00110:-00234:000000.0000:02254
02255:+00031:+00110:-00092:000000.0000:02255
02256:+00017:+00059:-00045:000000.0000:02256
02257:-00006:+00063:+00018:000000.0000:02257
02258:-00010:+00097:-00027:000000.0000:02258
02259:-00082:+00061:-00042:000000.0000:02259
02260:-00156:+00144:+00011:000000.0000:02260
02261:-00168:+00148:-00050:000000.0000:02261
02262:-00079:+00132:-00097:000000.0000:02262
02263:-00023:+00093:-00077:000000.0000:02263
02264:-00070:+00095:-00017:000000.0000:02264
02265:-00078:+00094:-00017:000000.0000:02265
02266:-00093:+00021:-00068:000000.0000:02266
02267:-00130:+00055:-00060:000000.0000:02267
02268:-00085:+00046:+00050:000000.0000:02268
02269:-00075:-00019:+00145:000000.0000:02269
02270:-00031:-00082:+00154:000000.0000:02270
02271:-00006:-00122:+00123:000000.0000:02271
02272:-00022:-00140:+00097:000000.0000:02272
02273:-00008:-00165:+00087:000000.0000:02273
02274:+00022:-00155:-00007:000000.0000:02274
02275:+00056:-00249:-00065:000000.0000:02275
02276:+00063:-00247:+00011:000000.0000:02276
02277:-00039:-00288:+00088:000000.0000:02277
02278:-00073:-00315:+00022:000000.0000:02278
02279:-00077:-00314:+00045:000000.0000:02279
02280:-00041:-00254:+00113:000000.0000:02280
02281:+00000:-00220:+00029:000000.0000:02281
02282:+00023:-00163:-00020:000000.0000:02282
02283:+00092:-00132:-00054:000000.0000:02283
02284:+00077:-00054:-00040:000000.0000:02284
02285:+00067:-00014:-00084:000000.0000:02285
02286:+00065:-00020:-00109:000000.0000:02286
02287:+00027:+00060:-00111:000000.0000:02287
02288:+00006:+00039:-00111:000000.0000:02288
02289:-00014:+00103:-00101:000000.0000:02289
02290:-00035:+00082:-00131:000000.0000:02290
02291:-00028:+00125:-00160:000000.0000:02291
02292:-00001:+00160:-00148:000000.0000:02292
02293:+00050:+00144:-00122:000000.0000:02293
02294:+00035:+00158:-00105:000000.0000:02294
02295:+00013:+00161:-00061:000000.0000:02295
02296:-00047:+00177:-00042:000000.0000:02296
02297:-00096:+00177:-00050:000000.0000:02297
02298:-00118:+00205:-00035:000000.0000:02298
02299:-00126:+00196:-00025:000000.0000:02299
02300:-00079:+00233:-00016:000000.0000:02300
02301:-00036:+00191:-00034:000000.0000:02301
02302:+00009:+00247:-00053:000000.0000:02302
02303:+00025:+00278:-00065:000000.0000:02303
02304:+00043:+00271:-00094:000000.0000:02304
02305:+00002:+00248:-00082:000000.0000:02305
02306:-00020:+00234:-00044:000000.0000:02306
02307:-00005:+00233:-00025:000000.0000:02307
02308:-00032:+00135:-00022:000000.0000:02308
02309:-00054:+00142:+00001:000000.0000:02309
02310:-00079:+00016:+00008:000000.0000:02310
02311:-00095:-00013:-00001:000000.0000:02311
02312:-00074:-00059:+00008:000000.0000:02312
02313:-00001:-00167:+00108:000000.0000:02313
02314:+00005:-00203:+00120:000000.0000:02314
02315:-00023:-00285:+00109:000000.0000:02315
02316:+00029:-00220:+00147:000000.0000:02316
02317:+00021:-00265:+00149:000000.0000:02317
02318:+00080:-00297:+00171:000000.0000:02318
02319:+00072:-00220:+00165:000000.0000:02319
02320:+00075:-00229:+00194:000000.0000:02320
02321:+00052:-00249:+00178:000000.0000:02321
02322:+00029:-00265:+00086:000000.0000:02322
02323:+00031:-00191:+00047:000000.0000:02323
02324:+00074:-00158:+00042:000000.0000:02324
02325:+00033:-00051:+00019:000000.0000:02325
02326:+00031:+00016:-00139:000000.0000:02326
02327:+00037:+00010:-00165:000000.0000:02327
02328:+00082:+00030:-00108:000000.0000:02328
02329:+00083:+00107:-00089:000000.0000:02329
02330:+00062:+00059:-00144:000000.0000:02330
02331:-00020:+00043:-00105:000000.0000:02331
02332:-00026:+00084:-00189:000000.0000:02332
02333:-00002:+00076:-00168:000000.0000:02333
02334:-00019:+00115:+00031:000000.0000:02334
02335:-00025:+00134:+00083:000000.0000:02335
02336:-00018:+00127:-00034:000000.0000:02336
02337:-00070:+00119:-00115:000000.0000:02337
02338:-00075:+00100:+00058:000000.0000:02338
02339:-00168:+00145:+00070:000000.0000:02339
02340:-00151:+00094:-00085:000000.0000:02340
02341:-00075:+00046:-00029:000000.0000:02341
02342:+00017:+00108:-00037:000000.0000:02342
02343:-00060:-00007:+00000:000000.0000:02343
02344:-00054:+00081:+00080:000000.0000:02344
02345:-00063:+00014:+00095:000000.0000:02345
02346:-00067:+00015:+00041:000000.0000:02346
02347:-00019:-00147:+00094:000000.0000:02347
02348:+00056:-00169:+00113:000000.0000:02348
02349:+00031:-00103:+00113:000000.0000:02349
02350:-00005:-00244:+00038:000000.0000:02350
02351:-00040:-00222:+00003:000000.0000:02351
02352:+00000:-00249:+00009:000000.0000:02352
02353:+00008:-00284:+00063:000000.0000:02353
02354:+00047:-00340:+00053:000000.0000:02354
02355:+00030:-00308:+00021:000000.0000:02355
02356:+00016:-00255:+00031:000000.0000:02356
02357:+00001:-00260:+00017:000000.0000:02357
02358:+00011:-00216:-00020:000000.0000:02358
02359:+00043:-00168:+00009:000000.0000:02359
02360:+00053:-00104:-00002:000000.0000:02360
02361:+00021:-00075:-00108:000000.0000:02361
02362:+00009:-00049:-00119:000000.0000:02362
02363:-00017:+00048:-00103:000000.0000:02363
02364:+00012:+00019:-00096:000000.0000:02364
02365:+00014:+00010:-00106:000000.0000:02365
02366:+00033:+00037:-00062:000000.0000:02366
02367:+00043:+00078:-00145:000000.0000:02367
02368:-00004:+00110:-00131:000000.0000:02368
02369:+00006:+00154:-00095:000000.0000:02369
02370:-00035:+00125:-00097:000000.0000:02370
02371:-00006:+00194:-00053:000000.0000:02371
02372:+00010:+00132:-00052:000000.0000:02372
02373:+00009:+00180:-00104:000000.0000:02373
02374:-00002:+00233:-00069:000000.0000:02374
02375:+00000:+00162:-00049:000000.0000:02375
02376:-00038:+00206:-00106:000000.0000:02376
02377:-00061:+00220:-00035:000000.0000:02377
02378:-00073:+00212:+00028:000000.0000:02378
02379:-00035:+00191:-00039:000000.0000:02379
02380:+00003:+00266:-00107:000000.0000:02380
02381:+00022:+00218:-00064:000000.0000:02381
02382:-00023:+00181:-00034:000000.0000:02382
02383:-00048:+00138:-00076:000000.0000:02383
02384:-00029:+00099:-00081:000000.0000:02384
02385:-00012:+00084:-00033:000000.0000:02385
02386:-00051:+00080:+00026:000000.0000:02386
02387:-00045:+00097:+00061:000000.0000:02387
02388:-00001:+00055:+00008:000000.0000:02388
02389:+00031:+00028:+00066:000000.0000:02389
02390:+00033:-00154:+00099:000000.0000:02390
02391:-00026:-00251:+00130:000000.0000:02391
02392:-00009:-00285:+00175:000000.0000:02392
02393:-00005:-00262:+00171:000000.0000:02393
02394:+00071:-00283:+00109:000000.0000:02394
02395:+00113:-00283:+00085:000000.0000:02395
02396:+00184:-00087:+00121:000000.0000:02396
02397:+00140:-00157:+00189:000000.0000:02397
02398:+00099:-00177:+00101:000000.0000:02398
02399:+00094:-00257:+00071:000000.0000:02399
02400:+00126:-00203:+00072:000000.0000:02400
02401:+00127:-00184:+00086:000000.0000:02401
02402:+00090:-00109:+00064:000000.0000:02402
02403:-00006:-00017:-00076:000000.0000:02403
02404:-00028:-00039:-00095:000000.0000:02404
02405:+00049:+00044:-00075:000000.0000:02405
02406:+00073:-00004:-00101:000000.0000:02406
02407:+00025:+00068:-00126:000000.0000:02407
02408:-00040:+00053:-00100:000000.0000:02408
02409:-00015:+00075:-00187:000000.0000:02409
02410:+00016:+00071:-00205:000000.0000:02410
02411:-00012:+00115:-00106:000000.0000:02411
02412:-00026:+00069:+00022:000000.0000:02412
02413:-00069:+00096:-00038:000000.0000:02413
02414:-00132:+00110:-00026:000000.0000:02414
02415:-00157:+00111:+00016:000000.0000:02415
02416:-00121:+00145:+00003:000000.0000:02416
02417:-00086:+00069:-00010:000000.0000:02417
02418:-00012:+00128:-00026:000000.0000:02418
02419:-00005:+00118:-00029:000000.0000:02419
02420:-00014:+00070:-00052:000000.0000:02420
02421:-00036:+00030:-00052:000000.0000:02421
02422:-00036:+00009:+00012:000000.0000:02422
02423:+00012:+00014:+00080:000000.0000:02423
02424:+00015:-00107:+00112:000000.0000:02424
02425:+00010:-00094:+00092:000000.0000:02425
02426:+00019:-00169:+00128:000000.0000:02426
02427:+00025:-00194:+00103:000000.0000:02427
02428:+00075:-00205:+00088:000000.0000:02428
02429:+00133:-00246:+00093:000000.0000:02429
02430:+00083:-00232:+00069:000000.0000:02430
02431:+00030:-00291:+00049:000000.0000:02431
02432:-00026:-00264:+00041:000000.0000:02432
02433:-00065:-00279:+00067:000000.0000:02433
02434:-00071:-00299:+00009:000000.0000:02434
02435:-00001:-00195:-00015:000000.0000:02435
02436:+00031:-00172:-00066:000000.0000:02436
02437:+00003:-00096:-00068:000000.0000:02437
02438:-00007:-00097:-00094:000000.0000:02438
02439:+00017:-00095:-00204:000000.0000:02439
02440:-00005:-00067:-00146:000000.0000:02440
02441:+00001:-00035:-00116:000000.0000:02441
02442:-00009:+00023:-00111:000000.0000:02442
02443:-00050:+00038:-00121:000000.0000:02443
02444:-00021:+00047:-00146:000000.0000:02444
02445:+00008:+00103:-00185:000000.0000:02445
02446:+00046:+00144:-00114:000000.0000:02446
02447:+00041:+00141:-00072:000000.0000:02447
02448:+00012:+00117:-00016:000000.0000:02448
02449:+00002:+00141:-00064:000000.0000:02449
02450:-00038:+00158:-00093:000000.0000:02450
02451:-00018:+00204:-00087:000000.0000:02451
02452:-00036:+00164:-00088:000000.0000:02452
02453:-00066:+00220:-00110:000000.0000:02453
02454:-00048:+00186:-00109:000000.0000:02454
02455:-00056:+00185:-00060:000000.0000:02455
02456:-00032:+00204:-00034:000000.0000:02456
02457:-00037:+00162:-00025:000000.0000:02457
02458:-00039:+00143:-00051:000000.0000:02458
02459:-00016:+00136:-00031:000000.0000:02459
02460:-00041:+00115:+00051:000000.0000:02460
02461:-00048:+00143:+00013:000000.0000:02461
02462:-00055:+00174:-00036:000000.0000:02462
02463:+00003:+00191:-00022:000000.0000:02463
02464:+00019:+00236:+00049:000000.0000:02464
02465:+00027:+00192:+00042:000000.0000:02465
02466:+00044:+00047:-00044:000000.0000:02466
02467:+00022:-00017:-00055:000000.0000:02467
02468:-00055:-00130:+00007:000000.0000:02468
02469:-00051:-00342:+00011:000000.0000:02469
02470:-00055:-00341:-00045:000000.0000:02470
02471:+00001:-00109:-00059:000000.0000:02471
02472:+00100:-00221:+00072:000000.0000:02472
02473:+00139:-00120:+00126:000000.0000:02473
02474:+00179:-00100:+00107:000000.0000:02474
02475:+00194:-00082:+00170:000000.0000:02475
02476:+00203:-00136:+00174:000000.0000:02476
02477:+00118:-00239:+00087:000000.0000:02477
02478:+00149:-00201:+00144:000000.0000:02478
02479:+00130:-00216:+00177:000000.0000:02479
02480:+00018:-00069:+00125:000000.0000:02480
02481:-00098:-00065:+00000:000000.0000:02481
02482:-00087:-00034:-00007:000000.0000:02482
02483:-00031:+00009:-00031:000000.0000:02483
02484:-00024:+00011:-00088:000000.0000:02484
02485:+00005:+00009:-00108:000000.0000:02485
02486:-00037:-00002:-00114:000000.0000:02486
02487:-00048:+00084:-00209:000000.0000:02487
02488:-00049:+00058:-00241:000000.0000:02488
02489:-00081:+00079:-00187:000000.0000:02489
02490:-00144:+00103:-00054:000000.0000:02490
02491:-00164:+00103:-00038:000000.0000:02491
02492:-00165:+00053:+00011:000000.0000:02492
02493:-00106:+00075:+00058:000000.0000:02493
02494:-00067:+00103:+00077:000000.0000:02494
02495:+00016:+00068:-00004:000000.0000:02495
02496:-00005:+00154:-00091:000000.0000:02496
02497:+00019:+00137:-00139:000000.0000:02497
02498:-00036:+00027:-00080:000000.0000:02498
02499:-00038:-00013:-00031:000000.0000:02499
02500:-00018:-00084:-00002:000000.0000:02500
02501:+00013:-00110:+00036:000000.0000:02501
02502:-00093:-00157:+00070:000000.0000:02502
02503:-00099:-00133:+00076:000000.0000:02503
02504:-00066:-00171:+00090:000000.0000:02504
02505:-00029:-00150:+00043:000000.0000:02505
02506:-00003:-00127:+00039:000000.0000:02506
02507:+00092:-00242:+00038:000000.0000:02507
02508:+00104:-00179:+00091:000000.0000:02508
02509:+00035:-00224:+00085:000000.0000:02509
02510:-00085:-00229:+00012:000000.0000:02510
02511:-00161:-00314:+00033:000000.0000:02511
02512:-00105:-00243:+00024:000000.0000:02512
02513:-00059:-00181:+00097:000000.0000:02513
02514:-00003:-00158:+00006:000000.0000:02514
02515:+00042:-00111:-00092:000000.0000:02515
02516:+00110:-00099:-00178:000000.0000:02516
02517:+00096:+00022:-00174:000000.0000:02517
02518:+00063:-00018:-00176:000000.0000:02518
02519:-00015:-00021:-00198:000000.0000:02519
02520:-00028:+00027:-00086:000000.0000:02520
02521:-00043:+00013:-00044:000000.0000:02521
02522:-00043:+00080:-00143:000000.0000:02522
02523:-00033:+00069:-00153:000000.0000:02523
02524:-00022:+00120:-00093:000000.0000:02524
02525:+00034:+00147:-00054:000000.0000:02525
02526:+00068:+00114:-00122:000000.0000:02526
02527:+00067:+00138:-00105:000000.0000:02527
02528:+00005:+00101:-00062:000000.0000:02528
02529:-00038:+00129:-00108:000000.0000:02529
02530:-00095:+00123:-00121:000000.0000:02530
02531:-00108:+00145:-00041:000000.0000:02531
02532:-00133:+00150:-00035:000000.0000:02532
02533:-00142:+00123:-00051:000000.0000:02533
02534:-00112:+00114:-00048:000000.0000:02534
02535:-00073:+00142:+00058:000000.0000:02535
02536:-00013:+00143:+00052:000000.0000:02536
02537:+00009:+00130:-00057:000000.0000:02537
02538:+00020:+00189:-00011:000000.0000:02538
02539:-00022:+00182:+00052:000000.0000:02539
02540:-00078:+00181:+00056:000000.0000:02540
02541:-00101:+00182:+00006:000000.0000:02541
02542:-00066:+00137:-00020:000000.0000:02542
02543:-00047:+00174:-00007:000000.0000:02543
02544:-00058:+00133:-00114:000000.0000:02544
02545:+00031:+00012:-00127:000000.0000:02545
02546:+00080:-00060:-00078:000000.0000:02546
02547:+00077:-00161:-00009:000000.0000:02547
02548:+00075:-00146:-00014:000000.0000:02548
02549:+00019:-00127:-00100:000000.0000:02549
02550:+00009:-00087:-00034:000000.0000:02550
02551:+00079:+00000:+00043:000000.0000:02551
02552:+00107:-00078:+00043:000000.0000:02552
02553:+00109:-00013:+00017:000000.0000:02553
02554:+00055:-00073:+00095:000000.0000:02554
02555:+00035:-00178:+00172:000000.0000:02555
02556:+00062:-00236:-00001:000000.0000:02556
02557:+00093:-00268:+00031:000000.0000:02557
02558:+00094:-00029:+00173:000000.0000:02558
02559:+00053:-00127:+00050:000000.0000:02559
02560:+00022:-00060:-00064:000000.0000:02560
02561:+00042:-00008:-00036:000000.0000:02561
02562:+00060:+00043:-00004:000000.0000:02562
02563:+00003:+00021:-00029:000000.0000:02563
02564:-00042:-00029:-00127:000000.0000:02564
02565:-00065:+00050:-00074:000000.0000:02565
02566:-00113:+00007:-00037:000000.0000:02566
02567:-00081:+00034:-00019:000000.0000:02567
02568:-00053:+00070:-00012:000000.0000:02568
02569:-00047:+00089:+00036:000000.0000:02569
02570:-00075:+00111:+00061:000000.0000:02570
02571:-00108:+00077:+00021:000000.0000:02571
02572:-00173:+00078:+00019:000000.0000:02572
02573:-00155:+00056:+00023:000000.0000:02573
02574:-00161:+00110:-00115:000000.0000:02574
02575:-00077:+00091:-00171:000000.0000:02575
02576:-00073:+00020:-00101:000000.0000:02576
02577:-00103:+00040:-00106:000000.0000:02577
02578:-00193:-00005:-00109:000000.0000:02578
02579:-00127:-00080:+00034:000000.0000:02579
02580:-00084:-00111:+00057:000000.0000:02580
02581:-00026:-00111:+00012:000000.0000:02581
02582:-00046:-00139:+00058:000000.0000:02582
02583:-00094:-00176:+00096:000000.0000:02583
02584:-00092:-00109:+00085:000000.0000:02584
02585:-00005:-00156:+00104:000000.0000:02585
02586:+00060:-00139:+00070:000000.0000:02586
02587:+00123:-00166:+00070:000000.0000:02587
02588:+00110:-00192:+00113:000000.0000:02588
02589:+00046:-00200:+00051:000000.0000:02589
02590:-00080:-00178:-00020:000000.0000:02590
02591:-00091:-00186:+00003:000000.0000:02591
02592:-00107:-00224:-00009:000000.0000:02592
02593:-00081:-00184:-00067:000000.0000:02593
02594:+00013:-00128:-00122:000000.0000:02594
02595:+00049:-00041:-00134:000000.0000:02595
02596:+00076:-00020:-00152:000000.0000:02596
02597:+00077:+00004:-00253:000000.0000:02597
02598:+00036:+00003:-00149:000000.0000:02598
02599:-00019:+00022:-00124:000000.0000:02599
02600:-00045:-00021:-00115:000000.0000:02600
02601:-00039:-00007:-00109:000000.0000:02601
02602:+00005:+00026:-00071:000000.0000:02602
02603:+00029:+00094:-00043:000000.0000:02603
02604:+00012:+00089:-00042:000000.0000:02604
02605:+00018:+00115:-00058:000000.0000:02605
02606:+00027:+00131:-00089:000000.0000:02606
02607:-00001:+00139:-00056:000000.0000:02607
02608:-00065:+00125:-00068:000000.0000:02608
02609:-00071:+00117:-00051:000000.0000:02609
02610:-00058:+00089:-00044:000000.0000:02610
02611:-00118:+00155:-00088:000000.0000:02611
02612:-00176:+00127:-00093:000000.0000:02612
02613:-00168:+00126:+00076:000000.0000:02613
02614:-00144:+00116:+00056:000000.0000:02614
02615:-00001:+00129:-00048:000000.0000:02615
02616:+00062:+00133:+00003:000000.0000:02616
02617:+00059:+00133:+00024:000000.0000:02617
02618:-00010:+00169:+00026:000000.0000:02618
02619:-00036:+00162:+00030:000000.0000:02619
02620:-00057:+00155:+00049:000000.0000:02620
02621:-00072:+00155:+00037:000000.0000:02621
02622:-00066:+00144:+00028:000000.0000:02622
02623:-00066:+00142:-00034:000000.0000:02623
02624:-00024:+00029:-00193:000000.0000:02624
02625:+00018:-00018:-00112:000000.0000:02625
02626:+00028:-00131:+00006:000000.0000:02626
02627:-00025:-00196:-00044:000000.0000:02627
02628:-00026:-00168:-00136:000000.0000:02628
02629:+00009:-00141:-00069:000000.0000:02629
02630:+00047:+00019:+00030:000000.0000:02630
02631:+00026:-00039:-00014:000000.0000:02631
02632:+00005:-00013:-00026:000000.0000:02632
02633:+00019:-00080:+00033:000000.0000:02633
02634:-00008:-00117:+00080:000000.0000:02634
02635:+00051:-00233:+00062:000000.0000:02635
02636:+00134:-00213:+00029:000000.0000:02636
02637:+00196:-00193:+00115:000000.0000:02637
02638:+00160:-00143:+00103:000000.0000:02638
02639:+00106:-00016:-00017:000000.0000:02639
02640:+00086:-00027:-00051:000000.0000:02640
02641:+00085:+00031:-00005:000000.0000:02641
02642:+00083:-00047:+00009:000000.0000:02642
02643:+00070:-00052:-00048:000000.0000:02643
02644:+00021:-00026:-00095:000000.0000:02644
02645:-00102:-00030:-00048:000000.0000:02645
02646:-00131:-00028:-00041:000000.0000:02646
02647:-00174:-00002:-00094:000000.0000:02647
02648:-00140:+00015:+00022:000000.0000:02648
02649:-00123:+00018:+00090:000000.0000:02649
02650:-00157:+00031:+00081:000000.0000:02650
02651:-00148:+00068:+00010:000000.0000:02651
02652:-00151:+00073:-00058:000000.0000:02652
02653:-00165:+00106:-00109:000000.0000:02653
02654:-00175:+00077:-00110:000000.0000:02654
02655:-00156:+00019:-00103:000000.0000:02655
02656:-00168:-00020:-00076:000000.0000:02656
02657:-00153:-00066:+00017:000000.0000:02657
02658:-00155:-00079:-00015:000000.0000:02658
02659:-00132:-00043:-00032:000000.0000:02659
02660:-00084:-00101:+00031:000000.0000:02660
02661:-00062:-00099:+00083:000000.0000:02661
02662:-00022:-00113:-00016:000000.0000:02662
02663:-00026:-00135:+00124:000000.0000:02663
02664:-00019:-00141:+00173:000000.0000:02664
02665:+00076:-00147:+00087:000000.0000:02665
02666:+00064:-00144:+00017:000000.0000:02666
02667:+00061:-00145:+00114:000000.0000:02667
02668:+00025:-00193:+00099:000000.0000:02668
02669:-00003:-00159:-00021:000000.0000:02669
02670:+00019:-00195:-00035:000000.0000:02670
02671:-00021:-00144:-00021:000000.0000:02671
02672:-00016:-00192:-00064:000000.0000:02672
02673:+00040:-00161:-00084:000000.0000:02673
02674:+00110:-00058:-00122:000000.0000:02674
02675:+00098:+00005:-00191:000000.0000:02675
02676:+00094:+00032:-00221:000000.0000:02676
02677:+00025:-00034:-00221:000000.0000:02677
02678:+00020:+00038:-00105:000000.0000:02678
02679:+00034:+00023:-00105:000000.0000:02679
02680:+00002:+00093:-00184:000000.0000:02680
02681:+00033:+00110:-00154:000000.0000:02681
02682:+00045:+00055:-00064:000000.0000:02682
02683:+00005:+00089:-00051:000000.0000:02683
02684:-00020:+00120:-00122:000000.0000:02684
02685:-00005:+00136:-00111:000000.0000:02685
02686:+00002:+00123:-00051:000000.0000:02686
02687:+00000:+00177:-00080:000000.0000:02687
02688:+00011:+00093:-00060:000000.0000:02688
02689:-00060:+00073:-00041:000000.0000:02689
02690:-00128:+00132:+00006:000000.0000:02690
02691:-00109:+00087:+00006:000000.0000:02691
02692:-00126:+00120:-00019:000000.0000:02692
02693:-00109:+00139:+00004:000000.0000:02693
02694:-00063:+00174:+00051:000000.0000:02694
02695:+00022:+00148:+00024:000000.0000:02695
02696:+00036:+00160:-00041:000000.0000:02696
02697:+00037:+00152:-00060:000000.0000:02697
02698:+00014:+00163:-00004:000000.0000:02698
02699:-00002:+00160:+00011:000000.0000:02699
02700:+00012:+00148:+00020:000000.0000:02700
02701:+00045:+00209:-00006:000000.0000:02701
02702:+00042:+00184:-00067:000000.0000:02702
02703:+00067:+00173:-00121:000000.0000:02703
02704:+00002:+00040:-00143:000000.0000:02704
02705:-00062:-00139:-00074:000000.0000:02705
02706:-00114:-00270:-00130:000000.0000:02706
02707:-00144:-00283:-00131:000000.0000:02707
02708:-00087:-00134:-00068:000000.0000:02708
02709:-00058:-00145:-00044:000000.0000:02709
02710:+00047:-00006:-00123:000000.0000:02710
02711:+00140:+00030:+00062:000000.0000:02711
02712:+00150:+00001:+00157:000000.0000:02712
02713:+00092:-00111:+00104:000000.0000:02713
02714:+00126:-00184:-00050:000000.0000:02714
02715:+00168:-00208:+00030:000000.0000:02715
02716:+00175:-00226:+00218:000000.0000:02716
02717:+00126:-00154:+00054:000000.0000:02717
02718:+00087:-00103:-00025:000000.0000:02718
02719:+00104:-00025:-00001:000000.0000:02719
02720:+00074:+00045:-00045:000000.0000:02720
02721:+00078:+00051:-00118:000000.0000:02721
02722:+00109:+00041:-00072:000000.0000:02722
02723:+00092:-00009:-00063:000000.0000:02723
02724:-00003:+00013:-00099:000000.0000:02724
02725:-00084:-00044:-00128:000000.0000:02725
02726:-00133:+00016:-00036:000000.0000:02726
02727:-00153:+00021:+00010:000000.0000:02727
02728:-00095:+00005:+00063:000000.0000:02728
02729:-00105:+00052:-00001:000000.0000:02729
02730:-00158:+00053:+00007:000000.0000:02730
02731:-00162:+00064:+00025:000000.0000:02731
02732:-00156:+00044:-00059:000000.0000:02732
02733:-00114:+00019:-00094:000000.0000:02733
02734:-00074:+00016:-00015:000000.0000:02734
02735:-00071:-00044:-00019:000000.0000:02735
02736:-00099:-00027:-00015:000000.0000:02736
02737:-00143:-00031:+00021:000000.0000:02737
02738:-00142:-00040:+00033:000000.0000:02738
02739:-00074:-00016:+00002:000000.0000:02739
02740:+00021:-00085:+00116:000000.0000:02740
02741:+00071:-00115:+00084:000000.0000:02741
02742:+00044:-00192:+00064:000000.0000:02742
02743:+00141:-00130:+00071:000000.0000:02743
02744:+00199:-00256:+00015:000000.0000:02744
02745:+00158:-00190:-00012:000000.0000:02745
02746:+00110:-00231:+00081:000000.0000:02746
02747:+00040:-00283:-00060:000000.0000:02747
02748:-00041:-00139:-00049:000000.0000:02748
02749:+00070:-00229:+00048:000000.0000:02749
02750:+00122:-00120:-00085:000000.0000:02750
02751:+00070:-00173:-00131:000000.0000:02751
02752:+00125:-00097:-00056:000000.0000:02752
02753:+00099:-00111:-00140:000000.0000:02753
02754:+00090:-00071:-00175:000000.0000:02754
02755:+00022:-00009:-00125:000000.0000:02755
02756:+00012:-00003:-00110:000000.0000:02756
02757:-00010:+00053:-00126:000000.0000:02757
02758:-00006:+00012:-00130:000000.0000:02758
02759:+00003:+00112:-00127:000000.0000:02759
02760:+00015:+00128:-00133:000000.0000:02760
02761:-00017:+00058:-00146:000000.0000:02761
02762:-00037:+00110:-00126:000000.0000:02762
02763:-00020:+00089:-00125:000000.0000:02763
02764:+00021:+00071:-00114:000000.0000:02764
02765:+00020:+00095:-00072:000000.0000:02765
02766:+00009:+00126:-00066:000000.0000:02766
02767:-00018:+00110:-00053:000000.0000:02767
02768:-00053:+00112:+00006:000000.0000:02768
02769:-00029:+00102:+00034:000000.0000:02769
02770:-00085:+00125:+00053:000000.0000:02770
02771:-00075:+00067:+00036:000000.0000:02771
02772:-00082:+00084:+00011:000000.0000:02772
02773:-00020:+00085:+00011:000000.0000:02773
02774:-00007:+00122:-00003:000000.0000:02774
02775:-00005:+00088:-00014:000000.0000:02775
02776:+00017:+00123:-00033:000000.0000:02776
02777:+00005:+00131:+00003:000000.0000:02777
02778:+00030:+00127:-00012:000000.0000:02778
02779:+00037:+00135:-00035:000000.0000:02779
02780:+00039:+00138:-00026:000000.0000:02780
02781:+00026:+00151:-00054:000000.0000:02781
02782:+00018:+00113:-00074:000000.0000:02782
02783:-00009:+00050:-00047:000000.0000:02783
02784:-00060:-00008:-00041:000000.0000:02784
02785:-00075:-00087:-00060:000000.0000:02785
02786:-00085:-00171:-00034:000000.0000:02786
02787:+00009:-00173:+00016:000000.0000:02787
02788:+00095:-00051:+00033:000000.0000:02788
02789:+00103:-00064:-00014:000000.0000:02789
02790:+00178:-00025:-00043:000000.0000:02790
02791:+00132:+00020:-00032:000000.0000:02791
02792:+00099:-00037:+00022:000000.0000:02792
02793:+00062:-00108:-00010:000000.0000:02793
02794:+00046:-00205:-00144:000000.0000:02794
02795:+00040:-00219:-00009:000000.0000:02795
02796:+00069:-00186:+00052:000000.0000:02796
02797:+00093:-00066:-00043:000000.0000:02797
02798:+00108:-00029:-00138:000000.0000:02798
02799:+00146:-00031:-00080:000000.0000:02799
02800:+00173:+00026:-00049:000000.0000:02800
02801:+00146:+00031:-00032:000000.0000:02801
02802:+00128:+00007:+00008:000000.0000:02802
02803:+00065:+00035:+00062:000000.0000:02803
02804:+00009:+00019:+00001:000000.0000:02804
02805:-00092:-00053:+00000:000000.0000:02805
02806:-00137:+00035:+00049:000000.0000:02806
02807:-00135:-00002:+00106:000000.0000:02807
02808:-00155:+00007:+00093:000000.0000:02808
02809:-00194:+00008:-00040:000000.0000:02809
02810:-00206:-00006:-00038:000000.0000:02810
02811:-00201:+00079:-00011:000000.0000:02811
02812:-00189:+00001:-00074:000000.0000:02812
02813:-00134:+00034:-00108:000000.0000:02813
02814:-00105:+00017:-00069:000000.0000:02814
02815:-00099:-00033:-00026:000000.0000:02815
02816:-00070:-00015:+00034:000000.0000:02816
02817:-00057:-00037:+00080:000000.0000:02817
02818:-00050:-00039:+00075:000000.0000:02818
02819:-00025:-00065:+00054:000000.0000:02819
02820:+00132:-00079:+00141:000000.0000:02820
02821:+00093:-00143:+00090:000000.0000:02821
02822:+00109:-00142:+00032:000000.0000:02822
02823:+00156:-00158:+00062:000000.0000:02823
02824:+00097:-00272:+00063:000000.0000:02824
02825:+00084:-00119:+00008:000000.0000:02825
02826:+00023:-00233:-00063:000000.0000:02826
02827:-00013:-00210:-00061:000000.0000:02827
02828:+00006:-00144:+00065:000000.0000:02828
02829:+00019:-00260:+00017:000000.0000:02829
02830:-00030:-00113:-00091:000000.0000:02830
02831:-00054:-00166:-00110:000000.0000:02831
02832:-00034:-00074:-00072:000000.0000:02832
02833:+00022:-00100:-00099:000000.0000:02833
02834:+00033:-00038:-00149:000000.0000:02834
02835:+00019:-00016:-00135:000000.0000:02835
02836:+00051:+00040:-00143:000000.0000:02836
02837:+00071:+00066:-00111:000000.0000:02837
02838:+00041:+00026:-00128:000000.0000:02838
02839:+00001:+00069:-00153:000000.0000:02839
02840:-00007:+00038:-00141:000000.0000:02840
02841:-00007:+00124:-00121:000000.0000:02841
02842:-00020:+00076:-00101:000000.0000:02842
02843:-00008:+00112:-00098:000000.0000:02843
02844:+00028:+00105:-00118:000000.0000:02844
02845:+00022:+00124:-00112:000000.0000:02845
02846:+00010:+00136:-00020:000000.0000:02846
02847:+00001:+00122:+00017:000000.0000:02847
02848:-00030:+00163:-00002:000000.0000:02848
02849:-00059:+00132:-00001:000000.0000:02849
02850:-00090:+00138:+00019:000000.0000:02850
02851:-00097:+00149:+00042:000000.0000:02851
02852:-00058:+00164:+00014:000000.0000:02852
02853:-00006:+00135:-00003:000000.0000:02853
02854:+00016:+00153:-00036:000000.0000:02854
02855:+00001:+00165:-00037:000000.0000:02855
02856:-00033:+00085:-00052:000000.0000:02856
02857:-00049:+00130:-00066:000000.0000:02857
02858:+00012:+00136:-00047:000000.0000:02858
02859:+00036:+00102:-00029:000000.0000:02859
02860:-00038:+00116:-00129:000000.0000:02860
02861:-00063:+00121:-00073:000000.0000:02861
02862:-00106:+00089:-00026:000000.0000:02862
02863:-00138:+00011:-00019:000000.0000:02863
02864:-00130:-00017:-00073:000000.0000:02864
02865:-00043:-00040:-00115:000000.0000:02865
02866:+00047:-00121:-00173:000000.0000:02866
02867:+00069:-00120:-00094:000000.0000:02867
02868:+00069:-00063:+00020:000000.0000:02868
02869:+00062:-00012:+00068:000000.0000:02869
02870:+00054:-00036:-00084:000000.0000:02870
02871:+00112:-00009:-00076:000000.0000:02871
02872:+00157:-00015:-00017:000000.0000:02872
02873:+00112:-00100:-00075:000000.0000:02873
02874:+00046:-00158:-00119:000000.0000:02874
02875:+00037:-00210:-00077:000000.0000:02875
02876:+00050:-00189:+00004:000000.0000:02876
02877:+00064:-00143:-00053:000000.0000:02877
02878:+00124:-00141:-00164:000000.0000:02878
02879:+00153:-00066:-00147:000000.0000:02879
02880:+00169:+00027:-00059:000000.0000:02880
02881:+00109:+00017:-00067:000000.0000:02881
02882:+00048:+00040:-00052:000000.0000:02882
02883:-00016:-00012:+00105:000000.0000:02883
02884:-00065:+00019:+00103:000000.0000:02884
02885:-00046:+00000:+00047:000000.0000:02885
02886:-00042:-00040:+00020:000000.0000:02886
02887:-00130:-00034:+00116:000000.0000:02887
02888:-00164:+00001:+00122:000000.0000:02888
02889:-00221:+00000:+00048:000000.0000:02889
02890:-00255:+00054:+00047:000000.0000:02890
02891:-00233:+00051:+00008:000000.0000:02891
02892:-00160:+00052:-00095:000000.0000:02892
02893:-00128:-00007:-00059:000000.0000:02893
02894:-00132:+00011:-00026:000000.0000:02894
02895:-00137:+00030:-00007:000000.0000:02895
02896:-00161:-00026:+00004:000000.0000:02896
02897:-00097:-00007:+00016:000000.0000:02897
02898:-00108:-00089:+00019:000000.0000:02898
02899:-00085:-00097:+00128:000000.0000:02899
02900:-00020:-00058:+00134:000000.0000:02900
02901:-00005:-00170:+00009:000000.0000:02901
02902:+00063:-00117:+00033:000000.0000:02902
02903:+00086:-00179:+00046:000000.0000:02903
02904:+00082:-00163:-00029:000000.0000:02904
02905:+00081:-00207:-00066:000000.0000:02905
02906:+00071:-00242:-00013:000000.0000:02906
02907:+00007:-00198:-00010:000000.0000:02907
02908:-00072:-00279:+00046:000000.0000:02908
02909:-00074:-00218:+00063:000000.0000:02909
02910:-00054:-00200:-00035:000000.0000:02910
02911:+00041:-00124:-00126:000000.0000:02911
02912:+00088:-00114:-00108:000000.0000:02912
02913:+00091:-00084:-00108:000000.0000:02913
02914:+00035:-00049:-00159:000000.0000:02914
02915:-00010:-00017:-00169:000000.0000:02915
02916:-00026:+00012:-00174:000000.0000:02916
02917:-00036:+00006:-00163:000000.0000:02917
02918:-00011:+00065:-00177:000000.0000:02918
02919:+00022:+00072:-00187:000000.0000:02919
02920:+00023:+00078:-00192:000000.0000:02920
02921:+00016:+00088:-00181:000000.0000:02921
02922:-00037:+00111:-00122:000000.0000:02922
02923:-00030:+00117:-00076:000000.0000:02923
02924:-00005:+00112:-00098:000000.0000:02924
02925:-00004:+00115:-00113:000000.0000:02925
02926:-00020:+00144:-00009:000000.0000:02926
02927:-00072:+00137:-00018:000000.0000:02927
02928:-00097:+00134:-00079:000000.0000:02928
02929:-00113:+00102:-00030:000000.0000:02929
02930:-00117:+00150:-00008:000000.0000:02930
02931:-00075:+00087:+00002:000000.0000:02931
02932:-00087:+00123:-00048:000000.0000:02932
02933:-00086:+00129:-00015:000000.0000:02933
02934:-00096:+00168:+00047:000000.0000:02934
02935:-00096:+00140:+00005:000000.0000:02935
02936:-00049:+00126:-00028:000000.0000:02936
02937:-00008:+00146:-00009:000000.0000:02937
02938:+00028:+00098:+00034:000000.0000:02938
02939:+00039:+00028:+00007:000000.0000:02939
02940:+00013:+00031:-00014:000000.0000:02940
02941:-00017:-00022:+00017:000000.0000:02941
02942:-00108:-00002:-00002:000000.0000:02942
02943:-00136:-00024:-00064:000000.0000:02943
02944:-00091:-00016:-00041:000000.0000:02944
02945:+00039:-00060:-00001:000000.0000:02945
02946:+00117:-00081:+00037:000000.0000:02946
02947:+00114:-00077:-00034:000000.0000:02947
02948:+00066:-00124:-00026:000000.0000:02948
02949:-00026:-00142:-00052:000000.0000:02949
02950:-00070:-00089:-00068:000000.0000:02950
02951:-00077:-00112:-00082:000000.0000:02951
02952:-00016:-00179:-00129:000000.0000:02952
02953:+00014:-00140:-00109:000000.0000:02953
02954:+00072:-00115:-00061:000000.0000:02954
02955:+00137:-00103:-00072:000000.0000:02955
02956:+00119:-00030:-00166:000000.0000:02956
02957:+00166:-00036:-00151:000000.0000:02957
02958:+00157:+00024:-00030:000000.0000:02958
02959:+00136:+00002:-00011:000000.0000:02959
02960:+00080:-00005:+00050:000000.0000:02960
02961:+00055:-00037:+00138:000000.0000:02961
02962:+00007:-00019:+00055:000000.0000:02962
02963:-00055:-00027:+00012:000000.0000:02963
02964:-00056:-00043:+00040:000000.0000:02964
02965:-00048:+00022:+00065:000000.0000:02965
02966:-00061:-00006:+00016:000000.0000:02966
02967:-00151:+00065:-00014:000000.0000:02967
02968:-00198:+00039:-00001:000000.0000:02968
02969:-00245:+00049:+00020:000000.0000:02969
02970:-00214:+00074:-00029:000000.0000:02970
02971:-00184:+00041:-00083:000000.0000:02971
02972:-00169:+00026:-00050:000000.0000:02972
02973:-00156:-00005:+00023:000000.0000:02973
02974:-00109:-00006:+00059:000000.0000:02974
02975:-00065:-00021:-00020:000000.0000:02975
02976:-00061:-00065:-00032:000000.0000:02976
02977:-00040:-00036:+00114:000000.0000:02977
02978:+00016:-00066:+00096:000000.0000:02978
02979:+00044:-00094:-00011:000000.0000:02979
02980:+00044:-00160:+00006:000000.0000:02980
02981:-00008:-00195:+00006:000000.0000:02981
02982:+00008:-00133:+00016:000000.0000:02982
02983:+00016:-00236:-00035:000000.0000:02983
02984:+00035:-00229:+00002:000000.0000:02984
02985:-00007:-00228:-00001:000000.0000:02985
02986:-00029:-00221:-00043:000000.0000:02986
02987:-00066:-00207:-00039:000000.0000:02987
02988:-00027:-00136:-00035:000000.0000:02988
02989:-00012:-00111:-00093:000000.0000:02989
02990:+00032:-00066:-00129:000000.0000:02990
02991:+00110:-00047:-00144:000000.0000:02991
02992:+00064:+00027:-00079:000000.0000:02992
02993:-00041:-00031:-00070:000000.0000:02993
02994:-00016:+00017:-00140:000000.0000:02994
02995:-00009:+00026:-00185:000000.0000:02995
02996:+00066:+00066:-00144:000000.0000:02996
02997:+00031:+00072:-00088:000000.0000:02997
02998:+00004:+00085:-00175:000000.0000:02998
02999:-00001:+00106:-00151:000000.0000:02999
03000:+00015:+00108:-00056:000000.0000:03000
03001:+00011:+00141:-00070:000000.0000:03001
03002:-00003:+00172:-00086:000000.0000:03002
03003:+00003:+00168:-00068:000000.0000:03003
03004:-00024:+00148:-00026:000000.0000:03004
03005:-00018:+00133:-00014:000000.0000:03005
03006:-00062:+00132:-00018:000000.0000:03006
03007:-00063:+00167:-00007:000000.0000:03007
03008:-00108:+00144:+00006:000000.0000:03008
03009:-00130:+00140:+00000:000000.0000:03009
03010:-00092:+00158:+00016:000000.0000:03010
03011:-00099:+00194:+00007:000000.0000:03011
03012:-00058:+00139:-00049:000000.0000:03012
03013:-00051:+00140:-00057:000000.0000:03013
03014:-00032:+00137:-00052:000000.0000:03014
03015:-00007:+00103:-00030:000000.0000:03015
03016:+00029:+00119:-00051:000000.0000:03016
03017:-00021:+00168:-00031:000000.0000:03017
03018:-00018:+00121:-00023:000000.0000:03018
03019:+00000:+00074:-00031:000000.0000:03019
03020:+00035:+00085:-00034:000000.0000:03020
03021:+00037:+00006:+00063:000000.0000:03021
03022:+00027:+00013:+00024:000000.0000:03022
03023:-00041:+00011:-00006:000000.0000:03023
03024:-00035:+00006:-00052:000000.0000:03024
03025:+00002:-00020:+00017:000000.0000:03025
03026:+00074:-00026:+00047:000000.0000:03026
03027:+00117:-00089:+00014:000000.0000:03027
03028:+00133:-00061:+00018:000000.0000:03028
03029:+00145:-00168:-00035:000000.0000:03029
03030:+00115:-00202:-00108:000000.0000:03030
03031:+00094:-00107:-00142:000000.0000:03031
03032:+00015:-00179:-00145:000000.0000:03032
03033:-00018:-00207:-00153:000000.0000:03033
03034:-00019:-00173:-00093:000000.0000:03034
03035:+00071:-00113:-00015:000000.0000:03035
03036:+00110:-00137:-00050:000000.0000:03036
03037:+00100:-00116:-00176:000000.0000:03037
03038:+00137:-00018:-00136:000000.0000:03038
03039:+00094:-00015:-00013:000000.0000:03039
03040:+00057:+00009:-00023:000000.0000:03040
03041:+00008:-00002:+00019:000000.0000:03041
03042:-00063:+00017:+00117:000000.0000:03042
03043:-00102:-00040:+00062:000000.0000:03043
03044:-00048:-00049:+00006:000000.0000:03044
03045:-00023:+00004:+00056:000000.0000:03045
03046:-00046:-00028:+00032:000000.0000:03046
03047:-00125:+00093:-00044:000000.0000:03047
03048:-00187:+00007:-00095:000000.0000:03048
03049:-00184:+00046:-00031:000000.0000:03049
03050:-00233:+00074:-00045:000000.0000:03050
03051:-00207:+00034:-00114:000000.0000:03051
03052:-00190:+00066:-00094:000000.0000:03052
03053:-00104:+00019:-00034:000000.0000:03053
03054:+00007:+00018:+00149:000000.0000:03054
03055:+00091:+00033:+00018:000000.0000:03055
03056:+00041:-00010:-00026:000000.0000:03056
03057:+00035:+00000:+00060:000000.0000:03057
03058:+00054:-00038:+00097:000000.0000:03058
03059:-00028:-00174:-00006:000000.0000:03059
03060:+00091:-00154:+00050:000000.0000:03060
03061:+00088:-00232:+00063:000000.0000:03061
03062:+00057:-00159:+00023:000000.0000:03062
03063:+00064:-00247:+00027:000000.0000:03063
03064:+00031:-00221:-00001:000000.0000:03064
03065:-00058:-00268:-00053:000000.0000:03065
03066:-00008:-00258:-00031:000000.0000:03066
03067:-00001:-00240:-00020:000000.0000:03067
03068:+00029:-00283:+00000:000000.0000:03068
03069:+00055:-00140:-00025:000000.0000:03069
03070:+00042:-00122:-00056:000000.0000:03070
03071:+00071:-00061:-00093:000000.0000:03071
03072:+00022:-00076:-00089:000000.0000:03072
03073:+00014:-00085:-00129:000000.0000:03073
03074:+00054:-00006:-00156:000000.0000:03074
03075:+00103:-00017:-00151:000000.0000:03075
03076:+00114:+00025:-00177:000000.0000:03076
03077:+00122:+00005:-00233:000000.0000:03077
03078:+00088:+00021:-00137:000000.0000:03078
03079:+00068:+00094:-00127:000000.0000:03079
03080:+00032:+00080:-00144:000000.0000:03080
03081:-00006:+00101:-00112:000000.0000:03081
03082:-00004:+00112:-00089:000000.0000:03082
03083:+00053:+00126:-00090:000000.0000:03083
03084:+00079:+00124:-00036:000000.0000:03084
03085:+00028:+00145:+00000:000000.0000:03085
03086:-00051:+00121:-00079:000000.0000:03086
03087:-00044:+00131:-00037:000000.0000:03087
03088:-00053:+00143:+00017:000000.0000:03088
03089:-00098:+00144:+00035:000000.0000:03089
03090:-00079:+00168:-00044:000000.0000:03090
03091:-00047:+00171:-00055:000000.0000:03091
03092:-00034:+00163:-00027:000000.0000:03092
03093:-00007:+00162:-00041:000000.0000:03093
03094:-00007:+00213:-00065:000000.0000:03094
03095:+00047:+00171:-00055:000000.0000:03095
03096:+00021:+00151:-00009:000000.0000:03096
03097:-00008:+00155:-00020:000000.0000:03097
03098:-00024:+00042:-00012:000000.0000:03098
03099:-00027:-00008:-00001:000000.0000:03099
03100:-00042:-00057:-00005:000000.0000:03100
03101:-00034:-00050:-00026:000000.0000:03101
03102:+00005:-00060:+00020:000000.0000:03102
03103:+00014:-00082:+00019:000000.0000:03103
03104:+00090:+00041:-00042:000000.0000:03104
03105:+00106:+00068:-00030:000000.0000:03105
03106:+00083:+00088:-00032:000000.0000:03106
03107:+00107:-00035:-00033:000000.0000:03107
03108:+00083:+00054:-00082:000000.0000:03108
03109:+00121:+00042:-00095:000000.0000:03109
03110:+00137:-00062:-00050:000000.0000:03110
03111:+00113:-00044:-00052:000000.0000:03111
03112:+00136:-00061:-00059:000000.0000:03112
03113:+00166:-00036:-00076:000000.0000:03113
03114:+00143:-00076:-00132:000000.0000:03114
03115:+00098:-00059:-00181:000000.0000:03115
03116:+00080:-00051:-00171:000000.0000:03116
03117:+00067:-00060:-00091:000000.0000:03117
03118:+00074:-00087:-00099:000000.0000:03118
03119:+00007:-00072:-00039:000000.0000:03119
03120:+00010:-00049:+00019:000000.0000:03120
03121:+00023:-00071:+00018:000000.0000:03121
03122:+00014:-00028:+00005:000000.0000:03122
03123:-00025:+00035:+00057:000000.0000:03123
03124:-00025:+00026:+00107:000000.0000:03124
03125:+00022:+00003:+00061:000000.0000:03125
03126:+00023:+00021:+00023:000000.0000:03126
03127:-00041:-00006:+00072:000000.0000:03127
03128:-00129:+00012:+00025:000000.0000:03128
03129:-00126:+00009:-00084:000000.0000:03129
03130:-00119:+00019:-00079:000000.0000:03130
03131:-00105:+00004:+00017:000000.0000:03131
03132:-00108:+00022:-00012:000000.0000:03132
03133:-00115:+00073:-00041:000000.0000:03133
03134:-00041:+00013:-00056:000000.0000:03134
03135:-00044:+00058:-00028:000000.0000:03135
03136:-00017:+00078:+00000:000000.0000:03136
03137:+00018:+00020:+00021:000000.0000:03137
03138:+00025:-00016:+00008:000000.0000:03138
03139:-00039:-00069:+00037:000000.0000:03139
03140:-00095:-00128:+00121:000000.0000:03140
03141:-00038:-00110:+00132:000000.0000:03141
03142:-00050:-00190:+00007:000000.0000:03142
03143:+00022:-00022:-00102:000000.0000:03143
03144:+00064:-00208:+00012:000000.0000:03144
03145:+00030:-00205:+00021:000000.0000:03145
03146:+00080:-00125:+00005:000000.0000:03146
03147:+00096:-00243:-00054:000000.0000:03147
03148:-00005:-00179:-00084:000000.0000:03148
03149:-00019:-00157:+00002:000000.0000:03149
03150:+00036:-00173:-00045:000000.0000:03150
03151:+00038:-00164:-00118:000000.0000:03151
03152:+00094:-00070:-00117:000000.0000:03152
03153:+00083:-00055:-00059:000000.0000:03153
03154:+00107:-00016:-00124:000000.0000:03154
03155:+00153:-00070:-00165:000000.0000:03155
03156:+00135:-00032:-00148:000000.0000:03156
03157:+00007:-00034:-00181:000000.0000:03157
03158:-00008:-00016:-00217:000000.0000:03158
03159:+00006:+00025:-00144:000000.0000:03159
03160:+00032:+00010:-00123:000000.0000:03160
03161:+00023:+00063:-00102:000000.0000:03161
03162:+00044:+00074:-00075:000000.0000:03162
03163:+00023:+00073:-00045:000000.0000:03163
03164:-00003:+00101:-00051:000000.0000:03164
03165:+00015:+00056:-00058:000000.0000:03165
03166:-00036:+00097:-00059:000000.0000:03166
03167:-00065:+00099:-00023:000000.0000:03167
03168:-00100:+00103:-00013:000000.0000:03168
03169:-00115:+00113:-00047:000000.0000:03169
03170:-00127:+00116:-00031:000000.0000:03170
03171:-00093:+00100:+00017:000000.0000:03171
03172:-00087:+00114:-00019:000000.0000:03172
03173:-00069:+00189:-00033:000000.0000:03173
03174:-00069:+00184:-00008:000000.0000:03174
03175:-00031:+00170:-00024:000000.0000:03175
03176:+00007:+00230:-00061:000000.0000:03176
03177:+00005:+00086:-00046:000000.0000:03177
03178:-00028:+00044:-00037:000000.0000:03178
03179:-00093:+00000:-00075:000000.0000:03179
03180:-00094:-00036:-00058:000000.0000:03180
03181:-00062:-00040:-00009:000000.0000:03181
03182:-00029:-00020:+00032:000000.0000:03182
03183:-00011:+00011:+00009:000000.0000:03183
03184:+00079:+00048:+00033:000000.0000:03184
03185:+00115:+00024:-00017:000000.0000:03185
03186:+00141:+00047:-00018:000000.0000:03186
03187:+00106:-00064:+00011:000000.0000:03187
03188:+00061:-00143:+00011:000000.0000:03188
03189:+00052:-00176:-00103:000000.0000:03189
03190:+00139:-00125:-00119:000000.0000:03190
03191:+00148:-00118:-00066:000000.0000:03191
03192:+00151:-00160:-00141:000000.0000:03192
03193:+00087:-00102:-00220:000000.0000:03193
03194:+00084:-00081:-00207:000000.0000:03194
03195:+00111:-00127:-00076:000000.0000:03195
03196:+00105:-00133:-00061:000000.0000:03196
03197:+00104:-00083:-00077:000000.0000:03197
03198:+00120:-00096:-00035:000000.0000:03198
03199:+00070:-00024:-00048:000000.0000:03199
03200:+00036:-00015:-00025:000000.0000:03200
03201:+00024:-00023:+00095:000000.0000:03201
03202:-00045:-00032:+00114:000000.0000:03202
03203:-00065:-00066:+00055:000000.0000:03203
03204:-00037:-00058:+00073:000000.0000:03204
03205:-00054:+00002:+00092:000000.0000:03205
03206:-00085:-00020:+00009:000000.0000:03206
03207:-00076:+00010:-00055:000000.0000:03207
03208:-00124:+00029:-00030:000000.0000:03208
03209:-00176:+00046:+00015:000000.0000:03209
03210:-00169:+00053:-00027:000000.0000:03210
03211:-00206:+00026:-00027:000000.0000:03211
03212:-00110:+00071:+00032:000000.0000:03212
03213:-00080:+00107:-00032:000000.0000:03213
03214:-00045:+00014:-00046:000000.0000:03214
03215:-00162:-00050:+00019:000000.0000:03215
03216:-00187:-00059:+00027:000000.0000:03216
03217:-00160:-00099:+00019:000000.0000:03217
03218:-00059:-00100:+00099:000000.0000:03218
03219:+00042:-00085:+00047:000000.0000:03219
03220:+00021:-00058:+00042:000000.0000:03220
03221:+00074:-00106:+00097:000000.0000:03221
03222:+00157:-00045:+00107:000000.0000:03222
03223:-00010:-00195:-00085:000000.0000:03223
03224:-00082:-00136:-00076:000000.0000:03224
03225:-00088:-00155:+00059:000000.0000:03225
03226:-00141:-00162:+00076:000000.0000:03226
03227:-00018:-00179:-00017:000000.0000:03227
03228:+00036:-00272:-00081:000000.0000:03228
03229:+00065:-00207:-00106:000000.0000:03229
03230:+00089:-00147:-00131:000000.0000:03230
03231:+00022:-00083:-00121:000000.0000:03231
03232:-00036:-00033:-00166:000000.0000:03232
03233:+00003:+00017:-00284:000000.0000:03233
03234:+00034:-00034:-00146:000000.0000:03234
03235:+00057:+00032:-00070:000000.0000:03235
03236:+00073:-00024:-00163:000000.0000:03236
03237:+00077:+00021:-00217:000000.0000:03237
03238:+00049:+00021:-00166:000000.0000:03238
03239:+00029:+00099:-00090:000000.0000:03239
03240:+00022:+00117:-00042:000000.0000:03240
03241:+00043:+00149:-00095:000000.0000:03241
03242:+00038:+00130:-00118:000000.0000:03242
03243:+00024:+00145:-00012:000000.0000:03243
03244:-00017:+00124:-00022:000000.0000:03244
03245:-00094:+00113:-00087:000000.0000:03245
03246:-00116:+00136:-00096:000000.0000:03246
03247:-00084:+00112:-00044:000000.0000:03247
03248:-00129:+00133:-00047:000000.0000:03248
03249:-00132:+00157:-00028:000000.0000:03249
03250:-00132:+00178:+00028:000000.0000:03250
03251:-00164:+00183:+00043:000000.0000:03251
03252:-00077:+00149:+00039:000000.0000:03252
03253:-00015:+00182:+00024:000000.0000:03253
03254:-00006:+00147:+00037:000000.0000:03254
03255:-00010:+00162:+00017:000000.0000:03255
03256:-00066:+00044:-00078:000000.0000:03256
03257:-00094:+00019:-00019:000000.0000:03257
03258:-00098:-00013:-00019:000000.0000:03258
03259:-00088:+00002:-00122:000000.0000:03259
03260:-00015:-00018:-00056:000000.0000:03260
03261:-00021:-00019:+00007:000000.0000:03261
03262:+00037:+00078:+00038:000000.0000:03262
03263:+00083:+00119:-00131:000000.0000:03263
03264:+00130:+00054:-00164:000000.0000:03264
03265:+00081:+00050:+00025:000000.0000:03265
03266:+00015:-00048:+00144:000000.0000:03266
03267:-00006:-00083:+00056:000000.0000:03267
03268:-00012:-00072:-00146:000000.0000:03268
03269:+00093:-00081:-00112:000000.0000:03269
03270:+00113:-00067:-00055:000000.0000:03270
03271:+00081:-00098:-00133:000000.0000:03271
03272:+00073:-00082:-00214:000000.0000:03272
03273:+00073:-00096:-00175:000000.0000:03273
03274:+00094:-00191:-00038:000000.0000:03274
03275:+00072:-00151:-00057:000000.0000:03275
03276:+00081:-00136:-00054:000000.0000:03276
03277:+00077:-00145:+00039:000000.0000:03277
03278:+00026:-00123:+00050:000000.0000:03278
03279:+00021:-00120:+00046:000000.0000:03279
03280:-00027:-00053:+00107:000000.0000:03280
03281:-00081:-00002:+00086:000000.0000:03281
03282:-00067:+00017:+00051:000000.0000:03282
03283:-00047:+00057:+00018:000000.0000:03283
03284:-00083:+00047:+00045:000000.0000:03284
03285:-00146:+00024:+00063:000000.0000:03285
03286:-00179:-00034:-00030:000000.0000:03286
03287:-00187:+00045:-00075:000000.0000:03287
03288:-00184:-00005:-00072:000000.0000:03288
03289:-00161:+00033:-00031:000000.0000:03289
03290:-00077:+00047:-00031:000000.0000:03290
03291:-00060:+00060:-00011:000000.0000:03291
03292:-00056:+00041:-00009:000000.0000:03292
03293:-00101:+00054:-00012:000000.0000:03293
03294:-00112:+00062:-00023:000000.0000:03294
03295:-00117:-00081:-00001:000000.0000:03295
03296:-00105:-00094:+00141:000000.0000:03296
03297:-00083:-00157:+00171:000000.0000:03297
03298:-00110:-00160:+00052:000000.0000:03298
03299:-00059:-00117:+00070:000000.0000:03299
03300:+00015:-00110:+00144:000000.0000:03300
03301:-00047:-00114:+00011:000000.0000:03301
03302:+00006:-00084:+00010:000000.0000:03302
03303:+00021:-00137:-00004:000000.0000:03303
03304:-00023:-00178:-00039:000000.0000:03304
03305:-00006:-00169:+00014:000000.0000:03305
03306:-00043:-00203:+00008:000000.0000:03306
03307:-00134:-00142:-00043:000000.0000:03307
03308:-00058:-00183:-00098:000000.0000:03308
03309:-00017:-00078:-00114:000000.0000:03309
03310:+00095:-00102:-00052:000000.0000:03310
03311:+00115:-00016:-00074:000000.0000:03311
03312:+00039:-00050:-00154:000000.0000:03312
03313:-00023:-00035:-00205:000000.0000:03313
03314:-00024:-00053:-00145:000000.0000:03314
03315:-00041:-00021:-00146:000000.0000:03315
03316:-00005:-00027:-00163:000000.0000:03316
03317:-00009:+00035:-00143:000000.0000:03317
03318:-00008:+00062:-00139:000000.0000:03318
03319:+00033:+00114:-00097:000000.0000:03319
03320:+00004:+00112:-00038:000000.0000:03320
03321:-00029:+00082:-00065:000000.0000:03321
03322:+00021:+00136:-00087:000000.0000:03322
03323:+00006:+00101:-00039:000000.0000:03323
03324:-00017:+00153:-00001:000000.0000:03324
03325:-00060:+00104:-00034:000000.0000:03325
03326:-00077:+00191:-00079:000000.0000:03326
03327:-00057:+00170:-00062:000000.0000:03327
03328:-00062:+00137:-00045:000000.0000:03328
03329:-00085:+00153:-00041:000000.0000:03329
03330:-00096:+00144:-00049:000000.0000:03330
03331:-00079:+00156:-00028:000000.0000:03331
03332:-00089:+00155:-00070:000000.0000:03332
03333:-00059:+00153:-00076:000000.0000:03333
03334:-00026:+00178:-00018:000000.0000:03334
03335:-00009:+00194:-00011:000000.0000:03335
03336:+00001:+00155:-00065:000000.0000:03336
03337:-00085:+00086:-00069:000000.0000:03337
03338:-00116:+00012:-00036:000000.0000:03338
03339:-00101:+00027:-00008:000000.0000:03339
03340:-00034:+00095:-00097:000000.0000:03340
03341:+00028:+00067:-00196:000000.0000:03341
03342:+00139:+00056:-00169:000000.0000:03342
03343:+00152:+00026:+00035:000000.0000:03343
03344:+00123:+00017:+00095:000000.0000:03344
03345:-00006:+00002:+00047:000000.0000:03345
03346:-00028:-00058:-00063:000000.0000:03346
03347:-00017:-00062:-00099:000000.0000:03347
03348:+00019:-00110:-00100:000000.0000:03348
03349:+00029:-00037:-00063:000000.0000:03349
03350:+00015:-00175:-00067:000000.0000:03350
03351:+00016:-00185:-00109:000000.0000:03351
03352:+00009:-00112:-00155:000000.0000:03352
03353:+00046:-00099:-00077:000000.0000:03353
03354:+00039:-00093:-00092:000000.0000:03354
03355:+00008:-00151:-00213:000000.0000:03355
03356:+00009:-00077:-00071:000000.0000:03356
03357:+00044:-00133:+00075:000000.0000:03357
03358:-00007:-00157:+00089:000000.0000:03358
03359:+00014:-00062:-00019:000000.0000:03359
03360:+00036:-00049:+00040:000000.0000:03360
03361:+00080:+00057:+00162:000000.0000:03361
03362:+00074:-00040:+00073:000000.0000:03362
03363:+00031:-00004:+00047:000000.0000:03363
03364:-00058:-00031:+00075:000000.0000:03364
03365:-00119:-00035:+00058:000000.0000:03365
03366:-00159:-00043:+00051:000000.0000:03366
03367:-00176:-00019:+00042:000000.0000:03367
03368:-00192:+00065:-00003:000000.0000:03368
03369:-00193:+00024:-00031:000000.0000:03369
03370:-00163:+00025:-00062:000000.0000:03370
03371:-00161:+00010:+00037:000000.0000:03371
03372:-00136:+00021:-00017:000000.0000:03372
03373:-00155:-00006:-00109:000000.0000:03373
03374:-00192:+00042:-00077:000000.0000:03374
03375:-00174:+00034:-00029:000000.0000:03375
03376:-00142:-00055:-00005:000000.0000:03376
03377:-00144:-00060:+00065:000000.0000:03377
03378:-00041:-00089:+00130:000000.0000:03378
03379:-00058:-00098:+00158:000000.0000:03379
03380:-00048:-00115:+00055:000000.0000:03380
03381:+00075:-00072:+00044:000000.0000:03381
03382:+00049:-00208:+00035:000000.0000:03382
03383:+00018:-00114:+00011:000000.0000:03383
03384:-00008:-00172:-00037:000000.0000:03384
03385:-00060:-00136:-00082:000000.0000:03385
03386:-00060:-00129:+00045:000000.0000:03386
03387:+00008:-00252:+00053:000000.0000:03387
03388:-00036:-00145:-00043:000000.0000:03388
03389:-00042:-00210:-00067:000000.0000:03389
03390:+00008:-00174:-00028:000000.0000:03390
03391:+00063:-00123:-00054:000000.0000:03391
03392:+00117:-00103:-00069:000000.0000:03392
03393:+00109:+00006:-00101:000000.0000:03393
03394:+00106:+00029:-00164:000000.0000:03394
03395:+00111:+00047:-00202:000000.0000:03395
03396:+00141:-00010:-00190:000000.0000:03396
03397:+00134:-00039:-00219:000000.0000:03397
03398:+00133:-00005:-00184:000000.0000:03398
03399:+00070:+00059:-00156:000000.0000:03399
03400:+00059:+00112:-00163:000000.0000:03400
03401:+00037:+00132:-00174:000000.0000:03401
03402:+00019:+00131:-00107:000000.0000:03402
03403:-00021:+00121:-00063:000000.0000:03403
03404:-00058:+00053:-00136:000000.0000:03404
03405:-00144:+00104:-00127:000000.0000:03405
03406:-00120:+00095:-00051:000000.0000:03406
03407:-00161:+00109:-00069:000000.0000:03407
03408:-00162:+00105:-00102:000000.0000:03408
03409:-00157:+00096:-00048:000000.0000:03409
03410:-00160:+00092:+00024:000000.0000:03410
03411:-00152:+00195:+00012:000000.0000:03411
03412:-00103:+00123:-00020:000000.0000:03412
03413:-00081:+00158:+00027:000000.0000:03413
03414:-00025:+00200:+00060:000000.0000:03414
03415:+00078:+00183:+00021:000000.0000:03415
03416:+00076:+00126:-00076:000000.0000:03416
03417:+00022:+00095:-00061:000000.0000:03417
03418:+00004:+00077:+00004:000000.0000:03418
03419:+00012:+00052:-00107:000000.0000:03419
03420:+00072:+00035:-00175:000000.0000:03420
03421:+00163:+00042:-00085:000000.0000:03421
03422:+00214:+00018:-00004:000000.0000:03422
03423:+00200:-00084:-00025:000000.0000:03423
03424:+00142:-00093:-00124:000000.0000:03424
03425:+00142:-00088:+00017:000000.0000:03425
03426:+00070:-00088:+00044:000000.0000:03426
03427:+00002:-00126:-00048:000000.0000:03427
03428:-00017:-00094:+00004:000000.0000:03428
03429:-00060:-00155:+00094:000000.0000:03429
03430:-00013:-00210:+00028:000000.0000:03430
03431:+00030:-00219:-00053:000000.0000:03431
03432:+00138:-00129:-00006:000000.0000:03432
03433:+00188:+00003:+00081:000000.0000:03433
03434:+00185:-00016:-00146:000000.0000:03434
03435:+00170:-00022:-00155:000000.0000:03435
03436:+00090:-00037:+00126:000000.0000:03436
03437:+00033:-00072:+00129:000000.0000:03437
03438:-00030:-00080:-00008:000000.0000:03438
03439:-00038:-00075:-00054:000000.0000:03439
03440:-00018:-00019:+00112:000000.0000:03440
03441:+00003:-00008:+00082:000000.0000:03441
03442:+00016:+00036:-00106:000000.0000:03442
03443:+00005:+00035:-00051:000000.0000:03443
03444:-00029:+00045:+00014:000000.0000:03444
03445:-00028:+00027:+00014:000000.0000:03445
03446:-00050:+00006:+00026:000000.0000:03446
03447:-00123:+00028:+00012:000000.0000:03447
03448:-00185:+00014:-00015:000000.0000:03448
03449:-00188:+00006:-00063:000000.0000:03449
03450:-00154:+00077:-00029:000000.0000:03450
03451:-00075:-00007:+00008:000000.0000:03451
03452:-00054:-00052:-00054:000000.0000:03452
03453:-00053:+00017:-00109:000000.0000:03453
03454:-00039:-00082:+00028:000000.0000:03454
03455:-00077:-00074:+00080:000000.0000:03455
03456:-00152:-00105:+00016:000000.0000:03456
03457:-00055:-00144:+00122:000000.0000:03457
03458:-00009:-00103:+00082:000000.0000:03458
03459:+00024:-00151:+00099:000000.0000:03459
03460:+00222:-00076:+00172:000000.0000:03460
03461:+00236:-00145:-00082:000000.0000:03461
03462:+00152:-00122:-00209:000000.0000:03462
03463:+00140:-00147:-00086:000000.0000:03463
03464:+00105:-00204:-00098:000000.0000:03464
03465:+00029:-00141:-00098:000000.0000:03465
03466:+00093:-00180:-00191:000000.0000:03466
03467:+00144:-00148:-00251:000000.0000:03467
03468:+00116:-00095:-00188:000000.0000:03468
03469:+00087:-00009:-00070:000000.0000:03469
03470:+00080:+00016:-00148:000000.0000:03470
03471:+00012:-00026:-00147:000000.0000:03471
03472:+00091:+00040:-00116:000000.0000:03472
03473:+00053:+00037:-00092:000000.0000:03473
03474:+00049:+00047:-00111:000000.0000:03474
03475:-00005:+00052:-00080:000000.0000:03475
03476:-00012:+00051:-00103:000000.0000:03476
03477:-00015:+00139:-00095:000000.0000:03477
03478:-00080:+00087:-00055:000000.0000:03478
03479:-00074:+00105:-00036:000000.0000:03479
03480:-00048:+00133:-00016:000000.0000:03480
03481:-00019:+00149:-00086:000000.0000:03481
03482:-00002:+00141:-00112:000000.0000:03482
03483:-00014:+00135:-00044:000000.0000:03483
03484:-00067:+00132:-00016:000000.0000:03484
03485:-00075:+00124:-00051:000000.0000:03485
03486:-00083:+00105:-00061:000000.0000:03486
03487:-00065:+00129:-00007:000000.0000:03487
03488:-00050:+00133:+00021:000000.0000:03488
03489:+00006:+00144:+00033:000000.0000:03489
03490:+00101:+00204:-00001:000000.0000:03490
03491:+00125:+00201:+00034:000000.0000:03491
03492:+00108:+00191:-00008:000000.0000:03492
03493:+00030:+00150:-00014:000000.0000:03493
03494:-00009:+00111:-00007:000000.0000:03494
03495:-00013:+00027:+00016:000000.0000:03495
03496:-00070:-00039:-00043:000000.0000:03496
03497:-00064:-00049:-00081:000000.0000:03497
03498:-00064:-00067:-00119:000000.0000:03498
03499:-00101:+00063:-00167:000000.0000:03499
03500:+00017:+00072:-00147:000000.0000:03500
03501:+00114:+00056:-00036:000000.0000:03501
03502:+00137:+00029:+00025:000000.0000:03502
03503:+00117:-00024:-00002:000000.0000:03503
03504:+00076:-00067:-00089:000000.0000:03504
03505:+00071:-00104:-00035:000000.0000:03505
03506:+00055:-00061:+00004:000000.0000:03506
03507:+00039:-00120:-00098:000000.0000:03507
03508:+00071:-00029:-00090:000000.0000:03508
03509:+00094:-00086:-00027:000000.0000:03509
03510:+00075:-00090:-00061:000000.0000:03510
03511:+00101:-00075:-00118:000000.0000:03511
03512:+00112:-00122:-00123:000000.0000:03512
03513:+00142:-00108:-00039:000000.0000:03513
03514:+00135:-00023:+00005:000000.0000:03514
03515:+00122:+00017:+00008:000000.0000:03515
03516:+00063:-00117:+00077:000000.0000:03516
03517:-00017:-00001:+00016:000000.0000:03517
03518:-00032:-00043:-00005:000000.0000:03518
03519:-00059:-00085:+00090:000000.0000:03519
03520:-00077:-00016:+00101:000000.0000:03520
03521:-00068:-00071:+00053:000000.0000:03521
03522:-00052:-00034:+00007:000000.0000:03522
03523:-00092:-00032:+00042:000000.0000:03523
03524:-00083:-00007:+00017:000000.0000:03524
03525:-00081:+00003:-00031:000000.0000:03525
03526:-00111:-00049:-00004:000000.0000:03526
03527:-00220:-00007:+00002:000000.0000:03527
03528:-00239:+00012:-00025:000000.0000:03528
03529:-00191:-00036:-00084:000000.0000:03529
03530:-00121:+00001:-00099:000000.0000:03530
03531:-00100:+00066:-00047:000000.0000:03531
03532:-00098:-00023:-00032:000000.0000:03532
03533:-00122:-00067:-00050:000000.0000:03533
03534:-00139:-00042:-00001:000000.0000:03534
03535:-00088:-00126:+00085:000000.0000:03535
03536:-00056:-00145:+00025:000000.0000:03536
03537:-00070:-00235:-00041:000000.0000:03537
03538:+00009:-00106:+00123:000000.0000:03538
03539:+00044:-00199:+00086:000000.0000:03539
03540:-00003:-00103:-00067:000000.0000:03540
03541:+00012:-00186:+00016:000000.0000:03541
03542:+00012:-00207:+00053:000000.0000:03542
03543:+00056:-00108:+00054:000000.0000:03543
03544:+00085:-00184:-00149:000000.0000:03544
03545:+00038:-00103:-00157:000000.0000:03545
03546:-00051:-00106:-00027:000000.0000:03546
03547:+00012:-00074:-00146:000000.0000:03547
03548:+00038:-00100:-00198:000000.0000:03548
03549:+00069:-00037:-00112:000000.0000:03549
03550:+00041:-00002:-00058:000000.0000:03550
03551:-00007:+00031:-00117:000000.0000:03551
03552:+00073:+00003:-00162:000000.0000:03552
03553:+00089:+00048:-00113:000000.0000:03553
03554:+00053:-00050:-00046:000000.0000:03554
03555:+00103:+00075:-00089:000000.0000:03555
03556:+00100:+00014:-00073:000000.0000:03556
03557:+00055:+00027:-00036:000000.0000:03557
03558:-00035:+00088:-00004:000000.0000:03558
03559:-00080:+00070:-00003:000000.0000:03559
03560:-00117:+00112:+00001:000000.0000:03560
03561:-00117:+00055:-00039:000000.0000:03561
03562:-00105:+00138:-00071:000000.0000:03562
03563:-00096:+00082:-00040:000000.0000:03563
03564:-00092:+00059:-00059:000000.0000:03564
03565:-00095:+00113:-00116:000000.0000:03565
03566:-00107:+00123:-00069:000000.0000:03566
03567:-00109:+00136:+00035:000000.0000:03567
03568:-00112:+00138:-00024:000000.0000:03568
03569:-00016:+00178:-00064:000000.0000:03569
03570:+00060:+00217:+00019:000000.0000:03570
03571:+00048:+00177:+00019:000000.0000:03571
03572:+00057:+00206:-00008:000000.0000:03572
03573:+00063:+00250:+00014:000000.0000:03573
03574:+00048:+00222:-00043:000000.0000:03574
03575:+00047:+00163:-00124:000000.0000:03575
03576:+00012:+00063:-00156:000000.0000:03576
03577:+00017:-00067:-00044:000000.0000:03577
03578:-00020:-00097:-00068:000000.0000:03578
03579:-00056:-00061:-00177:000000.0000:03579
03580:-00042:+00063:-00125:000000.0000:03580
03581:-00020:+00069:-00048:000000.0000:03581
03582:+00027:+00060:-00055:000000.0000:03582
03583:+00045:-00057:-00075:000000.0000:03583
03584:+00018:-00095:-00023:000000.0000:03584
03585:-00069:-00114:+00068:000000.0000:03585
03586:-00080:-00117:-00062:000000.0000:03586
03587:-00037:-00088:-00071:000000.0000:03587
03588:+00018:-00153:+00002:000000.0000:03588
03589:-00009:-00017:-00084:000000.0000:03589
03590:-00007:-00132:-00117:000000.0000:03590
03591:-00003:-00155:-00117:000000.0000:03591
03592:-00015:-00107:-00122:000000.0000:03592
03593:+00044:-00174:-00126:000000.0000:03593
03594:+00130:-00030:-00020:000000.0000:03594
03595:+00134:-00026:+00062:000000.0000:03595
03596:+00142:+00047:+00012:000000.0000:03596
03597:+00074:+00026:+00017:000000.0000:03597
03598:+00024:+00014:+00085:000000.0000:03598
03599:+00033:-00014:+00170:000000.0000:03599
03600:-00017:-00079:+00181:000000.0000:03600
03601:-00060:-00051:+00136:000000.0000:03601
03602:-00107:-00068:+00157:000000.0000:03602
03603:-00110:+00013:+00107:000000.0000:03603
03604:-00124:+00043:+00064:000000.0000:03604
03605:-00143:+00016:+00063:000000.0000:03605
03606:-00188:-00037:-00014:000000.0000:03606
03607:-00199:-00025:-00069:000000.0000:03607
03608:-00247:-00005:-00025:000000.0000:03608
03609:-00270:+00044:-00004:000000.0000:03609
03610:-00247:+00076:-00117:000000.0000:03610
03611:-00168:-00010:-00164:000000.0000:03611
03612:-00150:-00068:-00070:000000.0000:03612
03613:-00154:-00045:+00038:000000.0000:03613
03614:-00088:-00072:+00147:000000.0000:03614
03615:-00048:-00067:-00008:000000.0000:03615
03616:-00048:-00042:-00003:000000.0000:03616
03617:+00052:+00003:+00140:000000.0000:03617
03618:+00045:-00087:+00047:000000.0000:03618
03619:+00052:-00098:-00070:000000.0000:03619
03620:+00085:-00148:-00032:000000.0000:03620
03621:-00053:-00225:+00028:000000.0000:03621
03622:-00079:-00134:+00040:000000.0000:03622
03623:-00077:-00228:+00052:000000.0000:03623
03624:-00078:-00138:-00053:000000.0000:03624
03625:-00045:-00196:-00045:000000.0000:03625
03626:+00100:-00117:-00027:000000.0000:03626
03627:+00114:-00155:-00092:000000.0000:03627
03628:+00154:-00071:-00130:000000.0000:03628
03629:+00080:-00101:-00123:000000.0000:03629
03630:-00030:-00036:-00075:000000.0000:03630
03631:-00028:+00001:-00078:000000.0000:03631
03632:-00054:+00016:-00073:000000.0000:03632
03633:-00013:-00018:-00102:000000.0000:03633
03634:+00006:-00005:-00107:000000.0000:03634
03635:+00038:+00077:-00102:000000.0000:03635
03636:+00081:+00095:-00118:000000.0000:03636
03637:+00056:+00103:-00168:000000.0000:03637
03638:+00005:+00115:-00136:000000.0000:03638
03639:-00004:+00099:-00056:000000.0000:03639
03640:-00036:+00105:-00085:000000.0000:03640
03641:-00083:+00123:-00123:000000.0000:03641
03642:-00088:+00125:-00116:000000.0000:03642
03643:-00111:+00111:-00083:000000.0000:03643
03644:-00090:+00147:-00080:000000.0000:03644
03645:-00075:+00104:-00060:000000.0000:03645
03646:-00094:+00111:-00050:000000.0000:03646
03647:-00134:+00059:-00029:000000.0000:03647
03648:-00170:+00160:-00002:000000.0000:03648
03649:-00106:+00141:-00002:000000.0000:03649
03650:-00060:+00141:-00032:000000.0000:03650
03651:-00011:+00183:+00006:000000.0000:03651
03652:+00012:+00200:+00035:000000.0000:03652
03653:+00008:+00195:+00023:000000.0000:03653
03654:-00039:+00140:-00042:000000.0000:03654
03655:-00012:+00075:-00037:000000.0000:03655
03656:+00005:+00044:-00016:000000.0000:03656
03657:-00019:+00103:-00072:000000.0000:03657
03658:+00006:+00064:-00200:000000.0000:03658
03659:+00059:+00024:-00174:000000.0000:03659
03660:+00049:-00115:+00002:000000.0000:03660
03661:+00020:-00185:-00032:000000.0000:03661
03662:-00052:-00068:-00054:000000.0000:03662
03663:-00015:-00029:-00050:000000.0000:03663
03664:-00007:-00073:-00060:000000.0000:03664
03665:-00006:-00098:-00127:000000.0000:03665
03666:+00021:-00086:-00056:000000.0000:03666
03667:+00019:-00175:+00031:000000.0000:03667
03668:-00032:-00253:+00005:000000.0000:03668
03669:-00036:-00184:-00123:000000.0000:03669
03670:+00046:-00249:-00030:000000.0000:03670
03671:+00103:-00198:+00070:000000.0000:03671
03672:+00150:-00115:-00036:000000.0000:03672
03673:+00159:-00061:-00024:000000.0000:03673
03674:+00047:-00046:+00105:000000.0000:03674
03675:-00069:+00016:-00016:000000.0000:03675
03676:-00030:+00013:-00016:000000.0000:03676
03677:-00036:-00060:+00071:000000.0000:03677
03678:-00055:-00004:+00084:000000.0000:03678
03679:-00012:+00020:+00037:000000.0000:03679
03680:-00070:-00052:-00039:000000.0000:03680
03681:-00162:-00025:-00005:000000.0000:03681
03682:-00177:+00046:+00037:000000.0000:03682
03683:-00175:+00024:+00052:000000.0000:03683
03684:-00147:+00051:-00008:000000.0000:03684
03685:-00133:+00098:-00023:000000.0000:03685
03686:-00090:+00124:-00040:000000.0000:03686
03687:-00153:+00064:-00090:000000.0000:03687
03688:-00196:-00001:-00084:000000.0000:03688
03689:-00226:-00082:+00020:000000.0000:03689
03690:-00222:-00090:+00054:000000.0000:03690
03691:-00171:-00077:+00025:000000.0000:03691
03692:-00118:-00083:+00000:000000.0000:03692
03693:+00025:+00018:+00044:000000.0000:03693
03694:+00021:-00032:+00066:000000.0000:03694
03695:-00022:-00141:-00058:000000.0000:03695
03696:+00047:-00111:+00141:000000.0000:03696
03697:-00028:-00166:+00189:000000.0000:03697
03698:-00049:-00114:+00012:000000.0000:03698
03699:-00057:-00190:-00072:000000.0000:03699
03700:-00117:-00178:-00011:000000.0000:03700
03701:-00022:-00161:+00122:000000.0000:03701
03702:+00084:-00193:-00114:000000.0000:03702
03703:+00089:-00146:-00183:000000.0000:03703
03704:+00077:-00132:-00079:000000.0000:03704
03705:+00058:-00050:-00045:000000.0000:03705
03706:+00018:-00060:-00104:000000.0000:03706
03707:+00063:-00033:-00153:000000.0000:03707
03708:+00012:-00037:-00101:000000.0000:03708
03709:-00023:-00013:-00098:000000.0000:03709
03710:+00012:+00025:-00088:000000.0000:03710
03711:-00034:+00036:-00109:000000.0000:03711
03712:-00037:+00063:-00137:000000.0000:03712
03713:+00018:+00070:-00145:000000.0000:03713
03714:-00003:+00123:-00065:000000.0000:03714
03715:+00034:+00137:-00062:000000.0000:03715
03716:+00007:+00103:-00074:000000.0000:03716
03717:+00012:+00131:-00061:000000.0000:03717
03718:+00047:+00141:-00078:000000.0000:03718
03719:+00000:+00117:-00048:000000.0000:03719
03720:-00041:+00102:-00025:000000.0000:03720
03721:-00076:+00112:-00083:000000.0000:03721
03722:-00077:+00141:-00109:000000.0000:03722
03723:-00088:+00108:-00049:000000.0000:03723
03724:-00101:+00110:-00026:000000.0000:03724
03725:-00094:+00104:-00039:000000.0000:03725
03726:-00101:+00125:-00049:000000.0000:03726
03727:-00032:+00114:-00009:000000.0000:03727
03728:-00005:+00170:-00035:000000.0000:03728
03729:-00023:+00234:-00038:000000.0000:03729
03730:-00006:+00215:-00051:000000.0000:03730
03731:+00026:+00180:+00016:000000.0000:03731
03732:+00047:+00192:+00018:000000.0000:03732
03733:+00023:+00221:-00034:000000.0000:03733
03734:+00040:+00137:-00093:000000.0000:03734
03735:+00065:-00033:-00100:000000.0000:03735
03736:+00073:-00059:-00112:000000.0000:03736
03737:+00024:-00243:-00066:000000.0000:03737
03738:-00032:-00206:-00052:000000.0000:03738
03739:-00112:-00140:-00041:000000.0000:03739
03740:-00050:-00070:-00038:000000.0000:03740
03741:+00030:-00055:-00013:000000.0000:03741
03742:+00076:-00060:+00013:000000.0000:03742
03743:+00020:-00074:+00080:000000.0000:03743
03744:+00036:-00215:+00063:000000.0000:03744
03745:+00086:-00284:+00014:000000.0000:03745
03746:+00185:-00285:+00050:000000.0000:03746
03747:+00179:-00146:+00103:000000.0000:03747
03748:+00116:-00044:+00089:000000.0000:03748
03749:+00071:-00083:-00013:000000.0000:03749
03750:+00050:+00069:-00018:000000.0000:03750
03751:+00072:+00052:+00037:000000.0000:03751
03752:+00048:+00043:+00030:000000.0000:03752
03753:+00008:-00016:-00061:000000.0000:03753
03754:+00029:-00034:-00056:000000.0000:03754
03755:-00043:+00011:-00093:000000.0000:03755
03756:-00110:-00046:-00071:000000.0000:03756
03757:-00202:+00007:-00065:000000.0000:03757
03758:-00176:+00014:+00024:000000.0000:03758
03759:-00159:+00054:+00047:000000.0000:03759
03760:-00179:+00081:+00007:000000.0000:03760
03761:-00144:+00119:+00033:000000.0000:03761
03762:-00111:+00079:+00000:000000.0000:03762
03763:-00086:+00065:-00064:000000.0000:03763
03764:-00099:+00051:-00045:000000.0000:03764
03765:-00105:-00061:+00037:000000.0000:03765
03766:-00106:-00046:+00057:000000.0000:03766
03767:-00055:-00005:-00008:000000.0000:03767
03768:-00073:-00067:-00010:000000.0000:03768
03769:-00046:-00047:-00005:000000.0000:03769
03770:+00023:-00076:+00124:000000.0000:03770
03771:+00027:-00063:+00024:000000.0000:03771
03772:+00092:-00076:-00011:000000.0000:03772
03773:+00066:-00207:-00126:000000.0000:03773
03774:+00057:-00144:+00017:000000.0000:03774
03775:+00100:-00202:-00004:000000.0000:03775
03776:+00092:-00190:-00057:000000.0000:03776
03777:+00078:-00243:-00035:000000.0000:03777
03778:+00068:-00227:-00034:000000.0000:03778
03779:+00051:-00151:-00024:000000.0000:03779
03780:+00094:-00148:-00054:000000.0000:03780
03781:+00157:-00110:-00109:000000.0000:03781
03782:+00106:-00127:-00141:000000.0000:03782
03783:+00094:-00050:-00089:000000.0000:03783
03784:+00082:-00023:-00108:000000.0000:03784
03785:+00045:-00058:-00124:000000.0000:03785
03786:+00019:+00035:-00112:000000.0000:03786
03787:-00029:+00026:-00104:000000.0000:03787
03788:-00072:+00056:-00133:000000.0000:03788
03789:-00056:+00040:-00107:000000.0000:03789
03790:-00021:+00045:-00072:000000.0000:03790
03791:+00006:+00127:-00071:000000.0000:03791
03792:+00025:+00038:-00104:000000.0000:03792
03793:+00006:+00079:-00104:000000.0000:03793
03794:+00043:+00119:-00034:000000.0000:03794
03795:+00008:+00126:-00024:000000.0000:03795
03796:-00051:+00156:-00070:000000.0000:03796
03797:-00025:+00106:-00069:000000.0000:03797
03798:-00026:+00132:+00016:000000.0000:03798
03799:-00042:+00138:+00033:000000.0000:03799
03800:-00029:+00116:-00030:000000.0000:03800
03801:-00019:+00150:-00042:000000.0000:03801
03802:-00021:+00103:-00034:000000.0000:03802
03803:-00002:+00154:-00054:000000.0000:03803
03804:-00025:+00124:-00081:000000.0000:03804
03805:-00008:+00119:-00045:000000.0000:03805
03806:+00013:+00117:-00021:000000.0000:03806
03807:+00006:+00141:-00026:000000.0000:03807
03808:+00060:+00205:-00027:000000.0000:03808
03809:+00033:+00135:-00018:000000.0000:03809
03810:+00007:+00173:-00036:000000.0000:03810
03811:+00001:+00215:-00052:000000.0000:03811
03812:+00003:+00167:-00041:000000.0000:03812
03813:+00016:+00129:-00056:000000.0000:03813
03814:+00029:+00067:-00080:000000.0000:03814
03815:+00029:-00058:-00049:000000.0000:03815
03816:+00014:-00148:-00048:000000.0000:03816
03817:+00022:-00229:-00051:000000.0000:03817
03818:+00083:-00125:+00001:000000.0000:03818
03819:+00140:-00151:-00019:000000.0000:03819
03820:+00175:-00120:-00054:000000.0000:03820
03821:+00195:+00002:-00051:000000.0000:03821
03822:+00202:+00004:+00043:000000.0000:03822
03823:+00169:-00032:+00035:000000.0000:03823
03824:+00130:-00291:-00054:000000.0000:03824
03825:+00140:-00284:+00053:000000.0000:03825
03826:+00108:-00231:+00117:000000.0000:03826
03827:+00050:-00125:+00003:000000.0000:03827
03828:+00065:-00075:-00103:000000.0000:03828
03829:+00057:-00003:-00078:000000.0000:03829
03830:+00106:+00038:+00014:000000.0000:03830
03831:+00062:+00051:-00025:000000.0000:03831
03832:+00122:+00006:-00038:000000.0000:03832
03833:+00069:+00039:-00031:000000.0000:03833
03834:+00052:-00022:-00076:000000.0000:03834
03835:-00043:+00024:-00111:000000.0000:03835
03836:-00129:+00013:+00000:000000.0000:03836
03837:-00141:+00027:+00135:000000.0000:03837
03838:-00169:+00008:+00113:000000.0000:03838
03839:-00218:+00053:-00025:000000.0000:03839
03840:-00213:+00056:+00008:000000.0000:03840
03841:-00215:+00042:+00012:000000.0000:03841
03842:-00088:+00036:-00076:000000.0000:03842
03843:-00047:+00007:-00092:000000.0000:03843
03844:-00037:-00065:-00045:000000.0000:03844
03845:-00077:-00052:+00004:000000.0000:03845
03846:-00061:-00013:+00124:000000.0000:03846
03847:+00044:-00020:+00022:000000.0000:03847
03848:-00010:-00028:+00125:000000.0000:03848
03849:+00061:-00070:+00163:000000.0000:03849
03850:+00147:-00050:+00060:000000.0000:03850
03851:+00103:-00172:-00065:000000.0000:03851
03852:+00104:-00145:+00058:000000.0000:03852
03853:+00088:-00221:+00015:000000.0000:03853
03854:-00007:-00193:-00085:000000.0000:03854
03855:+00017:-00199:-00027:000000.0000:03855
03856:+00016:-00317:-00085:000000.0000:03856
03857:-00007:-00171:-00057:000000.0000:03857
03858:-00001:-00246:-00014:000000.0000:03858
03859:+00002:-00219:-00083:000000.0000:03859
03860:+00012:-00182:-00139:000000.0000:03860
03861:+00050:-00134:-00017:000000.0000:03861
03862:+00046:-00126:-00035:000000.0000:03862
03863:+00029:-00079:-00133:000000.0000:03863
03864:+00009:-00046:-00064:000000.0000:03864
03865:-00067:-00022:+00000:000000.0000:03865
03866:+00019:+00053:-00119:000000.0000:03866
03867:+00042:+00078:-00218:000000.0000:03867
03868:+00041:+00063:-00175:000000.0000:03868
03869:+00054:+00077:-00095:000000.0000:03869
03870:+00033:+00078:-00165:000000.0000:03870
03871:-00028:+00126:-00162:000000.0000:03871
03872:+00001:+00113:-00063:000000.0000:03872
03873:-00002:+00088:-00044:000000.0000:03873
03874:-00010:+00137:-00096:000000.0000:03874
03875:+00032:+00118:-00080:000000.0000:03875
03876:+00003:+00141:+00007:000000.0000:03876
03877:-00027:+00132:+00002:000000.0000:03877
03878:-00058:+00171:+00018:000000.0000:03878
03879:-00086:+00161:+00049:000000.0000:03879
03880:-00072:+00135:+00029:000000.0000:03880
03881:-00058:+00147:+00019:000000.0000:03881
03882:-00045:+00145:+00032:000000.0000:03882
03883:-00051:+00104:+00033:000000.0000:03883
03884:-00066:+00143:-00025:000000.0000:03884
03885:-00046:+00141:-00030:000000.0000:03885
03886:-00028:+00127:+00000:000000.0000:03886
03887:-00022:+00146:-00071:000000.0000:03887
03888:+00028:+00186:-00086:000000.0000:03888
03889:-00001:+00144:-00034:000000.0000:03889
03890:-00052:+00124:-00051:000000.0000:03890
03891:-00037:+00094:-00081:000000.0000:03891
03892:-00041:-00017:-00059:000000.0000:03892
03893:-00062:-00005:+00000:000000.0000:03893
03894:-00064:-00008:-00067:000000.0000:03894
03895:+00055:-00144:-00187:000000.0000:03895
03896:+00163:-00155:-00089:000000.0000:03896
03897:+00200:-00124:-00022:000000.0000:03897
03898:+00112:-00060:+00033:000000.0000:03898
03899:+00051:-00114:-00092:000000.0000:03899
03900:+00105:-00026:-00076:000000.0000:03900
03901:+00168:+00059:+00065:000000.0000:03901
03902:+00159:-00058:+00037:000000.0000:03902
03903:+00137:-00114:-00035:000000.0000:03903
03904:+00067:-00238:-00016:000000.0000:03904
03905:-00007:-00158:+00097:000000.0000:03905
03906:-00021:-00079:+00058:000000.0000:03906
03907:+00022:-00104:-00144:000000.0000:03907
03908:+00066:+00006:-00141:000000.0000:03908
03909:+00100:+00057:-00044:000000.0000:03909
03910:+00135:+00140:+00062:000000.0000:03910
03911:-00006:+00029:-00064:000000.0000:03911
03912:-00015:+00053:-00086:000000.0000:03912
03913:-00101:+00054:-00011:000000.0000:03913
03914:-00117:+00013:+00038:000000.0000:03914
03915:-00129:+00030:+00026:000000.0000:03915
03916:-00153:-00018:+00056:000000.0000:03916
03917:-00200:+00082:+00132:000000.0000:03917
03918:-00222:+00078:+00074:000000.0000:03918
03919:-00184:+00043:-00022:000000.0000:03919
03920:-00137:+00056:+00093:000000.0000:03920
03921:-00129:+00067:+00045:000000.0000:03921
03922:-00074:+00091:-00194:000000.0000:03922
03923:-00092:+00030:-00140:000000.0000:03923
03924:-00131:+00011:+00001:000000.0000:03924
03925:-00158:+00011:-00024:000000.0000:03925
03926:-00189:-00117:-00124:000000.0000:03926
03927:-00175:-00134:-00076:000000.0000:03927
03928:-00071:-00119:+00106:000000.0000:03928
03929:+00028:-00170:+00072:000000.0000:03929
03930:+00010:-00188:+00040:000000.0000:03930
03931:+00008:-00123:-00053:000000.0000:03931
03932:+00093:-00169:+00090:000000.0000:03932
03933:+00099:-00207:+00108:000000.0000:03933
03934:+00138:-00235:-00009:000000.0000:03934
03935:+00056:-00239:+00015:000000.0000:03935
03936:+00004:-00246:+00052:000000.0000:03936
03937:-00097:-00243:-00007:000000.0000:03937
03938:-00113:-00208:-00102:000000.0000:03938
03939:-00040:-00210:-00076:000000.0000:03939
03940:+00014:-00128:-00059:000000.0000:03940
03941:+00023:-00130:-00140:000000.0000:03941
03942:+00063:-00078:-00159:000000.0000:03942
03943:-00010:-00013:-00127:000000.0000:03943
03944:-00021:+00038:-00230:000000.0000:03944
03945:-00029:+00066:-00271:000000.0000:03945
03946:-00017:+00056:-00163:000000.0000:03946
03947:-00023:+00111:-00077:000000.0000:03947
03948:+00023:+00083:-00114:000000.0000:03948
03949:+00022:+00139:-00138:000000.0000:03949
03950:+00029:+00137:-00048:000000.0000:03950
03951:-00004:+00129:+00007:000000.0000:03951
03952:+00009:+00136:-00051:000000.0000:03952
03953:+00018:+00145:-00059:000000.0000:03953
03954:-00029:+00187:-00036:000000.0000:03954
03955:-00111:+00086:-00009:000000.0000:03955
03956:-00135:+00132:-00065:000000.0000:03956
03957:-00197:+00138:-00029:000000.0000:03957
03958:-00200:+00091:+00008:000000.0000:03958
03959:-00196:+00122:-00035:000000.0000:03959
03960:-00140:+00153:-00049:000000.0000:03960
03961:-00069:+00124:+00032:000000.0000:03961
03962:-00029:+00135:+00008:000000.0000:03962
03963:-00015:+00167:-00036:000000.0000:03963
03964:+00015:+00131:+00002:000000.0000:03964
03965:-00008:+00203:+00022:000000.0000:03965
03966:+00034:+00198:+00016:000000.0000:03966
03967:+00033:+00170:+00015:000000.0000:03967
03968:+00009:+00154:+00003:000000.0000:03968
03969:-00007:+00116:-00013:000000.0000:03969
03970:-00066:+00014:-00068:000000.0000:03970
03971:-00069:-00116:-00081:000000.0000:03971
03972:-00086:-00186:-00055:000000.0000:03972
03973:-00046:-00251:-00056:000000.0000:03973
03974:-00030:-00193:-00088:000000.0000:03974
03975:+00032:-00194:-00073:000000.0000:03975
03976:+00030:-00130:+00003:000000.0000:03976
03977:+00049:-00078:+00043:000000.0000:03977
03978:+00049:-00049:+00028:000000.0000:03978
03979:+00099:-00152:+00017:000000.0000:03979
03980:+00153:-00215:+00000:000000.0000:03980
03981:+00162:-00221:-00002:000000.0000:03981
03982:+00141:-00176:+00029:000000.0000:03982
03983:+00076:-00171:+00038:000000.0000:03983
03984:-00034:-00128:-00004:000000.0000:03984
03985:-00024:-00039:-00094:000000.0000:03985
03986:+00018:+00029:-00015:000000.0000:03986
03987:+00105:+00038:+00021:000000.0000:03987
03988:+00108:+00077:-00034:000000.0000:03988
03989:+00095:+00071:-00083:000000.0000:03989
03990:-00069:+00115:-00076:000000.0000:03990
03991:-00144:+00087:-00081:000000.0000:03991
03992:-00125:+00080:-00034:000000.0000:03992
03993:-00103:+00025:+00032:000000.0000:03993
03994:-00109:+00006:+00115:000000.0000:03994
03995:-00148:+00055:+00022:000000.0000:03995
03996:-00235:+00004:+00049:000000.0000:03996
03997:-00247:+00042:+00025:000000.0000:03997
03998:-00214:+00018:+00030:000000.0000:03998
03999:-00137:+00017:+00018:000000.0000:03999
04000:-00128:-00007:-00093:000000.0000:04000
04001:-00114:+00072:-00077:000000.0000:04001
04002:-00085:+00072:-00043:000000.0000:04002
04003:-00064:-00039:-00097:000000.0000:04003
04004:-00098:-00056:-00055:000000.0000:04004
04005:-00105:-00056:+00011:000000.0000:04005
04006:+00014:-00139:+00154:000000.0000:04006
04007:+00034:-00160:+00062:000000.0000:04007
04008:-00020:-00161:-00009:000000.0000:04008
04009:+00011:-00154:+00001:000000.0000:04009
04010:+00010:-00245:-00017:000000.0000:04010
04011:+00077:-00223:-00044:000000.0000:04011
04012:+00108:-00260:-00036:000000.0000:04012
04013:+00073:-00259:-00008:000000.0000:04013
04014:-00018:-00246:-00031:000000.0000:04014
04015:-00030:-00241:-00039:000000.0000:04015
04016:-00030:-00183:-00012:000000.0000:04016
04017:-00022:-00135:-00042:000000.0000:04017
04018:-00003:-00094:-00066:000000.0000:04018
04019:+00017:-00073:-00038:000000.0000:04019
04020:-00052:-00044:-00031:000000.0000:04020
04021:-00038:-00019:-00068:000000.0000:04021
04022:-00027:-00012:-00105:000000.0000:04022
04023:+00015:+00025:-00123:000000.0000:04023
04024:+00074:+00071:-00123:000000.0000:04024
04025:+00054:+00111:-00169:000000.0000:04025
04026:+00044:+00154:-00171:000000.0000:04026
04027:+00011:+00185:-00102:000000.0000:04027
04028:+00030:+00174:-00069:000000.0000:04028
04029:+00035:+00145:-00085:000000.0000:04029
04030:+00036:+00183:-00074:000000.0000:04030
04031:+00021:+00189:-00097:000000.0000:04031
04032:-00049:+00171:-00123:000000.0000:04032
04033:-00116:+00201:-00098:000000.0000:04033
04034:-00105:+00165:-00036:000000.0000:04034
04035:-00136:+00183:+00005:000000.0000:04035
04036:-00145:+00171:-00017:000000.0000:04036
04037:-00110:+00164:-00008:000000.0000:04037
04038:-00112:+00194:+00049:000000.0000:04038
04039:-00068:+00170:+00008:000000.0000:04039
04040:-00071:+00119:-00046:000000.0000:04040
04041:-00047:+00144:+00017:000000.0000:04041
04042:-00039:+00149:+00093:000000.0000:04042
04043:-00024:+00131:+00025:000000.0000:04043
04044:+00003:+00153:-00008:000000.0000:04044
04045:-00020:+00123:+00032:000000.0000:04045
04046:-00006:+00068:+00037:000000.0000:04046
04047:+00015:+00003:+00034:000000.0000:04047
04048:-00033:-00016:+00016:000000.0000:04048
04049:-00033:-00053:-00003:000000.0000:04049
04050:-00043:-00092:-00017:000000.0000:04050
04051:+00011:-00136:-00065:000000.0000:04051
04052:+00054:-00112:+00062:000000.0000:04052
04053:+00096:-00088:+00066:000000.0000:04053
04054:+00122:-00252:-00087:000000.0000:04054
04055:+00127:-00222:-00146:000000.0000:04055
04056:+00106:-00110:-00058:000000.0000:04056
04057:+00076:-00165:+00043:000000.0000:04057
04058:+00057:-00200:-00154:000000.0000:04058
04059:+00101:-00247:-00165:000000.0000:04059
04060:+00184:-00154:+00042:000000.0000:04060
04061:+00168:-00137:+00036:000000.0000:04061
04062:+00080:+00012:-00104:000000.0000:04062
04063:+00039:+00049:-00133:000000.0000:04063
04064:+00053:+00095:-00019:000000.0000:04064
04065:+00077:+00073:+00022:000000.0000:04065
04066:+00050:+00016:+00068:000000.0000:04066
04067:+00020:+00045:+00088:000000.0000:04067
04068:-00068:+00007:+00021:000000.0000:04068
04069:-00082:+00081:-00079:000000.0000:04069
04070:-00098:+00037:+00073:000000.0000:04070
04071:-00102:+00093:+00108:000000.0000:04071
04072:-00135:+00056:-00086:000000.0000:04072
04073:-00204:+00080:-00154:000000.0000:04073
04074:-00239:+00066:-00064:000000.0000:04074
04075:-00243:+00016:+00079:000000.0000:04075
04076:-00217:+00018:-00123:000000.0000:04076
04077:-00127:+00051:-00172:000000.0000:04077
04078:-00101:+00118:-00017:000000.0000:04078
04079:-00095:+00076:+00004:000000.0000:04079
04080:-00080:+00011:-00041:000000.0000:04080
04081:+00029:-00014:+00082:000000.0000:04081
04082:+00025:-00103:+00070:000000.0000:04082
04083:+00014:-00079:-00005:000000.0000:04083
04084:+00064:-00154:+00040:000000.0000:04084
04085:+00092:-00164:+00004:000000.0000:04085
04086:+00027:-00168:-00072:000000.0000:04086
04087:+00029:-00265:+00019:000000.0000:04087
04088:-00009:-00217:+00066:000000.0000:04088
04089:-00017:-00298:-00015:000000.0000:04089
04090:+00044:-00269:-00131:000000.0000:04090
04091:+00067:-00256:-00032:000000.0000:04091
04092:+00050:-00259:-00006:000000.0000:04092
04093:+00010:-00201:+00004:000000.0000:04093
04094:-00006:-00238:+00017:000000.0000:04094
04095:-00027:-00174:+00008:000000.0000:04095
04096:-00036:-00127:-00010:000000.0000:04096
04097:-00013:-00048:-00061:000000.0000:04097
04098:+00028:-00045:-00056:000000.0000:04098
04099:-00004:+00018:-00090:000000.0000:04099
04100:+00008:+00028:-00184:000000.0000:04100
04101:+00090:+00047:-00217:000000.0000:04101
04102:+00069:+00052:-00166:000000.0000:04102
04103:+00078:+00097:-00165:000000.0000:04103
04104:+00003:+00112:-00192:000000.0000:04104
04105:-00015:+00173:-00179:000000.0000:04105
04106:-00011:+00129:-00128:000000.0000:04106
04107:-00002:+00167:-00063:000000.0000:04107
04108:+00028:+00159:-00119:000000.0000:04108
04109:+00026:+00135:-00142:000000.0000:04109
04110:+00039:+00182:-00025:000000.0000:04110
04111:-00035:+00155:+00008:000000.0000:04111
04112:-00060:+00132:-00004:000000.0000:04112
04113:-00115:+00161:-00020:000000.0000:04113
04114:-00146:+00151:-00001:000000.0000:04114
04115:-00124:+00169:+00009:000000.0000:04115
04116:-00093:+00100:+00014:000000.0000:04116
04117:-00013:+00119:-00008:000000.0000:04117
04118:+00014:+00102:+00022:000000.0000:04118
04119:-00004:+00129:+00010:000000.0000:04119
04120:-00011:+00116:+00015:000000.0000:04120
04121:-00008:+00122:+00004:000000.0000:04121
04122:+00032:+00172:-00003:000000.0000:04122
04123:+00041:+00153:-00003:000000.0000:04123
04124:+00016:+00138:-00020:000000.0000:04124
04125:-00040:+00053:-00012:000000.0000:04125
04126:+00027:-00028:-00066:000000.0000:04126
04127:+00063:-00125:-00075:000000.0000:04127
04128:+00056:-00205:-00057:000000.0000:04128
04129:+00103:-00317:-00154:000000.0000:04129
04130:+00139:-00179:-00112:000000.0000:04130
04131:+00173:-00120:+00002:000000.0000:04131
04132:+00177:-00061:-00043:000000.0000:04132
04133:+00188:+00029:-00079:000000.0000:04133
04134:+00144:-00014:+00030:000000.0000:04134
04135:+00082:-00105:+00035:000000.0000:04135
04136:+00062:-00216:-00036:000000.0000:04136
04137:+00060:-00206:-00066:000000.0000:04137
04138:+00043:-00240:+00100:000000.0000:04138
04139:+00021:-00184:+00090:000000.0000:04139
04140:-00007:+00017:-00080:000000.0000:04140
04141:+00081:+00096:-00132:000000.0000:04141
04142:+00155:+00125:-00106:000000.0000:04142
04143:+00229:+00131:-00010:000000.0000:04143
04144:+00111:+00072:-00053:000000.0000:04144
04145:+00007:+00059:-00039:000000.0000:04145
04146:-00126:+00057:-00031:000000.0000:04146
04147:-00146:+00024:-00029:000000.0000:04147
04148:-00118:+00006:-00010:000000.0000:04148
04149:-00105:+00111:+00040:000000.0000:04149
04150:-00131:+00043:+00065:000000.0000:04150
04151:-00155:+00096:-00002:000000.0000:04151
04152:-00137:+00043:-00004:000000.0000:04152
04153:-00136:+00101:+00021:000000.0000:04153
04154:-00122:+00039:-00044:000000.0000:04154
04155:-00071:+00055:-00141:000000.0000:04155
04156:-00035:+00045:-00065:000000.0000:04156
04157:-00071:-00041:-00012:000000.0000:04157
04158:-00123:+00018:-00012:000000.0000:04158
04159:-00050:-00064:+00017:000000.0000:04159
04160:-00037:-00021:+00008:000000.0000:04160
04161:+00040:-00084:+00012:000000.0000:04161
04162:+00054:-00103:+00081:000000.0000:04162
04163:+00142:-00099:+00116:000000.0000:04163
04164:+00122:-00239:+00061:000000.0000:04164
04165:+00104:-00234:+00055:000000.0000:04165
04166:+00194:-00203:+00091:000000.0000:04166
04167:+00082:-00306:-00048:000000.0000:04167
04168:+00057:-00250:-00096:000000.0000:04168
04169:+00009:-00243:-00086:000000.0000:04169
04170:-00028:-00280:-00049:000000.0000:04170
04171:+00008:-00256:-00030:000000.0000:04171
04172:+00014:-00260:-00139:000000.0000:04172
04173:+00002:-00108:-00119:000000.0000:04173
04174:+00016:-00031:-00040:000000.0000:04174
04175:+00014:-00055:-00117:000000.0000:04175
04176:+00045:-00056:-00185:000000.0000:04176
04177:+00053:-00023:-00127:000000.0000:04177
04178:+00009:-00035:-00085:000000.0000:04178
04179:+00025:+00041:-00177:000000.0000:04179
04180:+00045:+00095:-00159:000000.0000:04180
04181:-00024:+00100:-00089:000000.0000:04181
04182:-00012:+00167:-00097:000000.0000:04182
04183:-00018:+00188:-00176:000000.0000:04183
04184:+00044:+00170:-00153:000000.0000:04184
04185:+00028:+00159:-00093:000000.0000:04185
04186:+00044:+00110:-00064:000000.0000:04186
04187:+00079:+00090:-00068:000000.0000:04187
04188:-00003:+00144:-00064:000000.0000:04188
04189:-00065:+00109:+00008:000000.0000:04189
04190:-00129:+00119:+00029:000000.0000:04190
04191:-00142:+00110:-00006:000000.0000:04191
04192:-00145:+00152:+00062:000000.0000:04192
04193:-00079:+00152:+00069:000000.0000:04193
04194:-00050:+00151:+00025:000000.0000:04194
04195:-00015:+00155:-00004:000000.0000:04195
04196:-00008:+00115:+00024:000000.0000:04196
04197:+00005:+00177:+00042:000000.0000:04197
04198:-00009:+00142:+00002:000000.0000:04198
04199:+00030:+00159:-00026:000000.0000:04199
04200:-00019:+00142:+00008:000000.0000:04200
04201:+00011:+00035:+00050:000000.0000:04201
04202:+00009:-00065:+00004:000000.0000:04202
04203:-00017:-00104:-00062:000000.0000:04203
04204:-00048:-00143:-00160:000000.0000:04204
04205:-00007:-00196:-00149:000000.0000:04205
04206:+00067:-00234:-00067:000000.0000:04206
04207:+00091:-00073:+00035:000000.0000:04207
04208:+00157:-00121:-00019:000000.0000:04208
04209:+00164:-00049:-00142:000000.0000:04209
04210:+00184:-00037:-00031:000000.0000:04210
04211:+00148:-00038:+00083:000000.0000:04211
04212:+00076:-00179:+00108:000000.0000:04212
04213:+00026:-00280:-00107:000000.0000:04213
04214:+00077:-00262:-00083:000000.0000:04214
04215:+00081:-00135:+00146:000000.0000:04215
04216:+00082:-00117:-00032:000000.0000:04216
04217:+00056:-00026:-00206:000000.0000:04217
04218:+00149:+00019:-00139:000000.0000:04218
04219:+00200:+00100:+00059:000000.0000:04219
04220:+00170:+00102:+00026:000000.0000:04220
04221:+00084:+00042:-00141:000000.0000:04221
04222:+00011:+00067:-00026:000000.0000:04222
04223:-00131:+00003:+00029:000000.0000:04223
04224:-00170:+00004:+00039:000000.0000:04224
04225:-00180:+00035:+00002:000000.0000:04225
04226:-00155:+00092:+00031:000000.0000:04226
04227:-00138:-00009:+00044:000000.0000:04227
04228:-00154:+00118:+00052:000000.0000:04228
04229:-00125:+00095:+00079:000000.0000:04229
04230:-00117:+00131:+00045:000000.0000:04230
04231:-00107:+00096:-00158:000000.0000:04231
04232:-00155:+00034:-00165:000000.0000:04232
04233:-00146:+00048:-00035:000000.0000:04233
04234:-00134:-00058:-00001:000000.0000:04234
04235:-00102:-00099:-00056:000000.0000:04235
04236:-00112:-00045:-00060:000000.0000:04236
04237:-00120:-00061:-00011:000000.0000:04237
04238:-00061:-00077:+00003:000000.0000:04238
04239:-00001:-00114:-00013:000000.0000:04239
04240:+00015:-00167:+00049:000000.0000:04240
04241:+00012:-00195:+00077:000000.0000:04241
04242:+00116:-00190:+00087:000000.0000:04242
04243:+00123:-00239:+00076:000000.0000:04243
04244:+00051:-00253:+00097:000000.0000:04244
04245:+00143:-00129:+00274:000000.0000:04245
04246:+00066:-00301:-00014:000000.0000:04246
04247:+00041:-00187:-00123:000000.0000:04247
04248:+00014:-00205:-00024:000000.0000:04248
04249:-00031:-00223:+00044:000000.0000:04249
04250:-00071:-00108:-00057:000000.0000:04250
04251:-00007:-00103:-00270:000000.0000:04251
04252:-00037:+00001:-00280:000000.0000:04252
04253:+00049:-00046:-00169:000000.0000:04253
04254:+00075:+00009:-00152:000000.0000:04254
04255:+00029:+00004:-00208:000000.0000:04255
04256:-00015:+00063:-00182:000000.0000:04256
04257:-00015:+00028:-00166:000000.0000:04257
04258:-00033:+00104:-00046:000000.0000:04258
04259:+00007:+00105:-00007:000000.0000:04259
04260:-00008:+00123:-00050:000000.0000:04260
04261:+00015:+00135:-00084:000000.0000:04261
04262:+00052:+00142:-00055:000000.0000:04262
04263:+00000:+00172:-00019:000000.0000:04263
04264:-00043:+00120:-00052:000000.0000:04264
04265:-00028:+00154:-00094:000000.0000:04265
04266:-00055:+00138:-00109:000000.0000:04266
04267:-00058:+00118:-00039:000000.0000:04267
04268:-00119:+00126:-00009:000000.0000:04268
04269:-00187:+00098:-00018:000000.0000:04269
04270:-00185:+00122:-00019:000000.0000:04270
04271:-00126:+00123:-00016:000000.0000:04271
04272:-00054:+00158:-00031:000000.0000:04272
04273:-00036:+00149:+00019:000000.0000:04273
04274:-00009:+00199:+00043:000000.0000:04274
04275:+00046:+00216:+00013:000000.0000:04275
04276:+00049:+00214:+00010:000000.0000:04276
04277:+00047:+00193:+00040:000000.0000:04277
04278:+00030:+00159:+00097:000000.0000:04278
04279:+00017:+00108:+00018:000000.0000:04279
04280:-00035:+00073:-00052:000000.0000:04280
04281:-00082:-00029:-00189:000000.0000:04281
04282:-00072:-00045:-00243:000000.0000:04282
04283:-00035:-00153:-00214:000000.0000:04283
04284:-00037:-00248:-00073:000000.0000:04284
04285:-00055:-00153:-00107:000000.0000:04285
04286:-00030:-00128:-00138:000000.0000:04286
04287:+00076:-00043:-00066:000000.0000:04287
04288:+00080:+00047:-00053:000000.0000:04288
04289:+00024:+00073:-00018:000000.0000:04289
04290:-00028:-00034:+00025:000000.0000:04290
04291:-00038:-00186:-00028:000000.0000:04291
04292:+00038:-00215:+00015:000000.0000:04292
04293:+00152:-00165:+00164:000000.0000:04293
04294:+00128:-00221:-00029:000000.0000:04294
04295:+00111:-00141:-00153:000000.0000:04295
04296:+00151:+00017:-00139:000000.0000:04296
04297:+00187:+00065:+00097:000000.0000:04297
04298:+00166:+00011:+00057:000000.0000:04298
04299:+00093:+00065:-00086:000000.0000:04299
04300:+00075:+00039:+00029:000000.0000:04300
04301:-00020:+00045:+00129:000000.0000:04301
04302:-00064:+00033:+00017:000000.0000:04302
04303:-00081:-00001:-00047:000000.0000:04303
04304:-00103:-00051:+00067:000000.0000:04304
04305:-00173:+00005:+00141:000000.0000:04305
04306:-00186:-00001:+00082:000000.0000:04306
04307:-00255:+00053:+00109:000000.0000:04307
04308:-00230:+00039:+00077:000000.0000:04308
04309:-00235:+00058:-00088:000000.0000:04309
04310:-00159:+00095:-00128:000000.0000:04310
04311:-00153:+00019:-00027:000000.0000:04311
04312:-00179:+00038:-00092:000000.0000:04312
04313:-00165:-00034:-00117:000000.0000:04313
04314:-00205:+00002:-00079:000000.0000:04314
04315:-00223:-00092:+00019:000000.0000:04315
04316:-00228:-00077:+00008:000000.0000:04316
04317:-00070:-00111:+00107:000000.0000:04317
04318:+00045:-00134:+00041:000000.0000:04318
04319:-00016:-00112:+00050:000000.0000:04319
04320:+00076:-00134:+00149:000000.0000:04320
04321:+00136:-00113:+00069:000000.0000:04321
04322:+00117:-00205:-00019:000000.0000:04322
04323:+00148:-00173:+00018:000000.0000:04323
04324:+00110:-00220:-00027:000000.0000:04324
04325:-00056:-00173:-00005:000000.0000:04325
04326:-00029:-00254:+00000:000000.0000:04326
04327:-00052:-00239:-00139:000000.0000:04327
04328:-00058:-00191:-00146:000000.0000:04328
04329:+00074:-00116:-00126:000000.0000:04329
04330:+00076:-00044:-00155:000000.0000:04330
04331:+00069:-00081:-00160:000000.0000:04331
04332:-00004:-00043:-00202:000000.0000:04332
04333:-00036:-00032:-00187:000000.0000:04333
04334:-00036:+00008:-00125:000000.0000:04334
04335:-00102:+00035:-00081:000000.0000:04335
04336:-00058:+00068:-00121:000000.0000:04336
04337:+00099:+00080:-00166:000000.0000:04337
04338:+00080:+00101:-00102:000000.0000:04338
04339:+00033:+00101:-00007:000000.0000:04339
04340:-00038:+00115:-00018:000000.0000:04340
04341:-00023:+00083:-00127:000000.0000:04341
04342:+00013:+00109:-00073:000000.0000:04342
04343:-00027:+00116:-00049:000000.0000:04343
04344:-00096:+00121:-00025:000000.0000:04344
04345:-00125:+00141:-00108:000000.0000:04345
04346:-00095:+00093:-00069:000000.0000:04346
04347:-00207:+00116:-00015:000000.0000:04347
04348:-00186:+00162:-00008:000000.0000:04348
04349:-00145:+00142:+00006:000000.0000:04349
04350:-00021:+00126:-00007:000000.0000:04350
04351:+00007:+00108:-00016:000000.0000:04351
04352:+00000:+00152:-00002:000000.0000:04352
04353:-00035:+00184:+00030:000000.0000:04353
04354:-00036:+00161:+00031:000000.0000:04354
04355:+00033:+00201:+00046:000000.0000:04355
04356:+00074:+00171:+00059:000000.0000:04356
04357:+00075:+00150:+00078:000000.0000:04357
04358:+00017:+00059:+00031:000000.0000:04358
04359:-00112:-00018:-00066:000000.0000:04359
04360:-00162:-00022:-00111:000000.0000:04360
04361:-00202:+00064:-00129:000000.0000:04361
04362:-00124:+00020:-00215:000000.0000:04362
04363:-00006:-00025:-00246:000000.0000:04363
04364:+00109:-00106:-00086:000000.0000:04364
04365:+00062:-00149:+00106:000000.0000:04365
04366:-00009:-00105:+00093:000000.0000:04366
04367:-00057:+00002:-00104:000000.0000:04367
04368:+00012:-00042:-00041:000000.0000:04368
04369:+00049:-00001:-00031:000000.0000:04369
04370:+00055:-00082:-00060:000000.0000:04370
04371:+00096:-00163:+00022:000000.0000:04371
04372:+00114:-00217:+00067:000000.0000:04372
04373:+00128:-00137:-00033:000000.0000:04373
04374:+00116:-00072:-00183:000000.0000:04374
04375:+00157:-00079:-00183:000000.0000:04375
04376:+00190:+00045:-00080:000000.0000:04376
04377:+00174:+00020:-00044:000000.0000:04377
04378:+00126:-00007:-00016:000000.0000:04378
04379:-00057:-00007:+00064:000000.0000:04379
04380:-00097:-00029:+00042:000000.0000:04380
04381:-00058:+00031:+00037:000000.0000:04381
04382:-00060:+00020:+00017:000000.0000:04382
04383:-00045:+00018:+00037:000000.0000:04383
04384:-00056:+00004:+00061:000000.0000:04384
04385:-00139:+00013:+00084:000000.0000:04385
04386:-00238:-00011:+00122:000000.0000:04386
04387:-00255:+00010:+00113:000000.0000:04387
04388:-00205:+00043:+00014:000000.0000:04388
04389:-00146:+00107:-00068:000000.0000:04389
04390:-00163:+00124:-00074:000000.0000:04390
04391:-00206:+00036:-00044:000000.0000:04391
04392:-00216:+00026:-00049:000000.0000:04392
04393:-00200:-00062:-00053:000000.0000:04393
04394:-00164:-00122:-00071:000000.0000:04394
04395:-00193:-00112:-00010:000000.0000:04395
04396:-00166:-00117:+00030:000000.0000:04396
04397:-00047:-00101:+00130:000000.0000:04397
04398:-00026:-00120:+00012:000000.0000:04398
04399:-00010:-00124:+00001:000000.0000:04399
04400:+00120:-00126:+00140:000000.0000:04400
04401:+00054:-00170:+00062:000000.0000:04401
04402:+00059:-00174:+00003:000000.0000:04402
04403:+00064:-00105:+00036:000000.0000:04403
04404:+00033:-00166:-00032:000000.0000:04404
04405:-00051:-00171:+00007:000000.0000:04405
04406:-00040:-00261:-00016:000000.0000:04406
04407:-00049:-00188:-00068:000000.0000:04407
04408:-00129:-00212:-00034:000000.0000:04408
04409:-00017:-00058:-00097:000000.0000:04409
04410:-00013:-00009:-00232:000000.0000:04410
04411:+00045:+00027:-00246:000000.0000:04411
04412:+00030:-00003:-00223:000000.0000:04412
04413:-00019:-00035:-00118:000000.0000:04413
04414:+00012:-00023:-00083:000000.0000:04414
04415:-00019:-00008:-00126:000000.0000:04415
04416:+00015:+00109:-00233:000000.0000:04416
04417:+00142:+00156:-00248:000000.0000:04417
04418:+00183:+00187:-00150:000000.0000:04418
04419:+00177:+00137:-00079:000000.0000:04419
04420:+00087:+00104:-00079:000000.0000:04420
04421:+00006:+00098:-00094:000000.0000:04421
04422:+00013:+00109:-00032:000000.0000:04422
04423:-00045:+00126:+00021:000000.0000:04423
04424:-00087:+00115:-00077:000000.0000:04424
04425:-00073:+00151:-00141:000000.0000:04425
04426:-00091:+00123:-00126:000000.0000:04426
04427:-00128:+00112:-00024:000000.0000:04427
04428:-00111:+00112:-00022:000000.0000:04428
04429:-00119:+00096:+00013:000000.0000:04429
04430:-00118:+00103:+00053:000000.0000:04430
04431:-00092:+00155:+00010:000000.0000:04431
04432:-00049:+00219:+00033:000000.0000:04432
04433:-00031:+00239:+00036:000000.0000:04433
04434:-00013:+00265:-00025:000000.0000:04434
04435:+00052:+00280:-00065:000000.0000:04435
04436:+00153:+00132:-00067:000000.0000:04436
04437:+00139:+00020:-00018:000000.0000:04437
04438:+00043:-00115:-00004:000000.0000:04438
04439:-00058:-00196:-00111:000000.0000:04439
04440:-00092:-00187:-00142:000000.0000:04440
04441:-00070:-00131:-00070:000000.0000:04441
04442:+00055:-00117:-00062:000000.0000:04442
04443:+00103:+00047:-00107:000000.0000:04443
04444:+00112:+00098:-00065:000000.0000:04444
04445:-00004:-00106:+00009:000000.0000:04445
04446:-00074:-00165:-00105:000000.0000:04446
04447:-00123:-00218:-00102:000000.0000:04447
04448:-00051:-00250:+00053:000000.0000:04448
04449:+00030:-00313:+00074:000000.0000:04449
04450:+00121:-00262:+00022:000000.0000:04450
04451:+00170:-00109:+00081:000000.0000:04451
04452:+00179:+00035:+00143:000000.0000:04452
04453:+00172:+00109:+00041:000000.0000:04453
04454:+00143:-00019:-00052:000000.0000:04454
04455:+00158:+00059:+00041:000000.0000:04455
04456:+00121:+00000:+00080:000000.0000:04456
04457:+00012:-00024:+00049:000000.0000:04457
04458:-00006:-00054:+00006:000000.0000:04458
04459:-00104:-00028:-00024:000000.0000:04459
04460:-00121:-00020:+00019:000000.0000:04460
04461:-00129:-00011:-00031:000000.0000:04461
04462:-00128:+00054:-00038:000000.0000:04462
04463:-00104:+00041:+00046:000000.0000:04463
04464:-00117:+00125:-00102:000000.0000:04464
04465:-00104:+00042:-00161:000000.0000:04465
04466:-00135:+00066:-00068:000000.0000:04466
04467:-00165:-00008:-00021:000000.0000:04467
04468:-00194:+00010:-00037:000000.0000:04468
04469:-00156:-00050:+00006:000000.0000:04469
04470:-00162:-00015:+00043:000000.0000:04470
04471:-00106:+00023:+00032:000000.0000:04471
04472:-00066:-00072:+00029:000000.0000:04472
04473:-00042:-00089:+00043:000000.0000:04473
04474:-00014:-00090:+00041:000000.0000:04474
04475:+00058:-00089:+00045:000000.0000:04475
04476:+00057:-00075:+00003:000000.0000:04476
04477:+00085:-00159:-00068:000000.0000:04477
04478:+00162:-00150:-00083:000000.0000:04478
04479:+00166:-00149:-00062:000000.0000:04479
04480:+00114:-00249:-00027:000000.0000:04480
04481:+00154:-00183:+00003:000000.0000:04481
04482:+00124:-00225:+00014:000000.0000:04482
04483:+00163:-00117:-00034:000000.0000:04483
04484:+00213:-00094:-00223:000000.0000:04484
04485:+00244:-00113:-00093:000000.0000:04485
04486:+00216:-00010:-00032:000000.0000:04486
04487:+00127:-00080:-00234:000000.0000:04487
04488:+00072:-00014:-00220:000000.0000:04488
04489:-00002:-00023:-00045:000000.0000:04489
04490:-00057:+00040:-00017:000000.0000:04490
04491:-00075:+00058:-00167:000000.0000:04491
04492:-00100:+00057:-00174:000000.0000:04492
04493:-00084:+00056:-00051:000000.0000:04493
04494:-00067:+00102:-00069:000000.0000:04494
04495:-00037:+00123:-00113:000000.0000:04495
04496:+00000:+00135:-00140:000000.0000:04496
04497:-00024:+00100:-00071:000000.0000:04497
04498:-00106:+00113:-00086:000000.0000:04498
04499:-00117:+00102:-00129:000000.0000:04499
04500:-00090:+00103:-00048:000000.0000:04500
04501:-00016:+00147:+00018:000000.0000:04501
04502:+00023:+00126:-00032:000000.0000:04502
04503:+00063:+00155:+00017:000000.0000:04503
04504:+00067:+00136:+00069:000000.0000:04504
04505:+00012:+00083:+00046:000000.0000:04505
04506:-00024:+00101:+00060:000000.0000:04506
04507:+00000:+00108:+00090:000000.0000:04507
04508:+00021:+00200:+00001:000000.0000:04508
04509:+00062:+00177:-00027:000000.0000:04509
04510:+00090:+00227:-00021:000000.0000:04510
04511:+00076:+00204:-00079:000000.0000:04511
04512:+00168:+00125:-00045:000000.0000:04512
04513:+00001:+00062:-00060:000000.0000:04513
04514:-00078:-00013:-00001:000000.0000:04514
04515:-00041:+00000:-00035:000000.0000:04515
04516:-00037:-00131:-00128:000000.0000:04516
04517:-00024:-00149:-00148:000000.0000:04517
04518:-00040:-00140:+00000:000000.0000:04518
04519:+00061:-00099:+00051:000000.0000:04519
04520:+00115:-00090:-00011:000000.0000:04520
04521:+00141:-00043:-00001:000000.0000:04521
04522:+00133:-00046:+00052:000000.0000:04522
04523:+00096:-00129:-00012:000000.0000:04523
04524:+00120:-00189:-00029:000000.0000:04524
04525:+00137:-00203:+00015:000000.0000:04525
04526:+00130:-00249:+00008:000000.0000:04526
04527:+00097:-00233:-00078:000000.0000:04527
04528:+00069:-00100:-00085:000000.0000:04528
04529:+00089:-00044:-00079:000000.0000:04529
04530:+00108:+00026:-00085:000000.0000:04530
04531:+00099:-00037:-00104:000000.0000:04531
04532:+00102:+00028:-00052:000000.0000:04532
04533:+00095:-00010:+00004:000000.0000:04533
04534:+00018:-00003:-00019:000000.0000:04534
04535:-00056:-00063:-00017:000000.0000:04535
04536:-00092:-00065:+00041:000000.0000:04536
04537:-00126:+00003:+00067:000000.0000:04537
04538:-00134:+00027:+00037:000000.0000:04538
04539:-00160:+00064:+00015:000000.0000:04539
04540:-00155:+00049:-00002:000000.0000:04540
04541:-00160:+00039:-00006:000000.0000:04541
04542:-00160:+00053:+00004:000000.0000:04542
04543:-00092:+00047:-00047:000000.0000:04543
04544:-00085:-00040:-00071:000000.0000:04544
04545:-00102:-00055:-00007:000000.0000:04545
04546:-00126:-00046:+00034:000000.0000:04546
04547:-00160:-00043:+00019:000000.0000:04547
04548:-00138:-00030:+00015:000000.0000:04548
04549:-00077:-00101:+00027:000000.0000:04549
04550:-00018:-00046:+00052:000000.0000:04550
04551:+00012:-00086:+00025:000000.0000:04551
04552:+00019:-00127:-00023:000000.0000:04552
04553:+00114:-00166:+00118:000000.0000:04553
04554:+00156:-00118:-00021:000000.0000:04554
04555:+00048:-00200:+00043:000000.0000:04555
04556:+00087:-00164:+00120:000000.0000:04556
04557:+00113:-00144:-00037:000000.0000:04557
04558:+00089:-00184:-00221:000000.0000:04558
04559:+00110:-00188:+00036:000000.0000:04559
04560:+00076:-00191:-00015:000000.0000:04560
04561:+00019:-00046:-00149:000000.0000:04561
04562:+00109:-00142:-00101:000000.0000:04562
04563:+00149:-00072:-00173:000000.0000:04563
04564:+00064:-00024:-00164:000000.0000:04564
04565:+00023:+00016:-00088:000000.0000:04565
04566:-00018:+00025:-00100:000000.0000:04566
04567:-00064:+00026:-00189:000000.0000:04567
04568:-00060:+00050:-00080:000000.0000:04568
04569:-00083:+00077:-00027:000000.0000:04569
04570:-00047:+00125:-00054:000000.0000:04570
04571:-00037:+00087:-00120:000000.0000:04571
04572:-00022:+00096:-00135:000000.0000:04572
04573:-00023:+00157:-00084:000000.0000:04573
04574:-00011:+00110:-00043:000000.0000:04574
04575:-00032:+00110:-00068:000000.0000:04575
04576:-00021:+00124:-00071:000000.0000:04576
04577:-00036:+00086:-00051:000000.0000:04577
04578:-00032:+00093:-00022:000000.0000:04578
04579:-00056:+00069:+00031:000000.0000:04579
04580:-00068:+00082:+00014:000000.0000:04580
04581:-00067:+00096:+00010:000000.0000:04581
04582:-00019:+00119:-00005:000000.0000:04582
04583:+00009:+00167:+00001:000000.0000:04583
04584:+00007:+00180:-00002:000000.0000:04584
04585:+00003:+00161:+00052:000000.0000:04585
04586:+00041:+00229:+00029:000000.0000:04586
04587:+00048:+00191:+00009:000000.0000:04587
04588:+00027:+00199:-00003:000000.0000:04588
04589:-00012:+00112:+00020:000000.0000:04589
04590:-00046:+00056:-00024:000000.0000:04590
04591:-00111:+00066:-00106:000000.0000:04591
04592:-00173:-00022:-00124:000000.0000:04592
04593:-00144:-00121:-00174:000000.0000:04593
04594:-00032:-00162:-00217:000000.0000:04594
04595:-00010:-00117:-00014:000000.0000:04595
04596:-00009:-00100:+00044:000000.0000:04596
04597:-00031:-00050:-00069:000000.0000:04597
04598:-00011:-00014:-00036:000000.0000:04598
04599:+00066:+00011:+00051:000000.0000:04599
04600:+00116:-00136:+00044:000000.0000:04600
04601:+00154:-00253:-00016:000000.0000:04601
04602:+00183:-00285:+00019:000000.0000:04602
04603:+00173:-00165:+00108:000000.0000:04603
04604:+00177:-00120:-00001:000000.0000:04604
04605:+00153:-00091:-00110:000000.0000:04605
04606:+00175:+00093:-00056:000000.0000:04606
04607:+00202:+00058:+00005:000000.0000:04607
04608:+00135:+00058:-00031:000000.0000:04608
04609:+00025:-00008:-00063:000000.0000:04609
04610:-00035:-00049:+00003:000000.0000:04610
04611:-00156:-00026:+00005:000000.0000:04611
04612:-00205:-00112:-00066:000000.0000:04612
04613:-00211:-00006:-00033:000000.0000:04613
04614:-00224:-00016:+00013:000000.0000:04614
04615:-00149:-00004:-00017:000000.0000:04615
04616:-00138:+00056:-00016:000000.0000:04616
04617:-00114:+00075:+00060:000000.0000:04617
04618:-00121:+00143:+00127:000000.0000:04618
04619:-00125:+00037:-00019:000000.0000:04619
04620:-00123:+00124:-00028:000000.0000:04620
04621:-00148:-00027:+00066:000000.0000:04621
04622:-00157:-00004:+00065:000000.0000:04622
04623:-00153:+00001:+00027:000000.0000:04623
04624:-00135:-00128:-00047:000000.0000:04624
04625:-00156:-00085:-00069:000000.0000:04625
04626:-00104:-00146:-00016:000000.0000:04626
04627:+00001:-00047:+00069:000000.0000:04627
04628:+00089:-00174:-00141:000000.0000:04628
04629:+00002:-00191:-00099:000000.0000:04629
04630:+00058:-00173:+00051:000000.0000:04630
04631:+00120:-00180:+00122:000000.0000:04631
04632:+00020:-00204:+00057:000000.0000:04632
04633:+00028:-00189:-00011:000000.0000:04633
04634:+00008:-00188:+00006:000000.0000:04634
04635:-00017:-00090:+00181:000000.0000:04635
04636:-00050:-00169:+00120:000000.0000:04636
04637:+00047:-00103:-00107:000000.0000:04637
04638:+00063:-00113:-00111:000000.0000:04638
04639:+00005:-00078:-00009:000000.0000:04639
04640:-00012:-00040:-00166:000000.0000:04640
04641:-00072:-00042:-00196:000000.0000:04641
04642:-00068:-00071:-00190:000000.0000:04642
04643:-00067:-00036:-00136:000000.0000:04643
04644:-00030:+00009:-00114:000000.0000:04644
04645:+00002:+00007:-00113:000000.0000:04645
04646:-00022:+00100:-00190:000000.0000:04646
04647:+00011:+00101:-00161:000000.0000:04647
04648:-00026:+00069:-00051:000000.0000:04648
04649:-00037:+00136:+00003:000000.0000:04649
04650:+00042:+00126:-00050:000000.0000:04650
04651:+00086:+00132:-00088:000000.0000:04651
04652:+00074:+00121:+00000:000000.0000:04652
04653:+00005:+00145:+00049:000000.0000:04653
04654:-00088:+00115:-00047:000000.0000:04654
04655:-00142:+00096:-00051:000000.0000:04655
04656:-00125:+00123:+00006:000000.0000:04656
04657:-00144:+00135:+00046:000000.0000:04657
04658:-00116:+00082:-00025:000000.0000:04658
04659:-00043:+00092:-00077:000000.0000:04659
04660:-00028:+00188:-00049:000000.0000:04660
04661:-00012:+00130:+00023:000000.0000:04661
04662:-00037:+00142:+00017:000000.0000:04662
04663:-00024:+00214:-00061:000000.0000:04663
04664:+00001:+00166:+00029:000000.0000:04664
04665:-00024:+00155:+00095:000000.0000:04665
04666:-00014:+00119:+00021:000000.0000:04666
04667:-00031:+00049:-00038:000000.0000:04667
04668:-00066:+00027:-00026:000000.0000:04668
04669:-00109:+00034:-00037:000000.0000:04669
04670:-00147:+00031:-00056:000000.0000:04670
04671:-00130:-00064:-00090:000000.0000:04671
04672:-00001:-00141:-00162:000000.0000:04672
04673:+00020:-00077:-00044:000000.0000:04673
04674:+00005:-00074:+00023:000000.0000:04674
04675:-00046:-00043:+00016:000000.0000:04675
04676:-00048:-00024:-00118:000000.0000:04676
04677:+00038:-00057:-00100:000000.0000:04677
04678:+00142:-00191:+00028:000000.0000:04678
04679:+00179:-00231:+00025:000000.0000:04679
04680:+00177:-00202:-00002:000000.0000:04680
04681:+00153:-00179:-00012:000000.0000:04681
04682:+00130:-00196:-00019:000000.0000:04682
04683:+00111:-00048:+00000:000000.0000:04683
04684:+00101:-00018:+00005:000000.0000:04684
04685:+00098:-00005:+00020:000000.0000:04685
04686:+00095:-00015:+00013:000000.0000:04686
04687:+00005:-00048:+00068:000000.0000:04687
04688:-00037:-00034:+00126:000000.0000:04688
04689:-00193:+00016:+00077:000000.0000:04689
04690:-00185:+00019:-00073:000000.0000:04690
04691:-00174:-00014:+00000:000000.0000:04691
04692:-00124:-00007:+00069:000000.0000:04692
04693:-00137:+00049:+00064:000000.0000:04693
04694:-00162:+00028:-00006:000000.0000:04694
04695:-00224:+00099:+00034:000000.0000:04695
04696:-00262:+00120:+00009:000000.0000:04696
04697:-00266:+00104:-00032:000000.0000:04697
04698:-00251:+00098:-00034:000000.0000:04698
04699:-00205:+00007:+00045:000000.0000:04699
04700:-00140:+00014:+00124:000000.0000:04700
04701:-00127:-00016:+00061:000000.0000:04701
04702:-00077:-00010:-00087:000000.0000:04702
04703:-00051:-00010:+00078:000000.0000:04703
04704:+00107:-00115:+00105:000000.0000:04704
04705:+00003:-00130:+00031:000000.0000:04705
04706:-00037:-00149:+00023:000000.0000:04706
04707:-00010:-00144:+00141:000000.0000:04707
04708:+00002:-00183:+00056:000000.0000:04708
04709:+00021:-00111:-00006:000000.0000:04709
04710:+00105:-00168:+00044:000000.0000:04710
04711:+00044:-00175:+00061:000000.0000:04711
04712:+00077:-00178:+00018:000000.0000:04712
04713:+00071:-00219:-00021:000000.0000:04713
04714:-00038:-00177:+00025:000000.0000:04714
04715:-00053:-00177:+00030:000000.0000:04715
04716:-00054:-00091:-00032:000000.0000:04716
04717:+00030:-00103:-00129:000000.0000:04717
04718:+00069:-00051:-00124:000000.0000:04718
04719:+00048:-00072:-00114:000000.0000:04719
04720:+00001:-00050:-00171:000000.0000:04720
04721:-00034:-00021:-00201:000000.0000:04721
04722:-00045:+00017:-00192:000000.0000:04722
04723:+00000:+00032:-00130:000000.0000:04723
04724:-00004:+00065:-00112:000000.0000:04724
04725:-00050:+00117:-00105:000000.0000:04725
04726:-00045:+00136:-00090:000000.0000:04726
04727:-00053:+00123:-00067:000000.0000:04727
04728:-00021:+00081:-00057:000000.0000:04728
04729:+00032:+00155:-00017:000000.0000:04729
04730:-00006:+00114:-00009:000000.0000:04730
04731:-00022:+00154:-00025:000000.0000:04731
04732:+00004:+00129:-00039:000000.0000:04732
04733:-00038:+00167:+00014:000000.0000:04733
04734:-00101:+00161:+00004:000000.0000:04734
04735:-00129:+00125:-00060:000000.0000:04735
04736:-00133:+00140:-00037:000000.0000:04736
04737:-00103:+00156:-00023:000000.0000:04737
04738:-00030:+00141:-00009:000000.0000:04738
04739:-00014:+00123:-00069:000000.0000:04739
04740:-00005:+00135:-00049:000000.0000:04740
04741:-00001:+00132:+00036:000000.0000:04741
04742:-00004:+00156:+00028:000000.0000:04742
04743:+00018:+00151:+00013:000000.0000:04743
04744:-00011:+00140:+00029:000000.0000:04744
04745:-00036:+00079:+00034:000000.0000:04745
04746:-00033:+00015:+00008:000000.0000:04746
04747:-00100:-00079:-00013:000000.0000:04747
04748:-00104:-00104:-00019:000000.0000:04748
04749:-00112:-00232:-00003:000000.0000:04749
04750:-00100:-00105:+00035:000000.0000:04750
04751:-00041:-00059:+00008:000000.0000:04751
04752:+00053:-00164:+00024:000000.0000:04752
04753:+00100:-00048:-00021:000000.0000:04753
04754:+00114:-00052:-00028:000000.0000:04754
04755:+00111:-00145:+00003:000000.0000:04755
04756:+00152:-00249:+00042:000000.0000:04756
04757:+00164:-00228:+00059:000000.0000:04757
04758:+00208:-00134:+00098:000000.0000:04758
04759:+00151:-00155:-00006:000000.0000:04759
04760:+00107:-00096:-00066:000000.0000:04760
04761:+00062:+00018:-00035:000000.0000:04761
04762:+00075:+00010:-00018:000000.0000:04762
04763:+00076:+00017:-00031:000000.0000:04763
04764:+00074:-00015:+00028:000000.0000:04764
04765:-00004:+00001:+00075:000000.0000:04765
04766:-00049:-00038:+00026:000000.0000:04766
04767:-00106:+00060:-00158:000000.0000:04767
04768:-00165:+00037:-00110:000000.0000:04768
04769:-00195:+00056:-00023:000000.0000:04769
04770:-00168:+00059:-00023:000000.0000:04770
04771:-00150:+00065:-00048:000000.0000:04771
04772:-00143:+00054:+00022:000000.0000:04772
04773:-00124:+00057:+00072:000000.0000:04773
04774:-00107:+00069:-00034:000000.0000:04774
04775:-00094:+00066:-00031:000000.0000:04775
04776:-00074:+00030:-00005:000000.0000:04776
04777:-00095:-00033:+00056:000000.0000:04777
04778:-00097:-00018:+00095:000000.0000:04778
04779:-00002:-00011:+00093:000000.0000:04779
04780:-00049:-00069:+00069:000000.0000:04780
04781:-00033:-00103:+00098:000000.0000:04781
04782:-00020:-00066:+00171:000000.0000:04782
04783:-00005:-00163:+00040:000000.0000:04783
04784:+00022:-00125:+00014:000000.0000:04784
04785:+00055:-00202:+00005:000000.0000:04785
04786:-00004:-00148:+00030:000000.0000:04786
04787:+00015:-00205:+00012:000000.0000:04787
04788:+00027:-00212:-00012:000000.0000:04788
04789:-00002:-00228:-00005:000000.0000:04789
04790:-00020:-00226:+00030:000000.0000:04790
04791:+00028:-00130:+00036:000000.0000:04791
04792:+00073:-00138:-00099:000000.0000:04792
04793:+00110:-00112:-00086:000000.0000:04793
04794:+00081:-00066:-00009:000000.0000:04794
04795:+00080:-00031:-00048:000000.0000:04795
04796:+00075:-00067:-00048:000000.0000:04796
04797:+00034:-00055:-00032:000000.0000:04797
04798:+00000:-00031:-00028:000000.0000:04798
04799:-00010:-00021:-00041:000000.0000:04799
04800:+00039:+00007:-00106:000000.0000:04800
04801:+00039:+00023:-00144:000000.0000:04801
04802:+00054:+00067:-00119:000000.0000:04802
04803:+00046:+00107:-00043:000000.0000:04803
04804:+00006:+00096:-00074:000000.0000:04804
04805:-00003:+00118:-00097:000000.0000:04805
04806:+00045:+00146:-00064:000000.0000:04806
04807:+00009:+00167:-00028:000000.0000:04807
04808:-00032:+00152:-00027:000000.0000:04808
04809:-00040:+00151:+00004:000000.0000:04809
04810:-00034:+00119:+00030:000000.0000:04810
04811:-00037:+00126:+00038:000000.0000:04811
04812:-00066:+00154:-00006:000000.0000:04812
04813:-00059:+00149:+00015:000000.0000:04813
04814:-00085:+00144:+00014:000000.0000:04814
04815:-00057:+00139:-00019:000000.0000:04815
04816:-00036:+00150:-00050:000000.0000:04816
04817:-00008:+00154:-00046:000000.0000:04817
04818:+00001:+00119:-00033:000000.0000:04818
04819:-00024:+00151:-00024:000000.0000:04819
04820:+00003:+00140:-00023:000000.0000:04820
04821:+00010:+00086:+00014:000000.0000:04821
04822:+00012:+00106:+00011:000000.0000:04822
04823:+00002:+00068:+00024:000000.0000:04823
04824:-00055:+00071:-00007:000000.0000:04824
04825:-00067:+00071:-00048:000000.0000:04825
04826:-00003:+00088:-00017:000000.0000:04826
04827:+00033:-00008:+00025:000000.0000:04827
04828:+00023:-00086:+00014:000000.0000:04828
04829:+00041:-00128:+00032:000000.0000:04829
04830:+00068:-00198:+00082:000000.0000:04830
04831:+00089:-00110:+00121:000000.0000:04831
04832:+00085:-00140:+00140:000000.0000:04832
04833:+00110:-00147:+00098:000000.0000:04833
04834:+00115:-00102:+00072:000000.0000:04834
04835:+00184:-00097:+00111:000000.0000:04835
04836:+00139:-00095:+00136:000000.0000:04836
04837:+00097:-00102:+00076:000000.0000:04837
04838:+00081:-00081:+00027:000000.0000:04838
04839:+00120:-00112:+00071:000000.0000:04839
04840:+00124:-00082:+00124:000000.0000:04840
04841:+00072:-00046:+00081:000000.0000:04841
04842:+00089:-00011:+00005:000000.0000:04842
04843:+00038:-00052:+00030:000000.0000:04843
04844:-00030:-00073:+00064:000000.0000:04844
04845:-00024:+00035:+00013:000000.0000:04845
04846:+00004:+00007:-00063:000000.0000:04846
04847:+00054:+00025:-00081:000000.0000:04847
04848:+00061:+00086:-00089:000000.0000:04848
04849:+00037:+00038:-00045:000000.0000:04849
04850:-00015:+00081:+00001:000000.0000:04850
04851:-00125:-00038:+00042:000000.0000:04851
04852:-00153:-00025:+00048:000000.0000:04852
04853:-00152:-00031:+00049:000000.0000:04853
04854:-00112:+00075:+00062:000000.0000:04854
04855:-00066:+00039:+00014:000000.0000:04855
04856:-00019:+00064:+00005:000000.0000:04856
04857:-00004:+00067:-00006:000000.0000:04857
04858:-00024:-00039:+00172:000000.0000:04858
04859:+00009:-00005:+00106:000000.0000:04859
04860:-00054:-00042:-00040:000000.0000:04860
04861:-00038:+00010:+00077:000000.0000:04861
04862:+00041:+00010:+00158:000000.0000:04862
04863:+00047:-00055:+00044:000000.0000:04863
04864:+00056:-00058:+00044:000000.0000:04864
04865:+00066:-00191:+00070:000000.0000:04865
04866:+00022:-00163:+00119:000000.0000:04866
04867:+00032:-00139:+00092:000000.0000:04867
04868:+00010:-00215:+00076:000000.0000:04868
04869:-00055:-00219:+00068:000000.0000:04869
04870:-00051:-00265:+00111:000000.0000:04870
04871:+00052:-00155:+00086:000000.0000:04871
04872:+00136:-00252:+00097:000000.0000:04872
04873:+00124:-00237:+00116:000000.0000:04873
04874:+00047:-00238:+00120:000000.0000:04874
04875:+00001:-00193:+00069:000000.0000:04875
04876:-00011:-00184:+00089:000000.0000:04876
04877:-00057:-00135:+00071:000000.0000:04877
04878:-00001:-00026:-00063:000000.0000:04878
04879:+00017:-00022:-00104:000000.0000:04879
04880:+00087:-00011:-00105:000000.0000:04880
04881:+00055:+00001:-00137:000000.0000:04881
04882:+00063:+00014:-00131:000000.0000:04882
04883:+00002:+00077:-00120:000000.0000:04883
04884:-00002:+00042:-00174:000000.0000:04884
04885:+00029:+00055:-00141:000000.0000:04885
04886:+00036:+00085:-00076:000000.0000:04886
04887:+00007:+00111:-00064:000000.0000:04887
04888:+00012:+00102:-00083:000000.0000:04888
04889:+00038:+00109:-00044:000000.0000:04889
04890:+00006:+00123:-00002:000000.0000:04890
04891:-00001:+00141:+00018:000000.0000:04891
04892:+00003:+00139:-00004:000000.0000:04892
04893:+00019:+00149:+00016:000000.0000:04893
04894:+00037:+00117:+00052:000000.0000:04894
04895:+00030:+00102:+00060:000000.0000:04895
04896:-00025:+00105:+00066:000000.0000:04896
04897:-00052:+00119:+00059:000000.0000:04897
04898:-00083:+00141:+00045:000000.0000:04898
04899:-00057:+00101:-00017:000000.0000:04899
04900:-00033:+00129:-00011:000000.0000:04900
04901:-00012:+00055:-00008:000000.0000:04901
04902:-00021:+00121:-00001:000000.0000:04902
04903:-00014:+00094:-00026:000000.0000:04903
04904:-00043:+00069:-00040:000000.0000:04904
04905:-00015:+00101:+00020:000000.0000:04905
04906:-00018:+00120:+00060:000000.0000:04906
04907:-00008:+00109:+00082:000000.0000:04907
04908:+00004:+00094:+00004:000000.0000:04908
04909:+00019:+00109:-00018:000000.0000:04909
04910:-00011:+00084:-00008:000000.0000:04910
04911:-00069:+00121:+00004:000000.0000:04911
04912:-00067:+00089:-00113:000000.0000:04912
04913:-00003:+00054:-00124:000000.0000:04913
04914:+00074:-00008:-00048:000000.0000:04914
04915:+00096:-00022:+00028:000000.0000:04915
04916:+00048:-00067:-00004:000000.0000:04916
04917:+00007:-00041:+00002:000000.0000:04917
04918:+00045:-00054:+00041:000000.0000:04918
04919:+00071:-00015:+00065:000000.0000:04919
04920:+00125:+00074:+00066:000000.0000:04920
04921:+00139:+00092:+00024:000000.0000:04921
04922:+00112:+00040:+00017:000000.0000:04922
04923:+00079:+00024:+00053:000000.0000:04923
04924:+00026:+00010:+00101:000000.0000:04924
04925:+00032:-00050:+00086:000000.0000:04925
04926:-00025:-00068:+00025:000000.0000:04926
04927:-00050:-00052:+00037:000000.0000:04927
04928:-00100:-00038:+00033:000000.0000:04928
04929:-00064:-00084:-00030:000000.0000:04929
04930:-00030:-00037:-00009:000000.0000:04930
04931:+00022:-00064:+00036:000000.0000:04931
04932:+00049:+00008:-00003:000000.0000:04932
04933:+00026:-00005:-00037:000000.0000:04933
04934:+00012:+00034:-00001:000000.0000:04934
04935:-00042:-00037:+00081:000000.0000:04935
04936:-00066:-00071:+00043:000000.0000:04936
04937:-00056:-00075:+00081:000000.0000:04937
04938:-00041:-00084:+00172:000000.0000:04938
04939:-00042:-00086:+00134:000000.0000:04939
04940:-00053:-00105:+00039:000000.0000:04940
04941:-00064:-00054:+00059:000000.0000:04941
04942:-00053:-00069:+00102:000000.0000:04942
04943:+00003:-00083:+00092:000000.0000:04943
04944:-00065:-00064:-00001:000000.0000:04944
04945:-00084:-00055:+00009:000000.0000:04945
04946:-00133:-00049:+00088:000000.0000:04946
04947:-00079:-00080:+00023:000000.0000:04947
04948:-00080:-00061:+00011:000000.0000:04948
04949:-00054:-00035:+00124:000000.0000:04949
04950:-00013:-00064:+00159:000000.0000:04950
04951:-00013:-00050:+00101:000000.0000:04951
04952:+00009:-00053:+00098:000000.0000:04952
04953:-00020:-00044:+00118:000000.0000:04953
04954:+00004:-00048:+00107:000000.0000:04954
04955:+00051:-00139:+00059:000000.0000:04955
04956:+00078:-00173:+00060:000000.0000:04956
04957:+00050:-00171:+00095:000000.0000:04957
04958:+00014:-00191:+00057:000000.0000:04958
04959:+00014:-00218:+00021:000000.0000:04959
04960:+00013:-00200:+00009:000000.0000:04960
04961:-00024:-00226:+00074:000000.0000:04961
04962:-00035:-00235:+00079:000000.0000:04962
04963:+00002:-00201:+00052:000000.0000:04963
04964:+00023:-00174:+00030:000000.0000:04964
04965:+00014:-00117:+00072:000000.0000:04965
04966:-00020:-00083:+00062:000000.0000:04966
04967:-00005:-00027:-00047:000000.0000:04967
04968:-00006:-00076:-00011:000000.0000:04968
04969:-00034:-00079:-00016:000000.0000:04969
04970:-00095:-00114:-00028:000000.0000:04970
04971:-00091:-00099:-00038:000000.0000:04971
04972:-00083:-00085:-00010:000000.0000:04972
04973:-00039:-00050:-00042:000000.0000:04973
04974:-00003:-00002:-00068:000000.0000:04974
04975:+00012:-00011:-00065:000000.0000:04975
04976:+00022:+00051:-00034:000000.0000:04976
04977:+00014:+00002:-00002:000000.0000:04977
04978:-00021:+00006:-00017:000000.0000:04978
04979:-00038:+00026:-00022:000000.0000:04979
04980:-00033:+00058:+00013:000000.0000:04980
04981:-00016:+00077:+00027:000000.0000:04981
04982:-00050:+00053:-00007:000000.0000:04982
04983:-00071:+00085:+00019:000000.0000:04983
04984:-00083:+00076:+00032:000000.0000:04984
04985:-00057:+00104:+00022:000000.0000:04985
04986:-00046:+00121:-00005:000000.0000:04986
04987:-00028:+00110:+00005:000000.0000:04987
04988:-00014:+00092:-00018:000000.0000:04988
04989:-00022:+00118:-00035:000000.0000:04989
04990:-00032:+00131:-00036:000000.0000:04990
04991:-00087:+00084:-00006:000000.0000:04991
04992:-00107:+00135:-00018:000000.0000:04992
04993:-00098:+00115:-00021:000000.0000:04993
04994:-00028:+00086:+00039:000000.0000:04994
04995:-00018:+00106:+00042:000000.0000:04995
04996:-00013:+00089:+00037:000000.0000:04996
04997:-00007:+00170:+00017:000000.0000:04997
04998:-00008:+00151:-00012:000000.0000:04998
04999:-00021:+00199:+00003:000000.0000:04999
05000:-00014:+00083:+00004:000000.0000:05000
