# Supplementary material for: Suboptimal Omnidirectional Wheel Design and Implementation
Source: Sensors (Basel). 2021 Jan 28;21(3):865. doi: 10.3390/s21030865 (PMC7865864; doi:10.3390/s21030865)
Supplement: Supplementary file 1 [file sensors-21-00865-s001.zip › 5.-Data 6 Files Comparative APR01_APR02_Optimal_APR02_Suboptimal/ACDATA06.TXT]

01001:+00114:-00149:-00109:000000.0000:01001
01002:+00166:-00062:-00041:000000.0000:01002
01003:+00167:-00064:+00008:000000.0000:01003
01004:+00055:-00096:-00132:000000.0000:01004
01005:+00022:+00003:-00138:000000.0000:01005
01006:-00011:+00019:-00012:000000.0000:01006
01007:-00024:+00000:+00060:000000.0000:01007
01008:-00022:-00007:-00134:000000.0000:01008
01009:-00016:+00022:-00116:000000.0000:01009
01010:-00036:+00052:+00031:000000.0000:01010
01011:-00054:+00064:-00054:000000.0000:01011
01012:-00099:+00056:-00097:000000.0000:01012
01013:-00134:+00113:+00047:000000.0000:01013
01014:-00174:+00107:+00069:000000.0000:01014
01015:-00192:+00126:-00011:000000.0000:01015
01016:-00112:+00054:-00052:000000.0000:01016
01017:-00071:+00092:+00110:000000.0000:01017
01018:-00006:+00104:+00080:000000.0000:01018
01019:-00008:+00049:-00062:000000.0000:01019
01020:+00015:+00059:-00092:000000.0000:01020
01021:-00018:+00010:-00056:000000.0000:01021
01022:-00021:+00008:-00088:000000.0000:01022
01023:-00056:-00026:-00149:000000.0000:01023
01024:+00028:+00042:-00039:000000.0000:01024
01025:+00066:+00083:+00055:000000.0000:01025
01026:+00083:+00038:-00008:000000.0000:01026
01027:+00119:+00085:-00023:000000.0000:01027
01028:+00197:-00005:+00087:000000.0000:01028
01029:+00195:-00015:+00120:000000.0000:01029
01030:+00230:-00046:+00014:000000.0000:01030
01031:+00158:-00114:+00029:000000.0000:01031
01032:+00091:-00113:+00231:000000.0000:01032
01033:-00081:-00164:+00241:000000.0000:01033
01034:-00311:-00088:-00102:000000.0000:01034
01035:-00373:-00138:-00260:000000.0000:01035
01036:-00192:-00102:-00159:000000.0000:01036
01037:+00089:-00062:+00027:000000.0000:01037
01038:+00160:-00092:-00072:000000.0000:01038
01039:+00214:-00082:-00106:000000.0000:01039
01040:+00113:-00140:-00029:000000.0000:01040
01041:+00056:-00059:-00094:000000.0000:01041
01042:-00006:-00079:-00106:000000.0000:01042
01043:-00071:-00084:-00065:000000.0000:01043
01044:-00074:+00032:-00048:000000.0000:01044
01045:-00053:+00021:-00088:000000.0000:01045
01046:-00020:+00033:-00137:000000.0000:01046
01047:+00013:+00010:-00011:000000.0000:01047
01048:+00059:+00034:+00033:000000.0000:01048
01049:+00031:+00047:-00010:000000.0000:01049
01050:-00007:+00024:-00021:000000.0000:01050
01051:-00099:+00072:+00001:000000.0000:01051
01052:-00206:+00073:-00019:000000.0000:01052
01053:-00226:+00031:-00104:000000.0000:01053
01054:-00265:-00004:-00132:000000.0000:01054
01055:-00132:+00007:-00026:000000.0000:01055
01056:-00097:-00008:-00012:000000.0000:01056
01057:-00013:-00040:-00085:000000.0000:01057
01058:+00023:-00007:-00094:000000.0000:01058
01059:+00021:+00036:-00043:000000.0000:01059
01060:-00021:+00053:-00052:000000.0000:01060
01061:-00058:+00056:-00059:000000.0000:01061
01062:-00116:+00039:-00050:000000.0000:01062
01063:-00163:+00039:+00011:000000.0000:01063
01064:-00092:+00039:+00042:000000.0000:01064
01065:-00062:+00008:-00038:000000.0000:01065
01066:+00035:+00019:-00057:000000.0000:01066
01067:+00040:+00012:-00015:000000.0000:01067
01068:-00006:-00019:+00098:000000.0000:01068
01069:-00052:-00042:+00109:000000.0000:01069
01070:-00072:-00017:+00014:000000.0000:01070
01071:-00091:+00011:+00019:000000.0000:01071
01072:-00061:-00065:+00053:000000.0000:01072
01073:-00015:-00134:-00015:000000.0000:01073
01074:-00011:-00109:-00068:000000.0000:01074
01075:-00054:-00125:-00038:000000.0000:01075
01076:-00070:-00221:+00015:000000.0000:01076
01077:-00060:-00232:-00066:000000.0000:01077
01078:-00046:-00095:-00025:000000.0000:01078
01079:-00010:-00200:+00069:000000.0000:01079
01080:-00002:-00212:-00014:000000.0000:01080
01081:+00043:-00138:-00030:000000.0000:01081
01082:+00093:-00207:+00011:000000.0000:01082
01083:+00099:-00170:-00018:000000.0000:01083
01084:+00135:-00121:-00098:000000.0000:01084
01085:+00118:-00037:-00096:000000.0000:01085
01086:+00136:-00001:-00028:000000.0000:01086
01087:+00082:+00034:-00097:000000.0000:01087
01088:+00075:+00012:-00140:000000.0000:01088
01089:+00056:-00035:-00052:000000.0000:01089
01090:+00027:-00010:-00029:000000.0000:01090
01091:-00048:-00005:-00153:000000.0000:01091
01092:-00112:+00033:-00159:000000.0000:01092
01093:-00157:+00098:-00100:000000.0000:01093
01094:-00189:+00135:-00060:000000.0000:01094
01095:-00173:+00097:-00079:000000.0000:01095
01096:-00162:+00139:-00047:000000.0000:01096
01097:-00088:+00113:+00063:000000.0000:01097
01098:-00070:+00108:-00006:000000.0000:01098
01099:+00002:+00106:-00075:000000.0000:01099
01100:+00069:+00064:-00066:000000.0000:01100
01101:+00101:+00059:+00074:000000.0000:01101
01102:+00064:+00051:+00025:000000.0000:01102
01103:+00003:+00050:-00086:000000.0000:01103
01104:+00031:+00053:-00012:000000.0000:01104
01105:-00071:+00011:-00021:000000.0000:01105
01106:+00009:+00025:-00038:000000.0000:01106
01107:+00072:+00021:-00011:000000.0000:01107
01108:+00183:+00039:+00051:000000.0000:01108
01109:+00199:+00063:+00092:000000.0000:01109
01110:+00171:+00012:+00003:000000.0000:01110
01111:+00158:-00061:+00007:000000.0000:01111
01112:+00186:-00152:+00020:000000.0000:01112
01113:+00159:-00185:+00056:000000.0000:01113
01114:+00061:-00185:+00024:000000.0000:01114
01115:-00095:-00159:-00012:000000.0000:01115
01116:-00150:-00064:+00122:000000.0000:01116
01117:-00279:-00240:+00102:000000.0000:01117
01118:-00263:-00030:-00013:000000.0000:01118
01119:-00204:+00009:+00048:000000.0000:01119
01120:+00012:-00036:+00115:000000.0000:01120
01121:+00249:+00019:+00031:000000.0000:01121
01122:+00299:+00005:-00061:000000.0000:01122
01123:+00329:+00019:-00025:000000.0000:01123
01124:+00242:+00010:-00037:000000.0000:01124
01125:+00134:+00047:-00104:000000.0000:01125
01126:-00021:+00063:-00125:000000.0000:01126
01127:-00079:+00105:-00127:000000.0000:01127
01128:-00112:+00102:-00044:000000.0000:01128
01129:-00031:+00094:-00019:000000.0000:01129
01130:+00022:+00079:-00101:000000.0000:01130
01131:+00067:+00051:-00072:000000.0000:01131
01132:+00095:+00104:-00001:000000.0000:01132
01133:+00003:+00098:+00025:000000.0000:01133
01134:-00118:+00079:-00078:000000.0000:01134
01135:-00316:+00125:-00137:000000.0000:01135
01136:-00304:+00053:-00149:000000.0000:01136
01137:-00248:+00035:-00134:000000.0000:01137
01138:-00059:+00048:-00123:000000.0000:01138
01139:+00039:+00058:-00081:000000.0000:01139
01140:+00052:+00038:-00121:000000.0000:01140
01141:+00083:+00019:-00126:000000.0000:01141
01142:+00054:+00051:-00019:000000.0000:01142
01143:+00028:+00037:+00082:000000.0000:01143
01144:-00019:+00031:+00084:000000.0000:01144
01145:-00077:+00048:+00017:000000.0000:01145
01146:-00091:+00018:+00077:000000.0000:01146
01147:-00085:+00026:+00071:000000.0000:01147
01148:-00054:-00001:+00093:000000.0000:01148
01149:-00052:-00025:+00047:000000.0000:01149
01150:-00075:+00012:+00029:000000.0000:01150
01151:-00123:-00013:+00020:000000.0000:01151
01152:-00118:-00051:+00015:000000.0000:01152
01153:-00105:-00085:-00029:000000.0000:01153
01154:-00097:-00086:-00117:000000.0000:01154
01155:-00058:-00159:-00071:000000.0000:01155
01156:-00023:-00129:-00013:000000.0000:01156
01157:-00020:-00103:-00026:000000.0000:01157
01158:-00001:-00205:-00127:000000.0000:01158
01159:-00011:-00108:-00094:000000.0000:01159
01160:+00017:-00144:+00072:000000.0000:01160
01161:+00030:-00196:+00028:000000.0000:01161
01162:+00104:-00127:-00048:000000.0000:01162
01163:+00181:-00124:+00027:000000.0000:01163
01164:+00177:-00108:+00108:000000.0000:01164
01165:+00191:-00072:+00041:000000.0000:01165
01166:+00172:-00053:-00042:000000.0000:01166
01167:+00146:-00011:+00007:000000.0000:01167
01168:+00094:+00029:+00044:000000.0000:01168
01169:+00016:-00020:-00028:000000.0000:01169
01170:-00009:-00011:-00037:000000.0000:01170
01171:-00021:+00060:-00041:000000.0000:01171
01172:+00017:+00017:-00143:000000.0000:01172
01173:-00005:+00057:-00204:000000.0000:01173
01174:+00005:+00091:-00133:000000.0000:01174
01175:-00112:+00079:-00081:000000.0000:01175
01176:-00155:+00125:-00105:000000.0000:01176
01177:-00238:+00086:-00096:000000.0000:01177
01178:-00209:+00090:-00009:000000.0000:01178
01179:-00134:+00078:-00009:000000.0000:01179
01180:-00032:+00091:-00045:000000.0000:01180
01181:+00048:+00076:-00035:000000.0000:01181
01182:+00076:+00071:-00019:000000.0000:01182
01183:+00036:+00122:-00063:000000.0000:01183
01184:+00000:+00077:-00041:000000.0000:01184
01185:-00056:+00100:-00004:000000.0000:01185
01186:-00077:+00095:-00010:000000.0000:01186
01187:-00101:+00077:-00042:000000.0000:01187
01188:-00115:+00062:-00058:000000.0000:01188
01189:-00037:-00118:+00031:000000.0000:01189
01190:+00021:-00047:+00079:000000.0000:01190
01191:+00061:-00101:+00089:000000.0000:01191
01192:+00070:-00121:+00106:000000.0000:01192
01193:+00140:-00078:+00061:000000.0000:01193
01194:+00173:-00132:+00122:000000.0000:01194
01195:+00211:-00158:+00130:000000.0000:01195
01196:+00254:-00200:-00074:000000.0000:01196
01197:+00242:-00176:-00101:000000.0000:01197
01198:+00203:-00079:+00057:000000.0000:01198
01199:+00097:-00154:+00039:000000.0000:01199
01200:+00101:-00118:-00106:000000.0000:01200
01201:+00132:-00044:-00111:000000.0000:01201
01202:+00122:-00008:+00164:000000.0000:01202
01203:+00120:+00021:+00130:000000.0000:01203
01204:+00136:+00012:-00033:000000.0000:01204
01205:+00114:+00078:+00093:000000.0000:01205
01206:+00067:+00073:+00101:000000.0000:01206
01207:-00070:+00021:-00032:000000.0000:01207
01208:-00134:+00008:-00020:000000.0000:01208
01209:-00165:-00010:+00007:000000.0000:01209
01210:-00236:+00022:-00075:000000.0000:01210
01211:-00198:+00014:-00162:000000.0000:01211
01212:-00191:-00006:-00119:000000.0000:01212
01213:-00063:+00008:-00126:000000.0000:01213
01214:+00059:+00014:-00213:000000.0000:01214
01215:+00065:+00047:-00200:000000.0000:01215
01216:-00021:+00028:-00130:000000.0000:01216
01217:-00122:+00037:-00174:000000.0000:01217
01218:-00153:+00023:-00169:000000.0000:01218
01219:-00160:+00051:-00067:000000.0000:01219
01220:-00118:+00007:-00018:000000.0000:01220
01221:-00080:+00004:-00058:000000.0000:01221
01222:-00013:+00037:-00066:000000.0000:01222
01223:-00001:+00004:-00010:000000.0000:01223
01224:-00023:+00009:-00004:000000.0000:01224
01225:-00012:+00031:+00031:000000.0000:01225
01226:-00053:-00005:+00092:000000.0000:01226
01227:-00067:-00011:+00048:000000.0000:01227
01228:-00018:-00007:-00010:000000.0000:01228
01229:+00008:+00031:+00169:000000.0000:01229
01230:+00056:-00014:+00185:000000.0000:01230
01231:+00011:-00064:-00013:000000.0000:01231
01232:-00036:-00084:-00071:000000.0000:01232
01233:-00115:-00122:+00136:000000.0000:01233
01234:-00102:-00032:+00027:000000.0000:01234
01235:-00120:-00120:-00056:000000.0000:01235
01236:-00156:-00173:-00117:000000.0000:01236
01237:-00059:-00080:-00058:000000.0000:01237
01238:-00056:-00096:-00019:000000.0000:01238
01239:-00007:-00122:+00026:000000.0000:01239
01240:-00023:-00163:+00001:000000.0000:01240
01241:-00030:-00082:+00005:000000.0000:01241
01242:+00013:-00123:-00084:000000.0000:01242
01243:+00058:-00181:-00100:000000.0000:01243
01244:+00076:-00117:+00034:000000.0000:01244
01245:+00116:-00132:+00094:000000.0000:01245
01246:+00150:-00047:+00004:000000.0000:01246
01247:+00171:-00016:-00043:000000.0000:01247
01248:+00105:+00003:-00007:000000.0000:01248
01249:+00061:+00056:+00008:000000.0000:01249
01250:+00047:+00036:-00032:000000.0000:01250
01251:+00032:+00054:+00008:000000.0000:01251
01252:+00053:+00076:+00120:000000.0000:01252
01253:+00046:+00065:+00001:000000.0000:01253
01254:-00020:+00065:-00087:000000.0000:01254
01255:+00014:+00055:-00101:000000.0000:01255
01256:-00001:+00125:-00081:000000.0000:01256
01257:-00069:+00114:-00088:000000.0000:01257
01258:-00141:+00136:-00113:000000.0000:01258
01259:-00159:+00114:-00008:000000.0000:01259
01260:-00119:+00140:+00041:000000.0000:01260
01261:-00055:+00137:+00064:000000.0000:01261
01262:-00011:+00088:+00002:000000.0000:01262
01263:+00003:+00055:-00027:000000.0000:01263
01264:-00028:+00104:-00055:000000.0000:01264
01265:-00066:+00068:-00022:000000.0000:01265
01266:-00045:+00107:-00050:000000.0000:01266
01267:-00026:+00062:-00061:000000.0000:01267
01268:+00018:+00041:-00066:000000.0000:01268
01269:+00087:+00032:-00026:000000.0000:01269
01270:+00182:-00085:+00009:000000.0000:01270
01271:+00216:-00118:+00029:000000.0000:01271
01272:+00262:-00140:+00069:000000.0000:01272
01273:+00250:-00106:+00123:000000.0000:01273
01274:+00188:-00082:-00038:000000.0000:01274
01275:+00100:-00111:-00048:000000.0000:01275
01276:+00035:-00089:+00006:000000.0000:01276
01277:-00008:-00156:-00024:000000.0000:01277
01278:+00017:-00180:-00099:000000.0000:01278
01279:+00013:-00201:-00018:000000.0000:01279
01280:-00001:-00150:-00011:000000.0000:01280
01281:-00021:-00129:-00023:000000.0000:01281
01282:+00033:-00143:+00053:000000.0000:01282
01283:-00007:-00023:+00026:000000.0000:01283
01284:-00082:+00016:+00003:000000.0000:01284
01285:-00143:+00007:-00001:000000.0000:01285
01286:-00135:+00021:+00009:000000.0000:01286
01287:-00110:+00062:+00004:000000.0000:01287
01288:-00056:+00031:+00010:000000.0000:01288
01289:-00025:-00010:+00002:000000.0000:01289
01290:+00024:+00043:-00043:000000.0000:01290
01291:+00052:+00009:-00090:000000.0000:01291
01292:+00051:+00009:-00102:000000.0000:01292
01293:+00040:+00038:-00105:000000.0000:01293
01294:-00022:+00027:-00204:000000.0000:01294
01295:-00053:+00078:-00105:000000.0000:01295
01296:-00111:+00073:-00066:000000.0000:01296
01297:-00131:+00104:-00118:000000.0000:01297
01298:-00089:+00094:-00136:000000.0000:01298
01299:-00052:+00079:-00117:000000.0000:01299
01300:-00036:+00092:-00055:000000.0000:01300
01301:-00002:+00035:-00053:000000.0000:01301
01302:+00003:+00082:-00038:000000.0000:01302
01303:-00021:+00078:+00019:000000.0000:01303
01304:-00031:+00093:-00024:000000.0000:01304
01305:-00083:+00059:-00011:000000.0000:01305
01306:-00058:+00073:+00124:000000.0000:01306
01307:-00016:+00062:+00167:000000.0000:01307
01308:+00040:+00015:+00084:000000.0000:01308
01309:+00074:-00042:+00010:000000.0000:01309
01310:+00045:-00065:+00139:000000.0000:01310
01311:-00019:-00060:+00198:000000.0000:01311
01312:-00088:-00125:+00015:000000.0000:01312
01313:-00128:-00167:-00050:000000.0000:01313
01314:-00140:-00178:+00049:000000.0000:01314
01315:-00165:-00127:+00005:000000.0000:01315
01316:-00174:-00152:-00187:000000.0000:01316
01317:-00099:-00142:-00192:000000.0000:01317
01318:+00016:-00180:-00007:000000.0000:01318
01319:+00037:-00177:-00030:000000.0000:01319
01320:+00052:-00189:-00082:000000.0000:01320
01321:+00025:-00197:-00009:000000.0000:01321
01322:+00040:-00178:+00064:000000.0000:01322
01323:+00077:-00079:-00002:000000.0000:01323
01324:+00137:-00039:-00093:000000.0000:01324
01325:+00146:+00008:+00076:000000.0000:01325
01326:+00115:+00036:+00086:000000.0000:01326
01327:+00041:-00008:-00054:000000.0000:01327
01328:+00044:+00024:+00015:000000.0000:01328
01329:+00020:+00007:+00060:000000.0000:01329
01330:-00011:+00042:-00027:000000.0000:01330
01331:+00015:+00092:-00085:000000.0000:01331
01332:-00023:+00119:-00037:000000.0000:01332
01333:-00036:+00131:-00025:000000.0000:01333
01334:-00024:+00184:-00050:000000.0000:01334
01335:+00017:+00148:+00014:000000.0000:01335
01336:+00033:+00108:+00022:000000.0000:01336
01337:+00030:+00121:+00016:000000.0000:01337
01338:-00007:+00153:+00025:000000.0000:01338
01339:-00010:+00093:+00031:000000.0000:01339
01340:-00020:+00103:-00049:000000.0000:01340
01341:-00050:+00088:-00060:000000.0000:01341
01342:-00044:+00090:-00053:000000.0000:01342
01343:-00037:+00102:-00032:000000.0000:01343
01344:+00033:+00084:-00027:000000.0000:01344
01345:+00063:+00041:-00041:000000.0000:01345
01346:+00068:+00007:+00010:000000.0000:01346
01347:+00106:+00011:+00030:000000.0000:01347
01348:+00074:-00063:-00051:000000.0000:01348
01349:+00053:-00136:-00037:000000.0000:01349
01350:+00027:-00180:+00029:000000.0000:01350
01351:+00011:-00141:+00090:000000.0000:01351
01352:+00044:-00130:-00049:000000.0000:01352
01353:+00007:-00143:-00142:000000.0000:01353
01354:-00051:-00149:-00044:000000.0000:01354
01355:-00035:-00147:+00058:000000.0000:01355
01356:+00013:-00206:+00049:000000.0000:01356
01357:+00040:-00199:+00022:000000.0000:01357
01358:+00074:-00155:+00079:000000.0000:01358
01359:+00071:-00094:+00074:000000.0000:01359
01360:+00043:-00017:+00041:000000.0000:01360
01361:+00018:+00009:+00093:000000.0000:01361
01362:-00062:+00054:+00059:000000.0000:01362
01363:-00047:+00049:+00054:000000.0000:01363
01364:-00027:+00022:+00085:000000.0000:01364
01365:+00027:+00026:+00073:000000.0000:01365
01366:+00110:+00047:+00013:000000.0000:01366
01367:+00121:+00040:-00062:000000.0000:01367
01368:+00060:+00045:-00146:000000.0000:01368
01369:-00052:+00059:-00166:000000.0000:01369
01370:-00102:+00008:-00148:000000.0000:01370
01371:-00136:+00037:-00174:000000.0000:01371
01372:-00131:+00048:-00207:000000.0000:01372
01373:-00101:+00006:-00157:000000.0000:01373
01374:-00070:+00082:-00161:000000.0000:01374
01375:-00011:+00078:-00193:000000.0000:01375
01376:-00007:+00041:-00151:000000.0000:01376
01377:-00006:+00077:-00093:000000.0000:01377
01378:-00015:+00078:-00003:000000.0000:01378
01379:-00071:+00066:+00033:000000.0000:01379
01380:-00100:+00063:+00022:000000.0000:01380
01381:-00075:+00069:+00063:000000.0000:01381
01382:-00085:+00089:+00079:000000.0000:01382
01383:-00033:+00036:+00041:000000.0000:01383
01384:-00030:+00080:+00053:000000.0000:01384
01385:-00033:+00025:+00137:000000.0000:01385
01386:-00002:-00075:+00167:000000.0000:01386
01387:-00008:-00106:+00121:000000.0000:01387
01388:-00001:-00129:+00093:000000.0000:01388
01389:-00065:-00273:+00090:000000.0000:01389
01390:-00087:-00242:-00007:000000.0000:01390
01391:-00107:-00167:-00038:000000.0000:01391
01392:-00153:-00196:-00036:000000.0000:01392
01393:-00116:-00299:-00111:000000.0000:01393
01394:-00095:-00262:-00108:000000.0000:01394
01395:-00023:-00236:-00060:000000.0000:01395
01396:+00061:-00264:-00080:000000.0000:01396
01397:+00081:-00232:-00182:000000.0000:01397
01398:+00103:-00104:-00153:000000.0000:01398
01399:+00122:-00016:+00010:000000.0000:01399
01400:+00126:-00051:+00025:000000.0000:01400
01401:+00099:-00033:-00036:000000.0000:01401
01402:+00120:-00036:+00090:000000.0000:01402
01403:+00104:-00057:+00126:000000.0000:01403
01404:+00069:-00024:+00058:000000.0000:01404
01405:+00050:+00056:+00060:000000.0000:01405
01406:+00013:+00122:+00087:000000.0000:01406
01407:-00068:+00155:+00105:000000.0000:01407
01408:-00078:+00158:+00022:000000.0000:01408
01409:-00091:+00144:+00044:000000.0000:01409
01410:-00097:+00142:+00093:000000.0000:01410
01411:-00037:+00149:-00023:000000.0000:01411
01412:-00018:+00155:-00087:000000.0000:01412
01413:+00057:+00103:-00085:000000.0000:01413
01414:+00092:+00161:-00034:000000.0000:01414
01415:+00081:+00154:-00041:000000.0000:01415
01416:+00038:+00073:-00085:000000.0000:01416
01417:+00017:+00089:-00059:000000.0000:01417
01418:+00019:+00039:-00054:000000.0000:01418
01419:-00020:+00108:-00033:000000.0000:01419
01420:+00041:+00078:-00055:000000.0000:01420
01421:+00094:+00068:-00036:000000.0000:01421
01422:+00151:+00101:-00029:000000.0000:01422
01423:+00136:+00065:-00047:000000.0000:01423
01424:+00114:+00067:-00040:000000.0000:01424
01425:+00082:+00049:+00051:000000.0000:01425
01426:+00042:-00050:+00085:000000.0000:01426
01427:+00061:-00111:+00069:000000.0000:01427
01428:+00079:-00181:+00085:000000.0000:01428
01429:+00181:-00252:+00128:000000.0000:01429
01430:+00180:-00211:+00087:000000.0000:01430
01431:+00151:-00199:-00071:000000.0000:01431
01432:+00070:-00130:-00030:000000.0000:01432
01433:+00044:-00051:+00046:000000.0000:01433
01434:-00047:-00103:+00074:000000.0000:01434
01435:-00113:-00085:+00022:000000.0000:01435
01436:-00089:-00071:+00089:000000.0000:01436
01437:-00057:-00074:+00078:000000.0000:01437
01438:-00003:-00084:-00042:000000.0000:01438
01439:+00016:-00014:-00042:000000.0000:01439
01440:+00002:+00018:-00001:000000.0000:01440
01441:-00025:+00076:+00034:000000.0000:01441
01442:+00001:+00055:-00004:000000.0000:01442
01443:-00020:+00123:-00026:000000.0000:01443
01444:+00015:+00127:+00040:000000.0000:01444
01445:-00004:+00105:+00040:000000.0000:01445
01446:+00025:+00140:-00028:000000.0000:01446
01447:+00091:+00050:-00043:000000.0000:01447
01448:+00085:+00078:-00055:000000.0000:01448
01449:+00057:+00104:-00057:000000.0000:01449
01450:-00005:+00102:-00093:000000.0000:01450
01451:-00018:+00102:-00092:000000.0000:01451
01452:-00083:+00141:-00088:000000.0000:01452
01453:-00106:+00112:-00059:000000.0000:01453
01454:-00127:+00108:-00043:000000.0000:01454
01455:-00071:+00153:-00026:000000.0000:01455
01456:+00015:+00085:+00022:000000.0000:01456
01457:+00012:+00085:+00022:000000.0000:01457
01458:+00048:+00069:+00033:000000.0000:01458
01459:+00048:+00091:-00020:000000.0000:01459
01460:+00031:+00082:-00041:000000.0000:01460
01461:-00025:+00045:-00042:000000.0000:01461
01462:-00057:+00036:-00020:000000.0000:01462
01463:-00086:+00004:-00006:000000.0000:01463
01464:-00090:-00008:+00047:000000.0000:01464
01465:-00093:-00136:+00041:000000.0000:01465
01466:-00076:-00146:+00059:000000.0000:01466
01467:-00056:-00125:+00123:000000.0000:01467
01468:-00084:-00257:+00041:000000.0000:01468
01469:-00091:-00248:-00021:000000.0000:01469
01470:-00120:-00187:-00020:000000.0000:01470
01471:-00145:-00201:-00013:000000.0000:01471
01472:-00094:-00282:-00044:000000.0000:01472
01473:-00056:-00280:-00099:000000.0000:01473
01474:-00035:-00256:-00011:000000.0000:01474
01475:+00045:-00272:-00040:000000.0000:01475
01476:+00094:-00252:-00196:000000.0000:01476
01477:+00098:-00131:-00001:000000.0000:01477
01478:+00124:-00082:+00123:000000.0000:01478
01479:+00087:-00074:+00101:000000.0000:01479
01480:+00081:-00031:-00036:000000.0000:01480
01481:+00087:-00021:+00019:000000.0000:01481
01482:+00124:-00039:+00138:000000.0000:01482
01483:+00087:+00051:-00006:000000.0000:01483
01484:+00032:+00048:-00040:000000.0000:01484
01485:-00016:+00118:+00079:000000.0000:01485
01486:-00034:+00173:+00103:000000.0000:01486
01487:-00031:+00195:+00094:000000.0000:01487
01488:-00028:+00212:+00005:000000.0000:01488
01489:-00024:+00129:-00021:000000.0000:01489
01490:+00007:+00184:-00036:000000.0000:01490
01491:+00050:+00154:-00047:000000.0000:01491
01492:+00058:+00123:-00077:000000.0000:01492
01493:+00048:+00130:-00071:000000.0000:01493
01494:-00006:+00099:-00026:000000.0000:01494
01495:-00036:+00103:-00032:000000.0000:01495
01496:-00043:+00083:-00068:000000.0000:01496
01497:-00017:+00119:-00057:000000.0000:01497
01498:+00018:+00086:+00014:000000.0000:01498
01499:+00069:+00090:+00015:000000.0000:01499
01500:+00086:+00046:-00041:000000.0000:01500
01501:+00093:-00074:-00029:000000.0000:01501
01502:+00045:-00101:-00036:000000.0000:01502
01503:-00012:-00190:+00027:000000.0000:01503
01504:-00049:-00240:+00035:000000.0000:01504
01505:-00049:-00229:+00042:000000.0000:01505
01506:+00033:-00234:-00006:000000.0000:01506
01507:+00082:-00189:+00045:000000.0000:01507
01508:+00252:-00164:+00090:000000.0000:01508
01509:+00251:-00206:+00124:000000.0000:01509
01510:+00205:-00202:+00099:000000.0000:01510
01511:+00111:-00210:+00099:000000.0000:01511
01512:-00010:-00195:+00130:000000.0000:01512
01513:-00033:-00171:+00137:000000.0000:01513
01514:-00083:-00123:+00101:000000.0000:01514
01515:-00132:-00001:+00093:000000.0000:01515
01516:-00136:+00005:+00069:000000.0000:01516
01517:-00107:+00044:+00050:000000.0000:01517
01518:-00012:+00052:+00039:000000.0000:01518
01519:+00024:+00024:+00093:000000.0000:01519
01520:+00059:+00065:+00074:000000.0000:01520
01521:+00019:+00076:+00045:000000.0000:01521
01522:-00011:+00096:-00024:000000.0000:01522
01523:-00037:+00107:-00068:000000.0000:01523
01524:-00031:+00086:-00133:000000.0000:01524
01525:-00029:+00029:-00090:000000.0000:01525
01526:+00004:+00059:-00119:000000.0000:01526
01527:-00012:+00051:-00191:000000.0000:01527
01528:-00025:+00081:-00146:000000.0000:01528
01529:-00004:+00066:-00122:000000.0000:01529
01530:+00029:+00130:-00121:000000.0000:01530
01531:+00006:+00090:-00049:000000.0000:01531
01532:-00046:+00119:-00037:000000.0000:01532
01533:-00092:+00140:-00028:000000.0000:01533
01534:-00117:+00124:-00055:000000.0000:01534
01535:-00147:+00153:+00003:000000.0000:01535
01536:-00098:+00071:+00072:000000.0000:01536
01537:-00082:+00067:+00029:000000.0000:01537
01538:-00022:+00047:-00019:000000.0000:01538
01539:+00042:+00058:+00110:000000.0000:01539
01540:+00066:+00002:+00165:000000.0000:01540
01541:+00106:-00044:+00097:000000.0000:01541
01542:+00041:-00050:+00026:000000.0000:01542
01543:-00002:-00168:+00123:000000.0000:01543
01544:-00117:-00212:+00144:000000.0000:01544
01545:-00128:-00156:+00040:000000.0000:01545
01546:-00146:-00310:-00067:000000.0000:01546
01547:-00170:-00360:-00082:000000.0000:01547
01548:-00176:-00265:-00054:000000.0000:01548
01549:-00136:-00282:-00015:000000.0000:01549
01550:-00101:-00273:-00032:000000.0000:01550
01551:+00019:-00235:-00015:000000.0000:01551
01552:+00044:-00133:+00067:000000.0000:01552
01553:+00099:-00138:+00124:000000.0000:01553
01554:+00152:-00100:-00010:000000.0000:01554
01555:+00114:-00038:-00029:000000.0000:01555
01556:+00124:-00039:+00078:000000.0000:01556
01557:+00123:-00005:+00171:000000.0000:01557
01558:+00110:+00023:+00027:000000.0000:01558
01559:+00106:+00069:+00010:000000.0000:01559
01560:+00126:+00057:+00169:000000.0000:01560
01561:+00105:+00176:+00077:000000.0000:01561
01562:+00090:+00193:-00006:000000.0000:01562
01563:-00012:+00150:-00005:000000.0000:01563
01564:-00055:+00201:+00038:000000.0000:01564
01565:-00061:+00168:-00003:000000.0000:01565
01566:-00075:+00162:-00091:000000.0000:01566
01567:-00066:+00165:+00014:000000.0000:01567
01568:-00025:+00241:+00051:000000.0000:01568
01569:+00009:+00183:+00019:000000.0000:01569
01570:+00031:+00116:-00044:000000.0000:01570
01571:+00052:+00175:-00029:000000.0000:01571
01572:+00121:+00091:+00013:000000.0000:01572
01573:+00112:+00094:-00080:000000.0000:01573
01574:+00095:+00160:-00102:000000.0000:01574
01575:+00040:+00146:+00023:000000.0000:01575
01576:+00042:+00136:+00041:000000.0000:01576
01577:+00055:+00093:-00011:000000.0000:01577
01578:+00056:-00010:-00053:000000.0000:01578
01579:+00076:-00014:-00035:000000.0000:01579
01580:+00100:-00046:+00017:000000.0000:01580
01581:+00086:-00190:+00041:000000.0000:01581
01582:+00053:-00196:+00056:000000.0000:01582
01583:+00027:-00229:+00066:000000.0000:01583
01584:+00022:-00233:+00073:000000.0000:01584
01585:+00036:-00247:+00067:000000.0000:01585
01586:+00103:-00255:+00103:000000.0000:01586
01587:+00178:-00045:+00189:000000.0000:01587
01588:+00187:-00163:+00090:000000.0000:01588
01589:+00100:-00118:+00011:000000.0000:01589
01590:+00009:-00133:+00039:000000.0000:01590
01591:-00055:-00138:+00087:000000.0000:01591
01592:-00097:-00128:+00008:000000.0000:01592
01593:-00106:-00099:-00073:000000.0000:01593
01594:-00115:-00021:+00094:000000.0000:01594
01595:-00054:+00017:+00148:000000.0000:01595
01596:+00025:+00081:+00064:000000.0000:01596
01597:+00056:+00120:+00037:000000.0000:01597
01598:+00079:+00089:+00125:000000.0000:01598
01599:+00049:+00120:+00061:000000.0000:01599
01600:+00029:+00123:-00032:000000.0000:01600
01601:-00071:+00122:-00006:000000.0000:01601
01602:-00061:+00138:+00094:000000.0000:01602
01603:-00052:+00142:-00031:000000.0000:01603
01604:-00013:+00105:-00090:000000.0000:01604
01605:-00004:+00123:-00112:000000.0000:01605
01606:+00015:+00085:-00108:000000.0000:01606
01607:+00048:+00095:-00143:000000.0000:01607
01608:+00087:+00082:-00178:000000.0000:01608
01609:+00108:+00095:-00097:000000.0000:01609
01610:+00072:+00072:-00066:000000.0000:01610
01611:-00028:+00082:-00071:000000.0000:01611
01612:-00075:+00082:-00021:000000.0000:01612
01613:-00102:+00084:+00008:000000.0000:01613
01614:-00109:+00045:-00003:000000.0000:01614
01615:-00091:+00024:+00037:000000.0000:01615
01616:-00055:+00054:+00068:000000.0000:01616
01617:-00007:-00014:+00104:000000.0000:01617
01618:-00007:-00008:+00086:000000.0000:01618
01619:+00030:+00003:+00071:000000.0000:01619
01620:+00014:-00004:+00060:000000.0000:01620
01621:-00011:-00013:+00123:000000.0000:01621
01622:-00091:-00099:+00149:000000.0000:01622
01623:-00191:-00165:+00092:000000.0000:01623
01624:-00183:-00217:+00044:000000.0000:01624
01625:-00123:-00222:+00073:000000.0000:01625
01626:-00057:-00273:+00035:000000.0000:01626
01627:-00070:-00315:-00037:000000.0000:01627
01628:-00057:-00306:-00046:000000.0000:01628
01629:-00066:-00217:-00021:000000.0000:01629
01630:-00030:-00219:-00006:000000.0000:01630
01631:+00010:-00213:-00026:000000.0000:01631
01632:+00106:-00128:-00036:000000.0000:01632
01633:+00136:-00128:-00022:000000.0000:01633
01634:+00161:-00079:+00014:000000.0000:01634
01635:+00145:-00058:+00020:000000.0000:01635
01636:+00169:-00047:-00024:000000.0000:01636
01637:+00128:-00047:-00035:000000.0000:01637
01638:+00079:-00026:+00080:000000.0000:01638
01639:+00057:+00008:+00110:000000.0000:01639
01640:+00060:+00053:-00006:000000.0000:01640
01641:+00024:+00116:-00060:000000.0000:01641
01642:+00009:+00129:+00107:000000.0000:01642
01643:+00012:+00181:+00122:000000.0000:01643
01644:-00015:+00212:-00022:000000.0000:01644
01645:-00049:+00191:-00018:000000.0000:01645
01646:-00042:+00192:+00021:000000.0000:01646
01647:-00102:+00192:+00049:000000.0000:01647
01648:-00101:+00186:-00045:000000.0000:01648
01649:-00056:+00162:-00052:000000.0000:01649
01650:+00034:+00146:+00003:000000.0000:01650
01651:+00043:+00122:-00044:000000.0000:01651
01652:+00078:+00155:-00066:000000.0000:01652
01653:+00021:+00140:+00064:000000.0000:01653
01654:-00005:+00106:-00014:000000.0000:01654
01655:-00007:+00127:-00107:000000.0000:01655
01656:+00036:+00033:-00058:000000.0000:01656
01657:+00075:-00067:+00029:000000.0000:01657
01658:+00051:-00084:+00031:000000.0000:01658
01659:-00021:-00272:-00045:000000.0000:01659
01660:-00036:-00348:+00003:000000.0000:01660
01661:-00047:-00258:-00002:000000.0000:01661
01662:-00065:-00251:-00064:000000.0000:01662
01663:-00021:-00264:-00023:000000.0000:01663
01664:+00095:-00189:+00044:000000.0000:01664
01665:+00169:-00193:+00037:000000.0000:01665
01666:+00144:-00192:+00055:000000.0000:01666
01667:+00099:-00208:+00106:000000.0000:01667
01668:+00056:-00271:+00058:000000.0000:01668
01669:+00025:-00201:+00037:000000.0000:01669
01670:-00032:-00070:+00084:000000.0000:01670
01671:-00105:-00018:+00113:000000.0000:01671
01672:-00120:-00015:+00106:000000.0000:01672
01673:-00131:-00001:+00104:000000.0000:01673
01674:-00051:-00054:+00114:000000.0000:01674
01675:+00009:-00045:+00105:000000.0000:01675
01676:+00044:+00031:+00075:000000.0000:01676
01677:-00010:+00077:+00169:000000.0000:01677
01678:-00040:+00125:+00124:000000.0000:01678
01679:-00059:+00109:-00058:000000.0000:01679
01680:-00040:+00058:-00065:000000.0000:01680
01681:+00024:+00048:-00056:000000.0000:01681
01682:+00068:+00043:-00120:000000.0000:01682
01683:+00068:+00109:-00201:000000.0000:01683
01684:+00080:+00092:-00178:000000.0000:01684
01685:-00016:+00153:-00154:000000.0000:01685
01686:-00080:+00138:-00225:000000.0000:01686
01687:-00062:+00137:-00175:000000.0000:01687
01688:-00043:+00153:-00069:000000.0000:01688
01689:-00044:+00127:-00060:000000.0000:01689
01690:-00060:+00143:-00100:000000.0000:01690
01691:-00061:+00126:-00068:000000.0000:01691
01692:-00030:+00103:-00016:000000.0000:01692
01693:+00004:+00040:-00016:000000.0000:01693
01694:+00017:+00033:+00044:000000.0000:01694
01695:-00055:-00002:+00075:000000.0000:01695
01696:-00062:-00043:+00100:000000.0000:01696
01697:-00057:-00036:+00063:000000.0000:01697
01698:+00016:-00014:+00069:000000.0000:01698
01699:+00047:-00037:+00111:000000.0000:01699
01700:-00004:-00076:+00072:000000.0000:01700
01701:-00075:-00206:+00057:000000.0000:01701
01702:-00142:-00216:+00053:000000.0000:01702
01703:-00204:-00269:+00080:000000.0000:01703
01704:-00159:-00402:-00013:000000.0000:01704
01705:-00118:-00406:-00086:000000.0000:01705
01706:-00083:-00213:-00079:000000.0000:01706
01707:-00011:-00227:-00050:000000.0000:01707
01708:-00015:-00126:-00014:000000.0000:01708
01709:+00001:-00085:+00082:000000.0000:01709
01710:-00034:-00085:+00057:000000.0000:01710
01711:-00015:-00095:+00006:000000.0000:01711
01712:+00045:-00099:+00074:000000.0000:01712
01713:+00053:-00038:+00104:000000.0000:01713
01714:+00134:-00036:+00006:000000.0000:01714
01715:+00145:+00057:-00083:000000.0000:01715
01716:+00132:+00044:+00063:000000.0000:01716
01717:+00101:+00069:+00084:000000.0000:01717
01718:+00060:+00107:+00049:000000.0000:01718
01719:+00014:+00147:+00008:000000.0000:01719
01720:-00011:+00169:+00046:000000.0000:01720
01721:-00010:+00201:-00036:000000.0000:01721
01722:+00017:+00212:-00163:000000.0000:01722
01723:+00015:+00192:-00151:000000.0000:01723
01724:-00027:+00110:-00147:000000.0000:01724
01725:-00046:+00139:-00193:000000.0000:01725
01726:-00120:+00167:-00179:000000.0000:01726
01727:-00124:+00118:+00003:000000.0000:01727
01728:-00102:+00130:-00057:000000.0000:01728
01729:-00023:+00165:-00143:000000.0000:01729
01730:+00087:+00187:+00089:000000.0000:01730
01731:+00085:+00129:+00160:000000.0000:01731
01732:+00021:+00140:-00015:000000.0000:01732
01733:-00039:+00127:-00119:000000.0000:01733
01734:-00011:+00039:-00010:000000.0000:01734
01735:-00027:+00044:+00028:000000.0000:01735
01736:-00041:+00068:-00052:000000.0000:01736
01737:-00015:+00064:+00059:000000.0000:01737
01738:+00012:+00023:+00107:000000.0000:01738
01739:+00044:-00113:-00039:000000.0000:01739
01740:+00063:-00193:+00010:000000.0000:01740
01741:+00108:-00221:+00144:000000.0000:01741
01742:+00107:-00242:+00118:000000.0000:01742
01743:+00120:-00182:+00001:000000.0000:01743
01744:+00068:-00110:+00061:000000.0000:01744
01745:+00046:-00194:+00198:000000.0000:01745
01746:+00009:-00112:+00031:000000.0000:01746
01747:+00035:-00071:-00001:000000.0000:01747
01748:+00015:-00096:+00096:000000.0000:01748
01749:-00021:-00101:+00041:000000.0000:01749
01750:-00055:-00112:-00027:000000.0000:01750
01751:-00074:-00048:-00051:000000.0000:01751
01752:-00105:-00027:+00026:000000.0000:01752
01753:-00176:-00012:+00006:000000.0000:01753
01754:-00146:+00029:-00099:000000.0000:01754
01755:-00063:+00075:+00044:000000.0000:01755
01756:+00021:+00092:+00094:000000.0000:01756
01757:+00090:+00137:-00051:000000.0000:01757
01758:+00103:+00178:-00060:000000.0000:01758
01759:+00131:+00185:+00005:000000.0000:01759
01760:+00153:+00135:-00006:000000.0000:01760
01761:+00116:+00107:-00115:000000.0000:01761
01762:+00060:+00092:-00061:000000.0000:01762
01763:-00008:+00101:-00027:000000.0000:01763
01764:-00017:+00089:-00208:000000.0000:01764
01765:-00079:+00101:-00222:000000.0000:01765
01766:-00136:+00114:-00021:000000.0000:01766
01767:-00155:+00095:-00030:000000.0000:01767
01768:-00179:+00088:-00158:000000.0000:01768
01769:-00130:+00078:-00152:000000.0000:01769
01770:-00075:+00104:+00033:000000.0000:01770
01771:+00029:+00110:+00019:000000.0000:01771
01772:+00044:+00090:-00103:000000.0000:01772
01773:+00012:+00093:-00029:000000.0000:01773
01774:-00006:+00077:-00007:000000.0000:01774
01775:-00022:-00030:-00044:000000.0000:01775
01776:-00027:-00095:+00032:000000.0000:01776
01777:-00028:-00137:+00166:000000.0000:01777
01778:-00016:-00152:+00175:000000.0000:01778
01779:-00012:-00170:+00024:000000.0000:01779
01780:-00038:-00273:+00022:000000.0000:01780
01781:-00057:-00222:+00064:000000.0000:01781
01782:-00086:-00196:+00027:000000.0000:01782
01783:-00131:-00186:-00001:000000.0000:01783
01784:-00113:-00302:-00024:000000.0000:01784
01785:-00114:-00277:+00022:000000.0000:01785
01786:-00079:-00271:+00082:000000.0000:01786
01787:-00050:-00361:+00064:000000.0000:01787
01788:-00051:-00270:-00188:000000.0000:01788
01789:+00039:-00190:-00170:000000.0000:01789
01790:+00084:-00077:-00069:000000.0000:01790
01791:+00077:-00115:-00103:000000.0000:01791
01792:+00057:-00040:-00093:000000.0000:01792
01793:+00086:-00023:+00113:000000.0000:01793
01794:+00097:+00013:+00161:000000.0000:01794
01795:+00127:+00032:+00074:000000.0000:01795
01796:+00115:+00031:-00002:000000.0000:01796
01797:+00071:+00119:+00089:000000.0000:01797
01798:+00001:+00124:+00039:000000.0000:01798
01799:-00048:+00129:-00142:000000.0000:01799
01800:-00060:+00175:-00057:000000.0000:01800
01801:-00079:+00188:+00007:000000.0000:01801
01802:-00043:+00127:-00043:000000.0000:01802
01803:-00037:+00156:-00221:000000.0000:01803
01804:+00024:+00171:-00169:000000.0000:01804
01805:-00001:+00097:-00067:000000.0000:01805
01806:+00005:+00083:-00171:000000.0000:01806
01807:-00034:+00051:-00224:000000.0000:01807
01808:-00092:+00061:-00074:000000.0000:01808
01809:-00068:+00092:-00003:000000.0000:01809
01810:+00040:+00045:-00050:000000.0000:01810
01811:+00129:+00086:-00147:000000.0000:01811
01812:+00191:+00070:-00033:000000.0000:01812
01813:+00228:+00039:-00017:000000.0000:01813
01814:+00146:+00046:-00079:000000.0000:01814
01815:+00152:-00055:+00087:000000.0000:01815
01816:+00038:-00112:+00275:000000.0000:01816
01817:-00090:-00224:+00221:000000.0000:01817
01818:-00120:-00259:-00095:000000.0000:01818
01819:-00063:-00216:-00117:000000.0000:01819
01820:+00008:-00222:+00166:000000.0000:01820
01821:+00056:-00146:+00077:000000.0000:01821
01822:+00121:-00061:+00019:000000.0000:01822
01823:+00095:-00117:+00125:000000.0000:01823
01824:+00073:-00144:+00198:000000.0000:01824
01825:+00014:-00072:+00155:000000.0000:01825
01826:-00064:-00137:-00001:000000.0000:01826
01827:-00057:-00160:-00009:000000.0000:01827
01828:-00033:-00069:+00010:000000.0000:01828
01829:-00022:+00014:+00059:000000.0000:01829
01830:-00027:+00078:-00003:000000.0000:01830
01831:-00091:+00055:-00032:000000.0000:01831
01832:-00100:+00094:-00052:000000.0000:01832
01833:-00065:+00098:+00058:000000.0000:01833
01834:-00019:+00101:+00057:000000.0000:01834
01835:+00033:+00111:-00041:000000.0000:01835
01836:+00025:+00125:-00153:000000.0000:01836
01837:+00031:+00106:-00220:000000.0000:01837
01838:+00022:+00054:-00191:000000.0000:01838
01839:+00035:+00066:-00089:000000.0000:01839
01840:+00020:+00035:-00145:000000.0000:01840
01841:-00045:+00123:-00248:000000.0000:01841
01842:-00083:+00109:-00160:000000.0000:01842
01843:-00143:+00080:-00097:000000.0000:01843
01844:-00095:+00077:-00103:000000.0000:01844
01845:-00078:+00061:-00115:000000.0000:01845
01846:-00012:+00078:-00054:000000.0000:01846
01847:+00017:+00074:+00025:000000.0000:01847
01848:-00023:+00086:-00004:000000.0000:01848
01849:-00012:+00092:-00026:000000.0000:01849
01850:+00045:+00126:-00039:000000.0000:01850
01851:+00059:+00109:-00007:000000.0000:01851
01852:+00040:+00019:+00050:000000.0000:01852
01853:+00046:-00108:+00159:000000.0000:01853
01854:+00012:-00147:+00120:000000.0000:01854
01855:-00016:-00060:+00121:000000.0000:01855
01856:-00101:-00242:+00007:000000.0000:01856
01857:-00115:-00223:-00110:000000.0000:01857
01858:-00077:-00223:-00130:000000.0000:01858
01859:-00174:-00159:-00043:000000.0000:01859
01860:-00185:-00192:-00054:000000.0000:01860
01861:-00210:-00274:-00109:000000.0000:01861
01862:-00149:-00202:-00028:000000.0000:01862
01863:-00108:-00288:+00027:000000.0000:01863
01864:-00059:-00308:-00064:000000.0000:01864
01865:+00028:-00228:-00113:000000.0000:01865
01866:+00056:-00193:-00041:000000.0000:01866
01867:+00071:-00050:-00046:000000.0000:01867
01868:+00106:+00033:-00086:000000.0000:01868
01869:+00111:+00037:+00070:000000.0000:01869
01870:+00131:+00007:+00129:000000.0000:01870
01871:+00156:+00125:+00062:000000.0000:01871
01872:+00145:+00040:+00074:000000.0000:01872
01873:+00099:+00056:+00120:000000.0000:01873
01874:+00033:+00146:+00109:000000.0000:01874
01875:-00033:+00107:-00099:000000.0000:01875
01876:-00091:+00130:-00101:000000.0000:01876
01877:-00095:+00133:-00034:000000.0000:01877
01878:-00073:+00133:-00095:000000.0000:01878
01879:-00063:+00170:-00147:000000.0000:01879
01880:-00102:+00197:-00098:000000.0000:01880
01881:-00107:+00163:-00043:000000.0000:01881
01882:-00107:+00143:-00093:000000.0000:01882
01883:-00059:+00079:-00123:000000.0000:01883
01884:-00029:+00049:-00049:000000.0000:01884
01885:+00033:+00079:+00036:000000.0000:01885
01886:+00097:+00099:-00038:000000.0000:01886
01887:+00129:+00072:-00093:000000.0000:01887
01888:+00183:+00107:-00126:000000.0000:01888
01889:+00228:+00079:-00050:000000.0000:01889
01890:+00206:+00087:-00035:000000.0000:01890
01891:+00138:+00108:-00004:000000.0000:01891
01892:+00089:+00020:+00005:000000.0000:01892
01893:+00085:+00020:+00026:000000.0000:01893
01894:+00127:-00039:+00082:000000.0000:01894
01895:+00130:-00170:+00114:000000.0000:01895
01896:+00100:-00181:+00091:000000.0000:01896
01897:+00027:-00234:+00005:000000.0000:01897
01898:-00132:-00210:+00027:000000.0000:01898
01899:-00193:-00173:+00024:000000.0000:01899
01900:-00211:-00164:+00058:000000.0000:01900
01901:-00129:-00044:+00107:000000.0000:01901
01902:-00068:-00069:+00082:000000.0000:01902
01903:+00012:-00087:+00026:000000.0000:01903
01904:+00071:-00084:+00053:000000.0000:01904
01905:+00110:-00077:-00009:000000.0000:01905
01906:+00076:-00065:-00134:000000.0000:01906
01907:+00016:+00001:-00067:000000.0000:01907
01908:-00015:+00014:+00044:000000.0000:01908
01909:-00069:+00077:+00006:000000.0000:01909
01910:-00097:+00106:-00140:000000.0000:01910
01911:-00075:+00130:-00092:000000.0000:01911
01912:-00069:+00148:+00122:000000.0000:01912
01913:+00033:+00143:-00009:000000.0000:01913
01914:+00061:+00126:-00104:000000.0000:01914
01915:+00049:+00084:-00045:000000.0000:01915
01916:+00041:+00105:+00039:000000.0000:01916
01917:+00022:+00075:-00045:000000.0000:01917
01918:-00114:+00090:-00235:000000.0000:01918
01919:-00192:+00051:-00110:000000.0000:01919
01920:-00208:+00059:-00128:000000.0000:01920
01921:-00204:+00043:-00250:000000.0000:01921
01922:-00085:+00037:-00169:000000.0000:01922
01923:-00009:+00052:-00092:000000.0000:01923
01924:+00115:+00011:-00077:000000.0000:01924
01925:+00135:+00084:-00103:000000.0000:01925
01926:+00123:+00080:-00016:000000.0000:01926
01927:+00075:+00045:+00069:000000.0000:01927
01928:+00029:+00054:-00079:000000.0000:01928
01929:+00042:+00064:-00044:000000.0000:01929
01930:+00040:+00041:+00147:000000.0000:01930
01931:-00018:-00070:+00068:000000.0000:01931
01932:-00029:-00114:-00063:000000.0000:01932
01933:-00048:-00074:+00154:000000.0000:01933
01934:-00148:-00250:+00240:000000.0000:01934
01935:-00192:-00267:+00058:000000.0000:01935
01936:-00219:-00204:-00135:000000.0000:01936
01937:-00255:-00123:+00103:000000.0000:01937
01938:-00217:-00200:+00139:000000.0000:01938
01939:-00189:-00286:-00213:000000.0000:01939
01940:-00078:-00181:-00057:000000.0000:01940
01941:-00057:-00240:+00125:000000.0000:01941
01942:-00039:-00349:-00028:000000.0000:01942
01943:+00079:-00292:-00216:000000.0000:01943
01944:+00097:-00235:-00163:000000.0000:01944
01945:+00163:-00226:+00000:000000.0000:01945
01946:+00165:-00069:-00138:000000.0000:01946
01947:+00165:-00027:-00119:000000.0000:01947
01948:+00123:+00026:+00116:000000.0000:01948
01949:+00058:+00021:+00032:000000.0000:01949
01950:+00035:-00007:-00062:000000.0000:01950
01951:+00036:+00077:+00015:000000.0000:01951
01952:+00043:+00035:+00072:000000.0000:01952
01953:+00020:+00041:-00050:000000.0000:01953
01954:-00014:+00081:-00128:000000.0000:01954
01955:-00026:+00092:+00043:000000.0000:01955
01956:-00100:+00138:+00037:000000.0000:01956
01957:-00140:+00167:-00120:000000.0000:01957
01958:-00150:+00134:-00066:000000.0000:01958
01959:-00139:+00113:+00043:000000.0000:01959
01960:-00097:+00131:-00016:000000.0000:01960
01961:-00032:+00033:-00122:000000.0000:01961
01962:+00080:+00003:-00113:000000.0000:01962
01963:+00154:+00078:+00032:000000.0000:01963
01964:+00154:+00027:-00059:000000.0000:01964
01965:+00056:+00036:-00123:000000.0000:01965
01966:+00042:+00097:-00110:000000.0000:01966
01967:+00056:+00103:-00004:000000.0000:01967
01968:+00124:+00120:+00028:000000.0000:01968
01969:+00139:+00069:-00022:000000.0000:01969
01970:+00141:+00032:-00038:000000.0000:01970
01971:+00151:-00007:+00027:000000.0000:01971
01972:+00089:+00013:+00091:000000.0000:01972
01973:+00066:-00146:+00123:000000.0000:01973
01974:+00075:-00153:+00135:000000.0000:01974
01975:+00015:-00154:+00075:000000.0000:01975
01976:-00012:-00203:+00041:000000.0000:01976
01977:-00075:-00174:+00039:000000.0000:01977
01978:-00082:-00161:+00041:000000.0000:01978
01979:-00069:-00010:+00044:000000.0000:01979
01980:-00007:-00003:+00047:000000.0000:01980
01981:+00046:-00044:-00019:000000.0000:01981
01982:+00044:-00060:-00085:000000.0000:01982
01983:+00032:-00112:-00092:000000.0000:01983
01984:-00015:-00109:-00079:000000.0000:01984
01985:-00070:-00015:+00017:000000.0000:01985
01986:-00124:-00006:+00100:000000.0000:01986
01987:-00121:+00033:+00061:000000.0000:01987
01988:-00111:+00081:-00083:000000.0000:01988
01989:-00003:+00135:-00011:000000.0000:01989
01990:+00079:+00109:+00150:000000.0000:01990
01991:+00071:+00133:-00035:000000.0000:01991
01992:+00080:+00111:-00094:000000.0000:01992
01993:+00012:+00069:-00083:000000.0000:01993
01994:+00004:+00103:-00005:000000.0000:01994
01995:-00041:+00084:-00036:000000.0000:01995
01996:-00068:+00039:-00170:000000.0000:01996
01997:-00053:+00083:-00214:000000.0000:01997
01998:-00043:+00097:-00170:000000.0000:01998
01999:-00056:+00066:-00126:000000.0000:01999
02000:-00011:+00085:-00178:000000.0000:02000
02001:-00004:+00105:-00151:000000.0000:02001
02002:+00018:+00070:-00029:000000.0000:02002
02003:-00022:+00137:-00003:000000.0000:02003
02004:-00044:+00080:-00045:000000.0000:02004
02005:-00066:+00095:-00082:000000.0000:02005
02006:-00038:+00068:+00030:000000.0000:02006
02007:+00015:+00049:+00030:000000.0000:02007
02008:+00051:+00091:+00047:000000.0000:02008
02009:+00062:-00013:+00071:000000.0000:02009
02010:-00001:-00049:+00075:000000.0000:02010
02011:-00091:-00077:+00028:000000.0000:02011
02012:-00146:-00273:+00088:000000.0000:02012
02013:-00249:-00316:+00078:000000.0000:02013
02014:-00272:-00152:-00040:000000.0000:02014
02015:-00278:-00255:-00007:000000.0000:02015
02016:-00254:-00257:+00005:000000.0000:02016
02017:-00065:-00120:+00048:000000.0000:02017
02018:+00050:-00227:+00007:000000.0000:02018
02019:+00167:-00271:-00042:000000.0000:02019
02020:+00183:-00240:-00118:000000.0000:02020
02021:+00173:-00212:+00001:000000.0000:02021
02022:+00143:-00249:+00000:000000.0000:02022
02023:+00125:-00210:-00155:000000.0000:02023
02024:+00096:-00057:-00036:000000.0000:02024
02025:+00087:-00056:+00065:000000.0000:02025
02026:+00106:+00027:-00023:000000.0000:02026
02027:+00092:+00017:-00101:000000.0000:02027
02028:+00067:+00054:-00028:000000.0000:02028
02029:+00046:+00104:+00095:000000.0000:02029
02030:-00018:+00081:-00015:000000.0000:02030
02031:-00137:+00139:-00037:000000.0000:02031
02032:-00205:+00094:+00055:000000.0000:02032
02033:-00199:+00073:-00020:000000.0000:02033
02034:-00146:+00075:-00065:000000.0000:02034
02035:-00056:+00166:-00034:000000.0000:02035
02036:-00014:+00102:-00036:000000.0000:02036
02037:-00006:+00150:-00075:000000.0000:02037
02038:+00014:+00143:-00089:000000.0000:02038
02039:+00013:+00154:-00043:000000.0000:02039
02040:+00007:+00155:-00084:000000.0000:02040
02041:+00043:+00035:-00095:000000.0000:02041
02042:+00027:+00053:-00056:000000.0000:02042
02043:+00046:+00063:-00030:000000.0000:02043
02044:+00048:+00049:-00092:000000.0000:02044
02045:+00065:+00026:-00078:000000.0000:02045
02046:+00084:+00031:-00017:000000.0000:02046
02047:+00106:-00003:+00067:000000.0000:02047
02048:+00082:-00017:+00029:000000.0000:02048
02049:+00051:-00014:+00004:000000.0000:02049
02050:+00023:+00033:+00122:000000.0000:02050
02051:+00046:-00035:+00161:000000.0000:02051
02052:+00080:-00056:+00100:000000.0000:02052
02053:+00041:-00151:+00028:000000.0000:02053
02054:+00017:-00139:+00056:000000.0000:02054
02055:-00027:-00186:+00024:000000.0000:02055
02056:-00015:-00189:-00067:000000.0000:02056
02057:-00003:-00062:+00024:000000.0000:02057
02058:+00005:-00064:+00049:000000.0000:02058
02059:-00015:-00070:-00083:000000.0000:02059
02060:-00016:-00029:-00014:000000.0000:02060
02061:-00038:-00063:-00005:000000.0000:02061
02062:-00065:-00121:-00083:000000.0000:02062
02063:-00054:-00091:-00043:000000.0000:02063
02064:-00031:+00004:+00082:000000.0000:02064
02065:-00012:+00032:+00139:000000.0000:02065
02066:+00020:+00011:-00145:000000.0000:02066
02067:+00060:+00061:-00106:000000.0000:02067
02068:+00047:+00051:+00143:000000.0000:02068
02069:+00022:+00047:-00016:000000.0000:02069
02070:-00014:+00049:-00140:000000.0000:02070
02071:-00096:+00109:-00058:000000.0000:02071
02072:-00090:+00091:+00012:000000.0000:02072
02073:-00093:+00105:-00110:000000.0000:02073
02074:-00064:+00016:-00231:000000.0000:02074
02075:-00034:+00059:-00057:000000.0000:02075
02076:+00012:+00066:-00036:000000.0000:02076
02077:+00007:+00040:-00237:000000.0000:02077
02078:+00025:+00067:-00100:000000.0000:02078
02079:+00042:+00054:+00006:000000.0000:02079
02080:+00020:+00065:-00050:000000.0000:02080
02081:+00002:+00091:-00143:000000.0000:02081
02082:-00071:+00100:-00046:000000.0000:02082
02083:-00092:+00116:+00060:000000.0000:02083
02084:-00099:+00148:-00041:000000.0000:02084
02085:-00050:+00002:-00051:000000.0000:02085
02086:+00034:-00057:+00099:000000.0000:02086
02087:+00039:-00057:+00077:000000.0000:02087
02088:-00016:-00230:-00013:000000.0000:02088
02089:-00132:-00193:-00017:000000.0000:02089
02090:-00163:-00109:+00116:000000.0000:02090
02091:-00171:-00170:+00058:000000.0000:02091
02092:-00181:-00322:-00143:000000.0000:02092
02093:-00183:-00288:+00037:000000.0000:02093
02094:-00104:-00270:+00103:000000.0000:02094
02095:-00008:-00396:-00163:000000.0000:02095
02096:+00048:-00332:-00178:000000.0000:02096
02097:+00090:-00256:-00055:000000.0000:02097
02098:+00066:-00155:-00003:000000.0000:02098
02099:+00096:-00115:-00110:000000.0000:02099
02100:+00121:-00065:-00078:000000.0000:02100
02101:+00139:+00007:+00158:000000.0000:02101
02102:+00156:+00005:+00065:000000.0000:02102
02103:+00164:-00051:-00041:000000.0000:02103
02104:+00158:+00027:+00125:000000.0000:02104
02105:+00154:+00039:+00161:000000.0000:02105
02106:-00005:-00003:+00052:000000.0000:02106
02107:-00151:+00101:-00069:000000.0000:02107
02108:-00179:+00100:+00024:000000.0000:02108
02109:-00181:+00107:-00005:000000.0000:02109
02110:-00151:+00081:-00200:000000.0000:02110
02111:-00087:+00072:-00161:000000.0000:02111
02112:+00102:+00118:-00070:000000.0000:02112
02113:+00157:+00074:+00029:000000.0000:02113
02114:+00156:+00102:-00127:000000.0000:02114
02115:+00057:+00024:-00118:000000.0000:02115
02116:-00033:+00092:-00057:000000.0000:02116
02117:-00050:+00089:-00125:000000.0000:02117
02118:-00057:+00061:-00145:000000.0000:02118
02119:-00025:+00032:-00029:000000.0000:02119
02120:+00026:+00002:-00007:000000.0000:02120
02121:+00114:-00010:-00043:000000.0000:02121
02122:+00148:+00029:+00013:000000.0000:02122
02123:+00149:+00027:+00047:000000.0000:02123
02124:+00083:+00042:+00023:000000.0000:02124
02125:-00007:+00038:-00037:000000.0000:02125
02126:-00021:+00069:-00005:000000.0000:02126
02127:+00000:+00063:+00074:000000.0000:02127
02128:+00043:+00064:+00113:000000.0000:02128
02129:+00052:-00011:+00154:000000.0000:02129
02130:+00070:-00102:+00088:000000.0000:02130
02131:+00105:-00125:+00009:000000.0000:02131
02132:+00107:-00113:+00031:000000.0000:02132
02133:+00048:-00107:+00028:000000.0000:02133
02134:-00009:-00075:-00049:000000.0000:02134
02135:+00001:+00030:-00019:000000.0000:02135
02136:-00010:-00010:+00157:000000.0000:02136
02137:-00020:+00027:+00062:000000.0000:02137
02138:+00044:-00006:+00009:000000.0000:02138
02139:+00108:-00058:+00017:000000.0000:02139
02140:+00109:-00001:-00055:000000.0000:02140
02141:+00109:+00022:-00064:000000.0000:02141
02142:+00024:+00095:-00009:000000.0000:02142
02143:-00069:+00116:+00057:000000.0000:02143
02144:-00109:+00152:+00031:000000.0000:02144
02145:-00102:+00117:+00027:000000.0000:02145
02146:-00036:+00139:+00039:000000.0000:02146
02147:-00006:+00081:+00015:000000.0000:02147
02148:+00031:+00136:-00103:000000.0000:02148
02149:+00021:+00109:-00055:000000.0000:02149
02150:+00005:+00122:-00041:000000.0000:02150
02151:-00085:+00101:-00041:000000.0000:02151
02152:-00143:+00105:-00095:000000.0000:02152
02153:-00163:+00079:-00148:000000.0000:02153
02154:-00145:+00086:-00122:000000.0000:02154
02155:-00069:+00106:-00066:000000.0000:02155
02156:-00013:+00090:-00083:000000.0000:02156
02157:+00063:+00072:-00172:000000.0000:02157
02158:+00084:+00105:-00073:000000.0000:02158
02159:+00092:+00107:-00023:000000.0000:02159
02160:+00093:+00057:-00058:000000.0000:02160
02161:+00036:+00058:-00138:000000.0000:02161
02162:-00027:-00028:-00097:000000.0000:02162
02163:-00052:-00107:+00035:000000.0000:02163
02164:-00065:-00100:+00037:000000.0000:02164
02165:-00056:-00301:+00078:000000.0000:02165
02166:-00063:-00122:+00031:000000.0000:02166
02167:-00073:-00149:-00012:000000.0000:02167
02168:-00151:-00304:-00040:000000.0000:02168
02169:-00189:-00227:+00010:000000.0000:02169
02170:-00164:-00199:+00077:000000.0000:02170
02171:-00146:-00303:+00028:000000.0000:02171
02172:-00078:-00357:-00078:000000.0000:02172
02173:-00085:-00212:-00021:000000.0000:02173
02174:-00020:-00204:+00051:000000.0000:02174
02175:+00125:-00159:-00102:000000.0000:02175
02176:+00145:-00055:-00118:000000.0000:02176
02177:+00237:-00062:+00059:000000.0000:02177
02178:+00220:+00027:+00111:000000.0000:02178
02179:+00192:-00063:-00011:000000.0000:02179
02180:+00104:-00081:+00033:000000.0000:02180
02181:+00089:+00006:+00134:000000.0000:02181
02182:+00065:+00006:+00084:000000.0000:02182
02183:-00033:+00061:+00095:000000.0000:02183
02184:-00084:+00092:+00123:000000.0000:02184
02185:-00068:+00083:+00058:000000.0000:02185
02186:-00049:+00099:-00019:000000.0000:02186
02187:-00064:+00120:-00057:000000.0000:02187
02188:-00086:+00057:+00002:000000.0000:02188
02189:-00089:+00093:+00003:000000.0000:02189
02190:-00063:+00093:-00114:000000.0000:02190
02191:-00055:+00028:-00078:000000.0000:02191
02192:+00019:-00008:-00038:000000.0000:02192
02193:+00047:+00075:-00025:000000.0000:02193
02194:+00039:+00035:-00064:000000.0000:02194
02195:+00026:+00019:-00098:000000.0000:02195
02196:+00045:+00076:-00045:000000.0000:02196
02197:+00064:+00024:-00045:000000.0000:02197
02198:+00069:+00015:-00054:000000.0000:02198
02199:+00108:-00022:+00000:000000.0000:02199
02200:+00106:+00047:+00081:000000.0000:02200
02201:+00106:+00007:+00099:000000.0000:02201
02202:+00109:+00014:+00036:000000.0000:02202
02203:+00099:-00025:+00067:000000.0000:02203
02204:+00093:-00055:+00097:000000.0000:02204
02205:+00030:-00109:+00056:000000.0000:02205
02206:-00009:-00205:+00055:000000.0000:02206
02207:+00015:-00220:+00080:000000.0000:02207
02208:+00025:-00175:+00119:000000.0000:02208
02209:+00046:-00118:-00006:000000.0000:02209
02210:-00008:-00117:-00028:000000.0000:02210
02211:-00002:-00126:+00039:000000.0000:02211
02212:-00019:-00029:+00165:000000.0000:02212
02213:+00061:-00053:+00128:000000.0000:02213
02214:+00135:-00097:+00020:000000.0000:02214
02215:+00122:-00007:+00068:000000.0000:02215
02216:+00033:-00035:+00070:000000.0000:02216
02217:-00057:-00017:-00039:000000.0000:02217
02218:-00087:+00064:-00021:000000.0000:02218
02219:-00085:+00058:+00078:000000.0000:02219
02220:-00071:+00095:+00107:000000.0000:02220
02221:-00056:+00119:-00004:000000.0000:02221
02222:-00039:+00114:+00005:000000.0000:02222
02223:-00009:+00123:-00008:000000.0000:02223
02224:+00004:+00103:-00033:000000.0000:02224
02225:-00022:+00072:-00019:000000.0000:02225
02226:-00053:+00105:+00049:000000.0000:02226
02227:-00059:+00080:-00073:000000.0000:02227
02228:-00101:+00074:-00123:000000.0000:02228
02229:-00054:+00098:-00043:000000.0000:02229
02230:-00023:+00135:-00033:000000.0000:02230
02231:+00015:+00135:-00080:000000.0000:02231
02232:-00032:+00135:-00108:000000.0000:02232
02233:-00072:+00145:-00045:000000.0000:02233
02234:-00084:+00138:-00053:000000.0000:02234
02235:-00015:+00068:-00083:000000.0000:02235
02236:-00037:-00074:+00015:000000.0000:02236
02237:-00067:-00165:+00021:000000.0000:02237
02238:-00112:-00210:-00008:000000.0000:02238
02239:-00128:-00191:-00065:000000.0000:02239
02240:-00085:-00192:-00069:000000.0000:02240
02241:+00049:-00247:-00042:000000.0000:02241
02242:+00043:-00114:-00026:000000.0000:02242
02243:+00070:-00120:+00043:000000.0000:02243
02244:+00024:-00183:+00057:000000.0000:02244
02245:+00014:-00170:+00030:000000.0000:02245
02246:-00064:-00255:+00033:000000.0000:02246
02247:-00115:-00243:+00097:000000.0000:02247
02248:-00108:-00300:-00024:000000.0000:02248
02249:-00071:-00175:-00019:000000.0000:02249
02250:+00077:-00167:+00175:000000.0000:02250
02251:+00122:-00177:+00075:000000.0000:02251
02252:+00147:-00068:+00002:000000.0000:02252
02253:+00149:-00057:+00093:000000.0000:02253
02254:+00118:-00010:+00190:000000.0000:02254
02255:+00059:+00009:+00101:000000.0000:02255
02256:+00059:+00037:+00031:000000.0000:02256
02257:+00068:+00060:+00133:000000.0000:02257
02258:+00036:+00110:+00131:000000.0000:02258
02259:-00003:+00123:-00035:000000.0000:02259
02260:+00035:+00080:-00036:000000.0000:02260
02261:+00054:+00177:+00001:000000.0000:02261
02262:+00090:+00087:-00091:000000.0000:02262
02263:+00050:+00099:-00097:000000.0000:02263
02264:-00029:+00156:+00008:000000.0000:02264
02265:-00041:+00115:+00021:000000.0000:02265
02266:-00035:+00147:-00059:000000.0000:02266
02267:+00048:+00065:-00021:000000.0000:02267
02268:+00073:+00164:+00065:000000.0000:02268
02269:+00102:+00136:-00034:000000.0000:02269
02270:+00084:+00055:-00070:000000.0000:02270
02271:+00049:+00066:-00037:000000.0000:02271
02272:+00034:+00045:-00006:000000.0000:02272
02273:-00007:+00030:-00015:000000.0000:02273
02274:-00006:-00009:-00027:000000.0000:02274
02275:-00006:+00011:+00055:000000.0000:02275
02276:+00001:+00017:+00077:000000.0000:02276
02277:+00033:+00017:+00022:000000.0000:02277
02278:+00050:-00007:+00066:000000.0000:02278
02279:+00045:-00009:+00081:000000.0000:02279
02280:+00066:-00011:+00091:000000.0000:02280
02281:+00094:+00033:+00110:000000.0000:02281
02282:+00108:-00011:+00152:000000.0000:02282
02283:+00081:-00165:+00134:000000.0000:02283
02284:+00087:-00135:+00152:000000.0000:02284
02285:+00181:-00107:+00183:000000.0000:02285
02286:+00245:-00213:+00149:000000.0000:02286
02287:+00209:-00066:+00026:000000.0000:02287
02288:+00190:-00094:+00035:000000.0000:02288
02289:+00122:+00027:+00064:000000.0000:02289
02290:+00079:+00078:+00070:000000.0000:02290
02291:-00030:-00042:+00062:000000.0000:02291
02292:-00059:+00044:-00031:000000.0000:02292
02293:-00046:-00004:-00090:000000.0000:02293
02294:-00069:+00076:-00067:000000.0000:02294
02295:-00021:+00078:+00082:000000.0000:02295
02296:-00020:+00071:+00015:000000.0000:02296
02297:-00005:+00119:-00007:000000.0000:02297
02298:-00080:+00101:+00075:000000.0000:02298
02299:-00126:+00158:+00067:000000.0000:02299
02300:-00140:+00157:+00036:000000.0000:02300
02301:-00139:+00158:+00045:000000.0000:02301
02302:-00122:+00169:+00080:000000.0000:02302
02303:-00076:+00184:+00059:000000.0000:02303
02304:-00032:+00125:-00031:000000.0000:02304
02305:-00014:+00096:-00036:000000.0000:02305
02306:+00034:+00143:-00041:000000.0000:02306
02307:+00044:+00063:-00092:000000.0000:02307
02308:+00013:+00091:-00122:000000.0000:02308
02309:-00114:+00086:-00093:000000.0000:02309
02310:-00184:+00035:-00077:000000.0000:02310
02311:-00185:+00091:-00131:000000.0000:02311
02312:-00173:+00012:-00086:000000.0000:02312
02313:-00096:-00064:+00005:000000.0000:02313
02314:-00033:-00106:-00002:000000.0000:02314
02315:+00062:-00169:-00040:000000.0000:02315
02316:+00067:-00140:-00006:000000.0000:02316
02317:+00075:-00168:+00008:000000.0000:02317
02318:+00023:-00235:+00003:000000.0000:02318
02319:+00043:-00225:-00016:000000.0000:02319
02320:+00076:-00293:+00067:000000.0000:02320
02321:+00057:-00246:+00080:000000.0000:02321
02322:+00070:-00206:+00111:000000.0000:02322
02323:+00061:-00250:+00034:000000.0000:02323
02324:+00011:-00236:+00016:000000.0000:02324
02325:-00048:-00217:+00055:000000.0000:02325
02326:-00074:-00254:+00110:000000.0000:02326
02327:-00058:-00282:+00104:000000.0000:02327
02328:-00053:-00181:+00073:000000.0000:02328
02329:-00008:-00155:+00099:000000.0000:02329
02330:+00069:-00109:+00138:000000.0000:02330
02331:+00079:-00002:+00049:000000.0000:02331
02332:+00062:-00010:+00022:000000.0000:02332
02333:+00019:-00012:+00131:000000.0000:02333
02334:-00038:+00041:+00097:000000.0000:02334
02335:-00064:+00111:+00063:000000.0000:02335
02336:-00026:+00061:+00039:000000.0000:02336
02337:+00043:+00084:+00008:000000.0000:02337
02338:+00109:+00098:-00046:000000.0000:02338
02339:+00130:+00106:-00075:000000.0000:02339
02340:+00152:+00112:-00024:000000.0000:02340
02341:+00141:+00076:-00017:000000.0000:02341
02342:+00041:+00149:-00028:000000.0000:02342
02343:+00038:+00138:+00036:000000.0000:02343
02344:+00030:+00123:+00017:000000.0000:02344
02345:-00002:+00153:-00085:000000.0000:02345
02346:+00001:+00151:-00005:000000.0000:02346
02347:-00022:+00146:+00039:000000.0000:02347
02348:-00035:+00021:-00032:000000.0000:02348
02349:+00002:+00058:-00027:000000.0000:02349
02350:+00030:+00012:-00001:000000.0000:02350
02351:+00080:-00033:-00024:000000.0000:02351
02352:+00094:-00034:-00035:000000.0000:02352
02353:+00054:-00065:-00009:000000.0000:02353
02354:-00015:+00001:+00049:000000.0000:02354
02355:-00073:-00056:+00073:000000.0000:02355
02356:-00101:-00042:+00091:000000.0000:02356
02357:-00019:-00001:+00144:000000.0000:02357
02358:+00111:-00115:+00139:000000.0000:02358
02359:+00152:-00106:+00072:000000.0000:02359
02360:+00213:-00150:+00083:000000.0000:02360
02361:+00191:-00153:+00192:000000.0000:02361
02362:+00187:-00192:+00164:000000.0000:02362
02363:+00073:-00162:-00001:000000.0000:02363
02364:+00046:-00146:+00076:000000.0000:02364
02365:+00035:-00146:+00121:000000.0000:02365
02366:+00044:-00074:+00027:000000.0000:02366
02367:+00037:-00150:-00013:000000.0000:02367
02368:+00027:-00132:+00047:000000.0000:02368
02369:+00031:-00101:+00064:000000.0000:02369
02370:-00040:-00076:+00029:000000.0000:02370
02371:-00071:-00019:+00030:000000.0000:02371
02372:-00109:+00046:+00045:000000.0000:02372
02373:-00130:+00140:+00025:000000.0000:02373
02374:-00127:+00161:+00074:000000.0000:02374
02375:-00075:+00128:+00094:000000.0000:02375
02376:-00039:+00126:+00031:000000.0000:02376
02377:+00002:+00136:+00012:000000.0000:02377
02378:+00000:+00178:+00052:000000.0000:02378
02379:-00022:+00178:+00063:000000.0000:02379
02380:-00050:+00202:-00012:000000.0000:02380
02381:-00030:+00212:-00045:000000.0000:02381
02382:+00018:+00145:+00017:000000.0000:02382
02383:+00012:+00163:-00014:000000.0000:02383
02384:+00043:+00182:-00046:000000.0000:02384
02385:+00005:+00117:-00038:000000.0000:02385
02386:-00104:+00132:-00032:000000.0000:02386
02387:-00174:+00134:-00030:000000.0000:02387
02388:-00191:+00094:-00058:000000.0000:02388
02389:-00140:+00066:-00080:000000.0000:02389
02390:-00076:+00010:-00042:000000.0000:02390
02391:-00070:-00087:+00000:000000.0000:02391
02392:-00025:-00152:-00019:000000.0000:02392
02393:-00027:-00160:-00051:000000.0000:02393
02394:-00068:-00240:-00002:000000.0000:02394
02395:-00070:-00249:-00034:000000.0000:02395
02396:-00039:-00254:-00016:000000.0000:02396
02397:+00017:-00225:+00095:000000.0000:02397
02398:+00099:-00276:+00082:000000.0000:02398
02399:+00160:-00328:+00028:000000.0000:02399
02400:+00185:-00255:+00067:000000.0000:02400
02401:+00148:-00303:+00136:000000.0000:02401
02402:+00032:-00257:+00069:000000.0000:02402
02403:-00047:-00187:+00064:000000.0000:02403
02404:-00158:-00200:+00122:000000.0000:02404
02405:-00096:-00162:+00167:000000.0000:02405
02406:-00002:-00110:+00121:000000.0000:02406
02407:+00107:-00132:+00127:000000.0000:02407
02408:+00168:-00052:+00184:000000.0000:02408
02409:+00143:+00047:+00034:000000.0000:02409
02410:+00095:+00048:+00000:000000.0000:02410
02411:+00059:+00081:+00070:000000.0000:02411
02412:+00026:+00135:+00112:000000.0000:02412
02413:-00038:+00125:+00035:000000.0000:02413
02414:-00031:+00087:-00051:000000.0000:02414
02415:-00018:+00154:+00002:000000.0000:02415
02416:+00103:+00149:-00021:000000.0000:02416
02417:+00166:+00158:-00143:000000.0000:02417
02418:+00122:+00146:-00091:000000.0000:02418
02419:+00011:+00183:-00040:000000.0000:02419
02420:-00073:+00213:-00021:000000.0000:02420
02421:-00113:+00134:-00006:000000.0000:02421
02422:-00033:+00163:+00027:000000.0000:02422
02423:+00054:+00187:-00010:000000.0000:02423
02424:+00080:+00096:-00021:000000.0000:02424
02425:+00012:+00118:-00004:000000.0000:02425
02426:-00028:+00051:+00001:000000.0000:02426
02427:-00059:+00059:-00035:000000.0000:02427
02428:-00065:+00033:-00031:000000.0000:02428
02429:-00002:+00003:-00002:000000.0000:02429
02430:+00013:-00060:+00077:000000.0000:02430
02431:+00020:-00074:+00040:000000.0000:02431
02432:-00014:-00001:-00025:000000.0000:02432
02433:-00002:-00042:+00113:000000.0000:02433
02434:-00022:-00038:+00186:000000.0000:02434
02435:-00001:-00053:+00113:000000.0000:02435
02436:+00016:-00123:+00069:000000.0000:02436
02437:+00071:-00172:+00110:000000.0000:02437
02438:+00181:-00237:+00092:000000.0000:02438
02439:+00203:-00235:+00044:000000.0000:02439
02440:+00146:-00262:+00037:000000.0000:02440
02441:+00041:-00194:+00054:000000.0000:02441
02442:+00012:-00162:+00087:000000.0000:02442
02443:+00079:-00139:+00109:000000.0000:02443
02444:+00183:-00020:+00149:000000.0000:02444
02445:+00202:-00079:+00055:000000.0000:02445
02446:+00099:-00031:-00012:000000.0000:02446
02447:+00031:+00003:+00003:000000.0000:02447
02448:-00016:+00047:-00029:000000.0000:02448
02449:-00043:+00082:-00079:000000.0000:02449
02450:-00028:+00121:-00007:000000.0000:02450
02451:-00028:+00183:+00159:000000.0000:02451
02452:-00014:+00192:+00128:000000.0000:02452
02453:-00009:+00197:-00032:000000.0000:02453
02454:+00013:+00170:+00028:000000.0000:02454
02455:-00037:+00200:+00096:000000.0000:02455
02456:-00100:+00228:+00117:000000.0000:02456
02457:-00132:+00135:+00032:000000.0000:02457
02458:-00159:+00165:-00021:000000.0000:02458
02459:-00123:+00174:-00018:000000.0000:02459
02460:-00123:+00151:-00046:000000.0000:02460
02461:-00102:+00125:-00111:000000.0000:02461
02462:-00103:+00136:-00115:000000.0000:02462
02463:-00105:+00139:-00031:000000.0000:02463
02464:-00121:+00124:-00055:000000.0000:02464
02465:-00143:+00095:-00077:000000.0000:02465
02466:-00131:+00094:-00063:000000.0000:02466
02467:-00060:-00051:-00030:000000.0000:02467
02468:-00014:-00153:-00038:000000.0000:02468
02469:-00037:-00185:+00003:000000.0000:02469
02470:-00045:-00172:+00045:000000.0000:02470
02471:-00058:-00348:+00048:000000.0000:02471
02472:-00053:-00305:-00017:000000.0000:02472
02473:-00009:-00109:-00002:000000.0000:02473
02474:+00064:-00325:+00122:000000.0000:02474
02475:+00085:-00346:+00023:000000.0000:02475
02476:+00134:-00153:+00066:000000.0000:02476
02477:+00122:-00319:+00151:000000.0000:02477
02478:+00108:-00389:-00008:000000.0000:02478
02479:-00004:-00228:-00001:000000.0000:02479
02480:-00068:-00218:+00113:000000.0000:02480
02481:-00032:-00246:+00105:000000.0000:02481
02482:+00019:-00173:+00009:000000.0000:02482
02483:+00091:-00141:+00117:000000.0000:02483
02484:+00124:-00159:+00177:000000.0000:02484
02485:+00141:-00092:+00059:000000.0000:02485
02486:+00086:-00056:-00008:000000.0000:02486
02487:+00074:+00003:+00242:000000.0000:02487
02488:-00020:+00072:+00224:000000.0000:02488
02489:-00062:+00079:-00028:000000.0000:02489
02490:-00101:+00057:-00005:000000.0000:02490
02491:-00054:+00096:+00054:000000.0000:02491
02492:+00033:+00142:-00048:000000.0000:02492
02493:+00050:+00110:-00233:000000.0000:02493
02494:+00098:+00110:-00236:000000.0000:02494
02495:+00119:+00178:-00002:000000.0000:02495
02496:+00143:+00151:-00003:000000.0000:02496
02497:+00030:+00189:+00030:000000.0000:02497
02498:-00134:+00152:+00006:000000.0000:02498
02499:-00132:+00128:-00185:000000.0000:02499
02500:-00005:+00056:-00113:000000.0000:02500
02501:+00062:+00097:+00083:000000.0000:02501
02502:+00118:+00053:-00033:000000.0000:02502
02503:+00067:+00012:-00071:000000.0000:02503
02504:-00130:+00034:+00051:000000.0000:02504
02505:-00174:+00023:+00008:000000.0000:02505
02506:-00194:-00072:-00020:000000.0000:02506
02507:-00022:-00029:-00055:000000.0000:02507
02508:+00028:+00003:+00041:000000.0000:02508
02509:+00029:+00005:+00073:000000.0000:02509
02510:+00047:-00067:+00108:000000.0000:02510
02511:+00051:-00080:+00072:000000.0000:02511
02512:+00126:-00140:+00021:000000.0000:02512
02513:+00083:-00245:+00058:000000.0000:02513
02514:+00095:-00280:+00053:000000.0000:02514
02515:+00134:-00208:+00134:000000.0000:02515
02516:+00115:-00183:+00089:000000.0000:02516
02517:+00085:-00178:+00055:000000.0000:02517
02518:+00072:-00043:+00145:000000.0000:02518
02519:+00059:-00044:+00164:000000.0000:02519
02520:+00026:-00048:+00099:000000.0000:02520
02521:-00006:-00096:+00021:000000.0000:02521
02522:-00012:-00044:+00038:000000.0000:02522
02523:-00029:-00042:+00014:000000.0000:02523
02524:-00028:+00063:-00114:000000.0000:02524
02525:-00004:+00144:+00077:000000.0000:02525
02526:+00016:+00168:+00182:000000.0000:02526
02527:-00065:+00234:+00141:000000.0000:02527
02528:-00080:+00171:+00045:000000.0000:02528
02529:-00048:+00142:+00042:000000.0000:02529
02530:-00029:+00197:+00072:000000.0000:02530
02531:-00007:+00176:+00045:000000.0000:02531
02532:+00013:+00228:+00035:000000.0000:02532
02533:-00030:+00245:+00060:000000.0000:02533
02534:-00110:+00198:-00044:000000.0000:02534
02535:-00092:+00189:-00065:000000.0000:02535
02536:-00078:+00181:+00065:000000.0000:02536
02537:-00051:+00149:+00007:000000.0000:02537
02538:-00020:+00154:-00096:000000.0000:02538
02539:-00042:+00143:-00077:000000.0000:02539
02540:-00141:+00184:+00034:000000.0000:02540
02541:-00151:+00166:+00017:000000.0000:02541
02542:-00184:+00092:-00103:000000.0000:02542
02543:-00193:+00013:-00069:000000.0000:02543
02544:-00150:-00077:-00006:000000.0000:02544
02545:-00129:-00161:-00031:000000.0000:02545
02546:-00084:-00167:-00084:000000.0000:02546
02547:-00044:-00168:-00036:000000.0000:02547
02548:+00019:-00295:+00021:000000.0000:02548
02549:+00064:-00185:-00037:000000.0000:02549
02550:+00051:-00178:+00003:000000.0000:02550
02551:+00058:-00350:+00170:000000.0000:02551
02552:+00026:-00251:+00084:000000.0000:02552
02553:+00032:-00205:+00053:000000.0000:02553
02554:+00034:-00311:+00074:000000.0000:02554
02555:-00010:-00231:+00056:000000.0000:02555
02556:-00053:-00239:+00088:000000.0000:02556
02557:-00054:-00201:+00103:000000.0000:02557
02558:-00030:-00192:+00076:000000.0000:02558
02559:+00044:-00178:+00005:000000.0000:02559
02560:+00130:-00101:+00057:000000.0000:02560
02561:+00144:-00056:+00155:000000.0000:02561
02562:+00097:-00029:+00112:000000.0000:02562
02563:+00010:+00046:+00040:000000.0000:02563
02564:-00027:+00083:+00066:000000.0000:02564
02565:-00088:+00150:+00068:000000.0000:02565
02566:-00125:+00090:+00015:000000.0000:02566
02567:-00107:+00148:-00002:000000.0000:02567
02568:-00019:+00144:-00024:000000.0000:02568
02569:+00128:+00136:-00103:000000.0000:02569
02570:+00203:+00164:-00137:000000.0000:02570
02571:+00230:+00167:-00117:000000.0000:02571
02572:+00122:+00169:-00036:000000.0000:02572
02573:+00056:+00180:-00082:000000.0000:02573
02574:-00056:+00201:-00076:000000.0000:02574
02575:-00065:+00143:-00061:000000.0000:02575
02576:-00041:+00170:-00072:000000.0000:02576
02577:+00028:+00152:-00016:000000.0000:02577
02578:+00055:+00055:+00045:000000.0000:02578
02579:+00049:+00066:+00015:000000.0000:02579
02580:+00008:+00049:-00012:000000.0000:02580
02581:-00054:-00008:+00047:000000.0000:02581
02582:-00086:+00008:+00061:000000.0000:02582
02583:-00125:+00033:+00022:000000.0000:02583
02584:-00075:-00043:+00022:000000.0000:02584
02585:-00039:-00023:+00119:000000.0000:02585
02586:+00021:-00052:+00148:000000.0000:02586
02587:+00055:-00083:+00071:000000.0000:02587
02588:+00087:-00132:+00036:000000.0000:02588
02589:+00137:-00182:+00093:000000.0000:02589
02590:+00120:-00173:+00096:000000.0000:02590
02591:+00118:-00324:+00076:000000.0000:02591
02592:+00100:-00277:+00024:000000.0000:02592
02593:+00111:-00219:+00087:000000.0000:02593
02594:+00083:-00127:+00116:000000.0000:02594
02595:+00083:-00060:+00088:000000.0000:02595
02596:+00114:-00125:+00024:000000.0000:02596
02597:+00083:-00015:+00098:000000.0000:02597
02598:-00008:-00069:+00150:000000.0000:02598
02599:-00114:-00039:-00007:000000.0000:02599
02600:-00132:+00015:-00074:000000.0000:02600
02601:-00092:+00046:-00041:000000.0000:02601
02602:-00044:+00114:+00072:000000.0000:02602
02603:-00013:+00055:+00032:000000.0000:02603
02604:+00000:+00144:+00015:000000.0000:02604
02605:+00032:+00147:+00095:000000.0000:02605
02606:+00009:+00157:+00064:000000.0000:02606
02607:-00070:+00181:-00006:000000.0000:02607
02608:-00142:+00143:+00055:000000.0000:02608
02609:-00160:+00192:+00123:000000.0000:02609
02610:-00103:+00145:+00058:000000.0000:02610
02611:-00022:+00202:-00032:000000.0000:02611
02612:+00033:+00112:+00028:000000.0000:02612
02613:+00041:+00099:-00002:000000.0000:02613
02614:+00026:+00174:-00105:000000.0000:02614
02615:-00009:+00154:-00046:000000.0000:02615
02616:-00105:+00165:-00016:000000.0000:02616
02617:-00191:+00133:-00087:000000.0000:02617
02618:-00220:+00102:-00113:000000.0000:02618
02619:-00204:+00089:-00059:000000.0000:02619
02620:-00109:+00031:-00062:000000.0000:02620
02621:-00090:-00026:-00123:000000.0000:02621
02622:-00060:-00065:-00079:000000.0000:02622
02623:-00074:-00141:+00005:000000.0000:02623
02624:-00076:-00188:+00032:000000.0000:02624
02625:-00065:-00169:+00007:000000.0000:02625
02626:-00100:-00245:+00061:000000.0000:02626
02627:-00097:-00316:-00010:000000.0000:02627
02628:-00018:-00243:+00009:000000.0000:02628
02629:-00003:-00297:+00064:000000.0000:02629
02630:+00009:-00312:+00044:000000.0000:02630
02631:+00013:-00350:+00020:000000.0000:02631
02632:-00020:-00291:+00127:000000.0000:02632
02633:-00038:-00254:+00120:000000.0000:02633
02634:-00029:-00314:-00008:000000.0000:02634
02635:+00022:-00168:-00065:000000.0000:02635
02636:+00077:-00175:+00186:000000.0000:02636
02637:+00134:-00135:+00172:000000.0000:02637
02638:+00127:-00094:-00009:000000.0000:02638
02639:+00106:-00059:+00127:000000.0000:02639
02640:+00031:-00011:+00219:000000.0000:02640
02641:+00001:-00024:+00054:000000.0000:02641
02642:+00015:+00090:-00092:000000.0000:02642
02643:+00012:+00054:+00027:000000.0000:02643
02644:-00025:+00131:+00096:000000.0000:02644
02645:-00009:+00143:-00194:000000.0000:02645
02646:-00003:+00104:-00257:000000.0000:02646
02647:+00023:+00139:-00094:000000.0000:02647
02648:+00043:+00135:-00058:000000.0000:02648
02649:-00019:+00151:-00129:000000.0000:02649
02650:+00001:+00161:-00091:000000.0000:02650
02651:-00008:+00221:+00010:000000.0000:02651
02652:+00022:+00196:+00017:000000.0000:02652
02653:+00041:+00200:-00098:000000.0000:02653
02654:+00079:+00232:-00052:000000.0000:02654
02655:+00038:+00114:+00013:000000.0000:02655
02656:+00020:+00123:-00047:000000.0000:02656
02657:+00018:+00118:+00014:000000.0000:02657
02658:+00018:+00053:+00026:000000.0000:02658
02659:+00044:-00017:-00001:000000.0000:02659
02660:+00064:-00027:-00118:000000.0000:02660
02661:+00046:-00005:-00082:000000.0000:02661
02662:+00018:-00053:+00024:000000.0000:02662
02663:-00041:-00042:+00024:000000.0000:02663
02664:-00077:+00032:+00075:000000.0000:02664
02665:-00065:-00190:+00158:000000.0000:02665
02666:-00001:-00194:+00118:000000.0000:02666
02667:+00090:-00279:+00103:000000.0000:02667
02668:+00154:-00217:+00130:000000.0000:02668
02669:+00148:-00243:+00135:000000.0000:02669
02670:+00102:-00199:+00036:000000.0000:02670
02671:+00014:-00111:+00005:000000.0000:02671
02672:-00057:-00128:+00068:000000.0000:02672
02673:-00154:-00180:+00005:000000.0000:02673
02674:-00063:-00181:-00113:000000.0000:02674
02675:+00002:-00106:+00001:000000.0000:02675
02676:+00092:-00083:+00036:000000.0000:02676
02677:+00034:-00063:-00001:000000.0000:02677
02678:-00021:-00025:-00014:000000.0000:02678
02679:-00100:+00025:+00045:000000.0000:02679
02680:-00126:+00074:+00051:000000.0000:02680
02681:-00127:+00087:+00042:000000.0000:02681
02682:-00128:+00142:+00124:000000.0000:02682
02683:-00069:+00184:+00213:000000.0000:02683
02684:-00023:+00133:-00064:000000.0000:02684
02685:+00033:+00169:-00126:000000.0000:02685
02686:-00007:+00143:+00126:000000.0000:02686
02687:-00041:+00158:-00010:000000.0000:02687
02688:-00026:+00106:-00161:000000.0000:02688
02689:+00004:+00119:-00173:000000.0000:02689
02690:+00020:+00150:+00075:000000.0000:02690
02691:+00007:+00127:+00029:000000.0000:02691
02692:-00031:+00120:-00199:000000.0000:02692
02693:-00083:+00137:-00082:000000.0000:02693
02694:-00130:+00201:+00006:000000.0000:02694
02695:-00124:+00133:-00077:000000.0000:02695
02696:-00106:+00114:-00145:000000.0000:02696
02697:-00053:+00088:-00031:000000.0000:02697
02698:-00022:-00001:+00022:000000.0000:02698
02699:-00006:-00060:-00037:000000.0000:02699
02700:+00026:-00138:-00076:000000.0000:02700
02701:+00016:-00162:+00008:000000.0000:02701
02702:+00004:-00225:+00032:000000.0000:02702
02703:+00016:-00294:-00094:000000.0000:02703
02704:+00048:-00223:-00001:000000.0000:02704
02705:+00048:-00242:+00040:000000.0000:02705
02706:-00004:-00256:+00083:000000.0000:02706
02707:-00007:-00262:+00102:000000.0000:02707
02708:-00002:-00283:+00120:000000.0000:02708
02709:-00015:-00310:+00074:000000.0000:02709
02710:-00105:-00338:+00016:000000.0000:02710
02711:-00119:-00272:+00088:000000.0000:02711
02712:-00096:-00275:+00100:000000.0000:02712
02713:-00017:-00122:-00032:000000.0000:02713
02714:+00046:-00043:-00016:000000.0000:02714
02715:+00109:-00034:+00118:000000.0000:02715
02716:+00092:+00016:+00060:000000.0000:02716
02717:+00094:+00047:-00023:000000.0000:02717
02718:+00038:+00076:+00043:000000.0000:02718
02719:+00048:+00047:+00086:000000.0000:02719
02720:+00036:+00072:+00038:000000.0000:02720
02721:+00034:+00112:-00008:000000.0000:02721
02722:+00024:+00095:-00067:000000.0000:02722
02723:+00081:+00147:-00106:000000.0000:02723
02724:+00132:+00137:-00192:000000.0000:02724
02725:+00082:+00161:-00145:000000.0000:02725
02726:+00051:+00140:-00110:000000.0000:02726
02727:-00069:+00227:-00188:000000.0000:02727
02728:-00084:+00208:-00038:000000.0000:02728
02729:-00048:+00139:+00047:000000.0000:02729
02730:-00051:+00177:-00070:000000.0000:02730
02731:+00024:+00108:-00104:000000.0000:02731
02732:+00038:+00039:-00094:000000.0000:02732
02733:+00043:+00087:-00104:000000.0000:02733
02734:+00018:+00065:-00111:000000.0000:02734
02735:-00003:+00008:-00068:000000.0000:02735
02736:-00044:-00001:-00020:000000.0000:02736
02737:-00138:+00060:-00035:000000.0000:02737
02738:-00138:+00036:-00024:000000.0000:02738
02739:-00092:-00036:+00018:000000.0000:02739
02740:+00044:-00016:+00038:000000.0000:02740
02741:+00096:-00053:+00053:000000.0000:02741
02742:+00190:+00008:+00095:000000.0000:02742
02743:+00209:-00043:+00119:000000.0000:02743
02744:+00158:-00024:+00122:000000.0000:02744
02745:+00046:-00060:+00132:000000.0000:02745
02746:-00017:-00075:+00078:000000.0000:02746
02747:-00041:-00081:+00010:000000.0000:02747
02748:-00007:-00114:+00086:000000.0000:02748
02749:-00003:-00125:+00122:000000.0000:02749
02750:+00021:-00174:+00016:000000.0000:02750
02751:+00082:-00073:-00089:000000.0000:02751
02752:+00102:-00064:+00056:000000.0000:02752
02753:+00063:-00088:+00020:000000.0000:02753
02754:+00016:-00073:-00147:000000.0000:02754
02755:+00002:-00071:-00077:000000.0000:02755
02756:-00014:-00019:-00003:000000.0000:02756
02757:-00001:-00018:+00043:000000.0000:02757
02758:+00000:+00044:-00089:000000.0000:02758
02759:+00018:+00075:-00054:000000.0000:02759
02760:+00001:+00101:+00090:000000.0000:02760
02761:-00018:+00152:-00022:000000.0000:02761
02762:-00011:+00146:-00041:000000.0000:02762
02763:-00028:+00164:+00089:000000.0000:02763
02764:-00045:+00148:+00056:000000.0000:02764
02765:-00026:+00161:-00033:000000.0000:02765
02766:-00035:+00167:-00043:000000.0000:02766
02767:-00043:+00155:+00040:000000.0000:02767
02768:-00103:+00149:-00008:000000.0000:02768
02769:-00114:+00111:-00125:000000.0000:02769
02770:-00087:+00099:-00085:000000.0000:02770
02771:-00050:+00071:-00040:000000.0000:02771
02772:-00038:+00052:-00091:000000.0000:02772
02773:-00030:+00105:-00127:000000.0000:02773
02774:-00013:+00094:-00101:000000.0000:02774
02775:-00017:+00120:-00078:000000.0000:02775
02776:-00033:+00025:-00160:000000.0000:02776
02777:-00091:-00021:-00143:000000.0000:02777
02778:-00127:-00012:-00043:000000.0000:02778
02779:-00121:-00208:+00034:000000.0000:02779
02780:-00073:-00190:+00042:000000.0000:02780
02781:+00033:-00076:+00060:000000.0000:02781
02782:+00046:-00193:+00039:000000.0000:02782
02783:+00110:-00152:+00089:000000.0000:02783
02784:+00094:-00149:+00067:000000.0000:02784
02785:+00041:-00144:+00009:000000.0000:02785
02786:-00016:-00129:+00022:000000.0000:02786
02787:-00065:-00276:+00078:000000.0000:02787
02788:-00067:-00299:+00029:000000.0000:02788
02789:-00068:-00320:-00023:000000.0000:02789
02790:-00064:-00421:-00158:000000.0000:02790
02791:-00055:-00327:-00168:000000.0000:02791
02792:+00028:-00232:-00089:000000.0000:02792
02793:+00023:-00030:+00008:000000.0000:02793
02794:+00003:-00027:+00016:000000.0000:02794
02795:-00050:+00049:+00038:000000.0000:02795
02796:-00022:-00005:+00137:000000.0000:02796
02797:+00010:-00029:+00062:000000.0000:02797
02798:+00122:-00016:+00046:000000.0000:02798
02799:+00157:-00038:+00071:000000.0000:02799
02800:+00148:+00049:+00029:000000.0000:02800
02801:+00064:+00078:-00029:000000.0000:02801
02802:-00089:+00075:-00065:000000.0000:02802
02803:-00131:+00113:-00083:000000.0000:02803
02804:-00115:+00114:-00083:000000.0000:02804
02805:-00061:+00069:-00110:000000.0000:02805
02806:-00030:+00150:-00086:000000.0000:02806
02807:+00027:+00149:-00056:000000.0000:02807
02808:+00087:+00122:-00076:000000.0000:02808
02809:+00140:+00068:-00095:000000.0000:02809
02810:+00025:+00071:-00042:000000.0000:02810
02811:-00048:+00077:-00034:000000.0000:02811
02812:-00065:+00015:-00174:000000.0000:02812
02813:-00017:+00016:-00210:000000.0000:02813
02814:+00040:+00031:-00016:000000.0000:02814
02815:+00077:-00012:-00039:000000.0000:02815
02816:+00083:-00005:-00106:000000.0000:02816
02817:+00062:+00048:-00075:000000.0000:02817
02818:+00019:+00062:+00003:000000.0000:02818
02819:+00008:+00014:-00041:000000.0000:02819
02820:+00039:-00029:+00013:000000.0000:02820
02821:+00040:-00013:+00113:000000.0000:02821
02822:+00074:-00047:+00131:000000.0000:02822
02823:+00028:-00054:+00021:000000.0000:02823
02824:+00005:-00070:+00033:000000.0000:02824
02825:-00073:-00088:+00082:000000.0000:02825
02826:-00105:-00123:+00165:000000.0000:02826
02827:-00097:-00209:+00112:000000.0000:02827
02828:+00042:-00134:+00153:000000.0000:02828
02829:+00210:-00061:+00218:000000.0000:02829
02830:+00262:-00087:-00007:000000.0000:02830
02831:+00264:-00060:-00068:000000.0000:02831
02832:+00140:-00040:+00039:000000.0000:02832
02833:+00050:-00018:-00002:000000.0000:02833
02834:-00069:+00023:-00134:000000.0000:02834
02835:-00123:-00074:-00144:000000.0000:02835
02836:-00130:-00098:-00023:000000.0000:02836
02837:-00101:+00018:-00067:000000.0000:02837
02838:-00013:-00027:-00189:000000.0000:02838
02839:+00014:+00001:-00004:000000.0000:02839
02840:+00073:+00126:+00071:000000.0000:02840
02841:+00112:+00139:+00002:000000.0000:02841
02842:+00078:+00095:-00098:000000.0000:02842
02843:-00031:+00158:-00024:000000.0000:02843
02844:-00132:+00113:+00102:000000.0000:02844
02845:-00155:+00100:+00003:000000.0000:02845
02846:-00208:+00115:-00032:000000.0000:02846
02847:-00194:+00108:-00065:000000.0000:02847
02848:-00131:+00071:-00075:000000.0000:02848
02849:-00035:+00073:-00129:000000.0000:02849
02850:+00069:+00060:-00107:000000.0000:02850
02851:+00113:+00010:-00083:000000.0000:02851
02852:+00102:-00019:-00065:000000.0000:02852
02853:+00016:+00005:-00083:000000.0000:02853
02854:-00044:+00028:-00078:000000.0000:02854
02855:-00097:+00048:-00099:000000.0000:02855
02856:-00041:+00125:-00121:000000.0000:02856
02857:+00018:+00131:-00044:000000.0000:02857
02858:+00015:+00015:+00008:000000.0000:02858
02859:-00038:-00149:+00062:000000.0000:02859
02860:-00013:-00114:+00060:000000.0000:02860
02861:+00059:-00040:+00036:000000.0000:02861
02862:+00022:-00205:+00050:000000.0000:02862
02863:+00003:-00137:+00018:000000.0000:02863
02864:-00114:-00072:-00018:000000.0000:02864
02865:-00204:-00159:-00099:000000.0000:02865
02866:-00210:-00201:-00046:000000.0000:02866
02867:-00158:-00212:-00006:000000.0000:02867
02868:-00048:-00224:+00138:000000.0000:02868
02869:-00035:-00316:-00101:000000.0000:02869
02870:+00002:-00319:-00212:000000.0000:02870
02871:+00039:-00171:-00113:000000.0000:02871
02872:+00065:-00190:+00031:000000.0000:02872
02873:+00074:-00133:-00071:000000.0000:02873
02874:+00055:-00046:-00045:000000.0000:02874
02875:+00073:-00014:+00228:000000.0000:02875
02876:+00142:-00002:+00225:000000.0000:02876
02877:+00156:+00041:+00008:000000.0000:02877
02878:+00166:+00049:+00080:000000.0000:02878
02879:+00157:+00043:+00131:000000.0000:02879
02880:+00061:+00099:+00043:000000.0000:02880
02881:-00020:+00034:-00067:000000.0000:02881
02882:-00116:+00058:+00014:000000.0000:02882
02883:-00112:+00182:+00047:000000.0000:02883
02884:-00101:+00129:-00157:000000.0000:02884
02885:-00025:+00089:-00169:000000.0000:02885
02886:+00010:+00127:-00052:000000.0000:02886
02887:+00009:+00138:-00014:000000.0000:02887
02888:-00023:+00053:-00105:000000.0000:02888
02889:-00043:+00056:-00149:000000.0000:02889
02890:-00060:+00078:-00063:000000.0000:02890
02891:-00083:+00071:-00105:000000.0000:02891
02892:-00067:+00069:-00206:000000.0000:02892
02893:-00030:+00090:-00141:000000.0000:02893
02894:+00059:+00076:-00017:000000.0000:02894
02895:+00168:+00036:-00078:000000.0000:02895
02896:+00198:+00024:-00108:000000.0000:02896
02897:+00173:+00043:-00020:000000.0000:02897
02898:+00110:-00015:+00035:000000.0000:02898
02899:+00050:+00017:-00040:000000.0000:02899
02900:+00006:+00030:-00018:000000.0000:02900
02901:-00001:-00026:+00129:000000.0000:02901
02902:-00029:+00039:+00128:000000.0000:02902
02903:-00029:+00008:+00119:000000.0000:02903
02904:+00023:-00001:+00054:000000.0000:02904
02905:+00092:-00053:+00071:000000.0000:02905
02906:+00160:-00077:+00159:000000.0000:02906
02907:+00130:-00120:+00166:000000.0000:02907
02908:+00098:-00108:+00098:000000.0000:02908
02909:+00087:-00119:+00039:000000.0000:02909
02910:+00088:-00052:+00045:000000.0000:02910
02911:+00083:-00001:+00020:000000.0000:02911
02912:-00010:+00028:+00038:000000.0000:02912
02913:-00043:-00027:-00055:000000.0000:02913
02914:-00030:-00005:-00117:000000.0000:02914
02915:-00004:-00054:-00115:000000.0000:02915
02916:+00007:-00015:-00049:000000.0000:02916
02917:+00017:-00010:-00040:000000.0000:02917
02918:-00031:+00073:-00041:000000.0000:02918
02919:-00083:+00117:-00055:000000.0000:02919
02920:-00082:+00099:-00070:000000.0000:02920
02921:-00027:+00111:-00039:000000.0000:02921
02922:-00043:+00141:-00019:000000.0000:02922
02923:-00045:+00070:-00047:000000.0000:02923
02924:-00080:+00090:-00099:000000.0000:02924
02925:-00131:+00093:-00012:000000.0000:02925
02926:-00146:+00121:+00009:000000.0000:02926
02927:-00092:+00023:-00083:000000.0000:02927
02928:-00066:+00075:-00158:000000.0000:02928
02929:-00019:+00071:-00104:000000.0000:02929
02930:+00086:+00030:-00079:000000.0000:02930
02931:+00120:+00028:-00189:000000.0000:02931
02932:+00088:+00048:-00177:000000.0000:02932
02933:+00000:+00060:-00046:000000.0000:02933
02934:-00069:+00037:-00112:000000.0000:02934
02935:-00116:+00037:-00137:000000.0000:02935
02936:-00058:+00071:-00075:000000.0000:02936
02937:-00029:+00010:-00009:000000.0000:02937
02938:+00017:-00041:-00029:000000.0000:02938
02939:+00020:-00091:-00013:000000.0000:02939
02940:-00005:-00092:+00221:000000.0000:02940
02941:-00029:-00076:+00225:000000.0000:02941
02942:-00171:-00207:+00018:000000.0000:02942
02943:-00233:-00170:-00101:000000.0000:02943
02944:-00261:-00113:+00021:000000.0000:02944
02945:-00215:-00166:+00069:000000.0000:02945
02946:-00190:-00247:-00117:000000.0000:02946
02947:+00004:-00231:-00084:000000.0000:02947
02948:+00140:-00193:+00089:000000.0000:02948
02949:+00174:-00365:-00111:000000.0000:02949
02950:+00187:-00319:-00267:000000.0000:02950
02951:+00118:-00185:-00190:000000.0000:02951
02952:+00120:-00188:-00101:000000.0000:02952
02953:+00107:-00161:-00136:000000.0000:02953
02954:+00110:-00092:-00034:000000.0000:02954
02955:+00088:-00051:+00204:000000.0000:02955
02956:+00098:-00051:+00190:000000.0000:02956
02957:+00072:-00069:-00015:000000.0000:02957
02958:+00066:+00032:+00105:000000.0000:02958
02959:+00058:+00021:+00211:000000.0000:02959
02960:-00045:+00075:+00150:000000.0000:02960
02961:-00131:+00080:+00020:000000.0000:02961
02962:-00172:+00121:+00026:000000.0000:02962
02963:-00114:+00156:-00018:000000.0000:02963
02964:-00053:+00067:-00172:000000.0000:02964
02965:+00081:+00151:-00129:000000.0000:02965
02966:+00139:+00085:-00013:000000.0000:02966
02967:+00118:+00084:-00108:000000.0000:02967
02968:+00110:+00114:-00138:000000.0000:02968
02969:+00012:+00040:-00138:000000.0000:02969
02970:-00049:+00024:-00094:000000.0000:02970
02971:-00098:+00004:-00080:000000.0000:02971
02972:-00157:+00044:-00098:000000.0000:02972
02973:-00144:-00017:-00039:000000.0000:02973
02974:-00053:+00007:+00001:000000.0000:02974
02975:+00064:-00006:-00022:000000.0000:02975
02976:+00069:-00027:-00104:000000.0000:02976
02977:+00074:+00013:-00073:000000.0000:02977
02978:+00033:-00002:+00079:000000.0000:02978
02979:+00002:+00017:+00046:000000.0000:02979
02980:-00070:-00007:-00004:000000.0000:02980
02981:-00079:-00017:-00020:000000.0000:02981
02982:-00068:-00074:+00093:000000.0000:02982
02983:+00085:-00120:+00153:000000.0000:02983
02984:+00257:-00150:+00091:000000.0000:02984
02985:+00289:-00149:+00064:000000.0000:02985
02986:+00217:-00112:+00125:000000.0000:02986
02987:+00075:-00092:+00087:000000.0000:02987
02988:+00030:-00039:+00019:000000.0000:02988
02989:-00024:-00004:+00048:000000.0000:02989
02990:-00043:-00039:+00075:000000.0000:02990
02991:-00029:-00106:-00034:000000.0000:02991
02992:+00032:-00105:-00069:000000.0000:02992
02993:+00075:-00132:-00019:000000.0000:02993
02994:+00061:-00048:-00126:000000.0000:02994
02995:+00013:-00006:-00146:000000.0000:02995
02996:-00099:+00010:+00061:000000.0000:02996
02997:-00132:+00100:+00067:000000.0000:02997
02998:-00115:+00085:-00027:000000.0000:02998
02999:-00101:+00107:-00108:000000.0000:02999
03000:-00031:+00077:+00017:000000.0000:03000
03001:+00043:+00088:-00011:000000.0000:03001
03002:+00095:+00076:-00111:000000.0000:03002
03003:+00067:+00086:-00083:000000.0000:03003
03004:+00030:+00081:-00067:000000.0000:03004
03005:-00022:+00040:-00120:000000.0000:03005
03006:-00034:+00063:-00123:000000.0000:03006
03007:-00045:+00046:-00089:000000.0000:03007
03008:-00085:+00051:-00042:000000.0000:03008
03009:-00075:+00065:-00141:000000.0000:03009
03010:-00061:+00061:-00157:000000.0000:03010
03011:-00037:+00068:-00069:000000.0000:03011
03012:-00023:+00038:-00031:000000.0000:03012
03013:-00034:+00085:-00077:000000.0000:03013
03014:-00042:+00081:-00105:000000.0000:03014
03015:-00049:+00072:-00054:000000.0000:03015
03016:-00018:+00062:-00015:000000.0000:03016
03017:-00049:+00053:+00023:000000.0000:03017
03018:-00045:+00031:+00106:000000.0000:03018
03019:-00043:-00124:+00133:000000.0000:03019
03020:-00093:-00141:+00087:000000.0000:03020
03021:-00128:-00153:+00010:000000.0000:03021
03022:-00205:-00107:-00004:000000.0000:03022
03023:-00244:-00180:+00028:000000.0000:03023
03024:-00247:-00136:-00010:000000.0000:03024
03025:-00122:-00093:+00030:000000.0000:03025
03026:+00026:-00175:+00015:000000.0000:03026
03027:+00114:-00186:-00112:000000.0000:03027
03028:+00190:-00257:-00107:000000.0000:03028
03029:+00205:-00158:-00115:000000.0000:03029
03030:+00224:-00203:-00149:000000.0000:03030
03031:+00217:-00271:-00152:000000.0000:03031
03032:+00146:-00103:-00052:000000.0000:03032
03033:+00085:-00099:+00047:000000.0000:03033
03034:-00003:-00097:+00014:000000.0000:03034
03035:-00045:-00046:-00066:000000.0000:03035
03036:-00042:-00040:+00107:000000.0000:03036
03037:+00017:+00018:+00182:000000.0000:03037
03038:+00080:+00028:+00019:000000.0000:03038
03039:+00069:+00037:+00006:000000.0000:03039
03040:+00064:+00125:+00074:000000.0000:03040
03041:-00015:+00102:+00020:000000.0000:03041
03042:-00077:+00085:-00151:000000.0000:03042
03043:-00154:+00150:-00158:000000.0000:03043
03044:-00157:+00187:+00004:000000.0000:03044
03045:-00129:+00187:-00067:000000.0000:03045
03046:-00022:+00155:-00104:000000.0000:03046
03047:+00127:+00130:-00068:000000.0000:03047
03048:+00186:+00111:-00037:000000.0000:03048
03049:+00154:+00071:-00048:000000.0000:03049
03050:+00036:+00039:-00088:000000.0000:03050
03051:-00028:+00056:-00030:000000.0000:03051
03052:-00134:+00099:-00025:000000.0000:03052
03053:-00104:+00020:-00060:000000.0000:03053
03054:-00058:+00039:-00117:000000.0000:03054
03055:+00062:-00010:-00100:000000.0000:03055
03056:+00157:-00023:-00022:000000.0000:03056
03057:+00148:-00005:-00033:000000.0000:03057
03058:+00089:-00013:-00048:000000.0000:03058
03059:+00010:+00007:+00073:000000.0000:03059
03060:-00011:+00031:+00039:000000.0000:03060
03061:-00046:+00005:-00022:000000.0000:03061
03062:+00033:-00050:+00007:000000.0000:03062
03063:+00094:-00102:+00098:000000.0000:03063
03064:+00183:-00131:+00093:000000.0000:03064
03065:+00181:-00188:+00086:000000.0000:03065
03066:+00135:-00168:+00066:000000.0000:03066
03067:+00052:-00109:+00061:000000.0000:03067
03068:-00035:-00027:+00053:000000.0000:03068
03069:-00065:+00031:+00037:000000.0000:03069
03070:-00035:-00051:-00014:000000.0000:03070
03071:+00046:-00015:-00132:000000.0000:03071
03072:+00060:-00037:-00068:000000.0000:03072
03073:+00038:-00089:-00096:000000.0000:03073
03074:+00034:-00048:-00123:000000.0000:03074
03075:-00007:-00046:-00053:000000.0000:03075
03076:-00031:+00031:-00013:000000.0000:03076
03077:-00071:+00067:-00058:000000.0000:03077
03078:-00077:+00066:-00101:000000.0000:03078
03079:-00081:+00057:-00054:000000.0000:03079
03080:-00082:+00077:-00023:000000.0000:03080
03081:-00059:+00083:+00003:000000.0000:03081
03082:-00001:+00021:-00007:000000.0000:03082
03083:-00022:+00071:-00061:000000.0000:03083
03084:-00005:+00076:-00082:000000.0000:03084
03085:+00036:+00072:-00104:000000.0000:03085
03086:+00027:+00064:-00136:000000.0000:03086
03087:+00022:+00023:-00136:000000.0000:03087
03088:-00002:+00073:-00088:000000.0000:03088
03089:-00028:+00022:-00090:000000.0000:03089
03090:-00016:+00034:-00096:000000.0000:03090
03091:+00003:+00073:-00033:000000.0000:03091
03092:-00020:+00062:-00086:000000.0000:03092
03093:-00018:+00088:-00115:000000.0000:03093
03094:-00011:+00077:-00059:000000.0000:03094
03095:-00021:+00067:+00000:000000.0000:03095
03096:-00010:+00078:-00021:000000.0000:03096
03097:-00037:+00010:-00027:000000.0000:03097
03098:-00059:-00130:+00008:000000.0000:03098
03099:-00069:-00137:+00068:000000.0000:03099
03100:-00112:-00116:+00141:000000.0000:03100
03101:-00197:-00249:+00011:000000.0000:03101
03102:-00236:-00212:+00000:000000.0000:03102
03103:-00257:-00134:+00084:000000.0000:03103
03104:-00252:-00143:+00027:000000.0000:03104
03105:-00137:-00154:-00091:000000.0000:03105
03106:+00094:-00226:-00169:000000.0000:03106
03107:+00205:-00167:-00009:000000.0000:03107
03108:+00214:-00252:-00025:000000.0000:03108
03109:+00154:-00276:-00214:000000.0000:03109
03110:+00086:-00236:-00088:000000.0000:03110
03111:+00080:-00255:+00049:000000.0000:03111
03112:+00055:-00107:+00042:000000.0000:03112
03113:+00075:-00110:-00054:000000.0000:03113
03114:+00048:-00033:+00002:000000.0000:03114
03115:+00060:+00017:+00095:000000.0000:03115
03116:+00048:+00004:+00029:000000.0000:03116
03117:+00051:+00040:+00033:000000.0000:03117
03118:+00042:+00061:+00074:000000.0000:03118
03119:+00023:+00088:+00040:000000.0000:03119
03120:-00008:+00078:+00060:000000.0000:03120
03121:-00063:+00077:-00048:000000.0000:03121
03122:-00099:+00050:-00117:000000.0000:03122
03123:-00116:+00062:-00172:000000.0000:03123
03124:-00062:+00125:-00126:000000.0000:03124
03125:+00016:+00102:-00118:000000.0000:03125
03126:+00019:+00087:-00136:000000.0000:03126
03127:+00026:+00119:-00173:000000.0000:03127
03128:+00008:+00140:-00060:000000.0000:03128
03129:-00038:+00102:-00086:000000.0000:03129
03130:-00117:+00025:-00109:000000.0000:03130
03131:-00112:+00136:-00036:000000.0000:03131
03132:-00054:+00110:+00028:000000.0000:03132
03133:+00043:+00017:-00049:000000.0000:03133
03134:+00098:+00060:-00083:000000.0000:03134
03135:+00169:+00050:-00035:000000.0000:03135
03136:+00106:+00050:-00027:000000.0000:03136
03137:+00057:-00027:-00023:000000.0000:03137
03138:+00043:+00049:+00067:000000.0000:03138
03139:+00060:+00081:+00242:000000.0000:03139
03140:+00061:-00029:-00002:000000.0000:03140
03141:+00069:-00060:-00116:000000.0000:03141
03142:+00131:-00120:+00072:000000.0000:03142
03143:+00154:-00169:+00152:000000.0000:03143
03144:+00133:-00269:+00009:000000.0000:03144
03145:+00080:-00220:-00175:000000.0000:03145
03146:+00025:-00138:+00082:000000.0000:03146
03147:+00003:-00094:+00168:000000.0000:03147
03148:+00003:-00031:+00000:000000.0000:03148
03149:+00049:-00028:+00028:000000.0000:03149
03150:+00161:+00038:-00053:000000.0000:03150
03151:+00102:-00008:+00215:000000.0000:03151
03152:+00073:+00017:-00140:000000.0000:03152
03153:-00024:-00038:-00087:000000.0000:03153
03154:-00023:+00056:-00049:000000.0000:03154
03155:-00026:+00066:-00026:000000.0000:03155
03156:-00014:+00091:-00190:000000.0000:03156
03157:-00026:+00098:-00111:000000.0000:03157
03158:-00010:+00134:+00008:000000.0000:03158
03159:-00048:+00127:-00046:000000.0000:03159
03160:-00088:+00115:-00171:000000.0000:03160
03161:-00114:+00115:-00054:000000.0000:03161
03162:-00139:+00107:-00007:000000.0000:03162
03163:-00139:+00128:-00131:000000.0000:03163
03164:-00143:+00055:-00169:000000.0000:03164
03165:-00120:+00024:-00158:000000.0000:03165
03166:-00048:+00072:-00127:000000.0000:03166
03167:-00012:+00043:-00099:000000.0000:03167
03168:+00054:+00042:-00059:000000.0000:03168
03169:+00127:+00036:-00079:000000.0000:03169
03170:+00124:+00091:-00118:000000.0000:03170
03171:+00107:+00068:-00043:000000.0000:03171
03172:+00022:+00009:-00006:000000.0000:03172
03173:+00006:+00062:-00017:000000.0000:03173
03174:+00014:+00079:-00025:000000.0000:03174
03175:+00034:+00069:+00026:000000.0000:03175
03176:+00063:-00013:+00089:000000.0000:03176
03177:+00047:-00064:+00067:000000.0000:03177
03178:-00071:-00045:+00069:000000.0000:03178
03179:-00104:-00190:+00124:000000.0000:03179
03180:-00202:-00253:+00074:000000.0000:03180
03181:-00281:-00151:-00006:000000.0000:03181
03182:-00248:-00159:+00030:000000.0000:03182
03183:-00186:-00133:+00015:000000.0000:03183
03184:-00056:-00214:-00112:000000.0000:03184
03185:+00028:-00184:-00136:000000.0000:03185
03186:+00120:-00177:-00071:000000.0000:03186
03187:+00107:-00300:-00027:000000.0000:03187
03188:+00076:-00277:-00180:000000.0000:03188
03189:+00051:-00218:-00206:000000.0000:03189
03190:+00082:-00165:-00067:000000.0000:03190
03191:+00116:-00149:-00028:000000.0000:03191
03192:+00199:-00091:-00044:000000.0000:03192
03193:+00217:-00004:+00074:000000.0000:03193
03194:+00191:-00013:+00117:000000.0000:03194
03195:+00132:+00003:+00050:000000.0000:03195
03196:+00075:+00034:+00064:000000.0000:03196
03197:+00033:+00090:+00185:000000.0000:03197
03198:-00047:+00095:+00134:000000.0000:03198
03199:-00096:+00050:-00051:000000.0000:03199
03200:-00096:+00111:-00068:000000.0000:03200
03201:+00005:+00128:-00038:000000.0000:03201
03202:+00053:+00095:-00093:000000.0000:03202
03203:+00056:+00132:-00183:000000.0000:03203
03204:+00045:+00113:-00154:000000.0000:03204
03205:-00034:+00122:-00096:000000.0000:03205
03206:-00084:+00084:-00130:000000.0000:03206
03207:-00136:+00075:-00126:000000.0000:03207
03208:-00203:+00060:-00042:000000.0000:03208
03209:-00199:+00020:-00111:000000.0000:03209
03210:-00140:+00080:-00129:000000.0000:03210
03211:+00016:+00063:-00056:000000.0000:03211
03212:+00042:+00056:-00050:000000.0000:03212
03213:+00150:+00041:-00055:000000.0000:03213
03214:+00126:+00012:-00012:000000.0000:03214
03215:+00088:-00022:-00010:000000.0000:03215
03216:+00082:-00017:-00035:000000.0000:03216
03217:+00124:-00009:+00131:000000.0000:03217
03218:+00097:-00008:+00150:000000.0000:03218
03219:+00081:-00030:+00037:000000.0000:03219
03220:+00073:+00007:+00023:000000.0000:03220
03221:+00100:-00038:+00069:000000.0000:03221
03222:+00145:-00143:+00054:000000.0000:03222
03223:+00159:-00108:+00088:000000.0000:03223
03224:+00185:-00189:+00106:000000.0000:03224
03225:+00139:-00127:+00074:000000.0000:03225
03226:+00125:-00117:+00045:000000.0000:03226
03227:+00113:-00114:+00023:000000.0000:03227
03228:+00130:-00050:-00010:000000.0000:03228
03229:+00100:+00006:-00062:000000.0000:03229
03230:+00068:+00028:-00062:000000.0000:03230
03231:-00036:-00058:-00110:000000.0000:03231
03232:-00080:-00053:-00176:000000.0000:03232
03233:-00042:-00052:-00088:000000.0000:03233
03234:+00019:-00013:-00059:000000.0000:03234
03235:+00024:+00027:-00100:000000.0000:03235
03236:+00028:+00045:-00113:000000.0000:03236
03237:+00032:+00099:-00048:000000.0000:03237
03238:-00002:+00110:-00039:000000.0000:03238
03239:-00064:+00125:-00041:000000.0000:03239
03240:-00178:+00103:+00000:000000.0000:03240
03241:-00256:+00139:+00023:000000.0000:03241
03242:-00230:+00136:-00057:000000.0000:03242
03243:-00164:+00125:-00074:000000.0000:03243
03244:-00048:+00098:-00099:000000.0000:03244
03245:-00008:+00070:-00130:000000.0000:03245
03246:+00053:+00055:-00164:000000.0000:03246
03247:+00105:+00041:-00132:000000.0000:03247
03248:+00096:+00053:-00048:000000.0000:03248
03249:+00062:+00039:-00075:000000.0000:03249
03250:-00019:+00040:-00158:000000.0000:03250
03251:-00028:+00063:-00058:000000.0000:03251
03252:-00049:+00048:-00027:000000.0000:03252
03253:+00036:+00067:-00102:000000.0000:03253
03254:+00054:+00035:-00206:000000.0000:03254
03255:+00096:+00045:-00079:000000.0000:03255
03256:+00075:+00013:+00232:000000.0000:03256
03257:+00026:-00043:+00095:000000.0000:03257
03258:-00068:-00117:-00041:000000.0000:03258
03259:-00155:-00123:+00038:000000.0000:03259
03260:-00210:-00254:+00065:000000.0000:03260
03261:-00321:-00257:+00007:000000.0000:03261
03262:-00337:-00328:-00011:000000.0000:03262
03263:-00274:-00294:+00104:000000.0000:03263
03264:-00092:-00223:+00109:000000.0000:03264
03265:+00011:-00230:-00025:000000.0000:03265
03266:+00096:-00214:-00099:000000.0000:03266
03267:+00210:-00235:-00089:000000.0000:03267
03268:+00257:-00181:-00072:000000.0000:03268
03269:+00255:-00193:-00133:000000.0000:03269
03270:+00189:-00136:-00203:000000.0000:03270
03271:+00155:-00117:-00052:000000.0000:03271
03272:+00155:-00088:+00102:000000.0000:03272
03273:+00139:-00061:+00140:000000.0000:03273
03274:+00129:-00049:-00081:000000.0000:03274
03275:+00141:-00015:-00067:000000.0000:03275
03276:+00091:+00001:+00055:000000.0000:03276
03277:+00035:+00066:-00037:000000.0000:03277
03278:+00015:+00132:-00029:000000.0000:03278
03279:-00074:+00144:+00070:000000.0000:03279
03280:-00148:+00154:-00037:000000.0000:03280
03281:-00150:+00168:-00128:000000.0000:03281
03282:-00144:+00139:-00060:000000.0000:03282
03283:-00114:+00094:-00072:000000.0000:03283
03284:-00096:+00067:-00120:000000.0000:03284
03285:-00049:+00129:-00166:000000.0000:03285
03286:-00006:+00117:-00015:000000.0000:03286
03287:+00006:+00113:-00056:000000.0000:03287
03288:-00036:+00131:-00120:000000.0000:03288
03289:-00083:+00097:-00028:000000.0000:03289
03290:-00082:+00108:+00013:000000.0000:03290
03291:-00038:+00037:-00071:000000.0000:03291
03292:+00021:+00060:-00099:000000.0000:03292
03293:+00084:+00004:-00004:000000.0000:03293
03294:+00142:-00038:+00037:000000.0000:03294
03295:+00091:-00025:+00013:000000.0000:03295
03296:+00024:-00034:+00019:000000.0000:03296
03297:-00097:-00021:+00051:000000.0000:03297
03298:-00089:-00107:+00065:000000.0000:03298
03299:-00063:-00135:+00095:000000.0000:03299
03300:+00040:-00193:+00086:000000.0000:03300
03301:+00206:-00233:-00003:000000.0000:03301
03302:+00271:-00202:-00026:000000.0000:03302
03303:+00290:-00176:+00025:000000.0000:03303
03304:+00261:-00083:-00011:000000.0000:03304
03305:+00194:-00072:-00037:000000.0000:03305
03306:+00081:-00138:-00020:000000.0000:03306
03307:+00035:-00120:-00038:000000.0000:03307
03308:+00007:-00133:-00027:000000.0000:03308
03309:+00035:-00108:+00031:000000.0000:03309
03310:+00018:-00087:+00070:000000.0000:03310
03311:-00002:-00029:+00044:000000.0000:03311
03312:-00044:+00059:-00019:000000.0000:03312
03313:-00104:+00147:+00044:000000.0000:03313
03314:-00107:+00139:+00047:000000.0000:03314
03315:-00061:+00125:+00010:000000.0000:03315
03316:-00027:+00130:+00003:000000.0000:03316
03317:-00030:+00077:-00070:000000.0000:03317
03318:-00049:+00070:-00173:000000.0000:03318
03319:-00050:+00076:-00178:000000.0000:03319
03320:-00079:+00092:-00133:000000.0000:03320
03321:-00140:+00051:-00184:000000.0000:03321
03322:-00173:+00082:-00253:000000.0000:03322
03323:-00108:+00107:-00203:000000.0000:03323
03324:-00043:+00054:-00093:000000.0000:03324
03325:-00034:+00075:-00147:000000.0000:03325
03326:+00038:+00075:-00141:000000.0000:03326
03327:+00051:+00069:-00083:000000.0000:03327
03328:+00052:+00079:-00102:000000.0000:03328
03329:+00011:+00072:-00103:000000.0000:03329
03330:+00028:+00093:+00004:000000.0000:03330
03331:+00012:+00089:+00078:000000.0000:03331
03332:+00045:+00072:+00018:000000.0000:03332
03333:+00061:+00077:-00071:000000.0000:03333
03334:+00039:+00045:+00137:000000.0000:03334
03335:+00036:+00021:+00191:000000.0000:03335
03336:-00018:-00015:+00071:000000.0000:03336
03337:-00085:-00149:+00108:000000.0000:03337
03338:-00170:-00156:+00174:000000.0000:03338
03339:-00262:-00032:+00202:000000.0000:03339
03340:-00285:-00191:+00002:000000.0000:03340
03341:-00230:-00222:-00066:000000.0000:03341
03342:-00105:-00194:-00002:000000.0000:03342
03343:-00055:-00197:-00010:000000.0000:03343
03344:-00051:-00271:-00065:000000.0000:03344
03345:-00043:-00284:-00160:000000.0000:03345
03346:-00034:-00227:-00071:000000.0000:03346
03347:+00054:-00264:-00069:000000.0000:03347
03348:+00154:-00247:-00188:000000.0000:03348
03349:+00216:-00129:-00125:000000.0000:03349
03350:+00319:-00113:-00053:000000.0000:03350
03351:+00286:-00012:-00072:000000.0000:03351
03352:+00249:+00011:-00132:000000.0000:03352
03353:+00087:+00047:-00012:000000.0000:03353
03354:+00033:+00029:+00184:000000.0000:03354
03355:+00002:+00062:+00032:000000.0000:03355
03356:-00064:+00095:+00025:000000.0000:03356
03357:-00048:+00114:+00186:000000.0000:03357
03358:-00053:+00190:-00006:000000.0000:03358
03359:+00038:+00178:-00098:000000.0000:03359
03360:+00111:+00153:-00013:000000.0000:03360
03361:+00111:+00194:+00097:000000.0000:03361
03362:+00019:+00168:+00033:000000.0000:03362
03363:-00106:+00116:-00131:000000.0000:03363
03364:-00161:+00181:-00054:000000.0000:03364
03365:-00168:+00083:-00052:000000.0000:03365
03366:-00101:+00090:-00116:000000.0000:03366
03367:-00047:+00080:-00005:000000.0000:03367
03368:-00053:+00057:+00022:000000.0000:03368
03369:+00017:+00134:-00087:000000.0000:03369
03370:+00043:+00108:-00128:000000.0000:03370
03371:+00114:+00087:-00033:000000.0000:03371
03372:+00160:+00016:+00011:000000.0000:03372
03373:+00132:-00026:-00116:000000.0000:03373
03374:+00052:-00054:-00098:000000.0000:03374
03375:+00012:-00049:+00029:000000.0000:03375
03376:+00012:+00026:+00051:000000.0000:03376
03377:+00052:-00012:+00089:000000.0000:03377
03378:+00118:+00012:+00121:000000.0000:03378
03379:+00142:-00140:+00025:000000.0000:03379
03380:+00206:-00205:+00033:000000.0000:03380
03381:+00230:-00174:+00128:000000.0000:03381
03382:+00190:-00226:+00156:000000.0000:03382
03383:+00109:-00162:+00090:000000.0000:03383
03384:+00042:-00131:+00013:000000.0000:03384
03385:+00007:-00056:+00029:000000.0000:03385
03386:+00029:-00062:+00017:000000.0000:03386
03387:+00064:-00147:-00153:000000.0000:03387
03388:+00049:-00101:-00132:000000.0000:03388
03389:+00034:-00123:-00050:000000.0000:03389
03390:-00058:-00112:-00005:000000.0000:03390
03391:-00082:-00119:-00035:000000.0000:03391
03392:-00059:-00066:-00010:000000.0000:03392
03393:-00041:+00022:+00035:000000.0000:03393
03394:-00068:-00005:-00041:000000.0000:03394
03395:-00045:+00091:-00046:000000.0000:03395
03396:-00051:+00125:-00005:000000.0000:03396
03397:-00080:+00081:-00027:000000.0000:03397
03398:-00101:+00127:-00057:000000.0000:03398
03399:-00043:+00113:-00035:000000.0000:03399
03400:-00049:+00103:-00024:000000.0000:03400
03401:-00031:+00110:-00072:000000.0000:03401
03402:-00007:+00136:-00143:000000.0000:03402
03403:+00020:+00157:-00062:000000.0000:03403
03404:+00025:+00060:-00081:000000.0000:03404
03405:+00055:+00084:-00109:000000.0000:03405
03406:+00080:+00076:-00040:000000.0000:03406
03407:+00033:+00057:+00030:000000.0000:03407
03408:-00029:+00032:+00013:000000.0000:03408
03409:-00047:+00026:-00077:000000.0000:03409
03410:-00007:+00068:-00062:000000.0000:03410
03411:+00078:+00059:-00014:000000.0000:03411
03412:+00103:+00078:-00040:000000.0000:03412
03413:+00155:+00074:-00073:000000.0000:03413
03414:+00099:+00026:-00131:000000.0000:03414
03415:+00052:+00036:-00017:000000.0000:03415
03416:-00060:-00027:-00010:000000.0000:03416
03417:-00183:-00019:+00012:000000.0000:03417
03418:-00241:-00011:+00097:000000.0000:03418
03419:-00334:-00046:+00143:000000.0000:03419
03420:-00289:-00117:+00176:000000.0000:03420
03421:-00257:-00169:+00118:000000.0000:03421
03422:-00139:-00166:+00067:000000.0000:03422
03423:-00074:-00190:+00024:000000.0000:03423
03424:-00067:-00257:-00022:000000.0000:03424
03425:-00054:-00145:-00024:000000.0000:03425
03426:+00016:-00129:-00010:000000.0000:03426
03427:+00038:-00158:+00012:000000.0000:03427
03428:+00157:-00123:-00013:000000.0000:03428
03429:+00238:-00188:-00120:000000.0000:03429
03430:+00311:-00226:-00124:000000.0000:03430
03431:+00365:-00191:-00133:000000.0000:03431
03432:+00339:-00156:-00103:000000.0000:03432
03433:+00280:-00149:-00068:000000.0000:03433
03434:+00092:-00030:-00054:000000.0000:03434
03435:-00041:+00001:-00012:000000.0000:03435
03436:-00089:+00018:+00076:000000.0000:03436
03437:-00130:-00003:+00091:000000.0000:03437
03438:+00014:+00073:+00059:000000.0000:03438
03439:+00079:+00031:-00010:000000.0000:03439
03440:+00055:+00056:-00019:000000.0000:03440
03441:-00005:+00113:-00083:000000.0000:03441
03442:-00084:+00144:-00090:000000.0000:03442
03443:-00172:+00178:-00069:000000.0000:03443
03444:-00218:+00141:-00034:000000.0000:03444
03445:-00196:+00150:-00048:000000.0000:03445
03446:-00070:+00163:-00119:000000.0000:03446
03447:+00050:+00114:-00072:000000.0000:03447
03448:+00088:+00151:-00031:000000.0000:03448
03449:+00054:+00113:+00013:000000.0000:03449
03450:-00069:+00144:-00022:000000.0000:03450
03451:-00142:+00040:-00051:000000.0000:03451
03452:-00199:+00067:-00112:000000.0000:03452
03453:-00053:+00065:-00006:000000.0000:03453
03454:+00027:-00025:+00083:000000.0000:03454
03455:+00098:+00037:-00036:000000.0000:03455
03456:+00106:-00022:-00091:000000.0000:03456
03457:+00088:-00032:+00001:000000.0000:03457
03458:+00070:-00144:+00048:000000.0000:03458
03459:-00008:-00156:+00018:000000.0000:03459
03460:-00001:-00184:-00054:000000.0000:03460
03461:-00025:-00238:-00067:000000.0000:03461
03462:+00023:-00156:-00024:000000.0000:03462
03463:+00090:-00137:+00088:000000.0000:03463
03464:+00187:-00231:+00072:000000.0000:03464
03465:+00197:-00192:-00018:000000.0000:03465
03466:+00175:-00179:-00015:000000.0000:03466
03467:+00117:-00153:+00104:000000.0000:03467
03468:+00124:-00190:+00056:000000.0000:03468
03469:+00102:-00141:-00024:000000.0000:03469
03470:+00061:-00038:+00060:000000.0000:03470
03471:-00028:+00010:+00201:000000.0000:03471
03472:-00066:+00064:+00155:000000.0000:03472
03473:-00093:-00011:-00032:000000.0000:03473
03474:-00096:+00047:-00014:000000.0000:03474
03475:-00047:+00059:+00053:000000.0000:03475
03476:-00053:+00023:+00007:000000.0000:03476
03477:-00051:+00122:-00075:000000.0000:03477
03478:-00067:+00123:-00062:000000.0000:03478
03479:-00161:+00084:-00130:000000.0000:03479
03480:-00129:+00053:-00256:000000.0000:03480
03481:-00106:+00071:-00314:000000.0000:03481
03482:-00076:+00059:-00199:000000.0000:03482
03483:-00007:+00068:-00186:000000.0000:03483
03484:+00049:+00108:-00204:000000.0000:03484
03485:+00094:+00104:-00169:000000.0000:03485
03486:+00039:+00086:-00173:000000.0000:03486
03487:+00031:+00072:-00175:000000.0000:03487
03488:+00050:+00064:-00098:000000.0000:03488
03489:+00060:+00074:-00002:000000.0000:03489
03490:+00045:+00072:+00016:000000.0000:03490
03491:-00024:+00098:+00027:000000.0000:03491
03492:-00011:+00076:+00067:000000.0000:03492
03493:-00013:+00072:+00015:000000.0000:03493
03494:-00015:+00064:-00010:000000.0000:03494
03495:-00071:+00011:+00292:000000.0000:03495
03496:-00116:+00010:+00219:000000.0000:03496
03497:-00179:-00110:-00087:000000.0000:03497
03498:-00176:-00163:+00126:000000.0000:03498
03499:-00178:-00139:+00320:000000.0000:03499
03500:-00188:-00138:+00199:000000.0000:03500
03501:-00172:-00290:-00185:000000.0000:03501
03502:-00138:-00255:-00195:000000.0000:03502
03503:-00089:-00214:+00058:000000.0000:03503
03504:-00078:-00166:-00164:000000.0000:03504
03505:-00086:-00152:-00220:000000.0000:03505
03506:-00037:-00246:-00072:000000.0000:03506
03507:+00012:-00156:+00009:000000.0000:03507
03508:+00103:-00208:-00073:000000.0000:03508
03509:+00117:-00270:-00199:000000.0000:03509
03510:+00167:-00143:-00100:000000.0000:03510
03511:+00204:-00103:-00052:000000.0000:03511
03512:+00141:-00051:-00094:000000.0000:03512
03513:+00092:+00019:-00017:000000.0000:03513
03514:-00003:+00035:+00098:000000.0000:03514
03515:+00059:+00080:+00152:000000.0000:03515
03516:+00056:+00090:-00052:000000.0000:03516
03517:+00094:+00091:-00003:000000.0000:03517
03518:+00044:+00166:+00150:000000.0000:03518
03519:+00028:+00139:-00074:000000.0000:03519
03520:+00019:+00130:-00200:000000.0000:03520
03521:-00055:+00138:-00047:000000.0000:03521
03522:-00084:+00187:+00060:000000.0000:03522
03523:-00159:+00198:-00036:000000.0000:03523
03524:-00153:+00144:-00193:000000.0000:03524
03525:-00122:+00159:-00039:000000.0000:03525
03526:-00048:+00173:+00003:000000.0000:03526
03527:+00005:+00118:-00130:000000.0000:03527
03528:-00005:+00061:-00053:000000.0000:03528
03529:-00040:+00105:+00041:000000.0000:03529
03530:+00014:+00090:+00003:000000.0000:03530
03531:+00028:+00056:-00183:000000.0000:03531
03532:+00135:+00109:-00180:000000.0000:03532
03533:+00122:+00094:-00008:000000.0000:03533
03534:+00086:+00035:-00047:000000.0000:03534
03535:+00026:+00060:-00092:000000.0000:03535
03536:+00029:+00030:+00066:000000.0000:03536
03537:+00059:+00026:+00228:000000.0000:03537
03538:+00187:+00014:+00148:000000.0000:03538
03539:+00185:-00072:+00008:000000.0000:03539
03540:+00129:-00127:+00088:000000.0000:03540
03541:+00068:-00158:+00122:000000.0000:03541
03542:+00065:-00238:+00137:000000.0000:03542
03543:+00021:-00217:+00090:000000.0000:03543
03544:-00070:-00155:+00072:000000.0000:03544
03545:-00084:-00147:+00112:000000.0000:03545
03546:-00057:-00020:+00115:000000.0000:03546
03547:+00022:-00018:+00018:000000.0000:03547
03548:+00187:-00010:-00122:000000.0000:03548
03549:+00199:+00033:+00021:000000.0000:03549
03550:+00081:+00003:+00081:000000.0000:03550
03551:-00040:+00048:-00033:000000.0000:03551
03552:-00058:+00003:-00108:000000.0000:03552
03553:-00087:+00015:-00078:000000.0000:03553
03554:-00071:+00021:-00049:000000.0000:03554
03555:-00042:+00119:-00087:000000.0000:03555
03556:-00035:+00141:-00064:000000.0000:03556
03557:-00020:+00121:+00014:000000.0000:03557
03558:-00025:+00171:-00031:000000.0000:03558
03559:+00004:+00130:-00045:000000.0000:03559
03560:-00036:+00116:-00074:000000.0000:03560
03561:-00041:+00107:-00028:000000.0000:03561
03562:-00117:+00085:-00059:000000.0000:03562
03563:-00167:+00119:-00174:000000.0000:03563
03564:-00173:+00082:-00179:000000.0000:03564
03565:-00071:+00082:-00134:000000.0000:03565
03566:+00043:+00062:-00112:000000.0000:03566
03567:+00064:+00073:-00092:000000.0000:03567
03568:+00083:+00076:-00099:000000.0000:03568
03569:+00027:+00072:-00031:000000.0000:03569
03570:+00010:+00054:-00034:000000.0000:03570
03571:+00048:+00023:-00029:000000.0000:03571
03572:+00060:+00061:-00006:000000.0000:03572
03573:+00026:+00032:+00047:000000.0000:03573
03574:-00004:+00048:+00049:000000.0000:03574
03575:-00016:+00023:+00064:000000.0000:03575
03576:-00056:-00110:+00106:000000.0000:03576
03577:-00089:-00140:+00068:000000.0000:03577
03578:-00124:-00074:+00061:000000.0000:03578
03579:-00156:-00304:+00044:000000.0000:03579
03580:-00207:-00280:+00014:000000.0000:03580
03581:-00184:-00210:+00019:000000.0000:03581
03582:-00208:-00183:+00000:000000.0000:03582
03583:-00145:-00242:-00044:000000.0000:03583
03584:-00037:-00273:-00053:000000.0000:03584
03585:+00010:-00208:+00104:000000.0000:03585
03586:+00072:-00238:+00067:000000.0000:03586
03587:+00083:-00231:-00084:000000.0000:03587
03588:+00103:-00213:+00002:000000.0000:03588
03589:+00157:-00198:-00011:000000.0000:03589
03590:+00153:-00206:-00119:000000.0000:03590
03591:+00153:-00128:-00057:000000.0000:03591
03592:+00115:-00087:+00058:000000.0000:03592
03593:+00110:-00054:+00066:000000.0000:03593
03594:+00084:-00048:-00111:000000.0000:03594
03595:+00066:-00039:-00116:000000.0000:03595
03596:+00076:+00039:+00035:000000.0000:03596
03597:+00023:+00047:-00003:000000.0000:03597
03598:-00086:+00041:-00098:000000.0000:03598
03599:-00158:+00051:-00083:000000.0000:03599
03600:-00163:+00046:-00006:000000.0000:03600
03601:-00133:+00140:-00019:000000.0000:03601
03602:-00131:+00100:-00130:000000.0000:03602
03603:-00123:+00087:-00070:000000.0000:03603
03604:-00123:+00140:-00016:000000.0000:03604
03605:-00136:+00127:-00047:000000.0000:03605
03606:-00129:+00085:-00117:000000.0000:03606
03607:-00050:+00078:-00074:000000.0000:03607
03608:+00053:+00067:+00029:000000.0000:03608
03609:+00111:+00060:-00040:000000.0000:03609
03610:+00154:+00071:-00103:000000.0000:03610
03611:+00170:+00009:-00113:000000.0000:03611
03612:+00115:+00082:+00003:000000.0000:03612
03613:+00130:+00062:+00014:000000.0000:03613
03614:+00065:+00022:-00097:000000.0000:03614
03615:+00120:+00063:+00047:000000.0000:03615
03616:+00091:-00071:+00025:000000.0000:03616
03617:+00070:-00080:+00087:000000.0000:03617
03618:+00086:-00080:+00154:000000.0000:03618
03619:+00071:-00190:+00192:000000.0000:03619
03620:+00075:-00126:+00141:000000.0000:03620
03621:+00036:-00174:+00082:000000.0000:03621
03622:-00038:-00196:+00080:000000.0000:03622
03623:-00015:-00058:+00074:000000.0000:03623
03624:-00024:-00081:+00082:000000.0000:03624
03625:-00037:-00129:-00001:000000.0000:03625
03626:-00035:-00142:-00088:000000.0000:03626
03627:-00019:-00128:-00077:000000.0000:03627
03628:+00012:-00102:-00032:000000.0000:03628
03629:+00012:-00082:-00027:000000.0000:03629
03630:+00034:-00045:+00015:000000.0000:03630
03631:-00009:+00056:+00093:000000.0000:03631
03632:-00081:+00075:+00053:000000.0000:03632
03633:-00098:+00049:-00046:000000.0000:03633
03634:-00062:+00131:+00006:000000.0000:03634
03635:+00000:+00081:+00188:000000.0000:03635
03636:-00009:+00077:-00069:000000.0000:03636
03637:+00013:+00121:-00176:000000.0000:03637
03638:+00014:+00070:-00098:000000.0000:03638
03639:-00023:+00080:-00050:000000.0000:03639
03640:-00016:+00034:-00123:000000.0000:03640
03641:-00072:+00094:-00222:000000.0000:03641
03642:-00077:+00119:-00084:000000.0000:03642
03643:-00087:+00071:-00093:000000.0000:03643
03644:-00101:+00151:-00215:000000.0000:03644
03645:-00083:+00105:-00094:000000.0000:03645
03646:-00009:+00070:-00041:000000.0000:03646
03647:+00047:+00066:-00012:000000.0000:03647
03648:+00041:+00059:-00086:000000.0000:03648
03649:+00020:+00124:-00055:000000.0000:03649
03650:+00019:+00054:+00040:000000.0000:03650
03651:-00020:+00108:-00034:000000.0000:03651
03652:+00007:+00075:-00085:000000.0000:03652
03653:+00007:+00040:-00038:000000.0000:03653
03654:-00005:+00040:+00098:000000.0000:03654
03655:-00052:+00043:+00137:000000.0000:03655
03656:-00112:-00064:+00050:000000.0000:03656
03657:-00105:-00159:+00011:000000.0000:03657
03658:-00138:-00075:+00068:000000.0000:03658
03659:-00192:-00289:+00097:000000.0000:03659
03660:-00228:-00327:-00004:000000.0000:03660
03661:-00248:-00206:-00112:000000.0000:03661
03662:-00197:-00165:+00039:000000.0000:03662
03663:-00188:-00156:+00005:000000.0000:03663
03664:-00072:-00227:-00175:000000.0000:03664
03665:+00020:-00120:-00011:000000.0000:03665
03666:+00062:-00168:+00121:000000.0000:03666
03667:+00130:-00182:-00069:000000.0000:03667
03668:+00262:-00115:-00238:000000.0000:03668
03669:+00311:-00120:-00119:000000.0000:03669
03670:+00313:-00016:+00075:000000.0000:03670
03671:+00245:-00021:-00083:000000.0000:03671
03672:+00198:-00003:-00081:000000.0000:03672
03673:+00068:+00027:+00071:000000.0000:03673
03674:-00006:+00038:+00008:000000.0000:03674
03675:-00002:+00083:-00054:000000.0000:03675
03676:-00018:+00065:+00069:000000.0000:03676
03677:-00069:+00147:+00181:000000.0000:03677
03678:-00072:+00145:+00067:000000.0000:03678
03679:-00116:+00085:-00046:000000.0000:03679
03680:-00091:+00117:+00058:000000.0000:03680
03681:-00090:+00098:+00073:000000.0000:03681
03682:-00130:+00137:-00096:000000.0000:03682
03683:-00158:+00167:-00124:000000.0000:03683
03684:-00166:+00157:-00084:000000.0000:03684
03685:-00119:+00150:-00052:000000.0000:03685
03686:-00051:+00089:-00045:000000.0000:03686
03687:+00003:+00037:-00033:000000.0000:03687
03688:+00059:+00075:-00025:000000.0000:03688
03689:+00144:+00082:-00059:000000.0000:03689
03690:+00180:+00098:-00113:000000.0000:03690
03691:+00232:+00108:-00074:000000.0000:03691
03692:+00160:+00109:-00035:000000.0000:03692
03693:+00045:+00105:-00002:000000.0000:03693
03694:-00049:+00035:-00051:000000.0000:03694
03695:-00041:+00006:+00001:000000.0000:03695
03696:-00002:-00062:+00038:000000.0000:03696
03697:+00065:-00071:+00103:000000.0000:03697
03698:+00097:-00176:+00139:000000.0000:03698
03699:+00112:-00195:+00133:000000.0000:03699
03700:+00072:-00209:+00010:000000.0000:03700
03701:+00007:-00186:+00009:000000.0000:03701
03702:-00023:-00125:+00119:000000.0000:03702
03703:-00061:-00191:+00058:000000.0000:03703
03704:-00086:-00061:-00057:000000.0000:03704
03705:-00035:-00050:-00001:000000.0000:03705
03706:+00030:-00147:+00126:000000.0000:03706
03707:+00006:-00113:-00116:000000.0000:03707
03708:-00010:-00092:-00195:000000.0000:03708
03709:-00079:-00059:+00010:000000.0000:03709
03710:-00091:-00016:+00052:000000.0000:03710
03711:-00075:-00003:-00035:000000.0000:03711
03712:-00023:+00045:+00027:000000.0000:03712
03713:+00021:+00024:+00052:000000.0000:03713
03714:+00049:+00073:+00017:000000.0000:03714
03715:-00010:+00061:-00019:000000.0000:03715
03716:-00037:+00108:+00045:000000.0000:03716
03717:-00058:+00069:-00005:000000.0000:03717
03718:-00059:+00105:-00094:000000.0000:03718
03719:-00065:+00052:-00079:000000.0000:03719
03720:-00031:+00062:-00095:000000.0000:03720
03721:+00014:+00082:-00150:000000.0000:03721
03722:+00009:+00040:-00143:000000.0000:03722
03723:-00054:+00094:-00112:000000.0000:03723
03724:-00111:+00089:-00115:000000.0000:03724
03725:-00104:+00019:-00132:000000.0000:03725
03726:-00092:+00068:-00073:000000.0000:03726
03727:-00045:+00106:+00036:000000.0000:03727
03728:-00027:+00049:-00017:000000.0000:03728
03729:+00009:+00060:-00103:000000.0000:03729
03730:+00073:+00074:-00079:000000.0000:03730
03731:+00074:+00069:+00024:000000.0000:03731
03732:+00039:+00031:+00032:000000.0000:03732
03733:+00007:-00003:-00046:000000.0000:03733
03734:-00008:-00161:+00161:000000.0000:03734
03735:-00081:-00191:+00226:000000.0000:03735
03736:-00192:-00257:-00022:000000.0000:03736
03737:-00242:-00317:-00053:000000.0000:03737
03738:-00342:-00227:+00141:000000.0000:03738
03739:-00319:-00211:+00178:000000.0000:03739
03740:-00302:-00134:-00050:000000.0000:03740
03741:-00109:-00110:-00031:000000.0000:03741
03742:+00105:-00166:+00047:000000.0000:03742
03743:+00180:-00181:-00171:000000.0000:03743
03744:+00257:-00224:-00189:000000.0000:03744
03745:+00209:-00269:-00025:000000.0000:03745
03746:+00161:-00269:-00127:000000.0000:03746
03747:+00087:-00218:-00166:000000.0000:03747
03748:+00010:-00192:+00013:000000.0000:03748
03749:+00017:-00095:-00037:000000.0000:03749
03750:+00013:-00054:-00131:000000.0000:03750
03751:+00064:-00032:-00060:000000.0000:03751
03752:+00078:-00016:+00075:000000.0000:03752
03753:+00080:+00002:+00036:000000.0000:03753
03754:+00000:+00030:+00020:000000.0000:03754
03755:-00053:+00045:+00113:000000.0000:03755
03756:-00075:+00039:+00098:000000.0000:03756
03757:-00113:+00093:+00027:000000.0000:03757
03758:-00129:+00126:-00046:000000.0000:03758
03759:-00147:+00124:-00061:000000.0000:03759
03760:-00133:+00150:-00076:000000.0000:03760
03761:-00115:+00145:+00005:000000.0000:03761
03762:-00037:+00130:+00031:000000.0000:03762
03763:+00036:+00073:-00085:000000.0000:03763
03764:+00029:+00070:-00060:000000.0000:03764
03765:+00045:+00092:-00020:000000.0000:03765
03766:+00055:+00051:-00014:000000.0000:03766
03767:+00042:+00058:-00127:000000.0000:03767
03768:+00030:+00074:-00085:000000.0000:03768
03769:+00029:+00063:+00026:000000.0000:03769
03770:+00032:+00061:-00058:000000.0000:03770
03771:+00048:+00053:-00108:000000.0000:03771
03772:+00095:-00007:-00029:000000.0000:03772
03773:+00103:+00008:-00011:000000.0000:03773
03774:+00079:+00044:-00017:000000.0000:03774
03775:+00023:+00057:-00037:000000.0000:03775
03776:+00039:+00074:+00053:000000.0000:03776
03777:+00066:+00091:+00135:000000.0000:03777
03778:+00090:-00023:+00120:000000.0000:03778
03779:+00107:-00061:+00134:000000.0000:03779
03780:+00103:-00134:+00149:000000.0000:03780
03781:+00089:-00152:+00096:000000.0000:03781
03782:+00081:-00163:+00042:000000.0000:03782
03783:+00046:-00068:+00036:000000.0000:03783
03784:-00034:-00037:+00007:000000.0000:03784
03785:-00053:-00021:-00010:000000.0000:03785
03786:-00117:-00005:+00023:000000.0000:03786
03787:-00152:-00085:-00033:000000.0000:03787
03788:-00173:-00082:-00128:000000.0000:03788
03789:-00106:-00066:-00084:000000.0000:03789
03790:-00019:+00018:+00072:000000.0000:03790
03791:+00025:+00011:+00023:000000.0000:03791
03792:+00012:+00052:-00061:000000.0000:03792
03793:-00011:+00068:-00130:000000.0000:03793
03794:-00028:+00107:-00014:000000.0000:03794
03795:-00086:+00086:+00000:000000.0000:03795
03796:-00069:+00063:-00044:000000.0000:03796
03797:-00032:+00084:+00029:000000.0000:03797
03798:+00017:+00078:+00037:000000.0000:03798
03799:+00096:+00067:-00019:000000.0000:03799
03800:+00154:+00095:-00107:000000.0000:03800
03801:+00129:+00070:-00117:000000.0000:03801
03802:+00035:+00075:-00122:000000.0000:03802
03803:-00046:+00049:-00179:000000.0000:03803
03804:-00160:+00098:-00126:000000.0000:03804
03805:-00191:+00075:+00002:000000.0000:03805
03806:-00189:+00065:-00055:000000.0000:03806
03807:-00082:+00049:-00061:000000.0000:03807
03808:+00009:+00110:-00013:000000.0000:03808
03809:+00048:+00122:-00030:000000.0000:03809
03810:+00065:+00065:-00128:000000.0000:03810
03811:+00026:+00122:-00148:000000.0000:03811
03812:+00006:+00096:-00035:000000.0000:03812
03813:-00055:+00084:-00032:000000.0000:03813
03814:-00090:-00059:-00012:000000.0000:03814
03815:-00136:-00155:+00026:000000.0000:03815
03816:-00222:-00147:+00041:000000.0000:03816
03817:-00244:-00246:+00047:000000.0000:03817
03818:-00266:-00270:-00027:000000.0000:03818
03819:-00234:-00127:+00023:000000.0000:03819
03820:-00140:-00088:+00135:000000.0000:03820
03821:-00096:-00060:+00054:000000.0000:03821
03822:+00053:-00071:-00043:000000.0000:03822
03823:+00127:-00138:-00087:000000.0000:03823
03824:+00129:-00213:-00077:000000.0000:03824
03825:+00126:-00168:-00113:000000.0000:03825
03826:+00088:-00256:-00040:000000.0000:03826
03827:+00102:-00299:-00005:000000.0000:03827
03828:+00144:-00169:-00037:000000.0000:03828
03829:+00152:-00142:-00019:000000.0000:03829
03830:+00138:-00061:+00027:000000.0000:03830
03831:+00108:-00003:+00052:000000.0000:03831
03832:+00065:+00004:-00020:000000.0000:03832
03833:+00038:+00074:-00018:000000.0000:03833
03834:-00054:+00008:+00034:000000.0000:03834
03835:-00100:+00033:-00011:000000.0000:03835
03836:-00076:+00010:-00030:000000.0000:03836
03837:-00101:-00016:-00040:000000.0000:03837
03838:-00130:+00017:-00019:000000.0000:03838
03839:-00090:+00011:-00056:000000.0000:03839
03840:-00074:+00110:-00109:000000.0000:03840
03841:-00032:+00139:-00074:000000.0000:03841
03842:-00022:+00106:-00078:000000.0000:03842
03843:-00018:+00067:-00123:000000.0000:03843
03844:-00069:+00086:-00112:000000.0000:03844
03845:-00096:+00085:-00050:000000.0000:03845
03846:-00060:+00027:+00014:000000.0000:03846
03847:-00018:+00022:-00027:000000.0000:03847
03848:+00011:+00059:-00050:000000.0000:03848
03849:+00066:+00052:+00031:000000.0000:03849
03850:+00103:+00063:-00015:000000.0000:03850
03851:+00086:+00052:-00116:000000.0000:03851
03852:+00107:+00081:-00078:000000.0000:03852
03853:+00113:+00090:+00044:000000.0000:03853
03854:+00123:+00065:+00024:000000.0000:03854
03855:+00068:-00038:-00015:000000.0000:03855
03856:+00086:-00054:+00103:000000.0000:03856
03857:+00099:-00132:+00182:000000.0000:03857
03858:+00098:-00140:+00067:000000.0000:03858
03859:+00100:-00185:+00024:000000.0000:03859
03860:+00043:-00132:+00064:000000.0000:03860
03861:-00120:-00128:+00052:000000.0000:03861
03862:-00189:-00116:+00056:000000.0000:03862
03863:-00220:-00057:+00078:000000.0000:03863
03864:-00156:-00054:+00052:000000.0000:03864
03865:-00126:-00029:+00009:000000.0000:03865
03866:-00129:-00057:-00019:000000.0000:03866
03867:-00128:-00100:-00083:000000.0000:03867
03868:-00091:-00039:-00098:000000.0000:03868
03869:-00047:-00054:-00067:000000.0000:03869
03870:+00062:-00014:+00030:000000.0000:03870
03871:+00119:+00017:-00072:000000.0000:03871
03872:+00139:+00048:-00133:000000.0000:03872
03873:+00061:+00066:-00029:000000.0000:03873
03874:+00019:+00036:+00073:000000.0000:03874
03875:-00062:+00067:+00015:000000.0000:03875
03876:-00107:+00063:-00032:000000.0000:03876
03877:-00121:+00027:-00017:000000.0000:03877
03878:-00101:-00006:-00081:000000.0000:03878
03879:+00045:+00048:-00141:000000.0000:03879
03880:+00089:+00024:-00126:000000.0000:03880
03881:+00054:+00049:-00162:000000.0000:03881
03882:-00028:+00133:-00177:000000.0000:03882
03883:-00061:+00052:-00082:000000.0000:03883
03884:-00086:+00046:-00009:000000.0000:03884
03885:-00065:+00077:+00002:000000.0000:03885
03886:-00043:+00073:-00029:000000.0000:03886
03887:-00015:+00089:-00037:000000.0000:03887
03888:-00002:+00109:-00020:000000.0000:03888
03889:-00002:+00133:-00010:000000.0000:03889
03890:-00016:+00107:+00001:000000.0000:03890
03891:-00097:+00021:-00055:000000.0000:03891
03892:-00091:-00099:+00042:000000.0000:03892
03893:-00076:-00097:+00135:000000.0000:03893
03894:-00025:-00209:+00002:000000.0000:03894
03895:-00012:-00239:-00016:000000.0000:03895
03896:-00114:-00120:+00066:000000.0000:03896
03897:-00210:-00148:-00072:000000.0000:03897
03898:-00204:-00228:-00164:000000.0000:03898
03899:-00190:-00279:-00056:000000.0000:03899
03900:-00088:-00240:+00105:000000.0000:03900
03901:-00054:-00315:-00145:000000.0000:03901
03902:-00035:-00420:-00265:000000.0000:03902
03903:+00031:-00254:-00078:000000.0000:03903
03904:+00059:-00074:+00087:000000.0000:03904
03905:+00108:-00034:+00014:000000.0000:03905
03906:+00096:+00016:-00156:000000.0000:03906
03907:+00041:+00042:+00126:000000.0000:03907
03908:+00110:+00026:+00225:000000.0000:03908
03909:+00178:+00001:+00033:000000.0000:03909
03910:+00185:-00048:-00083:000000.0000:03910
03911:+00103:-00008:+00067:000000.0000:03911
03912:-00054:+00084:+00196:000000.0000:03912
03913:-00104:+00026:-00122:000000.0000:03913
03914:-00121:+00051:-00158:000000.0000:03914
03915:-00091:+00140:+00137:000000.0000:03915
03916:-00076:+00134:+00033:000000.0000:03916
03917:-00075:+00135:-00149:000000.0000:03917
03918:-00082:+00152:-00126:000000.0000:03918
03919:-00079:+00117:+00045:000000.0000:03919
03920:-00040:+00109:+00019:000000.0000:03920
03921:-00067:+00037:-00128:000000.0000:03921
03922:-00077:+00004:-00054:000000.0000:03922
03923:-00052:+00078:-00019:000000.0000:03923
03924:+00055:+00074:-00063:000000.0000:03924
03925:+00086:+00037:-00091:000000.0000:03925
03926:+00153:+00053:-00096:000000.0000:03926
03927:+00185:+00121:-00044:000000.0000:03927
03928:+00159:+00070:-00020:000000.0000:03928
03929:+00125:+00093:+00016:000000.0000:03929
03930:+00059:+00071:+00083:000000.0000:03930
03931:-00005:+00080:+00112:000000.0000:03931
03932:-00033:+00052:+00088:000000.0000:03932
03933:-00025:-00021:+00027:000000.0000:03933
03934:+00033:-00060:+00136:000000.0000:03934
03935:+00093:-00105:+00177:000000.0000:03935
03936:+00062:-00065:+00067:000000.0000:03936
03937:+00049:-00120:-00031:000000.0000:03937
03938:-00026:-00127:+00003:000000.0000:03938
03939:-00046:-00098:+00119:000000.0000:03939
03940:-00063:-00073:+00005:000000.0000:03940
03941:-00062:-00029:-00021:000000.0000:03941
03942:+00017:-00044:+00078:000000.0000:03942
03943:+00029:+00002:+00011:000000.0000:03943
03944:+00044:-00020:-00090:000000.0000:03944
03945:+00028:-00018:-00137:000000.0000:03945
03946:+00030:-00021:+00017:000000.0000:03946
03947:+00034:-00021:+00011:000000.0000:03947
03948:+00032:+00071:-00042:000000.0000:03948
03949:+00044:+00060:-00001:000000.0000:03949
03950:-00005:+00123:+00061:000000.0000:03950
03951:-00027:+00103:+00027:000000.0000:03951
03952:-00032:+00110:-00012:000000.0000:03952
03953:-00042:+00032:+00022:000000.0000:03953
03954:-00098:+00078:+00090:000000.0000:03954
03955:-00090:+00075:-00024:000000.0000:03955
03956:-00118:+00107:-00045:000000.0000:03956
03957:-00111:+00069:-00088:000000.0000:03957
03958:-00094:+00091:-00105:000000.0000:03958
03959:-00071:+00115:-00091:000000.0000:03959
03960:-00037:+00074:-00047:000000.0000:03960
03961:-00052:+00088:-00037:000000.0000:03961
03962:-00019:+00057:-00040:000000.0000:03962
03963:+00056:+00053:-00071:000000.0000:03963
03964:+00079:+00099:-00063:000000.0000:03964
03965:+00043:+00056:-00045:000000.0000:03965
03966:-00007:+00029:-00082:000000.0000:03966
03967:-00021:+00028:-00065:000000.0000:03967
03968:-00036:+00049:-00039:000000.0000:03968
03969:-00070:-00054:-00033:000000.0000:03969
03970:-00075:-00088:-00025:000000.0000:03970
03971:-00076:-00048:+00005:000000.0000:03971
03972:-00082:-00035:+00044:000000.0000:03972
03973:-00045:-00122:+00018:000000.0000:03973
03974:-00059:-00174:-00026:000000.0000:03974
03975:-00115:-00106:-00051:000000.0000:03975
03976:-00119:-00131:-00002:000000.0000:03976
03977:-00139:-00238:-00068:000000.0000:03977
03978:-00127:-00307:-00069:000000.0000:03978
03979:-00071:-00254:+00107:000000.0000:03979
03980:+00005:-00390:+00095:000000.0000:03980
03981:+00018:-00351:-00142:000000.0000:03981
03982:+00023:-00301:-00091:000000.0000:03982
03983:+00090:-00122:+00031:000000.0000:03983
03984:+00119:-00004:+00064:000000.0000:03984
03985:+00123:-00024:-00112:000000.0000:03985
03986:+00120:+00030:-00016:000000.0000:03986
03987:+00118:-00003:+00241:000000.0000:03987
03988:+00123:-00038:+00039:000000.0000:03988
03989:+00141:-00090:-00063:000000.0000:03989
03990:+00110:-00028:-00007:000000.0000:03990
03991:+00059:+00039:+00035:000000.0000:03991
03992:-00090:+00031:-00053:000000.0000:03992
03993:-00215:+00166:-00085:000000.0000:03993
03994:-00238:+00158:+00043:000000.0000:03994
03995:-00198:+00099:+00051:000000.0000:03995
03996:-00091:+00083:-00056:000000.0000:03996
03997:-00015:+00023:-00001:000000.0000:03997
03998:+00051:+00093:+00069:000000.0000:03998
03999:+00093:+00025:-00077:000000.0000:03999
04000:+00048:+00003:-00174:000000.0000:04000
04001:-00036:+00059:-00119:000000.0000:04001
04002:-00084:+00071:-00064:000000.0000:04002
04003:-00062:+00085:-00090:000000.0000:04003
04004:-00021:+00048:-00118:000000.0000:04004
04005:+00123:+00072:-00025:000000.0000:04005
04006:+00218:+00078:-00024:000000.0000:04006
04007:+00265:+00060:-00083:000000.0000:04007
04008:+00246:+00062:+00031:000000.0000:04008
04009:+00200:+00024:+00092:000000.0000:04009
04010:+00029:+00027:+00019:000000.0000:04010
04011:-00145:+00032:+00039:000000.0000:04011
04012:-00161:+00002:+00099:000000.0000:04012
04013:-00148:-00034:+00139:000000.0000:04013
04014:-00061:-00071:+00127:000000.0000:04014
04015:-00001:-00061:+00149:000000.0000:04015
04016:+00124:-00192:+00153:000000.0000:04016
04017:+00119:-00080:+00078:000000.0000:04017
04018:+00114:-00144:+00075:000000.0000:04018
04019:+00059:-00126:-00044:000000.0000:04019
04020:+00026:-00047:-00080:000000.0000:04020
04021:+00017:-00082:+00016:000000.0000:04021
04022:-00016:+00005:+00069:000000.0000:04022
04023:-00029:-00086:-00097:000000.0000:04023
04024:-00042:-00083:-00130:000000.0000:04024
04025:+00010:-00010:+00005:000000.0000:04025
04026:+00048:-00048:+00004:000000.0000:04026
04027:+00028:+00019:-00047:000000.0000:04027
04028:+00034:+00009:-00019:000000.0000:04028
04029:-00026:+00103:+00055:000000.0000:04029
04030:-00065:+00086:+00013:000000.0000:04030
04031:-00102:+00107:-00086:000000.0000:04031
04032:-00126:+00055:-00019:000000.0000:04032
04033:-00137:+00078:-00001:000000.0000:04033
04034:-00106:+00088:-00063:000000.0000:04034
04035:-00063:+00072:-00103:000000.0000:04035
04036:-00012:+00134:-00088:000000.0000:04036
04037:+00046:+00111:-00083:000000.0000:04037
04038:+00045:+00103:-00147:000000.0000:04038
04039:+00006:+00122:-00142:000000.0000:04039
04040:-00049:+00089:-00031:000000.0000:04040
04041:-00082:+00115:-00017:000000.0000:04041
04042:-00088:+00115:-00048:000000.0000:04042
04043:-00093:+00137:-00029:000000.0000:04043
04044:-00072:+00065:+00032:000000.0000:04044
04045:-00009:+00078:+00015:000000.0000:04045
04046:+00056:+00007:-00081:000000.0000:04046
04047:+00111:-00102:-00067:000000.0000:04047
04048:+00104:-00104:-00040:000000.0000:04048
04049:+00006:-00132:+00008:000000.0000:04049
04050:-00043:-00129:-00040:000000.0000:04050
04051:-00175:-00186:-00032:000000.0000:04051
04052:-00252:-00151:-00023:000000.0000:04052
04053:-00250:-00136:+00014:000000.0000:04053
04054:-00176:-00172:+00011:000000.0000:04054
04055:-00047:-00218:-00001:000000.0000:04055
04056:+00015:-00213:+00007:000000.0000:04056
04057:+00081:-00208:+00016:000000.0000:04057
04058:+00096:-00322:-00104:000000.0000:04058
04059:+00092:-00218:-00144:000000.0000:04059
04060:+00062:-00176:-00002:000000.0000:04060
04061:+00050:-00167:+00121:000000.0000:04061
04062:+00043:-00080:+00008:000000.0000:04062
04063:+00091:-00078:+00010:000000.0000:04063
04064:+00107:-00034:+00120:000000.0000:04064
04065:+00100:-00004:+00083:000000.0000:04065
04066:+00071:-00018:+00008:000000.0000:04066
04067:+00051:+00043:-00012:000000.0000:04067
04068:+00036:+00104:+00110:000000.0000:04068
04069:-00036:+00093:+00108:000000.0000:04069
04070:-00087:+00093:+00028:000000.0000:04070
04071:-00100:+00141:+00027:000000.0000:04071
04072:-00039:+00107:+00048:000000.0000:04072
04073:-00005:+00122:-00096:000000.0000:04073
04074:+00015:+00084:-00130:000000.0000:04074
04075:+00002:+00117:-00063:000000.0000:04075
04076:-00003:+00082:-00034:000000.0000:04076
04077:+00006:+00071:-00160:000000.0000:04077
04078:+00017:+00122:-00129:000000.0000:04078
04079:+00031:+00055:+00003:000000.0000:04079
04080:+00018:+00052:-00109:000000.0000:04080
04081:-00021:+00065:-00151:000000.0000:04081
04082:-00018:+00091:-00058:000000.0000:04082
04083:-00012:+00032:-00004:000000.0000:04083
04084:+00001:+00012:-00017:000000.0000:04084
04085:-00014:+00048:-00007:000000.0000:04085
04086:-00029:+00008:+00012:000000.0000:04086
04087:-00029:+00000:-00011:000000.0000:04087
04088:+00058:+00025:+00093:000000.0000:04088
04089:+00058:+00041:+00156:000000.0000:04089
04090:+00100:+00034:+00113:000000.0000:04090
04091:+00136:+00016:+00086:000000.0000:04091
04092:+00114:-00035:+00136:000000.0000:04092
04093:+00116:-00108:+00127:000000.0000:04093
04094:+00085:-00150:+00150:000000.0000:04094
04095:+00039:-00145:+00074:000000.0000:04095
04096:-00023:-00205:+00027:000000.0000:04096
04097:-00005:-00029:-00007:000000.0000:04097
04098:+00012:-00038:+00020:000000.0000:04098
04099:+00047:-00026:-00022:000000.0000:04099
04100:+00042:-00073:-00082:000000.0000:04100
04101:+00047:-00089:-00017:000000.0000:04101
04102:+00028:-00036:-00041:000000.0000:04102
04103:-00009:-00102:-00111:000000.0000:04103
04104:-00015:-00024:+00043:000000.0000:04104
04105:-00023:+00043:+00101:000000.0000:04105
04106:-00053:+00045:+00009:000000.0000:04106
04107:-00045:+00070:-00058:000000.0000:04107
04108:-00043:+00061:-00022:000000.0000:04108
04109:-00023:+00110:+00085:000000.0000:04109
04110:+00015:+00115:-00016:000000.0000:04110
04111:+00006:+00098:-00063:000000.0000:04111
04112:+00020:+00121:-00014:000000.0000:04112
04113:-00007:+00114:+00017:000000.0000:04113
04114:-00012:+00121:-00040:000000.0000:04114
04115:-00065:+00086:-00164:000000.0000:04115
04116:-00098:+00117:-00081:000000.0000:04116
04117:-00128:+00103:-00016:000000.0000:04117
04118:-00126:+00105:-00089:000000.0000:04118
04119:-00089:+00090:-00088:000000.0000:04119
04120:-00053:+00083:+00001:000000.0000:04120
04121:-00041:+00142:+00018:000000.0000:04121
04122:-00052:+00121:-00170:000000.0000:04122
04123:-00097:+00120:-00183:000000.0000:04123
04124:-00048:+00098:-00101:000000.0000:04124
04125:-00038:+00045:+00002:000000.0000:04125
04126:+00008:-00171:-00007:000000.0000:04126
04127:+00033:-00213:-00031:000000.0000:04127
04128:+00032:-00141:-00019:000000.0000:04128
04129:-00034:-00213:+00010:000000.0000:04129
04130:-00069:-00182:-00046:000000.0000:04130
04131:-00057:-00093:-00035:000000.0000:04131
04132:-00114:-00170:+00051:000000.0000:04132
04133:-00077:-00263:+00074:000000.0000:04133
04134:-00052:-00256:-00107:000000.0000:04134
04135:+00026:-00314:-00128:000000.0000:04135
04136:+00056:-00396:-00009:000000.0000:04136
04137:+00078:-00380:-00069:000000.0000:04137
04138:+00060:-00250:-00076:000000.0000:04138
04139:+00023:-00163:+00005:000000.0000:04139
04140:+00029:-00109:+00066:000000.0000:04140
04141:+00042:-00046:+00056:000000.0000:04141
04142:+00123:-00039:+00046:000000.0000:04142
04143:+00119:-00039:+00052:000000.0000:04143
04144:+00056:+00009:+00102:000000.0000:04144
04145:+00007:+00016:+00140:000000.0000:04145
04146:+00017:+00051:+00056:000000.0000:04146
04147:-00038:+00088:+00042:000000.0000:04147
04148:-00066:+00083:+00062:000000.0000:04148
04149:-00038:+00101:-00054:000000.0000:04149
04150:+00024:+00097:-00084:000000.0000:04150
04151:+00040:+00085:-00146:000000.0000:04151
04152:+00027:+00140:-00092:000000.0000:04152
04153:-00018:+00114:-00065:000000.0000:04153
04154:-00061:+00106:-00110:000000.0000:04154
04155:-00042:+00095:-00165:000000.0000:04155
04156:-00017:+00079:-00119:000000.0000:04156
04157:+00020:+00064:-00020:000000.0000:04157
04158:+00010:+00034:-00068:000000.0000:04158
04159:-00004:+00110:-00231:000000.0000:04159
04160:-00024:+00063:-00084:000000.0000:04160
04161:-00002:+00046:+00019:000000.0000:04161
04162:+00032:+00014:-00012:000000.0000:04162
04163:+00003:+00001:-00032:000000.0000:04163
04164:-00041:-00025:-00008:000000.0000:04164
04165:-00061:-00023:-00008:000000.0000:04165
04166:-00012:-00005:+00081:000000.0000:04166
04167:-00007:+00009:+00170:000000.0000:04167
04168:+00036:-00024:+00110:000000.0000:04168
04169:+00071:+00029:+00116:000000.0000:04169
04170:+00140:-00009:+00185:000000.0000:04170
04171:+00185:+00008:+00161:000000.0000:04171
04172:+00150:-00099:+00115:000000.0000:04172
04173:+00127:-00100:+00144:000000.0000:04173
04174:+00061:-00090:+00110:000000.0000:04174
04175:+00024:-00115:+00058:000000.0000:04175
04176:+00022:-00080:+00059:000000.0000:04176
04177:+00063:-00083:-00020:000000.0000:04177
04178:+00079:-00066:-00055:000000.0000:04178
04179:+00068:-00060:-00071:000000.0000:04179
04180:+00093:-00102:-00138:000000.0000:04180
04181:+00069:-00067:-00091:000000.0000:04181
04182:+00091:-00038:-00028:000000.0000:04182
04183:+00046:-00083:-00025:000000.0000:04183
04184:+00000:-00020:-00077:000000.0000:04184
04185:+00003:+00023:-00032:000000.0000:04185
04186:-00087:+00060:+00061:000000.0000:04186
04187:-00105:+00087:-00052:000000.0000:04187
04188:-00114:+00125:-00098:000000.0000:04188
04189:-00076:+00148:-00014:000000.0000:04189
04190:-00056:+00157:+00025:000000.0000:04190
04191:-00042:+00147:-00019:000000.0000:04191
04192:-00026:+00151:-00062:000000.0000:04192
04193:-00048:+00154:-00050:000000.0000:04193
04194:-00061:+00166:-00071:000000.0000:04194
04195:-00099:+00139:-00118:000000.0000:04195
04196:-00097:+00121:-00078:000000.0000:04196
04197:-00050:+00110:-00064:000000.0000:04197
04198:-00009:+00090:-00044:000000.0000:04198
04199:+00013:+00074:-00056:000000.0000:04199
04200:-00006:+00077:-00061:000000.0000:04200
04201:+00015:+00066:-00110:000000.0000:04201
04202:+00010:+00050:-00173:000000.0000:04202
04203:+00039:+00055:-00151:000000.0000:04203
04204:+00065:+00086:-00075:000000.0000:04204
04205:+00047:-00033:-00059:000000.0000:04205
04206:-00012:-00092:-00079:000000.0000:04206
04207:-00082:-00076:+00002:000000.0000:04207
04208:-00100:-00171:+00083:000000.0000:04208
04209:-00088:-00254:+00075:000000.0000:04209
04210:-00106:-00162:-00023:000000.0000:04210
04211:-00090:-00139:+00024:000000.0000:04211
04212:-00095:-00229:+00047:000000.0000:04212
04213:-00017:-00212:+00068:000000.0000:04213
04214:-00006:-00091:+00163:000000.0000:04214
04215:+00002:-00220:+00165:000000.0000:04215
04216:-00010:-00331:-00086:000000.0000:04216
04217:-00031:-00257:-00132:000000.0000:04217
04218:-00014:-00239:-00020:000000.0000:04218
04219:+00107:-00238:-00028:000000.0000:04219
04220:+00128:-00075:-00237:000000.0000:04220
04221:+00122:-00041:-00162:000000.0000:04221
04222:+00110:+00023:+00178:000000.0000:04222
04223:+00085:-00039:+00016:000000.0000:04223
04224:+00136:+00029:-00075:000000.0000:04224
04225:+00205:+00012:+00083:000000.0000:04225
04226:+00234:+00022:+00166:000000.0000:04226
04227:+00105:+00091:-00015:000000.0000:04227
04228:-00084:+00050:-00121:000000.0000:04228
04229:-00138:+00101:+00062:000000.0000:04229
04230:-00242:+00132:+00051:000000.0000:04230
04231:-00195:+00143:-00062:000000.0000:04231
04232:-00154:+00177:-00054:000000.0000:04232
04233:-00072:+00179:-00028:000000.0000:04233
04234:+00021:+00180:-00102:000000.0000:04234
04235:+00078:+00083:-00065:000000.0000:04235
04236:+00092:+00103:-00048:000000.0000:04236
04237:+00036:+00108:-00063:000000.0000:04237
04238:+00007:+00063:-00052:000000.0000:04238
04239:-00050:+00072:-00036:000000.0000:04239
04240:-00002:+00077:-00127:000000.0000:04240
04241:+00043:-00002:-00156:000000.0000:04241
04242:+00147:-00010:-00096:000000.0000:04242
04243:+00180:-00027:+00107:000000.0000:04243
04244:+00169:-00070:-00006:000000.0000:04244
04245:+00097:-00055:-00059:000000.0000:04245
04246:+00040:-00040:-00007:000000.0000:04246
04247:+00033:-00048:+00113:000000.0000:04247
04248:-00011:-00061:+00072:000000.0000:04248
04249:-00081:-00104:+00041:000000.0000:04249
04250:-00075:-00160:+00124:000000.0000:04250
04251:-00042:-00194:+00135:000000.0000:04251
04252:+00080:-00197:+00182:000000.0000:04252
04253:+00124:-00172:+00150:000000.0000:04253
04254:+00218:-00205:+00089:000000.0000:04254
04255:+00233:-00070:+00045:000000.0000:04255
04256:+00199:-00046:+00070:000000.0000:04256
04257:+00079:-00068:+00074:000000.0000:04257
04258:-00058:-00014:-00018:000000.0000:04258
04259:-00110:-00058:-00100:000000.0000:04259
04260:-00126:-00057:-00082:000000.0000:04260
04261:-00037:-00033:-00032:000000.0000:04261
04262:+00015:+00042:-00021:000000.0000:04262
04263:+00092:+00105:+00045:000000.0000:04263
04264:+00102:+00104:-00038:000000.0000:04264
04265:+00051:+00116:-00104:000000.0000:04265
04266:-00070:+00157:-00081:000000.0000:04266
04267:-00167:+00145:-00011:000000.0000:04267
04268:-00220:+00108:-00077:000000.0000:04268
04269:-00248:+00114:-00130:000000.0000:04269
04270:-00204:+00135:-00029:000000.0000:04270
04271:-00163:+00114:-00019:000000.0000:04271
04272:-00053:+00071:-00103:000000.0000:04272
04273:+00046:+00087:-00226:000000.0000:04273
04274:+00054:+00114:-00130:000000.0000:04274
04275:+00079:+00064:-00064:000000.0000:04275
04276:+00013:+00035:-00090:000000.0000:04276
04277:-00019:+00056:-00014:000000.0000:04277
04278:-00017:+00066:-00017:000000.0000:04278
04279:-00055:+00081:+00050:000000.0000:04279
04280:-00022:+00107:-00128:000000.0000:04280
04281:+00005:+00050:-00047:000000.0000:04281
04282:+00067:-00074:-00065:000000.0000:04282
04283:+00077:-00147:+00082:000000.0000:04283
04284:+00040:-00061:+00107:000000.0000:04284
04285:-00045:-00290:+00084:000000.0000:04285
04286:-00117:-00249:-00019:000000.0000:04286
04287:-00221:-00109:-00013:000000.0000:04287
04288:-00281:-00299:-00031:000000.0000:04288
04289:-00256:-00259:-00115:000000.0000:04289
04290:-00166:-00230:-00060:000000.0000:04290
04291:-00005:-00319:+00016:000000.0000:04291
04292:+00091:-00396:-00100:000000.0000:04292
04293:+00158:-00311:-00101:000000.0000:04293
04294:+00106:-00258:-00073:000000.0000:04294
04295:+00052:-00242:-00148:000000.0000:04295
04296:+00060:-00106:-00152:000000.0000:04296
04297:+00080:-00050:-00025:000000.0000:04297
04298:+00108:-00052:+00177:000000.0000:04298
04299:+00116:-00055:+00180:000000.0000:04299
04300:+00175:-00056:+00036:000000.0000:04300
04301:+00196:-00003:+00138:000000.0000:04301
04302:+00155:+00026:+00165:000000.0000:04302
04303:+00022:+00067:+00116:000000.0000:04303
04304:-00070:+00091:+00027:000000.0000:04304
04305:-00186:+00126:+00032:000000.0000:04305
04306:-00235:+00144:+00005:000000.0000:04306
04307:-00204:+00129:-00104:000000.0000:04307
04308:-00027:+00131:-00122:000000.0000:04308
04309:+00038:+00133:-00085:000000.0000:04309
04310:+00064:+00142:-00115:000000.0000:04310
04311:+00043:+00088:-00141:000000.0000:04311
04312:-00019:+00122:-00135:000000.0000:04312
04313:-00015:+00121:-00145:000000.0000:04313
04314:-00086:+00094:-00170:000000.0000:04314
04315:-00094:+00086:-00131:000000.0000:04315
04316:-00098:+00075:-00049:000000.0000:04316
04317:-00014:+00075:-00038:000000.0000:04317
04318:+00101:+00018:+00000:000000.0000:04318
04319:+00172:+00003:+00032:000000.0000:04319
04320:+00217:-00022:+00062:000000.0000:04320
04321:+00130:-00035:+00000:000000.0000:04321
04322:+00100:+00009:-00017:000000.0000:04322
04323:+00051:-00025:+00088:000000.0000:04323
04324:-00009:-00007:+00133:000000.0000:04324
04325:-00035:-00014:+00101:000000.0000:04325
04326:-00032:-00067:+00117:000000.0000:04326
04327:+00079:-00126:+00117:000000.0000:04327
04328:+00127:-00161:+00083:000000.0000:04328
04329:+00165:-00185:+00074:000000.0000:04329
04330:+00136:-00175:+00044:000000.0000:04330
04331:+00083:-00131:+00027:000000.0000:04331
04332:+00039:-00055:+00063:000000.0000:04332
04333:+00018:-00040:+00141:000000.0000:04333
04334:-00021:-00016:+00092:000000.0000:04334
04335:-00057:-00031:-00027:000000.0000:04335
04336:-00015:-00021:-00070:000000.0000:04336
04337:+00017:-00033:-00033:000000.0000:04337
04338:+00059:+00013:-00054:000000.0000:04338
04339:+00025:+00068:+00050:000000.0000:04339
04340:+00011:+00105:+00096:000000.0000:04340
04341:-00034:+00183:+00012:000000.0000:04341
04342:-00048:+00186:-00050:000000.0000:04342
04343:-00052:+00194:-00038:000000.0000:04343
04344:-00047:+00164:-00048:000000.0000:04344
04345:-00016:+00145:-00079:000000.0000:04345
04346:+00000:+00147:-00053:000000.0000:04346
04347:-00056:+00111:+00034:000000.0000:04347
04348:-00072:+00159:-00067:000000.0000:04348
04349:-00095:+00138:-00112:000000.0000:04349
04350:-00141:+00138:-00102:000000.0000:04350
04351:-00127:+00109:-00107:000000.0000:04351
04352:-00082:+00068:-00130:000000.0000:04352
04353:+00019:+00037:-00095:000000.0000:04353
04354:+00086:+00086:-00057:000000.0000:04354
04355:+00118:+00120:-00038:000000.0000:04355
04356:+00095:+00062:-00069:000000.0000:04356
04357:+00063:+00141:-00133:000000.0000:04357
04358:+00076:+00101:-00112:000000.0000:04358
04359:+00009:+00069:-00032:000000.0000:04359
04360:+00010:-00064:-00008:000000.0000:04360
04361:-00020:-00162:+00018:000000.0000:04361
04362:-00033:-00093:+00092:000000.0000:04362
04363:-00030:-00121:+00179:000000.0000:04363
04364:-00075:-00263:+00075:000000.0000:04364
04365:-00173:-00219:-00127:000000.0000:04365
04366:-00186:-00111:+00065:000000.0000:04366
04367:-00206:-00217:+00101:000000.0000:04367
04368:-00173:-00360:-00012:000000.0000:04368
04369:-00121:-00208:+00023:000000.0000:04369
04370:-00035:-00330:+00089:000000.0000:04370
04371:-00018:-00384:-00152:000000.0000:04371
04372:+00007:-00234:-00253:000000.0000:04372
04373:+00027:-00197:-00115:000000.0000:04373
04374:+00088:-00141:-00114:000000.0000:04374
04375:+00142:-00083:-00235:000000.0000:04375
04376:+00170:-00040:-00095:000000.0000:04376
04377:+00174:-00009:+00271:000000.0000:04377
04378:+00161:-00004:+00028:000000.0000:04378
04379:+00158:+00000:-00113:000000.0000:04379
04380:+00140:+00040:+00089:000000.0000:04380
04381:+00111:+00120:+00170:000000.0000:04381
04382:-00006:+00121:+00080:000000.0000:04382
04383:-00087:+00181:+00030:000000.0000:04383
04384:-00073:+00155:+00161:000000.0000:04384
04385:-00083:+00113:+00124:000000.0000:04385
04386:-00023:+00213:-00130:000000.0000:04386
04387:+00032:+00122:-00077:000000.0000:04387
04388:+00036:+00113:-00045:000000.0000:04388
04389:-00012:+00152:-00123:000000.0000:04389
04390:-00033:+00106:-00150:000000.0000:04390
04391:-00063:+00094:-00113:000000.0000:04391
04392:-00072:+00041:-00054:000000.0000:04392
04393:-00084:+00105:-00066:000000.0000:04393
04394:-00045:+00046:-00019:000000.0000:04394
04395:+00010:+00036:-00082:000000.0000:04395
04396:+00105:-00001:-00102:000000.0000:04396
04397:+00220:-00013:-00019:000000.0000:04397
04398:+00218:-00012:+00063:000000.0000:04398
04399:+00139:-00018:-00043:000000.0000:04399
04400:-00003:-00022:-00001:000000.0000:04400
04401:-00044:-00028:+00140:000000.0000:04401
04402:-00065:-00024:+00038:000000.0000:04402
04403:-00040:-00044:+00021:000000.0000:04403
04404:+00064:-00118:+00114:000000.0000:04404
04405:+00115:-00179:+00218:000000.0000:04405
04406:+00238:-00221:+00177:000000.0000:04406
04407:+00260:-00206:+00076:000000.0000:04407
04408:+00228:-00164:+00063:000000.0000:04408
04409:+00069:-00106:+00079:000000.0000:04409
04410:-00043:-00084:+00017:000000.0000:04410
04411:-00081:-00099:-00019:000000.0000:04411
04412:-00052:-00121:+00030:000000.0000:04412
04413:-00035:-00102:+00010:000000.0000:04413
04414:-00018:-00102:-00012:000000.0000:04414
04415:+00003:-00098:-00075:000000.0000:04415
04416:-00040:+00020:-00042:000000.0000:04416
04417:-00032:+00007:+00025:000000.0000:04417
04418:-00048:+00070:+00046:000000.0000:04418
04419:-00065:+00078:+00002:000000.0000:04419
04420:-00058:+00156:+00006:000000.0000:04420
04421:-00033:+00166:+00021:000000.0000:04421
04422:-00041:+00129:+00030:000000.0000:04422
04423:-00017:+00140:-00087:000000.0000:04423
04424:-00021:+00111:-00115:000000.0000:04424
04425:+00044:+00106:-00034:000000.0000:04425
04426:+00037:+00094:-00057:000000.0000:04426
04427:+00065:+00076:-00089:000000.0000:04427
04428:+00080:+00078:-00136:000000.0000:04428
04429:+00073:+00086:-00089:000000.0000:04429
04430:+00016:+00088:-00115:000000.0000:04430
04431:-00103:+00063:-00146:000000.0000:04431
04432:-00177:+00138:-00041:000000.0000:04432
04433:-00227:+00117:-00004:000000.0000:04433
04434:-00183:+00104:-00079:000000.0000:04434
04435:-00128:+00087:-00127:000000.0000:04435
04436:+00025:+00122:-00081:000000.0000:04436
04437:+00116:+00061:+00058:000000.0000:04437
04438:+00097:-00005:-00061:000000.0000:04438
04439:+00041:-00108:-00082:000000.0000:04439
04440:-00067:-00211:+00141:000000.0000:04440
04441:-00107:-00241:+00094:000000.0000:04441
04442:-00204:-00282:-00005:000000.0000:04442
04443:-00205:-00208:-00001:000000.0000:04443
04444:-00174:-00179:+00062:000000.0000:04444
04445:-00124:-00090:+00035:000000.0000:04445
04446:+00019:-00266:-00052:000000.0000:04446
04447:+00102:-00259:+00022:000000.0000:04447
04448:+00200:-00258:+00073:000000.0000:04448
04449:+00161:-00352:-00149:000000.0000:04449
04450:+00151:-00306:-00265:000000.0000:04450
04451:+00085:-00238:-00200:000000.0000:04451
04452:+00057:-00109:-00105:000000.0000:04452
04453:+00071:-00118:-00032:000000.0000:04453
04454:+00109:-00086:+00076:000000.0000:04454
04455:+00088:-00033:+00198:000000.0000:04455
04456:+00109:-00005:+00082:000000.0000:04456
04457:+00152:-00022:+00023:000000.0000:04457
04458:+00102:+00041:+00027:000000.0000:04458
04459:+00077:+00081:+00140:000000.0000:04459
04460:-00035:+00145:+00136:000000.0000:04460
04461:-00131:+00174:+00065:000000.0000:04461
04462:-00157:+00189:+00023:000000.0000:04462
04463:-00124:+00181:-00007:000000.0000:04463
04464:-00096:+00216:-00144:000000.0000:04464
04465:-00063:+00182:-00140:000000.0000:04465
04466:-00052:+00197:-00159:000000.0000:04466
04467:+00015:+00172:-00102:000000.0000:04467
04468:+00012:+00148:-00079:000000.0000:04468
04469:+00049:+00100:-00110:000000.0000:04469
04470:+00042:+00126:-00135:000000.0000:04470
04471:+00042:+00149:-00047:000000.0000:04471
04472:+00017:+00055:-00075:000000.0000:04472
04473:-00012:+00028:-00129:000000.0000:04473
04474:+00000:+00029:-00006:000000.0000:04474
04475:-00006:+00013:+00052:000000.0000:04475
04476:-00037:+00007:-00014:000000.0000:04476
04477:-00029:-00039:-00058:000000.0000:04477
04478:-00052:-00024:-00008:000000.0000:04478
04479:-00007:-00026:+00064:000000.0000:04479
04480:+00006:-00034:-00031:000000.0000:04480
04481:+00030:-00050:-00020:000000.0000:04481
04482:+00053:-00213:+00117:000000.0000:04482
04483:+00126:-00282:+00171:000000.0000:04483
04484:+00180:-00229:+00103:000000.0000:04484
04485:+00184:-00236:+00084:000000.0000:04485
04486:+00142:-00176:+00122:000000.0000:04486
04487:+00031:-00064:+00056:000000.0000:04487
04488:-00041:-00004:+00006:000000.0000:04488
04489:-00041:-00026:+00047:000000.0000:04489
04490:+00028:-00106:+00046:000000.0000:04490
04491:+00092:-00075:+00000:000000.0000:04491
04492:+00094:-00131:-00025:000000.0000:04492
04493:+00038:-00055:+00031:000000.0000:04493
04494:-00043:+00059:+00024:000000.0000:04494
04495:-00111:+00078:+00026:000000.0000:04495
04496:-00160:+00089:+00019:000000.0000:04496
04497:-00151:+00083:-00068:000000.0000:04497
04498:-00130:+00105:-00041:000000.0000:04498
04499:-00062:+00141:+00055:000000.0000:04499
04500:+00029:+00119:-00042:000000.0000:04500
04501:+00096:+00071:-00147:000000.0000:04501
04502:+00111:+00115:-00120:000000.0000:04502
04503:+00065:+00109:-00039:000000.0000:04503
04504:+00059:+00068:-00060:000000.0000:04504
04505:+00022:+00113:-00210:000000.0000:04505
04506:-00008:+00093:-00161:000000.0000:04506
04507:-00011:+00093:-00113:000000.0000:04507
04508:-00045:+00050:-00146:000000.0000:04508
04509:-00100:+00063:-00132:000000.0000:04509
04510:-00077:+00067:-00072:000000.0000:04510
04511:-00035:+00097:+00038:000000.0000:04511
04512:+00008:+00116:-00031:000000.0000:04512
04513:+00043:+00132:-00089:000000.0000:04513
04514:+00077:+00142:-00085:000000.0000:04514
04515:+00005:+00085:-00055:000000.0000:04515
04516:-00028:+00016:-00051:000000.0000:04516
04517:-00134:-00195:+00035:000000.0000:04517
04518:-00200:-00207:+00143:000000.0000:04518
04519:-00229:-00138:+00097:000000.0000:04519
04520:-00285:-00295:-00005:000000.0000:04520
04521:-00222:-00183:-00026:000000.0000:04521
04522:-00176:-00108:+00046:000000.0000:04522
04523:-00071:-00198:+00040:000000.0000:04523
04524:+00047:-00238:-00032:000000.0000:04524
04525:+00072:-00221:-00061:000000.0000:04525
04526:+00094:-00172:+00026:000000.0000:04526
04527:+00105:-00321:-00096:000000.0000:04527
04528:+00105:-00327:-00199:000000.0000:04528
04529:+00136:-00205:-00210:000000.0000:04529
04530:+00130:-00235:-00020:000000.0000:04530
04531:+00127:-00168:-00065:000000.0000:04531
04532:+00111:-00068:-00110:000000.0000:04532
04533:+00052:-00009:-00019:000000.0000:04533
04534:+00014:-00036:-00007:000000.0000:04534
04535:-00002:-00005:-00011:000000.0000:04535
04536:-00008:+00071:+00113:000000.0000:04536
04537:+00061:+00062:+00180:000000.0000:04537
04538:+00042:+00094:+00040:000000.0000:04538
04539:+00034:+00095:-00061:000000.0000:04539
04540:+00013:+00100:-00055:000000.0000:04540
04541:-00045:+00146:-00054:000000.0000:04541
04542:-00094:+00148:-00161:000000.0000:04542
04543:-00161:+00181:-00177:000000.0000:04543
04544:-00168:+00202:-00100:000000.0000:04544
04545:-00173:+00162:-00083:000000.0000:04545
04546:-00067:+00185:-00134:000000.0000:04546
04547:+00083:+00081:-00108:000000.0000:04547
04548:+00116:+00116:+00000:000000.0000:04548
04549:+00120:+00113:+00031:000000.0000:04549
04550:+00038:+00068:-00070:000000.0000:04550
04551:+00011:+00076:-00098:000000.0000:04551
04552:+00002:+00039:-00037:000000.0000:04552
04553:+00024:+00020:+00007:000000.0000:04553
04554:+00031:-00037:-00049:000000.0000:04554
04555:+00046:+00005:-00063:000000.0000:04555
04556:+00097:+00000:+00041:000000.0000:04556
04557:+00128:+00009:+00211:000000.0000:04557
04558:+00148:+00037:+00178:000000.0000:04558
04559:+00145:-00004:-00007:000000.0000:04559
04560:+00115:-00165:+00003:000000.0000:04560
04561:+00060:-00164:+00095:000000.0000:04561
04562:+00065:-00174:+00163:000000.0000:04562
04563:+00074:-00300:+00020:000000.0000:04563
04564:+00047:-00267:-00026:000000.0000:04564
04565:-00006:-00159:+00041:000000.0000:04565
04566:+00005:-00068:+00160:000000.0000:04566
04567:-00009:+00007:+00132:000000.0000:04567
04568:+00047:-00043:-00023:000000.0000:04568
04569:+00038:+00032:+00036:000000.0000:04569
04570:+00045:+00022:+00136:000000.0000:04570
04571:-00027:-00042:+00073:000000.0000:04571
04572:-00050:+00062:-00127:000000.0000:04572
04573:-00056:+00081:-00089:000000.0000:04573
04574:-00040:+00101:+00021:000000.0000:04574
04575:-00037:+00102:-00053:000000.0000:04575
04576:-00080:+00118:-00110:000000.0000:04576
04577:-00106:+00162:-00107:000000.0000:04577
04578:-00133:+00103:-00099:000000.0000:04578
04579:-00093:+00111:-00108:000000.0000:04579
04580:-00029:+00103:-00091:000000.0000:04580
04581:-00015:+00137:+00022:000000.0000:04581
04582:-00017:+00123:+00033:000000.0000:04582
04583:-00057:+00070:-00178:000000.0000:04583
04584:-00059:+00088:-00219:000000.0000:04584
04585:-00031:+00055:-00142:000000.0000:04585
04586:-00014:+00075:-00087:000000.0000:04586
04587:+00003:+00024:-00148:000000.0000:04587
04588:+00037:+00019:-00115:000000.0000:04588
04589:+00082:+00050:-00022:000000.0000:04589
04590:+00099:+00043:-00079:000000.0000:04590
04591:+00107:+00025:-00106:000000.0000:04591
04592:+00083:+00048:-00041:000000.0000:04592
04593:+00060:+00070:+00012:000000.0000:04593
04594:-00018:+00038:-00003:000000.0000:04594
04595:-00064:-00047:-00014:000000.0000:04595
04596:-00032:-00047:+00138:000000.0000:04596
04597:-00033:-00080:+00190:000000.0000:04597
04598:-00092:-00292:+00068:000000.0000:04598
04599:-00173:-00243:-00088:000000.0000:04599
04600:-00248:-00168:-00009:000000.0000:04600
04601:-00313:-00165:+00105:000000.0000:04601
04602:-00333:-00329:-00131:000000.0000:04602
04603:-00300:-00263:-00138:000000.0000:04603
04604:-00122:-00204:+00092:000000.0000:04604
04605:-00054:-00314:-00012:000000.0000:04605
04606:+00069:-00307:-00139:000000.0000:04606
04607:+00155:-00220:-00090:000000.0000:04607
04608:+00149:-00183:-00003:000000.0000:04608
04609:+00128:-00118:-00102:000000.0000:04609
04610:+00177:-00046:-00107:000000.0000:04610
04611:+00215:-00024:+00090:000000.0000:04611
04612:+00174:-00011:+00074:000000.0000:04612
04613:+00130:-00041:-00012:000000.0000:04613
04614:+00152:-00052:+00014:000000.0000:04614
04615:+00117:+00046:+00027:000000.0000:04615
04616:+00031:+00034:-00009:000000.0000:04616
04617:-00042:+00044:-00072:000000.0000:04617
04618:-00149:+00038:-00060:000000.0000:04618
04619:-00182:+00076:-00032:000000.0000:04619
04620:-00167:+00085:-00090:000000.0000:04620
04621:-00149:+00109:-00075:000000.0000:04621
04622:-00094:+00058:-00059:000000.0000:04622
04623:-00058:+00110:-00096:000000.0000:04623
04624:-00095:+00101:-00086:000000.0000:04624
04625:-00123:+00030:-00059:000000.0000:04625
04626:-00104:+00008:-00073:000000.0000:04626
04627:-00046:+00094:-00067:000000.0000:04627
04628:+00044:+00064:-00024:000000.0000:04628
04629:+00091:+00063:-00082:000000.0000:04629
04630:+00199:+00097:-00083:000000.0000:04630
04631:+00320:+00122:-00037:000000.0000:04631
04632:+00275:+00135:+00024:000000.0000:04632
04633:+00203:+00071:+00063:000000.0000:04633
04634:+00067:+00089:+00034:000000.0000:04634
04635:+00076:+00004:+00042:000000.0000:04635
04636:+00052:+00003:+00043:000000.0000:04636
04637:+00055:-00168:+00212:000000.0000:04637
04638:+00078:-00144:+00175:000000.0000:04638
04639:+00092:-00143:+00069:000000.0000:04639
04640:+00050:-00250:-00021:000000.0000:04640
04641:+00034:-00172:+00099:000000.0000:04641
04642:+00039:-00131:+00178:000000.0000:04642
04643:+00000:-00043:+00061:000000.0000:04643
04644:-00024:+00000:+00015:000000.0000:04644
04645:-00046:-00045:+00051:000000.0000:04645
04646:-00077:-00042:+00048:000000.0000:04646
04647:-00045:-00042:-00158:000000.0000:04647
04648:-00026:-00019:-00198:000000.0000:04648
04649:-00003:-00049:-00034:000000.0000:04649
04650:+00007:-00045:+00006:000000.0000:04650
04651:+00007:+00014:-00005:000000.0000:04651
04652:-00004:+00058:+00000:000000.0000:04652
04653:+00000:+00131:+00027:000000.0000:04653
04654:-00025:+00126:+00036:000000.0000:04654
04655:-00055:+00154:+00084:000000.0000:04655
04656:-00057:+00124:+00009:000000.0000:04656
04657:-00088:+00083:-00065:000000.0000:04657
04658:-00115:+00051:-00041:000000.0000:04658
04659:-00089:+00035:-00051:000000.0000:04659
04660:-00095:+00126:-00103:000000.0000:04660
04661:-00080:+00027:-00156:000000.0000:04661
04662:-00042:+00051:-00146:000000.0000:04662
04663:-00002:+00114:-00125:000000.0000:04663
04664:+00016:+00082:-00139:000000.0000:04664
04665:+00031:+00076:-00117:000000.0000:04665
04666:+00050:+00052:-00057:000000.0000:04666
04667:+00095:+00093:-00027:000000.0000:04667
04668:+00092:+00020:-00090:000000.0000:04668
04669:+00051:+00008:-00105:000000.0000:04669
04670:+00027:+00058:-00003:000000.0000:04670
04671:+00006:+00037:-00019:000000.0000:04671
04672:-00002:+00048:-00053:000000.0000:04672
04673:-00049:+00058:-00048:000000.0000:04673
04674:-00046:+00082:+00110:000000.0000:04674
04675:-00048:-00017:+00149:000000.0000:04675
04676:-00088:-00062:+00006:000000.0000:04676
04677:-00122:-00069:-00048:000000.0000:04677
04678:-00199:-00216:+00019:000000.0000:04678
04679:-00242:-00193:+00048:000000.0000:04679
04680:-00239:-00170:+00019:000000.0000:04680
04681:-00166:-00199:-00050:000000.0000:04681
04682:-00015:-00155:+00034:000000.0000:04682
04683:+00065:-00201:-00055:000000.0000:04683
04684:+00114:-00180:-00095:000000.0000:04684
04685:+00143:-00207:-00069:000000.0000:04685
04686:+00114:-00251:-00071:000000.0000:04686
04687:+00104:-00119:-00092:000000.0000:04687
04688:+00099:-00114:-00022:000000.0000:04688
04689:+00070:-00076:-00008:000000.0000:04689
04690:+00056:-00097:+00002:000000.0000:04690
04691:+00072:-00024:+00019:000000.0000:04691
04692:+00111:-00055:+00079:000000.0000:04692
04693:+00101:+00063:+00012:000000.0000:04693
04694:+00105:+00102:+00060:000000.0000:04694
04695:+00076:+00081:+00096:000000.0000:04695
04696:-00041:+00175:+00041:000000.0000:04696
04697:-00113:+00095:-00075:000000.0000:04697
04698:-00131:+00051:-00130:000000.0000:04698
04699:-00145:+00058:-00103:000000.0000:04699
04700:-00120:+00036:-00103:000000.0000:04700
04701:-00106:+00062:-00131:000000.0000:04701
04702:-00134:+00071:-00102:000000.0000:04702
04703:-00152:+00129:-00045:000000.0000:04703
04704:-00159:+00118:-00069:000000.0000:04704
04705:-00123:+00085:-00074:000000.0000:04705
04706:-00091:+00072:+00029:000000.0000:04706
04707:-00047:+00066:+00041:000000.0000:04707
04708:+00047:+00054:-00002:000000.0000:04708
04709:+00161:+00065:-00078:000000.0000:04709
04710:+00205:+00057:-00058:000000.0000:04710
04711:+00135:+00164:-00005:000000.0000:04711
04712:+00095:+00106:-00026:000000.0000:04712
04713:+00112:+00095:-00084:000000.0000:04713
04714:+00068:+00013:-00143:000000.0000:04714
04715:+00126:-00038:-00101:000000.0000:04715
04716:+00189:-00061:+00067:000000.0000:04716
04717:+00247:-00125:+00183:000000.0000:04717
04718:+00219:-00193:+00218:000000.0000:04718
04719:+00160:-00156:+00063:000000.0000:04719
04720:+00134:-00126:+00128:000000.0000:04720
04721:+00049:-00194:+00172:000000.0000:04721
04722:-00049:-00200:+00067:000000.0000:04722
04723:-00134:-00049:-00013:000000.0000:04723
04724:-00197:-00143:+00110:000000.0000:04724
04725:-00192:-00128:+00145:000000.0000:04725
04726:-00157:-00022:-00045:000000.0000:04726
04727:-00119:-00038:-00168:000000.0000:04727
04728:-00093:-00044:-00087:000000.0000:04728
04729:-00062:-00081:-00043:000000.0000:04729
04730:+00011:+00003:-00068:000000.0000:04730
04731:+00051:-00022:+00022:000000.0000:04731
04732:+00012:+00007:-00005:000000.0000:04732
04733:-00049:+00055:-00085:000000.0000:04733
04734:-00086:+00051:-00039:000000.0000:04734
04735:-00109:+00089:+00035:000000.0000:04735
04736:-00100:+00037:-00129:000000.0000:04736
04737:-00077:+00035:-00178:000000.0000:04737
04738:-00013:+00057:-00041:000000.0000:04738
04739:-00020:+00060:-00067:000000.0000:04739
04740:+00017:+00066:-00172:000000.0000:04740
04741:-00001:+00060:-00192:000000.0000:04741
04742:-00080:+00104:-00128:000000.0000:04742
04743:-00125:+00085:-00163:000000.0000:04743
04744:-00137:+00122:-00202:000000.0000:04744
04745:-00094:+00055:-00116:000000.0000:04745
04746:-00007:+00026:-00070:000000.0000:04746
04747:+00016:+00126:-00069:000000.0000:04747
04748:+00018:+00080:-00049:000000.0000:04748
04749:-00022:+00065:-00052:000000.0000:04749
04750:-00023:+00052:-00017:000000.0000:04750
04751:-00003:-00048:+00153:000000.0000:04751
04752:+00056:-00068:+00201:000000.0000:04752
04753:+00030:-00071:+00120:000000.0000:04753
04754:-00034:-00314:-00022:000000.0000:04754
04755:-00101:-00232:+00038:000000.0000:04755
04756:-00193:-00225:+00096:000000.0000:04756
04757:-00213:-00171:-00140:000000.0000:04757
04758:-00282:-00190:-00236:000000.0000:04758
04759:-00231:-00287:-00033:000000.0000:04759
04760:-00172:-00205:+00044:000000.0000:04760
04761:+00007:-00275:-00078:000000.0000:04761
04762:+00120:-00359:-00299:000000.0000:04762
04763:+00146:-00281:-00051:000000.0000:04763
04764:+00171:-00243:+00054:000000.0000:04764
04765:+00108:-00084:-00083:000000.0000:04765
04766:+00038:-00067:-00129:000000.0000:04766
04767:+00031:+00016:+00011:000000.0000:04767
04768:+00086:-00011:+00142:000000.0000:04768
04769:+00133:+00017:-00018:000000.0000:04769
04770:+00176:+00038:-00010:000000.0000:04770
04771:+00170:+00066:+00176:000000.0000:04771
04772:+00070:+00088:+00049:000000.0000:04772
04773:-00069:+00041:-00131:000000.0000:04773
04774:-00186:+00122:-00090:000000.0000:04774
04775:-00181:+00074:+00031:000000.0000:04775
04776:-00105:+00069:-00094:000000.0000:04776
04777:-00012:+00096:-00257:000000.0000:04777
04778:+00033:+00128:-00118:000000.0000:04778
04779:+00078:+00138:-00057:000000.0000:04779
04780:+00018:+00080:-00105:000000.0000:04780
04781:-00030:+00052:-00149:000000.0000:04781
04782:-00109:+00038:-00097:000000.0000:04782
04783:-00181:+00038:-00020:000000.0000:04783
04784:-00183:+00052:-00052:000000.0000:04784
04785:-00133:+00026:-00040:000000.0000:04785
04786:-00066:+00026:-00043:000000.0000:04786
04787:+00001:+00054:-00069:000000.0000:04787
04788:+00068:+00064:-00038:000000.0000:04788
04789:+00086:+00078:+00018:000000.0000:04789
04790:+00123:+00040:+00097:000000.0000:04790
04791:+00169:+00062:+00159:000000.0000:04791
04792:+00151:-00038:+00082:000000.0000:04792
04793:+00110:-00133:-00023:000000.0000:04793
04794:+00039:-00143:+00077:000000.0000:04794
04795:+00024:-00141:+00130:000000.0000:04795
04796:+00017:-00034:-00024:000000.0000:04796
04797:+00024:-00070:-00039:000000.0000:04797
04798:+00035:-00080:-00008:000000.0000:04798
04799:+00008:-00033:+00008:000000.0000:04799
04800:+00014:-00124:+00022:000000.0000:04800
04801:-00045:-00155:+00046:000000.0000:04801
04802:-00072:-00092:+00024:000000.0000:04802
04803:-00137:-00057:+00067:000000.0000:04803
04804:-00206:+00041:+00134:000000.0000:04804
04805:-00219:+00141:-00082:000000.0000:04805
04806:-00058:+00057:-00162:000000.0000:04806
04807:+00169:+00056:-00067:000000.0000:04807
04808:+00227:+00073:-00009:000000.0000:04808
04809:+00244:-00012:-00031:000000.0000:04809
04810:+00135:+00041:-00012:000000.0000:04810
04811:+00059:+00062:+00031:000000.0000:04811
04812:-00074:+00107:-00022:000000.0000:04812
04813:-00137:+00036:-00146:000000.0000:04813
04814:-00162:+00036:-00142:000000.0000:04814
04815:-00105:+00068:-00132:000000.0000:04815
04816:-00038:+00093:-00162:000000.0000:04816
04817:+00003:+00082:-00113:000000.0000:04817
04818:-00055:+00083:-00088:000000.0000:04818
04819:-00126:+00100:-00090:000000.0000:04819
04820:-00121:+00112:-00064:000000.0000:04820
04821:-00090:+00074:-00065:000000.0000:04821
04822:-00060:+00074:-00054:000000.0000:04822
04823:-00030:+00075:-00022:000000.0000:04823
04824:-00038:+00066:+00030:000000.0000:04824
04825:-00025:+00075:+00012:000000.0000:04825
04826:-00001:+00071:-00035:000000.0000:04826
04827:+00029:+00093:+00028:000000.0000:04827
04828:+00024:-00099:+00108:000000.0000:04828
04829:+00019:-00073:+00016:000000.0000:04829
04830:-00056:-00165:+00019:000000.0000:04830
04831:-00177:-00243:+00092:000000.0000:04831
04832:-00204:-00212:+00003:000000.0000:04832
04833:-00203:-00219:-00048:000000.0000:04833
04834:-00145:-00223:-00049:000000.0000:04834
04835:-00118:-00247:-00047:000000.0000:04835
04836:-00108:-00180:-00083:000000.0000:04836
04837:-00051:-00262:-00111:000000.0000:04837
04838:-00002:-00289:-00108:000000.0000:04838
04839:+00037:-00226:-00133:000000.0000:04839
04840:+00111:-00266:-00119:000000.0000:04840
04841:+00088:-00215:-00066:000000.0000:04841
04842:+00042:-00080:-00022:000000.0000:04842
04843:+00079:+00003:-00002:000000.0000:04843
04844:+00110:+00007:-00043:000000.0000:04844
04845:+00116:+00059:-00084:000000.0000:04845
04846:+00101:+00095:-00011:000000.0000:04846
04847:+00091:+00060:+00037:000000.0000:04847
04848:+00034:+00061:-00010:000000.0000:04848
04849:-00006:+00079:-00086:000000.0000:04849
04850:-00018:+00042:-00003:000000.0000:04850
04851:-00093:+00092:-00003:000000.0000:04851
04852:-00092:+00087:-00080:000000.0000:04852
04853:-00078:+00099:-00089:000000.0000:04853
04854:-00053:+00112:-00032:000000.0000:04854
04855:+00016:+00100:+00016:000000.0000:04855
04856:+00009:+00066:-00077:000000.0000:04856
04857:-00026:+00057:-00098:000000.0000:04857
04858:-00077:+00045:-00019:000000.0000:04858
04859:-00089:+00035:-00028:000000.0000:04859
04860:-00076:+00094:-00069:000000.0000:04860
04861:-00040:+00052:-00034:000000.0000:04861
04862:+00015:+00084:-00018:000000.0000:04862
04863:+00050:+00088:-00034:000000.0000:04863
04864:+00114:+00057:+00012:000000.0000:04864
04865:+00157:+00090:-00015:000000.0000:04865
04866:+00167:+00079:+00001:000000.0000:04866
04867:+00086:+00023:+00068:000000.0000:04867
04868:+00043:+00021:+00031:000000.0000:04868
04869:-00021:-00037:-00039:000000.0000:04869
04870:-00035:-00126:+00053:000000.0000:04870
04871:-00020:-00160:+00137:000000.0000:04871
04872:+00050:-00137:+00088:000000.0000:04872
04873:+00068:-00147:-00014:000000.0000:04873
04874:+00076:-00161:-00027:000000.0000:04874
04875:+00022:-00205:+00003:000000.0000:04875
04876:-00040:-00042:+00040:000000.0000:04876
04877:-00061:-00030:+00143:000000.0000:04877
04878:-00151:-00070:+00109:000000.0000:04878
04879:-00251:-00002:-00074:000000.0000:04879
04880:-00171:-00029:-00115:000000.0000:04880
04881:+00032:+00034:-00039:000000.0000:04881
04882:+00199:-00008:-00028:000000.0000:04882
04883:+00247:-00001:-00063:000000.0000:04883
04884:+00189:-00029:-00006:000000.0000:04884
04885:+00023:+00020:+00039:000000.0000:04885
04886:-00052:+00066:+00028:000000.0000:04886
04887:-00139:+00078:-00003:000000.0000:04887
04888:-00159:+00111:-00046:000000.0000:04888
04889:-00110:+00115:-00080:000000.0000:04889
04890:-00044:+00108:-00097:000000.0000:04890
04891:+00031:+00084:-00006:000000.0000:04891
04892:+00054:+00093:-00037:000000.0000:04892
04893:+00037:+00067:-00155:000000.0000:04893
04894:-00002:+00086:-00071:000000.0000:04894
04895:-00029:+00084:-00022:000000.0000:04895
04896:-00143:+00054:-00134:000000.0000:04896
04897:-00174:+00094:-00140:000000.0000:04897
04898:-00135:+00073:-00070:000000.0000:04898
04899:-00093:+00052:-00005:000000.0000:04899
04900:-00071:+00089:-00028:000000.0000:04900
04901:-00012:+00108:-00004:000000.0000:04901
04902:+00039:+00090:+00022:000000.0000:04902
04903:+00085:+00078:-00036:000000.0000:04903
04904:+00106:+00044:-00030:000000.0000:04904
04905:+00065:-00101:+00072:000000.0000:04905
04906:-00066:-00110:+00016:000000.0000:04906
04907:-00117:-00142:-00029:000000.0000:04907
04908:-00170:-00254:-00013:000000.0000:04908
04909:-00164:-00230:-00016:000000.0000:04909
04910:-00163:-00223:-00056:000000.0000:04910
04911:-00094:-00150:-00116:000000.0000:04911
04912:-00041:-00276:-00082:000000.0000:04912
04913:-00037:-00290:-00080:000000.0000:04913
04914:+00044:-00183:-00060:000000.0000:04914
04915:+00010:-00288:-00065:000000.0000:04915
04916:-00012:-00284:-00113:000000.0000:04916
04917:-00010:-00156:-00096:000000.0000:04917
04918:+00000:-00122:+00028:000000.0000:04918
04919:-00007:-00114:+00015:000000.0000:04919
04920:+00065:-00021:-00099:000000.0000:04920
04921:+00081:+00029:+00012:000000.0000:04921
04922:+00155:+00049:+00065:000000.0000:04922
04923:+00099:+00040:+00049:000000.0000:04923
04924:+00052:+00047:+00038:000000.0000:04924
04925:-00027:+00026:+00054:000000.0000:04925
04926:-00113:+00057:-00012:000000.0000:04926
04927:-00095:+00017:-00132:000000.0000:04927
04928:-00052:+00054:-00110:000000.0000:04928
04929:-00055:+00090:+00002:000000.0000:04929
04930:-00065:+00106:-00163:000000.0000:04930
04931:-00045:+00119:-00231:000000.0000:04931
04932:-00001:+00067:-00128:000000.0000:04932
04933:+00021:+00139:-00022:000000.0000:04933
04934:+00076:+00081:-00054:000000.0000:04934
04935:+00051:+00026:-00104:000000.0000:04935
04936:+00039:+00064:-00036:000000.0000:04936
04937:+00078:+00038:-00018:000000.0000:04937
04938:+00086:+00103:-00084:000000.0000:04938
04939:+00123:+00055:+00004:000000.0000:04939
04940:+00072:+00092:+00023:000000.0000:04940
04941:+00008:+00037:+00000:000000.0000:04941
04942:-00013:+00112:-00067:000000.0000:04942
04943:-00002:+00098:+00007:000000.0000:04943
04944:+00023:+00009:+00242:000000.0000:04944
04945:+00034:-00050:+00158:000000.0000:04945
04946:+00040:-00106:+00094:000000.0000:04946
04947:+00069:-00188:+00063:000000.0000:04947
04948:+00071:-00226:+00109:000000.0000:04948
04949:+00091:-00199:+00079:000000.0000:04949
04950:+00042:-00188:+00015:000000.0000:04950
04951:+00038:-00178:+00002:000000.0000:04951
04952:+00011:-00077:+00046:000000.0000:04952
04953:+00055:+00013:+00199:000000.0000:04953
04954:+00056:+00024:+00099:000000.0000:04954
04955:+00091:+00004:+00058:000000.0000:04955
04956:+00141:-00002:+00009:000000.0000:04956
04957:+00135:+00064:+00141:000000.0000:04957
04958:+00076:+00034:+00113:000000.0000:04958
04959:-00010:+00064:-00061:000000.0000:04959
04960:+00004:+00067:-00034:000000.0000:04960
04961:-00012:+00070:+00021:000000.0000:04961
04962:-00033:+00112:-00010:000000.0000:04962
04963:-00032:+00081:-00109:000000.0000:04963
04964:-00030:+00116:-00089:000000.0000:04964
04965:-00023:+00054:+00017:000000.0000:04965
04966:-00011:+00136:-00022:000000.0000:04966
04967:-00076:+00140:-00027:000000.0000:04967
04968:-00129:+00065:-00095:000000.0000:04968
04969:-00125:+00133:-00190:000000.0000:04969
04970:-00131:+00136:-00187:000000.0000:04970
04971:-00135:+00111:-00106:000000.0000:04971
04972:-00144:+00108:-00086:000000.0000:04972
04973:-00071:+00068:-00079:000000.0000:04973
04974:+00008:+00067:-00076:000000.0000:04974
04975:+00038:+00008:+00002:000000.0000:04975
04976:+00065:+00026:+00020:000000.0000:04976
04977:+00047:+00047:-00019:000000.0000:04977
04978:-00019:+00041:-00047:000000.0000:04978
04979:-00027:+00034:-00027:000000.0000:04979
04980:-00040:+00044:+00019:000000.0000:04980
04981:-00016:+00019:+00017:000000.0000:04981
04982:+00006:-00022:+00024:000000.0000:04982
04983:-00008:-00104:+00075:000000.0000:04983
04984:-00014:-00104:+00043:000000.0000:04984
04985:-00071:-00128:-00012:000000.0000:04985
04986:-00143:-00204:+00047:000000.0000:04986
04987:-00155:-00246:+00024:000000.0000:04987
04988:-00221:-00124:-00019:000000.0000:04988
04989:-00238:-00267:-00084:000000.0000:04989
04990:-00235:-00285:-00063:000000.0000:04990
04991:-00143:-00232:-00068:000000.0000:04991
04992:-00048:-00251:-00064:000000.0000:04992
04993:+00013:-00186:-00089:000000.0000:04993
04994:+00072:-00233:-00111:000000.0000:04994
04995:+00144:-00161:-00075:000000.0000:04995
04996:+00200:-00099:-00013:000000.0000:04996
04997:+00169:-00049:-00016:000000.0000:04997
04998:+00119:-00056:-00004:000000.0000:04998
04999:+00098:-00006:+00026:000000.0000:04999
05000:+00089:+00031:+00041:000000.0000:05000
