# Supplementary material for: Suboptimal Omnidirectional Wheel Design and Implementation
Source: Sensors (Basel). 2021 Jan 28;21(3):865. doi: 10.3390/s21030865 (PMC7865864; doi:10.3390/s21030865)
Supplement: Supplementary file 1 [file sensors-21-00865-s001.zip › 6.-Data 6 Files APR02 With Suboptimal Wheel ACZ/ACDATA04.TXT]

01001:-00004:+00040:-00046:000000.0000:01001
01002:+00021:-00018:-00066:000000.0000:01002
01003:+00040:-00027:-00011:000000.0000:01003
01004:+00078:+00069:+00004:000000.0000:01004
01005:+00062:-00004:+00011:000000.0000:01005
01006:+00041:+00008:+00023:000000.0000:01006
01007:+00021:+00057:+00076:000000.0000:01007
01008:+00003:+00065:+00011:000000.0000:01008
01009:-00016:+00066:-00024:000000.0000:01009
01010:-00006:+00092:+00052:000000.0000:01010
01011:-00011:+00146:+00063:000000.0000:01011
01012:-00029:+00108:+00013:000000.0000:01012
01013:-00032:+00126:-00071:000000.0000:01013
01014:+00009:+00134:+00021:000000.0000:01014
01015:+00017:+00123:-00032:000000.0000:01015
01016:+00023:+00114:-00172:000000.0000:01016
01017:+00036:+00104:-00101:000000.0000:01017
01018:+00020:+00147:-00064:000000.0000:01018
01019:+00008:+00133:-00057:000000.0000:01019
01020:-00023:+00141:-00104:000000.0000:01020
01021:-00037:+00088:-00078:000000.0000:01021
01022:-00049:+00130:+00015:000000.0000:01022
01023:-00031:+00081:-00042:000000.0000:01023
01024:+00007:+00092:-00065:000000.0000:01024
01025:+00036:+00057:-00021:000000.0000:01025
01026:+00044:+00029:+00014:000000.0000:01026
01027:+00052:+00084:-00017:000000.0000:01027
01028:+00008:+00073:-00045:000000.0000:01028
01029:-00013:+00099:-00022:000000.0000:01029
01030:-00017:+00049:-00035:000000.0000:01030
01031:-00017:+00064:-00045:000000.0000:01031
01032:+00011:+00082:+00011:000000.0000:01032
01033:+00047:+00066:+00005:000000.0000:01033
01034:+00071:+00059:-00068:000000.0000:01034
01035:+00094:+00065:-00022:000000.0000:01035
01036:+00061:+00086:+00008:000000.0000:01036
01037:+00039:+00052:-00021:000000.0000:01037
01038:+00022:+00046:-00040:000000.0000:01038
01039:-00001:+00131:-00014:000000.0000:01039
01040:+00074:+00143:-00107:000000.0000:01040
01041:+00025:+00059:+00151:000000.0000:01041
01042:+00048:+00153:+00039:000000.0000:01042
01043:+00030:+00030:-00012:000000.0000:01043
01044:+00041:+00113:-00024:000000.0000:01044
01045:+00075:+00062:+00051:000000.0000:01045
01046:+00094:+00050:-00085:000000.0000:01046
01047:+00066:+00032:-00065:000000.0000:01047
01048:-00009:+00022:-00042:000000.0000:01048
01049:-00042:+00029:-00015:000000.0000:01049
01050:-00050:+00008:-00051:000000.0000:01050
01051:+00014:+00012:-00066:000000.0000:01051
01052:+00071:-00028:+00023:000000.0000:01052
01053:+00092:-00031:-00041:000000.0000:01053
01054:+00107:+00012:-00074:000000.0000:01054
01055:+00112:-00048:-00059:000000.0000:01055
01056:+00088:-00007:-00008:000000.0000:01056
01057:+00037:-00056:-00005:000000.0000:01057
01058:-00018:-00040:+00023:000000.0000:01058
01059:-00014:-00023:+00040:000000.0000:01059
01060:-00003:-00096:+00024:000000.0000:01060
01061:+00029:-00007:+00032:000000.0000:01061
01062:+00049:-00027:+00084:000000.0000:01062
01063:+00048:-00026:+00032:000000.0000:01063
01064:+00039:-00037:-00015:000000.0000:01064
01065:+00022:-00047:+00006:000000.0000:01065
01066:-00005:-00019:+00010:000000.0000:01066
01067:-00017:-00008:-00018:000000.0000:01067
01068:-00030:-00013:-00041:000000.0000:01068
01069:+00002:-00028:-00072:000000.0000:01069
01070:+00016:-00009:-00106:000000.0000:01070
01071:+00027:-00014:-00068:000000.0000:01071
01072:-00005:-00021:-00063:000000.0000:01072
01073:-00031:-00058:-00040:000000.0000:01073
01074:-00028:-00048:-00041:000000.0000:01074
01075:-00048:-00036:-00037:000000.0000:01075
01076:-00026:-00038:-00018:000000.0000:01076
01077:-00049:-00029:-00008:000000.0000:01077
01078:-00040:-00057:-00032:000000.0000:01078
01079:-00046:-00035:+00010:000000.0000:01079
01080:-00049:-00047:+00020:000000.0000:01080
01081:-00047:-00082:+00003:000000.0000:01081
01082:-00046:-00052:+00007:000000.0000:01082
01083:-00035:-00050:+00001:000000.0000:01083
01084:-00029:-00088:-00006:000000.0000:01084
01085:-00003:-00056:-00021:000000.0000:01085
01086:+00039:-00066:-00008:000000.0000:01086
01087:+00032:-00079:+00003:000000.0000:01087
01088:+00040:-00079:+00017:000000.0000:01088
01089:+00036:-00072:+00018:000000.0000:01089
01090:-00026:-00058:-00003:000000.0000:01090
01091:-00038:-00072:-00001:000000.0000:01091
01092:-00008:-00094:-00014:000000.0000:01092
01093:-00014:-00066:+00002:000000.0000:01093
01094:+00000:-00069:-00002:000000.0000:01094
01095:+00013:-00073:+00020:000000.0000:01095
01096:-00010:-00046:-00021:000000.0000:01096
01097:-00029:-00045:-00022:000000.0000:01097
01098:-00009:-00004:-00019:000000.0000:01098
01099:-00032:-00031:-00026:000000.0000:01099
01100:-00029:+00009:-00018:000000.0000:01100
01101:-00007:+00023:-00008:000000.0000:01101
01102:+00020:+00019:-00057:000000.0000:01102
01103:+00036:+00019:-00054:000000.0000:01103
01104:+00016:+00030:-00060:000000.0000:01104
01105:-00022:+00061:-00073:000000.0000:01105
01106:-00091:+00043:-00075:000000.0000:01106
01107:-00098:+00031:-00039:000000.0000:01107
01108:-00117:+00035:+00005:000000.0000:01108
01109:-00119:+00037:+00008:000000.0000:01109
01110:-00133:-00043:-00004:000000.0000:01110
01111:-00123:-00050:-00034:000000.0000:01111
01112:-00085:-00033:-00043:000000.0000:01112
01113:-00092:-00058:-00021:000000.0000:01113
01114:-00092:-00023:-00042:000000.0000:01114
01115:-00101:+00014:-00021:000000.0000:01115
01116:-00122:+00041:-00018:000000.0000:01116
01117:-00059:-00003:-00044:000000.0000:01117
01118:+00015:-00001:-00041:000000.0000:01118
01119:+00043:-00012:-00025:000000.0000:01119
01120:+00106:-00043:+00005:000000.0000:01120
01121:+00128:-00028:-00006:000000.0000:01121
01122:+00100:-00021:-00008:000000.0000:01122
01123:+00044:+00012:+00022:000000.0000:01123
01124:+00011:+00023:-00001:000000.0000:01124
01125:-00037:+00020:-00019:000000.0000:01125
01126:-00037:+00102:+00022:000000.0000:01126
01127:-00033:+00068:+00057:000000.0000:01127
01128:+00024:+00072:+00010:000000.0000:01128
01129:+00037:+00073:-00039:000000.0000:01129
01130:+00022:+00068:-00010:000000.0000:01130
01131:-00019:+00073:+00019:000000.0000:01131
01132:-00012:+00078:-00031:000000.0000:01132
01133:-00028:+00112:-00037:000000.0000:01133
01134:-00045:+00085:-00033:000000.0000:01134
01135:-00017:+00134:-00011:000000.0000:01135
01136:+00022:+00088:-00040:000000.0000:01136
01137:+00015:+00102:-00059:000000.0000:01137
01138:+00031:+00091:-00048:000000.0000:01138
01139:+00031:+00031:-00054:000000.0000:01139
01140:+00023:+00063:-00089:000000.0000:01140
01141:+00000:+00051:-00074:000000.0000:01141
01142:+00006:+00085:-00056:000000.0000:01142
01143:-00001:+00104:-00062:000000.0000:01143
01144:+00032:+00018:-00034:000000.0000:01144
01145:-00004:+00086:-00104:000000.0000:01145
01146:+00038:+00099:-00076:000000.0000:01146
01147:+00102:+00079:+00099:000000.0000:01147
01148:+00039:+00018:-00083:000000.0000:01148
01149:-00051:+00007:+00046:000000.0000:01149
01150:+00055:+00038:+00052:000000.0000:01150
01151:+00110:+00002:+00020:000000.0000:01151
01152:+00138:+00031:-00041:000000.0000:01152
01153:+00042:+00071:+00051:000000.0000:01153
01154:-00003:+00063:+00012:000000.0000:01154
01155:-00020:+00101:-00013:000000.0000:01155
01156:+00020:+00113:-00002:000000.0000:01156
01157:+00042:+00147:+00099:000000.0000:01157
01158:+00100:+00105:+00070:000000.0000:01158
01159:+00075:+00064:-00032:000000.0000:01159
01160:+00074:+00082:+00020:000000.0000:01160
01161:+00084:+00065:+00037:000000.0000:01161
01162:+00111:+00111:-00065:000000.0000:01162
01163:+00083:+00076:-00121:000000.0000:01163
01164:+00008:+00115:-00077:000000.0000:01164
01165:-00022:+00129:+00007:000000.0000:01165
01166:-00036:+00097:-00034:000000.0000:01166
01167:+00015:+00074:-00040:000000.0000:01167
01168:+00115:+00004:+00016:000000.0000:01168
01169:+00120:+00040:+00028:000000.0000:01169
01170:+00147:-00017:-00015:000000.0000:01170
01171:+00112:-00032:-00073:000000.0000:01171
01172:+00072:-00008:-00001:000000.0000:01172
01173:+00026:-00008:+00054:000000.0000:01173
01174:+00039:-00012:-00015:000000.0000:01174
01175:+00064:+00024:-00032:000000.0000:01175
01176:+00078:+00021:+00016:000000.0000:01176
01177:+00142:+00027:+00047:000000.0000:01177
01178:+00147:-00030:+00005:000000.0000:01178
01179:+00123:-00035:+00005:000000.0000:01179
01180:+00082:-00028:+00054:000000.0000:01180
01181:+00039:-00063:+00016:000000.0000:01181
01182:-00052:-00056:-00009:000000.0000:01182
01183:-00109:-00025:+00005:000000.0000:01183
01184:-00099:-00010:+00073:000000.0000:01184
01185:-00093:-00028:+00051:000000.0000:01185
01186:-00036:-00032:-00039:000000.0000:01186
01187:-00008:-00043:+00004:000000.0000:01187
01188:+00014:-00029:+00015:000000.0000:01188
01189:+00010:-00031:-00024:000000.0000:01189
01190:-00008:-00046:-00093:000000.0000:01190
01191:-00051:-00031:-00089:000000.0000:01191
01192:-00072:-00001:-00060:000000.0000:01192
01193:-00068:-00001:-00073:000000.0000:01193
01194:-00066:-00016:-00064:000000.0000:01194
01195:-00013:+00039:-00029:000000.0000:01195
01196:+00006:+00021:-00033:000000.0000:01196
01197:+00049:-00028:-00045:000000.0000:01197
01198:+00075:+00001:+00001:000000.0000:01198
01199:+00076:-00029:+00036:000000.0000:01199
01200:+00055:-00042:+00003:000000.0000:01200
01201:-00008:-00010:+00015:000000.0000:01201
01202:-00033:-00052:+00050:000000.0000:01202
01203:-00029:-00036:-00011:000000.0000:01203
01204:-00016:-00058:-00036:000000.0000:01204
01205:-00003:-00074:+00026:000000.0000:01205
01206:+00024:-00040:+00013:000000.0000:01206
01207:+00036:-00051:-00010:000000.0000:01207
01208:+00070:-00040:+00012:000000.0000:01208
01209:+00069:-00063:+00057:000000.0000:01209
01210:+00037:-00058:+00021:000000.0000:01210
01211:+00019:-00035:-00006:000000.0000:01211
01212:-00045:-00048:+00023:000000.0000:01212
01213:-00044:-00040:+00019:000000.0000:01213
01214:-00039:-00053:-00030:000000.0000:01214
01215:-00043:-00061:-00001:000000.0000:01215
01216:-00023:-00040:+00016:000000.0000:01216
01217:-00033:-00054:-00044:000000.0000:01217
01218:-00011:-00025:-00042:000000.0000:01218
01219:-00056:-00027:-00028:000000.0000:01219
01220:-00096:-00033:-00010:000000.0000:01220
01221:-00117:+00000:-00042:000000.0000:01221
01222:-00151:+00003:-00063:000000.0000:01222
01223:-00135:+00007:-00023:000000.0000:01223
01224:-00129:+00031:-00006:000000.0000:01224
01225:-00128:-00043:-00031:000000.0000:01225
01226:-00111:-00025:+00009:000000.0000:01226
01227:-00071:-00013:+00002:000000.0000:01227
01228:-00006:+00004:-00069:000000.0000:01228
01229:-00097:-00032:+00155:000000.0000:01229
01230:-00019:+00043:+00075:000000.0000:01230
01231:-00038:-00069:+00039:000000.0000:01231
01232:-00002:+00009:-00028:000000.0000:01232
01233:+00039:-00049:+00015:000000.0000:01233
01234:+00074:+00020:-00108:000000.0000:01234
01235:+00089:+00015:-00068:000000.0000:01235
01236:+00093:-00046:-00006:000000.0000:01236
01237:+00111:-00008:-00059:000000.0000:01237
01238:+00050:-00075:-00065:000000.0000:01238
01239:+00018:+00051:-00079:000000.0000:01239
01240:-00032:-00053:+00014:000000.0000:01240
01241:-00022:-00039:+00003:000000.0000:01241
01242:-00009:-00017:+00046:000000.0000:01242
01243:-00026:-00020:+00119:000000.0000:01243
01244:-00033:+00026:+00058:000000.0000:01244
01245:-00047:-00019:+00065:000000.0000:01245
01246:-00037:+00085:+00074:000000.0000:01246
01247:-00065:+00048:+00031:000000.0000:01247
01248:-00093:+00016:+00000:000000.0000:01248
01249:-00065:+00073:+00026:000000.0000:01249
01250:-00041:+00041:+00030:000000.0000:01250
01251:-00020:+00082:+00003:000000.0000:01251
01252:+00025:+00064:-00024:000000.0000:01252
01253:+00018:+00066:-00038:000000.0000:01253
01254:-00001:+00072:-00049:000000.0000:01254
01255:-00025:+00085:-00026:000000.0000:01255
01256:-00055:+00074:-00020:000000.0000:01256
01257:-00041:+00033:-00059:000000.0000:01257
01258:-00050:+00072:-00090:000000.0000:01258
01259:+00007:+00037:-00067:000000.0000:01259
01260:+00048:+00018:-00054:000000.0000:01260
01261:+00041:-00002:-00040:000000.0000:01261
01262:+00065:+00040:+00004:000000.0000:01262
01263:+00082:+00025:+00015:000000.0000:01263
01264:+00029:+00056:-00010:000000.0000:01264
01265:+00030:+00015:-00029:000000.0000:01265
01266:+00065:+00032:-00008:000000.0000:01266
01267:+00085:+00040:-00013:000000.0000:01267
01268:+00098:+00052:+00007:000000.0000:01268
01269:+00105:+00057:+00042:000000.0000:01269
01270:+00121:+00025:+00035:000000.0000:01270
01271:+00160:+00029:+00009:000000.0000:01271
01272:+00106:+00075:+00022:000000.0000:01272
01273:+00058:+00045:+00044:000000.0000:01273
01274:+00070:+00086:+00024:000000.0000:01274
01275:+00030:+00103:+00022:000000.0000:01275
01276:+00040:+00086:+00067:000000.0000:01276
01277:+00052:+00093:+00054:000000.0000:01277
01278:+00060:+00083:-00033:000000.0000:01278
01279:+00097:+00076:+00002:000000.0000:01279
01280:+00098:+00079:+00027:000000.0000:01280
01281:+00081:+00074:-00042:000000.0000:01281
01282:+00027:+00089:-00067:000000.0000:01282
01283:+00024:+00087:-00036:000000.0000:01283
01284:+00015:+00089:-00007:000000.0000:01284
01285:+00068:+00085:-00023:000000.0000:01285
01286:+00096:+00053:-00020:000000.0000:01286
01287:+00183:+00027:+00072:000000.0000:01287
01288:+00266:+00033:+00074:000000.0000:01288
01289:+00241:+00032:+00040:000000.0000:01289
01290:+00219:+00035:-00032:000000.0000:01290
01291:+00151:+00031:+00036:000000.0000:01291
01292:+00042:+00032:+00022:000000.0000:01292
01293:-00024:+00049:-00024:000000.0000:01293
01294:-00037:+00040:-00005:000000.0000:01294
01295:+00014:+00066:-00019:000000.0000:01295
01296:+00071:+00018:-00076:000000.0000:01296
01297:+00089:-00032:-00036:000000.0000:01297
01298:+00128:-00021:+00007:000000.0000:01298
01299:+00102:-00046:+00052:000000.0000:01299
01300:+00082:-00033:+00004:000000.0000:01300
01301:-00008:+00001:+00017:000000.0000:01301
01302:-00118:-00043:+00068:000000.0000:01302
01303:-00172:-00001:+00022:000000.0000:01303
01304:-00164:-00003:-00030:000000.0000:01304
01305:-00087:-00029:-00011:000000.0000:01305
01306:-00027:-00020:+00021:000000.0000:01306
01307:+00070:-00033:+00022:000000.0000:01307
01308:+00105:-00012:-00016:000000.0000:01308
01309:+00127:+00012:-00039:000000.0000:01309
01310:+00080:+00012:-00039:000000.0000:01310
01311:-00031:+00012:-00014:000000.0000:01311
01312:-00061:+00055:+00053:000000.0000:01312
01313:-00087:+00043:+00033:000000.0000:01313
01314:-00075:+00022:+00017:000000.0000:01314
01315:-00031:-00012:+00046:000000.0000:01315
01316:+00057:-00008:+00041:000000.0000:01316
01317:+00114:+00044:+00045:000000.0000:01317
01318:+00125:-00069:-00035:000000.0000:01318
01319:+00073:-00065:+00069:000000.0000:01319
01320:+00023:+00053:-00080:000000.0000:01320
01321:-00045:-00048:+00046:000000.0000:01321
01322:-00041:+00002:-00108:000000.0000:01322
01323:-00048:-00045:+00048:000000.0000:01323
01324:-00030:-00031:+00082:000000.0000:01324
01325:-00033:-00074:+00001:000000.0000:01325
01326:-00061:-00071:-00116:000000.0000:01326
01327:-00075:-00053:+00102:000000.0000:01327
01328:-00064:-00066:+00183:000000.0000:01328
01329:+00005:-00048:+00018:000000.0000:01329
01330:-00021:-00080:+00001:000000.0000:01330
01331:-00082:-00051:+00044:000000.0000:01331
01332:-00151:-00046:+00121:000000.0000:01332
01333:-00135:-00061:-00002:000000.0000:01333
01334:-00066:-00007:+00013:000000.0000:01334
01335:+00005:-00059:+00098:000000.0000:01335
01336:-00002:-00029:-00015:000000.0000:01336
01337:-00065:-00060:-00059:000000.0000:01337
01338:-00059:-00084:-00048:000000.0000:01338
01339:-00082:-00066:-00009:000000.0000:01339
01340:-00070:-00067:-00058:000000.0000:01340
01341:-00081:-00049:-00092:000000.0000:01341
01342:-00081:-00060:-00018:000000.0000:01342
01343:-00067:-00073:-00004:000000.0000:01343
01344:-00048:-00041:-00063:000000.0000:01344
01345:-00030:-00079:-00024:000000.0000:01345
01346:+00018:-00010:-00032:000000.0000:01346
01347:+00021:-00028:+00051:000000.0000:01347
01348:+00001:-00015:-00007:000000.0000:01348
01349:-00034:-00046:+00009:000000.0000:01349
01350:-00064:-00063:-00041:000000.0000:01350
01351:-00045:-00041:+00022:000000.0000:01351
01352:+00007:-00030:+00011:000000.0000:01352
01353:+00009:-00076:+00023:000000.0000:01353
01354:-00001:-00064:+00045:000000.0000:01354
01355:-00019:-00039:+00101:000000.0000:01355
01356:-00072:-00060:+00096:000000.0000:01356
01357:-00095:-00008:+00076:000000.0000:01357
01358:-00094:-00048:+00129:000000.0000:01358
01359:-00068:+00036:+00109:000000.0000:01359
01360:-00057:+00017:+00068:000000.0000:01360
01361:-00043:+00020:+00054:000000.0000:01361
01362:-00004:+00041:+00053:000000.0000:01362
01363:+00037:+00038:+00045:000000.0000:01363
01364:+00055:+00028:+00001:000000.0000:01364
01365:+00079:+00029:-00051:000000.0000:01365
01366:+00027:+00085:-00041:000000.0000:01366
01367:-00003:+00014:-00034:000000.0000:01367
01368:-00045:+00113:-00056:000000.0000:01368
01369:-00037:+00062:-00051:000000.0000:01369
01370:-00029:+00002:-00066:000000.0000:01370
01371:-00020:+00024:-00024:000000.0000:01371
01372:+00006:-00034:-00049:000000.0000:01372
01373:+00024:+00057:-00049:000000.0000:01373
01374:+00010:+00024:-00019:000000.0000:01374
01375:+00018:+00019:-00032:000000.0000:01375
01376:+00040:+00011:-00022:000000.0000:01376
01377:+00034:+00015:+00038:000000.0000:01377
01378:+00040:+00048:+00017:000000.0000:01378
01379:+00071:+00011:-00010:000000.0000:01379
01380:+00118:+00039:+00021:000000.0000:01380
01381:+00132:+00013:+00062:000000.0000:01381
01382:+00132:+00021:+00039:000000.0000:01382
01383:+00125:+00001:+00023:000000.0000:01383
01384:+00101:-00015:+00068:000000.0000:01384
01385:+00060:+00079:+00076:000000.0000:01385
01386:+00051:+00035:+00089:000000.0000:01386
01387:-00004:+00030:+00044:000000.0000:01387
01388:-00020:+00079:+00043:000000.0000:01388
01389:-00016:+00053:+00058:000000.0000:01389
01390:+00022:+00072:+00079:000000.0000:01390
01391:+00016:+00099:+00060:000000.0000:01391
01392:+00012:+00091:+00052:000000.0000:01392
01393:+00032:+00080:+00029:000000.0000:01393
01394:+00081:+00123:-00041:000000.0000:01394
01395:+00089:+00131:+00019:000000.0000:01395
01396:+00091:+00096:+00040:000000.0000:01396
01397:+00072:+00131:+00010:000000.0000:01397
01398:+00045:+00103:-00074:000000.0000:01398
01399:+00054:+00095:-00034:000000.0000:01399
01400:+00057:+00119:-00029:000000.0000:01400
01401:+00058:+00090:-00037:000000.0000:01401
01402:+00109:+00131:-00022:000000.0000:01402
01403:+00151:+00126:+00034:000000.0000:01403
01404:+00214:+00170:+00116:000000.0000:01404
01405:+00266:+00161:+00131:000000.0000:01405
01406:+00249:+00154:+00098:000000.0000:01406
01407:+00207:+00005:+00041:000000.0000:01407
01408:+00177:-00012:+00001:000000.0000:01408
01409:+00094:+00038:+00033:000000.0000:01409
01410:+00021:-00010:-00027:000000.0000:01410
01411:+00023:+00027:-00060:000000.0000:01411
01412:+00051:+00046:-00047:000000.0000:01412
01413:+00063:+00061:-00092:000000.0000:01413
01414:+00113:+00069:-00117:000000.0000:01414
01415:+00074:+00083:-00056:000000.0000:01415
01416:+00037:-00015:-00027:000000.0000:01416
01417:-00015:-00020:-00017:000000.0000:01417
01418:-00060:+00028:-00011:000000.0000:01418
01419:-00114:-00034:+00042:000000.0000:01419
01420:-00117:-00028:+00047:000000.0000:01420
01421:-00116:+00014:+00058:000000.0000:01421
01422:-00085:+00001:+00074:000000.0000:01422
01423:-00040:+00026:+00113:000000.0000:01423
01424:+00037:+00036:+00118:000000.0000:01424
01425:+00047:-00019:+00085:000000.0000:01425
01426:+00047:-00020:+00040:000000.0000:01426
01427:+00019:+00001:-00031:000000.0000:01427
01428:-00020:-00033:-00031:000000.0000:01428
01429:-00035:-00002:-00040:000000.0000:01429
01430:-00009:+00040:-00090:000000.0000:01430
01431:+00021:+00038:-00021:000000.0000:01431
01432:+00016:+00032:-00014:000000.0000:01432
01433:+00064:+00087:-00062:000000.0000:01433
01434:+00105:+00015:-00034:000000.0000:01434
01435:+00112:+00022:-00026:000000.0000:01435
01436:+00083:+00016:+00069:000000.0000:01436
01437:+00047:+00002:+00039:000000.0000:01437
01438:+00016:+00011:-00025:000000.0000:01438
01439:-00047:-00052:-00093:000000.0000:01439
01440:-00041:-00005:-00037:000000.0000:01440
01441:-00055:-00061:-00059:000000.0000:01441
01442:-00110:-00075:-00065:000000.0000:01442
01443:-00091:-00053:+00039:000000.0000:01443
01444:-00047:-00077:+00058:000000.0000:01444
01445:-00043:-00046:+00097:000000.0000:01445
01446:-00038:-00035:+00016:000000.0000:01446
01447:-00035:-00036:+00046:000000.0000:01447
01448:-00016:-00043:+00105:000000.0000:01448
01449:-00031:-00021:+00060:000000.0000:01449
01450:-00057:-00020:+00058:000000.0000:01450
01451:-00087:-00052:+00065:000000.0000:01451
01452:-00106:-00105:+00028:000000.0000:01452
01453:-00074:-00070:+00008:000000.0000:01453
01454:-00059:-00097:+00011:000000.0000:01454
01455:-00060:-00136:+00035:000000.0000:01455
01456:-00031:-00110:+00021:000000.0000:01456
01457:-00060:-00152:-00011:000000.0000:01457
01458:-00079:-00127:-00041:000000.0000:01458
01459:-00124:-00102:-00043:000000.0000:01459
01460:-00142:-00081:-00034:000000.0000:01460
01461:-00125:-00111:-00041:000000.0000:01461
01462:-00047:-00087:-00027:000000.0000:01462
01463:+00047:-00060:+00016:000000.0000:01463
01464:+00075:-00058:+00038:000000.0000:01464
01465:+00113:-00038:+00040:000000.0000:01465
01466:+00046:-00030:+00039:000000.0000:01466
01467:+00012:-00052:+00069:000000.0000:01467
01468:-00037:-00031:+00053:000000.0000:01468
01469:-00089:-00057:+00057:000000.0000:01469
01470:-00111:-00101:+00075:000000.0000:01470
01471:-00083:-00086:+00059:000000.0000:01471
01472:-00079:-00057:+00048:000000.0000:01472
01473:-00063:-00060:+00072:000000.0000:01473
01474:-00077:-00025:+00060:000000.0000:01474
01475:-00071:+00022:+00088:000000.0000:01475
01476:-00072:-00008:+00120:000000.0000:01476
01477:-00041:-00029:+00119:000000.0000:01477
01478:-00031:+00003:+00043:000000.0000:01478
01479:+00013:+00028:+00032:000000.0000:01479
01480:+00084:+00052:+00041:000000.0000:01480
01481:+00098:-00011:-00039:000000.0000:01481
01482:+00071:+00076:-00074:000000.0000:01482
01483:+00018:+00056:-00023:000000.0000:01483
01484:-00038:-00032:-00078:000000.0000:01484
01485:-00041:-00011:-00110:000000.0000:01485
01486:-00045:-00020:-00072:000000.0000:01486
01487:-00001:-00026:-00058:000000.0000:01487
01488:+00026:-00058:-00104:000000.0000:01488
01489:-00028:-00004:-00001:000000.0000:01489
01490:-00026:-00047:+00025:000000.0000:01490
01491:-00022:+00038:-00089:000000.0000:01491
01492:-00014:+00008:-00005:000000.0000:01492
01493:+00082:+00020:+00118:000000.0000:01493
01494:+00117:+00036:+00076:000000.0000:01494
01495:+00112:-00012:+00058:000000.0000:01495
01496:+00098:+00045:+00106:000000.0000:01496
01497:+00061:+00025:+00113:000000.0000:01497
01498:+00094:+00015:+00075:000000.0000:01498
01499:+00119:+00088:+00048:000000.0000:01499
01500:+00116:+00015:+00059:000000.0000:01500
01501:+00067:+00037:+00057:000000.0000:01501
01502:-00032:+00046:-00015:000000.0000:01502
01503:-00042:+00016:-00016:000000.0000:01503
01504:-00063:+00066:+00023:000000.0000:01504
01505:-00025:+00067:+00062:000000.0000:01505
01506:-00018:+00071:+00068:000000.0000:01506
01507:+00039:+00087:+00029:000000.0000:01507
01508:+00065:+00074:+00005:000000.0000:01508
01509:+00085:+00107:+00017:000000.0000:01509
01510:+00101:+00111:+00019:000000.0000:01510
01511:+00089:+00087:+00032:000000.0000:01511
01512:+00111:+00086:-00014:000000.0000:01512
01513:+00073:+00106:-00047:000000.0000:01513
01514:+00068:+00117:-00024:000000.0000:01514
01515:+00079:+00116:+00019:000000.0000:01515
01516:+00075:+00133:+00057:000000.0000:01516
01517:+00159:+00174:+00055:000000.0000:01517
01518:+00203:+00169:+00116:000000.0000:01518
01519:+00226:+00104:+00150:000000.0000:01519
01520:+00250:+00147:+00121:000000.0000:01520
01521:+00232:+00124:+00074:000000.0000:01521
01522:+00187:+00038:+00080:000000.0000:01522
01523:+00060:+00073:+00027:000000.0000:01523
01524:+00020:+00046:-00024:000000.0000:01524
01525:-00067:+00060:-00031:000000.0000:01525
01526:-00071:+00078:-00055:000000.0000:01526
01527:-00062:+00086:-00098:000000.0000:01527
01528:+00053:+00106:-00105:000000.0000:01528
01529:+00116:+00093:-00067:000000.0000:01529
01530:+00103:+00099:-00109:000000.0000:01530
01531:+00056:+00071:-00123:000000.0000:01531
01532:-00044:+00072:+00009:000000.0000:01532
01533:-00092:+00058:+00052:000000.0000:01533
01534:-00168:+00051:+00051:000000.0000:01534
01535:-00130:+00047:+00149:000000.0000:01535
01536:-00099:+00020:+00189:000000.0000:01536
01537:-00039:+00085:+00139:000000.0000:01537
01538:+00063:+00004:+00062:000000.0000:01538
01539:+00091:+00039:+00135:000000.0000:01539
01540:+00108:+00031:+00137:000000.0000:01540
01541:+00054:+00035:+00029:000000.0000:01541
01542:-00005:+00054:-00030:000000.0000:01542
01543:-00062:+00003:-00022:000000.0000:01543
01544:-00075:+00086:-00046:000000.0000:01544
01545:-00061:+00058:-00064:000000.0000:01545
01546:+00006:+00069:-00055:000000.0000:01546
01547:+00084:+00067:+00004:000000.0000:01547
01548:+00107:+00084:+00022:000000.0000:01548
01549:+00145:+00070:-00015:000000.0000:01549
01550:+00114:+00033:+00013:000000.0000:01550
01551:+00078:+00044:+00026:000000.0000:01551
01552:+00020:-00014:+00014:000000.0000:01552
01553:-00056:+00016:-00001:000000.0000:01553
01554:-00097:+00051:+00003:000000.0000:01554
01555:-00130:-00024:-00018:000000.0000:01555
01556:-00140:-00058:-00041:000000.0000:01556
01557:-00138:-00025:-00006:000000.0000:01557
01558:-00103:-00066:-00012:000000.0000:01558
01559:-00076:-00054:-00020:000000.0000:01559
01560:-00070:-00042:-00006:000000.0000:01560
01561:-00047:-00020:+00099:000000.0000:01561
01562:-00035:-00006:+00101:000000.0000:01562
01563:-00034:-00012:+00090:000000.0000:01563
01564:+00024:-00009:+00138:000000.0000:01564
01565:+00026:-00016:+00146:000000.0000:01565
01566:+00027:-00001:+00103:000000.0000:01566
01567:+00020:-00028:+00076:000000.0000:01567
01568:-00060:+00004:+00077:000000.0000:01568
01569:-00084:+00016:+00048:000000.0000:01569
01570:-00145:-00065:-00022:000000.0000:01570
01571:-00145:-00079:+00000:000000.0000:01571
01572:-00102:-00103:+00020:000000.0000:01572
01573:-00041:-00133:-00051:000000.0000:01573
01574:+00002:-00057:-00101:000000.0000:01574
01575:+00020:-00065:-00089:000000.0000:01575
01576:-00021:-00123:-00054:000000.0000:01576
01577:-00077:-00104:-00074:000000.0000:01577
01578:-00071:-00084:-00063:000000.0000:01578
01579:-00090:-00053:+00010:000000.0000:01579
01580:-00022:-00046:+00010:000000.0000:01580
01581:-00016:-00062:+00040:000000.0000:01581
01582:+00034:-00034:+00119:000000.0000:01582
01583:-00004:-00021:+00061:000000.0000:01583
01584:-00029:-00052:+00015:000000.0000:01584
01585:-00057:-00053:+00067:000000.0000:01585
01586:-00167:-00070:+00126:000000.0000:01586
01587:-00182:-00081:+00134:000000.0000:01587
01588:-00182:-00083:+00028:000000.0000:01588
01589:-00122:-00037:+00081:000000.0000:01589
01590:-00073:-00064:+00114:000000.0000:01590
01591:+00033:-00044:+00081:000000.0000:01591
01592:+00063:+00005:+00032:000000.0000:01592
01593:+00048:-00068:+00029:000000.0000:01593
01594:+00058:+00021:+00001:000000.0000:01594
01595:+00049:-00060:-00042:000000.0000:01595
01596:-00004:-00073:-00069:000000.0000:01596
01597:-00019:+00118:-00013:000000.0000:01597
01598:-00030:-00028:-00056:000000.0000:01598
01599:-00038:+00012:-00102:000000.0000:01599
01600:-00077:-00024:-00052:000000.0000:01600
01601:-00049:-00038:+00051:000000.0000:01601
01602:+00025:-00038:-00034:000000.0000:01602
01603:-00030:-00049:-00155:000000.0000:01603
01604:+00003:+00023:-00032:000000.0000:01604
01605:-00005:-00004:+00070:000000.0000:01605
01606:-00036:-00029:-00045:000000.0000:01606
01607:-00065:-00077:+00004:000000.0000:01607
01608:+00034:-00101:+00088:000000.0000:01608
01609:+00044:+00037:+00062:000000.0000:01609
01610:+00086:-00019:-00031:000000.0000:01610
01611:+00080:+00024:+00002:000000.0000:01611
01612:+00052:-00027:+00100:000000.0000:01612
01613:+00032:+00000:+00102:000000.0000:01613
01614:+00022:+00018:+00046:000000.0000:01614
01615:+00010:+00004:+00034:000000.0000:01615
01616:+00033:+00040:+00050:000000.0000:01616
01617:+00064:+00000:+00063:000000.0000:01617
01618:+00051:+00046:+00071:000000.0000:01618
01619:+00033:+00023:+00059:000000.0000:01619
01620:+00011:+00014:+00101:000000.0000:01620
01621:-00014:+00007:+00001:000000.0000:01621
01622:-00004:+00082:-00044:000000.0000:01622
01623:+00056:+00130:-00002:000000.0000:01623
01624:+00117:+00043:+00106:000000.0000:01624
01625:+00114:+00142:+00070:000000.0000:01625
01626:+00093:+00119:+00030:000000.0000:01626
01627:+00050:+00086:+00060:000000.0000:01627
01628:+00048:+00095:+00090:000000.0000:01628
01629:+00048:+00116:+00018:000000.0000:01629
01630:+00048:+00094:-00078:000000.0000:01630
01631:+00053:+00098:-00041:000000.0000:01631
01632:+00052:+00118:+00000:000000.0000:01632
01633:+00081:+00155:+00083:000000.0000:01633
01634:+00102:+00124:+00113:000000.0000:01634
01635:+00177:+00092:+00128:000000.0000:01635
01636:+00247:+00079:+00115:000000.0000:01636
01637:+00264:+00073:+00079:000000.0000:01637
01638:+00190:+00016:+00062:000000.0000:01638
01639:+00051:-00003:+00022:000000.0000:01639
01640:-00030:+00064:-00021:000000.0000:01640
01641:-00111:+00039:-00026:000000.0000:01641
01642:-00100:+00078:-00085:000000.0000:01642
01643:-00107:+00113:-00103:000000.0000:01643
01644:-00026:+00097:-00104:000000.0000:01644
01645:+00092:+00086:-00107:000000.0000:01645
01646:+00123:+00053:-00098:000000.0000:01646
01647:+00107:+00054:-00077:000000.0000:01647
01648:+00023:+00004:+00008:000000.0000:01648
01649:-00063:+00027:-00004:000000.0000:01649
01650:-00132:+00001:-00001:000000.0000:01650
01651:-00136:+00036:+00113:000000.0000:01651
01652:-00131:+00031:+00145:000000.0000:01652
01653:-00091:+00017:+00094:000000.0000:01653
01654:+00009:+00048:+00066:000000.0000:01654
01655:+00039:+00014:+00103:000000.0000:01655
01656:+00077:+00016:+00074:000000.0000:01656
01657:+00055:-00005:+00026:000000.0000:01657
01658:-00001:-00016:+00006:000000.0000:01658
01659:-00027:+00053:-00014:000000.0000:01659
01660:-00076:+00045:-00009:000000.0000:01660
01661:-00064:+00069:-00075:000000.0000:01661
01662:-00014:+00058:-00048:000000.0000:01662
01663:+00051:+00082:+00041:000000.0000:01663
01664:+00073:+00098:+00052:000000.0000:01664
01665:+00088:+00061:+00052:000000.0000:01665
01666:+00051:+00063:+00036:000000.0000:01666
01667:+00018:+00081:+00041:000000.0000:01667
01668:-00066:+00041:+00034:000000.0000:01668
01669:-00109:+00019:+00004:000000.0000:01669
01670:-00125:+00038:+00021:000000.0000:01670
01671:-00121:-00016:+00026:000000.0000:01671
01672:-00115:-00018:-00039:000000.0000:01672
01673:-00102:-00017:-00049:000000.0000:01673
01674:-00054:-00019:-00027:000000.0000:01674
01675:-00029:-00026:-00037:000000.0000:01675
01676:+00003:-00024:+00011:000000.0000:01676
01677:+00023:-00022:+00046:000000.0000:01677
01678:+00022:-00061:+00006:000000.0000:01678
01679:+00016:-00009:+00004:000000.0000:01679
01680:+00031:+00042:+00111:000000.0000:01680
01681:-00064:-00041:+00208:000000.0000:01681
01682:-00111:-00050:+00045:000000.0000:01682
01683:-00148:-00028:+00036:000000.0000:01683
01684:-00189:-00069:+00136:000000.0000:01684
01685:-00164:-00103:+00056:000000.0000:01685
01686:-00117:-00083:-00004:000000.0000:01686
01687:-00087:-00132:+00087:000000.0000:01687
01688:-00096:-00146:+00047:000000.0000:01688
01689:-00052:-00079:-00048:000000.0000:01689
01690:-00040:-00086:-00089:000000.0000:01690
01691:-00028:-00093:+00010:000000.0000:01691
01692:+00012:-00092:-00022:000000.0000:01692
01693:+00046:-00052:-00089:000000.0000:01693
01694:+00055:-00045:+00043:000000.0000:01694
01695:+00006:-00079:+00063:000000.0000:01695
01696:-00101:-00114:-00020:000000.0000:01696
01697:-00139:-00097:+00025:000000.0000:01697
01698:-00146:-00052:+00091:000000.0000:01698
01699:-00133:-00066:+00100:000000.0000:01699
01700:-00127:-00051:+00054:000000.0000:01700
01701:-00097:-00060:+00082:000000.0000:01701
01702:-00061:-00034:+00131:000000.0000:01702
01703:-00043:-00025:+00100:000000.0000:01703
01704:-00048:-00032:+00027:000000.0000:01704
01705:-00044:-00014:+00081:000000.0000:01705
01706:-00025:+00007:+00086:000000.0000:01706
01707:-00051:+00013:+00039:000000.0000:01707
01708:-00007:+00011:-00006:000000.0000:01708
01709:+00012:-00006:-00011:000000.0000:01709
01710:+00062:+00026:-00010:000000.0000:01710
01711:+00055:+00011:-00008:000000.0000:01711
01712:+00038:-00017:-00020:000000.0000:01712
01713:-00012:-00017:-00039:000000.0000:01713
01714:-00043:+00004:-00027:000000.0000:01714
01715:-00051:+00005:-00004:000000.0000:01715
01716:-00055:-00091:-00008:000000.0000:01716
01717:-00043:-00012:+00020:000000.0000:01717
01718:-00079:-00028:+00055:000000.0000:01718
01719:-00023:-00081:+00013:000000.0000:01719
01720:-00033:-00027:-00045:000000.0000:01720
01721:-00008:-00062:-00073:000000.0000:01721
01722:+00001:+00015:-00004:000000.0000:01722
01723:-00035:-00078:-00062:000000.0000:01723
01724:-00050:-00037:-00037:000000.0000:01724
01725:+00031:+00042:+00043:000000.0000:01725
01726:+00079:-00023:+00019:000000.0000:01726
01727:+00075:+00016:+00011:000000.0000:01727
01728:+00147:+00036:+00060:000000.0000:01728
01729:+00122:-00003:+00062:000000.0000:01729
01730:+00077:+00018:-00012:000000.0000:01730
01731:+00013:+00020:+00009:000000.0000:01731
01732:+00004:+00026:+00126:000000.0000:01732
01733:-00016:+00030:+00127:000000.0000:01733
01734:+00004:+00049:+00061:000000.0000:01734
01735:-00004:+00048:+00093:000000.0000:01735
01736:+00009:+00091:+00101:000000.0000:01736
01737:+00070:+00047:-00035:000000.0000:01737
01738:+00050:+00109:-00031:000000.0000:01738
01739:+00079:+00110:+00064:000000.0000:01739
01740:+00049:+00012:+00210:000000.0000:01740
01741:+00011:+00056:-00026:000000.0000:01741
01742:+00036:+00114:-00050:000000.0000:01742
01743:+00060:+00098:-00016:000000.0000:01743
01744:+00078:+00117:-00063:000000.0000:01744
01745:+00066:+00076:-00071:000000.0000:01745
01746:+00017:+00123:+00067:000000.0000:01746
01747:+00023:+00135:+00142:000000.0000:01747
01748:+00096:+00182:+00141:000000.0000:01748
01749:+00170:+00208:+00241:000000.0000:01749
01750:+00193:+00187:+00205:000000.0000:01750
01751:+00167:+00174:+00087:000000.0000:01751
01752:+00153:+00187:-00074:000000.0000:01752
01753:+00127:+00195:+00000:000000.0000:01753
01754:-00045:+00169:+00027:000000.0000:01754
01755:-00124:+00183:-00040:000000.0000:01755
01756:-00096:+00142:-00072:000000.0000:01756
01757:+00048:+00130:-00055:000000.0000:01757
01758:+00204:+00047:-00068:000000.0000:01758
01759:+00245:+00069:-00042:000000.0000:01759
01760:+00272:+00015:-00045:000000.0000:01760
01761:+00190:+00008:-00126:000000.0000:01761
01762:+00086:+00059:-00121:000000.0000:01762
01763:-00110:+00032:-00021:000000.0000:01763
01764:-00236:+00001:-00004:000000.0000:01764
01765:-00254:+00064:-00085:000000.0000:01765
01766:-00168:+00070:-00051:000000.0000:01766
01767:+00000:+00039:+00051:000000.0000:01767
01768:+00074:+00014:+00020:000000.0000:01768
01769:+00168:+00051:+00021:000000.0000:01769
01770:+00165:+00003:+00082:000000.0000:01770
01771:+00115:-00004:+00102:000000.0000:01771
01772:-00037:-00002:+00057:000000.0000:01772
01773:-00145:-00017:+00075:000000.0000:01773
01774:-00188:-00008:+00091:000000.0000:01774
01775:-00165:+00001:+00098:000000.0000:01775
01776:-00073:+00035:+00096:000000.0000:01776
01777:-00008:+00056:+00052:000000.0000:01777
01778:+00056:+00048:-00012:000000.0000:01778
01779:+00125:+00017:-00032:000000.0000:01779
01780:+00147:+00042:+00011:000000.0000:01780
01781:+00090:+00030:-00028:000000.0000:01781
01782:-00034:+00051:-00094:000000.0000:01782
01783:-00080:+00103:-00049:000000.0000:01783
01784:-00099:+00086:-00032:000000.0000:01784
01785:-00063:+00104:-00023:000000.0000:01785
01786:+00002:+00079:-00010:000000.0000:01786
01787:+00079:+00070:-00015:000000.0000:01787
01788:+00066:+00048:-00054:000000.0000:01788
01789:+00084:+00041:-00011:000000.0000:01789
01790:+00083:+00056:+00082:000000.0000:01790
01791:-00003:+00006:+00043:000000.0000:01791
01792:-00038:+00011:-00013:000000.0000:01792
01793:-00174:-00007:+00018:000000.0000:01793
01794:-00267:-00018:+00061:000000.0000:01794
01795:-00273:-00009:+00020:000000.0000:01795
01796:-00221:-00050:-00039:000000.0000:01796
01797:-00084:-00096:-00004:000000.0000:01797
01798:-00028:-00135:+00031:000000.0000:01798
01799:+00039:-00110:+00087:000000.0000:01799
01800:-00002:-00128:+00111:000000.0000:01800
01801:-00039:-00201:+00041:000000.0000:01801
01802:-00101:-00250:+00003:000000.0000:01802
01803:-00119:-00229:+00051:000000.0000:01803
01804:-00124:-00161:+00043:000000.0000:01804
01805:-00063:-00167:-00004:000000.0000:01805
01806:+00035:-00167:-00066:000000.0000:01806
01807:+00063:-00131:-00011:000000.0000:01807
01808:+00065:-00122:+00025:000000.0000:01808
01809:+00025:-00123:+00054:000000.0000:01809
01810:-00014:-00102:+00032:000000.0000:01810
01811:-00009:-00145:+00042:000000.0000:01811
01812:-00019:-00155:+00030:000000.0000:01812
01813:-00008:-00111:+00022:000000.0000:01813
01814:-00067:-00113:+00007:000000.0000:01814
01815:-00092:-00092:-00004:000000.0000:01815
01816:-00096:-00088:+00039:000000.0000:01816
01817:-00106:-00019:+00047:000000.0000:01817
01818:-00123:-00047:+00067:000000.0000:01818
01819:-00123:-00026:+00003:000000.0000:01819
01820:-00085:+00024:+00000:000000.0000:01820
01821:-00057:+00004:+00054:000000.0000:01821
01822:-00064:+00033:+00054:000000.0000:01822
01823:-00038:+00017:+00005:000000.0000:01823
01824:-00065:+00052:-00032:000000.0000:01824
01825:-00042:+00026:-00010:000000.0000:01825
01826:-00028:+00020:-00038:000000.0000:01826
01827:+00005:+00018:-00061:000000.0000:01827
01828:-00016:-00012:-00079:000000.0000:01828
01829:-00023:-00046:-00103:000000.0000:01829
01830:-00056:-00009:-00071:000000.0000:01830
01831:-00026:-00049:-00010:000000.0000:01831
01832:-00033:-00095:-00020:000000.0000:01832
01833:-00041:-00027:-00139:000000.0000:01833
01834:+00001:-00104:-00028:000000.0000:01834
01835:-00003:-00043:+00074:000000.0000:01835
01836:-00036:-00069:+00025:000000.0000:01836
01837:-00033:-00080:-00049:000000.0000:01837
01838:+00029:-00095:+00035:000000.0000:01838
01839:+00026:-00037:+00123:000000.0000:01839
01840:+00055:-00037:+00097:000000.0000:01840
01841:+00030:-00038:-00057:000000.0000:01841
01842:+00046:-00036:+00013:000000.0000:01842
01843:+00070:-00007:+00064:000000.0000:01843
01844:+00035:-00026:+00023:000000.0000:01844
01845:+00006:-00003:-00041:000000.0000:01845
01846:+00009:+00005:+00002:000000.0000:01846
01847:+00036:-00013:+00053:000000.0000:01847
01848:+00045:+00022:-00041:000000.0000:01848
01849:+00045:-00014:-00022:000000.0000:01849
01850:+00059:+00028:+00053:000000.0000:01850
01851:+00055:+00073:+00032:000000.0000:01851
01852:+00015:+00080:+00004:000000.0000:01852
01853:+00009:+00088:+00012:000000.0000:01853
01854:-00016:+00135:+00047:000000.0000:01854
01855:+00005:+00160:-00002:000000.0000:01855
01856:+00024:+00139:-00010:000000.0000:01856
01857:+00035:+00151:-00011:000000.0000:01857
01858:+00021:+00129:-00088:000000.0000:01858
01859:+00069:+00156:-00167:000000.0000:01859
01860:+00121:+00174:+00039:000000.0000:01860
01861:+00098:+00149:+00161:000000.0000:01861
01862:+00053:+00111:+00063:000000.0000:01862
01863:-00015:+00126:+00001:000000.0000:01863
01864:-00095:+00095:+00055:000000.0000:01864
01865:-00035:+00077:-00013:000000.0000:01865
01866:-00016:+00158:-00049:000000.0000:01866
01867:+00098:+00094:+00050:000000.0000:01867
01868:+00168:+00107:+00192:000000.0000:01868
01869:+00185:+00167:+00156:000000.0000:01869
01870:+00172:+00195:+00144:000000.0000:01870
01871:+00144:+00151:+00058:000000.0000:01871
01872:+00092:+00123:-00064:000000.0000:01872
01873:+00061:+00134:-00051:000000.0000:01873
01874:+00017:+00155:-00046:000000.0000:01874
01875:-00004:+00090:+00011:000000.0000:01875
01876:-00001:+00089:-00027:000000.0000:01876
01877:+00073:+00063:-00076:000000.0000:01877
01878:+00143:+00041:-00058:000000.0000:01878
01879:+00182:+00087:-00043:000000.0000:01879
01880:+00130:+00071:-00088:000000.0000:01880
01881:+00063:+00113:-00099:000000.0000:01881
01882:-00055:+00112:-00069:000000.0000:01882
01883:-00138:+00050:-00028:000000.0000:01883
01884:-00132:+00052:-00085:000000.0000:01884
01885:-00152:+00012:-00102:000000.0000:01885
01886:-00075:+00021:-00055:000000.0000:01886
01887:-00018:+00025:+00024:000000.0000:01887
01888:+00057:+00042:+00012:000000.0000:01888
01889:+00129:+00039:+00018:000000.0000:01889
01890:+00125:+00047:+00080:000000.0000:01890
01891:+00083:+00043:+00096:000000.0000:01891
01892:+00006:+00013:+00055:000000.0000:01892
01893:-00023:-00003:+00052:000000.0000:01893
01894:-00081:+00031:+00074:000000.0000:01894
01895:-00093:+00021:+00085:000000.0000:01895
01896:-00068:+00017:-00021:000000.0000:01896
01897:-00015:+00072:-00024:000000.0000:01897
01898:+00045:+00058:+00040:000000.0000:01898
01899:+00074:+00079:-00013:000000.0000:01899
01900:+00080:+00117:-00021:000000.0000:01900
01901:+00054:+00130:+00002:000000.0000:01901
01902:+00015:+00128:+00038:000000.0000:01902
01903:-00041:+00115:-00017:000000.0000:01903
01904:-00060:+00100:-00070:000000.0000:01904
01905:-00046:+00077:-00057:000000.0000:01905
01906:+00034:+00031:-00063:000000.0000:01906
01907:+00078:+00040:-00124:000000.0000:01907
01908:+00082:+00034:-00099:000000.0000:01908
01909:-00010:+00015:-00084:000000.0000:01909
01910:-00102:-00011:-00119:000000.0000:01910
01911:-00152:-00005:-00041:000000.0000:01911
01912:-00193:-00010:+00036:000000.0000:01912
01913:-00192:-00050:+00076:000000.0000:01913
01914:-00204:-00086:+00014:000000.0000:01914
01915:-00100:-00107:-00016:000000.0000:01915
01916:+00012:-00104:+00065:000000.0000:01916
01917:+00141:-00114:+00021:000000.0000:01917
01918:+00007:-00156:+00176:000000.0000:01918
01919:-00110:-00109:+00122:000000.0000:01919
01920:-00158:-00187:+00112:000000.0000:01920
01921:-00165:-00163:-00001:000000.0000:01921
01922:-00087:-00227:+00074:000000.0000:01922
01923:+00004:-00215:-00117:000000.0000:01923
01924:+00026:-00146:-00101:000000.0000:01924
01925:+00012:-00162:-00028:000000.0000:01925
01926:+00061:-00137:-00050:000000.0000:01926
01927:+00101:-00144:-00089:000000.0000:01927
01928:+00080:-00082:-00014:000000.0000:01928
01929:+00024:-00131:+00043:000000.0000:01929
01930:-00068:-00097:-00011:000000.0000:01930
01931:-00048:-00069:+00052:000000.0000:01931
01932:-00042:-00071:+00030:000000.0000:01932
01933:-00083:-00111:+00007:000000.0000:01933
01934:-00093:-00080:-00022:000000.0000:01934
01935:-00058:-00047:+00017:000000.0000:01935
01936:-00061:-00061:+00027:000000.0000:01936
01937:-00092:+00033:+00008:000000.0000:01937
01938:-00090:+00015:+00006:000000.0000:01938
01939:-00114:+00057:+00037:000000.0000:01939
01940:-00107:+00015:-00002:000000.0000:01940
01941:-00084:+00011:+00002:000000.0000:01941
01942:-00074:+00069:+00001:000000.0000:01942
01943:-00048:-00007:+00020:000000.0000:01943
01944:-00024:-00003:-00059:000000.0000:01944
01945:+00034:-00031:-00081:000000.0000:01945
01946:+00018:-00002:-00043:000000.0000:01946
01947:-00002:+00037:-00004:000000.0000:01947
01948:-00044:-00079:-00036:000000.0000:01948
01949:-00077:-00043:-00063:000000.0000:01949
01950:-00062:-00108:-00036:000000.0000:01950
01951:-00057:-00081:+00012:000000.0000:01951
01952:-00051:-00097:-00029:000000.0000:01952
01953:+00003:-00113:-00021:000000.0000:01953
01954:-00002:-00059:-00023:000000.0000:01954
01955:-00019:-00108:-00014:000000.0000:01955
01956:-00009:-00078:-00021:000000.0000:01956
01957:-00019:-00124:+00007:000000.0000:01957
01958:+00030:-00075:-00018:000000.0000:01958
01959:+00126:-00095:+00005:000000.0000:01959
01960:+00128:-00033:-00048:000000.0000:01960
01961:+00099:-00077:-00025:000000.0000:01961
01962:+00067:-00049:-00042:000000.0000:01962
01963:-00051:-00014:+00006:000000.0000:01963
01964:-00055:-00011:+00014:000000.0000:01964
01965:-00055:-00001:+00030:000000.0000:01965
01966:-00014:-00029:+00022:000000.0000:01966
01967:+00081:+00033:-00030:000000.0000:01967
01968:+00108:+00017:-00041:000000.0000:01968
01969:+00102:+00080:-00009:000000.0000:01969
01970:+00023:+00092:-00015:000000.0000:01970
01971:-00050:+00112:-00038:000000.0000:01971
01972:-00108:+00160:-00039:000000.0000:01972
01973:-00086:+00095:+00003:000000.0000:01973
01974:+00002:+00139:+00000:000000.0000:01974
01975:+00097:+00156:-00040:000000.0000:01975
01976:+00102:+00134:-00058:000000.0000:01976
01977:+00071:+00177:-00067:000000.0000:01977
01978:+00002:+00128:-00071:000000.0000:01978
01979:+00018:+00194:-00023:000000.0000:01979
01980:-00030:+00199:+00058:000000.0000:01980
01981:-00001:+00146:+00239:000000.0000:01981
01982:+00002:+00131:+00111:000000.0000:01982
01983:-00018:+00092:+00022:000000.0000:01983
01984:+00034:+00128:-00013:000000.0000:01984
01985:+00040:+00090:-00104:000000.0000:01985
01986:+00049:+00114:-00111:000000.0000:01986
01987:+00060:+00065:-00033:000000.0000:01987
01988:+00071:+00101:+00059:000000.0000:01988
01989:+00057:+00096:+00045:000000.0000:01989
01990:+00150:+00097:+00066:000000.0000:01990
01991:+00191:+00117:+00046:000000.0000:01991
01992:+00167:+00014:+00025:000000.0000:01992
01993:+00106:+00061:-00057:000000.0000:01993
01994:+00083:+00001:+00098:000000.0000:01994
01995:+00000:+00046:+00133:000000.0000:01995
01996:-00063:+00104:-00060:000000.0000:01996
01997:-00069:+00017:-00083:000000.0000:01997
01998:-00054:+00121:-00035:000000.0000:01998
01999:-00016:+00050:-00024:000000.0000:01999
02000:+00022:+00117:-00149:000000.0000:02000
02001:+00060:+00091:-00111:000000.0000:02001
02002:+00072:+00033:-00030:000000.0000:02002
02003:+00072:+00040:-00009:000000.0000:02003
02004:+00022:+00027:-00048:000000.0000:02004
02005:-00061:+00064:+00008:000000.0000:02005
02006:-00078:+00041:-00003:000000.0000:02006
02007:-00086:+00070:+00007:000000.0000:02007
02008:-00073:+00100:+00086:000000.0000:02008
02009:-00076:+00117:+00050:000000.0000:02009
02010:-00031:+00116:+00021:000000.0000:02010
02011:+00058:+00091:-00026:000000.0000:02011
02012:+00096:+00079:+00013:000000.0000:02012
02013:+00125:+00047:+00010:000000.0000:02013
02014:+00070:+00074:-00042:000000.0000:02014
02015:+00011:+00079:-00011:000000.0000:02015
02016:-00052:+00066:-00023:000000.0000:02016
02017:-00124:+00071:-00063:000000.0000:02017
02018:-00099:+00045:+00007:000000.0000:02018
02019:-00084:+00075:+00037:000000.0000:02019
02020:-00006:+00066:-00003:000000.0000:02020
02021:+00025:+00058:-00010:000000.0000:02021
02022:+00060:+00046:+00021:000000.0000:02022
02023:+00044:+00042:+00003:000000.0000:02023
02024:+00033:+00032:-00046:000000.0000:02024
02025:-00043:+00032:-00029:000000.0000:02025
02026:-00098:+00033:-00014:000000.0000:02026
02027:-00101:+00029:-00090:000000.0000:02027
02028:-00087:-00042:-00069:000000.0000:02028
02029:-00044:-00030:-00044:000000.0000:02029
02030:-00020:-00043:-00059:000000.0000:02030
02031:+00011:-00088:-00079:000000.0000:02031
02032:-00017:-00126:-00078:000000.0000:02032
02033:-00038:-00134:+00031:000000.0000:02033
02034:-00145:-00093:+00085:000000.0000:02034
02035:-00236:-00149:+00076:000000.0000:02035
02036:-00276:-00113:+00072:000000.0000:02036
02037:-00207:-00155:+00059:000000.0000:02037
02038:-00090:-00137:+00100:000000.0000:02038
02039:-00035:-00096:+00079:000000.0000:02039
02040:+00039:-00083:+00051:000000.0000:02040
02041:+00052:-00108:+00014:000000.0000:02041
02042:+00067:-00138:+00032:000000.0000:02042
02043:+00066:-00155:+00036:000000.0000:02043
02044:+00084:-00152:-00073:000000.0000:02044
02045:+00098:-00166:-00149:000000.0000:02045
02046:+00116:-00083:-00165:000000.0000:02046
02047:+00082:-00113:-00136:000000.0000:02047
02048:+00026:-00121:-00083:000000.0000:02048
02049:-00066:-00074:-00034:000000.0000:02049
02050:-00141:-00082:-00028:000000.0000:02050
02051:-00138:-00101:-00060:000000.0000:02051
02052:-00080:-00056:-00005:000000.0000:02052
02053:-00041:-00028:+00100:000000.0000:02053
02054:-00059:-00042:+00090:000000.0000:02054
02055:-00113:+00008:+00004:000000.0000:02055
02056:-00133:+00035:+00044:000000.0000:02056
02057:-00134:+00015:+00093:000000.0000:02057
02058:-00138:-00001:+00056:000000.0000:02058
02059:-00072:+00039:-00004:000000.0000:02059
02060:-00060:+00031:-00005:000000.0000:02060
02061:-00009:+00004:-00028:000000.0000:02061
02062:+00003:+00035:-00058:000000.0000:02062
02063:-00001:+00006:-00047:000000.0000:02063
02064:+00023:-00036:-00022:000000.0000:02064
02065:+00021:-00035:-00015:000000.0000:02065
02066:-00002:-00071:-00023:000000.0000:02066
02067:-00061:-00087:-00008:000000.0000:02067
02068:-00055:-00094:+00052:000000.0000:02068
02069:-00082:-00141:-00032:000000.0000:02069
02070:-00081:-00087:-00099:000000.0000:02070
02071:+00067:-00084:-00027:000000.0000:02071
02072:+00079:-00062:+00004:000000.0000:02072
02073:+00098:-00135:-00029:000000.0000:02073
02074:+00086:-00034:-00064:000000.0000:02074
02075:+00113:-00096:-00024:000000.0000:02075
02076:+00109:-00036:+00014:000000.0000:02076
02077:+00061:-00077:-00070:000000.0000:02077
02078:+00040:-00023:-00120:000000.0000:02078
02079:+00054:-00058:+00010:000000.0000:02079
02080:+00049:-00001:+00012:000000.0000:02080
02081:+00020:+00001:-00027:000000.0000:02081
02082:+00006:-00025:-00014:000000.0000:02082
02083:+00049:+00070:+00072:000000.0000:02083
02084:+00051:+00048:+00014:000000.0000:02084
02085:+00042:+00073:+00008:000000.0000:02085
02086:+00031:+00132:+00046:000000.0000:02086
02087:-00008:+00081:+00063:000000.0000:02087
02088:-00055:+00127:+00010:000000.0000:02088
02089:-00068:+00105:-00066:000000.0000:02089
02090:-00094:+00093:-00070:000000.0000:02090
02091:-00015:+00127:-00036:000000.0000:02091
02092:+00001:+00075:-00113:000000.0000:02092
02093:+00007:+00077:-00187:000000.0000:02093
02094:+00085:+00187:-00071:000000.0000:02094
02095:+00112:+00174:+00192:000000.0000:02095
02096:+00066:+00132:+00195:000000.0000:02096
02097:+00033:+00159:-00026:000000.0000:02097
02098:+00016:+00063:+00020:000000.0000:02098
02099:+00025:+00118:+00064:000000.0000:02099
02100:+00030:+00111:+00008:000000.0000:02100
02101:+00024:+00064:-00057:000000.0000:02101
02102:-00027:+00103:+00020:000000.0000:02102
02103:+00002:+00076:+00045:000000.0000:02103
02104:+00027:+00151:+00041:000000.0000:02104
02105:+00173:+00125:+00096:000000.0000:02105
02106:+00247:+00106:+00133:000000.0000:02106
02107:+00247:+00124:+00081:000000.0000:02107
02108:+00235:+00101:+00055:000000.0000:02108
02109:+00170:+00085:+00026:000000.0000:02109
02110:+00120:+00003:+00018:000000.0000:02110
02111:+00010:+00003:+00002:000000.0000:02111
02112:-00060:-00017:-00039:000000.0000:02112
02113:-00043:+00083:-00042:000000.0000:02113
02114:-00008:+00091:-00004:000000.0000:02114
02115:+00018:+00112:-00096:000000.0000:02115
02116:+00015:+00069:-00182:000000.0000:02116
02117:+00025:+00018:-00132:000000.0000:02117
02118:+00051:+00084:-00091:000000.0000:02118
02119:+00034:+00020:-00108:000000.0000:02119
02120:-00062:+00007:-00102:000000.0000:02120
02121:-00109:+00017:-00017:000000.0000:02121
02122:-00103:+00043:+00003:000000.0000:02122
02123:-00088:+00062:+00009:000000.0000:02123
02124:-00061:+00072:+00056:000000.0000:02124
02125:-00050:+00094:+00074:000000.0000:02125
02126:+00011:+00071:+00073:000000.0000:02126
02127:+00048:+00096:+00071:000000.0000:02127
02128:+00047:+00065:+00016:000000.0000:02128
02129:+00069:+00048:+00005:000000.0000:02129
02130:+00058:+00072:+00008:000000.0000:02130
02131:+00069:+00049:-00017:000000.0000:02131
02132:+00052:+00062:-00026:000000.0000:02132
02133:-00019:+00077:-00033:000000.0000:02133
02134:-00045:+00093:-00019:000000.0000:02134
02135:-00036:+00091:-00022:000000.0000:02135
02136:-00008:+00062:-00003:000000.0000:02136
02137:-00002:+00061:+00043:000000.0000:02137
02138:+00064:+00058:+00052:000000.0000:02138
02139:+00072:+00055:-00014:000000.0000:02139
02140:+00062:+00037:-00014:000000.0000:02140
02141:-00013:+00019:-00027:000000.0000:02141
02142:-00089:+00015:-00106:000000.0000:02142
02143:-00133:+00009:-00132:000000.0000:02143
02144:-00185:-00001:-00096:000000.0000:02144
02145:-00188:-00044:-00056:000000.0000:02145
02146:-00156:-00046:-00103:000000.0000:02146
02147:-00096:-00009:-00046:000000.0000:02147
02148:-00055:-00095:+00132:000000.0000:02148
02149:-00060:-00074:+00138:000000.0000:02149
02150:-00071:-00072:+00092:000000.0000:02150
02151:-00050:-00136:+00081:000000.0000:02151
02152:+00003:-00124:+00068:000000.0000:02152
02153:-00121:-00119:+00116:000000.0000:02153
02154:-00152:-00174:+00104:000000.0000:02154
02155:-00109:-00143:+00088:000000.0000:02155
02156:-00053:-00242:+00023:000000.0000:02156
02157:-00061:-00144:-00076:000000.0000:02157
02158:-00024:-00133:-00090:000000.0000:02158
02159:+00057:-00123:-00003:000000.0000:02159
02160:+00192:-00117:+00006:000000.0000:02160
02161:+00255:-00186:-00140:000000.0000:02161
02162:+00255:-00095:-00112:000000.0000:02162
02163:+00136:-00121:-00030:000000.0000:02163
02164:+00055:-00104:-00065:000000.0000:02164
02165:-00054:-00086:-00104:000000.0000:02165
02166:-00164:-00068:+00015:000000.0000:02166
02167:-00193:-00091:+00095:000000.0000:02167
02168:-00199:-00058:+00052:000000.0000:02168
02169:-00120:-00027:+00021:000000.0000:02169
02170:-00069:-00027:+00083:000000.0000:02170
02171:-00043:+00025:+00072:000000.0000:02171
02172:-00087:+00040:+00002:000000.0000:02172
02173:-00098:+00022:-00003:000000.0000:02173
02174:-00111:+00042:+00016:000000.0000:02174
02175:-00089:+00071:+00046:000000.0000:02175
02176:-00092:+00061:-00016:000000.0000:02176
02177:-00057:-00034:-00071:000000.0000:02177
02178:-00017:+00012:-00064:000000.0000:02178
02179:+00034:+00017:+00045:000000.0000:02179
02180:+00079:-00125:+00039:000000.0000:02180
02181:+00061:+00011:-00063:000000.0000:02181
02182:+00054:-00015:+00012:000000.0000:02182
02183:-00030:-00100:+00024:000000.0000:02183
02184:-00062:-00091:-00082:000000.0000:02184
02185:-00044:-00125:-00016:000000.0000:02185
02186:-00009:-00119:+00038:000000.0000:02186
02187:+00011:-00113:-00006:000000.0000:02187
02188:+00030:-00108:-00089:000000.0000:02188
02189:+00052:-00097:-00077:000000.0000:02189
02190:+00066:-00072:-00001:000000.0000:02190
02191:+00044:-00069:-00018:000000.0000:02191
02192:+00000:-00038:-00053:000000.0000:02192
02193:+00017:-00038:+00013:000000.0000:02193
02194:+00056:-00023:+00053:000000.0000:02194
02195:+00120:+00001:+00017:000000.0000:02195
02196:+00124:-00010:+00013:000000.0000:02196
02197:+00129:+00000:+00003:000000.0000:02197
02198:+00081:+00016:+00029:000000.0000:02198
02199:+00020:+00023:+00083:000000.0000:02199
02200:-00012:+00055:+00085:000000.0000:02200
02201:-00025:+00015:+00032:000000.0000:02201
02202:+00003:+00083:+00032:000000.0000:02202
02203:+00018:+00074:+00031:000000.0000:02203
02204:+00027:+00068:-00007:000000.0000:02204
02205:+00019:+00090:-00082:000000.0000:02205
02206:-00003:+00085:-00106:000000.0000:02206
02207:-00020:+00175:-00004:000000.0000:02207
02208:-00003:+00145:+00044:000000.0000:02208
02209:+00038:+00123:+00039:000000.0000:02209
02210:+00066:+00176:+00004:000000.0000:02210
02211:+00100:+00163:+00049:000000.0000:02211
02212:+00101:+00192:+00046:000000.0000:02212
02213:+00067:+00184:-00032:000000.0000:02213
02214:+00042:+00178:-00003:000000.0000:02214
02215:+00047:+00150:+00052:000000.0000:02215
02216:+00067:+00111:+00014:000000.0000:02216
02217:+00096:+00090:-00044:000000.0000:02217
02218:+00098:+00081:-00030:000000.0000:02218
02219:+00072:+00100:+00051:000000.0000:02219
02220:+00107:+00061:-00015:000000.0000:02220
02221:+00126:+00090:-00045:000000.0000:02221
02222:+00149:+00118:-00001:000000.0000:02222
02223:+00174:+00085:+00118:000000.0000:02223
02224:+00173:+00087:+00102:000000.0000:02224
02225:+00156:+00071:+00038:000000.0000:02225
02226:+00103:+00003:-00015:000000.0000:02226
02227:+00076:+00017:+00008:000000.0000:02227
02228:+00027:+00034:-00025:000000.0000:02228
02229:-00024:+00042:-00103:000000.0000:02229
02230:-00074:+00058:-00121:000000.0000:02230
02231:-00058:+00093:-00092:000000.0000:02231
02232:-00036:+00049:-00118:000000.0000:02232
02233:+00032:+00063:-00171:000000.0000:02233
02234:+00075:+00048:-00066:000000.0000:02234
02235:+00090:+00013:+00002:000000.0000:02235
02236:+00058:+00018:-00042:000000.0000:02236
02237:+00007:+00024:-00021:000000.0000:02237
02238:-00050:+00043:+00128:000000.0000:02238
02239:-00086:+00066:+00154:000000.0000:02239
02240:-00121:+00093:+00104:000000.0000:02240
02241:-00109:+00101:+00071:000000.0000:02241
02242:-00048:+00090:+00128:000000.0000:02242
02243:+00022:+00095:+00129:000000.0000:02243
02244:+00048:+00080:-00002:000000.0000:02244
02245:+00089:+00096:-00009:000000.0000:02245
02246:+00102:+00044:-00005:000000.0000:02246
02247:+00089:+00059:-00108:000000.0000:02247
02248:+00013:+00060:-00114:000000.0000:02248
02249:-00034:+00074:-00087:000000.0000:02249
02250:-00028:+00083:-00026:000000.0000:02250
02251:-00021:+00082:-00011:000000.0000:02251
02252:+00006:+00089:-00010:000000.0000:02252
02253:+00016:+00082:+00015:000000.0000:02253
02254:+00064:+00066:+00051:000000.0000:02254
02255:+00046:+00037:+00029:000000.0000:02255
02256:+00034:+00053:+00015:000000.0000:02256
02257:-00042:+00039:+00012:000000.0000:02257
02258:-00140:+00043:-00008:000000.0000:02258
02259:-00167:+00040:-00018:000000.0000:02259
02260:-00218:-00030:-00006:000000.0000:02260
02261:-00164:-00050:-00019:000000.0000:02261
02262:-00117:-00052:-00042:000000.0000:02262
02263:-00031:-00026:-00013:000000.0000:02263
02264:+00066:-00025:+00082:000000.0000:02264
02265:+00083:-00062:+00047:000000.0000:02265
02266:+00033:-00084:+00052:000000.0000:02266
02267:-00014:-00109:+00083:000000.0000:02267
02268:-00021:-00102:+00072:000000.0000:02268
02269:-00109:-00128:+00044:000000.0000:02269
02270:-00126:-00181:+00047:000000.0000:02270
02271:-00120:-00153:+00060:000000.0000:02271
02272:-00102:-00148:+00013:000000.0000:02272
02273:-00049:-00161:-00057:000000.0000:02273
02274:-00006:-00128:+00000:000000.0000:02274
02275:+00029:-00151:+00036:000000.0000:02275
02276:+00050:-00134:-00005:000000.0000:02276
02277:+00026:-00099:-00040:000000.0000:02277
02278:+00035:-00092:-00011:000000.0000:02278
02279:+00023:-00073:-00016:000000.0000:02279
02280:+00000:-00087:-00021:000000.0000:02280
02281:+00039:-00040:-00002:000000.0000:02281
02282:+00018:-00088:+00030:000000.0000:02282
02283:+00019:-00074:-00020:000000.0000:02283
02284:-00024:-00025:-00043:000000.0000:02284
02285:-00058:-00068:+00066:000000.0000:02285
02286:-00090:-00055:+00046:000000.0000:02286
02287:-00132:-00047:+00019:000000.0000:02287
02288:-00171:-00047:+00024:000000.0000:02288
02289:-00128:-00051:-00017:000000.0000:02289
02290:-00103:+00010:-00011:000000.0000:02290
02291:-00066:-00002:+00033:000000.0000:02291
02292:-00031:-00010:+00010:000000.0000:02292
02293:+00030:-00028:-00011:000000.0000:02293
02294:+00048:+00022:+00027:000000.0000:02294
02295:+00059:-00023:+00043:000000.0000:02295
02296:+00048:-00014:+00017:000000.0000:02296
02297:-00011:-00011:-00035:000000.0000:02297
02298:-00031:+00002:-00010:000000.0000:02298
02299:-00049:-00014:+00039:000000.0000:02299
02300:-00043:-00022:+00010:000000.0000:02300
02301:-00044:-00026:+00016:000000.0000:02301
02302:+00008:-00093:+00006:000000.0000:02302
02303:+00024:-00072:-00057:000000.0000:02303
02304:+00032:-00078:-00041:000000.0000:02304
02305:+00008:-00034:-00033:000000.0000:02305
02306:+00009:-00057:+00004:000000.0000:02306
02307:-00019:-00064:-00004:000000.0000:02307
02308:+00009:-00023:-00001:000000.0000:02308
02309:+00095:-00050:-00004:000000.0000:02309
02310:+00120:-00041:+00010:000000.0000:02310
02311:+00197:-00006:-00014:000000.0000:02311
02312:+00233:-00015:-00004:000000.0000:02312
02313:+00203:-00031:+00011:000000.0000:02313
02314:+00075:-00017:-00005:000000.0000:02314
02315:+00006:+00012:+00055:000000.0000:02315
02316:-00007:-00020:+00063:000000.0000:02316
02317:-00001:-00012:+00043:000000.0000:02317
02318:+00030:+00016:+00065:000000.0000:02318
02319:+00057:+00015:+00037:000000.0000:02319
02320:+00073:+00033:-00016:000000.0000:02320
02321:+00064:+00054:-00022:000000.0000:02321
02322:+00055:+00067:-00011:000000.0000:02322
02323:+00027:+00129:+00003:000000.0000:02323
02324:+00042:+00107:+00085:000000.0000:02324
02325:+00045:+00117:+00111:000000.0000:02325
02326:+00058:+00094:+00097:000000.0000:02326
02327:+00113:+00113:+00005:000000.0000:02327
02328:+00112:+00091:-00037:000000.0000:02328
02329:+00074:+00080:-00051:000000.0000:02329
02330:+00058:+00128:+00022:000000.0000:02330
02331:+00047:+00148:+00027:000000.0000:02331
02332:+00062:+00121:+00103:000000.0000:02332
02333:+00173:+00221:+00192:000000.0000:02333
02334:+00209:+00221:+00208:000000.0000:02334
02335:+00247:+00157:+00091:000000.0000:02335
02336:+00241:+00076:+00025:000000.0000:02336
02337:+00216:+00048:+00009:000000.0000:02337
02338:+00099:+00042:-00023:000000.0000:02338
02339:-00024:-00002:-00098:000000.0000:02339
02340:-00054:+00014:-00106:000000.0000:02340
02341:-00066:+00063:-00076:000000.0000:02341
02342:+00041:+00113:-00088:000000.0000:02342
02343:+00074:+00128:-00079:000000.0000:02343
02344:+00159:+00080:-00055:000000.0000:02344
02345:+00115:+00089:-00073:000000.0000:02345
02346:+00063:+00046:-00063:000000.0000:02346
02347:-00093:+00045:-00011:000000.0000:02347
02348:-00184:+00010:+00008:000000.0000:02348
02349:-00188:+00010:+00023:000000.0000:02349
02350:-00152:+00067:+00098:000000.0000:02350
02351:-00009:+00029:+00076:000000.0000:02351
02352:+00053:+00056:+00059:000000.0000:02352
02353:+00133:+00045:+00063:000000.0000:02353
02354:+00154:+00034:+00113:000000.0000:02354
02355:+00103:+00060:+00071:000000.0000:02355
02356:+00023:+00016:+00044:000000.0000:02356
02357:-00026:+00044:+00045:000000.0000:02357
02358:-00108:+00040:+00033:000000.0000:02358
02359:-00096:+00054:-00027:000000.0000:02359
02360:-00067:+00028:-00053:000000.0000:02360
02361:-00009:+00029:-00019:000000.0000:02361
02362:+00056:+00080:-00014:000000.0000:02362
02363:+00077:+00058:-00029:000000.0000:02363
02364:+00091:+00060:-00011:000000.0000:02364
02365:+00091:+00102:+00075:000000.0000:02365
02366:+00073:+00070:-00014:000000.0000:02366
02367:+00053:+00075:-00066:000000.0000:02367
02368:+00003:+00030:-00074:000000.0000:02368
02369:-00045:+00102:-00006:000000.0000:02369
02370:-00081:+00070:-00029:000000.0000:02370
02371:-00084:-00024:-00120:000000.0000:02371
02372:-00092:-00005:-00045:000000.0000:02372
02373:-00078:-00044:-00001:000000.0000:02373
02374:-00034:-00050:-00060:000000.0000:02374
02375:-00021:-00010:-00015:000000.0000:02375
02376:-00019:+00016:+00061:000000.0000:02376
02377:+00005:-00014:+00163:000000.0000:02377
02378:-00050:+00010:+00132:000000.0000:02378
02379:-00094:+00021:+00125:000000.0000:02379
02380:-00063:-00010:+00164:000000.0000:02380
02381:-00052:-00035:+00056:000000.0000:02381
02382:-00071:-00074:+00038:000000.0000:02382
02383:-00065:-00086:+00062:000000.0000:02383
02384:-00063:-00090:+00008:000000.0000:02384
02385:-00083:-00068:-00038:000000.0000:02385
02386:-00124:-00092:-00010:000000.0000:02386
02387:-00134:-00149:-00019:000000.0000:02387
02388:-00120:-00142:-00076:000000.0000:02388
02389:-00057:-00078:-00066:000000.0000:02389
02390:-00035:-00124:-00008:000000.0000:02390
02391:+00019:-00093:-00033:000000.0000:02391
02392:+00017:-00078:-00062:000000.0000:02392
02393:+00022:-00029:+00031:000000.0000:02393
02394:+00037:-00049:+00062:000000.0000:02394
02395:-00008:-00064:+00002:000000.0000:02395
02396:-00040:-00045:+00043:000000.0000:02396
02397:-00052:-00082:+00096:000000.0000:02397
02398:-00095:-00026:-00002:000000.0000:02398
02399:-00089:-00062:+00010:000000.0000:02399
02400:-00058:-00088:+00057:000000.0000:02400
02401:-00031:-00039:+00052:000000.0000:02401
02402:-00022:-00054:-00013:000000.0000:02402
02403:-00040:-00006:+00036:000000.0000:02403
02404:-00064:-00006:+00088:000000.0000:02404
02405:-00060:-00029:+00012:000000.0000:02405
02406:-00031:-00010:+00024:000000.0000:02406
02407:+00015:+00001:+00064:000000.0000:02407
02408:+00049:+00024:+00023:000000.0000:02408
02409:+00072:-00030:-00033:000000.0000:02409
02410:+00097:+00036:+00005:000000.0000:02410
02411:+00078:-00004:+00005:000000.0000:02411
02412:+00014:-00024:+00005:000000.0000:02412
02413:+00031:+00028:-00022:000000.0000:02413
02414:+00014:+00053:-00012:000000.0000:02414
02415:-00036:-00048:-00050:000000.0000:02415
02416:-00067:+00021:-00090:000000.0000:02416
02417:-00062:-00034:-00011:000000.0000:02417
02418:-00012:-00033:-00016:000000.0000:02418
02419:+00027:-00065:-00034:000000.0000:02419
02420:+00047:-00020:-00012:000000.0000:02420
02421:+00082:-00024:+00043:000000.0000:02421
02422:+00004:-00020:+00016:000000.0000:02422
02423:-00047:-00032:-00015:000000.0000:02423
02424:-00075:-00027:+00058:000000.0000:02424
02425:-00032:+00025:+00121:000000.0000:02425
02426:+00019:-00013:+00057:000000.0000:02426
02427:+00068:-00003:+00037:000000.0000:02427
02428:+00123:+00000:+00084:000000.0000:02428
02429:+00156:+00052:+00071:000000.0000:02429
02430:+00152:-00029:-00012:000000.0000:02430
02431:+00116:+00035:+00022:000000.0000:02431
02432:+00061:+00039:+00108:000000.0000:02432
02433:-00004:+00020:+00073:000000.0000:02433
02434:-00042:+00067:-00061:000000.0000:02434
02435:-00043:+00020:+00003:000000.0000:02435
02436:-00017:+00068:+00013:000000.0000:02436
02437:+00043:+00045:-00083:000000.0000:02437
02438:+00079:+00068:+00007:000000.0000:02438
02439:+00117:+00133:+00159:000000.0000:02439
02440:+00152:+00109:+00176:000000.0000:02440
02441:+00155:+00078:-00053:000000.0000:02441
02442:+00159:+00067:-00054:000000.0000:02442
02443:+00124:+00148:+00072:000000.0000:02443
02444:+00110:+00064:-00071:000000.0000:02444
02445:+00020:+00032:-00111:000000.0000:02445
02446:-00034:+00047:+00029:000000.0000:02446
02447:-00032:+00063:+00098:000000.0000:02447
02448:+00078:+00158:+00053:000000.0000:02448
02449:+00269:+00141:+00045:000000.0000:02449
02450:+00321:+00164:+00177:000000.0000:02450
02451:+00406:+00164:+00163:000000.0000:02451
02452:+00288:+00088:+00021:000000.0000:02452
02453:+00201:+00085:-00010:000000.0000:02453
02454:-00018:+00019:-00011:000000.0000:02454
02455:-00135:-00016:-00050:000000.0000:02455
02456:-00172:+00031:-00084:000000.0000:02456
02457:-00054:+00018:-00092:000000.0000:02457
02458:+00089:+00091:-00058:000000.0000:02458
02459:+00164:+00134:-00042:000000.0000:02459
02460:+00235:+00112:-00083:000000.0000:02460
02461:+00174:+00068:-00149:000000.0000:02461
02462:+00111:+00054:-00121:000000.0000:02462
02463:-00108:+00016:-00011:000000.0000:02463
02464:-00224:-00039:-00005:000000.0000:02464
02465:-00226:-00018:-00030:000000.0000:02465
02466:-00161:+00031:+00048:000000.0000:02466
02467:-00048:+00018:+00061:000000.0000:02467
02468:+00050:+00033:+00041:000000.0000:02468
02469:+00157:+00047:+00018:000000.0000:02469
02470:+00178:+00029:+00092:000000.0000:02470
02471:+00158:+00016:+00130:000000.0000:02471
02472:+00011:+00008:+00062:000000.0000:02472
02473:-00091:+00020:+00057:000000.0000:02473
02474:-00111:+00021:+00026:000000.0000:02474
02475:-00109:+00042:-00022:000000.0000:02475
02476:-00036:+00042:-00039:000000.0000:02476
02477:+00003:+00045:-00063:000000.0000:02477
02478:+00068:+00034:-00042:000000.0000:02478
02479:+00116:+00047:-00007:000000.0000:02479
02480:+00106:+00059:-00009:000000.0000:02480
02481:+00106:+00057:-00008:000000.0000:02481
02482:+00044:+00066:-00044:000000.0000:02482
02483:+00010:+00047:-00044:000000.0000:02483
02484:-00018:+00044:-00055:000000.0000:02484
02485:-00026:+00057:-00086:000000.0000:02485
02486:-00043:+00037:-00111:000000.0000:02486
02487:-00048:+00008:-00105:000000.0000:02487
02488:-00039:-00015:-00037:000000.0000:02488
02489:-00047:-00045:-00040:000000.0000:02489
02490:-00016:-00031:-00006:000000.0000:02490
02491:-00015:-00044:+00043:000000.0000:02491
02492:-00062:-00031:+00037:000000.0000:02492
02493:-00057:-00012:+00037:000000.0000:02493
02494:-00051:-00042:+00039:000000.0000:02494
02495:-00023:-00024:+00028:000000.0000:02495
02496:-00013:-00047:+00086:000000.0000:02496
02497:-00034:-00020:+00133:000000.0000:02497
02498:-00087:-00008:+00076:000000.0000:02498
02499:-00114:-00024:+00020:000000.0000:02499
02500:-00129:-00117:-00003:000000.0000:02500
02501:-00134:-00172:+00014:000000.0000:02501
02502:-00155:-00114:+00019:000000.0000:02502
02503:-00118:-00086:+00009:000000.0000:02503
02504:-00124:-00068:-00003:000000.0000:02504
02505:-00127:-00118:-00088:000000.0000:02505
02506:-00124:-00072:-00071:000000.0000:02506
02507:-00057:-00097:-00011:000000.0000:02507
02508:-00019:-00061:+00011:000000.0000:02508
02509:+00035:-00038:-00021:000000.0000:02509
02510:+00080:-00075:+00002:000000.0000:02510
02511:+00070:-00023:+00070:000000.0000:02511
02512:+00053:-00057:+00037:000000.0000:02512
02513:-00032:-00059:-00006:000000.0000:02513
02514:-00063:-00078:-00008:000000.0000:02514
02515:-00056:-00059:+00047:000000.0000:02515
02516:-00059:-00059:+00118:000000.0000:02516
02517:-00056:-00066:+00082:000000.0000:02517
02518:-00069:-00027:+00002:000000.0000:02518
02519:-00062:-00075:+00036:000000.0000:02519
02520:-00050:-00015:+00120:000000.0000:02520
02521:-00045:+00026:+00130:000000.0000:02521
02522:-00060:-00015:+00079:000000.0000:02522
02523:-00046:+00027:+00005:000000.0000:02523
02524:-00013:+00014:+00004:000000.0000:02524
02525:+00037:+00038:+00004:000000.0000:02525
02526:+00057:-00027:-00056:000000.0000:02526
02527:+00057:+00024:-00089:000000.0000:02527
02528:+00070:+00003:-00063:000000.0000:02528
02529:-00014:+00026:-00043:000000.0000:02529
02530:-00007:-00023:-00041:000000.0000:02530
02531:-00033:-00065:-00107:000000.0000:02531
02532:-00030:+00007:-00107:000000.0000:02532
02533:+00011:-00042:-00051:000000.0000:02533
02534:+00000:-00037:-00021:000000.0000:02534
02535:-00002:-00014:-00050:000000.0000:02535
02536:-00009:-00043:-00017:000000.0000:02536
02537:+00022:-00084:-00001:000000.0000:02537
02538:+00006:+00002:-00003:000000.0000:02538
02539:-00010:-00032:+00024:000000.0000:02539
02540:-00064:-00024:+00002:000000.0000:02540
02541:-00038:+00000:+00023:000000.0000:02541
02542:-00029:-00002:+00034:000000.0000:02542
02543:+00024:+00047:+00038:000000.0000:02543
02544:+00068:+00063:+00018:000000.0000:02544
02545:+00060:+00049:+00033:000000.0000:02545
02546:+00140:-00001:+00057:000000.0000:02546
02547:+00157:+00031:+00097:000000.0000:02547
02548:+00138:+00031:+00067:000000.0000:02548
02549:+00107:-00013:+00031:000000.0000:02549
02550:+00046:+00102:+00001:000000.0000:02550
02551:+00023:+00060:+00037:000000.0000:02551
02552:-00076:+00070:+00013:000000.0000:02552
02553:-00057:+00097:+00005:000000.0000:02553
02554:-00033:+00090:-00020:000000.0000:02554
02555:+00085:+00080:-00049:000000.0000:02555
02556:+00122:+00115:-00080:000000.0000:02556
02557:+00164:+00122:-00040:000000.0000:02557
02558:+00181:+00103:+00037:000000.0000:02558
02559:+00161:+00086:+00113:000000.0000:02559
02560:+00128:+00122:-00027:000000.0000:02560
02561:+00037:+00034:-00091:000000.0000:02561
02562:-00012:+00096:-00057:000000.0000:02562
02563:+00011:+00066:+00077:000000.0000:02563
02564:+00103:+00038:+00063:000000.0000:02564
02565:+00231:-00019:+00113:000000.0000:02565
02566:+00295:-00020:+00253:000000.0000:02566
02567:+00287:+00046:+00217:000000.0000:02567
02568:+00238:+00062:+00096:000000.0000:02568
02569:+00150:+00053:+00014:000000.0000:02569
02570:+00010:+00118:+00001:000000.0000:02570
02571:-00070:+00097:-00052:000000.0000:02571
02572:-00102:+00134:-00034:000000.0000:02572
02573:-00121:+00080:-00028:000000.0000:02573
02574:-00004:+00108:-00089:000000.0000:02574
02575:+00100:+00092:-00168:000000.0000:02575
02576:+00211:+00067:-00130:000000.0000:02576
02577:+00253:+00068:-00019:000000.0000:02577
02578:+00169:+00052:-00027:000000.0000:02578
02579:-00008:+00074:-00008:000000.0000:02579
02580:-00175:+00067:+00023:000000.0000:02580
02581:-00264:+00067:+00029:000000.0000:02581
02582:-00306:+00112:+00019:000000.0000:02582
02583:-00193:+00064:+00013:000000.0000:02583
02584:-00122:+00080:+00036:000000.0000:02584
02585:+00069:+00057:+00007:000000.0000:02585
02586:+00195:+00044:-00023:000000.0000:02586
02587:+00215:+00049:+00010:000000.0000:02587
02588:+00179:+00009:+00007:000000.0000:02588
02589:+00091:+00055:-00032:000000.0000:02589
02590:+00044:+00052:-00049:000000.0000:02590
02591:-00073:-00001:-00024:000000.0000:02591
02592:-00143:-00002:-00004:000000.0000:02592
02593:-00126:+00010:+00038:000000.0000:02593
02594:-00036:-00001:+00054:000000.0000:02594
02595:+00072:+00009:+00033:000000.0000:02595
02596:+00120:+00023:+00036:000000.0000:02596
02597:+00163:+00013:+00051:000000.0000:02597
02598:+00130:+00000:-00002:000000.0000:02598
02599:+00064:+00012:-00034:000000.0000:02599
02600:-00092:+00017:-00077:000000.0000:02600
02601:-00150:-00006:-00045:000000.0000:02601
02602:-00162:-00014:-00038:000000.0000:02602
02603:-00099:-00018:-00104:000000.0000:02603
02604:-00014:-00048:-00086:000000.0000:02604
02605:+00042:-00038:-00085:000000.0000:02605
02606:+00120:-00076:-00085:000000.0000:02606
02607:+00124:-00054:-00057:000000.0000:02607
02608:+00092:-00052:-00011:000000.0000:02608
02609:-00014:-00045:+00045:000000.0000:02609
02610:-00158:-00011:+00085:000000.0000:02610
02611:-00197:-00005:+00079:000000.0000:02611
02612:-00244:-00045:+00097:000000.0000:02612
02613:-00173:-00013:+00059:000000.0000:02613
02614:-00085:-00023:+00065:000000.0000:02614
02615:-00037:+00025:+00046:000000.0000:02615
02616:+00005:-00004:+00066:000000.0000:02616
02617:-00031:-00049:+00050:000000.0000:02617
02618:-00116:-00072:-00014:000000.0000:02618
02619:-00170:-00098:+00006:000000.0000:02619
02620:-00133:-00088:+00023:000000.0000:02620
02621:-00090:-00006:-00030:000000.0000:02621
02622:-00050:-00087:-00083:000000.0000:02622
02623:-00018:-00050:-00124:000000.0000:02623
02624:-00017:-00022:-00095:000000.0000:02624
02625:-00004:-00040:-00109:000000.0000:02625
02626:+00011:-00071:-00096:000000.0000:02626
02627:+00024:-00008:-00042:000000.0000:02627
02628:+00019:-00056:+00056:000000.0000:02628
02629:-00010:-00073:+00034:000000.0000:02629
02630:-00061:-00044:-00022:000000.0000:02630
02631:-00069:-00024:+00013:000000.0000:02631
02632:-00065:-00076:+00076:000000.0000:02632
02633:-00075:-00053:+00127:000000.0000:02633
02634:-00026:-00059:+00113:000000.0000:02634
02635:-00013:-00051:+00086:000000.0000:02635
02636:-00005:-00050:+00076:000000.0000:02636
02637:-00015:-00030:+00043:000000.0000:02637
02638:-00031:-00017:+00028:000000.0000:02638
02639:-00042:-00003:+00041:000000.0000:02639
02640:-00057:+00037:+00014:000000.0000:02640
02641:-00044:+00026:-00005:000000.0000:02641
02642:-00031:+00020:-00035:000000.0000:02642
02643:+00007:+00058:-00012:000000.0000:02643
02644:+00030:+00032:-00009:000000.0000:02644
02645:+00036:+00022:-00079:000000.0000:02645
02646:+00014:+00016:-00017:000000.0000:02646
02647:+00051:-00032:-00036:000000.0000:02647
02648:-00020:+00003:-00111:000000.0000:02648
02649:+00041:-00015:-00071:000000.0000:02649
02650:+00066:+00039:-00102:000000.0000:02650
02651:+00015:-00073:-00090:000000.0000:02651
02652:-00017:-00014:-00120:000000.0000:02652
02653:+00023:-00036:-00051:000000.0000:02653
02654:-00009:-00015:+00012:000000.0000:02654
02655:-00033:-00015:-00078:000000.0000:02655
02656:-00059:-00022:-00105:000000.0000:02656
02657:-00024:-00012:-00003:000000.0000:02657
02658:-00002:-00014:+00100:000000.0000:02658
02659:+00014:-00027:+00049:000000.0000:02659
02660:+00025:+00042:+00024:000000.0000:02660
02661:+00050:+00051:+00072:000000.0000:02661
02662:+00078:+00052:+00065:000000.0000:02662
02663:+00084:+00050:+00102:000000.0000:02663
02664:+00100:+00072:+00114:000000.0000:02664
02665:+00092:+00063:+00120:000000.0000:02665
02666:+00094:+00054:+00059:000000.0000:02666
02667:+00079:+00096:+00020:000000.0000:02667
02668:+00014:+00099:+00036:000000.0000:02668
02669:-00023:+00096:-00014:000000.0000:02669
02670:-00058:+00081:-00092:000000.0000:02670
02671:-00079:+00057:-00072:000000.0000:02671
02672:-00026:+00063:-00033:000000.0000:02672
02673:+00005:+00035:-00123:000000.0000:02673
02674:+00040:+00006:-00137:000000.0000:02674
02675:+00061:-00030:-00109:000000.0000:02675
02676:+00072:+00024:-00102:000000.0000:02676
02677:+00116:+00019:-00082:000000.0000:02677
02678:+00113:+00002:+00081:000000.0000:02678
02679:+00091:+00052:+00176:000000.0000:02679
02680:+00116:+00045:+00107:000000.0000:02680
02681:+00090:+00024:+00027:000000.0000:02681
02682:+00112:+00040:+00086:000000.0000:02682
02683:+00143:-00007:+00098:000000.0000:02683
02684:+00098:-00029:+00050:000000.0000:02684
02685:+00053:-00008:+00039:000000.0000:02685
02686:-00055:-00025:+00047:000000.0000:02686
02687:-00096:+00011:+00070:000000.0000:02687
02688:-00095:+00022:+00047:000000.0000:02688
02689:-00050:+00010:+00044:000000.0000:02689
02690:+00031:+00041:+00063:000000.0000:02690
02691:+00067:+00092:+00104:000000.0000:02691
02692:+00037:+00087:+00100:000000.0000:02692
02693:-00064:+00073:-00008:000000.0000:02693
02694:-00070:+00097:-00092:000000.0000:02694
02695:-00042:+00003:-00039:000000.0000:02695
02696:-00011:+00080:-00026:000000.0000:02696
02697:-00034:+00066:-00089:000000.0000:02697
02698:-00007:+00034:-00098:000000.0000:02698
02699:+00011:+00071:-00106:000000.0000:02699
02700:+00011:+00065:-00039:000000.0000:02700
02701:+00017:+00100:-00016:000000.0000:02701
02702:+00008:+00033:+00004:000000.0000:02702
02703:-00024:+00058:-00007:000000.0000:02703
02704:-00043:+00019:-00028:000000.0000:02704
02705:-00024:+00034:+00011:000000.0000:02705
02706:-00017:+00036:+00008:000000.0000:02706
02707:-00004:+00009:-00014:000000.0000:02707
02708:+00025:+00017:+00015:000000.0000:02708
02709:+00036:+00004:+00052:000000.0000:02709
02710:+00019:-00011:+00057:000000.0000:02710
02711:-00020:+00012:+00038:000000.0000:02711
02712:-00031:+00006:+00039:000000.0000:02712
02713:-00041:-00002:+00033:000000.0000:02713
02714:-00058:-00022:+00027:000000.0000:02714
02715:-00075:-00023:+00047:000000.0000:02715
02716:-00043:-00036:+00068:000000.0000:02716
02717:-00006:-00023:+00025:000000.0000:02717
02718:+00022:-00021:+00025:000000.0000:02718
02719:+00036:-00005:+00012:000000.0000:02719
02720:-00001:-00002:+00025:000000.0000:02720
02721:-00017:+00008:-00023:000000.0000:02721
02722:-00021:-00012:-00019:000000.0000:02722
02723:-00047:+00029:-00006:000000.0000:02723
02724:-00028:+00050:-00077:000000.0000:02724
02725:-00049:+00038:-00066:000000.0000:02725
02726:-00070:+00052:-00054:000000.0000:02726
02727:-00107:+00051:-00040:000000.0000:02727
02728:-00127:+00003:-00034:000000.0000:02728
02729:-00142:-00012:-00024:000000.0000:02729
02730:-00134:+00012:-00026:000000.0000:02730
02731:-00147:-00024:+00005:000000.0000:02731
02732:-00152:-00073:-00003:000000.0000:02732
02733:-00113:-00038:-00012:000000.0000:02733
02734:-00053:-00026:+00025:000000.0000:02734
02735:-00004:-00014:+00075:000000.0000:02735
02736:+00027:+00024:+00072:000000.0000:02736
02737:+00026:+00001:+00000:000000.0000:02737
02738:+00021:-00006:+00023:000000.0000:02738
02739:+00036:-00038:+00020:000000.0000:02739
02740:+00030:-00044:-00012:000000.0000:02740
02741:+00034:-00080:-00003:000000.0000:02741
02742:+00023:-00059:+00069:000000.0000:02742
02743:+00021:-00053:+00030:000000.0000:02743
02744:+00034:-00046:+00000:000000.0000:02744
02745:+00036:-00007:+00056:000000.0000:02745
02746:-00017:-00023:+00139:000000.0000:02746
02747:-00077:-00010:+00162:000000.0000:02747
02748:-00071:-00005:+00137:000000.0000:02748
02749:-00086:+00003:+00148:000000.0000:02749
02750:-00066:-00011:+00087:000000.0000:02750
02751:-00026:+00003:+00031:000000.0000:02751
02752:+00006:+00016:+00020:000000.0000:02752
02753:+00035:+00040:-00018:000000.0000:02753
02754:+00041:+00030:-00023:000000.0000:02754
02755:+00029:+00023:-00078:000000.0000:02755
02756:-00003:+00017:-00091:000000.0000:02756
02757:-00003:+00041:-00047:000000.0000:02757
02758:-00054:+00001:-00116:000000.0000:02758
02759:-00039:+00002:-00106:000000.0000:02759
02760:-00035:-00028:-00039:000000.0000:02760
02761:+00020:-00026:-00037:000000.0000:02761
02762:+00060:-00029:-00075:000000.0000:02762
02763:+00045:-00057:+00023:000000.0000:02763
02764:+00094:-00011:+00067:000000.0000:02764
02765:+00059:-00057:+00014:000000.0000:02765
02766:+00048:+00004:-00023:000000.0000:02766
02767:+00066:-00004:+00083:000000.0000:02767
02768:+00064:-00014:+00062:000000.0000:02768
02769:+00067:+00024:+00013:000000.0000:02769
02770:+00101:+00001:+00026:000000.0000:02770
02771:+00110:+00043:+00030:000000.0000:02771
02772:+00083:+00038:+00079:000000.0000:02772
02773:+00044:+00035:+00045:000000.0000:02773
02774:+00014:+00042:+00057:000000.0000:02774
02775:-00013:+00037:+00081:000000.0000:02775
02776:+00026:+00059:+00058:000000.0000:02776
02777:+00043:+00054:+00051:000000.0000:02777
02778:+00050:+00029:+00037:000000.0000:02778
02779:+00044:+00065:+00017:000000.0000:02779
02780:+00048:+00048:+00035:000000.0000:02780
02781:+00032:+00109:-00003:000000.0000:02781
02782:+00046:+00085:-00007:000000.0000:02782
02783:+00050:+00077:-00028:000000.0000:02783
02784:+00065:+00116:-00016:000000.0000:02784
02785:+00057:+00060:+00022:000000.0000:02785
02786:+00066:+00088:-00066:000000.0000:02786
02787:+00042:+00083:-00119:000000.0000:02787
02788:+00045:+00072:-00047:000000.0000:02788
02789:+00068:+00060:+00014:000000.0000:02789
02790:+00087:+00058:+00035:000000.0000:02790
02791:+00175:+00044:+00095:000000.0000:02791
02792:+00196:+00071:+00196:000000.0000:02792
02793:+00227:+00039:+00185:000000.0000:02793
02794:+00218:+00000:+00092:000000.0000:02794
02795:+00170:-00010:+00110:000000.0000:02795
02796:+00105:+00002:+00119:000000.0000:02796
02797:+00051:+00052:+00018:000000.0000:02797
02798:+00000:+00018:-00034:000000.0000:02798
02799:+00006:+00043:+00035:000000.0000:02799
02800:+00050:+00074:-00033:000000.0000:02800
02801:+00076:+00000:-00164:000000.0000:02801
02802:+00134:+00000:-00129:000000.0000:02802
02803:+00126:+00024:+00024:000000.0000:02803
02804:+00111:+00027:+00003:000000.0000:02804
02805:+00008:+00013:-00021:000000.0000:02805
02806:-00148:+00008:-00025:000000.0000:02806
02807:-00232:+00008:+00035:000000.0000:02807
02808:-00260:-00012:+00085:000000.0000:02808
02809:-00189:+00038:+00097:000000.0000:02809
02810:-00116:+00005:+00015:000000.0000:02810
02811:-00007:+00003:+00021:000000.0000:02811
02812:+00068:+00019:+00085:000000.0000:02812
02813:+00068:-00077:+00039:000000.0000:02813
02814:+00046:-00005:-00046:000000.0000:02814
02815:+00035:+00020:-00013:000000.0000:02815
02816:-00004:+00015:+00082:000000.0000:02816
02817:-00051:+00032:+00036:000000.0000:02817
02818:-00028:+00027:-00056:000000.0000:02818
02819:-00008:+00054:+00056:000000.0000:02819
02820:+00057:-00001:+00092:000000.0000:02820
02821:+00125:+00016:+00036:000000.0000:02821
02822:+00119:-00022:+00034:000000.0000:02822
02823:+00102:+00026:+00097:000000.0000:02823
02824:+00050:+00001:+00097:000000.0000:02824
02825:-00033:+00027:-00055:000000.0000:02825
02826:-00090:+00007:-00088:000000.0000:02826
02827:-00114:-00042:+00020:000000.0000:02827
02828:-00157:-00036:-00004:000000.0000:02828
02829:-00117:-00066:-00055:000000.0000:02829
02830:-00073:-00039:-00031:000000.0000:02830
02831:-00033:-00064:+00097:000000.0000:02831
02832:+00049:-00044:+00062:000000.0000:02832
02833:+00015:-00039:+00001:000000.0000:02833
02834:+00023:-00019:+00099:000000.0000:02834
02835:+00007:-00043:+00140:000000.0000:02835
02836:-00080:-00010:+00074:000000.0000:02836
02837:-00085:+00008:+00112:000000.0000:02837
02838:-00096:-00037:+00125:000000.0000:02838
02839:-00078:-00007:+00045:000000.0000:02839
02840:-00049:-00029:-00004:000000.0000:02840
02841:+00002:+00001:+00004:000000.0000:02841
02842:+00005:+00029:+00050:000000.0000:02842
02843:-00009:+00054:-00031:000000.0000:02843
02844:-00083:+00048:-00008:000000.0000:02844
02845:-00151:-00002:+00016:000000.0000:02845
02846:-00130:+00005:-00030:000000.0000:02846
02847:-00124:-00075:-00060:000000.0000:02847
02848:-00068:-00035:-00061:000000.0000:02848
02849:-00064:-00006:-00014:000000.0000:02849
02850:-00041:-00062:-00002:000000.0000:02850
02851:-00111:-00004:-00017:000000.0000:02851
02852:-00128:-00032:+00021:000000.0000:02852
02853:-00160:-00035:+00017:000000.0000:02853
02854:-00135:-00009:+00005:000000.0000:02854
02855:-00112:-00026:+00001:000000.0000:02855
02856:-00019:-00001:+00036:000000.0000:02856
02857:+00063:+00001:+00015:000000.0000:02857
02858:+00083:+00000:+00005:000000.0000:02858
02859:+00029:-00024:-00032:000000.0000:02859
02860:-00053:-00020:+00039:000000.0000:02860
02861:-00068:-00016:+00102:000000.0000:02861
02862:-00092:-00069:+00100:000000.0000:02862
02863:-00050:-00037:+00103:000000.0000:02863
02864:-00009:-00060:+00105:000000.0000:02864
02865:-00001:-00034:+00089:000000.0000:02865
02866:+00017:-00037:+00113:000000.0000:02866
02867:+00033:-00019:+00088:000000.0000:02867
02868:+00022:+00039:+00044:000000.0000:02868
02869:-00012:+00021:+00025:000000.0000:02869
02870:-00023:+00068:-00017:000000.0000:02870
02871:-00034:+00019:-00011:000000.0000:02871
02872:-00015:+00055:-00019:000000.0000:02872
02873:+00020:+00044:-00091:000000.0000:02873
02874:+00038:+00024:-00122:000000.0000:02874
02875:+00043:+00047:-00050:000000.0000:02875
02876:+00050:+00062:-00021:000000.0000:02876
02877:+00034:+00039:-00022:000000.0000:02877
02878:-00034:+00054:-00027:000000.0000:02878
02879:-00059:+00060:+00029:000000.0000:02879
02880:-00085:+00021:+00027:000000.0000:02880
02881:-00055:+00009:-00043:000000.0000:02881
02882:-00026:+00033:-00019:000000.0000:02882
02883:+00051:+00020:+00046:000000.0000:02883
02884:+00116:+00016:+00014:000000.0000:02884
02885:+00126:+00071:+00010:000000.0000:02885
02886:+00115:+00055:+00038:000000.0000:02886
02887:+00085:+00043:-00001:000000.0000:02887
02888:+00043:+00104:+00008:000000.0000:02888
02889:+00013:+00002:+00052:000000.0000:02889
02890:+00034:+00081:+00093:000000.0000:02890
02891:+00039:+00031:+00076:000000.0000:02891
02892:+00091:+00021:+00027:000000.0000:02892
02893:+00188:+00095:+00072:000000.0000:02893
02894:+00182:+00036:+00119:000000.0000:02894
02895:+00159:+00067:+00105:000000.0000:02895
02896:+00092:+00052:+00028:000000.0000:02896
02897:+00072:-00015:+00046:000000.0000:02897
02898:+00017:+00071:+00129:000000.0000:02898
02899:-00048:+00032:+00025:000000.0000:02899
02900:-00051:+00019:-00040:000000.0000:02900
02901:-00017:+00056:-00058:000000.0000:02901
02902:+00028:+00044:+00000:000000.0000:02902
02903:+00098:+00068:-00002:000000.0000:02903
02904:+00169:+00047:+00072:000000.0000:02904
02905:+00240:+00036:+00164:000000.0000:02905
02906:+00245:+00049:+00144:000000.0000:02906
02907:+00217:+00031:+00030:000000.0000:02907
02908:+00115:+00057:+00057:000000.0000:02908
02909:+00065:+00042:+00062:000000.0000:02909
02910:-00032:+00035:+00008:000000.0000:02910
02911:-00026:+00091:-00007:000000.0000:02911
02912:-00046:+00119:+00007:000000.0000:02912
02913:+00033:+00089:-00050:000000.0000:02913
02914:+00146:+00018:-00131:000000.0000:02914
02915:+00165:-00002:-00086:000000.0000:02915
02916:+00193:-00059:+00005:000000.0000:02916
02917:+00085:-00014:-00067:000000.0000:02917
02918:+00008:+00023:-00064:000000.0000:02918
02919:-00124:+00003:+00023:000000.0000:02919
02920:-00159:+00031:+00028:000000.0000:02920
02921:-00166:+00058:-00002:000000.0000:02921
02922:-00096:+00040:+00085:000000.0000:02922
02923:-00026:+00026:+00103:000000.0000:02923
02924:+00042:+00018:+00019:000000.0000:02924
02925:+00104:-00017:+00014:000000.0000:02925
02926:+00092:-00022:+00056:000000.0000:02926
02927:+00033:-00033:+00006:000000.0000:02927
02928:-00032:+00004:-00025:000000.0000:02928
02929:-00054:-00018:-00003:000000.0000:02929
02930:-00133:+00020:-00011:000000.0000:02930
02931:-00147:+00001:-00003:000000.0000:02931
02932:-00139:+00008:+00020:000000.0000:02932
02933:-00082:+00013:+00023:000000.0000:02933
02934:+00030:+00010:+00059:000000.0000:02934
02935:+00085:-00007:+00077:000000.0000:02935
02936:+00125:+00002:+00050:000000.0000:02936
02937:+00088:+00025:-00005:000000.0000:02937
02938:+00070:-00031:-00037:000000.0000:02938
02939:-00005:-00020:-00010:000000.0000:02939
02940:-00072:+00009:-00006:000000.0000:02940
02941:-00112:-00086:-00068:000000.0000:02941
02942:-00117:-00089:-00072:000000.0000:02942
02943:-00078:-00079:-00019:000000.0000:02943
02944:-00030:-00081:-00012:000000.0000:02944
02945:+00095:-00089:-00006:000000.0000:02945
02946:+00090:-00038:-00009:000000.0000:02946
02947:+00086:-00034:+00042:000000.0000:02947
02948:+00055:+00003:+00054:000000.0000:02948
02949:-00001:-00049:+00089:000000.0000:02949
02950:-00007:-00030:+00119:000000.0000:02950
02951:-00035:-00028:+00141:000000.0000:02951
02952:-00055:+00002:+00176:000000.0000:02952
02953:-00095:-00013:+00104:000000.0000:02953
02954:-00142:-00006:+00058:000000.0000:02954
02955:-00114:+00045:+00099:000000.0000:02955
02956:-00126:+00054:+00117:000000.0000:02956
02957:-00124:+00069:+00033:000000.0000:02957
02958:-00104:-00006:-00056:000000.0000:02958
02959:-00121:-00007:-00025:000000.0000:02959
02960:-00093:-00020:-00048:000000.0000:02960
02961:-00096:-00005:-00142:000000.0000:02961
02962:-00127:-00008:-00125:000000.0000:02962
02963:-00156:-00030:-00050:000000.0000:02963
02964:-00202:+00022:-00089:000000.0000:02964
02965:-00217:-00076:-00123:000000.0000:02965
02966:-00164:-00047:-00021:000000.0000:02966
02967:-00097:-00032:+00125:000000.0000:02967
02968:-00067:-00010:+00046:000000.0000:02968
02969:-00032:-00002:+00012:000000.0000:02969
02970:+00021:+00031:+00115:000000.0000:02970
02971:+00038:+00066:+00120:000000.0000:02971
02972:-00001:-00007:+00063:000000.0000:02972
02973:-00019:-00006:+00047:000000.0000:02973
02974:+00008:+00007:+00171:000000.0000:02974
02975:+00000:-00037:+00141:000000.0000:02975
02976:+00023:-00042:+00011:000000.0000:02976
02977:+00016:-00005:+00042:000000.0000:02977
02978:+00040:-00069:+00080:000000.0000:02978
02979:+00029:-00011:+00044:000000.0000:02979
02980:+00014:-00014:-00002:000000.0000:02980
02981:-00017:-00042:+00023:000000.0000:02981
02982:-00005:-00011:+00050:000000.0000:02982
02983:+00034:-00016:+00031:000000.0000:02983
02984:+00040:+00037:+00014:000000.0000:02984
02985:+00052:+00008:-00055:000000.0000:02985
02986:+00018:+00060:-00114:000000.0000:02986
02987:+00085:-00002:-00016:000000.0000:02987
02988:+00064:+00113:+00028:000000.0000:02988
02989:+00051:+00055:-00084:000000.0000:02989
02990:-00040:+00067:-00057:000000.0000:02990
02991:-00088:+00077:-00057:000000.0000:02991
02992:-00106:+00048:-00046:000000.0000:02992
02993:-00063:+00039:-00054:000000.0000:02993
02994:+00007:+00003:-00058:000000.0000:02994
02995:+00049:+00019:-00007:000000.0000:02995
02996:+00040:-00013:-00035:000000.0000:02996
02997:-00055:+00067:+00006:000000.0000:02997
02998:-00058:+00110:+00088:000000.0000:02998
02999:-00031:+00054:+00099:000000.0000:02999
03000:+00053:+00063:+00050:000000.0000:03000
03001:+00042:+00012:+00143:000000.0000:03001
03002:+00046:+00070:+00135:000000.0000:03002
03003:+00117:+00010:+00081:000000.0000:03003
03004:+00150:-00006:+00031:000000.0000:03004
03005:+00208:+00134:+00015:000000.0000:03005
03006:+00173:+00067:+00088:000000.0000:03006
03007:+00102:+00043:+00000:000000.0000:03007
03008:-00015:+00043:-00021:000000.0000:03008
03009:-00035:+00032:+00070:000000.0000:03009
03010:+00024:+00050:-00037:000000.0000:03010
03011:+00110:+00027:-00126:000000.0000:03011
03012:+00193:+00079:+00005:000000.0000:03012
03013:+00197:-00014:+00149:000000.0000:03013
03014:+00166:+00012:+00091:000000.0000:03014
03015:+00059:+00005:-00086:000000.0000:03015
03016:+00025:-00070:-00007:000000.0000:03016
03017:-00001:-00036:+00069:000000.0000:03017
03018:+00000:-00106:+00033:000000.0000:03018
03019:+00052:-00058:+00067:000000.0000:03019
03020:+00146:-00033:+00152:000000.0000:03020
03021:+00217:+00128:+00246:000000.0000:03021
03022:+00226:+00143:+00185:000000.0000:03022
03023:+00207:+00049:+00039:000000.0000:03023
03024:+00095:+00109:+00088:000000.0000:03024
03025:+00059:+00060:+00114:000000.0000:03025
03026:-00032:+00117:+00001:000000.0000:03026
03027:-00084:+00101:-00036:000000.0000:03027
03028:-00089:+00059:-00072:000000.0000:03028
03029:-00013:+00010:-00113:000000.0000:03029
03030:+00077:-00018:-00110:000000.0000:03030
03031:+00135:+00007:-00010:000000.0000:03031
03032:+00191:-00012:+00086:000000.0000:03032
03033:+00111:+00064:-00027:000000.0000:03033
03034:+00066:+00094:-00051:000000.0000:03034
03035:-00062:+00030:-00008:000000.0000:03035
03036:-00143:+00078:+00053:000000.0000:03036
03037:-00162:+00043:+00044:000000.0000:03037
03038:-00176:+00034:+00025:000000.0000:03038
03039:-00070:+00072:-00011:000000.0000:03039
03040:+00022:+00051:-00046:000000.0000:03040
03041:+00140:-00010:+00006:000000.0000:03041
03042:+00153:-00008:+00034:000000.0000:03042
03043:+00123:+00020:+00049:000000.0000:03043
03044:+00001:-00055:+00019:000000.0000:03044
03045:-00143:-00046:+00001:000000.0000:03045
03046:-00186:-00017:+00051:000000.0000:03046
03047:-00184:-00071:+00059:000000.0000:03047
03048:-00158:-00064:+00020:000000.0000:03048
03049:-00039:-00089:-00006:000000.0000:03049
03050:+00067:-00042:+00093:000000.0000:03050
03051:+00114:-00023:+00030:000000.0000:03051
03052:+00120:-00021:-00021:000000.0000:03052
03053:+00095:-00015:-00010:000000.0000:03053
03054:+00011:-00039:+00057:000000.0000:03054
03055:-00125:-00036:+00041:000000.0000:03055
03056:-00204:-00089:-00071:000000.0000:03056
03057:-00204:-00090:-00022:000000.0000:03057
03058:-00077:-00006:-00030:000000.0000:03058
03059:+00058:-00100:-00008:000000.0000:03059
03060:+00110:-00050:-00068:000000.0000:03060
03061:+00153:-00055:-00037:000000.0000:03061
03062:+00097:-00103:+00069:000000.0000:03062
03063:+00050:+00026:+00065:000000.0000:03063
03064:-00030:-00032:+00092:000000.0000:03064
03065:-00105:+00018:+00137:000000.0000:03065
03066:-00137:+00039:+00126:000000.0000:03066
03067:-00123:+00034:+00116:000000.0000:03067
03068:-00081:+00025:+00045:000000.0000:03068
03069:-00057:+00087:+00063:000000.0000:03069
03070:-00029:+00102:+00100:000000.0000:03070
03071:-00055:+00117:+00018:000000.0000:03071
03072:-00082:+00128:-00055:000000.0000:03072
03073:-00114:+00094:-00009:000000.0000:03073
03074:-00140:+00058:-00011:000000.0000:03074
03075:-00102:-00010:-00056:000000.0000:03075
03076:-00046:-00013:-00092:000000.0000:03076
03077:-00049:+00007:-00049:000000.0000:03077
03078:-00064:-00049:-00103:000000.0000:03078
03079:-00110:-00075:-00127:000000.0000:03079
03080:-00113:-00051:-00057:000000.0000:03080
03081:-00125:-00062:+00066:000000.0000:03081
03082:-00154:-00091:+00037:000000.0000:03082
03083:-00162:-00017:+00000:000000.0000:03083
03084:-00119:+00003:+00139:000000.0000:03084
03085:-00026:-00006:+00161:000000.0000:03085
03086:+00049:-00014:+00067:000000.0000:03086
03087:+00066:-00048:+00061:000000.0000:03087
03088:+00084:-00063:+00105:000000.0000:03088
03089:+00015:-00065:+00121:000000.0000:03089
03090:-00014:-00040:+00085:000000.0000:03090
03091:+00007:-00054:+00083:000000.0000:03091
03092:+00007:-00022:+00045:000000.0000:03092
03093:-00015:-00045:+00062:000000.0000:03093
03094:-00016:-00030:+00082:000000.0000:03094
03095:-00046:-00003:+00079:000000.0000:03095
03096:-00064:+00039:+00071:000000.0000:03096
03097:+00040:-00032:+00072:000000.0000:03097
03098:+00054:+00051:-00011:000000.0000:03098
03099:+00119:-00013:+00002:000000.0000:03099
03100:+00122:+00078:-00091:000000.0000:03100
03101:+00028:+00037:-00085:000000.0000:03101
03102:-00020:+00087:-00075:000000.0000:03102
03103:-00049:+00069:-00065:000000.0000:03103
03104:-00064:+00085:-00053:000000.0000:03104
03105:-00032:+00046:-00045:000000.0000:03105
03106:-00015:+00071:-00050:000000.0000:03106
03107:+00036:+00086:-00108:000000.0000:03107
03108:+00044:+00097:-00059:000000.0000:03108
03109:+00040:+00040:+00011:000000.0000:03109
03110:-00007:+00043:+00002:000000.0000:03110
03111:-00035:+00059:+00009:000000.0000:03111
03112:-00055:+00047:+00037:000000.0000:03112
03113:-00048:+00035:+00063:000000.0000:03113
03114:-00016:+00074:+00088:000000.0000:03114
03115:+00060:+00083:+00096:000000.0000:03115
03116:+00103:+00061:+00122:000000.0000:03116
03117:+00132:+00088:+00108:000000.0000:03117
03118:+00114:+00043:+00111:000000.0000:03118
03119:+00086:+00061:+00074:000000.0000:03119
03120:+00057:+00019:+00054:000000.0000:03120
03121:+00032:+00049:+00058:000000.0000:03121
03122:+00045:+00022:+00054:000000.0000:03122
03123:+00029:+00007:+00001:000000.0000:03123
03124:+00051:+00028:-00017:000000.0000:03124
03125:+00091:-00008:-00065:000000.0000:03125
03126:+00130:+00016:-00109:000000.0000:03126
03127:+00144:+00057:+00024:000000.0000:03127
03128:+00113:+00038:+00065:000000.0000:03128
03129:+00091:+00006:+00047:000000.0000:03129
03130:+00126:+00031:-00014:000000.0000:03130
03131:+00107:-00015:-00043:000000.0000:03131
03132:+00108:-00008:+00027:000000.0000:03132
03133:+00082:-00036:+00077:000000.0000:03133
03134:+00134:-00073:+00061:000000.0000:03134
03135:+00195:-00016:+00190:000000.0000:03135
03136:+00276:+00056:+00241:000000.0000:03136
03137:+00228:+00114:+00140:000000.0000:03137
03138:+00187:+00058:+00084:000000.0000:03138
03139:+00097:+00100:+00071:000000.0000:03139
03140:+00028:+00079:+00063:000000.0000:03140
03141:+00018:+00073:-00084:000000.0000:03141
03142:-00046:+00156:-00118:000000.0000:03142
03143:-00113:+00074:-00039:000000.0000:03143
03144:-00073:+00035:-00151:000000.0000:03144
03145:+00012:+00002:-00200:000000.0000:03145
03146:+00090:-00036:-00031:000000.0000:03146
03147:+00108:-00025:+00064:000000.0000:03147
03148:+00098:+00010:+00005:000000.0000:03148
03149:+00002:-00002:-00071:000000.0000:03149
03150:-00040:+00020:+00015:000000.0000:03150
03151:-00144:+00060:+00036:000000.0000:03151
03152:-00190:+00026:+00016:000000.0000:03152
03153:-00181:+00007:+00030:000000.0000:03153
03154:-00121:+00066:+00040:000000.0000:03154
03155:+00016:+00022:-00041:000000.0000:03155
03156:+00090:+00011:-00059:000000.0000:03156
03157:+00165:-00007:-00013:000000.0000:03157
03158:+00157:-00009:+00016:000000.0000:03158
03159:+00103:-00028:+00022:000000.0000:03159
03160:-00039:-00038:+00085:000000.0000:03160
03161:-00174:-00010:+00085:000000.0000:03161
03162:-00176:-00005:+00055:000000.0000:03162
03163:-00100:-00058:+00082:000000.0000:03163
03164:+00017:-00039:+00105:000000.0000:03164
03165:+00093:-00049:+00089:000000.0000:03165
03166:+00176:-00042:+00045:000000.0000:03166
03167:+00135:-00051:-00011:000000.0000:03167
03168:+00135:-00021:-00009:000000.0000:03168
03169:+00084:-00028:-00089:000000.0000:03169
03170:-00084:-00046:-00103:000000.0000:03170
03171:-00171:-00017:-00095:000000.0000:03171
03172:-00257:-00124:-00103:000000.0000:03172
03173:-00174:-00122:-00039:000000.0000:03173
03174:-00059:-00101:-00015:000000.0000:03174
03175:+00161:-00086:+00037:000000.0000:03175
03176:+00266:-00059:+00006:000000.0000:03176
03177:+00250:-00033:-00005:000000.0000:03177
03178:+00150:+00007:+00057:000000.0000:03178
03179:+00012:-00039:+00092:000000.0000:03179
03180:-00041:-00023:+00143:000000.0000:03180
03181:-00133:-00011:+00180:000000.0000:03181
03182:-00201:-00005:+00147:000000.0000:03182
03183:-00178:-00001:+00101:000000.0000:03183
03184:-00139:+00019:+00025:000000.0000:03184
03185:-00078:+00051:+00048:000000.0000:03185
03186:-00059:+00038:+00048:000000.0000:03186
03187:-00058:+00089:+00015:000000.0000:03187
03188:-00070:+00076:-00011:000000.0000:03188
03189:-00091:+00080:-00010:000000.0000:03189
03190:-00066:+00103:-00047:000000.0000:03190
03191:-00078:+00089:-00018:000000.0000:03191
03192:-00109:+00084:+00001:000000.0000:03192
03193:-00142:-00012:-00006:000000.0000:03193
03194:-00174:+00023:-00060:000000.0000:03194
03195:-00180:-00007:-00076:000000.0000:03195
03196:-00186:-00023:-00036:000000.0000:03196
03197:-00161:-00058:-00045:000000.0000:03197
03198:-00173:-00079:-00074:000000.0000:03198
03199:-00101:-00033:-00030:000000.0000:03199
03200:-00068:-00104:+00001:000000.0000:03200
03201:-00034:-00065:+00021:000000.0000:03201
03202:+00029:-00005:+00032:000000.0000:03202
03203:+00048:+00002:+00042:000000.0000:03203
03204:+00041:+00022:+00042:000000.0000:03204
03205:+00027:-00009:+00065:000000.0000:03205
03206:+00034:-00039:+00097:000000.0000:03206
03207:+00013:-00048:+00062:000000.0000:03207
03208:+00058:-00069:+00058:000000.0000:03208
03209:+00097:-00072:+00092:000000.0000:03209
03210:+00093:-00040:+00095:000000.0000:03210
03211:+00071:-00030:+00080:000000.0000:03211
03212:+00012:-00032:+00048:000000.0000:03212
03213:-00086:+00042:+00052:000000.0000:03213
03214:-00066:+00017:+00055:000000.0000:03214
03215:-00010:+00003:+00012:000000.0000:03215
03216:+00036:+00014:-00050:000000.0000:03216
03217:+00030:+00101:-00064:000000.0000:03217
03218:+00049:+00042:-00070:000000.0000:03218
03219:+00051:+00075:-00071:000000.0000:03219
03220:+00055:+00158:-00058:000000.0000:03220
03221:+00038:+00049:-00065:000000.0000:03221
03222:-00024:+00132:-00092:000000.0000:03222
03223:-00084:+00120:-00029:000000.0000:03223
03224:-00127:+00067:+00009:000000.0000:03224
03225:-00112:+00072:-00004:000000.0000:03225
03226:-00101:+00098:+00005:000000.0000:03226
03227:-00111:+00025:+00040:000000.0000:03227
03228:-00088:+00051:+00013:000000.0000:03228
03229:-00080:+00068:-00021:000000.0000:03229
03230:-00044:+00056:-00021:000000.0000:03230
03231:-00038:+00062:-00008:000000.0000:03231
03232:-00009:+00002:+00016:000000.0000:03232
03233:+00019:+00077:+00036:000000.0000:03233
03234:+00102:+00028:+00031:000000.0000:03234
03235:+00165:+00045:-00013:000000.0000:03235
03236:+00184:+00024:-00008:000000.0000:03236
03237:+00205:+00027:+00047:000000.0000:03237
03238:+00162:+00084:+00084:000000.0000:03238
03239:+00123:+00000:-00016:000000.0000:03239
03240:+00095:+00016:-00011:000000.0000:03240
03241:+00084:+00001:+00105:000000.0000:03241
03242:+00031:-00042:-00016:000000.0000:03242
03243:+00062:-00022:-00103:000000.0000:03243
03244:+00124:+00014:-00067:000000.0000:03244
03245:+00132:-00032:+00143:000000.0000:03245
03246:+00122:-00047:+00190:000000.0000:03246
03247:+00094:-00098:+00039:000000.0000:03247
03248:+00031:-00120:-00090:000000.0000:03248
03249:-00004:-00096:-00044:000000.0000:03249
03250:+00025:-00078:+00073:000000.0000:03250
03251:+00013:-00078:+00011:000000.0000:03251
03252:+00075:+00021:+00037:000000.0000:03252
03253:+00173:+00085:+00177:000000.0000:03253
03254:+00178:+00063:+00144:000000.0000:03254
03255:+00159:+00102:+00094:000000.0000:03255
03256:+00105:+00090:+00160:000000.0000:03256
03257:+00093:+00075:+00115:000000.0000:03257
03258:+00049:+00043:+00023:000000.0000:03258
03259:-00068:+00118:-00043:000000.0000:03259
03260:-00138:+00030:+00019:000000.0000:03260
03261:-00156:+00027:-00046:000000.0000:03261
03262:-00045:+00005:-00159:000000.0000:03262
03263:+00048:+00025:-00025:000000.0000:03263
03264:+00160:+00021:+00039:000000.0000:03264
03265:+00119:+00003:-00055:000000.0000:03265
03266:+00112:+00083:-00053:000000.0000:03266
03267:+00010:-00002:-00011:000000.0000:03267
03268:-00102:+00082:-00010:000000.0000:03268
03269:-00162:+00068:-00078:000000.0000:03269
03270:-00191:-00015:-00031:000000.0000:03270
03271:-00106:+00018:-00001:000000.0000:03271
03272:-00023:+00004:-00062:000000.0000:03272
03273:+00124:+00006:-00048:000000.0000:03273
03274:+00183:-00021:+00049:000000.0000:03274
03275:+00190:-00023:+00016:000000.0000:03275
03276:+00077:-00040:+00007:000000.0000:03276
03277:-00025:-00056:+00089:000000.0000:03277
03278:-00087:-00060:+00099:000000.0000:03278
03279:-00147:-00081:+00035:000000.0000:03279
03280:-00129:-00078:+00013:000000.0000:03280
03281:-00109:-00052:+00075:000000.0000:03281
03282:-00021:-00114:+00049:000000.0000:03282
03283:+00032:-00061:-00002:000000.0000:03283
03284:+00057:-00067:+00028:000000.0000:03284
03285:+00057:-00056:+00023:000000.0000:03285
03286:+00005:-00079:-00005:000000.0000:03286
03287:-00052:-00075:-00013:000000.0000:03287
03288:-00130:-00073:-00012:000000.0000:03288
03289:-00102:-00094:-00058:000000.0000:03289
03290:-00065:-00054:-00019:000000.0000:03290
03291:+00087:-00069:-00017:000000.0000:03291
03292:+00158:-00053:-00042:000000.0000:03292
03293:+00159:-00069:-00080:000000.0000:03293
03294:+00117:-00006:-00050:000000.0000:03294
03295:+00000:+00004:+00069:000000.0000:03295
03296:-00027:-00004:+00063:000000.0000:03296
03297:-00148:+00037:+00056:000000.0000:03297
03298:-00153:+00056:+00060:000000.0000:03298
03299:-00098:+00059:+00099:000000.0000:03299
03300:-00051:+00042:+00032:000000.0000:03300
03301:-00064:+00106:-00017:000000.0000:03301
03302:-00065:+00118:+00033:000000.0000:03302
03303:-00125:+00099:+00077:000000.0000:03303
03304:-00173:+00128:+00038:000000.0000:03304
03305:-00165:+00121:+00001:000000.0000:03305
03306:-00145:+00092:+00060:000000.0000:03306
03307:-00082:+00109:-00026:000000.0000:03307
03308:-00061:+00131:-00049:000000.0000:03308
03309:-00027:+00078:-00065:000000.0000:03309
03310:-00025:+00044:-00055:000000.0000:03310
03311:-00027:+00033:-00093:000000.0000:03311
03312:-00109:-00021:-00106:000000.0000:03312
03313:-00129:-00023:-00002:000000.0000:03313
03314:-00139:-00007:-00005:000000.0000:03314
03315:-00133:-00122:-00078:000000.0000:03315
03316:-00079:-00080:-00006:000000.0000:03316
03317:-00029:-00063:+00038:000000.0000:03317
03318:+00000:-00050:+00051:000000.0000:03318
03319:+00049:+00006:+00045:000000.0000:03319
03320:+00053:+00008:+00069:000000.0000:03320
03321:+00030:+00033:+00070:000000.0000:03321
03322:+00052:-00034:+00041:000000.0000:03322
03323:+00053:-00036:+00036:000000.0000:03323
03324:+00066:+00009:+00082:000000.0000:03324
03325:+00040:-00036:+00086:000000.0000:03325
03326:+00024:-00058:+00069:000000.0000:03326
03327:+00036:+00053:+00044:000000.0000:03327
03328:-00015:+00037:+00049:000000.0000:03328
03329:-00027:-00032:+00031:000000.0000:03329
03330:-00076:+00027:+00050:000000.0000:03330
03331:-00024:+00030:+00108:000000.0000:03331
03332:-00013:+00001:+00097:000000.0000:03332
03333:+00006:+00088:-00080:000000.0000:03333
03334:+00013:+00101:-00009:000000.0000:03334
03335:+00006:+00089:+00034:000000.0000:03335
03336:-00014:+00115:-00076:000000.0000:03336
03337:-00033:+00104:-00118:000000.0000:03337
03338:-00036:+00111:-00074:000000.0000:03338
03339:-00080:+00161:+00000:000000.0000:03339
03340:-00106:+00114:-00132:000000.0000:03340
03341:-00104:+00125:-00150:000000.0000:03341
03342:-00081:+00119:-00015:000000.0000:03342
03343:-00051:+00052:-00072:000000.0000:03343
03344:-00009:+00044:-00151:000000.0000:03344
03345:-00032:+00056:-00034:000000.0000:03345
03346:-00018:+00062:+00014:000000.0000:03346
03347:-00001:+00033:-00007:000000.0000:03347
03348:+00010:+00015:-00018:000000.0000:03348
03349:+00022:+00018:+00077:000000.0000:03349
03350:+00046:+00022:+00077:000000.0000:03350
03351:+00078:+00014:+00010:000000.0000:03351
03352:+00111:-00012:+00054:000000.0000:03352
03353:+00131:-00018:+00069:000000.0000:03353
03354:+00126:+00023:+00038:000000.0000:03354
03355:+00125:+00052:+00012:000000.0000:03355
03356:+00126:+00041:+00051:000000.0000:03356
03357:+00131:+00010:+00022:000000.0000:03357
03358:+00141:+00000:+00022:000000.0000:03358
03359:+00136:-00010:+00026:000000.0000:03359
03360:+00114:+00023:-00039:000000.0000:03360
03361:+00113:+00032:+00026:000000.0000:03361
03362:+00048:-00027:+00086:000000.0000:03362
03363:+00000:-00031:+00090:000000.0000:03363
03364:+00006:+00018:+00001:000000.0000:03364
03365:-00003:+00016:+00037:000000.0000:03365
03366:+00069:+00011:+00051:000000.0000:03366
03367:+00084:+00031:+00011:000000.0000:03367
03368:+00117:+00085:+00042:000000.0000:03368
03369:+00181:+00064:+00109:000000.0000:03369
03370:+00196:+00085:+00084:000000.0000:03370
03371:+00253:+00059:+00098:000000.0000:03371
03372:+00227:+00057:+00160:000000.0000:03372
03373:+00203:+00014:+00083:000000.0000:03373
03374:+00141:+00022:-00002:000000.0000:03374
03375:+00070:+00026:-00079:000000.0000:03375
03376:+00042:+00058:-00031:000000.0000:03376
03377:+00044:+00050:-00038:000000.0000:03377
03378:+00083:+00019:-00134:000000.0000:03378
03379:+00072:+00089:-00092:000000.0000:03379
03380:+00096:+00087:-00055:000000.0000:03380
03381:+00048:-00033:-00126:000000.0000:03381
03382:+00036:-00004:-00139:000000.0000:03382
03383:-00024:-00044:-00053:000000.0000:03383
03384:-00096:-00088:+00006:000000.0000:03384
03385:-00082:-00008:-00094:000000.0000:03385
03386:-00079:-00032:-00089:000000.0000:03386
03387:-00039:-00038:-00012:000000.0000:03387
03388:-00031:-00046:-00011:000000.0000:03388
03389:+00005:-00024:-00026:000000.0000:03389
03390:+00015:-00054:+00044:000000.0000:03390
03391:+00024:-00031:+00033:000000.0000:03391
03392:+00024:-00021:+00008:000000.0000:03392
03393:+00038:-00077:+00012:000000.0000:03393
03394:+00025:-00064:+00030:000000.0000:03394
03395:+00005:-00037:+00024:000000.0000:03395
03396:-00045:-00035:-00001:000000.0000:03396
03397:-00054:-00056:+00058:000000.0000:03397
03398:-00066:-00040:+00117:000000.0000:03398
03399:-00008:-00058:+00058:000000.0000:03399
03400:+00019:-00054:+00026:000000.0000:03400
03401:+00041:-00028:+00017:000000.0000:03401
03402:+00066:-00068:+00040:000000.0000:03402
03403:+00070:-00054:-00004:000000.0000:03403
03404:+00047:-00006:-00007:000000.0000:03404
03405:+00030:-00088:-00052:000000.0000:03405
03406:+00038:-00042:-00139:000000.0000:03406
03407:+00042:-00074:-00127:000000.0000:03407
03408:+00071:-00066:-00147:000000.0000:03408
03409:+00094:-00060:-00131:000000.0000:03409
03410:+00083:-00023:-00101:000000.0000:03410
03411:+00060:-00036:-00058:000000.0000:03411
03412:+00029:-00052:-00067:000000.0000:03412
03413:+00014:-00032:-00067:000000.0000:03413
03414:-00005:-00090:+00037:000000.0000:03414
03415:-00013:-00109:+00094:000000.0000:03415
03416:-00093:-00040:+00133:000000.0000:03416
03417:-00168:-00073:+00131:000000.0000:03417
03418:-00168:-00056:+00129:000000.0000:03418
03419:-00120:-00012:+00124:000000.0000:03419
03420:-00051:-00014:+00116:000000.0000:03420
03421:+00008:-00016:+00068:000000.0000:03421
03422:+00003:+00001:+00084:000000.0000:03422
03423:-00075:+00044:+00060:000000.0000:03423
03424:-00085:+00042:+00014:000000.0000:03424
03425:-00099:+00029:-00011:000000.0000:03425
03426:-00063:+00052:-00016:000000.0000:03426
03427:-00023:+00053:-00019:000000.0000:03427
03428:-00017:+00098:-00074:000000.0000:03428
03429:-00034:+00087:-00095:000000.0000:03429
03430:-00041:+00069:-00043:000000.0000:03430
03431:-00054:+00085:-00018:000000.0000:03431
03432:-00106:+00091:-00045:000000.0000:03432
03433:-00116:+00109:-00008:000000.0000:03433
03434:-00135:+00062:+00025:000000.0000:03434
03435:-00142:+00104:-00015:000000.0000:03435
03436:-00125:+00100:-00021:000000.0000:03436
03437:-00069:+00054:-00019:000000.0000:03437
03438:-00056:+00051:-00045:000000.0000:03438
03439:-00078:+00008:-00051:000000.0000:03439
03440:-00071:+00021:-00024:000000.0000:03440
03441:-00110:+00011:+00007:000000.0000:03441
03442:-00087:-00005:-00013:000000.0000:03442
03443:-00066:-00059:-00015:000000.0000:03443
03444:-00022:+00008:+00033:000000.0000:03444
03445:-00015:+00001:+00041:000000.0000:03445
03446:+00032:-00033:-00013:000000.0000:03446
03447:+00097:+00019:+00025:000000.0000:03447
03448:+00091:+00013:+00013:000000.0000:03448
03449:+00092:-00004:-00011:000000.0000:03449
03450:+00073:+00054:-00027:000000.0000:03450
03451:+00070:+00064:+00031:000000.0000:03451
03452:+00056:+00009:-00001:000000.0000:03452
03453:+00076:-00018:-00041:000000.0000:03453
03454:+00072:+00013:-00011:000000.0000:03454
03455:+00046:+00037:+00009:000000.0000:03455
03456:+00020:+00029:-00056:000000.0000:03456
03457:-00027:+00115:-00046:000000.0000:03457
03458:-00110:+00073:+00000:000000.0000:03458
03459:-00101:+00080:-00010:000000.0000:03459
03460:-00106:+00080:-00043:000000.0000:03460
03461:-00076:+00060:+00038:000000.0000:03461
03462:+00003:+00109:+00016:000000.0000:03462
03463:+00007:+00096:-00037:000000.0000:03463
03464:-00035:+00147:-00092:000000.0000:03464
03465:-00085:+00095:-00019:000000.0000:03465
03466:-00143:+00085:-00060:000000.0000:03466
03467:-00167:+00130:-00107:000000.0000:03467
03468:-00102:+00068:-00010:000000.0000:03468
03469:-00070:+00091:-00028:000000.0000:03469
03470:-00009:+00064:-00103:000000.0000:03470
03471:+00041:+00043:-00097:000000.0000:03471
03472:+00050:+00060:-00038:000000.0000:03472
03473:+00009:+00036:-00009:000000.0000:03473
03474:-00066:+00039:-00076:000000.0000:03474
03475:-00077:+00024:-00036:000000.0000:03475
03476:-00052:+00050:+00051:000000.0000:03476
03477:-00001:+00016:-00011:000000.0000:03477
03478:+00068:-00001:-00051:000000.0000:03478
03479:+00064:+00028:+00014:000000.0000:03479
03480:+00161:-00019:+00144:000000.0000:03480
03481:+00196:+00009:+00064:000000.0000:03481
03482:+00204:-00027:-00050:000000.0000:03482
03483:+00151:+00045:-00041:000000.0000:03483
03484:+00127:+00046:-00006:000000.0000:03484
03485:+00048:+00017:-00036:000000.0000:03485
03486:+00077:+00049:+00021:000000.0000:03486
03487:+00126:+00010:+00002:000000.0000:03487
03488:+00239:-00016:-00004:000000.0000:03488
03489:+00320:-00054:-00067:000000.0000:03489
03490:+00301:-00068:-00046:000000.0000:03490
03491:+00228:-00049:+00058:000000.0000:03491
03492:+00081:-00137:+00017:000000.0000:03492
03493:-00023:-00122:-00057:000000.0000:03493
03494:-00102:-00107:-00026:000000.0000:03494
03495:-00103:-00092:+00082:000000.0000:03495
03496:-00106:-00136:+00020:000000.0000:03496
03497:-00045:-00063:-00140:000000.0000:03497
03498:+00066:-00042:+00031:000000.0000:03498
03499:+00058:-00014:+00118:000000.0000:03499
03500:+00053:+00015:+00039:000000.0000:03500
03501:+00021:+00031:-00003:000000.0000:03501
03502:-00057:+00017:+00043:000000.0000:03502
03503:-00069:-00029:+00046:000000.0000:03503
03504:-00080:+00025:-00015:000000.0000:03504
03505:-00080:+00021:+00024:000000.0000:03505
03506:-00062:+00052:+00012:000000.0000:03506
03507:-00050:-00025:-00126:000000.0000:03507
03508:+00024:-00042:-00131:000000.0000:03508
03509:+00116:-00028:+00023:000000.0000:03509
03510:+00123:-00047:+00006:000000.0000:03510
03511:+00102:-00005:-00058:000000.0000:03511
03512:+00083:-00016:-00028:000000.0000:03512
03513:+00027:+00029:-00011:000000.0000:03513
03514:-00046:+00019:-00077:000000.0000:03514
03515:-00096:+00009:-00110:000000.0000:03515
03516:-00093:-00009:-00019:000000.0000:03516
03517:-00035:-00027:-00030:000000.0000:03517
03518:+00019:+00016:-00034:000000.0000:03518
03519:+00031:-00058:+00041:000000.0000:03519
03520:+00065:-00031:+00032:000000.0000:03520
03521:+00073:-00058:+00008:000000.0000:03521
03522:+00075:-00083:+00021:000000.0000:03522
03523:+00055:-00055:+00055:000000.0000:03523
03524:-00049:-00133:+00005:000000.0000:03524
03525:-00088:-00087:-00074:000000.0000:03525
03526:-00137:-00104:-00012:000000.0000:03526
03527:-00099:-00109:+00014:000000.0000:03527
03528:-00077:-00086:-00004:000000.0000:03528
03529:+00007:-00101:-00006:000000.0000:03529
03530:+00041:-00058:+00023:000000.0000:03530
03531:+00079:-00069:+00000:000000.0000:03531
03532:+00069:-00037:-00011:000000.0000:03532
03533:-00018:-00058:+00007:000000.0000:03533
03534:-00041:-00060:+00008:000000.0000:03534
03535:-00077:-00059:-00005:000000.0000:03535
03536:-00031:-00054:-00008:000000.0000:03536
03537:+00019:-00039:-00042:000000.0000:03537
03538:+00089:-00061:-00048:000000.0000:03538
03539:+00128:-00019:-00069:000000.0000:03539
03540:+00105:+00013:-00019:000000.0000:03540
03541:+00057:+00039:-00014:000000.0000:03541
03542:-00017:+00032:-00019:000000.0000:03542
03543:-00023:+00043:-00030:000000.0000:03543
03544:-00048:+00050:+00009:000000.0000:03544
03545:-00049:+00043:-00031:000000.0000:03545
03546:-00027:+00073:-00072:000000.0000:03546
03547:-00022:+00048:-00087:000000.0000:03547
03548:-00053:+00075:-00036:000000.0000:03548
03549:-00071:+00130:-00039:000000.0000:03549
03550:-00125:+00125:-00031:000000.0000:03550
03551:-00180:+00123:+00054:000000.0000:03551
03552:-00194:+00146:+00029:000000.0000:03552
03553:-00187:+00126:+00004:000000.0000:03553
03554:-00162:+00090:+00028:000000.0000:03554
03555:-00161:+00105:+00041:000000.0000:03555
03556:-00156:+00090:-00011:000000.0000:03556
03557:-00115:+00074:-00012:000000.0000:03557
03558:-00139:+00042:+00016:000000.0000:03558
03559:-00150:-00015:-00004:000000.0000:03559
03560:-00160:-00008:-00045:000000.0000:03560
03561:-00147:-00030:+00002:000000.0000:03561
03562:-00087:+00010:-00013:000000.0000:03562
03563:+00013:-00078:-00088:000000.0000:03563
03564:+00075:-00015:-00055:000000.0000:03564
03565:+00139:+00002:-00025:000000.0000:03565
03566:+00161:-00021:-00106:000000.0000:03566
03567:+00161:+00030:-00094:000000.0000:03567
03568:+00153:-00003:-00007:000000.0000:03568
03569:+00146:+00033:+00014:000000.0000:03569
03570:+00122:+00013:-00076:000000.0000:03570
03571:+00134:+00014:-00047:000000.0000:03571
03572:+00129:+00016:+00097:000000.0000:03572
03573:+00075:-00014:+00048:000000.0000:03573
03574:-00026:+00039:+00033:000000.0000:03574
03575:-00103:+00052:+00107:000000.0000:03575
03576:-00127:+00030:+00101:000000.0000:03576
03577:-00102:+00048:+00012:000000.0000:03577
03578:-00024:+00082:+00037:000000.0000:03578
03579:+00018:+00090:+00076:000000.0000:03579
03580:+00018:+00106:+00040:000000.0000:03580
03581:-00036:+00132:-00075:000000.0000:03581
03582:-00041:+00089:-00030:000000.0000:03582
03583:-00082:+00135:+00016:000000.0000:03583
03584:-00051:+00121:-00008:000000.0000:03584
03585:-00009:+00119:-00103:000000.0000:03585
03586:+00000:+00124:-00085:000000.0000:03586
03587:+00022:+00080:-00067:000000.0000:03587
03588:+00014:+00093:-00125:000000.0000:03588
03589:-00010:+00068:-00117:000000.0000:03589
03590:-00064:+00088:-00086:000000.0000:03590
03591:-00081:+00060:-00048:000000.0000:03591
03592:-00070:+00058:-00047:000000.0000:03592
03593:-00057:+00071:-00050:000000.0000:03593
03594:-00052:+00058:-00004:000000.0000:03594
03595:-00029:+00066:+00007:000000.0000:03595
03596:+00027:+00027:-00068:000000.0000:03596
03597:+00055:+00036:-00024:000000.0000:03597
03598:+00057:+00002:+00040:000000.0000:03598
03599:+00088:+00038:-00002:000000.0000:03599
03600:+00104:+00042:+00003:000000.0000:03600
03601:+00147:+00021:+00043:000000.0000:03601
03602:+00134:+00059:+00067:000000.0000:03602
03603:+00141:+00019:-00002:000000.0000:03603
03604:+00130:+00014:-00012:000000.0000:03604
03605:+00118:+00041:+00041:000000.0000:03605
03606:+00105:+00004:+00021:000000.0000:03606
03607:+00093:+00024:-00027:000000.0000:03607
03608:+00101:+00005:-00011:000000.0000:03608
03609:+00087:-00015:-00021:000000.0000:03609
03610:+00142:+00036:-00057:000000.0000:03610
03611:+00132:+00001:-00021:000000.0000:03611
03612:+00090:+00024:-00001:000000.0000:03612
03613:+00039:+00037:-00006:000000.0000:03613
03614:-00048:-00008:-00076:000000.0000:03614
03615:-00039:-00024:-00054:000000.0000:03615
03616:-00018:-00040:-00042:000000.0000:03616
03617:+00080:-00078:+00004:000000.0000:03617
03618:+00116:-00032:+00039:000000.0000:03618
03619:+00154:+00027:+00036:000000.0000:03619
03620:+00179:-00002:+00053:000000.0000:03620
03621:+00168:+00015:+00023:000000.0000:03621
03622:+00100:+00039:-00011:000000.0000:03622
03623:+00019:+00020:-00026:000000.0000:03623
03624:-00007:+00028:-00015:000000.0000:03624
03625:-00094:+00013:+00010:000000.0000:03625
03626:-00091:-00001:-00052:000000.0000:03626
03627:-00051:-00021:-00089:000000.0000:03627
03628:+00069:-00047:-00063:000000.0000:03628
03629:+00122:-00091:-00033:000000.0000:03629
03630:+00120:-00056:-00036:000000.0000:03630
03631:+00071:-00019:-00007:000000.0000:03631
03632:-00032:-00074:+00019:000000.0000:03632
03633:-00067:-00037:-00010:000000.0000:03633
03634:-00126:-00062:-00068:000000.0000:03634
03635:-00110:-00102:-00009:000000.0000:03635
03636:-00057:-00108:-00001:000000.0000:03636
03637:+00022:-00035:-00072:000000.0000:03637
03638:+00061:-00073:-00086:000000.0000:03638
03639:+00088:-00037:-00068:000000.0000:03639
03640:+00084:-00059:-00039:000000.0000:03640
03641:+00037:-00007:-00011:000000.0000:03641
03642:+00001:-00029:+00036:000000.0000:03642
03643:-00044:-00069:+00047:000000.0000:03643
03644:-00027:-00009:+00055:000000.0000:03644
03645:-00034:-00034:+00081:000000.0000:03645
03646:+00040:-00072:+00063:000000.0000:03646
03647:+00080:-00062:+00019:000000.0000:03647
03648:+00061:-00073:+00007:000000.0000:03648
03649:+00070:-00073:+00024:000000.0000:03649
03650:+00023:-00094:-00056:000000.0000:03650
03651:-00004:-00072:-00067:000000.0000:03651
03652:-00004:-00041:-00031:000000.0000:03652
03653:+00005:-00035:-00068:000000.0000:03653
03654:-00018:-00039:-00138:000000.0000:03654
03655:-00005:-00048:-00086:000000.0000:03655
03656:-00001:-00068:-00034:000000.0000:03656
03657:-00001:-00094:-00065:000000.0000:03657
03658:+00038:-00069:-00050:000000.0000:03658
03659:+00024:-00054:+00033:000000.0000:03659
03660:+00020:-00044:+00041:000000.0000:03660
03661:-00026:-00093:-00005:000000.0000:03661
03662:-00075:-00022:+00029:000000.0000:03662
03663:-00107:-00039:+00086:000000.0000:03663
03664:-00139:-00040:+00064:000000.0000:03664
03665:-00152:-00044:+00068:000000.0000:03665
03666:-00142:-00032:+00067:000000.0000:03666
03667:-00109:+00037:+00084:000000.0000:03667
03668:-00071:+00027:+00004:000000.0000:03668
03669:-00061:+00033:-00027:000000.0000:03669
03670:-00026:+00085:-00011:000000.0000:03670
03671:-00035:+00090:-00028:000000.0000:03671
03672:-00008:+00099:-00059:000000.0000:03672
03673:-00041:+00079:-00046:000000.0000:03673
03674:-00078:+00020:-00046:000000.0000:03674
03675:-00110:+00000:-00056:000000.0000:03675
03676:-00117:+00040:-00078:000000.0000:03676
03677:-00136:-00004:-00077:000000.0000:03677
03678:-00105:+00036:-00092:000000.0000:03678
03679:-00086:+00013:-00075:000000.0000:03679
03680:-00071:+00020:-00053:000000.0000:03680
03681:-00044:+00021:-00065:000000.0000:03681
03682:+00018:+00003:-00091:000000.0000:03682
03683:+00048:+00030:-00031:000000.0000:03683
03684:+00094:+00008:-00002:000000.0000:03684
03685:+00084:+00061:-00045:000000.0000:03685
03686:+00073:-00006:-00011:000000.0000:03686
03687:+00067:-00018:+00057:000000.0000:03687
03688:+00041:+00022:+00096:000000.0000:03688
03689:+00051:-00008:+00061:000000.0000:03689
03690:+00015:-00008:+00042:000000.0000:03690
03691:-00019:+00027:+00073:000000.0000:03691
03692:-00046:+00002:+00139:000000.0000:03692
03693:-00041:+00024:+00139:000000.0000:03693
03694:-00048:+00099:+00092:000000.0000:03694
03695:-00022:+00069:+00071:000000.0000:03695
03696:-00024:+00101:+00054:000000.0000:03696
03697:-00031:+00059:+00011:000000.0000:03697
03698:-00022:+00107:+00000:000000.0000:03698
03699:-00010:+00123:-00018:000000.0000:03699
03700:-00003:+00095:-00086:000000.0000:03700
03701:+00009:+00099:-00096:000000.0000:03701
03702:+00014:+00093:-00072:000000.0000:03702
03703:+00012:+00096:-00134:000000.0000:03703
03704:+00002:+00075:-00159:000000.0000:03704
03705:-00024:+00081:-00136:000000.0000:03705
03706:-00050:+00066:-00080:000000.0000:03706
03707:-00066:+00061:-00139:000000.0000:03707
03708:-00058:+00058:-00155:000000.0000:03708
03709:-00019:+00043:-00095:000000.0000:03709
03710:+00005:+00046:-00010:000000.0000:03710
03711:+00012:+00037:-00023:000000.0000:03711
03712:-00030:+00053:-00040:000000.0000:03712
03713:-00049:+00069:+00027:000000.0000:03713
03714:-00040:+00053:+00067:000000.0000:03714
03715:+00009:+00045:-00004:000000.0000:03715
03716:+00014:+00047:+00002:000000.0000:03716
03717:+00098:+00019:+00057:000000.0000:03717
03718:+00143:+00045:+00051:000000.0000:03718
03719:+00141:+00057:-00013:000000.0000:03719
03720:+00086:+00056:+00018:000000.0000:03720
03721:+00052:+00061:+00066:000000.0000:03721
03722:-00005:+00061:-00011:000000.0000:03722
03723:-00019:+00057:-00036:000000.0000:03723
03724:+00009:+00045:+00034:000000.0000:03724
03725:+00000:+00056:+00052:000000.0000:03725
03726:+00050:+00051:+00000:000000.0000:03726
03727:+00056:+00067:-00031:000000.0000:03727
03728:+00069:+00062:+00032:000000.0000:03728
03729:+00032:+00075:+00031:000000.0000:03729
03730:+00019:+00087:-00063:000000.0000:03730
03731:+00003:+00102:-00024:000000.0000:03731
03732:-00003:+00075:-00014:000000.0000:03732
03733:+00026:+00094:-00044:000000.0000:03733
03734:+00055:+00112:-00063:000000.0000:03734
03735:+00091:+00145:-00020:000000.0000:03735
03736:+00137:+00090:-00011:000000.0000:03736
03737:+00138:+00072:-00040:000000.0000:03737
03738:+00155:+00001:-00048:000000.0000:03738
03739:+00144:-00092:-00031:000000.0000:03739
03740:+00117:-00087:-00046:000000.0000:03740
03741:+00077:-00091:-00007:000000.0000:03741
03742:-00010:-00038:+00069:000000.0000:03742
03743:-00047:-00027:+00055:000000.0000:03743
03744:-00060:+00040:-00020:000000.0000:03744
03745:+00026:-00024:-00061:000000.0000:03745
03746:+00084:-00021:+00071:000000.0000:03746
03747:+00105:-00028:+00063:000000.0000:03747
03748:+00094:-00093:-00020:000000.0000:03748
03749:+00074:-00073:+00004:000000.0000:03749
03750:+00011:-00059:+00068:000000.0000:03750
03751:-00059:-00069:+00039:000000.0000:03751
03752:-00076:-00071:+00008:000000.0000:03752
03753:-00071:-00042:+00036:000000.0000:03753
03754:-00044:-00043:+00029:000000.0000:03754
03755:-00017:-00025:+00022:000000.0000:03755
03756:+00009:-00036:+00053:000000.0000:03756
03757:+00001:-00040:+00035:000000.0000:03757
03758:+00020:-00052:-00011:000000.0000:03758
03759:-00014:-00013:-00011:000000.0000:03759
03760:+00003:-00019:+00009:000000.0000:03760
03761:+00004:-00019:-00076:000000.0000:03761
03762:-00030:+00002:-00070:000000.0000:03762
03763:-00007:-00005:-00043:000000.0000:03763
03764:+00007:-00005:-00011:000000.0000:03764
03765:+00025:+00021:-00062:000000.0000:03765
03766:+00053:-00010:-00046:000000.0000:03766
03767:+00057:-00049:+00036:000000.0000:03767
03768:+00048:-00030:+00014:000000.0000:03768
03769:+00067:-00023:-00031:000000.0000:03769
03770:+00063:-00038:-00031:000000.0000:03770
03771:+00036:-00030:-00027:000000.0000:03771
03772:+00003:-00023:-00032:000000.0000:03772
03773:-00012:-00035:-00032:000000.0000:03773
03774:-00059:-00059:-00007:000000.0000:03774
03775:-00081:-00066:+00007:000000.0000:03775
03776:-00064:-00064:-00016:000000.0000:03776
03777:-00011:-00077:-00005:000000.0000:03777
03778:+00006:-00039:+00004:000000.0000:03778
03779:-00002:-00038:-00014:000000.0000:03779
03780:+00000:-00093:-00019:000000.0000:03780
03781:-00020:-00040:+00023:000000.0000:03781
03782:-00046:-00064:+00044:000000.0000:03782
03783:-00072:-00082:+00015:000000.0000:03783
03784:-00070:-00072:-00020:000000.0000:03784
03785:-00083:-00090:-00011:000000.0000:03785
03786:-00086:-00062:-00013:000000.0000:03786
03787:-00091:-00024:-00021:000000.0000:03787
03788:-00073:-00010:-00037:000000.0000:03788
03789:-00059:+00008:-00049:000000.0000:03789
03790:-00041:+00006:-00040:000000.0000:03790
03791:-00026:-00015:-00036:000000.0000:03791
03792:-00043:-00066:-00022:000000.0000:03792
03793:-00090:-00018:-00034:000000.0000:03793
03794:-00091:-00045:-00069:000000.0000:03794
03795:-00060:-00039:-00067:000000.0000:03795
03796:-00030:-00044:-00035:000000.0000:03796
03797:-00029:-00023:-00062:000000.0000:03797
03798:-00008:-00032:-00059:000000.0000:03798
03799:-00027:-00031:-00010:000000.0000:03799
03800:-00033:+00002:-00001:000000.0000:03800
03801:+00002:+00005:+00005:000000.0000:03801
03802:+00040:-00013:-00037:000000.0000:03802
03803:+00051:+00021:-00048:000000.0000:03803
03804:+00055:-00042:-00015:000000.0000:03804
03805:+00021:+00020:-00004:000000.0000:03805
03806:-00012:-00007:-00031:000000.0000:03806
03807:-00063:-00008:+00023:000000.0000:03807
03808:-00075:-00008:+00084:000000.0000:03808
03809:-00056:-00045:+00063:000000.0000:03809
03810:-00022:+00049:+00046:000000.0000:03810
03811:+00002:-00033:+00070:000000.0000:03811
03812:+00039:+00037:+00031:000000.0000:03812
03813:+00009:+00055:+00036:000000.0000:03813
03814:-00060:+00057:+00021:000000.0000:03814
03815:-00061:+00062:+00015:000000.0000:03815
03816:-00056:+00063:+00019:000000.0000:03816
03817:-00045:+00077:+00017:000000.0000:03817
03818:-00007:+00098:+00008:000000.0000:03818
03819:+00019:+00133:-00057:000000.0000:03819
03820:+00029:+00083:-00020:000000.0000:03820
03821:+00051:+00095:-00022:000000.0000:03821
03822:+00000:+00067:-00026:000000.0000:03822
03823:-00023:+00049:-00033:000000.0000:03823
03824:-00053:+00088:-00043:000000.0000:03824
03825:-00045:+00008:-00062:000000.0000:03825
03826:-00027:+00049:-00070:000000.0000:03826
03827:-00029:+00030:-00068:000000.0000:03827
03828:+00004:+00021:-00040:000000.0000:03828
03829:-00001:+00021:+00009:000000.0000:03829
03830:+00012:+00039:+00033:000000.0000:03830
03831:+00075:+00013:+00029:000000.0000:03831
03832:+00087:+00072:-00013:000000.0000:03832
03833:+00087:+00073:+00010:000000.0000:03833
03834:+00116:+00051:+00015:000000.0000:03834
03835:+00076:+00083:-00016:000000.0000:03835
03836:+00097:+00043:+00006:000000.0000:03836
03837:+00103:+00016:+00071:000000.0000:03837
03838:+00126:+00084:+00032:000000.0000:03838
03839:+00102:+00041:+00025:000000.0000:03839
03840:+00088:+00097:+00015:000000.0000:03840
03841:+00052:+00064:+00018:000000.0000:03841
03842:+00022:+00067:-00013:000000.0000:03842
03843:-00035:+00080:-00004:000000.0000:03843
03844:-00042:+00067:+00057:000000.0000:03844
03845:-00038:+00062:+00025:000000.0000:03845
03846:+00008:+00060:-00074:000000.0000:03846
03847:+00056:+00132:-00062:000000.0000:03847
03848:+00047:+00112:-00067:000000.0000:03848
03849:+00057:+00083:-00121:000000.0000:03849
03850:+00061:+00120:-00030:000000.0000:03850
03851:+00061:+00147:+00012:000000.0000:03851
03852:+00098:+00178:+00018:000000.0000:03852
03853:+00092:+00172:+00002:000000.0000:03853
03854:+00122:+00190:+00022:000000.0000:03854
03855:+00149:+00151:+00003:000000.0000:03855
03856:+00150:+00115:-00043:000000.0000:03856
03857:+00137:+00072:-00029:000000.0000:03857
03858:+00108:+00023:+00028:000000.0000:03858
03859:+00086:-00028:-00030:000000.0000:03859
03860:+00064:+00000:-00040:000000.0000:03860
03861:+00056:-00006:-00041:000000.0000:03861
03862:+00062:+00014:-00011:000000.0000:03862
03863:+00074:+00015:-00045:000000.0000:03863
03864:+00083:-00003:-00042:000000.0000:03864
03865:+00059:+00022:-00035:000000.0000:03865
03866:+00045:+00010:-00038:000000.0000:03866
03867:+00053:-00023:-00043:000000.0000:03867
03868:+00035:-00012:-00045:000000.0000:03868
03869:+00005:-00034:-00047:000000.0000:03869
03870:+00004:-00059:-00015:000000.0000:03870
03871:+00008:-00063:+00015:000000.0000:03871
03872:+00006:-00054:+00028:000000.0000:03872
03873:-00031:-00059:+00033:000000.0000:03873
03874:-00026:-00076:+00045:000000.0000:03874
03875:-00040:-00051:+00068:000000.0000:03875
03876:-00073:-00060:+00023:000000.0000:03876
03877:-00067:-00051:+00015:000000.0000:03877
03878:-00050:-00010:+00028:000000.0000:03878
03879:-00034:-00026:+00015:000000.0000:03879
03880:-00015:-00018:-00062:000000.0000:03880
03881:+00006:+00022:-00052:000000.0000:03881
03882:-00001:+00004:-00015:000000.0000:03882
03883:+00033:+00018:-00001:000000.0000:03883
03884:+00038:+00041:-00012:000000.0000:03884
03885:+00039:-00015:-00037:000000.0000:03885
03886:+00040:+00011:-00022:000000.0000:03886
03887:+00042:+00025:-00018:000000.0000:03887
03888:+00062:-00011:-00022:000000.0000:03888
03889:+00057:-00018:-00028:000000.0000:03889
03890:+00041:-00019:-00006:000000.0000:03890
03891:+00012:-00021:+00005:000000.0000:03891
03892:-00016:-00024:+00005:000000.0000:03892
03893:-00078:-00026:+00004:000000.0000:03893
03894:-00054:-00069:-00004:000000.0000:03894
03895:-00062:-00079:+00063:000000.0000:03895
03896:-00054:-00078:+00091:000000.0000:03896
03897:-00073:-00067:+00064:000000.0000:03897
03898:-00092:-00080:+00057:000000.0000:03898
03899:-00069:-00036:+00055:000000.0000:03899
03900:-00051:-00065:+00053:000000.0000:03900
03901:-00050:-00078:-00007:000000.0000:03901
03902:-00023:-00076:-00011:000000.0000:03902
03903:-00047:-00073:+00037:000000.0000:03903
03904:-00041:-00075:+00007:000000.0000:03904
03905:-00093:-00076:-00044:000000.0000:03905
03906:-00092:-00075:-00022:000000.0000:03906
03907:-00083:-00014:-00042:000000.0000:03907
03908:-00091:-00026:-00064:000000.0000:03908
03909:-00092:-00029:-00035:000000.0000:03909
03910:-00093:-00069:-00004:000000.0000:03910
03911:-00092:-00064:-00007:000000.0000:03911
03912:-00057:-00003:-00062:000000.0000:03912
03913:-00092:-00001:-00020:000000.0000:03913
03914:-00110:-00012:-00030:000000.0000:03914
03915:-00112:-00010:-00047:000000.0000:03915
03916:-00109:-00036:-00028:000000.0000:03916
03917:-00086:-00043:-00017:000000.0000:03917
03918:-00030:-00047:-00027:000000.0000:03918
03919:+00034:-00076:-00027:000000.0000:03919
03920:+00059:-00042:-00030:000000.0000:03920
03921:+00055:-00030:-00017:000000.0000:03921
03922:+00047:-00014:-00033:000000.0000:03922
03923:+00020:-00004:-00011:000000.0000:03923
03924:-00024:+00031:+00016:000000.0000:03924
03925:-00039:+00036:+00068:000000.0000:03925
03926:-00068:-00031:+00045:000000.0000:03926
03927:-00069:+00026:+00011:000000.0000:03927
03928:-00039:-00014:+00013:000000.0000:03928
03929:+00006:-00020:+00035:000000.0000:03929
03930:-00014:-00021:+00017:000000.0000:03930
03931:-00012:-00046:+00001:000000.0000:03931
03932:-00065:+00022:+00001:000000.0000:03932
03933:-00098:-00028:-00031:000000.0000:03933
03934:-00101:+00038:+00002:000000.0000:03934
03935:-00089:+00018:+00053:000000.0000:03935
03936:-00072:+00047:+00006:000000.0000:03936
03937:-00061:+00028:-00037:000000.0000:03937
03938:-00016:+00046:-00022:000000.0000:03938
03939:+00031:+00050:-00008:000000.0000:03939
03940:+00052:+00034:-00021:000000.0000:03940
03941:+00025:+00116:-00021:000000.0000:03941
03942:-00030:+00035:-00038:000000.0000:03942
03943:-00047:+00061:-00033:000000.0000:03943
03944:-00045:+00047:-00024:000000.0000:03944
03945:-00031:+00051:-00031:000000.0000:03945
03946:-00012:+00070:-00014:000000.0000:03946
03947:-00012:+00020:-00033:000000.0000:03947
03948:-00028:+00058:-00061:000000.0000:03948
03949:-00049:+00038:-00076:000000.0000:03949
03950:-00062:+00036:-00063:000000.0000:03950
03951:-00032:+00036:-00023:000000.0000:03951
03952:-00076:+00006:-00049:000000.0000:03952
03953:-00017:+00016:-00040:000000.0000:03953
03954:+00013:+00004:-00054:000000.0000:03954
03955:+00048:+00018:+00005:000000.0000:03955
03956:+00097:+00083:+00030:000000.0000:03956
03957:+00113:+00033:+00072:000000.0000:03957
03958:+00101:+00060:+00032:000000.0000:03958
03959:+00109:+00030:+00015:000000.0000:03959
03960:+00145:+00080:+00033:000000.0000:03960
03961:+00108:+00068:-00002:000000.0000:03961
03962:+00062:+00056:-00011:000000.0000:03962
03963:+00026:+00047:+00013:000000.0000:03963
03964:+00020:+00042:-00012:000000.0000:03964
03965:+00005:+00104:-00038:000000.0000:03965
03966:+00000:+00105:-00005:000000.0000:03966
03967:+00004:+00087:-00021:000000.0000:03967
03968:-00001:+00107:-00062:000000.0000:03968
03969:+00022:+00112:-00049:000000.0000:03969
03970:+00039:+00078:-00009:000000.0000:03970
03971:+00055:+00148:-00004:000000.0000:03971
03972:+00079:+00130:-00062:000000.0000:03972
03973:+00080:+00102:-00071:000000.0000:03973
03974:+00045:+00125:-00087:000000.0000:03974
03975:+00026:+00122:-00042:000000.0000:03975
03976:+00021:+00108:-00006:000000.0000:03976
03977:+00001:+00107:-00029:000000.0000:03977
03978:+00040:+00092:-00017:000000.0000:03978
03979:+00055:+00057:+00004:000000.0000:03979
03980:+00108:+00018:-00009:000000.0000:03980
03981:+00161:-00036:-00016:000000.0000:03981
03982:+00172:-00062:+00036:000000.0000:03982
03983:+00158:+00022:+00089:000000.0000:03983
03984:+00078:-00013:+00041:000000.0000:03984
03985:+00041:+00029:-00017:000000.0000:03985
03986:+00034:+00019:+00040:000000.0000:03986
03987:+00049:+00035:+00059:000000.0000:03987
03988:+00058:+00071:+00051:000000.0000:03988
03989:+00074:+00030:-00007:000000.0000:03989
03990:+00068:+00016:-00009:000000.0000:03990
03991:+00042:+00012:-00018:000000.0000:03991
03992:+00024:-00003:-00055:000000.0000:03992
03993:+00007:-00062:-00076:000000.0000:03993
03994:+00004:-00018:-00035:000000.0000:03994
03995:-00050:-00028:+00004:000000.0000:03995
03996:-00080:+00008:-00010:000000.0000:03996
03997:-00063:+00029:-00020:000000.0000:03997
03998:-00051:-00027:-00017:000000.0000:03998
03999:+00006:+00018:-00013:000000.0000:03999
04000:+00007:+00020:-00011:000000.0000:04000
