# Supplementary material for: Suboptimal Omnidirectional Wheel Design and Implementation
Source: Sensors (Basel). 2021 Jan 28;21(3):865. doi: 10.3390/s21030865 (PMC7865864; doi:10.3390/s21030865)
Supplement: Supplementary file 1 [file sensors-21-00865-s001.zip › 6.-Data 6 Files APR02 With Suboptimal Wheel ACZ/ACDATA03.TXT]

01001:-00015:+00043:+00019:000000.0000:01001
01002:-00013:+00027:-00014:000000.0000:01002
01003:-00008:+00048:+00020:000000.0000:01003
01004:-00020:+00026:+00001:000000.0000:01004
01005:-00029:+00008:-00012:000000.0000:01005
01006:-00021:+00033:-00020:000000.0000:01006
01007:-00021:+00014:+00023:000000.0000:01007
01008:-00023:+00006:+00008:000000.0000:01008
01009:-00024:+00004:+00002:000000.0000:01009
01010:-00004:+00002:+00017:000000.0000:01010
01011:-00014:+00005:+00022:000000.0000:01011
01012:-00002:-00010:-00006:000000.0000:01012
01013:-00029:+00000:-00009:000000.0000:01013
01014:-00022:-00021:+00013:000000.0000:01014
01015:-00040:-00037:+00020:000000.0000:01015
01016:-00031:-00014:-00006:000000.0000:01016
01017:-00005:-00038:-00002:000000.0000:01017
01018:+00014:-00026:-00002:000000.0000:01018
01019:+00000:-00035:+00001:000000.0000:01019
01020:+00012:-00015:+00001:000000.0000:01020
01021:-00002:-00027:+00005:000000.0000:01021
01022:-00029:-00054:-00007:000000.0000:01022
01023:-00030:-00021:-00017:000000.0000:01023
01024:-00004:-00067:-00020:000000.0000:01024
01025:-00006:-00085:-00048:000000.0000:01025
01026:-00006:-00065:-00067:000000.0000:01026
01027:-00011:-00038:-00055:000000.0000:01027
01028:-00015:-00150:-00054:000000.0000:01028
01029:-00013:-00118:-00067:000000.0000:01029
01030:-00010:-00111:-00036:000000.0000:01030
01031:+00014:-00208:+00001:000000.0000:01031
01032:+00002:-00163:-00061:000000.0000:01032
01033:+00027:-00152:-00028:000000.0000:01033
01034:+00024:-00151:+00050:000000.0000:01034
01035:-00009:-00186:-00022:000000.0000:01035
01036:-00055:-00106:-00042:000000.0000:01036
01037:-00032:-00111:+00026:000000.0000:01037
01038:-00033:-00111:+00001:000000.0000:01038
01039:-00040:-00104:-00026:000000.0000:01039
01040:-00012:-00132:+00003:000000.0000:01040
01041:+00016:-00119:+00028:000000.0000:01041
01042:+00054:-00125:-00002:000000.0000:01042
01043:+00039:-00113:-00060:000000.0000:01043
01044:+00002:-00103:-00017:000000.0000:01044
01045:-00057:-00115:+00028:000000.0000:01045
01046:-00084:-00135:-00053:000000.0000:01046
01047:-00083:-00154:-00082:000000.0000:01047
01048:-00032:-00217:-00006:000000.0000:01048
01049:+00045:-00184:-00026:000000.0000:01049
01050:+00072:-00215:-00120:000000.0000:01050
01051:+00047:-00144:-00280:000000.0000:01051
01052:+00048:-00223:-00173:000000.0000:01052
01053:+00056:-00232:-00116:000000.0000:01053
01054:+00001:-00205:-00042:000000.0000:01054
01055:-00014:-00198:+00055:000000.0000:01055
01056:+00025:-00173:+00092:000000.0000:01056
01057:+00044:-00223:+00061:000000.0000:01057
01058:+00035:-00187:+00006:000000.0000:01058
01059:+00039:-00190:+00015:000000.0000:01059
01060:-00061:-00129:+00109:000000.0000:01060
01061:-00092:-00109:+00142:000000.0000:01061
01062:-00079:-00114:+00126:000000.0000:01062
01063:-00082:-00036:+00148:000000.0000:01063
01064:-00036:-00100:+00135:000000.0000:01064
01065:-00005:-00104:+00079:000000.0000:01065
01066:+00058:-00117:+00025:000000.0000:01066
01067:+00085:-00056:+00076:000000.0000:01067
01068:+00069:-00052:+00065:000000.0000:01068
01069:+00004:-00099:-00052:000000.0000:01069
01070:+00060:-00093:-00076:000000.0000:01070
01071:+00080:-00142:-00061:000000.0000:01071
01072:+00189:-00172:-00045:000000.0000:01072
01073:+00272:-00155:-00019:000000.0000:01073
01074:+00220:-00140:-00041:000000.0000:01074
01075:+00128:-00055:-00138:000000.0000:01075
01076:+00007:-00010:-00113:000000.0000:01076
01077:-00072:-00043:-00082:000000.0000:01077
01078:-00157:-00107:-00145:000000.0000:01078
01079:-00184:-00093:-00160:000000.0000:01079
01080:-00126:-00097:-00075:000000.0000:01080
01081:-00068:-00111:+00050:000000.0000:01081
01082:-00004:-00037:+00067:000000.0000:01082
01083:+00047:-00080:+00054:000000.0000:01083
01084:+00013:-00050:+00080:000000.0000:01084
01085:-00031:-00011:+00079:000000.0000:01085
01086:-00067:-00032:+00144:000000.0000:01086
01087:-00090:+00039:+00213:000000.0000:01087
01088:-00057:+00019:+00156:000000.0000:01088
01089:+00023:-00006:+00068:000000.0000:01089
01090:+00043:+00052:+00040:000000.0000:01090
01091:+00053:+00052:+00101:000000.0000:01091
01092:+00083:+00030:+00095:000000.0000:01092
01093:+00063:+00061:+00063:000000.0000:01093
01094:+00021:+00124:+00107:000000.0000:01094
01095:+00000:+00110:+00130:000000.0000:01095
01096:-00031:+00091:+00020:000000.0000:01096
01097:-00008:+00073:+00007:000000.0000:01097
01098:+00091:+00102:+00095:000000.0000:01098
01099:+00123:+00094:+00128:000000.0000:01099
01100:+00104:+00095:-00036:000000.0000:01100
01101:+00076:+00094:-00076:000000.0000:01101
01102:+00050:+00091:-00015:000000.0000:01102
01103:+00042:+00090:-00050:000000.0000:01103
01104:+00003:+00108:-00058:000000.0000:01104
01105:-00002:+00102:-00047:000000.0000:01105
01106:-00032:+00109:-00004:000000.0000:01106
01107:-00031:+00123:+00019:000000.0000:01107
01108:+00001:+00141:-00031:000000.0000:01108
01109:+00016:+00103:+00039:000000.0000:01109
01110:+00084:+00103:+00082:000000.0000:01110
01111:+00102:+00159:+00101:000000.0000:01111
01112:+00068:+00115:+00127:000000.0000:01112
01113:+00021:+00126:+00125:000000.0000:01113
01114:-00017:+00121:+00070:000000.0000:01114
01115:-00045:+00103:+00084:000000.0000:01115
01116:-00044:+00128:+00070:000000.0000:01116
01117:-00031:+00127:+00079:000000.0000:01117
01118:-00017:+00124:+00029:000000.0000:01118
01119:-00001:+00103:+00038:000000.0000:01119
01120:+00028:+00153:+00047:000000.0000:01120
01121:+00020:+00144:+00007:000000.0000:01121
01122:+00028:+00141:-00014:000000.0000:01122
01123:+00017:+00135:-00017:000000.0000:01123
01124:+00028:+00132:+00032:000000.0000:01124
01125:+00023:+00132:+00048:000000.0000:01125
01126:+00022:+00119:+00029:000000.0000:01126
01127:+00031:+00131:+00015:000000.0000:01127
01128:+00037:+00153:+00032:000000.0000:01128
01129:+00053:+00159:+00042:000000.0000:01129
01130:+00021:+00165:+00056:000000.0000:01130
01131:+00012:+00131:+00081:000000.0000:01131
01132:-00014:+00156:+00068:000000.0000:01132
01133:-00028:+00116:+00077:000000.0000:01133
01134:-00001:+00115:+00077:000000.0000:01134
01135:+00010:+00133:+00079:000000.0000:01135
01136:-00009:+00131:+00035:000000.0000:01136
01137:+00024:+00150:+00036:000000.0000:01137
01138:+00045:+00137:+00083:000000.0000:01138
01139:+00040:+00129:+00083:000000.0000:01139
01140:+00042:+00116:+00082:000000.0000:01140
01141:+00029:+00129:+00084:000000.0000:01141
01142:+00020:+00131:+00078:000000.0000:01142
01143:+00016:+00109:+00064:000000.0000:01143
01144:+00031:+00121:+00054:000000.0000:01144
01145:+00039:+00103:+00069:000000.0000:01145
01146:+00029:+00079:+00069:000000.0000:01146
01147:+00023:+00076:+00009:000000.0000:01147
01148:+00004:+00063:+00005:000000.0000:01148
01149:+00025:+00059:+00005:000000.0000:01149
01150:+00029:+00036:-00001:000000.0000:01150
01151:+00019:+00050:+00001:000000.0000:01151
01152:+00024:+00036:+00038:000000.0000:01152
01153:-00009:+00033:+00028:000000.0000:01153
01154:+00015:+00036:+00041:000000.0000:01154
01155:+00011:+00036:+00079:000000.0000:01155
01156:+00002:+00021:+00073:000000.0000:01156
01157:+00017:+00013:+00084:000000.0000:01157
01158:+00013:+00019:+00100:000000.0000:01158
01159:-00002:+00017:+00090:000000.0000:01159
01160:-00012:+00005:+00096:000000.0000:01160
01161:-00010:+00016:+00073:000000.0000:01161
01162:+00004:-00034:+00043:000000.0000:01162
01163:+00024:-00038:+00065:000000.0000:01163
01164:+00027:-00007:+00047:000000.0000:01164
01165:+00027:-00031:+00040:000000.0000:01165
01166:+00023:-00026:+00028:000000.0000:01166
01167:+00004:-00032:+00038:000000.0000:01167
01168:+00053:-00035:+00025:000000.0000:01168
01169:+00044:-00021:-00004:000000.0000:01169
01170:+00017:-00055:-00008:000000.0000:01170
01171:+00001:-00060:+00038:000000.0000:01171
01172:+00005:-00034:-00013:000000.0000:01172
01173:+00020:-00086:+00001:000000.0000:01173
01174:+00053:-00143:+00075:000000.0000:01174
01175:+00069:-00110:-00015:000000.0000:01175
01176:+00041:-00173:-00030:000000.0000:01176
01177:-00021:-00193:-00033:000000.0000:01177
01178:-00056:-00210:+00051:000000.0000:01178
01179:+00007:-00181:-00037:000000.0000:01179
01180:+00065:-00188:+00006:000000.0000:01180
01181:+00104:-00189:+00017:000000.0000:01181
01182:+00113:-00170:-00006:000000.0000:01182
01183:+00082:-00124:-00029:000000.0000:01183
01184:+00079:-00170:+00016:000000.0000:01184
01185:+00071:-00220:+00043:000000.0000:01185
01186:+00053:-00184:+00026:000000.0000:01186
01187:+00004:-00166:+00045:000000.0000:01187
01188:-00058:-00180:+00033:000000.0000:01188
01189:-00096:-00190:-00022:000000.0000:01189
01190:-00115:-00166:-00030:000000.0000:01190
01191:-00100:-00227:+00085:000000.0000:01191
01192:-00063:-00247:+00115:000000.0000:01192
01193:-00031:-00242:+00108:000000.0000:01193
01194:+00031:-00254:+00159:000000.0000:01194
01195:+00087:-00236:+00138:000000.0000:01195
01196:+00061:-00216:+00100:000000.0000:01196
01197:+00040:-00223:+00039:000000.0000:01197
01198:+00003:-00194:+00065:000000.0000:01198
01199:+00025:-00189:+00083:000000.0000:01199
01200:+00034:-00158:+00080:000000.0000:01200
01201:+00117:-00125:+00048:000000.0000:01201
01202:+00160:-00098:+00049:000000.0000:01202
01203:+00188:-00112:+00015:000000.0000:01203
01204:+00162:-00099:-00005:000000.0000:01204
01205:+00120:-00100:-00004:000000.0000:01205
01206:-00002:-00141:+00068:000000.0000:01206
01207:-00088:-00148:+00069:000000.0000:01207
01208:-00084:-00202:+00015:000000.0000:01208
01209:-00047:-00143:+00082:000000.0000:01209
01210:-00038:-00207:+00045:000000.0000:01210
01211:-00031:-00198:+00007:000000.0000:01211
01212:-00056:-00184:-00017:000000.0000:01212
01213:-00023:-00223:+00064:000000.0000:01213
01214:+00001:-00175:+00066:000000.0000:01214
01215:+00052:-00171:+00027:000000.0000:01215
01216:+00096:-00103:+00053:000000.0000:01216
01217:+00121:-00116:+00067:000000.0000:01217
01218:+00069:-00128:+00003:000000.0000:01218
01219:+00020:-00149:-00029:000000.0000:01219
01220:+00032:-00153:-00003:000000.0000:01220
01221:+00032:-00143:+00106:000000.0000:01221
01222:+00006:-00175:+00118:000000.0000:01222
01223:+00029:-00138:+00074:000000.0000:01223
01224:+00005:-00108:+00090:000000.0000:01224
01225:-00008:-00086:+00156:000000.0000:01225
01226:-00034:-00060:+00171:000000.0000:01226
01227:-00068:-00068:+00151:000000.0000:01227
01228:-00101:-00036:+00213:000000.0000:01228
01229:-00105:-00057:+00238:000000.0000:01229
01230:-00042:-00037:+00140:000000.0000:01230
01231:+00062:-00022:+00097:000000.0000:01231
01232:+00096:+00035:+00073:000000.0000:01232
01233:+00161:+00098:+00083:000000.0000:01233
01234:+00144:+00063:+00052:000000.0000:01234
01235:+00140:+00076:+00066:000000.0000:01235
01236:+00093:+00085:+00077:000000.0000:01236
01237:+00051:+00071:+00068:000000.0000:01237
01238:+00054:+00076:+00032:000000.0000:01238
01239:+00059:+00092:+00031:000000.0000:01239
01240:+00058:+00098:+00035:000000.0000:01240
01241:+00038:+00113:-00020:000000.0000:01241
01242:-00029:+00113:-00013:000000.0000:01242
01243:-00054:+00071:+00054:000000.0000:01243
01244:-00047:+00107:+00061:000000.0000:01244
01245:-00031:+00125:+00049:000000.0000:01245
01246:-00005:+00089:+00038:000000.0000:01246
01247:+00004:+00123:+00044:000000.0000:01247
01248:+00022:+00155:+00095:000000.0000:01248
01249:+00038:+00138:+00102:000000.0000:01249
01250:+00028:+00172:+00074:000000.0000:01250
01251:+00040:+00155:+00062:000000.0000:01251
01252:+00033:+00142:+00097:000000.0000:01252
01253:+00047:+00116:+00093:000000.0000:01253
01254:+00050:+00142:+00103:000000.0000:01254
01255:+00069:+00123:+00097:000000.0000:01255
01256:+00041:+00089:+00092:000000.0000:01256
01257:+00008:+00140:+00130:000000.0000:01257
01258:-00005:+00110:+00148:000000.0000:01258
01259:-00036:+00105:+00145:000000.0000:01259
01260:-00029:+00145:+00085:000000.0000:01260
01261:-00013:+00147:+00109:000000.0000:01261
01262:+00038:+00145:+00121:000000.0000:01262
01263:+00083:+00171:+00098:000000.0000:01263
01264:+00084:+00179:+00094:000000.0000:01264
01265:+00086:+00150:+00089:000000.0000:01265
01266:+00070:+00162:+00083:000000.0000:01266
01267:+00050:+00175:+00080:000000.0000:01267
01268:+00036:+00201:+00098:000000.0000:01268
01269:+00048:+00192:+00061:000000.0000:01269
01270:+00072:+00202:+00036:000000.0000:01270
01271:+00081:+00234:+00046:000000.0000:01271
01272:+00093:+00182:+00088:000000.0000:01272
01273:+00086:+00222:+00067:000000.0000:01273
01274:+00034:+00220:+00044:000000.0000:01274
01275:+00034:+00195:+00080:000000.0000:01275
01276:+00032:+00195:+00086:000000.0000:01276
01277:+00045:+00183:+00089:000000.0000:01277
01278:+00009:+00165:+00073:000000.0000:01278
01279:-00007:+00148:+00080:000000.0000:01279
01280:-00015:+00185:+00068:000000.0000:01280
01281:-00008:+00178:+00057:000000.0000:01281
01282:-00028:+00152:+00065:000000.0000:01282
01283:-00012:+00131:+00046:000000.0000:01283
01284:+00011:+00135:+00093:000000.0000:01284
01285:+00007:+00102:+00071:000000.0000:01285
01286:+00053:+00083:+00081:000000.0000:01286
01287:+00068:+00135:+00060:000000.0000:01287
01288:+00054:+00112:+00092:000000.0000:01288
01289:+00026:+00081:+00084:000000.0000:01289
01290:-00014:+00068:+00069:000000.0000:01290
01291:-00007:+00095:+00156:000000.0000:01291
01292:+00023:+00071:+00150:000000.0000:01292
01293:+00035:+00043:+00065:000000.0000:01293
01294:+00060:+00091:+00098:000000.0000:01294
01295:+00062:+00056:+00120:000000.0000:01295
01296:+00057:+00056:+00071:000000.0000:01296
01297:+00040:+00038:+00049:000000.0000:01297
01298:+00026:+00041:+00096:000000.0000:01298
01299:+00015:+00050:+00118:000000.0000:01299
01300:-00011:+00032:+00015:000000.0000:01300
01301:+00016:+00045:+00013:000000.0000:01301
01302:+00047:+00007:+00076:000000.0000:01302
01303:+00070:-00003:+00052:000000.0000:01303
01304:+00064:-00005:+00022:000000.0000:01304
01305:+00065:+00004:+00031:000000.0000:01305
01306:+00089:-00012:+00045:000000.0000:01306
01307:+00072:-00020:+00040:000000.0000:01307
01308:+00049:-00020:+00026:000000.0000:01308
01309:+00060:-00029:+00047:000000.0000:01309
01310:+00042:-00056:+00047:000000.0000:01310
01311:+00035:-00011:+00027:000000.0000:01311
01312:+00072:-00027:+00049:000000.0000:01312
01313:+00071:-00044:+00052:000000.0000:01313
01314:+00047:-00057:+00048:000000.0000:01314
01315:+00035:-00076:+00043:000000.0000:01315
01316:+00001:-00086:+00049:000000.0000:01316
01317:-00044:-00123:-00017:000000.0000:01317
01318:-00042:-00117:+00034:000000.0000:01318
01319:-00038:-00139:+00041:000000.0000:01319
01320:-00090:-00172:-00020:000000.0000:01320
01321:-00079:-00161:-00004:000000.0000:01321
01322:-00076:-00221:+00034:000000.0000:01322
01323:-00046:-00164:+00034:000000.0000:01323
01324:-00002:-00180:-00003:000000.0000:01324
01325:+00004:-00164:+00009:000000.0000:01325
01326:+00009:-00162:+00051:000000.0000:01326
01327:-00047:-00171:+00036:000000.0000:01327
01328:-00093:-00161:+00038:000000.0000:01328
01329:-00150:-00212:+00055:000000.0000:01329
01330:-00138:-00198:+00042:000000.0000:01330
01331:-00106:-00247:+00044:000000.0000:01331
01332:-00049:-00249:+00045:000000.0000:01332
01333:-00021:-00228:+00061:000000.0000:01333
01334:+00005:-00230:+00079:000000.0000:01334
01335:+00032:-00226:+00056:000000.0000:01335
01336:+00033:-00243:+00013:000000.0000:01336
01337:+00069:-00213:+00013:000000.0000:01337
01338:+00083:-00254:+00051:000000.0000:01338
01339:+00081:-00234:-00033:000000.0000:01339
01340:+00054:-00171:-00042:000000.0000:01340
01341:-00017:-00180:-00011:000000.0000:01341
01342:-00020:-00187:-00007:000000.0000:01342
01343:-00009:-00148:-00025:000000.0000:01343
01344:+00042:-00190:+00036:000000.0000:01344
01345:+00037:-00211:+00010:000000.0000:01345
01346:+00040:-00143:-00002:000000.0000:01346
01347:-00038:-00190:+00013:000000.0000:01347
01348:-00091:-00229:+00059:000000.0000:01348
01349:-00138:-00149:+00085:000000.0000:01349
01350:-00153:-00224:+00072:000000.0000:01350
01351:-00130:-00197:+00067:000000.0000:01351
01352:-00049:-00181:+00066:000000.0000:01352
01353:+00037:-00168:+00042:000000.0000:01353
01354:+00083:-00187:+00041:000000.0000:01354
01355:+00075:-00183:+00022:000000.0000:01355
01356:-00004:-00195:+00026:000000.0000:01356
01357:-00058:-00213:+00053:000000.0000:01357
01358:-00103:-00202:+00035:000000.0000:01358
01359:-00048:-00183:+00050:000000.0000:01359
01360:-00040:-00185:+00047:000000.0000:01360
01361:+00023:-00174:+00046:000000.0000:01361
01362:+00055:-00148:+00034:000000.0000:01362
01363:+00058:-00121:+00030:000000.0000:01363
01364:+00020:-00135:+00040:000000.0000:01364
01365:-00040:-00098:+00039:000000.0000:01365
01366:-00046:-00126:+00030:000000.0000:01366
01367:-00050:-00108:+00039:000000.0000:01367
01368:-00017:-00073:+00022:000000.0000:01368
01369:+00000:-00104:-00003:000000.0000:01369
01370:+00046:-00046:-00030:000000.0000:01370
01371:+00045:-00076:-00032:000000.0000:01371
01372:+00037:-00085:-00021:000000.0000:01372
01373:+00053:-00016:+00019:000000.0000:01373
01374:+00008:-00070:+00023:000000.0000:01374
01375:+00015:-00052:+00050:000000.0000:01375
01376:+00005:+00000:+00060:000000.0000:01376
01377:+00021:+00034:+00054:000000.0000:01377
01378:+00070:+00011:+00065:000000.0000:01378
01379:+00073:+00078:+00115:000000.0000:01379
01380:+00034:+00076:+00141:000000.0000:01380
01381:+00005:+00061:+00107:000000.0000:01381
01382:-00027:+00108:+00092:000000.0000:01382
01383:-00022:+00090:+00137:000000.0000:01383
01384:-00057:+00090:+00143:000000.0000:01384
01385:-00039:+00096:+00099:000000.0000:01385
01386:-00026:+00110:+00086:000000.0000:01386
01387:-00010:+00090:+00078:000000.0000:01387
01388:+00028:+00119:+00028:000000.0000:01388
01389:+00030:+00144:+00039:000000.0000:01389
01390:+00015:+00119:+00050:000000.0000:01390
01391:+00027:+00160:+00037:000000.0000:01391
01392:+00045:+00155:+00025:000000.0000:01392
01393:+00021:+00102:+00029:000000.0000:01393
01394:+00036:+00154:-00002:000000.0000:01394
01395:+00056:+00169:-00002:000000.0000:01395
01396:+00049:+00146:-00006:000000.0000:01396
01397:+00071:+00106:+00012:000000.0000:01397
01398:+00064:+00129:-00016:000000.0000:01398
01399:+00070:+00155:+00083:000000.0000:01399
01400:+00029:+00140:+00054:000000.0000:01400
01401:+00002:+00165:-00015:000000.0000:01401
01402:+00017:+00184:+00018:000000.0000:01402
01403:+00049:+00146:+00086:000000.0000:01403
01404:+00049:+00152:+00024:000000.0000:01404
01405:+00058:+00136:+00032:000000.0000:01405
01406:+00032:+00178:+00103:000000.0000:01406
01407:+00025:+00101:+00115:000000.0000:01407
01408:+00025:+00168:+00060:000000.0000:01408
01409:+00033:+00205:+00091:000000.0000:01409
01410:+00033:+00167:+00099:000000.0000:01410
01411:+00032:+00235:+00069:000000.0000:01411
01412:+00044:+00150:+00096:000000.0000:01412
01413:+00021:+00220:+00122:000000.0000:01413
01414:+00019:+00208:+00070:000000.0000:01414
01415:+00009:+00187:+00050:000000.0000:01415
01416:-00014:+00167:+00026:000000.0000:01416
01417:-00013:+00143:+00032:000000.0000:01417
01418:+00004:+00183:-00007:000000.0000:01418
01419:+00030:+00116:+00000:000000.0000:01419
01420:+00017:+00154:+00018:000000.0000:01420
01421:+00028:+00179:-00007:000000.0000:01421
01422:+00007:+00171:+00034:000000.0000:01422
01423:+00009:+00175:+00029:000000.0000:01423
01424:+00009:+00174:+00007:000000.0000:01424
01425:+00006:+00176:+00021:000000.0000:01425
01426:+00072:+00166:+00062:000000.0000:01426
01427:+00076:+00135:+00014:000000.0000:01427
01428:+00082:+00164:+00035:000000.0000:01428
01429:+00079:+00157:+00044:000000.0000:01429
01430:+00089:+00159:+00063:000000.0000:01430
01431:+00064:+00172:+00054:000000.0000:01431
01432:+00036:+00169:+00080:000000.0000:01432
01433:+00039:+00119:+00072:000000.0000:01433
01434:+00017:+00123:+00066:000000.0000:01434
01435:+00017:+00101:+00061:000000.0000:01435
01436:+00018:+00093:+00046:000000.0000:01436
01437:+00021:+00095:+00011:000000.0000:01437
01438:+00026:+00095:+00028:000000.0000:01438
01439:+00011:+00059:+00037:000000.0000:01439
01440:-00001:+00076:-00009:000000.0000:01440
01441:-00001:+00068:-00030:000000.0000:01441
01442:+00001:+00053:-00005:000000.0000:01442
01443:+00007:+00022:+00001:000000.0000:01443
01444:+00023:+00061:+00004:000000.0000:01444
01445:+00000:+00028:-00015:000000.0000:01445
01446:+00026:+00007:-00015:000000.0000:01446
01447:+00022:+00028:-00021:000000.0000:01447
01448:+00035:-00019:+00018:000000.0000:01448
01449:+00042:+00004:-00001:000000.0000:01449
01450:+00039:-00005:+00001:000000.0000:01450
01451:+00019:+00003:-00007:000000.0000:01451
01452:+00017:-00019:+00023:000000.0000:01452
01453:+00025:+00000:+00015:000000.0000:01453
01454:+00012:-00010:-00001:000000.0000:01454
01455:-00013:-00013:+00000:000000.0000:01455
01456:-00011:-00036:+00001:000000.0000:01456
01457:+00000:-00039:-00018:000000.0000:01457
01458:+00004:-00015:-00024:000000.0000:01458
01459:+00039:-00010:-00025:000000.0000:01459
01460:+00056:-00039:-00046:000000.0000:01460
01461:+00044:-00032:-00046:000000.0000:01461
01462:+00040:-00068:-00051:000000.0000:01462
01463:+00057:-00112:-00043:000000.0000:01463
01464:+00043:-00130:-00026:000000.0000:01464
01465:+00041:-00145:-00011:000000.0000:01465
01466:+00040:-00169:-00024:000000.0000:01466
01467:+00000:-00135:-00029:000000.0000:01467
01468:-00038:-00149:-00022:000000.0000:01468
01469:-00090:-00148:-00040:000000.0000:01469
01470:-00069:-00157:-00062:000000.0000:01470
01471:-00083:-00124:-00044:000000.0000:01471
01472:-00088:-00119:-00041:000000.0000:01472
01473:-00083:-00172:-00066:000000.0000:01473
01474:-00083:-00164:-00066:000000.0000:01474
01475:-00084:-00203:-00012:000000.0000:01475
01476:-00090:-00196:+00004:000000.0000:01476
01477:-00064:-00190:+00004:000000.0000:01477
01478:-00070:-00227:-00003:000000.0000:01478
01479:-00062:-00199:+00025:000000.0000:01479
01480:-00055:-00194:+00037:000000.0000:01480
01481:-00029:-00185:-00016:000000.0000:01481
01482:+00014:-00207:+00006:000000.0000:01482
01483:+00069:-00220:+00021:000000.0000:01483
01484:+00104:-00233:-00005:000000.0000:01484
01485:+00092:-00256:-00048:000000.0000:01485
01486:+00065:-00244:-00056:000000.0000:01486
01487:+00029:-00247:-00040:000000.0000:01487
01488:+00008:-00253:-00049:000000.0000:01488
01489:-00031:-00211:-00023:000000.0000:01489
01490:-00054:-00236:-00026:000000.0000:01490
01491:-00045:-00191:+00032:000000.0000:01491
01492:-00026:-00162:+00056:000000.0000:01492
01493:-00012:-00146:+00037:000000.0000:01493
01494:+00003:-00143:+00064:000000.0000:01494
01495:-00004:-00192:+00095:000000.0000:01495
01496:-00050:-00190:+00063:000000.0000:01496
01497:-00073:-00191:+00052:000000.0000:01497
01498:-00077:-00188:+00084:000000.0000:01498
01499:-00073:-00170:+00030:000000.0000:01499
01500:-00050:-00156:-00093:000000.0000:01500
01501:-00057:-00149:-00110:000000.0000:01501
01502:-00004:-00207:-00110:000000.0000:01502
01503:+00010:-00164:-00085:000000.0000:01503
01504:+00006:-00196:-00083:000000.0000:01504
01505:+00004:-00224:-00072:000000.0000:01505
01506:+00025:-00205:-00096:000000.0000:01506
01507:+00009:-00207:-00083:000000.0000:01507
01508:-00022:-00186:-00090:000000.0000:01508
01509:-00035:-00223:-00076:000000.0000:01509
01510:-00066:-00159:-00043:000000.0000:01510
01511:-00061:-00169:+00001:000000.0000:01511
01512:-00034:-00163:+00008:000000.0000:01512
01513:-00010:-00129:+00009:000000.0000:01513
01514:+00017:-00178:-00005:000000.0000:01514
01515:+00019:-00124:+00028:000000.0000:01515
01516:+00009:-00115:+00038:000000.0000:01516
01517:-00032:-00113:-00026:000000.0000:01517
01518:-00037:-00100:-00027:000000.0000:01518
01519:-00038:-00077:-00013:000000.0000:01519
01520:-00022:-00094:-00020:000000.0000:01520
01521:-00024:-00089:-00044:000000.0000:01521
01522:+00018:-00021:-00061:000000.0000:01522
01523:+00067:-00025:-00003:000000.0000:01523
01524:+00086:-00013:-00007:000000.0000:01524
01525:+00067:+00046:-00021:000000.0000:01525
01526:+00005:+00054:+00022:000000.0000:01526
01527:-00023:+00071:+00010:000000.0000:01527
01528:-00019:+00058:+00003:000000.0000:01528
01529:-00037:+00078:-00010:000000.0000:01529
01530:-00051:+00035:-00061:000000.0000:01530
01531:-00071:-00054:-00109:000000.0000:01531
01532:-00076:+00057:-00067:000000.0000:01532
01533:-00054:+00089:+00054:000000.0000:01533
01534:-00025:+00141:+00064:000000.0000:01534
01535:-00019:+00101:-00012:000000.0000:01535
01536:-00022:+00094:+00016:000000.0000:01536
01537:+00015:+00053:+00054:000000.0000:01537
01538:+00071:+00117:-00017:000000.0000:01538
01539:+00088:+00140:-00005:000000.0000:01539
01540:+00099:+00085:+00031:000000.0000:01540
01541:+00026:+00112:-00034:000000.0000:01541
01542:+00000:+00084:-00025:000000.0000:01542
01543:+00011:+00105:+00031:000000.0000:01543
01544:+00031:+00099:+00042:000000.0000:01544
01545:+00074:+00096:+00038:000000.0000:01545
01546:+00083:+00102:-00001:000000.0000:01546
01547:+00076:+00134:+00059:000000.0000:01547
01548:+00050:+00118:+00025:000000.0000:01548
01549:-00006:+00126:-00120:000000.0000:01549
01550:-00038:+00128:-00034:000000.0000:01550
01551:-00073:+00129:+00034:000000.0000:01551
01552:-00091:+00160:-00051:000000.0000:01552
01553:-00048:+00155:-00092:000000.0000:01553
01554:-00030:+00168:-00042:000000.0000:01554
01555:+00021:+00133:+00021:000000.0000:01555
01556:+00018:+00177:-00027:000000.0000:01556
01557:+00041:+00201:-00010:000000.0000:01557
01558:+00014:+00127:+00010:000000.0000:01558
01559:+00025:+00192:-00011:000000.0000:01559
01560:+00042:+00177:-00001:000000.0000:01560
01561:+00039:+00157:+00051:000000.0000:01561
01562:+00035:+00174:-00005:000000.0000:01562
01563:+00036:+00162:-00010:000000.0000:01563
01564:+00045:+00170:+00018:000000.0000:01564
01565:+00029:+00130:-00001:000000.0000:01565
01566:+00022:+00171:+00000:000000.0000:01566
01567:+00035:+00172:+00029:000000.0000:01567
01568:+00026:+00165:-00014:000000.0000:01568
01569:+00029:+00191:-00030:000000.0000:01569
01570:+00024:+00162:-00039:000000.0000:01570
01571:+00015:+00163:-00009:000000.0000:01571
01572:+00025:+00152:-00026:000000.0000:01572
01573:-00008:+00136:-00065:000000.0000:01573
01574:+00011:+00135:-00052:000000.0000:01574
01575:+00013:+00158:-00041:000000.0000:01575
01576:+00023:+00153:-00042:000000.0000:01576
01577:+00030:+00155:-00032:000000.0000:01577
01578:+00029:+00134:-00006:000000.0000:01578
01579:-00008:+00138:-00044:000000.0000:01579
01580:+00002:+00104:-00045:000000.0000:01580
01581:+00023:+00120:-00035:000000.0000:01581
01582:+00016:+00107:+00004:000000.0000:01582
01583:+00024:+00100:-00048:000000.0000:01583
01584:+00002:+00108:-00041:000000.0000:01584
01585:+00008:+00105:-00023:000000.0000:01585
01586:-00013:+00087:-00006:000000.0000:01586
01587:-00006:+00085:-00008:000000.0000:01587
01588:-00024:+00094:-00009:000000.0000:01588
01589:-00012:+00086:-00021:000000.0000:01589
01590:+00009:+00088:+00002:000000.0000:01590
01591:+00029:+00081:-00006:000000.0000:01591
01592:+00068:+00069:-00026:000000.0000:01592
01593:-00011:+00041:-00069:000000.0000:01593
01594:+00018:+00108:+00015:000000.0000:01594
01595:-00038:-00012:-00038:000000.0000:01595
01596:-00037:+00040:-00080:000000.0000:01596
01597:-00007:+00022:+00022:000000.0000:01597
01598:+00065:+00011:-00072:000000.0000:01598
01599:+00074:+00046:-00103:000000.0000:01599
01600:+00058:-00029:-00070:000000.0000:01600
01601:+00058:-00024:-00015:000000.0000:01601
01602:-00020:-00047:-00003:000000.0000:01602
01603:-00043:+00002:-00043:000000.0000:01603
01604:-00047:-00013:-00025:000000.0000:01604
01605:-00034:-00027:-00038:000000.0000:01605
01606:-00002:-00035:-00028:000000.0000:01606
01607:-00026:-00050:+00007:000000.0000:01607
01608:+00012:-00034:-00023:000000.0000:01608
01609:-00001:-00047:-00046:000000.0000:01609
01610:-00012:-00055:-00035:000000.0000:01610
01611:+00012:-00056:-00035:000000.0000:01611
01612:-00005:-00103:-00048:000000.0000:01612
01613:-00004:-00099:-00077:000000.0000:01613
01614:-00025:-00093:-00061:000000.0000:01614
01615:-00004:-00100:-00063:000000.0000:01615
01616:-00010:-00124:-00097:000000.0000:01616
01617:-00013:-00134:-00095:000000.0000:01617
01618:+00009:-00141:-00054:000000.0000:01618
01619:-00015:-00105:-00087:000000.0000:01619
01620:-00007:-00108:-00087:000000.0000:01620
01621:-00022:-00137:-00048:000000.0000:01621
01622:-00040:-00181:-00030:000000.0000:01622
01623:-00014:-00169:-00030:000000.0000:01623
01624:+00016:-00183:+00001:000000.0000:01624
01625:+00021:-00152:+00064:000000.0000:01625
01626:+00007:-00159:+00078:000000.0000:01626
01627:-00032:-00151:+00036:000000.0000:01627
01628:-00062:-00124:+00021:000000.0000:01628
01629:-00059:-00124:+00038:000000.0000:01629
01630:-00020:-00127:+00029:000000.0000:01630
01631:-00014:-00132:+00010:000000.0000:01631
01632:+00044:-00147:+00028:000000.0000:01632
01633:+00038:-00233:-00094:000000.0000:01633
01634:+00056:-00181:-00276:000000.0000:01634
01635:+00036:-00198:-00240:000000.0000:01635
01636:+00013:-00251:-00136:000000.0000:01636
01637:-00021:-00170:-00110:000000.0000:01637
01638:-00112:-00205:-00069:000000.0000:01638
01639:-00141:-00167:+00037:000000.0000:01639
01640:-00113:-00168:+00101:000000.0000:01640
01641:-00017:-00182:+00062:000000.0000:01641
01642:+00031:-00189:+00001:000000.0000:01642
01643:+00031:-00138:+00110:000000.0000:01643
01644:-00008:-00125:+00137:000000.0000:01644
01645:-00096:-00107:+00114:000000.0000:01645
01646:-00152:-00175:+00124:000000.0000:01646
01647:-00151:-00185:+00165:000000.0000:01647
01648:-00056:-00126:+00055:000000.0000:01648
01649:+00011:-00116:-00100:000000.0000:01649
01650:+00107:-00113:-00138:000000.0000:01650
01651:+00117:-00106:-00114:000000.0000:01651
01652:+00081:-00164:-00163:000000.0000:01652
01653:+00032:-00223:-00168:000000.0000:01653
01654:+00020:-00253:-00138:000000.0000:01654
01655:+00042:-00283:-00127:000000.0000:01655
01656:+00052:-00270:-00135:000000.0000:01656
01657:+00032:-00232:-00117:000000.0000:01657
01658:+00016:-00234:-00104:000000.0000:01658
01659:-00058:-00167:-00126:000000.0000:01659
01660:-00112:-00142:-00072:000000.0000:01660
01661:-00114:-00141:-00033:000000.0000:01661
01662:-00078:-00121:-00021:000000.0000:01662
01663:-00023:-00152:-00033:000000.0000:01663
01664:+00008:-00177:-00082:000000.0000:01664
01665:+00047:-00175:-00099:000000.0000:01665
01666:+00072:-00105:-00065:000000.0000:01666
01667:+00022:-00074:+00009:000000.0000:01667
01668:-00050:-00081:+00033:000000.0000:01668
01669:-00083:-00047:-00018:000000.0000:01669
01670:-00107:+00006:+00066:000000.0000:01670
01671:-00048:+00021:+00074:000000.0000:01671
01672:-00011:+00000:+00034:000000.0000:01672
01673:+00015:+00028:+00020:000000.0000:01673
01674:+00003:+00020:+00030:000000.0000:01674
01675:+00011:-00004:+00047:000000.0000:01675
01676:-00019:+00014:-00035:000000.0000:01676
01677:-00059:-00005:-00028:000000.0000:01677
01678:-00037:+00049:-00017:000000.0000:01678
01679:-00041:+00053:-00054:000000.0000:01679
01680:+00014:+00076:-00078:000000.0000:01680
01681:+00057:+00079:-00063:000000.0000:01681
01682:+00035:+00083:-00047:000000.0000:01682
01683:+00063:+00093:-00026:000000.0000:01683
01684:+00055:-00010:-00031:000000.0000:01684
01685:+00044:+00026:-00061:000000.0000:01685
01686:+00028:+00067:-00076:000000.0000:01686
01687:-00025:+00081:-00065:000000.0000:01687
01688:+00041:+00097:+00022:000000.0000:01688
01689:+00018:+00082:+00031:000000.0000:01689
01690:-00005:+00071:+00032:000000.0000:01690
01691:-00045:+00097:+00103:000000.0000:01691
01692:-00004:+00103:+00079:000000.0000:01692
01693:-00020:+00068:+00115:000000.0000:01693
01694:-00040:+00080:+00146:000000.0000:01694
01695:-00011:+00042:+00108:000000.0000:01695
01696:+00005:+00108:-00060:000000.0000:01696
01697:+00056:+00098:-00093:000000.0000:01697
01698:+00016:+00056:-00058:000000.0000:01698
01699:-00012:+00107:-00066:000000.0000:01699
01700:-00013:+00107:-00079:000000.0000:01700
01701:+00008:+00131:-00092:000000.0000:01701
01702:+00027:+00111:-00046:000000.0000:01702
01703:+00046:+00095:-00029:000000.0000:01703
01704:+00104:+00109:-00047:000000.0000:01704
01705:+00075:+00115:-00062:000000.0000:01705
01706:+00053:+00155:-00069:000000.0000:01706
01707:+00006:+00129:-00042:000000.0000:01707
01708:-00005:+00147:-00057:000000.0000:01708
01709:-00026:+00151:+00066:000000.0000:01709
01710:-00034:+00117:+00094:000000.0000:01710
01711:+00040:+00181:-00020:000000.0000:01711
01712:+00067:+00204:+00009:000000.0000:01712
01713:+00093:+00132:+00029:000000.0000:01713
01714:+00045:+00179:+00015:000000.0000:01714
01715:+00007:+00187:+00061:000000.0000:01715
01716:-00037:+00135:+00051:000000.0000:01716
01717:-00051:+00173:-00015:000000.0000:01717
01718:-00052:+00152:+00020:000000.0000:01718
01719:-00040:+00163:+00018:000000.0000:01719
01720:+00000:+00146:+00023:000000.0000:01720
01721:+00023:+00130:-00064:000000.0000:01721
01722:+00023:+00165:-00071:000000.0000:01722
01723:+00026:+00135:-00003:000000.0000:01723
01724:-00015:+00135:-00027:000000.0000:01724
01725:-00017:+00145:-00042:000000.0000:01725
01726:-00007:+00123:-00032:000000.0000:01726
01727:-00013:+00124:-00053:000000.0000:01727
01728:+00026:+00125:-00056:000000.0000:01728
01729:+00044:+00141:-00031:000000.0000:01729
01730:+00047:+00153:-00013:000000.0000:01730
01731:+00060:+00129:-00022:000000.0000:01731
01732:+00045:+00106:-00068:000000.0000:01732
01733:+00018:+00115:-00001:000000.0000:01733
01734:+00043:+00104:+00019:000000.0000:01734
01735:+00033:+00088:-00029:000000.0000:01735
01736:+00035:+00086:-00060:000000.0000:01736
01737:+00043:+00108:-00035:000000.0000:01737
01738:+00000:+00097:-00026:000000.0000:01738
01739:-00004:+00075:-00041:000000.0000:01739
01740:-00040:+00079:-00047:000000.0000:01740
01741:-00029:+00089:-00005:000000.0000:01741
01742:-00004:+00068:-00024:000000.0000:01742
01743:+00028:+00055:-00063:000000.0000:01743
01744:+00031:+00025:-00015:000000.0000:01744
01745:+00032:+00035:-00009:000000.0000:01745
01746:+00043:+00026:-00048:000000.0000:01746
01747:+00003:+00020:-00075:000000.0000:01747
01748:-00011:+00036:-00048:000000.0000:01748
01749:-00016:-00004:-00063:000000.0000:01749
01750:-00046:+00027:-00056:000000.0000:01750
01751:-00019:+00032:-00022:000000.0000:01751
01752:-00008:+00001:-00032:000000.0000:01752
01753:+00042:+00019:-00022:000000.0000:01753
01754:+00034:-00013:-00013:000000.0000:01754
01755:+00040:+00004:-00014:000000.0000:01755
01756:-00013:-00037:+00003:000000.0000:01756
01757:-00020:+00001:-00017:000000.0000:01757
01758:-00036:-00008:+00003:000000.0000:01758
01759:-00050:-00036:-00019:000000.0000:01759
01760:-00037:-00025:-00023:000000.0000:01760
01761:-00031:-00058:+00004:000000.0000:01761
01762:+00010:-00039:-00050:000000.0000:01762
01763:+00039:-00013:-00068:000000.0000:01763
01764:+00066:+00020:-00088:000000.0000:01764
01765:+00026:-00081:+00046:000000.0000:01765
01766:+00028:+00016:+00047:000000.0000:01766
01767:-00037:-00059:-00066:000000.0000:01767
01768:-00048:-00015:-00101:000000.0000:01768
01769:-00042:-00069:-00052:000000.0000:01769
01770:+00015:-00074:-00013:000000.0000:01770
01771:+00085:-00093:-00075:000000.0000:01771
01772:+00080:-00117:-00049:000000.0000:01772
01773:+00065:-00112:-00011:000000.0000:01773
01774:+00026:-00156:-00021:000000.0000:01774
01775:+00024:-00124:-00010:000000.0000:01775
01776:-00001:-00159:-00005:000000.0000:01776
01777:-00015:-00154:-00048:000000.0000:01777
01778:+00005:-00132:-00038:000000.0000:01778
01779:+00026:-00150:-00034:000000.0000:01779
01780:+00006:-00173:-00050:000000.0000:01780
01781:+00015:-00176:-00062:000000.0000:01781
01782:-00007:-00207:-00037:000000.0000:01782
01783:-00005:-00188:+00001:000000.0000:01783
01784:-00020:-00189:-00004:000000.0000:01784
01785:-00042:-00173:+00022:000000.0000:01785
01786:-00038:-00132:+00029:000000.0000:01786
01787:-00036:-00155:+00036:000000.0000:01787
01788:-00021:-00156:-00007:000000.0000:01788
01789:+00004:-00150:+00048:000000.0000:01789
01790:+00027:-00176:+00032:000000.0000:01790
01791:+00031:-00165:-00004:000000.0000:01791
01792:+00016:-00278:-00101:000000.0000:01792
01793:+00009:-00240:-00181:000000.0000:01793
01794:-00029:-00203:-00250:000000.0000:01794
01795:-00086:-00278:-00168:000000.0000:01795
01796:-00084:-00263:-00119:000000.0000:01796
01797:-00103:-00201:-00038:000000.0000:01797
01798:-00037:-00153:+00057:000000.0000:01798
01799:-00025:-00148:+00078:000000.0000:01799
01800:+00032:-00138:-00051:000000.0000:01800
01801:+00035:-00110:-00015:000000.0000:01801
01802:+00002:-00130:+00040:000000.0000:01802
01803:-00062:-00116:+00104:000000.0000:01803
01804:-00138:-00178:+00103:000000.0000:01804
01805:-00124:-00186:+00119:000000.0000:01805
01806:-00075:-00120:+00142:000000.0000:01806
01807:-00008:-00107:+00017:000000.0000:01807
01808:+00086:-00079:-00064:000000.0000:01808
01809:+00137:-00091:-00043:000000.0000:01809
01810:+00135:-00077:-00053:000000.0000:01810
01811:+00056:-00126:-00074:000000.0000:01811
01812:-00015:-00121:-00117:000000.0000:01812
01813:-00009:-00208:-00104:000000.0000:01813
01814:+00032:-00219:-00125:000000.0000:01814
01815:+00072:-00224:-00146:000000.0000:01815
01816:+00087:-00206:-00110:000000.0000:01816
01817:+00035:-00180:-00096:000000.0000:01817
01818:-00010:-00144:-00135:000000.0000:01818
01819:-00042:-00086:-00079:000000.0000:01819
01820:-00068:-00110:+00004:000000.0000:01820
01821:-00089:-00091:+00018:000000.0000:01821
01822:-00064:-00111:-00067:000000.0000:01822
01823:-00042:-00115:-00049:000000.0000:01823
01824:+00007:-00141:+00007:000000.0000:01824
01825:+00007:-00091:+00006:000000.0000:01825
01826:-00019:-00127:+00022:000000.0000:01826
01827:-00084:-00073:+00006:000000.0000:01827
01828:-00090:-00046:-00036:000000.0000:01828
01829:-00053:-00019:-00006:000000.0000:01829
01830:-00006:+00067:+00120:000000.0000:01830
01831:-00002:+00062:+00192:000000.0000:01831
01832:-00012:+00052:+00148:000000.0000:01832
01833:+00030:+00059:+00075:000000.0000:01833
01834:+00046:+00073:+00094:000000.0000:01834
01835:+00079:+00084:+00075:000000.0000:01835
01836:+00086:+00053:-00002:000000.0000:01836
01837:+00058:+00076:-00063:000000.0000:01837
01838:-00009:+00081:-00086:000000.0000:01838
01839:-00020:+00070:-00122:000000.0000:01839
01840:-00017:+00089:-00049:000000.0000:01840
01841:-00017:+00124:-00008:000000.0000:01841
01842:-00017:+00138:-00027:000000.0000:01842
01843:-00007:+00111:-00060:000000.0000:01843
01844:+00016:+00104:-00063:000000.0000:01844
01845:+00045:+00123:-00014:000000.0000:01845
01846:+00042:+00121:-00017:000000.0000:01846
01847:+00020:+00115:+00004:000000.0000:01847
01848:+00005:+00154:+00037:000000.0000:01848
01849:+00000:+00125:+00065:000000.0000:01849
01850:+00013:+00128:+00082:000000.0000:01850
01851:+00013:+00124:+00146:000000.0000:01851
01852:-00009:+00125:+00103:000000.0000:01852
01853:-00011:+00112:+00064:000000.0000:01853
01854:+00040:+00116:+00027:000000.0000:01854
01855:+00034:+00112:+00083:000000.0000:01855
01856:+00044:+00090:+00048:000000.0000:01856
01857:+00026:+00121:-00052:000000.0000:01857
01858:+00013:+00113:-00025:000000.0000:01858
01859:+00011:+00099:-00015:000000.0000:01859
01860:-00025:+00104:+00003:000000.0000:01860
01861:-00018:+00126:+00005:000000.0000:01861
01862:-00002:+00138:-00001:000000.0000:01862
01863:+00039:+00139:+00034:000000.0000:01863
01864:+00030:+00134:-00049:000000.0000:01864
01865:+00022:+00121:-00013:000000.0000:01865
01866:+00000:+00176:+00032:000000.0000:01866
01867:-00037:+00154:+00022:000000.0000:01867
01868:+00009:+00165:-00033:000000.0000:01868
01869:+00079:+00127:+00032:000000.0000:01869
01870:+00148:+00181:+00018:000000.0000:01870
01871:+00123:+00170:-00001:000000.0000:01871
01872:+00058:+00165:+00037:000000.0000:01872
01873:+00020:+00193:-00004:000000.0000:01873
01874:-00016:+00132:+00008:000000.0000:01874
01875:-00028:+00178:-00006:000000.0000:01875
01876:-00034:+00172:+00040:000000.0000:01876
01877:-00044:+00132:+00065:000000.0000:01877
01878:-00028:+00143:+00017:000000.0000:01878
01879:-00004:+00139:+00030:000000.0000:01879
01880:-00010:+00144:+00013:000000.0000:01880
01881:-00008:+00112:+00019:000000.0000:01881
01882:+00011:+00118:-00008:000000.0000:01882
01883:-00015:+00126:-00001:000000.0000:01883
01884:-00009:+00106:+00005:000000.0000:01884
01885:+00004:+00133:-00019:000000.0000:01885
01886:+00027:+00109:-00014:000000.0000:01886
01887:+00047:+00110:-00049:000000.0000:01887
01888:+00060:+00109:-00024:000000.0000:01888
01889:+00090:+00071:+00002:000000.0000:01889
01890:+00053:+00093:+00001:000000.0000:01890
01891:+00059:+00099:+00019:000000.0000:01891
01892:+00018:+00059:+00016:000000.0000:01892
01893:-00013:+00071:+00023:000000.0000:01893
01894:-00010:+00081:+00014:000000.0000:01894
01895:-00056:+00024:+00016:000000.0000:01895
01896:-00056:+00043:+00031:000000.0000:01896
01897:-00040:+00054:+00031:000000.0000:01897
01898:-00015:+00009:+00027:000000.0000:01898
01899:+00017:+00022:+00003:000000.0000:01899
01900:+00043:+00027:+00036:000000.0000:01900
01901:+00034:-00007:+00024:000000.0000:01901
01902:+00033:-00005:-00052:000000.0000:01902
01903:+00022:+00018:-00034:000000.0000:01903
01904:+00042:+00018:+00000:000000.0000:01904
01905:+00039:-00023:-00014:000000.0000:01905
01906:+00042:-00023:-00039:000000.0000:01906
01907:+00021:-00019:-00033:000000.0000:01907
01908:+00039:-00023:+00019:000000.0000:01908
01909:+00035:-00011:-00022:000000.0000:01909
01910:+00045:-00048:-00014:000000.0000:01910
01911:+00035:-00010:+00053:000000.0000:01911
01912:+00019:-00049:+00021:000000.0000:01912
01913:-00016:-00046:-00013:000000.0000:01913
01914:-00021:-00049:-00033:000000.0000:01914
01915:-00036:-00051:-00001:000000.0000:01915
01916:-00037:-00046:-00013:000000.0000:01916
01917:-00046:-00070:-00040:000000.0000:01917
01918:-00039:-00077:+00032:000000.0000:01918
01919:+00025:-00106:+00033:000000.0000:01919
01920:-00009:-00108:-00101:000000.0000:01920
01921:+00057:-00070:-00018:000000.0000:01921
01922:-00009:-00072:-00008:000000.0000:01922
01923:-00020:-00081:-00096:000000.0000:01923
01924:-00035:-00112:+00005:000000.0000:01924
01925:-00056:-00115:+00039:000000.0000:01925
01926:-00009:-00113:-00011:000000.0000:01926
01927:+00016:-00147:-00057:000000.0000:01927
01928:+00045:-00156:-00072:000000.0000:01928
01929:-00004:-00139:+00007:000000.0000:01929
01930:-00020:-00135:-00041:000000.0000:01930
01931:-00060:-00153:-00066:000000.0000:01931
01932:-00033:-00207:-00014:000000.0000:01932
01933:-00043:-00198:+00022:000000.0000:01933
01934:-00036:-00208:-00003:000000.0000:01934
01935:-00051:-00180:-00037:000000.0000:01935
01936:-00051:-00165:-00064:000000.0000:01936
01937:-00056:-00152:-00007:000000.0000:01937
01938:-00029:-00166:+00019:000000.0000:01938
01939:-00024:-00136:-00003:000000.0000:01939
01940:-00006:-00123:+00006:000000.0000:01940
01941:-00025:-00154:-00017:000000.0000:01941
01942:+00013:-00174:+00005:000000.0000:01942
01943:+00035:-00154:+00030:000000.0000:01943
01944:+00037:-00153:-00003:000000.0000:01944
01945:+00045:-00187:-00038:000000.0000:01945
01946:+00002:-00206:-00076:000000.0000:01946
01947:-00007:-00211:-00006:000000.0000:01947
01948:-00026:-00232:+00015:000000.0000:01948
01949:-00046:-00181:-00048:000000.0000:01949
01950:-00023:-00194:-00037:000000.0000:01950
01951:-00010:-00204:-00008:000000.0000:01951
01952:+00000:-00208:+00039:000000.0000:01952
01953:-00028:-00172:+00001:000000.0000:01953
01954:-00045:-00167:-00019:000000.0000:01954
01955:-00067:-00108:-00018:000000.0000:01955
01956:-00078:-00104:+00065:000000.0000:01956
01957:-00073:-00107:+00088:000000.0000:01957
01958:-00040:-00076:+00125:000000.0000:01958
01959:-00010:-00125:+00054:000000.0000:01959
01960:+00038:-00115:+00032:000000.0000:01960
01961:+00074:-00102:+00041:000000.0000:01961
01962:+00050:-00109:+00026:000000.0000:01962
01963:+00059:-00103:+00005:000000.0000:01963
01964:-00023:-00143:-00061:000000.0000:01964
01965:-00058:-00168:-00053:000000.0000:01965
01966:-00053:-00137:-00073:000000.0000:01966
01967:-00033:-00168:-00115:000000.0000:01967
01968:-00059:-00147:-00112:000000.0000:01968
01969:-00053:-00121:-00100:000000.0000:01969
01970:-00060:-00209:-00125:000000.0000:01970
01971:-00047:-00160:-00054:000000.0000:01971
01972:-00044:-00136:+00004:000000.0000:01972
01973:-00001:-00075:+00014:000000.0000:01973
01974:+00006:-00045:-00014:000000.0000:01974
01975:+00002:-00013:-00018:000000.0000:01975
01976:+00057:-00056:+00009:000000.0000:01976
01977:+00033:-00073:-00007:000000.0000:01977
01978:+00020:-00094:+00011:000000.0000:01978
01979:+00057:-00101:+00063:000000.0000:01979
01980:+00068:-00032:+00061:000000.0000:01980
01981:+00047:-00002:+00096:000000.0000:01981
01982:+00041:-00048:+00127:000000.0000:01982
01983:+00006:+00019:+00018:000000.0000:01983
01984:-00014:+00031:-00017:000000.0000:01984
01985:-00002:+00045:+00100:000000.0000:01985
01986:-00019:+00021:+00090:000000.0000:01986
01987:-00071:+00042:+00055:000000.0000:01987
01988:-00023:+00070:+00076:000000.0000:01988
01989:-00016:+00042:+00041:000000.0000:01989
01990:+00027:+00072:-00035:000000.0000:01990
01991:+00057:+00128:-00019:000000.0000:01991
01992:+00036:+00109:+00041:000000.0000:01992
01993:+00000:+00106:+00008:000000.0000:01993
01994:-00012:+00137:-00060:000000.0000:01994
01995:-00008:+00097:+00032:000000.0000:01995
01996:-00029:+00084:+00049:000000.0000:01996
01997:-00016:+00071:-00032:000000.0000:01997
01998:-00002:+00058:-00043:000000.0000:01998
01999:+00042:+00110:-00016:000000.0000:01999
02000:+00022:+00139:+00070:000000.0000:02000
02001:+00006:+00138:-00016:000000.0000:02001
02002:-00018:+00143:-00032:000000.0000:02002
02003:-00030:+00151:+00076:000000.0000:02003
02004:-00007:+00117:+00103:000000.0000:02004
02005:+00022:+00113:+00086:000000.0000:02005
02006:+00084:+00144:+00086:000000.0000:02006
02007:+00076:+00130:+00075:000000.0000:02007
02008:+00100:+00154:+00061:000000.0000:02008
02009:+00059:+00135:+00048:000000.0000:02009
02010:+00038:+00155:+00055:000000.0000:02010
02011:+00025:+00169:+00111:000000.0000:02011
02012:+00006:+00145:+00070:000000.0000:02012
02013:+00005:+00147:+00048:000000.0000:02013
02014:+00046:+00155:+00082:000000.0000:02014
02015:+00062:+00169:+00128:000000.0000:02015
02016:+00047:+00145:+00060:000000.0000:02016
02017:+00028:+00131:+00043:000000.0000:02017
02018:-00025:+00167:+00065:000000.0000:02018
02019:-00005:+00183:+00079:000000.0000:02019
02020:-00007:+00167:+00028:000000.0000:02020
02021:+00013:+00145:+00002:000000.0000:02021
02022:+00041:+00184:+00036:000000.0000:02022
02023:+00063:+00166:+00036:000000.0000:02023
02024:+00084:+00101:+00027:000000.0000:02024
02025:+00075:+00146:-00041:000000.0000:02025
02026:+00022:+00120:+00002:000000.0000:02026
02027:+00027:+00158:+00029:000000.0000:02027
02028:+00020:+00125:+00051:000000.0000:02028
02029:+00042:+00141:-00029:000000.0000:02029
02030:-00029:+00151:+00000:000000.0000:02030
02031:-00036:+00137:+00080:000000.0000:02031
02032:-00036:+00169:+00065:000000.0000:02032
02033:-00011:+00123:+00027:000000.0000:02033
02034:+00043:+00147:+00083:000000.0000:02034
02035:+00057:+00159:+00074:000000.0000:02035
02036:+00038:+00090:+00081:000000.0000:02036
02037:+00034:+00118:+00013:000000.0000:02037
02038:+00016:+00088:+00015:000000.0000:02038
02039:+00030:+00121:+00034:000000.0000:02039
02040:+00004:+00063:+00059:000000.0000:02040
02041:+00024:+00081:+00048:000000.0000:02041
02042:+00030:+00098:+00036:000000.0000:02042
02043:+00002:+00063:+00022:000000.0000:02043
02044:+00013:+00074:-00003:000000.0000:02044
02045:-00011:+00036:+00048:000000.0000:02045
02046:-00015:+00071:+00026:000000.0000:02046
02047:-00026:+00047:+00005:000000.0000:02047
02048:-00019:+00034:-00024:000000.0000:02048
02049:-00019:+00028:+00051:000000.0000:02049
02050:-00013:+00014:+00048:000000.0000:02050
02051:+00015:+00048:-00007:000000.0000:02051
02052:+00042:+00001:+00020:000000.0000:02052
02053:+00047:+00031:+00042:000000.0000:02053
02054:+00060:+00020:+00064:000000.0000:02054
02055:+00037:-00039:-00015:000000.0000:02055
02056:+00037:+00004:+00013:000000.0000:02056
02057:+00026:-00013:+00080:000000.0000:02057
02058:+00014:-00039:+00021:000000.0000:02058
02059:+00024:-00036:+00002:000000.0000:02059
02060:+00027:-00036:+00054:000000.0000:02060
02061:+00041:-00028:+00063:000000.0000:02061
02062:+00022:-00049:+00023:000000.0000:02062
02063:+00003:-00028:+00017:000000.0000:02063
02064:+00007:-00030:+00064:000000.0000:02064
02065:+00030:-00038:+00050:000000.0000:02065
02066:+00014:-00056:-00007:000000.0000:02066
02067:+00026:-00083:+00013:000000.0000:02067
02068:+00031:-00079:+00020:000000.0000:02068
02069:+00001:-00082:+00002:000000.0000:02069
02070:+00042:-00042:+00001:000000.0000:02070
02071:-00002:-00093:-00010:000000.0000:02071
02072:-00020:-00085:-00045:000000.0000:02072
02073:-00039:-00095:+00013:000000.0000:02073
02074:-00022:-00097:+00021:000000.0000:02074
02075:+00010:-00118:-00036:000000.0000:02075
02076:+00007:-00093:+00020:000000.0000:02076
02077:+00042:-00072:+00054:000000.0000:02077
02078:-00001:-00111:-00012:000000.0000:02078
02079:-00016:-00078:-00029:000000.0000:02079
02080:-00016:-00090:+00037:000000.0000:02080
02081:-00011:-00094:+00037:000000.0000:02081
02082:+00015:-00074:-00016:000000.0000:02082
02083:+00001:-00068:-00003:000000.0000:02083
02084:+00003:-00114:+00047:000000.0000:02084
02085:+00002:-00092:+00001:000000.0000:02085
02086:+00004:-00102:-00008:000000.0000:02086
02087:+00007:-00121:+00019:000000.0000:02087
02088:+00006:-00099:-00004:000000.0000:02088
02089:+00010:-00189:-00018:000000.0000:02089
02090:+00008:-00162:-00031:000000.0000:02090
02091:-00011:-00155:-00031:000000.0000:02091
02092:-00003:-00209:-00047:000000.0000:02092
02093:+00041:-00218:-00047:000000.0000:02093
02094:+00034:-00218:-00036:000000.0000:02094
02095:+00037:-00185:-00046:000000.0000:02095
02096:+00044:-00138:-00041:000000.0000:02096
02097:+00026:-00147:-00025:000000.0000:02097
02098:-00001:-00161:-00050:000000.0000:02098
02099:-00017:-00106:-00038:000000.0000:02099
02100:-00041:-00097:-00034:000000.0000:02100
02101:-00022:-00151:-00025:000000.0000:02101
02102:-00027:-00142:+00004:000000.0000:02102
02103:-00007:-00157:+00037:000000.0000:02103
02104:-00003:-00191:+00017:000000.0000:02104
02105:-00022:-00156:-00013:000000.0000:02105
02106:-00037:-00132:+00005:000000.0000:02106
02107:-00053:-00138:+00001:000000.0000:02107
02108:-00058:-00168:+00010:000000.0000:02108
02109:-00042:-00177:+00020:000000.0000:02109
02110:+00013:-00191:+00033:000000.0000:02110
02111:+00045:-00178:-00015:000000.0000:02111
02112:+00045:-00141:-00040:000000.0000:02112
02113:+00023:-00130:-00047:000000.0000:02113
02114:+00002:-00061:-00027:000000.0000:02114
02115:+00009:-00094:-00067:000000.0000:02115
02116:+00004:-00098:-00052:000000.0000:02116
02117:+00086:-00115:+00024:000000.0000:02117
02118:+00096:-00130:-00042:000000.0000:02118
02119:+00142:-00068:-00039:000000.0000:02119
02120:+00110:-00095:+00004:000000.0000:02120
02121:+00085:-00096:+00011:000000.0000:02121
02122:-00015:-00093:+00012:000000.0000:02122
02123:-00053:-00113:+00018:000000.0000:02123
02124:-00075:-00124:+00038:000000.0000:02124
02125:-00037:-00120:+00000:000000.0000:02125
02126:-00008:-00137:-00010:000000.0000:02126
02127:-00001:-00134:-00020:000000.0000:02127
02128:-00002:-00133:-00017:000000.0000:02128
02129:-00016:-00127:-00067:000000.0000:02129
02130:-00028:-00076:-00077:000000.0000:02130
02131:-00023:-00092:-00079:000000.0000:02131
02132:-00017:-00058:-00082:000000.0000:02132
02133:-00012:-00070:-00080:000000.0000:02133
02134:+00007:-00070:-00076:000000.0000:02134
02135:+00050:-00050:-00024:000000.0000:02135
02136:+00069:-00027:+00003:000000.0000:02136
02137:+00032:-00063:+00024:000000.0000:02137
02138:+00012:-00068:-00016:000000.0000:02138
02139:-00001:-00018:-00005:000000.0000:02139
02140:-00005:-00013:+00125:000000.0000:02140
02141:-00043:+00046:+00152:000000.0000:02141
02142:-00046:+00047:+00139:000000.0000:02142
02143:-00036:+00043:+00118:000000.0000:02143
02144:+00003:+00054:+00121:000000.0000:02144
02145:+00038:+00068:+00089:000000.0000:02145
02146:+00075:+00070:+00061:000000.0000:02146
02147:+00106:+00097:+00110:000000.0000:02147
02148:+00091:+00132:+00074:000000.0000:02148
02149:+00053:+00144:+00021:000000.0000:02149
02150:+00060:+00123:+00020:000000.0000:02150
02151:+00077:+00115:+00039:000000.0000:02151
02152:+00079:+00101:+00054:000000.0000:02152
02153:+00052:+00090:-00013:000000.0000:02153
02154:+00031:+00112:-00042:000000.0000:02154
02155:-00023:+00138:-00047:000000.0000:02155
02156:-00086:+00095:-00051:000000.0000:02156
02157:-00119:+00125:-00056:000000.0000:02157
02158:-00094:+00125:+00004:000000.0000:02158
02159:-00085:+00090:-00034:000000.0000:02159
02160:-00068:+00130:-00069:000000.0000:02160
02161:-00006:+00147:-00033:000000.0000:02161
02162:+00031:+00155:+00042:000000.0000:02162
02163:+00031:+00167:+00048:000000.0000:02163
02164:+00037:+00134:+00022:000000.0000:02164
02165:+00029:+00092:+00059:000000.0000:02165
02166:+00023:+00098:+00046:000000.0000:02166
02167:+00059:+00105:+00038:000000.0000:02167
02168:+00062:+00110:+00038:000000.0000:02168
02169:+00088:+00124:+00026:000000.0000:02169
02170:+00077:+00101:+00082:000000.0000:02170
02171:+00090:+00121:+00081:000000.0000:02171
02172:+00087:+00127:+00066:000000.0000:02172
02173:+00057:+00072:+00040:000000.0000:02173
02174:+00034:+00144:+00106:000000.0000:02174
02175:+00039:+00121:+00128:000000.0000:02175
02176:+00018:+00153:+00053:000000.0000:02176
02177:+00007:+00135:+00016:000000.0000:02177
02178:+00008:+00147:+00038:000000.0000:02178
02179:+00009:+00169:+00025:000000.0000:02179
02180:+00026:+00141:-00047:000000.0000:02180
02181:+00069:+00149:-00021:000000.0000:02181
02182:+00088:+00159:+00028:000000.0000:02182
02183:+00064:+00145:+00003:000000.0000:02183
02184:+00076:+00189:-00027:000000.0000:02184
02185:+00045:+00138:-00030:000000.0000:02185
02186:+00002:+00170:+00005:000000.0000:02186
02187:-00036:+00159:+00038:000000.0000:02187
02188:-00050:+00134:+00013:000000.0000:02188
02189:-00068:+00140:+00038:000000.0000:02189
02190:-00094:+00142:-00003:000000.0000:02190
02191:-00087:+00144:+00021:000000.0000:02191
02192:-00043:+00105:+00028:000000.0000:02192
02193:+00003:+00108:+00048:000000.0000:02193
02194:+00017:+00107:+00036:000000.0000:02194
02195:+00028:+00106:+00053:000000.0000:02195
02196:+00000:+00107:+00026:000000.0000:02196
02197:-00001:+00054:+00003:000000.0000:02197
02198:-00008:+00073:+00034:000000.0000:02198
02199:+00047:+00043:+00014:000000.0000:02199
02200:+00069:+00045:-00031:000000.0000:02200
02201:+00061:+00052:-00020:000000.0000:02201
02202:+00095:+00037:-00021:000000.0000:02202
02203:+00083:+00034:-00049:000000.0000:02203
02204:+00063:+00027:+00006:000000.0000:02204
02205:+00026:+00025:+00030:000000.0000:02205
02206:-00014:+00030:+00001:000000.0000:02206
02207:-00003:+00021:-00041:000000.0000:02207
02208:-00006:+00011:-00030:000000.0000:02208
02209:-00029:-00014:+00044:000000.0000:02209
02210:-00030:-00017:-00016:000000.0000:02210
02211:-00012:-00020:+00001:000000.0000:02211
02212:+00011:-00035:+00038:000000.0000:02212
02213:+00003:-00029:+00036:000000.0000:02213
02214:+00004:-00034:-00007:000000.0000:02214
02215:+00012:-00013:-00005:000000.0000:02215
02216:-00024:-00028:-00002:000000.0000:02216
02217:+00007:-00049:-00029:000000.0000:02217
02218:+00009:-00064:-00045:000000.0000:02218
02219:-00003:-00057:-00014:000000.0000:02219
02220:+00014:-00057:-00010:000000.0000:02220
02221:+00015:-00046:-00055:000000.0000:02221
02222:+00025:-00026:-00042:000000.0000:02222
02223:+00019:-00081:-00036:000000.0000:02223
02224:+00004:-00070:-00013:000000.0000:02224
02225:+00003:-00045:-00029:000000.0000:02225
02226:+00007:-00083:-00010:000000.0000:02226
02227:+00027:-00055:-00019:000000.0000:02227
02228:+00019:-00061:-00075:000000.0000:02228
02229:-00012:-00103:-00049:000000.0000:02229
02230:+00001:-00038:+00007:000000.0000:02230
02231:-00003:-00078:-00063:000000.0000:02231
02232:-00027:-00065:-00079:000000.0000:02232
02233:-00041:-00069:+00022:000000.0000:02233
02234:-00013:-00076:-00011:000000.0000:02234
02235:+00004:-00060:-00048:000000.0000:02235
02236:+00019:-00120:-00030:000000.0000:02236
02237:+00040:-00120:+00003:000000.0000:02237
02238:-00010:-00158:-00018:000000.0000:02238
02239:-00026:-00171:-00043:000000.0000:02239
02240:-00006:-00148:-00029:000000.0000:02240
02241:-00019:-00235:-00014:000000.0000:02241
02242:-00073:-00226:-00037:000000.0000:02242
02243:-00068:-00250:+00008:000000.0000:02243
02244:-00071:-00224:+00013:000000.0000:02244
02245:-00023:-00217:-00032:000000.0000:02245
02246:-00025:-00209:-00079:000000.0000:02246
02247:+00004:-00135:-00029:000000.0000:02247
02248:+00023:-00119:-00017:000000.0000:02248
02249:+00000:-00118:-00046:000000.0000:02249
02250:-00010:-00147:-00036:000000.0000:02250
02251:+00013:-00140:+00051:000000.0000:02251
02252:+00028:-00123:+00014:000000.0000:02252
02253:+00036:-00193:-00008:000000.0000:02253
02254:+00053:-00185:+00022:000000.0000:02254
02255:+00068:-00206:+00011:000000.0000:02255
02256:+00022:-00175:+00002:000000.0000:02256
02257:-00043:-00235:-00025:000000.0000:02257
02258:-00037:-00204:+00014:000000.0000:02258
02259:-00030:-00182:+00012:000000.0000:02259
02260:+00011:-00221:-00027:000000.0000:02260
02261:+00003:-00180:-00048:000000.0000:02261
02262:+00024:-00217:-00032:000000.0000:02262
02263:+00010:-00155:-00067:000000.0000:02263
02264:-00013:-00145:-00055:000000.0000:02264
02265:-00039:-00090:-00013:000000.0000:02265
02266:-00024:-00072:+00028:000000.0000:02266
02267:-00004:-00071:-00021:000000.0000:02267
02268:+00025:-00085:-00024:000000.0000:02268
02269:+00057:-00112:+00013:000000.0000:02269
02270:+00047:-00112:+00049:000000.0000:02270
02271:+00035:-00112:+00038:000000.0000:02271
02272:-00010:-00159:-00015:000000.0000:02272
02273:-00017:-00131:-00009:000000.0000:02273
02274:-00070:-00168:-00005:000000.0000:02274
02275:-00086:-00157:-00058:000000.0000:02275
02276:-00070:-00101:-00083:000000.0000:02276
02277:-00022:-00171:-00084:000000.0000:02277
02278:-00006:-00141:-00108:000000.0000:02278
02279:+00011:-00172:-00101:000000.0000:02279
02280:+00040:-00150:-00061:000000.0000:02280
02281:+00071:-00148:-00020:000000.0000:02281
02282:+00068:-00105:-00034:000000.0000:02282
02283:+00064:-00063:-00040:000000.0000:02283
02284:+00026:-00052:-00022:000000.0000:02284
02285:-00024:+00003:-00030:000000.0000:02285
02286:-00049:-00082:+00008:000000.0000:02286
02287:-00057:-00029:+00051:000000.0000:02287
02288:-00009:-00056:+00097:000000.0000:02288
02289:+00059:-00031:+00077:000000.0000:02289
02290:+00050:-00097:-00004:000000.0000:02290
02291:+00068:-00061:-00039:000000.0000:02291
02292:+00029:+00063:-00005:000000.0000:02292
02293:-00073:-00003:+00137:000000.0000:02293
02294:-00100:+00065:+00157:000000.0000:02294
02295:-00119:+00035:+00053:000000.0000:02295
02296:-00044:+00132:+00085:000000.0000:02296
02297:+00071:+00178:+00105:000000.0000:02297
02298:+00178:+00124:+00079:000000.0000:02298
02299:+00171:+00138:+00019:000000.0000:02299
02300:+00139:+00121:+00034:000000.0000:02300
02301:+00021:+00137:+00034:000000.0000:02301
02302:-00055:+00116:-00034:000000.0000:02302
02303:-00076:+00113:-00063:000000.0000:02303
02304:-00037:+00112:-00007:000000.0000:02304
02305:+00006:+00099:-00030:000000.0000:02305
02306:-00010:+00114:-00068:000000.0000:02306
02307:+00033:+00129:-00098:000000.0000:02307
02308:+00029:+00129:+00013:000000.0000:02308
02309:-00015:+00095:+00034:000000.0000:02309
02310:-00026:+00129:+00019:000000.0000:02310
02311:-00005:+00120:+00066:000000.0000:02311
02312:-00002:+00118:+00013:000000.0000:02312
02313:+00009:+00114:-00030:000000.0000:02313
02314:+00028:+00099:+00031:000000.0000:02314
02315:+00007:+00132:+00081:000000.0000:02315
02316:+00021:+00149:+00064:000000.0000:02316
02317:+00039:+00131:+00000:000000.0000:02317
02318:+00042:+00135:+00026:000000.0000:02318
02319:+00052:+00145:+00078:000000.0000:02319
02320:+00068:+00108:+00013:000000.0000:02320
02321:+00053:+00105:+00007:000000.0000:02321
02322:+00050:+00122:+00069:000000.0000:02322
02323:+00055:+00115:+00072:000000.0000:02323
02324:+00000:+00142:+00014:000000.0000:02324
02325:-00018:+00149:+00023:000000.0000:02325
02326:-00017:+00175:+00046:000000.0000:02326
02327:-00025:+00170:+00080:000000.0000:02327
02328:+00001:+00170:+00038:000000.0000:02328
02329:+00039:+00146:+00045:000000.0000:02329
02330:+00104:+00155:+00063:000000.0000:02330
02331:+00109:+00181:-00001:000000.0000:02331
02332:+00098:+00147:-00038:000000.0000:02332
02333:+00047:+00153:-00065:000000.0000:02333
02334:+00006:+00169:-00014:000000.0000:02334
02335:-00015:+00174:-00012:000000.0000:02335
02336:-00026:+00176:-00015:000000.0000:02336
02337:+00003:+00156:-00033:000000.0000:02337
02338:+00016:+00161:+00001:000000.0000:02338
02339:+00058:+00151:+00022:000000.0000:02339
02340:+00045:+00132:+00024:000000.0000:02340
02341:+00003:+00155:+00018:000000.0000:02341
02342:-00055:+00139:+00014:000000.0000:02342
02343:-00082:+00133:+00066:000000.0000:02343
02344:-00101:+00115:+00070:000000.0000:02344
02345:-00082:+00100:+00040:000000.0000:02345
02346:-00041:+00084:+00026:000000.0000:02346
02347:-00008:+00088:+00052:000000.0000:02347
02348:+00073:+00109:+00040:000000.0000:02348
02349:+00081:+00075:+00053:000000.0000:02349
02350:+00077:+00094:+00031:000000.0000:02350
02351:+00050:+00096:+00045:000000.0000:02351
02352:+00041:+00044:-00001:000000.0000:02352
02353:+00004:+00039:-00029:000000.0000:02353
02354:+00010:+00038:-00005:000000.0000:02354
02355:+00026:+00046:+00009:000000.0000:02355
02356:+00021:+00030:-00007:000000.0000:02356
02357:+00058:+00060:-00016:000000.0000:02357
02358:+00054:+00006:-00002:000000.0000:02358
02359:+00039:+00026:+00005:000000.0000:02359
02360:+00018:+00025:+00006:000000.0000:02360
02361:+00003:-00011:+00021:000000.0000:02361
02362:+00000:-00006:-00004:000000.0000:02362
02363:+00024:+00002:+00007:000000.0000:02363
02364:+00029:-00051:+00003:000000.0000:02364
02365:+00026:-00027:-00010:000000.0000:02365
02366:+00020:-00015:-00029:000000.0000:02366
02367:+00016:-00055:+00007:000000.0000:02367
02368:+00023:-00030:-00031:000000.0000:02368
02369:+00039:-00032:-00047:000000.0000:02369
02370:+00017:-00053:+00001:000000.0000:02370
02371:+00022:-00058:-00036:000000.0000:02371
02372:+00001:-00084:+00003:000000.0000:02372
02373:+00020:-00015:-00056:000000.0000:02373
02374:-00039:-00062:+00110:000000.0000:02374
02375:-00028:-00030:+00028:000000.0000:02375
02376:-00038:-00077:-00026:000000.0000:02376
02377:-00059:-00063:-00022:000000.0000:02377
02378:-00075:-00056:+00037:000000.0000:02378
02379:-00018:-00099:-00010:000000.0000:02379
02380:-00013:-00104:-00050:000000.0000:02380
02381:+00021:-00089:-00011:000000.0000:02381
02382:+00000:-00089:+00003:000000.0000:02382
02383:-00003:-00093:-00052:000000.0000:02383
02384:-00018:-00084:-00092:000000.0000:02384
02385:-00014:-00077:-00041:000000.0000:02385
02386:+00002:-00101:-00045:000000.0000:02386
02387:+00025:-00076:-00034:000000.0000:02387
02388:+00025:-00129:-00026:000000.0000:02388
02389:+00029:-00132:-00044:000000.0000:02389
02390:+00016:-00107:-00043:000000.0000:02390
02391:-00010:-00162:-00029:000000.0000:02391
02392:-00004:-00136:-00014:000000.0000:02392
02393:-00022:-00091:+00001:000000.0000:02393
02394:-00038:-00208:+00009:000000.0000:02394
02395:-00038:-00207:+00023:000000.0000:02395
02396:-00011:-00174:+00013:000000.0000:02396
02397:+00033:-00170:+00009:000000.0000:02397
02398:+00074:-00190:-00049:000000.0000:02398
02399:+00056:-00170:-00051:000000.0000:02399
02400:+00007:-00155:-00018:000000.0000:02400
02401:+00004:-00167:-00044:000000.0000:02401
02402:-00027:-00154:-00048:000000.0000:02402
02403:-00015:-00171:+00005:000000.0000:02403
02404:+00023:-00176:+00022:000000.0000:02404
02405:+00053:-00153:-00010:000000.0000:02405
02406:+00061:-00193:-00044:000000.0000:02406
02407:+00087:-00177:-00010:000000.0000:02407
02408:+00035:-00160:-00003:000000.0000:02408
02409:-00026:-00110:-00022:000000.0000:02409
02410:-00033:-00111:-00016:000000.0000:02410
02411:-00062:-00159:+00009:000000.0000:02411
02412:-00038:-00160:-00002:000000.0000:02412
02413:-00018:-00182:-00001:000000.0000:02413
02414:+00027:-00180:-00002:000000.0000:02414
02415:+00047:-00208:+00011:000000.0000:02415
02416:+00037:-00170:-00024:000000.0000:02416
02417:-00001:-00142:-00044:000000.0000:02417
02418:-00055:-00118:-00029:000000.0000:02418
02419:-00037:-00101:+00002:000000.0000:02419
02420:-00011:-00170:+00004:000000.0000:02420
02421:+00041:-00188:-00003:000000.0000:02421
02422:+00058:-00161:-00034:000000.0000:02422
02423:+00090:-00119:-00050:000000.0000:02423
02424:+00065:-00129:-00047:000000.0000:02424
02425:+00058:-00111:-00014:000000.0000:02425
02426:-00043:-00097:+00003:000000.0000:02426
02427:-00085:-00073:-00032:000000.0000:02427
02428:-00090:-00074:-00008:000000.0000:02428
02429:-00032:-00101:-00014:000000.0000:02429
02430:+00020:-00115:-00004:000000.0000:02430
02431:+00045:-00157:-00005:000000.0000:02431
02432:+00072:-00186:-00032:000000.0000:02432
02433:+00022:-00124:+00010:000000.0000:02433
02434:+00057:-00123:-00059:000000.0000:02434
02435:-00004:-00101:-00010:000000.0000:02435
02436:+00000:-00131:-00147:000000.0000:02436
02437:-00007:-00156:-00062:000000.0000:02437
02438:+00014:+00004:-00107:000000.0000:02438
02439:-00011:-00163:-00233:000000.0000:02439
02440:+00063:-00045:+00014:000000.0000:02440
02441:+00110:-00098:+00046:000000.0000:02441
02442:+00132:-00007:-00087:000000.0000:02442
02443:+00084:+00060:-00198:000000.0000:02443
02444:-00041:-00059:+00117:000000.0000:02444
02445:-00076:+00122:+00098:000000.0000:02445
02446:-00113:+00012:+00131:000000.0000:02446
02447:-00075:+00050:+00062:000000.0000:02447
02448:-00038:+00034:+00118:000000.0000:02448
02449:-00031:+00023:+00130:000000.0000:02449
02450:+00049:+00065:+00075:000000.0000:02450
02451:+00058:+00091:+00088:000000.0000:02451
02452:+00075:+00154:+00073:000000.0000:02452
02453:+00033:+00106:+00052:000000.0000:02453
02454:+00006:+00132:+00048:000000.0000:02454
02455:+00026:+00102:+00038:000000.0000:02455
02456:-00013:+00102:+00033:000000.0000:02456
02457:+00035:+00104:+00006:000000.0000:02457
02458:+00075:+00111:-00034:000000.0000:02458
02459:+00063:+00140:-00052:000000.0000:02459
02460:+00028:+00101:+00001:000000.0000:02460
02461:-00031:+00096:-00011:000000.0000:02461
02462:-00077:+00085:-00066:000000.0000:02462
02463:-00089:+00123:-00046:000000.0000:02463
02464:-00083:+00140:-00051:000000.0000:02464
02465:-00047:+00088:-00017:000000.0000:02465
02466:-00025:+00143:+00004:000000.0000:02466
02467:-00010:+00143:+00008:000000.0000:02467
02468:+00048:+00138:+00056:000000.0000:02468
02469:+00065:+00144:+00041:000000.0000:02469
02470:+00022:+00141:-00011:000000.0000:02470
02471:+00023:+00134:+00027:000000.0000:02471
02472:+00023:+00160:+00103:000000.0000:02472
02473:+00029:+00135:+00045:000000.0000:02473
02474:+00074:+00099:+00035:000000.0000:02474
02475:+00049:+00143:+00104:000000.0000:02475
02476:+00086:+00099:+00129:000000.0000:02476
02477:+00088:+00145:+00015:000000.0000:02477
02478:+00089:+00124:+00064:000000.0000:02478
02479:+00070:+00145:+00099:000000.0000:02479
02480:+00007:+00154:+00057:000000.0000:02480
02481:-00003:+00156:+00007:000000.0000:02481
02482:-00036:+00149:+00006:000000.0000:02482
02483:-00031:+00145:+00037:000000.0000:02483
02484:-00015:+00167:-00026:000000.0000:02484
02485:+00048:+00170:-00022:000000.0000:02485
02486:+00076:+00151:-00036:000000.0000:02486
02487:+00084:+00154:-00007:000000.0000:02487
02488:+00037:+00133:-00018:000000.0000:02488
02489:+00011:+00185:-00003:000000.0000:02489
02490:-00003:+00146:+00021:000000.0000:02490
02491:-00057:+00152:+00011:000000.0000:02491
02492:-00033:+00159:-00005:000000.0000:02492
02493:-00018:+00146:+00012:000000.0000:02493
02494:-00014:+00142:+00054:000000.0000:02494
02495:+00001:+00129:+00047:000000.0000:02495
02496:+00000:+00143:+00045:000000.0000:02496
02497:-00006:+00124:+00085:000000.0000:02497
02498:-00040:+00100:+00083:000000.0000:02498
02499:-00038:+00104:+00042:000000.0000:02499
02500:-00058:+00103:+00050:000000.0000:02500
02501:-00042:+00112:+00041:000000.0000:02501
02502:-00025:+00068:+00026:000000.0000:02502
02503:+00023:+00091:+00025:000000.0000:02503
02504:+00045:+00057:-00005:000000.0000:02504
02505:+00058:+00043:-00030:000000.0000:02505
02506:+00056:+00067:-00010:000000.0000:02506
02507:+00044:+00056:+00024:000000.0000:02507
02508:+00017:+00026:-00035:000000.0000:02508
02509:+00009:+00052:-00044:000000.0000:02509
02510:+00001:+00033:-00011:000000.0000:02510
02511:+00010:-00002:-00004:000000.0000:02511
02512:-00012:+00009:-00010:000000.0000:02512
02513:+00013:-00001:-00036:000000.0000:02513
02514:+00007:-00001:+00038:000000.0000:02514
02515:+00010:+00009:+00038:000000.0000:02515
02516:+00014:-00014:+00021:000000.0000:02516
02517:+00014:-00017:+00052:000000.0000:02517
02518:+00014:-00010:+00060:000000.0000:02518
02519:-00003:-00015:+00028:000000.0000:02519
02520:-00004:-00006:+00018:000000.0000:02520
02521:-00030:-00020:+00034:000000.0000:02521
02522:-00026:-00045:+00013:000000.0000:02522
02523:-00024:-00026:-00018:000000.0000:02523
02524:-00009:-00042:-00015:000000.0000:02524
02525:+00007:-00080:-00009:000000.0000:02525
02526:+00005:-00049:+00018:000000.0000:02526
02527:+00030:-00053:-00044:000000.0000:02527
02528:-00011:-00106:+00066:000000.0000:02528
02529:-00005:-00059:+00003:000000.0000:02529
02530:-00087:-00116:-00101:000000.0000:02530
02531:-00058:-00026:-00056:000000.0000:02531
02532:-00038:-00098:+00080:000000.0000:02532
02533:-00017:-00100:-00019:000000.0000:02533
02534:+00024:-00082:-00097:000000.0000:02534
02535:-00010:-00087:+00023:000000.0000:02535
02536:+00010:-00097:-00006:000000.0000:02536
02537:-00035:-00078:-00025:000000.0000:02537
02538:-00045:-00073:-00027:000000.0000:02538
02539:-00034:-00101:+00003:000000.0000:02539
02540:-00044:-00115:-00008:000000.0000:02540
02541:-00030:-00083:-00061:000000.0000:02541
02542:-00008:-00156:-00063:000000.0000:02542
02543:-00001:-00133:-00018:000000.0000:02543
02544:-00005:-00106:+00048:000000.0000:02544
02545:-00058:-00158:+00008:000000.0000:02545
02546:-00049:-00149:-00052:000000.0000:02546
02547:-00061:-00164:+00000:000000.0000:02547
02548:-00027:-00145:+00010:000000.0000:02548
02549:+00007:-00174:-00013:000000.0000:02549
02550:+00033:-00143:-00065:000000.0000:02550
02551:+00060:-00115:-00009:000000.0000:02551
02552:+00046:-00173:-00021:000000.0000:02552
02553:+00059:-00134:-00035:000000.0000:02553
02554:+00042:-00150:+00034:000000.0000:02554
02555:+00068:-00158:+00026:000000.0000:02555
02556:+00068:-00161:-00009:000000.0000:02556
02557:+00076:-00154:-00015:000000.0000:02557
02558:+00070:-00147:+00035:000000.0000:02558
02559:+00031:-00206:-00030:000000.0000:02559
02560:-00022:-00205:-00042:000000.0000:02560
02561:-00050:-00211:-00006:000000.0000:02561
02562:-00048:-00225:+00021:000000.0000:02562
02563:-00041:-00140:+00002:000000.0000:02563
02564:-00029:-00140:-00063:000000.0000:02564
02565:-00007:-00150:-00027:000000.0000:02565
02566:-00009:-00173:-00024:000000.0000:02566
02567:-00031:-00137:-00006:000000.0000:02567
02568:-00025:-00174:+00049:000000.0000:02568
02569:+00007:-00121:+00047:000000.0000:02569
02570:+00022:-00102:+00030:000000.0000:02570
02571:+00040:-00093:+00038:000000.0000:02571
02572:+00023:-00100:+00019:000000.0000:02572
02573:+00007:-00174:-00019:000000.0000:02573
02574:+00005:-00102:+00048:000000.0000:02574
02575:+00035:-00161:+00039:000000.0000:02575
02576:+00052:-00155:-00043:000000.0000:02576
02577:+00052:-00135:-00077:000000.0000:02577
02578:+00051:-00158:-00040:000000.0000:02578
02579:+00053:-00130:-00072:000000.0000:02579
02580:+00018:-00172:-00088:000000.0000:02580
02581:+00007:-00098:-00056:000000.0000:02581
02582:-00039:-00099:+00024:000000.0000:02582
02583:-00039:-00110:-00023:000000.0000:02583
02584:+00001:-00085:-00050:000000.0000:02584
02585:+00063:-00081:+00015:000000.0000:02585
02586:+00078:-00063:+00021:000000.0000:02586
02587:+00088:-00096:-00014:000000.0000:02587
02588:+00059:-00097:+00049:000000.0000:02588
02589:+00043:-00040:+00095:000000.0000:02589
02590:-00015:-00061:+00032:000000.0000:02590
02591:-00034:-00081:-00050:000000.0000:02591
02592:-00038:-00061:+00006:000000.0000:02592
02593:-00040:-00080:-00017:000000.0000:02593
02594:-00003:-00075:-00059:000000.0000:02594
02595:+00014:-00100:-00048:000000.0000:02595
02596:+00004:-00027:-00051:000000.0000:02596
02597:-00030:-00055:-00092:000000.0000:02597
02598:-00023:-00038:-00087:000000.0000:02598
02599:-00035:-00003:+00022:000000.0000:02599
02600:-00062:+00008:+00133:000000.0000:02600
02601:-00053:+00047:+00085:000000.0000:02601
02602:-00058:+00035:+00080:000000.0000:02602
02603:-00001:+00041:+00145:000000.0000:02603
02604:+00026:+00035:+00073:000000.0000:02604
02605:+00055:+00104:+00028:000000.0000:02605
02606:+00052:+00051:+00088:000000.0000:02606
02607:+00033:+00041:+00067:000000.0000:02607
02608:+00029:+00139:+00037:000000.0000:02608
02609:+00021:+00103:+00063:000000.0000:02609
02610:+00031:+00139:+00076:000000.0000:02610
02611:+00071:+00106:+00039:000000.0000:02611
02612:+00087:+00117:-00048:000000.0000:02612
02613:+00076:+00138:-00016:000000.0000:02613
02614:+00029:+00085:+00031:000000.0000:02614
02615:-00035:+00126:-00036:000000.0000:02615
02616:-00072:+00107:-00013:000000.0000:02616
02617:-00132:+00094:-00015:000000.0000:02617
02618:-00136:+00105:-00051:000000.0000:02618
02619:-00110:+00086:-00039:000000.0000:02619
02620:-00091:+00157:-00062:000000.0000:02620
02621:-00014:+00136:-00005:000000.0000:02621
02622:+00018:+00172:+00036:000000.0000:02622
02623:+00017:+00123:+00044:000000.0000:02623
02624:+00021:+00142:+00050:000000.0000:02624
02625:+00046:+00136:+00028:000000.0000:02625
02626:+00032:+00123:+00041:000000.0000:02626
02627:+00044:+00148:+00044:000000.0000:02627
02628:+00038:+00129:+00084:000000.0000:02628
02629:+00021:+00114:+00059:000000.0000:02629
02630:+00064:+00119:+00115:000000.0000:02630
02631:+00087:+00129:+00098:000000.0000:02631
02632:+00078:+00105:+00093:000000.0000:02632
02633:+00065:+00098:+00098:000000.0000:02633
02634:+00068:+00138:+00117:000000.0000:02634
02635:+00040:+00109:+00096:000000.0000:02635
02636:-00007:+00147:-00005:000000.0000:02636
02637:-00032:+00149:-00020:000000.0000:02637
02638:-00061:+00129:+00053:000000.0000:02638
02639:-00014:+00135:+00017:000000.0000:02639
02640:+00021:+00115:-00015:000000.0000:02640
02641:+00063:+00175:+00027:000000.0000:02641
02642:+00105:+00172:+00047:000000.0000:02642
02643:+00082:+00163:+00013:000000.0000:02643
02644:+00035:+00148:+00022:000000.0000:02644
02645:-00031:+00147:+00058:000000.0000:02645
02646:-00058:+00132:+00066:000000.0000:02646
02647:-00070:+00118:-00007:000000.0000:02647
02648:-00034:+00158:+00031:000000.0000:02648
02649:-00060:+00146:+00066:000000.0000:02649
02650:-00053:+00128:-00013:000000.0000:02650
02651:-00074:+00124:+00001:000000.0000:02651
02652:-00066:+00085:+00039:000000.0000:02652
02653:-00050:+00114:+00055:000000.0000:02653
02654:-00023:+00070:+00031:000000.0000:02654
02655:-00020:+00094:+00028:000000.0000:02655
02656:-00018:+00103:+00041:000000.0000:02656
02657:-00017:+00041:+00019:000000.0000:02657
02658:-00044:+00081:+00007:000000.0000:02658
02659:-00027:+00043:+00052:000000.0000:02659
02660:-00029:+00049:+00039:000000.0000:02660
02661:-00014:+00058:-00001:000000.0000:02661
02662:+00029:+00051:+00034:000000.0000:02662
02663:+00039:+00036:+00034:000000.0000:02663
02664:+00037:+00009:-00005:000000.0000:02664
02665:+00018:+00035:+00011:000000.0000:02665
02666:+00024:-00005:+00025:000000.0000:02666
02667:+00009:-00012:-00004:000000.0000:02667
02668:-00029:-00005:-00013:000000.0000:02668
02669:-00031:-00013:+00013:000000.0000:02669
02670:-00040:-00034:+00009:000000.0000:02670
02671:-00018:-00030:-00025:000000.0000:02671
02672:-00023:-00024:+00023:000000.0000:02672
02673:+00015:-00011:+00079:000000.0000:02673
02674:+00014:-00050:+00039:000000.0000:02674
02675:-00011:-00022:+00021:000000.0000:02675
02676:-00007:-00022:+00051:000000.0000:02676
02677:-00045:-00037:+00030:000000.0000:02677
02678:-00049:-00048:-00016:000000.0000:02678
02679:-00059:-00045:+00017:000000.0000:02679
02680:-00036:-00054:+00029:000000.0000:02680
02681:-00043:-00080:-00018:000000.0000:02681
02682:-00014:-00058:-00014:000000.0000:02682
02683:+00028:-00076:+00007:000000.0000:02683
02684:+00026:-00059:-00004:000000.0000:02684
02685:+00007:-00078:-00005:000000.0000:02685
02686:-00011:-00093:-00015:000000.0000:02686
02687:-00001:-00040:-00004:000000.0000:02687
02688:-00003:-00060:+00010:000000.0000:02688
02689:-00024:-00119:-00015:000000.0000:02689
02690:-00031:-00066:-00014:000000.0000:02690
02691:-00031:-00057:+00002:000000.0000:02691
02692:-00041:-00082:-00021:000000.0000:02692
02693:-00046:-00064:-00050:000000.0000:02693
02694:-00044:-00062:-00030:000000.0000:02694
02695:-00032:-00097:+00011:000000.0000:02695
02696:-00046:-00105:-00008:000000.0000:02696
02697:-00018:-00116:-00035:000000.0000:02697
02698:-00006:-00137:+00017:000000.0000:02698
02699:-00013:-00127:+00001:000000.0000:02699
02700:-00044:-00120:-00033:000000.0000:02700
02701:-00069:-00150:-00057:000000.0000:02701
02702:-00091:-00136:-00031:000000.0000:02702
02703:-00049:-00170:+00005:000000.0000:02703
02704:-00011:-00137:-00013:000000.0000:02704
02705:+00005:-00132:-00013:000000.0000:02705
02706:+00057:-00122:-00023:000000.0000:02706
02707:+00054:-00145:-00038:000000.0000:02707
02708:+00039:-00125:-00013:000000.0000:02708
02709:+00020:-00091:+00023:000000.0000:02709
02710:+00024:-00102:+00026:000000.0000:02710
02711:+00026:-00098:+00013:000000.0000:02711
02712:+00034:-00111:+00029:000000.0000:02712
02713:+00073:-00089:+00052:000000.0000:02713
02714:+00076:-00090:+00020:000000.0000:02714
02715:+00114:-00156:+00004:000000.0000:02715
02716:+00070:-00123:-00018:000000.0000:02716
02717:+00046:-00143:-00021:000000.0000:02717
02718:-00014:-00179:-00046:000000.0000:02718
02719:-00020:-00162:-00017:000000.0000:02719
02720:+00013:-00181:-00016:000000.0000:02720
02721:+00074:-00190:-00009:000000.0000:02721
02722:+00107:-00156:-00059:000000.0000:02722
02723:+00115:-00117:-00033:000000.0000:02723
02724:+00069:-00076:-00013:000000.0000:02724
02725:-00013:-00092:-00062:000000.0000:02725
02726:-00039:-00095:+00002:000000.0000:02726
02727:-00046:-00089:+00031:000000.0000:02727
02728:+00009:-00108:+00006:000000.0000:02728
02729:+00036:-00082:-00004:000000.0000:02729
02730:+00076:-00128:+00049:000000.0000:02730
02731:+00080:-00107:-00002:000000.0000:02731
02732:+00072:-00132:-00004:000000.0000:02732
02733:-00041:-00139:+00023:000000.0000:02733
02734:-00106:-00174:+00052:000000.0000:02734
02735:-00120:-00149:-00015:000000.0000:02735
02736:-00050:-00129:-00010:000000.0000:02736
02737:+00030:-00158:-00023:000000.0000:02737
02738:+00075:-00143:-00053:000000.0000:02738
02739:+00134:-00134:-00055:000000.0000:02739
02740:+00123:-00062:-00050:000000.0000:02740
02741:+00110:-00044:+00004:000000.0000:02741
02742:+00085:-00047:+00006:000000.0000:02742
02743:+00053:-00002:+00026:000000.0000:02743
02744:+00057:-00033:+00011:000000.0000:02744
02745:+00034:-00019:-00020:000000.0000:02745
02746:+00046:-00038:+00021:000000.0000:02746
02747:+00059:-00028:+00065:000000.0000:02747
02748:+00060:-00029:+00010:000000.0000:02748
02749:+00039:-00066:-00022:000000.0000:02749
02750:+00013:-00040:-00017:000000.0000:02750
02751:-00016:-00062:+00002:000000.0000:02751
02752:-00066:-00014:-00053:000000.0000:02752
02753:-00087:-00036:-00051:000000.0000:02753
02754:-00074:-00010:-00021:000000.0000:02754
02755:-00044:-00005:+00028:000000.0000:02755
02756:-00016:-00021:-00029:000000.0000:02756
02757:-00012:+00019:-00019:000000.0000:02757
02758:+00004:-00002:+00057:000000.0000:02758
02759:+00009:+00015:+00009:000000.0000:02759
02760:-00026:+00044:-00015:000000.0000:02760
02761:-00019:+00065:+00036:000000.0000:02761
02762:-00040:+00048:+00069:000000.0000:02762
02763:+00006:+00062:+00042:000000.0000:02763
02764:+00035:+00070:+00046:000000.0000:02764
02765:+00052:+00024:+00061:000000.0000:02765
02766:+00049:+00056:+00028:000000.0000:02766
02767:+00059:+00091:+00012:000000.0000:02767
02768:+00036:+00066:+00009:000000.0000:02768
02769:+00001:+00055:-00006:000000.0000:02769
02770:-00040:+00078:-00013:000000.0000:02770
02771:-00035:+00094:-00018:000000.0000:02771
02772:-00035:+00087:+00015:000000.0000:02772
02773:-00046:+00085:-00029:000000.0000:02773
02774:-00031:+00116:-00015:000000.0000:02774
02775:+00074:+00159:-00037:000000.0000:02775
02776:+00002:+00084:+00150:000000.0000:02776
02777:+00013:+00161:-00012:000000.0000:02777
02778:-00022:+00090:+00012:000000.0000:02778
02779:-00046:+00128:+00032:000000.0000:02779
02780:-00020:+00097:+00081:000000.0000:02780
02781:+00040:+00126:+00005:000000.0000:02781
02782:+00055:+00080:+00012:000000.0000:02782
02783:+00048:+00064:+00054:000000.0000:02783
02784:+00024:+00086:+00056:000000.0000:02784
02785:-00041:+00104:+00059:000000.0000:02785
02786:-00021:+00145:+00051:000000.0000:02786
02787:-00017:+00101:+00019:000000.0000:02787
02788:+00010:+00103:+00016:000000.0000:02788
02789:+00027:+00088:+00057:000000.0000:02789
02790:+00034:+00085:+00073:000000.0000:02790
02791:+00059:+00119:+00034:000000.0000:02791
02792:+00044:+00100:+00025:000000.0000:02792
02793:+00022:+00140:+00031:000000.0000:02793
02794:+00020:+00135:+00033:000000.0000:02794
02795:+00045:+00156:+00010:000000.0000:02795
02796:+00044:+00108:+00051:000000.0000:02796
02797:+00050:+00147:+00051:000000.0000:02797
02798:+00053:+00174:+00067:000000.0000:02798
02799:+00054:+00110:+00063:000000.0000:02799
02800:+00028:+00175:+00011:000000.0000:02800
02801:-00010:+00156:+00034:000000.0000:02801
02802:-00037:+00088:+00031:000000.0000:02802
02803:-00049:+00116:+00013:000000.0000:02803
02804:-00054:+00127:+00023:000000.0000:02804
02805:-00017:+00123:+00062:000000.0000:02805
02806:-00007:+00089:+00035:000000.0000:02806
02807:-00028:+00109:-00005:000000.0000:02807
02808:-00016:+00113:+00023:000000.0000:02808
02809:-00046:+00075:+00064:000000.0000:02809
02810:-00054:+00057:+00013:000000.0000:02810
02811:-00053:+00091:-00001:000000.0000:02811
02812:-00059:+00075:+00054:000000.0000:02812
02813:-00017:+00065:+00032:000000.0000:02813
02814:-00009:+00042:-00035:000000.0000:02814
02815:+00005:+00079:-00016:000000.0000:02815
02816:+00003:+00034:+00005:000000.0000:02816
02817:-00001:+00026:+00004:000000.0000:02817
02818:-00002:+00045:+00028:000000.0000:02818
02819:-00018:+00024:+00027:000000.0000:02819
02820:-00040:+00007:+00018:000000.0000:02820
02821:-00027:+00047:-00005:000000.0000:02821
02822:-00015:+00023:+00031:000000.0000:02822
02823:-00013:+00003:+00022:000000.0000:02823
02824:-00009:-00018:-00013:000000.0000:02824
02825:+00003:-00021:-00004:000000.0000:02825
02826:+00007:+00001:+00054:000000.0000:02826
02827:-00008:+00003:-00033:000000.0000:02827
02828:-00024:-00033:-00039:000000.0000:02828
02829:-00014:+00001:+00038:000000.0000:02829
02830:-00004:-00001:+00011:000000.0000:02830
02831:-00016:-00011:+00000:000000.0000:02831
02832:-00014:-00013:+00022:000000.0000:02832
02833:+00009:+00006:+00049:000000.0000:02833
02834:+00010:-00023:+00034:000000.0000:02834
02835:-00014:-00050:-00017:000000.0000:02835
02836:-00015:-00038:+00017:000000.0000:02836
02837:-00017:-00040:+00037:000000.0000:02837
02838:-00033:-00064:+00000:000000.0000:02838
02839:-00037:-00042:-00006:000000.0000:02839
02840:-00060:-00048:+00033:000000.0000:02840
02841:-00044:-00079:-00005:000000.0000:02841
02842:-00041:-00045:-00029:000000.0000:02842
02843:-00030:-00056:+00003:000000.0000:02843
02844:-00014:-00055:+00002:000000.0000:02844
02845:-00011:-00044:-00020:000000.0000:02845
02846:-00004:-00052:-00007:000000.0000:02846
02847:-00017:-00041:-00014:000000.0000:02847
02848:-00044:-00042:-00015:000000.0000:02848
02849:-00036:-00053:+00002:000000.0000:02849
02850:-00022:-00045:+00000:000000.0000:02850
02851:-00013:-00095:-00033:000000.0000:02851
02852:+00003:-00083:-00055:000000.0000:02852
02853:+00013:-00065:+00022:000000.0000:02853
02854:+00008:-00100:-00084:000000.0000:02854
02855:-00042:-00115:-00036:000000.0000:02855
02856:+00046:-00186:-00253:000000.0000:02856
02857:+00000:-00086:+00412:000000.0000:02857
02858:-00033:+00080:-00199:000000.0000:02858
02859:-00100:-00247:+00094:000000.0000:02859
02860:+00011:-00176:+00060:000000.0000:02860
02861:+00156:-00217:+00128:000000.0000:02861
02862:+00221:-00080:-00273:000000.0000:02862
02863:+00146:-00160:+00130:000000.0000:02863
02864:-00077:-00180:+00096:000000.0000:02864
02865:-00087:-00061:-00104:000000.0000:02865
02866:-00094:-00127:+00016:000000.0000:02866
02867:+00105:-00056:+00042:000000.0000:02867
02868:+00109:-00138:+00032:000000.0000:02868
02869:+00088:-00086:-00062:000000.0000:02869
02870:+00068:-00154:+00036:000000.0000:02870
02871:+00006:-00145:+00064:000000.0000:02871
02872:+00022:-00151:-00037:000000.0000:02872
02873:-00035:-00196:-00013:000000.0000:02873
02874:-00007:-00138:+00021:000000.0000:02874
02875:-00003:-00135:-00049:000000.0000:02875
02876:+00021:-00130:-00080:000000.0000:02876
02877:+00069:-00171:-00064:000000.0000:02877
02878:+00059:-00126:-00049:000000.0000:02878
02879:+00006:-00126:-00033:000000.0000:02879
02880:-00018:-00126:-00030:000000.0000:02880
02881:-00006:-00087:-00020:000000.0000:02881
02882:-00003:-00050:+00012:000000.0000:02882
02883:+00039:-00064:+00034:000000.0000:02883
02884:+00039:-00065:+00010:000000.0000:02884
02885:+00020:-00077:+00022:000000.0000:02885
02886:+00030:-00103:+00049:000000.0000:02886
02887:+00039:-00120:+00027:000000.0000:02887
02888:+00009:-00110:+00021:000000.0000:02888
02889:+00016:-00132:+00007:000000.0000:02889
02890:+00026:-00128:-00040:000000.0000:02890
02891:+00038:-00149:-00059:000000.0000:02891
02892:+00038:-00130:-00052:000000.0000:02892
02893:+00071:-00121:-00037:000000.0000:02893
02894:+00063:-00116:-00040:000000.0000:02894
02895:+00090:-00106:-00037:000000.0000:02895
02896:+00083:-00102:-00035:000000.0000:02896
02897:+00075:-00058:-00014:000000.0000:02897
02898:+00054:-00092:-00017:000000.0000:02898
02899:+00046:-00070:+00034:000000.0000:02899
02900:+00019:-00039:+00068:000000.0000:02900
02901:+00005:-00069:+00063:000000.0000:02901
02902:+00028:-00026:+00066:000000.0000:02902
02903:+00018:-00050:+00062:000000.0000:02903
02904:+00026:-00066:+00042:000000.0000:02904
02905:+00027:-00057:+00007:000000.0000:02905
02906:-00008:-00094:-00016:000000.0000:02906
02907:-00026:-00082:-00002:000000.0000:02907
02908:+00007:-00096:-00087:000000.0000:02908
02909:-00027:-00066:-00127:000000.0000:02909
02910:+00009:-00034:-00013:000000.0000:02910
02911:-00027:-00022:+00059:000000.0000:02911
02912:+00018:-00014:-00098:000000.0000:02912
02913:+00016:+00044:+00086:000000.0000:02913
02914:-00021:+00058:+00096:000000.0000:02914
02915:-00016:-00020:+00083:000000.0000:02915
02916:-00043:+00053:+00004:000000.0000:02916
02917:-00001:+00012:+00100:000000.0000:02917
02918:+00039:+00081:+00040:000000.0000:02918
02919:+00054:+00031:+00022:000000.0000:02919
02920:+00058:+00042:-00002:000000.0000:02920
02921:+00020:+00079:+00069:000000.0000:02921
02922:+00036:+00070:+00044:000000.0000:02922
02923:+00058:+00087:-00023:000000.0000:02923
02924:+00074:+00076:-00037:000000.0000:02924
02925:+00037:+00112:+00016:000000.0000:02925
02926:+00029:+00096:+00020:000000.0000:02926
02927:-00016:+00072:-00028:000000.0000:02927
02928:-00036:+00078:-00009:000000.0000:02928
02929:-00051:+00098:+00034:000000.0000:02929
02930:-00037:+00096:+00009:000000.0000:02930
02931:-00033:+00079:-00017:000000.0000:02931
02932:-00031:+00072:+00035:000000.0000:02932
02933:-00011:+00102:+00053:000000.0000:02933
02934:-00029:+00109:+00025:000000.0000:02934
02935:-00022:+00091:-00006:000000.0000:02935
02936:-00041:+00098:+00046:000000.0000:02936
02937:-00016:+00086:+00063:000000.0000:02937
02938:-00004:+00091:-00004:000000.0000:02938
02939:+00021:+00092:-00018:000000.0000:02939
02940:+00047:+00107:+00070:000000.0000:02940
02941:+00053:+00115:+00079:000000.0000:02941
02942:+00039:+00113:+00027:000000.0000:02942
02943:+00005:+00124:+00038:000000.0000:02943
02944:+00012:+00139:+00084:000000.0000:02944
02945:+00001:+00111:+00070:000000.0000:02945
02946:+00053:+00089:+00000:000000.0000:02946
02947:+00047:+00098:+00019:000000.0000:02947
02948:+00047:+00146:+00116:000000.0000:02948
02949:+00004:+00089:+00016:000000.0000:02949
02950:+00030:+00152:-00012:000000.0000:02950
02951:+00052:+00113:+00028:000000.0000:02951
02952:+00079:+00156:+00047:000000.0000:02952
02953:+00068:+00156:+00038:000000.0000:02953
02954:+00017:+00143:+00036:000000.0000:02954
02955:+00039:+00170:+00048:000000.0000:02955
02956:+00024:+00133:+00040:000000.0000:02956
02957:+00022:+00165:+00043:000000.0000:02957
02958:+00009:+00118:+00024:000000.0000:02958
02959:-00003:+00155:+00018:000000.0000:02959
02960:-00017:+00141:+00049:000000.0000:02960
02961:-00055:+00110:+00056:000000.0000:02961
02962:-00032:+00140:+00037:000000.0000:02962
02963:-00047:+00114:+00003:000000.0000:02963
02964:-00056:+00086:-00004:000000.0000:02964
02965:-00021:+00112:+00023:000000.0000:02965
02966:-00046:+00093:+00018:000000.0000:02966
02967:-00029:+00069:+00037:000000.0000:02967
02968:-00011:+00093:+00024:000000.0000:02968
02969:+00003:+00062:-00017:000000.0000:02969
02970:+00041:+00063:+00007:000000.0000:02970
02971:+00043:+00080:+00022:000000.0000:02971
02972:+00038:+00050:+00027:000000.0000:02972
02973:+00028:+00051:+00011:000000.0000:02973
02974:+00006:+00061:+00022:000000.0000:02974
02975:+00016:+00032:+00041:000000.0000:02975
02976:+00019:+00031:+00014:000000.0000:02976
02977:+00018:+00006:-00002:000000.0000:02977
02978:+00001:-00003:+00021:000000.0000:02978
02979:+00027:-00006:+00038:000000.0000:02979
02980:+00025:-00007:+00021:000000.0000:02980
02981:-00002:-00009:-00016:000000.0000:02981
02982:-00026:-00008:+00004:000000.0000:02982
02983:-00020:-00017:-00002:000000.0000:02983
02984:-00007:-00039:-00015:000000.0000:02984
02985:+00011:-00013:-00005:000000.0000:02985
02986:+00011:-00019:-00020:000000.0000:02986
02987:-00014:-00022:+00003:000000.0000:02987
02988:-00029:-00025:-00015:000000.0000:02988
02989:-00044:-00010:-00013:000000.0000:02989
02990:-00019:-00015:-00014:000000.0000:02990
02991:-00019:-00052:-00012:000000.0000:02991
02992:-00012:-00029:-00023:000000.0000:02992
02993:+00012:-00011:-00017:000000.0000:02993
02994:+00003:-00052:-00021:000000.0000:02994
02995:-00014:-00044:-00067:000000.0000:02995
02996:-00024:-00045:-00048:000000.0000:02996
02997:-00021:-00042:-00003:000000.0000:02997
02998:-00044:-00045:+00008:000000.0000:02998
02999:-00017:-00054:-00035:000000.0000:02999
03000:-00007:-00042:-00008:000000.0000:03000
03001:-00003:-00069:-00006:000000.0000:03001
03002:-00012:-00082:-00010:000000.0000:03002
03003:-00012:-00082:-00021:000000.0000:03003
03004:-00004:-00082:+00017:000000.0000:03004
03005:-00005:-00056:-00014:000000.0000:03005
03006:-00024:-00060:-00034:000000.0000:03006
03007:-00029:-00082:-00011:000000.0000:03007
03008:-00011:-00063:+00002:000000.0000:03008
03009:-00009:-00071:-00010:000000.0000:03009
03010:+00023:-00087:-00010:000000.0000:03010
03011:+00031:-00108:-00011:000000.0000:03011
03012:+00042:-00133:+00002:000000.0000:03012
03013:+00020:-00153:+00004:000000.0000:03013
03014:-00013:-00121:-00022:000000.0000:03014
03015:-00017:-00123:-00026:000000.0000:03015
03016:-00037:-00156:-00045:000000.0000:03016
03017:-00042:-00131:-00036:000000.0000:03017
03018:-00024:-00174:-00014:000000.0000:03018
03019:+00025:-00171:-00009:000000.0000:03019
03020:+00069:-00136:-00008:000000.0000:03020
03021:+00085:-00129:-00014:000000.0000:03021
03022:+00085:-00089:-00013:000000.0000:03022
03023:+00053:-00088:-00023:000000.0000:03023
03024:+00024:-00116:-00016:000000.0000:03024
03025:-00013:-00102:+00020:000000.0000:03025
03026:+00023:-00122:+00013:000000.0000:03026
03027:+00032:-00140:+00033:000000.0000:03027
03028:+00081:-00150:+00013:000000.0000:03028
03029:+00121:-00166:-00019:000000.0000:03029
03030:+00115:-00151:-00022:000000.0000:03030
03031:+00061:-00192:-00034:000000.0000:03031
03032:+00023:-00120:-00039:000000.0000:03032
03033:-00026:-00177:-00043:000000.0000:03033
03034:-00057:-00152:-00041:000000.0000:03034
03035:-00040:-00138:-00063:000000.0000:03035
03036:-00028:-00121:-00064:000000.0000:03036
03037:+00039:-00110:-00043:000000.0000:03037
03038:+00057:-00072:-00011:000000.0000:03038
03039:+00032:-00039:+00008:000000.0000:03039
03040:-00009:-00054:-00005:000000.0000:03040
03041:-00042:-00083:-00001:000000.0000:03041
03042:-00048:-00097:+00052:000000.0000:03042
03043:-00045:-00104:+00046:000000.0000:03043
03044:+00014:-00139:+00032:000000.0000:03044
03045:+00006:-00153:-00008:000000.0000:03045
03046:+00057:-00105:-00030:000000.0000:03046
03047:+00043:-00192:-00051:000000.0000:03047
03048:+00039:-00188:-00081:000000.0000:03048
03049:+00002:-00148:-00065:000000.0000:03049
03050:+00016:-00142:-00011:000000.0000:03050
03051:+00037:-00099:-00078:000000.0000:03051
03052:+00057:-00128:-00087:000000.0000:03052
03053:+00086:-00115:-00040:000000.0000:03053
03054:+00095:-00094:+00006:000000.0000:03054
03055:+00101:-00091:-00018:000000.0000:03055
03056:+00101:-00070:-00005:000000.0000:03056
03057:+00081:-00041:+00065:000000.0000:03057
03058:+00053:-00003:+00082:000000.0000:03058
03059:+00007:-00031:+00031:000000.0000:03059
03060:-00004:-00073:+00067:000000.0000:03060
03061:-00015:+00004:+00082:000000.0000:03061
03062:-00030:-00114:+00015:000000.0000:03062
03063:-00007:-00079:-00068:000000.0000:03063
03064:+00018:-00059:-00062:000000.0000:03064
03065:+00057:-00051:-00076:000000.0000:03065
03066:+00050:-00023:-00053:000000.0000:03066
03067:-00014:-00023:-00030:000000.0000:03067
03068:-00057:+00005:-00003:000000.0000:03068
03069:-00073:+00006:+00019:000000.0000:03069
03070:-00054:+00027:+00037:000000.0000:03070
03071:-00004:+00020:+00019:000000.0000:03071
03072:+00005:-00002:+00020:000000.0000:03072
03073:+00032:+00047:+00032:000000.0000:03073
03074:+00019:+00035:+00065:000000.0000:03074
03075:+00024:+00028:+00011:000000.0000:03075
03076:+00010:+00069:+00017:000000.0000:03076
03077:+00029:+00071:+00078:000000.0000:03077
03078:+00033:+00055:+00064:000000.0000:03078
03079:+00047:+00044:+00038:000000.0000:03079
03080:+00086:+00078:+00037:000000.0000:03080
03081:+00087:+00083:+00041:000000.0000:03081
03082:+00053:+00060:+00023:000000.0000:03082
03083:+00032:+00098:-00012:000000.0000:03083
03084:+00017:+00073:+00027:000000.0000:03084
03085:-00025:+00057:+00010:000000.0000:03085
03086:-00018:+00101:-00022:000000.0000:03086
03087:-00026:+00084:-00003:000000.0000:03087
03088:-00040:+00085:+00008:000000.0000:03088
03089:-00007:+00100:+00032:000000.0000:03089
03090:-00017:+00093:+00025:000000.0000:03090
03091:-00007:+00113:+00022:000000.0000:03091
03092:-00012:+00098:+00019:000000.0000:03092
03093:+00010:+00108:+00033:000000.0000:03093
03094:-00009:+00127:+00021:000000.0000:03094
03095:-00014:+00071:-00018:000000.0000:03095
03096:+00010:+00103:+00039:000000.0000:03096
03097:+00023:+00140:+00044:000000.0000:03097
03098:+00041:+00121:+00048:000000.0000:03098
03099:+00054:+00102:+00034:000000.0000:03099
03100:+00034:+00117:+00066:000000.0000:03100
03101:+00043:+00110:+00086:000000.0000:03101
03102:+00016:+00107:+00032:000000.0000:03102
03103:+00025:+00120:+00050:000000.0000:03103
03104:-00004:+00139:+00091:000000.0000:03104
03105:-00007:+00121:+00093:000000.0000:03105
03106:-00009:+00102:+00020:000000.0000:03106
03107:+00025:+00152:+00024:000000.0000:03107
03108:+00037:+00127:+00079:000000.0000:03108
03109:+00064:+00141:+00045:000000.0000:03109
03110:+00065:+00146:+00035:000000.0000:03110
03111:+00061:+00145:+00025:000000.0000:03111
03112:+00038:+00135:+00066:000000.0000:03112
03113:+00026:+00146:-00005:000000.0000:03113
03114:+00028:+00169:+00017:000000.0000:03114
03115:+00009:+00139:+00030:000000.0000:03115
03116:-00002:+00115:+00016:000000.0000:03116
03117:-00013:+00134:-00014:000000.0000:03117
03118:-00001:+00109:+00009:000000.0000:03118
03119:-00029:+00085:+00000:000000.0000:03119
03120:-00025:+00089:+00005:000000.0000:03120
03121:-00037:+00088:-00006:000000.0000:03121
03122:-00063:+00072:+00023:000000.0000:03122
03123:-00073:+00058:+00020:000000.0000:03123
03124:-00054:+00091:-00002:000000.0000:03124
03125:-00045:+00073:+00020:000000.0000:03125
03126:-00029:+00068:-00003:000000.0000:03126
03127:+00027:+00043:-00017:000000.0000:03127
03128:+00017:+00058:+00039:000000.0000:03128
03129:+00027:+00064:+00048:000000.0000:03129
03130:+00018:+00022:-00001:000000.0000:03130
03131:+00006:+00047:+00010:000000.0000:03131
03132:+00015:+00039:+00031:000000.0000:03132
03133:+00003:+00007:+00009:000000.0000:03133
03134:+00014:+00032:-00034:000000.0000:03134
03135:+00007:+00010:-00007:000000.0000:03135
03136:+00001:+00012:+00039:000000.0000:03136
03137:-00011:-00005:-00031:000000.0000:03137
03138:-00028:+00003:-00048:000000.0000:03138
03139:-00015:-00007:-00008:000000.0000:03139
03140:+00011:-00006:+00020:000000.0000:03140
03141:-00010:+00000:-00021:000000.0000:03141
03142:-00011:+00004:-00013:000000.0000:03142
03143:-00023:-00002:+00010:000000.0000:03143
03144:-00023:-00024:-00002:000000.0000:03144
03145:-00023:+00003:-00022:000000.0000:03145
03146:-00022:-00022:+00009:000000.0000:03146
03147:-00043:-00038:+00015:000000.0000:03147
03148:-00039:-00013:-00014:000000.0000:03148
03149:-00032:-00040:-00033:000000.0000:03149
03150:-00028:-00041:-00001:000000.0000:03150
03151:-00014:-00042:-00001:000000.0000:03151
03152:-00024:-00045:-00031:000000.0000:03152
03153:-00007:-00065:-00029:000000.0000:03153
03154:-00016:-00068:-00015:000000.0000:03154
03155:-00017:-00079:-00031:000000.0000:03155
03156:-00005:-00071:-00026:000000.0000:03156
03157:-00012:-00070:-00013:000000.0000:03157
03158:-00004:-00083:-00012:000000.0000:03158
03159:-00026:-00074:-00031:000000.0000:03159
03160:-00022:-00080:-00030:000000.0000:03160
03161:-00042:-00089:-00009:000000.0000:03161
03162:-00022:-00099:+00008:000000.0000:03162
03163:+00000:-00079:+00019:000000.0000:03163
03164:-00006:-00072:-00020:000000.0000:03164
03165:-00031:-00093:-00014:000000.0000:03165
03166:-00019:-00095:+00008:000000.0000:03166
03167:-00022:-00119:-00003:000000.0000:03167
03168:-00043:-00122:+00004:000000.0000:03168
03169:-00028:-00158:-00016:000000.0000:03169
03170:-00007:-00161:-00006:000000.0000:03170
03171:-00011:-00143:+00000:000000.0000:03171
03172:-00006:-00124:-00012:000000.0000:03172
03173:-00025:-00122:-00023:000000.0000:03173
03174:-00026:-00120:-00017:000000.0000:03174
03175:-00007:-00138:-00014:000000.0000:03175
03176:-00009:-00119:-00010:000000.0000:03176
03177:+00045:-00105:-00010:000000.0000:03177
03178:+00073:-00112:+00007:000000.0000:03178
03179:+00074:-00094:-00011:000000.0000:03179
03180:+00049:-00101:-00032:000000.0000:03180
03181:+00022:-00074:+00005:000000.0000:03181
03182:+00027:-00104:-00003:000000.0000:03182
03183:+00002:-00130:-00002:000000.0000:03183
03184:+00029:-00129:+00034:000000.0000:03184
03185:+00020:-00092:+00009:000000.0000:03185
03186:+00045:-00099:-00030:000000.0000:03186
03187:+00054:-00060:-00081:000000.0000:03187
03188:+00055:-00103:-00030:000000.0000:03188
03189:+00053:-00090:+00002:000000.0000:03189
03190:+00047:-00123:+00002:000000.0000:03190
03191:+00051:-00108:-00017:000000.0000:03191
03192:+00077:-00102:-00019:000000.0000:03192
03193:+00080:-00095:-00047:000000.0000:03193
03194:+00089:-00072:-00062:000000.0000:03194
03195:+00039:-00094:-00049:000000.0000:03195
03196:-00010:-00112:-00011:000000.0000:03196
03197:-00006:-00131:-00021:000000.0000:03197
03198:-00014:-00106:-00033:000000.0000:03198
03199:+00051:-00126:-00018:000000.0000:03199
03200:+00089:-00086:-00063:000000.0000:03200
03201:+00105:-00106:-00066:000000.0000:03201
03202:+00053:-00092:-00066:000000.0000:03202
03203:+00029:-00102:-00026:000000.0000:03203
03204:-00032:-00105:-00032:000000.0000:03204
03205:-00035:-00115:+00017:000000.0000:03205
03206:-00020:-00134:-00003:000000.0000:03206
03207:+00001:-00129:-00008:000000.0000:03207
03208:+00069:-00143:-00035:000000.0000:03208
03209:+00080:-00147:-00012:000000.0000:03209
03210:+00108:-00114:-00019:000000.0000:03210
03211:+00105:-00074:+00005:000000.0000:03211
03212:+00085:-00098:+00004:000000.0000:03212
03213:+00004:-00066:-00009:000000.0000:03213
03214:-00028:-00034:-00016:000000.0000:03214
03215:-00029:-00040:-00011:000000.0000:03215
03216:+00021:-00054:-00036:000000.0000:03216
03217:+00060:-00034:-00051:000000.0000:03217
03218:+00126:-00010:+00010:000000.0000:03218
03219:+00139:-00009:+00042:000000.0000:03219
03220:+00037:-00021:-00066:000000.0000:03220
03221:+00020:-00020:+00011:000000.0000:03221
03222:-00025:+00024:+00044:000000.0000:03222
03223:-00058:+00010:+00058:000000.0000:03223
03224:-00002:+00046:+00021:000000.0000:03224
03225:-00013:-00019:+00043:000000.0000:03225
03226:+00024:+00028:+00023:000000.0000:03226
03227:+00026:+00016:-00014:000000.0000:03227
03228:+00024:-00003:-00035:000000.0000:03228
03229:+00023:+00007:-00038:000000.0000:03229
03230:+00009:+00001:-00068:000000.0000:03230
03231:-00010:+00018:-00037:000000.0000:03231
03232:-00026:+00004:+00007:000000.0000:03232
03233:-00013:+00009:-00045:000000.0000:03233
03234:+00017:+00030:-00069:000000.0000:03234
03235:+00054:+00033:-00031:000000.0000:03235
03236:+00050:+00052:+00069:000000.0000:03236
03237:+00036:+00010:+00054:000000.0000:03237
03238:+00010:+00033:-00014:000000.0000:03238
03239:-00014:+00023:+00069:000000.0000:03239
03240:-00005:+00066:+00112:000000.0000:03240
03241:-00015:+00039:+00064:000000.0000:03241
03242:-00013:+00041:+00032:000000.0000:03242
03243:+00000:+00041:+00058:000000.0000:03243
03244:+00009:+00059:+00045:000000.0000:03244
03245:+00001:+00090:-00010:000000.0000:03245
03246:+00017:+00067:-00018:000000.0000:03246
03247:+00016:+00081:+00049:000000.0000:03247
03248:+00021:+00058:+00010:000000.0000:03248
03249:+00018:+00058:-00018:000000.0000:03249
03250:+00029:+00099:+00001:000000.0000:03250
03251:+00012:+00109:-00001:000000.0000:03251
03252:-00030:+00109:+00021:000000.0000:03252
03253:-00032:+00095:+00025:000000.0000:03253
03254:-00056:+00110:+00040:000000.0000:03254
03255:-00040:+00126:+00024:000000.0000:03255
03256:-00012:+00122:+00020:000000.0000:03256
03257:+00013:+00114:+00051:000000.0000:03257
03258:+00005:+00116:+00051:000000.0000:03258
03259:-00009:+00102:+00010:000000.0000:03259
03260:-00010:+00108:-00007:000000.0000:03260
03261:-00001:+00125:+00015:000000.0000:03261
03262:+00015:+00138:+00045:000000.0000:03262
03263:+00026:+00121:+00022:000000.0000:03263
03264:+00019:+00128:+00011:000000.0000:03264
03265:+00055:+00105:+00036:000000.0000:03265
03266:+00057:+00099:+00031:000000.0000:03266
03267:+00053:+00096:+00056:000000.0000:03267
03268:+00020:+00143:+00064:000000.0000:03268
03269:+00007:+00115:+00047:000000.0000:03269
03270:-00009:+00080:+00010:000000.0000:03270
03271:-00012:+00124:+00040:000000.0000:03271
03272:-00008:+00094:+00065:000000.0000:03272
03273:+00011:+00088:+00011:000000.0000:03273
03274:-00012:+00092:+00016:000000.0000:03274
03275:-00025:+00096:+00028:000000.0000:03275
03276:-00018:+00075:+00014:000000.0000:03276
03277:-00031:+00069:+00004:000000.0000:03277
03278:-00027:+00101:+00023:000000.0000:03278
03279:-00006:+00072:+00047:000000.0000:03279
03280:-00029:+00111:+00022:000000.0000:03280
03281:-00026:+00095:-00004:000000.0000:03281
03282:-00021:+00075:+00009:000000.0000:03282
03283:-00026:+00057:+00022:000000.0000:03283
03284:-00014:+00028:-00006:000000.0000:03284
03285:+00013:+00091:+00020:000000.0000:03285
03286:+00010:+00052:+00032:000000.0000:03286
03287:+00015:+00039:+00010:000000.0000:03287
03288:-00015:+00048:-00020:000000.0000:03288
03289:-00025:+00044:-00003:000000.0000:03289
03290:-00003:+00028:+00020:000000.0000:03290
03291:-00026:-00003:-00020:000000.0000:03291
03292:-00018:+00025:+00004:000000.0000:03292
03293:-00016:+00020:+00000:000000.0000:03293
03294:-00022:+00037:-00017:000000.0000:03294
03295:-00008:+00002:-00029:000000.0000:03295
03296:-00026:+00005:-00008:000000.0000:03296
03297:-00021:+00007:+00020:000000.0000:03297
03298:-00021:-00002:-00008:000000.0000:03298
03299:-00035:-00008:-00030:000000.0000:03299
03300:-00031:+00019:-00015:000000.0000:03300
03301:-00016:-00004:-00015:000000.0000:03301
03302:-00027:+00002:-00075:000000.0000:03302
03303:-00031:-00042:-00002:000000.0000:03303
03304:-00024:+00027:-00050:000000.0000:03304
03305:-00109:-00046:-00168:000000.0000:03305
03306:-00088:+00012:-00041:000000.0000:03306
03307:-00041:-00057:+00051:000000.0000:03307
03308:+00064:-00031:-00066:000000.0000:03308
03309:+00039:+00002:-00012:000000.0000:03309
03310:-00028:-00058:+00045:000000.0000:03310
03311:-00065:-00027:+00020:000000.0000:03311
03312:-00091:-00080:-00029:000000.0000:03312
03313:-00057:-00051:+00018:000000.0000:03313
03314:+00011:-00065:-00015:000000.0000:03314
03315:+00000:-00083:-00059:000000.0000:03315
03316:+00004:-00048:-00011:000000.0000:03316
03317:-00021:-00069:+00018:000000.0000:03317
03318:-00042:-00039:-00048:000000.0000:03318
03319:-00032:-00084:-00050:000000.0000:03319
03320:-00041:-00045:-00012:000000.0000:03320
03321:+00011:-00054:+00007:000000.0000:03321
03322:+00005:-00044:-00025:000000.0000:03322
03323:+00021:-00033:-00015:000000.0000:03323
03324:+00018:-00081:+00036:000000.0000:03324
03325:+00029:-00094:-00017:000000.0000:03325
03326:-00027:-00089:-00018:000000.0000:03326
03327:-00044:-00101:+00002:000000.0000:03327
03328:-00037:-00107:-00006:000000.0000:03328
03329:-00075:-00106:+00008:000000.0000:03329
03330:-00058:-00091:-00014:000000.0000:03330
03331:-00042:-00107:-00014:000000.0000:03331
03332:-00001:-00112:+00004:000000.0000:03332
03333:+00006:-00102:-00031:000000.0000:03333
03334:+00016:-00127:-00013:000000.0000:03334
03335:+00019:-00118:+00006:000000.0000:03335
03336:+00042:-00087:-00016:000000.0000:03336
03337:+00044:-00059:-00036:000000.0000:03337
03338:+00038:-00090:-00025:000000.0000:03338
03339:+00043:-00095:-00021:000000.0000:03339
03340:+00032:-00089:+00023:000000.0000:03340
03341:+00033:-00096:+00021:000000.0000:03341
03342:+00048:-00098:-00013:000000.0000:03342
03343:+00051:-00110:+00005:000000.0000:03343
03344:+00087:-00125:+00021:000000.0000:03344
03345:+00074:-00087:-00033:000000.0000:03345
03346:+00048:-00103:-00060:000000.0000:03346
03347:+00059:-00144:-00041:000000.0000:03347
03348:+00060:-00137:-00029:000000.0000:03348
03349:+00058:-00140:-00013:000000.0000:03349
03350:+00057:-00144:-00033:000000.0000:03350
03351:+00035:-00146:-00046:000000.0000:03351
03352:+00056:-00092:-00054:000000.0000:03352
03353:+00031:-00059:-00048:000000.0000:03353
03354:+00011:-00086:-00029:000000.0000:03354
03355:-00002:-00086:-00041:000000.0000:03355
03356:-00002:-00096:-00037:000000.0000:03356
03357:+00002:-00119:-00019:000000.0000:03357
03358:+00020:-00114:-00019:000000.0000:03358
03359:+00047:-00128:-00008:000000.0000:03359
03360:+00034:-00131:-00014:000000.0000:03360
03361:+00026:-00133:-00019:000000.0000:03361
03362:-00004:-00146:-00014:000000.0000:03362
03363:-00030:-00123:-00020:000000.0000:03363
03364:-00040:-00132:-00008:000000.0000:03364
03365:-00022:-00135:+00003:000000.0000:03365
03366:+00002:-00150:-00047:000000.0000:03366
03367:+00026:-00132:-00067:000000.0000:03367
03368:+00048:-00125:-00050:000000.0000:03368
03369:+00073:-00079:-00036:000000.0000:03369
03370:+00059:-00066:-00033:000000.0000:03370
03371:+00046:-00042:-00014:000000.0000:03371
03372:+00032:+00009:+00026:000000.0000:03372
03373:+00041:-00055:-00129:000000.0000:03373
03374:+00031:-00133:+00021:000000.0000:03374
03375:+00093:+00051:+00014:000000.0000:03375
03376:+00003:-00088:+00028:000000.0000:03376
03377:-00003:+00014:-00079:000000.0000:03377
03378:+00028:-00102:+00091:000000.0000:03378
03379:+00062:-00046:-00105:000000.0000:03379
03380:+00036:-00046:-00089:000000.0000:03380
03381:-00035:-00042:-00001:000000.0000:03381
03382:-00015:+00006:+00080:000000.0000:03382
03383:-00081:-00092:+00016:000000.0000:03383
03384:-00028:-00002:-00060:000000.0000:03384
03385:+00011:-00011:+00025:000000.0000:03385
03386:-00007:-00049:+00008:000000.0000:03386
03387:-00006:+00006:-00035:000000.0000:03387
03388:-00006:-00017:+00006:000000.0000:03388
03389:-00010:+00018:-00007:000000.0000:03389
03390:-00004:+00003:-00009:000000.0000:03390
03391:+00013:-00003:+00053:000000.0000:03391
03392:+00016:+00018:+00046:000000.0000:03392
03393:+00021:+00006:+00005:000000.0000:03393
03394:+00021:+00032:-00009:000000.0000:03394
03395:+00005:+00061:+00070:000000.0000:03395
03396:+00004:+00037:+00084:000000.0000:03396
03397:+00003:+00010:-00001:000000.0000:03397
03398:+00007:+00029:+00036:000000.0000:03398
03399:+00014:+00036:+00055:000000.0000:03399
03400:+00000:+00054:+00037:000000.0000:03400
03401:+00021:+00038:+00019:000000.0000:03401
03402:+00043:+00097:-00005:000000.0000:03402
03403:+00034:+00087:+00041:000000.0000:03403
03404:+00022:+00083:+00036:000000.0000:03404
03405:+00009:+00123:-00007:000000.0000:03405
03406:+00011:+00090:+00079:000000.0000:03406
03407:+00011:+00100:+00094:000000.0000:03407
03408:-00015:+00109:-00001:000000.0000:03408
03409:-00006:+00102:+00008:000000.0000:03409
03410:-00012:+00099:+00032:000000.0000:03410
03411:-00027:+00112:+00048:000000.0000:03411
03412:-00029:+00107:+00026:000000.0000:03412
03413:-00048:+00109:+00027:000000.0000:03413
03414:-00060:+00089:+00069:000000.0000:03414
03415:-00038:+00126:+00043:000000.0000:03415
03416:+00002:+00112:+00024:000000.0000:03416
03417:+00022:+00106:+00022:000000.0000:03417
03418:+00041:+00106:+00024:000000.0000:03418
03419:+00010:+00101:+00001:000000.0000:03419
03420:-00002:+00114:-00024:000000.0000:03420
03421:-00013:+00104:+00005:000000.0000:03421
03422:+00001:+00126:+00037:000000.0000:03422
03423:+00040:+00138:+00028:000000.0000:03423
03424:+00045:+00126:+00003:000000.0000:03424
03425:+00059:+00114:-00002:000000.0000:03425
03426:+00048:+00099:+00025:000000.0000:03426
03427:+00059:+00099:+00018:000000.0000:03427
03428:+00045:+00123:+00036:000000.0000:03428
03429:+00028:+00119:+00068:000000.0000:03429
03430:+00004:+00114:+00029:000000.0000:03430
03431:-00015:+00086:+00020:000000.0000:03431
03432:+00011:+00139:+00043:000000.0000:03432
03433:+00015:+00106:+00082:000000.0000:03433
03434:-00013:+00129:+00038:000000.0000:03434
03435:-00025:+00125:-00018:000000.0000:03435
03436:-00019:+00103:-00001:000000.0000:03436
03437:-00023:+00110:+00037:000000.0000:03437
03438:-00046:+00126:+00002:000000.0000:03438
03439:-00031:+00144:-00015:000000.0000:03439
03440:-00055:+00091:-00002:000000.0000:03440
03441:-00035:+00104:-00008:000000.0000:03441
03442:-00021:+00128:-00021:000000.0000:03442
03443:-00020:+00080:+00019:000000.0000:03443
03444:-00008:+00070:-00016:000000.0000:03444
03445:-00010:+00073:-00017:000000.0000:03445
03446:-00005:+00076:+00004:000000.0000:03446
03447:-00024:+00060:-00005:000000.0000:03447
03448:-00025:+00076:+00003:000000.0000:03448
03449:-00017:+00063:-00004:000000.0000:03449
03450:-00019:+00026:-00017:000000.0000:03450
03451:-00019:+00064:-00010:000000.0000:03451
03452:-00019:+00031:-00016:000000.0000:03452
03453:-00029:+00023:-00019:000000.0000:03453
03454:-00005:+00046:-00020:000000.0000:03454
03455:-00029:-00001:-00010:000000.0000:03455
03456:-00006:-00001:+00007:000000.0000:03456
03457:-00026:+00035:-00029:000000.0000:03457
03458:-00001:-00021:-00022:000000.0000:03458
03459:+00002:+00007:+00018:000000.0000:03459
03460:-00013:+00007:-00018:000000.0000:03460
03461:-00004:-00019:-00012:000000.0000:03461
03462:-00009:-00025:-00019:000000.0000:03462
03463:-00001:-00032:-00004:000000.0000:03463
03464:-00011:-00006:-00017:000000.0000:03464
03465:-00003:-00066:-00012:000000.0000:03465
03466:-00016:-00021:-00029:000000.0000:03466
03467:-00031:-00026:-00021:000000.0000:03467
03468:-00019:-00051:-00036:000000.0000:03468
03469:-00034:-00033:-00040:000000.0000:03469
03470:-00032:-00031:-00034:000000.0000:03470
03471:-00045:-00041:-00017:000000.0000:03471
03472:-00042:-00059:-00023:000000.0000:03472
03473:-00022:-00026:-00022:000000.0000:03473
03474:-00016:-00062:-00030:000000.0000:03474
03475:-00029:-00032:-00046:000000.0000:03475
03476:-00019:-00025:-00047:000000.0000:03476
03477:-00016:-00037:-00022:000000.0000:03477
03478:-00026:-00038:-00026:000000.0000:03478
03479:-00018:-00084:-00023:000000.0000:03479
03480:-00019:-00057:-00014:000000.0000:03480
03481:-00021:-00057:-00011:000000.0000:03481
03482:-00030:-00063:-00029:000000.0000:03482
03483:-00026:-00114:-00011:000000.0000:03483
03484:-00045:-00088:+00006:000000.0000:03484
03485:-00038:-00104:-00017:000000.0000:03485
03486:-00035:-00141:-00021:000000.0000:03486
03487:-00017:-00119:+00019:000000.0000:03487
03488:+00014:-00145:+00009:000000.0000:03488
03489:+00005:-00120:-00023:000000.0000:03489
03490:+00029:-00124:-00034:000000.0000:03490
03491:+00003:-00108:-00033:000000.0000:03491
03492:+00013:-00107:-00031:000000.0000:03492
03493:+00011:-00125:-00011:000000.0000:03493
03494:+00020:-00129:+00017:000000.0000:03494
03495:+00032:-00142:+00020:000000.0000:03495
03496:+00075:-00119:-00001:000000.0000:03496
03497:+00065:-00149:-00019:000000.0000:03497
03498:+00088:-00170:+00004:000000.0000:03498
03499:+00048:-00153:+00021:000000.0000:03499
03500:+00029:-00202:-00018:000000.0000:03500
03501:+00024:-00188:-00036:000000.0000:03501
03502:+00010:-00184:-00012:000000.0000:03502
03503:+00011:-00196:-00023:000000.0000:03503
03504:+00015:-00202:-00048:000000.0000:03504
03505:+00017:-00180:-00025:000000.0000:03505
03506:+00056:-00175:-00028:000000.0000:03506
03507:+00070:-00137:-00050:000000.0000:03507
03508:+00084:-00103:-00017:000000.0000:03508
03509:+00058:-00077:+00036:000000.0000:03509
03510:+00018:-00074:-00017:000000.0000:03510
03511:-00002:-00094:-00029:000000.0000:03511
03512:-00027:-00107:+00011:000000.0000:03512
03513:-00003:-00149:+00063:000000.0000:03513
03514:+00029:-00188:+00050:000000.0000:03514
03515:+00051:-00150:+00003:000000.0000:03515
03516:+00063:-00170:-00021:000000.0000:03516
03517:+00049:-00187:-00035:000000.0000:03517
03518:+00002:-00152:-00057:000000.0000:03518
03519:-00011:-00158:-00025:000000.0000:03519
03520:-00020:-00164:-00046:000000.0000:03520
03521:-00017:-00177:-00107:000000.0000:03521
03522:-00031:-00130:-00079:000000.0000:03522
03523:+00018:-00121:-00039:000000.0000:03523
03524:+00087:-00112:-00056:000000.0000:03524
03525:+00076:-00080:-00072:000000.0000:03525
03526:+00077:-00070:-00024:000000.0000:03526
03527:+00058:-00063:+00016:000000.0000:03527
03528:+00028:-00068:+00046:000000.0000:03528
03529:-00005:-00057:+00063:000000.0000:03529
03530:-00010:-00071:+00071:000000.0000:03530
03531:-00004:-00059:+00040:000000.0000:03531
03532:-00002:-00074:+00029:000000.0000:03532
03533:-00013:-00097:+00036:000000.0000:03533
03534:+00010:-00058:-00020:000000.0000:03534
03535:-00009:-00116:-00026:000000.0000:03535
03536:-00015:-00098:-00096:000000.0000:03536
03537:-00011:-00063:-00054:000000.0000:03537
03538:+00011:-00065:-00012:000000.0000:03538
03539:-00027:-00050:+00024:000000.0000:03539
03540:-00012:-00014:-00018:000000.0000:03540
03541:+00000:-00032:-00007:000000.0000:03541
03542:-00025:+00036:+00036:000000.0000:03542
03543:+00007:+00033:+00033:000000.0000:03543
03544:+00042:-00001:+00037:000000.0000:03544
03545:+00033:+00023:+00079:000000.0000:03545
03546:+00053:+00026:+00047:000000.0000:03546
03547:+00042:+00064:+00012:000000.0000:03547
03548:+00016:+00040:+00009:000000.0000:03548
03549:+00054:+00023:+00033:000000.0000:03549
03550:+00074:+00044:+00029:000000.0000:03550
03551:+00058:+00093:-00001:000000.0000:03551
03552:+00052:+00098:+00007:000000.0000:03552
03553:+00021:+00092:+00022:000000.0000:03553
03554:+00024:+00095:-00049:000000.0000:03554
03555:+00016:+00108:-00013:000000.0000:03555
03556:-00011:+00111:-00005:000000.0000:03556
03557:-00035:+00090:-00018:000000.0000:03557
03558:-00033:+00111:+00032:000000.0000:03558
03559:-00040:+00124:+00049:000000.0000:03559
03560:-00032:+00104:-00001:000000.0000:03560
03561:-00030:+00117:+00051:000000.0000:03561
03562:+00013:+00154:+00077:000000.0000:03562
03563:+00001:+00089:+00044:000000.0000:03563
03564:+00012:+00108:+00050:000000.0000:03564
03565:-00001:+00119:+00035:000000.0000:03565
03566:-00007:+00125:-00001:000000.0000:03566
03567:-00015:+00105:-00021:000000.0000:03567
03568:-00015:+00122:+00022:000000.0000:03568
03569:-00012:+00103:+00088:000000.0000:03569
03570:-00015:+00114:+00024:000000.0000:03570
03571:+00017:+00141:-00003:000000.0000:03571
03572:+00044:+00137:+00079:000000.0000:03572
03573:+00045:+00157:+00085:000000.0000:03573
03574:+00060:+00121:+00051:000000.0000:03574
03575:+00034:+00132:+00037:000000.0000:03575
03576:+00043:+00137:+00066:000000.0000:03576
03577:+00046:+00170:+00050:000000.0000:03577
03578:+00038:+00143:-00002:000000.0000:03578
03579:+00060:+00140:+00026:000000.0000:03579
03580:+00062:+00151:+00027:000000.0000:03580
03581:+00053:+00140:+00002:000000.0000:03581
03582:+00052:+00136:+00008:000000.0000:03582
03583:+00034:+00164:+00000:000000.0000:03583
03584:+00027:+00168:+00049:000000.0000:03584
03585:+00005:+00164:+00018:000000.0000:03585
03586:-00008:+00174:-00008:000000.0000:03586
03587:-00001:+00172:+00019:000000.0000:03587
03588:-00010:+00159:+00009:000000.0000:03588
03589:+00011:+00132:+00012:000000.0000:03589
03590:-00008:+00132:+00028:000000.0000:03590
03591:-00044:+00126:+00012:000000.0000:03591
03592:-00056:+00116:+00020:000000.0000:03592
03593:-00054:+00125:+00017:000000.0000:03593
03594:-00054:+00124:+00007:000000.0000:03594
03595:-00044:+00094:+00002:000000.0000:03595
03596:-00018:+00106:+00008:000000.0000:03596
03597:-00003:+00097:-00005:000000.0000:03597
03598:+00029:+00082:+00002:000000.0000:03598
03599:+00021:+00087:+00005:000000.0000:03599
03600:+00041:+00079:+00017:000000.0000:03600
03601:+00027:+00058:+00018:000000.0000:03601
03602:+00014:+00079:+00007:000000.0000:03602
03603:+00015:+00063:-00003:000000.0000:03603
03604:+00009:+00070:+00015:000000.0000:03604
03605:+00005:+00028:-00014:000000.0000:03605
03606:+00024:+00062:-00014:000000.0000:03606
03607:+00019:+00013:-00019:000000.0000:03607
03608:+00007:+00037:-00005:000000.0000:03608
03609:+00029:+00048:+00002:000000.0000:03609
03610:-00024:-00009:+00002:000000.0000:03610
03611:-00017:+00030:-00005:000000.0000:03611
03612:-00012:-00002:+00022:000000.0000:03612
03613:+00013:+00015:-00003:000000.0000:03613
03614:+00002:-00005:+00003:000000.0000:03614
03615:+00003:+00020:+00002:000000.0000:03615
03616:+00011:+00001:+00008:000000.0000:03616
03617:-00016:+00007:-00029:000000.0000:03617
03618:+00013:-00007:-00030:000000.0000:03618
03619:-00011:-00051:-00014:000000.0000:03619
03620:+00000:-00001:+00000:000000.0000:03620
03621:+00001:-00033:+00008:000000.0000:03621
03622:+00016:-00027:-00029:000000.0000:03622
03623:+00023:-00065:-00013:000000.0000:03623
03624:+00025:-00045:-00008:000000.0000:03624
03625:-00013:-00084:-00030:000000.0000:03625
03626:-00024:-00072:-00026:000000.0000:03626
03627:-00005:-00064:-00051:000000.0000:03627
03628:-00028:-00079:-00026:000000.0000:03628
03629:-00030:-00115:-00042:000000.0000:03629
03630:-00017:-00091:-00048:000000.0000:03630
03631:-00005:-00058:-00014:000000.0000:03631
03632:-00013:-00099:-00023:000000.0000:03632
03633:-00023:-00077:-00063:000000.0000:03633
03634:-00002:-00056:-00025:000000.0000:03634
03635:-00017:-00084:+00021:000000.0000:03635
03636:-00057:-00063:-00035:000000.0000:03636
03637:-00045:-00097:-00046:000000.0000:03637
03638:-00018:-00110:+00035:000000.0000:03638
03639:-00014:-00087:+00033:000000.0000:03639
03640:+00014:-00115:-00027:000000.0000:03640
03641:+00012:-00128:-00024:000000.0000:03641
03642:-00008:-00136:-00014:000000.0000:03642
03643:-00016:-00141:-00035:000000.0000:03643
03644:-00044:-00128:-00045:000000.0000:03644
03645:-00021:-00123:-00035:000000.0000:03645
03646:-00014:-00158:-00022:000000.0000:03646
03647:+00000:-00166:-00022:000000.0000:03647
03648:+00038:-00190:-00023:000000.0000:03648
03649:+00056:-00237:+00001:000000.0000:03649
03650:+00048:-00154:-00034:000000.0000:03650
03651:+00066:-00118:-00036:000000.0000:03651
03652:+00069:-00156:-00011:000000.0000:03652
03653:+00048:-00157:-00024:000000.0000:03653
03654:+00058:-00159:+00007:000000.0000:03654
03655:+00052:-00170:+00063:000000.0000:03655
03656:+00070:-00205:+00000:000000.0000:03656
03657:+00065:-00168:-00014:000000.0000:03657
03658:+00072:-00172:+00006:000000.0000:03658
03659:+00055:-00106:-00060:000000.0000:03659
03660:-00025:-00087:-00079:000000.0000:03660
03661:-00048:-00164:-00080:000000.0000:03661
03662:-00071:-00133:-00005:000000.0000:03662
03663:-00055:-00137:+00021:000000.0000:03663
03664:-00007:-00206:+00000:000000.0000:03664
03665:+00003:-00157:+00010:000000.0000:03665
03666:+00022:-00144:+00034:000000.0000:03666
03667:+00001:-00119:-00007:000000.0000:03667
03668:-00027:-00122:-00019:000000.0000:03668
03669:-00051:-00128:-00002:000000.0000:03669
03670:-00075:-00122:+00046:000000.0000:03670
03671:-00061:-00138:+00002:000000.0000:03671
03672:+00026:-00162:-00023:000000.0000:03672
03673:+00097:-00148:-00024:000000.0000:03673
03674:+00125:-00102:-00039:000000.0000:03674
03675:+00150:-00128:-00069:000000.0000:03675
03676:+00068:-00087:-00098:000000.0000:03676
03677:+00039:-00098:-00030:000000.0000:03677
03678:-00020:-00102:+00007:000000.0000:03678
03679:-00040:-00112:-00030:000000.0000:03679
03680:-00002:-00106:-00032:000000.0000:03680
03681:+00046:-00130:-00034:000000.0000:03681
03682:+00088:-00108:-00028:000000.0000:03682
03683:+00051:-00122:-00041:000000.0000:03683
03684:+00024:-00134:-00022:000000.0000:03684
03685:-00019:-00111:+00018:000000.0000:03685
03686:-00055:-00081:+00001:000000.0000:03686
03687:-00044:-00096:-00006:000000.0000:03687
03688:-00024:-00088:-00060:000000.0000:03688
03689:-00015:-00083:-00054:000000.0000:03689
03690:+00018:-00127:-00066:000000.0000:03690
03691:+00018:-00071:-00082:000000.0000:03691
03692:+00029:-00111:-00052:000000.0000:03692
03693:+00028:-00093:-00063:000000.0000:03693
03694:-00005:-00042:-00028:000000.0000:03694
03695:-00029:-00038:+00070:000000.0000:03695
03696:-00025:+00020:+00126:000000.0000:03696
03697:-00022:+00001:+00128:000000.0000:03697
03698:-00032:+00036:+00055:000000.0000:03698
03699:-00012:+00007:+00096:000000.0000:03699
03700:+00002:+00050:+00129:000000.0000:03700
03701:+00027:+00039:+00084:000000.0000:03701
03702:+00035:+00050:+00066:000000.0000:03702
03703:+00007:+00068:+00036:000000.0000:03703
03704:+00008:+00075:+00000:000000.0000:03704
03705:+00016:+00141:-00011:000000.0000:03705
03706:+00070:+00074:-00005:000000.0000:03706
03707:+00076:+00063:-00025:000000.0000:03707
03708:+00139:+00109:-00026:000000.0000:03708
03709:+00160:+00106:-00024:000000.0000:03709
03710:+00125:+00120:-00042:000000.0000:03710
03711:+00042:+00124:-00093:000000.0000:03711
03712:-00073:+00087:-00047:000000.0000:03712
03713:-00089:+00111:+00005:000000.0000:03713
03714:-00083:+00121:+00021:000000.0000:03714
03715:-00089:+00114:+00014:000000.0000:03715
03716:-00053:+00103:+00030:000000.0000:03716
03717:+00010:+00127:+00038:000000.0000:03717
03718:+00057:+00150:+00105:000000.0000:03718
03719:+00035:+00148:-00025:000000.0000:03719
03720:+00014:+00165:+00098:000000.0000:03720
03721:+00006:+00147:+00020:000000.0000:03721
03722:-00013:+00117:+00049:000000.0000:03722
03723:-00009:+00119:+00037:000000.0000:03723
03724:+00004:+00095:+00073:000000.0000:03724
03725:+00057:+00104:+00047:000000.0000:03725
03726:+00110:+00124:+00076:000000.0000:03726
03727:+00116:+00101:+00015:000000.0000:03727
03728:+00079:+00159:+00082:000000.0000:03728
03729:+00039:+00126:+00116:000000.0000:03729
03730:+00023:+00155:+00061:000000.0000:03730
03731:-00003:+00128:+00028:000000.0000:03731
03732:-00019:+00155:+00047:000000.0000:03732
03733:-00010:+00139:+00057:000000.0000:03733
03734:+00019:+00099:-00023:000000.0000:03734
03735:+00078:+00189:-00043:000000.0000:03735
03736:+00108:+00153:+00032:000000.0000:03736
03737:+00118:+00171:+00002:000000.0000:03737
03738:+00086:+00166:-00022:000000.0000:03738
03739:+00052:+00182:-00020:000000.0000:03739
03740:+00051:+00189:+00033:000000.0000:03740
03741:+00043:+00152:-00008:000000.0000:03741
03742:+00003:+00164:+00012:000000.0000:03742
03743:-00012:+00115:+00028:000000.0000:03743
03744:-00030:+00186:+00002:000000.0000:03744
03745:-00020:+00106:-00030:000000.0000:03745
03746:-00032:+00107:+00020:000000.0000:03746
03747:-00035:+00120:+00014:000000.0000:03747
03748:-00091:+00104:+00005:000000.0000:03748
03749:-00088:+00131:+00023:000000.0000:03749
03750:-00063:+00098:+00013:000000.0000:03750
03751:-00056:+00128:+00005:000000.0000:03751
03752:-00007:+00091:+00020:000000.0000:03752
03753:+00035:+00087:+00009:000000.0000:03753
03754:+00064:+00069:+00007:000000.0000:03754
03755:+00065:+00053:-00029:000000.0000:03755
03756:+00047:+00085:-00010:000000.0000:03756
03757:+00031:+00048:+00024:000000.0000:03757
03758:+00045:+00051:+00001:000000.0000:03758
03759:+00019:+00026:-00017:000000.0000:03759
03760:+00019:+00039:+00006:000000.0000:03760
03761:+00035:+00063:+00008:000000.0000:03761
03762:+00031:+00046:-00010:000000.0000:03762
03763:+00018:+00013:-00023:000000.0000:03763
03764:+00041:+00020:-00020:000000.0000:03764
03765:+00006:+00008:+00008:000000.0000:03765
03766:-00013:+00004:-00014:000000.0000:03766
03767:+00000:+00015:-00029:000000.0000:03767
03768:+00004:-00008:+00007:000000.0000:03768
03769:+00004:-00021:-00002:000000.0000:03769
03770:+00028:+00004:-00015:000000.0000:03770
03771:+00002:+00002:+00001:000000.0000:03771
03772:-00015:+00001:+00032:000000.0000:03772
03773:-00005:-00011:-00005:000000.0000:03773
03774:-00006:-00014:+00001:000000.0000:03774
03775:+00009:-00049:+00021:000000.0000:03775
03776:+00010:-00054:+00008:000000.0000:03776
03777:+00012:-00030:-00037:000000.0000:03777
03778:+00011:-00099:-00014:000000.0000:03778
03779:+00015:-00076:-00020:000000.0000:03779
03780:-00010:-00043:-00027:000000.0000:03780
03781:+00011:-00055:-00064:000000.0000:03781
03782:+00004:-00058:-00055:000000.0000:03782
03783:+00001:-00063:-00023:000000.0000:03783
03784:+00011:-00089:-00010:000000.0000:03784
03785:-00013:-00076:-00014:000000.0000:03785
03786:+00002:-00043:-00026:000000.0000:03786
03787:+00040:-00074:-00031:000000.0000:03787
03788:+00021:-00081:-00037:000000.0000:03788
03789:+00028:-00053:-00036:000000.0000:03789
03790:-00001:-00080:-00026:000000.0000:03790
03791:-00039:-00097:-00051:000000.0000:03791
03792:-00034:-00114:-00034:000000.0000:03792
03793:-00037:-00144:-00002:000000.0000:03793
03794:-00028:-00135:-00031:000000.0000:03794
03795:+00025:-00159:-00062:000000.0000:03795
03796:+00019:-00217:-00047:000000.0000:03796
03797:+00017:-00187:-00038:000000.0000:03797
03798:+00000:-00151:-00027:000000.0000:03798
03799:-00031:-00182:-00025:000000.0000:03799
03800:-00051:-00148:-00046:000000.0000:03800
03801:-00064:-00210:-00012:000000.0000:03801
03802:-00066:-00220:-00022:000000.0000:03802
03803:-00070:-00195:-00022:000000.0000:03803
03804:-00052:-00181:-00015:000000.0000:03804
03805:-00060:-00163:+00008:000000.0000:03805
03806:-00030:-00165:-00008:000000.0000:03806
03807:-00013:-00126:-00002:000000.0000:03807
03808:+00013:-00143:+00012:000000.0000:03808
03809:+00002:-00176:-00001:000000.0000:03809
03810:+00039:-00188:+00035:000000.0000:03810
03811:+00053:-00149:+00078:000000.0000:03811
03812:+00075:-00178:+00081:000000.0000:03812
03813:+00053:-00148:+00002:000000.0000:03813
03814:+00053:-00189:-00026:000000.0000:03814
03815:+00013:-00189:-00010:000000.0000:03815
03816:-00001:-00178:-00052:000000.0000:03816
03817:-00006:-00189:-00071:000000.0000:03817
03818:-00003:-00149:-00059:000000.0000:03818
03819:-00007:-00135:-00020:000000.0000:03819
03820:-00027:-00092:-00026:000000.0000:03820
03821:-00022:-00116:-00028:000000.0000:03821
03822:-00056:-00127:-00013:000000.0000:03822
03823:-00039:-00120:+00030:000000.0000:03823
03824:-00046:-00107:+00057:000000.0000:03824
03825:-00026:-00119:+00071:000000.0000:03825
03826:-00008:-00110:+00050:000000.0000:03826
03827:-00005:-00101:+00031:000000.0000:03827
03828:-00017:-00108:+00012:000000.0000:03828
03829:-00022:-00104:-00007:000000.0000:03829
03830:-00030:-00138:-00014:000000.0000:03830
03831:+00012:-00113:+00008:000000.0000:03831
03832:+00025:-00198:-00051:000000.0000:03832
03833:-00010:-00222:-00086:000000.0000:03833
03834:-00007:-00173:-00123:000000.0000:03834
03835:-00040:-00185:-00073:000000.0000:03835
03836:-00056:-00172:-00096:000000.0000:03836
03837:-00050:-00116:-00124:000000.0000:03837
03838:-00069:-00128:-00058:000000.0000:03838
03839:-00055:-00092:-00024:000000.0000:03839
03840:+00013:-00098:+00003:000000.0000:03840
03841:+00017:-00080:+00007:000000.0000:03841
03842:+00075:-00083:+00017:000000.0000:03842
03843:+00068:-00011:+00027:000000.0000:03843
03844:+00055:-00030:+00021:000000.0000:03844
03845:-00008:-00028:-00016:000000.0000:03845
03846:-00073:-00043:+00007:000000.0000:03846
03847:-00076:-00051:-00027:000000.0000:03847
03848:-00057:-00034:-00007:000000.0000:03848
03849:+00043:-00036:-00033:000000.0000:03849
03850:+00014:-00045:-00098:000000.0000:03850
03851:+00095:+00036:-00111:000000.0000:03851
03852:+00128:+00037:+00130:000000.0000:03852
03853:+00118:+00018:+00165:000000.0000:03853
03854:+00048:+00119:+00082:000000.0000:03854
03855:+00009:+00090:+00008:000000.0000:03855
03856:+00027:+00102:+00147:000000.0000:03856
03857:-00004:+00115:+00145:000000.0000:03857
03858:-00032:+00119:+00005:000000.0000:03858
03859:-00055:+00123:+00035:000000.0000:03859
03860:-00043:+00075:+00072:000000.0000:03860
03861:-00015:+00121:-00006:000000.0000:03861
03862:-00003:+00154:+00004:000000.0000:03862
03863:+00010:+00126:-00006:000000.0000:03863
03864:+00036:+00105:-00009:000000.0000:03864
03865:+00018:+00101:-00076:000000.0000:03865
03866:+00006:+00121:-00031:000000.0000:03866
03867:+00007:+00118:+00056:000000.0000:03867
03868:-00030:+00093:-00054:000000.0000:03868
03869:-00021:+00089:-00081:000000.0000:03869
03870:+00003:+00096:+00030:000000.0000:03870
03871:+00000:+00107:+00051:000000.0000:03871
03872:+00042:+00113:+00001:000000.0000:03872
03873:+00061:+00089:+00000:000000.0000:03873
03874:+00063:+00112:+00076:000000.0000:03874
03875:+00075:+00130:+00080:000000.0000:03875
03876:+00003:+00100:+00026:000000.0000:03876
03877:-00024:+00109:+00047:000000.0000:03877
03878:+00053:+00106:-00015:000000.0000:03878
03879:+00001:+00136:+00074:000000.0000:03879
03880:+00012:+00138:+00015:000000.0000:03880
03881:+00036:+00127:+00074:000000.0000:03881
03882:+00075:+00163:+00021:000000.0000:03882
03883:+00087:+00137:+00107:000000.0000:03883
03884:+00066:+00181:+00055:000000.0000:03884
03885:+00065:+00167:+00035:000000.0000:03885
03886:+00001:+00119:+00202:000000.0000:03886
03887:-00027:+00185:+00101:000000.0000:03887
03888:-00024:+00150:+00063:000000.0000:03888
03889:+00001:+00193:-00003:000000.0000:03889
03890:+00032:+00136:+00013:000000.0000:03890
03891:+00030:+00176:-00027:000000.0000:03891
03892:+00044:+00184:-00049:000000.0000:03892
03893:+00041:+00160:-00049:000000.0000:03893
03894:+00030:+00157:-00047:000000.0000:03894
03895:+00006:+00121:-00025:000000.0000:03895
03896:+00034:+00154:-00011:000000.0000:03896
03897:+00055:+00140:-00020:000000.0000:03897
03898:+00045:+00150:+00004:000000.0000:03898
03899:-00010:+00155:-00003:000000.0000:03899
03900:-00047:+00142:+00023:000000.0000:03900
03901:-00051:+00153:+00035:000000.0000:03901
03902:-00055:+00128:+00053:000000.0000:03902
03903:-00011:+00114:+00037:000000.0000:03903
03904:+00029:+00109:+00012:000000.0000:03904
03905:+00035:+00116:+00044:000000.0000:03905
03906:+00055:+00083:+00031:000000.0000:03906
03907:+00059:+00100:-00006:000000.0000:03907
03908:+00034:+00070:+00018:000000.0000:03908
03909:+00041:+00057:+00079:000000.0000:03909
03910:+00018:+00075:+00063:000000.0000:03910
03911:-00010:+00054:-00032:000000.0000:03911
03912:+00002:+00045:+00002:000000.0000:03912
03913:+00030:+00052:+00017:000000.0000:03913
03914:+00002:+00027:-00018:000000.0000:03914
03915:+00015:+00035:+00008:000000.0000:03915
03916:+00012:+00036:+00021:000000.0000:03916
03917:-00025:+00026:-00030:000000.0000:03917
03918:-00008:+00030:-00037:000000.0000:03918
03919:-00006:+00009:-00011:000000.0000:03919
03920:-00023:+00020:+00008:000000.0000:03920
03921:-00010:-00008:-00046:000000.0000:03921
03922:+00015:-00019:-00046:000000.0000:03922
03923:+00054:+00001:+00012:000000.0000:03923
03924:+00048:-00048:+00002:000000.0000:03924
03925:+00037:-00010:-00014:000000.0000:03925
03926:+00054:-00015:-00001:000000.0000:03926
03927:+00039:-00036:+00019:000000.0000:03927
03928:+00001:-00019:+00003:000000.0000:03928
03929:-00005:-00039:-00031:000000.0000:03929
03930:-00018:-00030:+00004:000000.0000:03930
03931:-00019:-00052:-00032:000000.0000:03931
03932:-00015:-00079:-00048:000000.0000:03932
03933:-00009:-00071:+00016:000000.0000:03933
03934:+00015:-00041:-00015:000000.0000:03934
03935:+00010:-00038:-00054:000000.0000:03935
03936:-00013:-00073:-00039:000000.0000:03936
03937:-00012:-00078:-00047:000000.0000:03937
03938:-00020:-00094:-00033:000000.0000:03938
03939:-00028:-00101:-00048:000000.0000:03939
03940:+00012:-00105:-00050:000000.0000:03940
03941:+00025:-00087:-00025:000000.0000:03941
03942:+00023:-00131:-00044:000000.0000:03942
03943:-00001:-00122:-00038:000000.0000:03943
03944:-00055:-00130:-00062:000000.0000:03944
03945:-00052:-00155:-00008:000000.0000:03945
03946:-00058:-00138:+00007:000000.0000:03946
03947:-00054:-00190:-00004:000000.0000:03947
03948:-00021:-00178:-00011:000000.0000:03948
03949:+00002:-00178:-00007:000000.0000:03949
03950:+00044:-00242:-00007:000000.0000:03950
03951:+00042:-00205:-00014:000000.0000:03951
03952:+00002:-00184:-00012:000000.0000:03952
03953:-00029:-00192:-00016:000000.0000:03953
03954:-00022:-00156:-00033:000000.0000:03954
03955:-00016:-00158:-00036:000000.0000:03955
03956:+00010:-00207:+00032:000000.0000:03956
03957:+00018:-00167:+00040:000000.0000:03957
03958:+00036:-00145:+00028:000000.0000:03958
03959:+00053:-00249:-00018:000000.0000:03959
03960:+00062:-00138:+00007:000000.0000:03960
03961:+00022:-00098:+00027:000000.0000:03961
03962:-00072:-00169:-00003:000000.0000:03962
03963:-00108:-00207:-00042:000000.0000:03963
03964:-00112:-00165:+00003:000000.0000:03964
03965:-00073:-00212:+00077:000000.0000:03965
03966:-00022:-00277:+00054:000000.0000:03966
03967:+00041:-00237:+00014:000000.0000:03967
03968:+00042:-00145:+00067:000000.0000:03968
03969:+00022:-00203:-00014:000000.0000:03969
03970:-00025:-00199:-00065:000000.0000:03970
03971:-00046:-00144:+00003:000000.0000:03971
03972:-00037:-00169:+00096:000000.0000:03972
03973:-00036:-00186:+00029:000000.0000:03973
03974:+00003:-00144:-00051:000000.0000:03974
03975:+00057:-00102:+00044:000000.0000:03975
03976:+00090:-00082:+00028:000000.0000:03976
03977:+00062:-00091:-00095:000000.0000:03977
03978:+00035:-00126:-00014:000000.0000:03978
03979:+00012:-00121:+00045:000000.0000:03979
03980:-00028:-00157:+00048:000000.0000:03980
03981:-00016:-00181:-00040:000000.0000:03981
03982:+00026:-00149:-00032:000000.0000:03982
03983:-00001:-00135:-00037:000000.0000:03983
03984:-00036:-00187:-00133:000000.0000:03984
03985:-00095:-00185:-00138:000000.0000:03985
03986:-00094:-00197:-00004:000000.0000:03986
03987:-00087:-00148:+00010:000000.0000:03987
03988:+00015:-00149:-00012:000000.0000:03988
03989:+00049:-00113:-00043:000000.0000:03989
03990:+00059:-00072:-00060:000000.0000:03990
03991:+00042:-00113:-00090:000000.0000:03991
03992:+00010:-00114:-00067:000000.0000:03992
03993:-00029:-00114:+00051:000000.0000:03993
03994:-00037:-00101:+00070:000000.0000:03994
03995:-00017:-00085:+00057:000000.0000:03995
03996:-00055:-00052:+00083:000000.0000:03996
03997:-00017:-00048:+00059:000000.0000:03997
03998:-00053:-00050:+00036:000000.0000:03998
03999:-00080:-00023:+00050:000000.0000:03999
04000:-00064:+00018:+00107:000000.0000:04000
