# Supplementary material for: Suboptimal Omnidirectional Wheel Design and Implementation
Source: Sensors (Basel). 2021 Jan 28;21(3):865. doi: 10.3390/s21030865 (PMC7865864; doi:10.3390/s21030865)
Supplement: Supplementary file 1 [file sensors-21-00865-s001.zip › 6.-Data 6 Files APR02 With Suboptimal Wheel ACZ/ACDATA02.TXT]

01001:+00003:-00018:-00048:000000.0000:01001
01002:+00010:-00036:-00048:000000.0000:01002
01003:-00019:-00025:-00061:000000.0000:01003
01004:-00015:-00016:-00044:000000.0000:01004
01005:-00017:-00032:-00065:000000.0000:01005
01006:-00016:-00040:-00038:000000.0000:01006
01007:+00003:-00044:-00026:000000.0000:01007
01008:-00003:-00051:-00066:000000.0000:01008
01009:+00008:-00045:-00053:000000.0000:01009
01010:+00009:-00042:-00038:000000.0000:01010
01011:+00003:-00029:-00024:000000.0000:01011
01012:-00016:-00028:-00049:000000.0000:01012
01013:-00009:-00028:-00078:000000.0000:01013
01014:-00040:-00012:-00037:000000.0000:01014
01015:-00064:-00014:-00022:000000.0000:01015
01016:-00043:-00010:-00054:000000.0000:01016
01017:-00051:-00005:-00067:000000.0000:01017
01018:-00026:-00020:-00061:000000.0000:01018
01019:-00012:-00005:-00025:000000.0000:01019
01020:-00023:-00038:-00049:000000.0000:01020
01021:-00044:-00016:-00023:000000.0000:01021
01022:-00044:+00001:-00050:000000.0000:01022
01023:-00013:+00005:-00006:000000.0000:01023
01024:-00004:+00000:-00022:000000.0000:01024
01025:+00019:-00002:-00051:000000.0000:01025
01026:-00013:-00014:-00044:000000.0000:01026
01027:-00012:-00022:-00026:000000.0000:01027
01028:-00024:-00022:-00050:000000.0000:01028
01029:+00006:-00086:-00067:000000.0000:01029
01030:+00010:-00071:-00062:000000.0000:01030
01031:+00000:-00066:-00059:000000.0000:01031
01032:-00018:-00074:-00081:000000.0000:01032
01033:-00017:-00056:-00082:000000.0000:01033
01034:-00008:-00076:-00067:000000.0000:01034
01035:-00007:-00070:-00040:000000.0000:01035
01036:+00004:-00063:-00048:000000.0000:01036
01037:+00020:-00028:-00046:000000.0000:01037
01038:+00002:-00069:-00027:000000.0000:01038
01039:+00006:-00070:-00028:000000.0000:01039
01040:-00004:-00027:-00013:000000.0000:01040
01041:+00005:-00066:-00044:000000.0000:01041
01042:-00006:-00038:-00027:000000.0000:01042
01043:-00012:-00063:-00012:000000.0000:01043
01044:-00017:-00051:-00017:000000.0000:01044
01045:-00007:-00027:-00008:000000.0000:01045
01046:-00025:-00064:-00019:000000.0000:01046
01047:-00039:-00035:-00009:000000.0000:01047
01048:-00065:-00046:-00016:000000.0000:01048
01049:-00094:-00025:-00004:000000.0000:01049
01050:-00108:-00077:-00014:000000.0000:01050
01051:-00111:-00090:-00021:000000.0000:01051
01052:-00056:-00074:-00046:000000.0000:01052
01053:-00039:-00079:-00042:000000.0000:01053
01054:-00051:-00071:-00042:000000.0000:01054
01055:-00039:-00044:-00043:000000.0000:01055
01056:-00061:-00050:-00060:000000.0000:01056
01057:-00071:-00042:-00055:000000.0000:01057
01058:-00062:-00065:-00067:000000.0000:01058
01059:-00049:-00067:-00033:000000.0000:01059
01060:-00015:-00071:-00014:000000.0000:01060
01061:+00000:-00051:-00047:000000.0000:01061
01062:-00014:-00080:-00039:000000.0000:01062
01063:-00027:-00070:-00043:000000.0000:01063
01064:-00056:-00054:+00008:000000.0000:01064
01065:-00057:-00068:-00001:000000.0000:01065
01066:-00091:-00059:-00020:000000.0000:01066
01067:-00053:-00048:+00002:000000.0000:01067
01068:-00037:-00054:+00009:000000.0000:01068
01069:-00016:-00042:-00020:000000.0000:01069
01070:+00052:-00078:-00035:000000.0000:01070
01071:+00057:-00047:-00029:000000.0000:01071
01072:+00037:-00046:-00066:000000.0000:01072
01073:+00011:-00070:-00065:000000.0000:01073
01074:-00015:-00046:-00039:000000.0000:01074
01075:-00046:-00066:-00051:000000.0000:01075
01076:-00010:-00036:-00034:000000.0000:01076
01077:+00007:-00033:-00045:000000.0000:01077
01078:+00034:-00039:-00032:000000.0000:01078
01079:+00042:-00033:-00019:000000.0000:01079
01080:+00067:-00028:-00032:000000.0000:01080
01081:+00036:-00012:-00050:000000.0000:01081
01082:+00004:-00036:-00015:000000.0000:01082
01083:-00012:+00007:+00028:000000.0000:01083
01084:-00055:-00019:+00037:000000.0000:01084
01085:-00041:-00003:+00006:000000.0000:01085
01086:-00012:+00026:+00054:000000.0000:01086
01087:+00012:+00033:+00054:000000.0000:01087
01088:+00055:+00024:+00037:000000.0000:01088
01089:+00046:+00048:+00016:000000.0000:01089
01090:-00002:+00038:+00041:000000.0000:01090
01091:-00007:+00049:+00015:000000.0000:01091
01092:-00025:+00055:+00007:000000.0000:01092
01093:-00062:+00068:+00048:000000.0000:01093
01094:-00048:+00026:+00039:000000.0000:01094
01095:-00036:+00042:-00018:000000.0000:01095
01096:+00013:+00043:-00003:000000.0000:01096
01097:+00046:+00036:+00028:000000.0000:01097
01098:+00070:+00025:-00017:000000.0000:01098
01099:+00054:+00028:-00036:000000.0000:01099
01100:+00010:+00012:-00003:000000.0000:01100
01101:-00005:+00024:+00017:000000.0000:01101
01102:-00035:+00078:-00016:000000.0000:01102
01103:-00032:+00015:-00013:000000.0000:01103
01104:-00012:+00061:+00002:000000.0000:01104
01105:-00014:+00076:+00008:000000.0000:01105
01106:+00014:+00045:+00016:000000.0000:01106
01107:+00036:+00028:+00033:000000.0000:01107
01108:+00032:+00030:+00014:000000.0000:01108
01109:+00053:+00055:+00036:000000.0000:01109
01110:+00053:+00006:+00031:000000.0000:01110
01111:+00039:+00028:+00036:000000.0000:01111
01112:+00037:+00035:+00032:000000.0000:01112
01113:+00036:+00036:+00051:000000.0000:01113
01114:+00037:+00025:+00046:000000.0000:01114
01115:+00028:+00029:+00023:000000.0000:01115
01116:+00027:+00054:+00010:000000.0000:01116
01117:+00039:+00009:+00020:000000.0000:01117
01118:+00028:+00041:-00002:000000.0000:01118
01119:+00032:+00044:+00038:000000.0000:01119
01120:+00011:+00042:+00037:000000.0000:01120
01121:+00015:+00025:-00018:000000.0000:01121
01122:+00025:+00062:-00004:000000.0000:01122
01123:+00000:+00078:+00023:000000.0000:01123
01124:+00020:+00012:-00003:000000.0000:01124
01125:-00004:+00037:-00012:000000.0000:01125
01126:+00037:+00049:+00020:000000.0000:01126
01127:+00055:+00061:+00049:000000.0000:01127
01128:+00070:+00056:+00019:000000.0000:01128
01129:+00030:+00027:-00004:000000.0000:01129
01130:+00016:+00057:+00039:000000.0000:01130
01131:+00021:+00043:+00025:000000.0000:01131
01132:-00016:+00050:+00034:000000.0000:01132
01133:-00001:+00026:+00027:000000.0000:01133
01134:+00000:+00048:+00064:000000.0000:01134
01135:+00048:+00043:+00025:000000.0000:01135
01136:+00050:+00028:+00018:000000.0000:01136
01137:+00068:+00042:+00011:000000.0000:01137
01138:+00068:+00048:+00033:000000.0000:01138
01139:+00040:+00049:+00035:000000.0000:01139
01140:+00016:+00023:-00002:000000.0000:01140
01141:-00001:+00031:+00031:000000.0000:01141
01142:-00004:+00010:+00006:000000.0000:01142
01143:+00007:+00008:+00034:000000.0000:01143
01144:+00001:+00011:+00011:000000.0000:01144
01145:+00010:+00032:+00019:000000.0000:01145
01146:+00036:+00044:+00034:000000.0000:01146
01147:+00010:+00020:+00072:000000.0000:01147
01148:+00015:+00013:+00036:000000.0000:01148
01149:+00040:+00004:+00047:000000.0000:01149
01150:+00051:+00003:+00063:000000.0000:01150
01151:+00024:-00013:+00053:000000.0000:01151
01152:+00023:+00001:+00037:000000.0000:01152
01153:+00036:-00021:+00037:000000.0000:01153
01154:+00030:+00003:+00030:000000.0000:01154
01155:+00050:-00001:+00016:000000.0000:01155
01156:+00027:-00045:+00029:000000.0000:01156
01157:+00030:-00020:+00048:000000.0000:01157
01158:+00050:-00019:+00035:000000.0000:01158
01159:+00038:-00040:-00001:000000.0000:01159
01160:+00017:-00028:+00000:000000.0000:01160
01161:+00013:-00033:+00026:000000.0000:01161
01162:+00022:-00011:+00053:000000.0000:01162
01163:+00035:-00029:+00006:000000.0000:01163
01164:+00038:-00026:+00010:000000.0000:01164
01165:+00050:-00049:+00011:000000.0000:01165
01166:+00038:-00033:+00034:000000.0000:01166
01167:+00038:-00032:+00008:000000.0000:01167
01168:+00022:-00044:-00007:000000.0000:01168
01169:+00010:-00028:+00029:000000.0000:01169
01170:+00005:-00053:+00029:000000.0000:01170
01171:-00001:-00054:-00006:000000.0000:01171
01172:+00037:-00052:-00001:000000.0000:01172
01173:+00040:-00043:+00020:000000.0000:01173
01174:-00001:-00043:+00000:000000.0000:01174
01175:+00018:-00045:+00013:000000.0000:01175
01176:+00039:-00066:+00003:000000.0000:01176
01177:-00003:-00022:+00028:000000.0000:01177
01178:+00014:-00084:+00011:000000.0000:01178
01179:+00039:-00051:-00076:000000.0000:01179
01180:-00006:-00065:-00010:000000.0000:01180
01181:-00011:-00024:+00047:000000.0000:01181
01182:-00003:-00050:+00038:000000.0000:01182
01183:+00038:-00031:-00007:000000.0000:01183
01184:-00003:-00055:+00024:000000.0000:01184
01185:+00007:-00052:+00024:000000.0000:01185
01186:-00013:-00036:+00011:000000.0000:01186
01187:-00020:-00051:-00006:000000.0000:01187
01188:+00007:-00030:+00017:000000.0000:01188
01189:+00011:-00042:+00013:000000.0000:01189
01190:+00024:-00017:+00021:000000.0000:01190
01191:+00024:-00067:+00020:000000.0000:01191
01192:+00008:-00036:-00015:000000.0000:01192
01193:+00019:-00038:+00015:000000.0000:01193
01194:+00040:-00044:+00027:000000.0000:01194
01195:+00028:-00024:+00003:000000.0000:01195
01196:+00017:-00026:-00004:000000.0000:01196
01197:+00040:-00035:+00011:000000.0000:01197
01198:+00015:-00019:+00023:000000.0000:01198
01199:+00022:-00017:-00019:000000.0000:01199
01200:+00015:-00025:+00008:000000.0000:01200
01201:+00036:-00022:-00002:000000.0000:01201
01202:+00011:-00035:+00000:000000.0000:01202
01203:+00013:+00014:+00018:000000.0000:01203
01204:+00014:-00020:+00024:000000.0000:01204
01205:+00034:+00005:-00011:000000.0000:01205
01206:+00044:-00004:-00025:000000.0000:01206
01207:+00029:+00004:-00001:000000.0000:01207
01208:+00037:-00006:+00022:000000.0000:01208
01209:+00033:-00009:-00009:000000.0000:01209
01210:+00023:+00012:-00013:000000.0000:01210
01211:+00020:+00016:-00005:000000.0000:01211
01212:+00024:+00015:-00005:000000.0000:01212
01213:+00022:+00018:+00000:000000.0000:01213
01214:-00003:+00010:+00018:000000.0000:01214
01215:+00020:+00007:-00005:000000.0000:01215
01216:+00005:+00012:-00013:000000.0000:01216
01217:+00006:+00029:+00009:000000.0000:01217
01218:+00006:+00011:+00022:000000.0000:01218
01219:+00007:+00032:-00011:000000.0000:01219
01220:+00009:+00016:-00007:000000.0000:01220
01221:-00014:+00018:-00020:000000.0000:01221
01222:-00001:-00005:-00013:000000.0000:01222
01223:-00001:-00007:-00027:000000.0000:01223
01224:+00024:-00005:-00048:000000.0000:01224
01225:+00025:-00001:-00027:000000.0000:01225
01226:-00003:-00009:-00044:000000.0000:01226
01227:+00007:-00018:-00057:000000.0000:01227
01228:-00005:-00020:-00036:000000.0000:01228
01229:+00001:+00002:-00045:000000.0000:01229
01230:+00016:-00004:-00044:000000.0000:01230
01231:+00026:-00010:-00020:000000.0000:01231
01232:+00029:+00030:-00030:000000.0000:01232
01233:+00041:+00023:-00011:000000.0000:01233
01234:+00006:+00014:-00036:000000.0000:01234
01235:-00009:+00032:-00020:000000.0000:01235
01236:-00023:+00029:-00015:000000.0000:01236
01237:-00028:-00006:-00036:000000.0000:01237
01238:-00046:+00016:-00035:000000.0000:01238
01239:-00029:-00004:-00034:000000.0000:01239
01240:-00018:+00018:-00014:000000.0000:01240
01241:-00015:+00014:-00047:000000.0000:01241
01242:-00026:-00004:-00022:000000.0000:01242
01243:-00061:-00007:-00025:000000.0000:01243
01244:-00052:+00000:-00013:000000.0000:01244
01245:-00066:-00002:-00007:000000.0000:01245
01246:-00036:-00019:-00046:000000.0000:01246
01247:-00035:-00033:-00023:000000.0000:01247
01248:+00009:-00024:-00023:000000.0000:01248
01249:+00015:-00011:-00022:000000.0000:01249
01250:+00013:-00013:-00049:000000.0000:01250
01251:+00014:-00002:-00030:000000.0000:01251
01252:+00006:-00022:-00006:000000.0000:01252
01253:-00019:-00025:-00034:000000.0000:01253
01254:-00033:+00002:+00002:000000.0000:01254
01255:-00027:+00005:+00022:000000.0000:01255
01256:-00047:-00039:-00014:000000.0000:01256
01257:-00040:-00050:-00031:000000.0000:01257
01258:-00076:-00015:-00031:000000.0000:01258
01259:-00081:-00031:-00017:000000.0000:01259
01260:-00094:-00040:-00036:000000.0000:01260
01261:-00097:-00029:-00048:000000.0000:01261
01262:-00097:-00040:-00030:000000.0000:01262
01263:-00123:-00044:-00011:000000.0000:01263
01264:-00137:-00084:-00047:000000.0000:01264
01265:-00118:-00057:-00027:000000.0000:01265
01266:-00113:-00092:-00030:000000.0000:01266
01267:-00112:-00129:-00063:000000.0000:01267
01268:-00086:-00098:-00059:000000.0000:01268
01269:-00076:-00110:-00038:000000.0000:01269
01270:-00010:-00104:-00053:000000.0000:01270
01271:+00009:-00101:-00076:000000.0000:01271
01272:+00017:-00086:-00033:000000.0000:01272
01273:+00036:-00079:+00019:000000.0000:01273
01274:+00017:-00031:-00033:000000.0000:01274
01275:+00036:-00040:-00033:000000.0000:01275
01276:+00039:-00069:+00054:000000.0000:01276
01277:-00004:-00042:+00015:000000.0000:01277
01278:-00013:-00068:+00017:000000.0000:01278
01279:-00009:-00065:+00025:000000.0000:01279
01280:-00036:-00060:+00054:000000.0000:01280
01281:-00068:-00057:+00012:000000.0000:01281
01282:-00111:-00060:+00026:000000.0000:01282
01283:-00126:-00067:+00044:000000.0000:01283
01284:-00103:-00067:+00039:000000.0000:01284
01285:-00094:-00049:+00026:000000.0000:01285
01286:-00084:-00051:+00026:000000.0000:01286
01287:-00083:-00066:+00011:000000.0000:01287
01288:-00052:-00042:-00023:000000.0000:01288
01289:-00046:-00070:-00038:000000.0000:01289
01290:-00050:-00065:-00051:000000.0000:01290
01291:-00061:-00068:-00044:000000.0000:01291
01292:-00056:-00058:-00060:000000.0000:01292
01293:-00073:-00047:-00043:000000.0000:01293
01294:-00079:-00058:-00050:000000.0000:01294
01295:-00049:-00061:-00045:000000.0000:01295
01296:-00035:-00099:-00012:000000.0000:01296
01297:-00027:-00071:-00018:000000.0000:01297
01298:-00045:-00082:-00017:000000.0000:01298
01299:-00053:-00081:-00021:000000.0000:01299
01300:-00055:-00098:+00002:000000.0000:01300
01301:-00051:-00072:+00010:000000.0000:01301
01302:-00044:-00062:+00015:000000.0000:01302
01303:+00003:-00045:+00000:000000.0000:01303
01304:+00035:-00028:+00007:000000.0000:01304
01305:+00051:-00062:+00022:000000.0000:01305
01306:+00032:-00033:+00020:000000.0000:01306
01307:+00043:-00055:+00021:000000.0000:01307
01308:+00034:-00016:-00004:000000.0000:01308
01309:+00017:-00022:+00006:000000.0000:01309
01310:+00036:-00040:-00034:000000.0000:01310
01311:+00015:-00023:-00018:000000.0000:01311
01312:-00005:-00009:-00013:000000.0000:01312
01313:-00006:-00005:-00014:000000.0000:01313
01314:-00018:-00012:+00017:000000.0000:01314
01315:-00047:+00006:-00016:000000.0000:01315
01316:-00046:-00002:+00001:000000.0000:01316
01317:-00029:+00010:+00020:000000.0000:01317
01318:+00000:+00007:+00005:000000.0000:01318
01319:+00014:+00017:+00020:000000.0000:01319
01320:+00027:+00019:+00016:000000.0000:01320
01321:+00047:+00021:+00010:000000.0000:01321
01322:+00041:+00030:+00021:000000.0000:01322
01323:+00048:+00021:+00009:000000.0000:01323
01324:+00033:+00022:+00015:000000.0000:01324
01325:+00022:+00029:+00053:000000.0000:01325
01326:+00020:+00033:+00039:000000.0000:01326
01327:+00015:+00045:+00023:000000.0000:01327
01328:+00038:+00027:+00015:000000.0000:01328
01329:+00052:+00029:+00011:000000.0000:01329
01330:+00029:+00012:+00026:000000.0000:01330
01331:+00038:+00009:+00015:000000.0000:01331
01332:+00036:+00033:+00021:000000.0000:01332
01333:+00018:+00027:+00032:000000.0000:01333
01334:-00004:+00026:+00019:000000.0000:01334
01335:-00018:-00007:+00007:000000.0000:01335
01336:-00008:+00021:+00011:000000.0000:01336
01337:-00017:+00031:+00006:000000.0000:01337
01338:+00008:-00002:-00032:000000.0000:01338
01339:+00039:+00031:-00029:000000.0000:01339
01340:+00050:+00024:+00052:000000.0000:01340
01341:+00043:+00081:+00061:000000.0000:01341
01342:+00062:+00096:+00059:000000.0000:01342
01343:+00082:+00101:+00082:000000.0000:01343
01344:+00080:+00099:+00092:000000.0000:01344
01345:+00062:+00087:+00070:000000.0000:01345
01346:+00068:+00094:+00049:000000.0000:01346
01347:+00069:+00074:+00008:000000.0000:01347
01348:+00013:+00097:+00039:000000.0000:01348
01349:+00010:+00076:+00008:000000.0000:01349
01350:-00020:+00065:-00050:000000.0000:01350
01351:+00035:+00059:-00044:000000.0000:01351
01352:+00084:+00042:+00002:000000.0000:01352
01353:+00125:+00056:-00018:000000.0000:01353
01354:+00111:+00053:-00015:000000.0000:01354
01355:+00071:+00060:+00005:000000.0000:01355
01356:+00026:+00063:+00031:000000.0000:01356
01357:-00015:+00043:+00062:000000.0000:01357
01358:-00013:+00063:+00043:000000.0000:01358
01359:-00006:+00040:+00053:000000.0000:01359
01360:+00023:+00044:+00067:000000.0000:01360
01361:+00032:+00060:+00060:000000.0000:01361
01362:+00076:+00027:+00023:000000.0000:01362
01363:+00088:+00008:+00012:000000.0000:01363
01364:+00094:+00016:+00025:000000.0000:01364
01365:+00066:-00008:+00027:000000.0000:01365
01366:-00010:+00020:-00002:000000.0000:01366
01367:-00041:-00006:+00002:000000.0000:01367
01368:-00045:-00005:+00020:000000.0000:01368
01369:-00001:+00006:+00018:000000.0000:01369
01370:+00015:+00011:+00023:000000.0000:01370
01371:+00046:+00018:+00009:000000.0000:01371
01372:+00061:+00030:+00018:000000.0000:01372
01373:+00044:+00023:-00006:000000.0000:01373
01374:+00048:+00032:+00026:000000.0000:01374
01375:+00052:+00013:+00014:000000.0000:01375
01376:+00021:+00023:-00005:000000.0000:01376
01377:-00014:+00035:-00036:000000.0000:01377
01378:-00033:-00004:-00026:000000.0000:01378
01379:-00027:+00015:-00049:000000.0000:01379
01380:-00010:+00005:-00025:000000.0000:01380
01381:-00003:-00024:-00017:000000.0000:01381
01382:+00042:+00002:+00004:000000.0000:01382
01383:+00060:-00009:-00014:000000.0000:01383
01384:+00059:-00009:+00031:000000.0000:01384
01385:+00055:-00009:+00056:000000.0000:01385
01386:+00017:+00001:+00052:000000.0000:01386
01387:-00005:+00004:+00067:000000.0000:01387
01388:-00032:-00002:+00095:000000.0000:01388
01389:-00006:-00038:+00069:000000.0000:01389
01390:-00005:-00028:+00032:000000.0000:01390
01391:+00016:-00026:+00013:000000.0000:01391
01392:+00030:-00018:+00040:000000.0000:01392
01393:+00032:-00054:-00001:000000.0000:01393
01394:+00026:-00038:+00002:000000.0000:01394
01395:+00024:-00053:+00011:000000.0000:01395
01396:+00020:-00052:+00017:000000.0000:01396
01397:+00022:-00041:+00006:000000.0000:01397
01398:+00013:-00047:-00019:000000.0000:01398
01399:+00036:-00049:-00003:000000.0000:01399
01400:+00052:-00044:+00021:000000.0000:01400
01401:+00044:-00068:-00017:000000.0000:01401
01402:+00045:-00041:-00005:000000.0000:01402
01403:+00050:-00066:+00034:000000.0000:01403
01404:+00012:-00053:-00006:000000.0000:01404
01405:-00014:-00067:-00015:000000.0000:01405
01406:-00035:-00064:-00015:000000.0000:01406
01407:-00044:-00030:+00020:000000.0000:01407
01408:-00046:-00054:+00009:000000.0000:01408
01409:-00013:-00039:+00022:000000.0000:01409
01410:+00009:-00059:+00027:000000.0000:01410
01411:+00003:-00015:+00022:000000.0000:01411
01412:-00015:-00016:+00001:000000.0000:01412
01413:-00020:-00068:-00003:000000.0000:01413
01414:-00014:-00034:-00002:000000.0000:01414
01415:+00008:-00049:+00022:000000.0000:01415
01416:+00009:-00027:+00021:000000.0000:01416
01417:+00000:-00052:-00014:000000.0000:01417
01418:+00019:-00048:-00019:000000.0000:01418
01419:+00023:-00016:-00017:000000.0000:01419
01420:+00023:-00052:+00007:000000.0000:01420
01421:-00003:-00051:+00001:000000.0000:01421
01422:+00018:-00040:-00014:000000.0000:01422
01423:+00001:-00031:+00002:000000.0000:01423
01424:+00001:-00017:-00016:000000.0000:01424
01425:+00016:-00034:-00009:000000.0000:01425
01426:+00022:-00017:-00031:000000.0000:01426
01427:+00015:-00028:-00014:000000.0000:01427
01428:+00017:-00013:-00009:000000.0000:01428
01429:+00015:-00029:-00013:000000.0000:01429
01430:+00020:-00039:-00012:000000.0000:01430
01431:+00016:-00033:-00020:000000.0000:01431
01432:+00010:-00039:-00017:000000.0000:01432
01433:+00020:-00002:-00012:000000.0000:01433
01434:-00001:-00050:-00022:000000.0000:01434
01435:-00019:-00027:-00020:000000.0000:01435
01436:-00021:-00013:+00006:000000.0000:01436
01437:-00012:-00012:-00014:000000.0000:01437
01438:-00006:-00001:-00012:000000.0000:01438
01439:-00003:-00020:-00029:000000.0000:01439
01440:-00003:-00003:-00014:000000.0000:01440
01441:-00004:+00002:-00035:000000.0000:01441
01442:+00019:-00007:-00036:000000.0000:01442
01443:+00019:+00019:+00008:000000.0000:01443
01444:+00000:+00017:-00017:000000.0000:01444
01445:+00024:+00010:-00029:000000.0000:01445
01446:+00035:+00006:-00024:000000.0000:01446
01447:+00011:+00035:+00005:000000.0000:01447
01448:+00038:+00014:-00014:000000.0000:01448
01449:+00021:+00036:-00064:000000.0000:01449
01450:+00018:+00022:-00035:000000.0000:01450
01451:-00001:+00009:-00009:000000.0000:01451
01452:+00010:+00044:-00042:000000.0000:01452
01453:+00021:+00025:-00037:000000.0000:01453
01454:+00024:+00022:-00029:000000.0000:01454
01455:+00013:+00021:-00025:000000.0000:01455
01456:+00027:+00047:-00062:000000.0000:01456
01457:+00048:+00047:-00026:000000.0000:01457
01458:+00026:+00049:-00030:000000.0000:01458
01459:+00039:+00050:-00027:000000.0000:01459
01460:+00032:+00024:-00025:000000.0000:01460
01461:+00028:+00032:-00028:000000.0000:01461
01462:+00049:+00010:-00023:000000.0000:01462
01463:+00051:-00001:-00008:000000.0000:01463
01464:+00043:+00003:-00025:000000.0000:01464
01465:+00051:+00003:-00025:000000.0000:01465
01466:+00026:+00002:-00025:000000.0000:01466
01467:-00001:+00035:-00046:000000.0000:01467
01468:-00016:+00030:-00063:000000.0000:01468
01469:-00030:+00048:-00061:000000.0000:01469
01470:-00032:+00008:-00042:000000.0000:01470
01471:-00006:+00033:-00064:000000.0000:01471
01472:+00005:+00005:-00058:000000.0000:01472
01473:-00033:+00019:-00054:000000.0000:01473
01474:-00025:+00012:-00080:000000.0000:01474
01475:-00078:+00014:-00078:000000.0000:01475
01476:-00074:+00017:-00046:000000.0000:01476
01477:-00095:+00002:-00030:000000.0000:01477
01478:-00067:+00019:-00035:000000.0000:01478
01479:-00023:-00004:+00003:000000.0000:01479
01480:-00013:+00002:-00027:000000.0000:01480
01481:+00010:-00032:-00061:000000.0000:01481
01482:+00039:-00014:-00034:000000.0000:01482
01483:+00035:-00016:-00035:000000.0000:01483
01484:+00012:-00052:-00061:000000.0000:01484
01485:-00001:-00031:-00069:000000.0000:01485
01486:+00009:-00064:-00035:000000.0000:01486
01487:+00008:-00052:-00024:000000.0000:01487
01488:+00011:-00031:-00066:000000.0000:01488
01489:+00037:-00057:-00063:000000.0000:01489
01490:+00051:-00071:-00006:000000.0000:01490
01491:-00003:-00041:-00014:000000.0000:01491
01492:-00008:-00070:-00037:000000.0000:01492
01493:-00022:-00057:-00060:000000.0000:01493
01494:-00037:-00060:-00051:000000.0000:01494
01495:-00038:-00072:-00025:000000.0000:01495
01496:-00042:-00062:-00066:000000.0000:01496
01497:-00049:-00062:-00038:000000.0000:01497
01498:-00013:-00070:-00049:000000.0000:01498
01499:+00003:-00090:-00039:000000.0000:01499
01500:-00014:-00083:-00048:000000.0000:01500
01501:-00011:-00085:-00014:000000.0000:01501
01502:-00037:-00074:+00004:000000.0000:01502
01503:-00066:-00104:-00038:000000.0000:01503
01504:-00062:-00112:-00049:000000.0000:01504
01505:-00077:-00099:+00008:000000.0000:01505
01506:-00079:-00089:-00008:000000.0000:01506
01507:-00053:-00085:-00047:000000.0000:01507
01508:-00048:-00105:-00011:000000.0000:01508
01509:-00048:-00099:+00002:000000.0000:01509
01510:-00025:-00094:-00016:000000.0000:01510
01511:-00046:-00090:-00022:000000.0000:01511
01512:-00047:-00106:-00045:000000.0000:01512
01513:-00043:-00110:-00035:000000.0000:01513
01514:-00043:-00101:-00044:000000.0000:01514
01515:-00022:-00103:-00028:000000.0000:01515
01516:-00020:-00072:-00022:000000.0000:01516
01517:+00037:-00142:-00030:000000.0000:01517
01518:+00030:-00057:-00028:000000.0000:01518
01519:+00040:-00083:-00014:000000.0000:01519
01520:+00010:-00108:-00018:000000.0000:01520
01521:-00014:-00061:-00010:000000.0000:01521
01522:-00036:-00115:-00013:000000.0000:01522
01523:-00031:-00075:-00012:000000.0000:01523
01524:-00036:-00095:-00033:000000.0000:01524
01525:-00022:-00098:-00041:000000.0000:01525
01526:-00017:-00097:-00044:000000.0000:01526
01527:-00015:-00088:-00048:000000.0000:01527
01528:-00005:-00096:-00054:000000.0000:01528
01529:-00045:-00088:-00046:000000.0000:01529
01530:-00011:-00063:-00025:000000.0000:01530
01531:+00006:-00073:-00036:000000.0000:01531
01532:-00008:-00063:-00035:000000.0000:01532
01533:+00013:-00055:-00017:000000.0000:01533
01534:+00030:-00068:-00001:000000.0000:01534
01535:+00049:-00056:-00027:000000.0000:01535
01536:+00058:-00054:-00045:000000.0000:01536
01537:+00110:-00055:-00007:000000.0000:01537
01538:+00109:-00027:+00047:000000.0000:01538
01539:+00109:-00066:+00005:000000.0000:01539
01540:+00116:-00042:-00037:000000.0000:01540
01541:+00094:-00008:+00007:000000.0000:01541
01542:+00071:-00019:+00013:000000.0000:01542
01543:+00022:-00007:+00015:000000.0000:01543
01544:-00019:-00004:-00002:000000.0000:01544
01545:-00031:+00013:+00044:000000.0000:01545
01546:-00033:+00018:+00053:000000.0000:01546
01547:-00015:+00010:-00002:000000.0000:01547
01548:+00019:+00035:+00040:000000.0000:01548
01549:+00024:+00044:+00059:000000.0000:01549
01550:+00010:+00023:-00017:000000.0000:01550
01551:+00017:+00060:-00009:000000.0000:01551
01552:-00014:+00058:+00038:000000.0000:01552
01553:-00021:+00024:+00021:000000.0000:01553
01554:-00048:+00037:-00048:000000.0000:01554
01555:-00012:+00023:-00014:000000.0000:01555
01556:+00021:+00027:+00063:000000.0000:01556
01557:+00030:+00024:-00036:000000.0000:01557
01558:+00068:+00035:-00052:000000.0000:01558
01559:+00085:+00073:-00029:000000.0000:01559
01560:+00062:+00066:-00001:000000.0000:01560
01561:+00038:+00043:-00018:000000.0000:01561
01562:-00004:+00051:+00022:000000.0000:01562
01563:-00020:+00113:+00070:000000.0000:01563
01564:+00014:+00127:+00059:000000.0000:01564
01565:+00069:+00091:+00005:000000.0000:01565
01566:+00070:+00082:+00024:000000.0000:01566
01567:+00062:+00091:+00050:000000.0000:01567
01568:+00044:+00099:+00037:000000.0000:01568
01569:+00036:+00122:-00051:000000.0000:01569
01570:+00035:+00092:-00024:000000.0000:01570
01571:+00025:+00068:+00036:000000.0000:01571
01572:+00053:+00056:+00011:000000.0000:01572
01573:+00055:+00074:-00029:000000.0000:01573
01574:+00078:+00097:-00021:000000.0000:01574
01575:+00094:+00094:+00008:000000.0000:01575
01576:+00078:+00080:+00013:000000.0000:01576
01577:+00017:+00090:-00030:000000.0000:01577
01578:+00001:+00107:+00003:000000.0000:01578
01579:+00020:+00093:-00030:000000.0000:01579
01580:+00028:+00084:+00011:000000.0000:01580
01581:+00053:+00074:+00016:000000.0000:01581
01582:+00045:+00058:+00012:000000.0000:01582
01583:+00050:+00068:+00007:000000.0000:01583
01584:+00032:+00078:+00015:000000.0000:01584
01585:+00010:+00058:+00028:000000.0000:01585
01586:-00006:+00057:+00046:000000.0000:01586
01587:-00036:+00081:+00051:000000.0000:01587
01588:-00028:+00092:+00027:000000.0000:01588
01589:-00006:+00055:-00015:000000.0000:01589
01590:+00018:+00056:+00014:000000.0000:01590
01591:+00061:+00076:+00064:000000.0000:01591
01592:+00096:+00079:+00032:000000.0000:01592
01593:+00083:+00056:-00020:000000.0000:01593
01594:+00054:+00053:-00021:000000.0000:01594
01595:+00015:+00065:+00020:000000.0000:01595
01596:+00019:+00051:-00002:000000.0000:01596
01597:+00021:+00046:-00006:000000.0000:01597
01598:-00014:+00034:+00005:000000.0000:01598
01599:-00015:+00034:-00007:000000.0000:01599
01600:+00001:+00022:-00021:000000.0000:01600
01601:+00017:+00011:+00006:000000.0000:01601
01602:+00034:+00029:+00011:000000.0000:01602
01603:+00013:+00021:+00003:000000.0000:01603
01604:+00019:+00010:-00015:000000.0000:01604
01605:+00019:+00021:+00013:000000.0000:01605
01606:+00000:+00017:+00013:000000.0000:01606
01607:+00000:-00007:+00013:000000.0000:01607
01608:+00001:-00015:-00010:000000.0000:01608
01609:+00024:+00004:-00029:000000.0000:01609
01610:+00033:-00011:-00001:000000.0000:01610
01611:+00027:-00035:+00022:000000.0000:01611
01612:+00051:-00037:-00013:000000.0000:01612
01613:+00033:-00029:-00007:000000.0000:01613
01614:+00040:-00055:-00019:000000.0000:01614
01615:+00025:-00030:+00003:000000.0000:01615
01616:-00001:-00067:+00006:000000.0000:01616
01617:+00023:-00070:+00012:000000.0000:01617
01618:+00015:-00050:+00012:000000.0000:01618
01619:+00023:-00068:+00004:000000.0000:01619
01620:+00023:-00065:-00017:000000.0000:01620
01621:+00014:-00061:+00019:000000.0000:01621
01622:+00011:-00058:+00009:000000.0000:01622
01623:+00016:-00070:+00017:000000.0000:01623
01624:+00021:-00085:+00001:000000.0000:01624
01625:+00009:-00058:-00002:000000.0000:01625
01626:-00005:-00064:+00000:000000.0000:01626
01627:+00008:-00097:+00017:000000.0000:01627
01628:-00016:-00068:+00020:000000.0000:01628
01629:-00015:-00071:+00011:000000.0000:01629
01630:-00013:-00076:-00006:000000.0000:01630
01631:-00006:-00085:+00007:000000.0000:01631
01632:-00016:-00096:+00004:000000.0000:01632
01633:-00018:-00061:+00007:000000.0000:01633
01634:+00007:-00082:+00005:000000.0000:01634
01635:+00021:-00073:+00001:000000.0000:01635
01636:-00003:-00062:-00036:000000.0000:01636
01637:-00005:-00062:-00008:000000.0000:01637
01638:+00024:-00085:-00002:000000.0000:01638
01639:+00022:-00085:-00011:000000.0000:01639
01640:+00034:-00080:-00037:000000.0000:01640
01641:+00036:-00088:-00015:000000.0000:01641
01642:+00012:-00056:+00003:000000.0000:01642
01643:+00013:-00099:-00019:000000.0000:01643
01644:+00016:-00075:-00017:000000.0000:01644
01645:+00037:-00085:+00022:000000.0000:01645
01646:+00029:-00077:+00001:000000.0000:01646
01647:+00042:-00067:-00003:000000.0000:01647
01648:+00043:-00096:+00019:000000.0000:01648
01649:+00025:-00050:-00004:000000.0000:01649
01650:+00021:-00068:+00004:000000.0000:01650
01651:+00008:-00070:+00005:000000.0000:01651
01652:+00005:-00065:-00001:000000.0000:01652
01653:+00000:-00062:+00008:000000.0000:01653
01654:+00025:-00032:-00015:000000.0000:01654
01655:+00011:-00045:-00015:000000.0000:01655
01656:+00022:-00026:-00014:000000.0000:01656
01657:+00023:-00052:-00032:000000.0000:01657
01658:+00006:-00017:-00008:000000.0000:01658
01659:+00008:-00033:-00032:000000.0000:01659
01660:+00006:-00037:-00033:000000.0000:01660
01661:+00008:-00033:-00033:000000.0000:01661
01662:-00019:-00039:-00048:000000.0000:01662
01663:+00021:-00020:-00052:000000.0000:01663
01664:+00025:-00013:-00025:000000.0000:01664
01665:+00000:-00008:-00026:000000.0000:01665
01666:+00022:-00007:-00010:000000.0000:01666
01667:+00014:+00015:-00008:000000.0000:01667
01668:+00026:+00011:-00045:000000.0000:01668
01669:+00041:+00008:-00008:000000.0000:01669
01670:+00053:+00022:-00021:000000.0000:01670
01671:+00028:+00051:-00026:000000.0000:01671
01672:+00014:+00023:-00014:000000.0000:01672
01673:+00017:+00047:-00015:000000.0000:01673
01674:+00017:+00039:+00001:000000.0000:01674
01675:+00049:+00049:-00027:000000.0000:01675
01676:+00051:+00037:-00024:000000.0000:01676
01677:+00043:+00041:-00030:000000.0000:01677
01678:+00032:+00050:-00033:000000.0000:01678
01679:+00028:+00063:-00028:000000.0000:01679
01680:+00039:+00077:-00024:000000.0000:01680
01681:+00012:+00064:-00024:000000.0000:01681
01682:+00017:+00053:-00052:000000.0000:01682
01683:+00034:+00053:-00025:000000.0000:01683
01684:+00031:+00053:-00035:000000.0000:01684
01685:+00051:+00066:-00029:000000.0000:01685
01686:+00053:+00057:-00024:000000.0000:01686
01687:+00051:+00052:-00020:000000.0000:01687
01688:+00043:+00064:-00013:000000.0000:01688
01689:+00047:+00062:-00014:000000.0000:01689
01690:+00045:+00035:-00020:000000.0000:01690
01691:+00054:+00008:-00014:000000.0000:01691
01692:+00048:+00030:+00007:000000.0000:01692
01693:+00025:+00017:-00012:000000.0000:01693
01694:-00005:+00024:-00028:000000.0000:01694
01695:-00006:+00046:-00049:000000.0000:01695
01696:-00006:+00051:-00044:000000.0000:01696
01697:-00015:+00049:-00046:000000.0000:01697
01698:-00004:+00050:-00050:000000.0000:01698
01699:+00002:+00043:-00060:000000.0000:01699
01700:+00018:+00022:-00041:000000.0000:01700
01701:-00005:+00009:-00040:000000.0000:01701
01702:+00008:+00067:-00028:000000.0000:01702
01703:-00015:+00027:-00031:000000.0000:01703
01704:-00046:+00026:-00026:000000.0000:01704
01705:-00047:+00033:-00045:000000.0000:01705
01706:-00036:+00016:-00033:000000.0000:01706
01707:-00018:-00009:-00010:000000.0000:01707
01708:+00012:-00036:-00036:000000.0000:01708
01709:+00028:-00025:-00039:000000.0000:01709
01710:+00031:-00010:-00043:000000.0000:01710
01711:+00008:-00016:-00066:000000.0000:01711
01712:-00044:-00051:-00080:000000.0000:01712
01713:-00042:-00052:-00078:000000.0000:01713
01714:-00035:-00028:-00028:000000.0000:01714
01715:-00011:-00085:-00063:000000.0000:01715
01716:+00015:-00079:-00056:000000.0000:01716
01717:+00053:-00048:-00048:000000.0000:01717
01718:+00039:-00060:-00023:000000.0000:01718
01719:+00015:-00049:-00062:000000.0000:01719
01720:-00002:-00079:-00047:000000.0000:01720
01721:-00017:-00062:+00021:000000.0000:01721
01722:-00016:-00067:-00006:000000.0000:01722
01723:-00001:-00083:-00039:000000.0000:01723
01724:-00004:-00045:-00007:000000.0000:01724
01725:-00001:-00085:+00004:000000.0000:01725
01726:-00016:-00084:-00029:000000.0000:01726
01727:-00007:-00061:-00046:000000.0000:01727
01728:-00049:-00099:-00030:000000.0000:01728
01729:-00036:-00114:-00047:000000.0000:01729
01730:-00050:-00116:-00055:000000.0000:01730
01731:-00053:-00097:-00065:000000.0000:01731
01732:-00063:-00127:-00039:000000.0000:01732
01733:-00060:-00125:-00063:000000.0000:01733
01734:-00053:-00104:-00048:000000.0000:01734
01735:-00054:-00119:-00035:000000.0000:01735
01736:-00049:-00129:-00031:000000.0000:01736
01737:-00037:-00141:-00018:000000.0000:01737
01738:-00040:-00110:+00019:000000.0000:01738
01739:-00048:-00110:-00019:000000.0000:01739
01740:-00039:-00118:+00007:000000.0000:01740
01741:-00035:-00130:+00038:000000.0000:01741
01742:-00020:-00125:+00015:000000.0000:01742
01743:+00000:-00124:+00009:000000.0000:01743
01744:+00053:-00116:-00001:000000.0000:01744
01745:+00066:-00110:+00014:000000.0000:01745
01746:+00041:-00094:+00020:000000.0000:01746
01747:+00038:-00115:-00026:000000.0000:01747
01748:+00021:-00133:-00049:000000.0000:01748
01749:+00015:-00117:-00014:000000.0000:01749
01750:+00010:-00088:-00016:000000.0000:01750
01751:-00001:-00137:-00033:000000.0000:01751
01752:-00004:-00112:-00033:000000.0000:01752
01753:-00013:-00116:-00014:000000.0000:01753
01754:-00030:-00089:-00065:000000.0000:01754
01755:-00056:-00104:-00094:000000.0000:01755
01756:-00070:-00111:-00070:000000.0000:01756
01757:-00068:-00099:-00009:000000.0000:01757
01758:-00039:-00091:-00009:000000.0000:01758
01759:-00021:-00074:-00037:000000.0000:01759
01760:+00017:-00114:-00008:000000.0000:01760
01761:+00046:-00027:-00009:000000.0000:01761
01762:+00054:-00075:-00050:000000.0000:01762
01763:+00027:-00045:-00048:000000.0000:01763
01764:+00022:-00070:-00007:000000.0000:01764
01765:+00006:-00066:+00027:000000.0000:01765
01766:+00006:-00034:+00028:000000.0000:01766
01767:+00001:-00060:+00011:000000.0000:01767
01768:+00055:-00008:+00041:000000.0000:01768
01769:+00054:-00012:+00065:000000.0000:01769
01770:+00027:-00019:+00040:000000.0000:01770
01771:-00016:-00023:+00068:000000.0000:01771
01772:-00035:-00034:+00064:000000.0000:01772
01773:-00039:+00016:+00051:000000.0000:01773
01774:-00067:-00001:+00033:000000.0000:01774
01775:-00039:+00014:+00009:000000.0000:01775
01776:-00004:+00016:+00001:000000.0000:01776
01777:+00033:+00025:-00009:000000.0000:01777
01778:+00068:+00031:-00013:000000.0000:01778
01779:+00083:+00009:-00031:000000.0000:01779
01780:+00057:+00051:-00002:000000.0000:01780
01781:+00047:+00021:-00032:000000.0000:01781
01782:+00052:+00044:-00025:000000.0000:01782
01783:+00016:+00017:+00001:000000.0000:01783
01784:+00020:+00029:+00014:000000.0000:01784
01785:+00006:+00068:-00005:000000.0000:01785
01786:-00003:+00039:-00034:000000.0000:01786
01787:+00023:+00048:-00015:000000.0000:01787
01788:+00015:+00046:+00033:000000.0000:01788
01789:+00019:+00038:+00034:000000.0000:01789
01790:+00020:+00036:+00016:000000.0000:01790
01791:-00002:+00041:+00023:000000.0000:01791
01792:+00006:+00039:+00036:000000.0000:01792
01793:+00008:+00059:+00040:000000.0000:01793
01794:+00004:+00055:+00042:000000.0000:01794
01795:+00013:+00042:+00009:000000.0000:01795
01796:+00031:+00066:+00022:000000.0000:01796
01797:+00069:+00041:+00045:000000.0000:01797
01798:+00046:+00061:+00067:000000.0000:01798
01799:+00066:+00081:+00053:000000.0000:01799
01800:+00060:+00074:+00027:000000.0000:01800
01801:+00073:+00105:+00045:000000.0000:01801
01802:+00097:+00092:+00043:000000.0000:01802
01803:+00060:+00115:+00040:000000.0000:01803
01804:+00053:+00109:+00035:000000.0000:01804
01805:+00054:+00108:-00001:000000.0000:01805
01806:+00043:+00116:-00016:000000.0000:01806
01807:+00037:+00087:+00022:000000.0000:01807
01808:+00038:+00107:+00019:000000.0000:01808
01809:+00022:+00109:-00048:000000.0000:01809
01810:+00016:+00124:-00035:000000.0000:01810
01811:+00035:+00089:+00005:000000.0000:01811
01812:+00024:+00098:+00001:000000.0000:01812
01813:+00009:+00101:+00012:000000.0000:01813
01814:+00008:+00098:+00023:000000.0000:01814
01815:+00015:+00099:+00037:000000.0000:01815
01816:+00035:+00068:+00033:000000.0000:01816
01817:+00040:+00088:+00050:000000.0000:01817
01818:+00080:+00097:+00046:000000.0000:01818
01819:+00077:+00057:+00010:000000.0000:01819
01820:+00072:+00071:+00012:000000.0000:01820
01821:+00085:+00067:+00034:000000.0000:01821
01822:+00060:+00064:+00014:000000.0000:01822
01823:+00046:+00062:+00021:000000.0000:01823
01824:+00053:+00050:+00021:000000.0000:01824
01825:+00046:+00043:+00049:000000.0000:01825
01826:+00015:+00042:+00023:000000.0000:01826
01827:+00012:+00048:+00014:000000.0000:01827
01828:+00018:+00050:+00066:000000.0000:01828
01829:+00006:+00040:+00063:000000.0000:01829
01830:-00014:+00047:+00030:000000.0000:01830
01831:-00034:+00051:+00054:000000.0000:01831
01832:-00006:+00024:+00041:000000.0000:01832
01833:+00008:+00021:+00050:000000.0000:01833
01834:+00006:+00027:+00016:000000.0000:01834
01835:+00018:+00007:+00018:000000.0000:01835
01836:+00011:+00014:-00001:000000.0000:01836
01837:+00039:+00019:+00001:000000.0000:01837
01838:+00031:+00015:+00022:000000.0000:01838
01839:+00032:-00034:+00012:000000.0000:01839
01840:+00055:+00017:+00010:000000.0000:01840
01841:+00065:+00014:+00028:000000.0000:01841
01842:+00058:-00040:+00034:000000.0000:01842
01843:+00065:-00020:+00049:000000.0000:01843
01844:+00041:-00015:+00041:000000.0000:01844
01845:+00033:-00036:+00035:000000.0000:01845
01846:+00024:-00038:+00016:000000.0000:01846
01847:+00019:-00039:+00042:000000.0000:01847
01848:+00020:-00032:+00082:000000.0000:01848
01849:+00011:-00044:+00027:000000.0000:01849
01850:+00017:-00055:+00027:000000.0000:01850
01851:+00032:-00043:+00052:000000.0000:01851
01852:+00049:-00048:+00037:000000.0000:01852
01853:+00054:-00050:+00025:000000.0000:01853
01854:+00049:-00071:+00026:000000.0000:01854
01855:+00037:-00048:+00033:000000.0000:01855
01856:-00005:-00041:+00036:000000.0000:01856
01857:-00016:-00080:+00012:000000.0000:01857
01858:-00013:-00058:+00021:000000.0000:01858
01859:+00008:-00062:+00019:000000.0000:01859
01860:-00005:-00061:+00012:000000.0000:01860
01861:-00001:-00078:-00004:000000.0000:01861
01862:+00009:-00058:-00015:000000.0000:01862
01863:+00008:-00100:+00022:000000.0000:01863
01864:-00005:-00089:+00052:000000.0000:01864
01865:-00021:-00061:+00066:000000.0000:01865
01866:-00061:-00091:+00006:000000.0000:01866
01867:-00045:-00057:+00001:000000.0000:01867
01868:+00035:-00098:+00048:000000.0000:01868
01869:+00070:-00074:+00038:000000.0000:01869
01870:+00048:-00070:+00029:000000.0000:01870
01871:+00006:-00077:+00052:000000.0000:01871
01872:+00008:-00046:+00068:000000.0000:01872
01873:+00008:-00090:+00014:000000.0000:01873
01874:+00027:-00080:-00002:000000.0000:01874
01875:+00053:-00081:+00046:000000.0000:01875
01876:+00047:-00081:-00002:000000.0000:01876
01877:+00048:-00081:-00021:000000.0000:01877
01878:+00049:-00059:+00021:000000.0000:01878
01879:+00039:-00057:-00017:000000.0000:01879
01880:+00036:-00083:-00033:000000.0000:01880
01881:+00012:-00069:-00011:000000.0000:01881
01882:+00025:-00058:-00019:000000.0000:01882
01883:+00014:-00067:-00016:000000.0000:01883
01884:+00023:-00043:-00032:000000.0000:01884
01885:-00003:-00050:+00007:000000.0000:01885
01886:+00007:-00054:-00004:000000.0000:01886
01887:+00004:-00047:+00003:000000.0000:01887
01888:+00004:-00051:+00012:000000.0000:01888
01889:+00008:-00028:+00011:000000.0000:01889
01890:-00017:-00041:+00018:000000.0000:01890
01891:-00010:-00039:+00008:000000.0000:01891
01892:-00003:-00031:-00007:000000.0000:01892
01893:-00003:-00011:+00009:000000.0000:01893
01894:+00000:-00021:-00001:000000.0000:01894
01895:-00004:-00016:-00002:000000.0000:01895
01896:+00001:-00002:+00006:000000.0000:01896
01897:+00018:-00020:+00020:000000.0000:01897
01898:+00020:-00005:+00021:000000.0000:01898
01899:+00011:-00019:-00008:000000.0000:01899
01900:+00036:+00003:-00009:000000.0000:01900
01901:+00029:+00017:+00003:000000.0000:01901
01902:+00017:+00002:-00020:000000.0000:01902
01903:+00017:+00011:-00024:000000.0000:01903
01904:+00025:+00015:-00032:000000.0000:01904
01905:+00014:+00008:+00003:000000.0000:01905
01906:+00032:+00021:-00021:000000.0000:01906
01907:+00035:+00011:-00035:000000.0000:01907
01908:+00028:+00023:-00036:000000.0000:01908
01909:+00042:+00035:-00024:000000.0000:01909
01910:+00033:+00028:-00014:000000.0000:01910
01911:+00032:+00032:-00017:000000.0000:01911
01912:+00051:+00048:-00011:000000.0000:01912
01913:+00028:+00061:+00005:000000.0000:01913
01914:+00041:+00040:-00013:000000.0000:01914
01915:+00030:+00066:-00011:000000.0000:01915
01916:+00016:+00053:-00005:000000.0000:01916
01917:+00014:+00076:-00016:000000.0000:01917
01918:+00017:+00067:-00022:000000.0000:01918
01919:+00018:+00069:-00030:000000.0000:01919
01920:+00001:+00082:+00006:000000.0000:01920
01921:+00010:+00063:-00031:000000.0000:01921
01922:+00022:+00081:-00035:000000.0000:01922
01923:+00011:+00045:-00049:000000.0000:01923
01924:+00017:+00033:-00037:000000.0000:01924
01925:+00028:+00049:-00049:000000.0000:01925
01926:+00051:+00046:-00047:000000.0000:01926
01927:+00028:+00050:-00049:000000.0000:01927
01928:+00017:+00023:-00045:000000.0000:01928
01929:+00020:+00040:-00050:000000.0000:01929
01930:-00004:+00046:-00047:000000.0000:01930
01931:+00021:+00051:-00048:000000.0000:01931
01932:+00023:+00034:-00064:000000.0000:01932
01933:+00002:+00012:-00042:000000.0000:01933
01934:+00018:+00043:-00065:000000.0000:01934
01935:-00020:+00035:-00054:000000.0000:01935
01936:-00026:+00036:-00043:000000.0000:01936
01937:-00039:+00028:-00037:000000.0000:01937
01938:-00039:+00022:-00011:000000.0000:01938
01939:-00051:+00039:-00031:000000.0000:01939
01940:-00025:+00031:-00045:000000.0000:01940
01941:-00011:+00045:-00021:000000.0000:01941
01942:-00011:+00014:-00028:000000.0000:01942
01943:-00031:+00029:-00041:000000.0000:01943
01944:-00013:+00009:-00030:000000.0000:01944
01945:-00029:-00006:-00029:000000.0000:01945
01946:-00017:+00001:-00052:000000.0000:01946
01947:+00005:-00010:-00064:000000.0000:01947
01948:+00007:-00019:-00048:000000.0000:01948
01949:-00002:-00051:-00041:000000.0000:01949
01950:-00002:-00052:-00058:000000.0000:01950
01951:+00001:-00027:-00027:000000.0000:01951
01952:+00034:-00074:-00034:000000.0000:01952
01953:+00037:-00068:-00060:000000.0000:01953
01954:+00016:-00082:-00054:000000.0000:01954
01955:-00003:-00082:-00042:000000.0000:01955
01956:-00033:-00093:-00064:000000.0000:01956
01957:-00042:-00090:-00041:000000.0000:01957
01958:-00079:-00066:-00034:000000.0000:01958
01959:-00079:-00105:-00007:000000.0000:01959
01960:-00052:-00092:-00011:000000.0000:01960
01961:-00025:-00078:-00008:000000.0000:01961
01962:-00005:-00084:-00005:000000.0000:01962
01963:+00024:-00057:+00008:000000.0000:01963
01964:+00022:-00093:-00031:000000.0000:01964
01965:-00004:-00086:-00016:000000.0000:01965
01966:+00009:-00075:-00006:000000.0000:01966
01967:-00016:-00096:-00029:000000.0000:01967
01968:-00033:-00114:-00048:000000.0000:01968
01969:-00021:-00129:-00038:000000.0000:01969
01970:-00050:-00106:-00048:000000.0000:01970
01971:-00064:-00142:-00049:000000.0000:01971
01972:-00054:-00120:-00026:000000.0000:01972
01973:-00096:-00125:-00028:000000.0000:01973
01974:-00122:-00128:-00014:000000.0000:01974
01975:-00111:-00129:+00005:000000.0000:01975
01976:-00088:-00130:-00017:000000.0000:01976
01977:-00078:-00119:-00009:000000.0000:01977
01978:-00048:-00130:-00001:000000.0000:01978
01979:-00025:-00117:+00023:000000.0000:01979
01980:-00013:-00127:-00008:000000.0000:01980
01981:+00000:-00117:-00032:000000.0000:01981
01982:+00022:-00103:-00010:000000.0000:01982
01983:+00017:-00117:-00030:000000.0000:01983
01984:+00015:-00098:-00035:000000.0000:01984
01985:+00025:-00141:-00007:000000.0000:01985
01986:+00007:-00116:-00029:000000.0000:01986
01987:-00020:-00104:-00024:000000.0000:01987
01988:-00049:-00142:-00040:000000.0000:01988
01989:-00058:-00099:-00036:000000.0000:01989
01990:-00074:-00115:-00031:000000.0000:01990
01991:-00068:-00129:-00046:000000.0000:01991
01992:-00064:-00124:-00050:000000.0000:01992
01993:-00043:-00128:-00013:000000.0000:01993
01994:-00007:-00107:+00003:000000.0000:01994
01995:+00006:-00099:-00027:000000.0000:01995
01996:+00004:-00068:-00040:000000.0000:01996
01997:+00005:-00094:-00020:000000.0000:01997
01998:+00007:-00046:-00032:000000.0000:01998
01999:+00025:-00041:-00047:000000.0000:01999
02000:+00049:-00061:-00030:000000.0000:02000
02001:+00032:-00042:-00008:000000.0000:02001
02002:+00052:-00044:-00061:000000.0000:02002
02003:+00051:-00055:-00052:000000.0000:02003
02004:+00030:-00049:-00001:000000.0000:02004
02005:-00003:-00034:-00002:000000.0000:02005
02006:-00023:-00035:+00022:000000.0000:02006
02007:-00048:-00013:+00035:000000.0000:02007
02008:-00043:-00010:+00035:000000.0000:02008
02009:-00038:+00000:+00064:000000.0000:02009
02010:-00040:+00031:+00048:000000.0000:02010
02011:-00045:+00012:+00014:000000.0000:02011
02012:-00043:+00007:+00023:000000.0000:02012
02013:-00060:+00033:+00025:000000.0000:02013
02014:-00050:+00035:+00013:000000.0000:02014
02015:-00008:+00064:-00008:000000.0000:02015
02016:+00009:+00051:+00021:000000.0000:02016
02017:+00036:+00054:+00012:000000.0000:02017
02018:+00050:+00043:+00021:000000.0000:02018
02019:+00027:+00028:-00030:000000.0000:02019
02020:+00055:+00060:-00031:000000.0000:02020
02021:+00037:+00065:+00009:000000.0000:02021
02022:+00013:+00041:-00014:000000.0000:02022
02023:+00008:+00058:+00002:000000.0000:02023
02024:-00007:+00037:+00023:000000.0000:02024
02025:-00016:+00058:+00048:000000.0000:02025
02026:-00003:+00078:+00052:000000.0000:02026
02027:+00011:+00093:+00011:000000.0000:02027
02028:+00015:+00074:+00048:000000.0000:02028
02029:+00018:+00093:+00045:000000.0000:02029
02030:-00017:+00077:+00030:000000.0000:02030
02031:-00018:+00062:+00034:000000.0000:02031
02032:+00008:+00093:+00037:000000.0000:02032
02033:+00014:+00076:+00009:000000.0000:02033
02034:+00040:+00043:-00007:000000.0000:02034
02035:+00050:+00058:+00007:000000.0000:02035
02036:+00059:+00041:+00028:000000.0000:02036
02037:+00069:+00084:+00040:000000.0000:02037
02038:+00065:+00096:+00049:000000.0000:02038
02039:+00067:+00105:+00063:000000.0000:02039
02040:+00068:+00107:+00056:000000.0000:02040
02041:+00054:+00085:+00034:000000.0000:02041
02042:+00065:+00133:-00005:000000.0000:02042
02043:+00063:+00109:+00038:000000.0000:02043
02044:+00026:+00121:+00027:000000.0000:02044
02045:+00018:+00117:+00007:000000.0000:02045
02046:+00002:+00106:-00045:000000.0000:02046
02047:+00035:+00105:-00029:000000.0000:02047
02048:+00052:+00088:+00008:000000.0000:02048
02049:+00030:+00126:+00005:000000.0000:02049
02050:+00038:+00112:-00005:000000.0000:02050
02051:-00020:+00101:+00012:000000.0000:02051
02052:-00033:+00085:+00026:000000.0000:02052
02053:-00035:+00096:+00032:000000.0000:02053
02054:-00004:+00087:+00015:000000.0000:02054
02055:+00021:+00069:-00001:000000.0000:02055
02056:+00050:+00092:-00001:000000.0000:02056
02057:+00061:+00040:+00020:000000.0000:02057
02058:+00070:+00043:-00016:000000.0000:02058
02059:+00082:+00064:+00005:000000.0000:02059
02060:+00057:+00046:+00017:000000.0000:02060
02061:+00051:+00042:-00002:000000.0000:02061
02062:+00021:+00027:+00008:000000.0000:02062
02063:-00020:+00063:+00017:000000.0000:02063
02064:-00011:+00024:+00041:000000.0000:02064
02065:+00004:+00049:+00041:000000.0000:02065
02066:+00002:+00036:+00044:000000.0000:02066
02067:+00008:+00024:+00054:000000.0000:02067
02068:+00002:+00046:+00040:000000.0000:02068
02069:+00005:+00030:+00052:000000.0000:02069
02070:-00015:+00035:+00054:000000.0000:02070
02071:-00030:+00034:+00053:000000.0000:02071
02072:-00023:+00013:+00049:000000.0000:02072
02073:-00044:+00033:+00010:000000.0000:02073
02074:+00001:-00002:+00005:000000.0000:02074
02075:+00041:-00018:+00017:000000.0000:02075
02076:+00061:-00036:+00031:000000.0000:02076
02077:+00056:-00023:+00035:000000.0000:02077
02078:+00050:-00031:-00038:000000.0000:02078
02079:+00044:-00052:-00014:000000.0000:02079
02080:+00085:-00031:+00037:000000.0000:02080
02081:+00070:-00055:-00001:000000.0000:02081
02082:+00032:-00027:+00032:000000.0000:02082
02083:-00019:-00047:+00042:000000.0000:02083
02084:-00012:-00042:+00026:000000.0000:02084
02085:-00016:-00044:+00032:000000.0000:02085
02086:+00051:-00066:+00040:000000.0000:02086
02087:+00049:-00056:+00046:000000.0000:02087
02088:+00027:-00081:-00002:000000.0000:02088
02089:+00000:-00071:+00019:000000.0000:02089
02090:-00018:-00085:+00011:000000.0000:02090
02091:-00019:-00082:+00004:000000.0000:02091
02092:-00030:-00073:-00015:000000.0000:02092
02093:-00022:-00078:+00017:000000.0000:02093
02094:-00029:-00100:+00003:000000.0000:02094
02095:-00004:-00073:-00014:000000.0000:02095
02096:+00024:-00078:-00014:000000.0000:02096
02097:+00024:-00097:+00022:000000.0000:02097
02098:-00002:-00088:-00018:000000.0000:02098
02099:-00007:-00078:-00008:000000.0000:02099
02100:-00036:-00073:+00019:000000.0000:02100
02101:-00021:-00113:+00001:000000.0000:02101
02102:-00044:-00077:-00013:000000.0000:02102
02103:-00030:-00091:-00004:000000.0000:02103
02104:-00008:-00096:+00003:000000.0000:02104
02105:-00013:-00084:+00008:000000.0000:02105
02106:-00018:-00098:+00000:000000.0000:02106
02107:+00005:-00076:-00005:000000.0000:02107
02108:+00007:-00085:+00015:000000.0000:02108
02109:-00002:-00082:+00010:000000.0000:02109
02110:-00003:-00083:+00002:000000.0000:02110
02111:-00001:-00061:+00012:000000.0000:02111
02112:+00019:-00079:+00036:000000.0000:02112
02113:+00022:-00060:+00016:000000.0000:02113
02114:+00024:-00081:-00014:000000.0000:02114
02115:+00014:-00082:-00015:000000.0000:02115
02116:+00035:-00048:+00004:000000.0000:02116
02117:+00015:-00060:+00003:000000.0000:02117
02118:+00025:-00058:-00028:000000.0000:02118
02119:+00018:-00044:-00024:000000.0000:02119
02120:+00019:-00064:-00035:000000.0000:02120
02121:+00019:-00042:-00034:000000.0000:02121
02122:+00002:-00043:-00036:000000.0000:02122
02123:+00022:-00041:-00029:000000.0000:02123
02124:+00002:-00033:-00018:000000.0000:02124
02125:+00021:-00052:-00033:000000.0000:02125
02126:+00020:-00049:-00018:000000.0000:02126
02127:-00003:-00053:+00005:000000.0000:02127
02128:-00012:-00030:-00005:000000.0000:02128
02129:-00009:-00030:+00002:000000.0000:02129
02130:-00012:-00017:+00007:000000.0000:02130
02131:-00021:-00038:-00005:000000.0000:02131
02132:-00006:-00025:+00005:000000.0000:02132
02133:+00007:-00022:-00014:000000.0000:02133
02134:-00004:-00005:-00010:000000.0000:02134
02135:+00022:-00009:-00016:000000.0000:02135
02136:+00034:+00000:-00031:000000.0000:02136
02137:+00024:+00020:-00027:000000.0000:02137
02138:+00024:+00011:-00036:000000.0000:02138
02139:+00012:+00035:-00031:000000.0000:02139
02140:-00002:+00030:-00024:000000.0000:02140
02141:-00002:+00032:-00027:000000.0000:02141
02142:+00016:+00022:-00023:000000.0000:02142
02143:+00012:+00022:-00020:000000.0000:02143
02144:+00021:+00038:-00022:000000.0000:02144
02145:+00007:+00040:-00024:000000.0000:02145
02146:+00018:+00049:-00035:000000.0000:02146
02147:+00021:+00053:-00013:000000.0000:02147
02148:+00024:+00063:-00008:000000.0000:02148
02149:+00024:+00080:-00022:000000.0000:02149
02150:+00016:+00057:-00023:000000.0000:02150
02151:+00040:+00077:-00023:000000.0000:02151
02152:+00036:+00077:-00031:000000.0000:02152
02153:+00026:+00068:-00029:000000.0000:02153
02154:+00048:+00070:-00039:000000.0000:02154
02155:+00026:+00057:-00026:000000.0000:02155
02156:+00012:+00077:-00014:000000.0000:02156
02157:+00002:+00081:-00045:000000.0000:02157
02158:+00001:+00044:-00043:000000.0000:02158
02159:+00003:+00048:-00027:000000.0000:02159
02160:-00013:+00034:-00044:000000.0000:02160
02161:+00005:+00035:-00054:000000.0000:02161
02162:-00014:+00018:-00042:000000.0000:02162
02163:-00035:+00029:-00067:000000.0000:02163
02164:-00006:+00042:-00067:000000.0000:02164
02165:-00035:+00026:-00060:000000.0000:02165
02166:-00030:+00050:-00075:000000.0000:02166
02167:+00005:+00039:-00051:000000.0000:02167
02168:-00005:+00061:-00049:000000.0000:02168
02169:-00004:+00061:-00065:000000.0000:02169
02170:-00016:+00044:-00066:000000.0000:02170
02171:-00008:+00066:-00025:000000.0000:02171
02172:-00026:+00050:-00047:000000.0000:02172
02173:-00046:+00057:-00050:000000.0000:02173
02174:-00051:+00043:-00027:000000.0000:02174
02175:-00047:+00045:-00023:000000.0000:02175
02176:-00035:+00026:-00012:000000.0000:02176
02177:-00009:+00014:-00049:000000.0000:02177
02178:-00016:+00008:-00044:000000.0000:02178
02179:-00020:-00004:-00060:000000.0000:02179
02180:-00034:+00005:-00057:000000.0000:02180
02181:-00037:-00010:-00052:000000.0000:02181
02182:-00067:-00018:-00063:000000.0000:02182
02183:-00065:-00019:-00042:000000.0000:02183
02184:-00034:-00006:-00046:000000.0000:02184
02185:+00025:+00007:-00033:000000.0000:02185
02186:+00030:-00001:-00011:000000.0000:02186
02187:+00042:-00010:-00020:000000.0000:02187
02188:+00032:-00023:+00002:000000.0000:02188
02189:+00025:-00058:+00004:000000.0000:02189
02190:-00029:-00065:-00005:000000.0000:02190
02191:-00064:-00055:-00006:000000.0000:02191
02192:-00067:-00064:-00030:000000.0000:02192
02193:-00106:-00071:-00036:000000.0000:02193
02194:-00099:-00038:-00060:000000.0000:02194
02195:-00090:-00073:-00063:000000.0000:02195
02196:-00077:-00112:-00038:000000.0000:02196
02197:-00034:-00089:-00044:000000.0000:02197
02198:-00006:-00128:-00046:000000.0000:02198
02199:-00001:-00105:-00039:000000.0000:02199
02200:-00020:-00089:-00071:000000.0000:02200
02201:-00044:-00078:-00064:000000.0000:02201
02202:-00091:-00084:-00032:000000.0000:02202
02203:-00107:-00073:-00032:000000.0000:02203
02204:-00089:-00086:-00024:000000.0000:02204
02205:-00013:-00099:-00015:000000.0000:02205
02206:+00066:-00131:+00010:000000.0000:02206
02207:+00081:-00111:-00021:000000.0000:02207
02208:+00083:-00099:-00035:000000.0000:02208
02209:+00011:-00117:-00021:000000.0000:02209
02210:-00033:-00113:-00018:000000.0000:02210
02211:-00101:-00131:+00002:000000.0000:02211
02212:-00134:-00131:+00010:000000.0000:02212
02213:-00129:-00093:-00014:000000.0000:02213
02214:-00094:-00118:-00022:000000.0000:02214
02215:-00026:-00103:-00026:000000.0000:02215
02216:-00023:-00142:+00002:000000.0000:02216
02217:-00036:-00147:-00019:000000.0000:02217
02218:-00038:-00128:-00025:000000.0000:02218
02219:-00057:-00108:+00005:000000.0000:02219
02220:-00090:-00117:-00002:000000.0000:02220
02221:-00083:-00089:-00017:000000.0000:02221
02222:-00086:-00111:-00050:000000.0000:02222
02223:-00066:-00142:-00040:000000.0000:02223
02224:-00034:-00105:-00064:000000.0000:02224
02225:-00029:-00143:-00031:000000.0000:02225
02226:-00021:-00133:-00016:000000.0000:02226
02227:-00048:-00074:-00014:000000.0000:02227
02228:-00054:-00078:-00049:000000.0000:02228
02229:-00063:-00072:-00062:000000.0000:02229
02230:-00040:-00106:-00036:000000.0000:02230
02231:-00042:-00076:-00007:000000.0000:02231
02232:-00026:-00078:+00006:000000.0000:02232
02233:-00011:-00106:-00036:000000.0000:02233
02234:-00038:-00114:-00059:000000.0000:02234
02235:-00004:-00101:-00040:000000.0000:02235
02236:-00016:-00078:+00020:000000.0000:02236
02237:-00030:-00142:-00019:000000.0000:02237
02238:-00021:-00067:-00046:000000.0000:02238
02239:+00002:-00091:-00013:000000.0000:02239
02240:+00035:-00098:+00022:000000.0000:02240
02241:+00058:-00046:-00010:000000.0000:02241
02242:+00079:-00066:-00052:000000.0000:02242
02243:+00059:-00030:-00035:000000.0000:02243
02244:+00015:-00051:-00010:000000.0000:02244
02245:-00011:-00015:-00032:000000.0000:02245
02246:-00027:-00039:-00013:000000.0000:02246
02247:-00042:+00020:+00006:000000.0000:02247
02248:-00044:-00015:+00013:000000.0000:02248
02249:-00048:-00019:+00006:000000.0000:02249
02250:-00051:+00008:+00012:000000.0000:02250
02251:-00059:+00027:+00037:000000.0000:02251
02252:-00058:+00038:-00006:000000.0000:02252
02253:-00075:+00031:-00007:000000.0000:02253
02254:-00061:+00060:+00015:000000.0000:02254
02255:-00048:+00051:+00014:000000.0000:02255
02256:-00024:+00039:+00017:000000.0000:02256
02257:+00010:+00066:+00008:000000.0000:02257
02258:+00019:+00054:-00017:000000.0000:02258
02259:+00026:+00091:-00018:000000.0000:02259
02260:+00067:+00051:-00029:000000.0000:02260
02261:+00083:+00049:-00016:000000.0000:02261
02262:+00064:+00061:+00020:000000.0000:02262
02263:+00047:+00078:-00005:000000.0000:02263
02264:+00059:+00054:-00002:000000.0000:02264
02265:+00055:+00054:+00036:000000.0000:02265
02266:+00064:+00073:+00026:000000.0000:02266
02267:+00038:+00075:+00037:000000.0000:02267
02268:+00008:+00063:+00009:000000.0000:02268
02269:+00017:+00080:+00030:000000.0000:02269
02270:+00029:+00091:+00055:000000.0000:02270
02271:+00048:+00059:+00031:000000.0000:02271
02272:+00051:+00077:-00002:000000.0000:02272
02273:+00038:+00055:+00012:000000.0000:02273
02274:+00020:+00078:+00005:000000.0000:02274
02275:+00019:+00037:-00014:000000.0000:02275
02276:-00003:+00022:-00013:000000.0000:02276
02277:+00025:+00047:-00003:000000.0000:02277
02278:+00013:+00061:+00051:000000.0000:02278
02279:+00040:+00061:+00021:000000.0000:02279
02280:+00057:+00073:+00002:000000.0000:02280
02281:+00077:+00087:+00055:000000.0000:02281
02282:+00084:+00113:+00054:000000.0000:02282
02283:+00052:+00104:-00006:000000.0000:02283
02284:+00052:+00126:+00007:000000.0000:02284
02285:+00048:+00110:+00040:000000.0000:02285
02286:+00049:+00121:+00021:000000.0000:02286
02287:+00031:+00069:-00006:000000.0000:02287
02288:+00041:+00096:-00005:000000.0000:02288
02289:+00074:+00123:-00018:000000.0000:02289
02290:+00094:+00122:-00033:000000.0000:02290
02291:+00078:+00127:-00013:000000.0000:02291
02292:+00046:+00082:+00017:000000.0000:02292
02293:+00015:+00094:-00018:000000.0000:02293
02294:+00014:+00072:-00005:000000.0000:02294
02295:+00010:+00093:+00020:000000.0000:02295
02296:+00002:+00056:+00024:000000.0000:02296
02297:+00021:+00068:+00009:000000.0000:02297
02298:+00035:+00081:+00022:000000.0000:02298
02299:+00056:+00050:+00006:000000.0000:02299
02300:+00100:+00044:+00002:000000.0000:02300
02301:+00090:+00026:+00018:000000.0000:02301
02302:+00071:+00008:+00017:000000.0000:02302
02303:+00077:+00008:-00017:000000.0000:02303
02304:+00047:+00015:-00029:000000.0000:02304
02305:+00012:+00029:+00002:000000.0000:02305
02306:+00011:+00010:-00002:000000.0000:02306
02307:-00007:+00012:+00023:000000.0000:02307
02308:-00014:+00022:+00030:000000.0000:02308
02309:+00021:+00030:+00068:000000.0000:02309
02310:+00016:+00035:+00026:000000.0000:02310
02311:+00036:+00021:+00015:000000.0000:02311
02312:+00015:+00027:+00031:000000.0000:02312
02313:+00008:+00011:+00054:000000.0000:02313
02314:-00045:+00013:-00006:000000.0000:02314
02315:-00038:-00009:-00021:000000.0000:02315
02316:-00049:-00012:-00003:000000.0000:02316
02317:-00004:-00023:+00000:000000.0000:02317
02318:+00034:-00016:-00014:000000.0000:02318
02319:+00060:-00037:-00034:000000.0000:02319
02320:+00075:-00038:+00004:000000.0000:02320
02321:+00071:-00027:+00002:000000.0000:02321
02322:+00077:-00026:+00006:000000.0000:02322
02323:+00079:-00043:+00029:000000.0000:02323
02324:+00064:-00053:+00027:000000.0000:02324
02325:+00031:-00045:-00005:000000.0000:02325
02326:+00033:-00071:-00015:000000.0000:02326
02327:+00017:-00060:-00018:000000.0000:02327
02328:+00015:-00060:+00017:000000.0000:02328
02329:+00024:-00056:+00014:000000.0000:02329
02330:+00018:-00061:+00001:000000.0000:02330
02331:+00010:-00057:+00004:000000.0000:02331
02332:+00003:-00059:-00004:000000.0000:02332
02333:+00009:-00073:+00007:000000.0000:02333
02334:-00036:-00079:+00012:000000.0000:02334
02335:-00046:-00086:+00005:000000.0000:02335
02336:-00044:-00061:-00006:000000.0000:02336
02337:-00029:-00082:-00015:000000.0000:02337
02338:+00002:-00076:+00008:000000.0000:02338
02339:+00012:-00082:+00020:000000.0000:02339
02340:+00026:-00097:-00019:000000.0000:02340
02341:+00035:-00073:-00028:000000.0000:02341
02342:-00014:-00087:-00021:000000.0000:02342
02343:-00026:-00085:-00013:000000.0000:02343
02344:-00050:-00111:-00017:000000.0000:02344
02345:-00022:-00103:-00018:000000.0000:02345
02346:-00019:-00062:-00005:000000.0000:02346
02347:+00004:-00099:+00001:000000.0000:02347
02348:-00004:-00067:+00013:000000.0000:02348
02349:+00002:-00060:+00038:000000.0000:02349
02350:+00023:-00064:+00033:000000.0000:02350
02351:+00016:-00028:+00049:000000.0000:02351
02352:+00019:-00062:+00066:000000.0000:02352
02353:-00004:-00036:+00029:000000.0000:02353
02354:-00003:-00038:+00048:000000.0000:02354
02355:+00019:-00037:+00035:000000.0000:02355
02356:+00025:-00044:-00014:000000.0000:02356
02357:+00023:-00043:-00012:000000.0000:02357
02358:+00017:-00050:-00015:000000.0000:02358
02359:+00034:-00042:-00010:000000.0000:02359
02360:+00012:-00041:-00036:000000.0000:02360
02361:-00001:-00055:-00047:000000.0000:02361
02362:+00001:-00028:-00036:000000.0000:02362
02363:-00001:-00044:-00023:000000.0000:02363
02364:+00006:-00027:-00035:000000.0000:02364
02365:+00004:-00051:-00016:000000.0000:02365
02366:-00016:-00048:-00014:000000.0000:02366
02367:-00018:-00037:-00029:000000.0000:02367
02368:-00021:-00032:-00030:000000.0000:02368
02369:-00016:-00052:-00010:000000.0000:02369
02370:-00007:-00040:-00012:000000.0000:02370
02371:-00034:-00023:-00017:000000.0000:02371
02372:-00035:-00014:+00006:000000.0000:02372
02373:-00030:-00039:-00009:000000.0000:02373
02374:-00021:+00001:-00048:000000.0000:02374
02375:+00001:-00013:-00046:000000.0000:02375
02376:+00003:+00013:+00036:000000.0000:02376
02377:-00034:-00018:-00028:000000.0000:02377
02378:+00019:+00018:-00048:000000.0000:02378
02379:+00046:+00001:+00002:000000.0000:02379
02380:+00043:+00022:-00046:000000.0000:02380
02381:+00051:+00027:-00061:000000.0000:02381
02382:-00016:+00009:-00035:000000.0000:02382
02383:-00031:+00062:-00045:000000.0000:02383
02384:-00010:+00051:-00043:000000.0000:02384
02385:+00033:+00037:-00042:000000.0000:02385
02386:+00014:+00038:-00025:000000.0000:02386
02387:+00013:+00048:-00028:000000.0000:02387
02388:+00021:+00060:-00065:000000.0000:02388
02389:-00005:+00046:-00013:000000.0000:02389
02390:+00019:+00037:-00034:000000.0000:02390
02391:-00002:+00064:-00028:000000.0000:02391
02392:-00003:+00051:-00035:000000.0000:02392
02393:+00025:+00061:-00033:000000.0000:02393
02394:+00014:+00062:-00036:000000.0000:02394
02395:+00023:+00038:-00050:000000.0000:02395
02396:-00003:+00051:-00046:000000.0000:02396
02397:+00009:+00053:-00026:000000.0000:02397
02398:+00001:+00058:-00023:000000.0000:02398
02399:-00001:+00057:-00026:000000.0000:02399
02400:-00004:+00058:-00029:000000.0000:02400
02401:+00013:+00052:-00024:000000.0000:02401
02402:+00017:+00058:-00011:000000.0000:02402
02403:+00033:+00092:-00026:000000.0000:02403
02404:+00030:+00079:-00046:000000.0000:02404
02405:+00015:+00080:-00031:000000.0000:02405
02406:+00023:+00052:-00014:000000.0000:02406
02407:+00015:+00042:-00037:000000.0000:02407
02408:+00041:+00038:-00038:000000.0000:02408
02409:+00031:+00029:-00049:000000.0000:02409
02410:+00049:+00029:-00045:000000.0000:02410
02411:+00035:+00015:-00035:000000.0000:02411
02412:+00009:+00025:-00051:000000.0000:02412
02413:+00003:+00049:-00048:000000.0000:02413
02414:-00020:+00046:-00031:000000.0000:02414
02415:-00006:+00039:-00025:000000.0000:02415
02416:-00017:+00048:-00032:000000.0000:02416
02417:+00005:+00042:-00022:000000.0000:02417
02418:+00020:+00011:-00040:000000.0000:02418
02419:+00025:+00012:-00041:000000.0000:02419
02420:-00014:+00023:-00048:000000.0000:02420
02421:-00045:+00016:-00045:000000.0000:02421
02422:-00064:-00007:-00043:000000.0000:02422
02423:-00082:-00024:-00044:000000.0000:02423
02424:-00075:-00020:-00046:000000.0000:02424
02425:-00066:-00015:-00040:000000.0000:02425
02426:-00012:-00066:-00076:000000.0000:02426
02427:-00005:-00041:-00044:000000.0000:02427
02428:-00005:-00063:-00063:000000.0000:02428
02429:-00020:-00073:-00071:000000.0000:02429
02430:-00006:-00068:-00077:000000.0000:02430
02431:-00008:-00064:-00025:000000.0000:02431
02432:+00008:-00077:-00037:000000.0000:02432
02433:+00033:-00097:-00040:000000.0000:02433
02434:+00052:-00074:+00002:000000.0000:02434
02435:+00084:-00073:-00017:000000.0000:02435
02436:+00073:-00072:-00027:000000.0000:02436
02437:+00082:-00112:-00030:000000.0000:02437
02438:+00051:-00114:+00004:000000.0000:02438
02439:+00020:-00084:-00016:000000.0000:02439
02440:-00019:-00098:-00044:000000.0000:02440
02441:-00023:-00110:-00048:000000.0000:02441
02442:-00050:-00116:-00009:000000.0000:02442
02443:-00051:-00106:-00044:000000.0000:02443
02444:-00062:-00108:-00076:000000.0000:02444
02445:-00063:-00125:-00044:000000.0000:02445
02446:-00063:-00104:-00045:000000.0000:02446
02447:-00040:-00134:-00014:000000.0000:02447
02448:-00066:-00121:-00021:000000.0000:02448
02449:-00052:-00126:-00034:000000.0000:02449
02450:-00021:-00118:-00014:000000.0000:02450
02451:-00003:-00146:-00050:000000.0000:02451
02452:+00022:-00123:-00049:000000.0000:02452
02453:+00014:-00100:-00027:000000.0000:02453
02454:+00012:-00115:-00067:000000.0000:02454
02455:+00012:-00121:-00086:000000.0000:02455
02456:+00037:-00144:-00048:000000.0000:02456
02457:+00036:-00154:+00024:000000.0000:02457
02458:+00026:-00135:-00014:000000.0000:02458
02459:+00018:-00104:-00040:000000.0000:02459
02460:-00006:-00121:-00041:000000.0000:02460
02461:-00032:-00126:-00038:000000.0000:02461
02462:-00065:-00117:-00049:000000.0000:02462
02463:-00081:-00128:-00019:000000.0000:02463
02464:-00055:-00118:+00007:000000.0000:02464
02465:-00046:-00126:-00030:000000.0000:02465
02466:-00032:-00104:-00034:000000.0000:02466
02467:-00031:-00103:-00027:000000.0000:02467
02468:-00020:-00092:-00044:000000.0000:02468
02469:-00028:-00102:-00057:000000.0000:02469
02470:-00020:-00094:-00044:000000.0000:02470
02471:-00007:-00062:-00011:000000.0000:02471
02472:-00018:-00110:-00027:000000.0000:02472
02473:-00005:-00078:-00037:000000.0000:02473
02474:+00056:-00091:-00048:000000.0000:02474
02475:+00076:-00076:-00025:000000.0000:02475
02476:+00066:-00088:-00044:000000.0000:02476
02477:+00050:-00074:-00035:000000.0000:02477
02478:-00003:-00081:-00006:000000.0000:02478
02479:-00018:-00076:-00014:000000.0000:02479
02480:-00009:-00050:-00018:000000.0000:02480
02481:-00004:-00047:-00002:000000.0000:02481
02482:+00024:-00049:-00004:000000.0000:02482
02483:+00027:-00015:+00005:000000.0000:02483
02484:+00039:-00022:+00006:000000.0000:02484
02485:+00029:-00008:-00017:000000.0000:02485
02486:+00022:-00039:-00006:000000.0000:02486
02487:-00015:+00026:-00029:000000.0000:02487
02488:+00006:+00026:-00051:000000.0000:02488
02489:+00023:+00009:+00012:000000.0000:02489
02490:+00033:+00061:+00035:000000.0000:02490
02491:+00040:+00044:+00000:000000.0000:02491
02492:+00047:+00049:+00021:000000.0000:02492
02493:+00056:+00026:+00029:000000.0000:02493
02494:+00046:+00023:+00035:000000.0000:02494
02495:+00039:+00024:-00014:000000.0000:02495
02496:+00022:+00059:+00008:000000.0000:02496
02497:-00006:+00067:+00002:000000.0000:02497
02498:-00035:+00040:-00033:000000.0000:02498
02499:-00044:+00033:-00019:000000.0000:02499
02500:-00020:+00032:-00015:000000.0000:02500
02501:+00036:+00038:+00005:000000.0000:02501
02502:+00053:+00046:+00005:000000.0000:02502
02503:+00046:+00046:+00005:000000.0000:02503
02504:+00014:+00051:-00018:000000.0000:02504
02505:+00008:+00049:-00013:000000.0000:02505
02506:-00009:+00038:+00000:000000.0000:02506
02507:-00018:+00057:+00011:000000.0000:02507
02508:+00010:+00051:+00001:000000.0000:02508
02509:+00048:+00071:+00048:000000.0000:02509
02510:+00101:+00086:+00070:000000.0000:02510
02511:+00089:+00099:+00014:000000.0000:02511
02512:+00093:+00108:-00003:000000.0000:02512
02513:+00097:+00093:+00038:000000.0000:02513
02514:+00080:+00140:+00044:000000.0000:02514
02515:+00026:+00140:+00034:000000.0000:02515
02516:-00002:+00103:-00062:000000.0000:02516
02517:+00020:+00127:-00031:000000.0000:02517
02518:+00052:+00113:+00000:000000.0000:02518
02519:+00048:+00099:-00006:000000.0000:02519
02520:+00064:+00122:-00025:000000.0000:02520
02521:+00057:+00124:-00020:000000.0000:02521
02522:+00051:+00123:+00023:000000.0000:02522
02523:+00038:+00101:-00018:000000.0000:02523
02524:-00003:+00103:-00019:000000.0000:02524
02525:+00008:+00113:+00020:000000.0000:02525
02526:+00005:+00093:+00001:000000.0000:02526
02527:+00022:+00092:-00015:000000.0000:02527
02528:+00064:+00096:-00019:000000.0000:02528
02529:+00075:+00072:-00004:000000.0000:02529
02530:+00093:+00087:-00007:000000.0000:02530
02531:+00087:+00064:-00038:000000.0000:02531
02532:+00071:+00091:-00016:000000.0000:02532
02533:+00028:+00090:+00012:000000.0000:02533
02534:+00021:+00069:+00023:000000.0000:02534
02535:+00001:+00072:-00018:000000.0000:02535
02536:+00002:+00059:+00000:000000.0000:02536
02537:+00012:+00057:+00024:000000.0000:02537
02538:+00023:+00076:+00009:000000.0000:02538
02539:+00022:+00059:+00021:000000.0000:02539
02540:+00013:+00043:+00032:000000.0000:02540
02541:+00021:+00041:+00035:000000.0000:02541
02542:+00022:+00048:+00011:000000.0000:02542
02543:+00000:+00024:-00003:000000.0000:02543
02544:+00007:+00025:+00000:000000.0000:02544
02545:-00003:+00032:+00001:000000.0000:02545
02546:+00033:+00009:-00012:000000.0000:02546
02547:+00039:+00029:+00002:000000.0000:02547
02548:+00046:+00017:+00005:000000.0000:02548
02549:+00048:+00005:-00008:000000.0000:02549
02550:+00047:-00005:-00009:000000.0000:02550
02551:+00067:-00010:+00006:000000.0000:02551
02552:+00064:-00002:+00011:000000.0000:02552
02553:+00049:-00004:+00014:000000.0000:02553
02554:+00027:-00033:+00009:000000.0000:02554
02555:+00029:-00016:+00019:000000.0000:02555
02556:+00041:-00013:+00021:000000.0000:02556
02557:+00012:-00039:+00013:000000.0000:02557
02558:-00002:-00039:+00010:000000.0000:02558
02559:+00002:-00033:+00019:000000.0000:02559
02560:-00001:-00032:-00003:000000.0000:02560
02561:+00022:-00054:+00016:000000.0000:02561
02562:+00039:-00052:-00004:000000.0000:02562
02563:+00027:-00054:+00008:000000.0000:02563
02564:+00002:-00065:+00020:000000.0000:02564
02565:+00023:-00033:-00002:000000.0000:02565
02566:-00001:-00043:+00022:000000.0000:02566
02567:+00023:-00062:+00022:000000.0000:02567
02568:+00012:-00065:+00020:000000.0000:02568
02569:+00039:-00084:+00021:000000.0000:02569
02570:+00026:-00059:-00018:000000.0000:02570
02571:+00028:-00061:+00004:000000.0000:02571
02572:+00035:-00095:+00000:000000.0000:02572
02573:+00022:-00072:-00018:000000.0000:02573
02574:+00002:-00086:+00004:000000.0000:02574
02575:-00004:-00114:+00016:000000.0000:02575
02576:+00009:-00094:-00012:000000.0000:02576
02577:+00008:-00092:-00014:000000.0000:02577
02578:+00000:-00076:+00022:000000.0000:02578
02579:+00024:-00100:+00023:000000.0000:02579
02580:+00019:-00088:-00002:000000.0000:02580
02581:+00012:-00097:+00009:000000.0000:02581
02582:+00014:-00085:+00033:000000.0000:02582
02583:+00016:-00084:-00002:000000.0000:02583
02584:+00016:-00080:+00000:000000.0000:02584
02585:+00038:-00082:+00032:000000.0000:02585
02586:+00017:-00083:+00018:000000.0000:02586
02587:+00015:-00082:+00004:000000.0000:02587
02588:+00036:-00063:-00009:000000.0000:02588
02589:+00040:-00060:-00018:000000.0000:02589
02590:+00052:-00084:-00014:000000.0000:02590
02591:+00017:-00082:-00014:000000.0000:02591
02592:+00017:-00043:-00020:000000.0000:02592
02593:-00002:-00079:-00036:000000.0000:02593
02594:-00003:-00060:-00025:000000.0000:02594
02595:+00000:-00056:-00016:000000.0000:02595
02596:-00003:-00067:-00030:000000.0000:02596
02597:-00005:-00057:-00013:000000.0000:02597
02598:-00014:-00071:-00025:000000.0000:02598
02599:+00003:-00058:-00046:000000.0000:02599
02600:-00001:-00051:+00004:000000.0000:02600
02601:+00019:-00029:+00003:000000.0000:02601
02602:+00017:-00069:-00036:000000.0000:02602
02603:+00033:-00015:-00032:000000.0000:02603
02604:+00012:-00054:-00013:000000.0000:02604
02605:+00002:-00031:-00011:000000.0000:02605
02606:+00021:-00053:+00006:000000.0000:02606
02607:+00000:-00053:-00030:000000.0000:02607
02608:+00011:-00020:-00034:000000.0000:02608
02609:+00037:-00037:-00021:000000.0000:02609
02610:+00039:-00002:-00007:000000.0000:02610
02611:+00033:+00000:-00032:000000.0000:02611
02612:+00014:+00017:-00049:000000.0000:02612
02613:+00013:+00011:-00040:000000.0000:02613
02614:+00036:+00002:-00049:000000.0000:02614
02615:+00035:+00034:-00013:000000.0000:02615
02616:+00033:-00004:-00034:000000.0000:02616
02617:+00036:+00010:-00047:000000.0000:02617
02618:+00032:+00011:-00044:000000.0000:02618
02619:+00026:+00012:-00022:000000.0000:02619
02620:+00029:+00021:-00033:000000.0000:02620
02621:+00035:+00028:-00035:000000.0000:02621
02622:+00034:+00038:-00035:000000.0000:02622
02623:+00037:+00047:-00011:000000.0000:02623
02624:+00036:+00062:-00022:000000.0000:02624
02625:+00037:+00063:-00027:000000.0000:02625
02626:+00027:+00040:-00025:000000.0000:02626
02627:+00031:+00058:-00027:000000.0000:02627
02628:+00044:+00041:-00049:000000.0000:02628
02629:+00051:+00060:-00049:000000.0000:02629
02630:+00030:+00036:-00050:000000.0000:02630
02631:+00031:+00021:-00062:000000.0000:02631
02632:+00028:+00047:-00058:000000.0000:02632
02633:+00002:+00030:-00053:000000.0000:02633
02634:-00004:+00038:-00061:000000.0000:02634
02635:-00015:+00049:-00039:000000.0000:02635
02636:-00006:+00051:-00056:000000.0000:02636
02637:+00004:+00039:-00044:000000.0000:02637
02638:-00003:+00024:-00044:000000.0000:02638
02639:+00019:+00046:-00040:000000.0000:02639
02640:+00034:+00045:-00049:000000.0000:02640
02641:-00005:+00042:-00035:000000.0000:02641
02642:-00015:+00063:-00034:000000.0000:02642
02643:-00019:+00041:-00022:000000.0000:02643
02644:-00023:+00053:-00024:000000.0000:02644
02645:-00029:+00038:-00018:000000.0000:02645
02646:-00007:+00026:-00018:000000.0000:02646
02647:+00002:+00022:-00026:000000.0000:02647
02648:+00011:+00005:-00036:000000.0000:02648
02649:+00022:+00000:-00048:000000.0000:02649
02650:+00005:+00016:-00053:000000.0000:02650
02651:-00032:-00016:-00067:000000.0000:02651
02652:-00024:-00008:-00063:000000.0000:02652
02653:-00028:-00029:-00046:000000.0000:02653
02654:-00028:-00039:-00044:000000.0000:02654
02655:-00008:-00019:-00063:000000.0000:02655
02656:+00006:-00066:-00042:000000.0000:02656
02657:+00039:-00041:-00041:000000.0000:02657
02658:+00026:-00041:-00039:000000.0000:02658
02659:+00033:-00052:-00047:000000.0000:02659
02660:+00030:-00057:-00035:000000.0000:02660
02661:+00023:-00066:-00022:000000.0000:02661
02662:+00035:-00027:-00009:000000.0000:02662
02663:+00035:-00044:-00030:000000.0000:02663
02664:+00025:-00027:-00024:000000.0000:02664
02665:+00011:-00081:-00017:000000.0000:02665
02666:+00001:-00066:-00005:000000.0000:02666
02667:-00017:-00070:-00020:000000.0000:02667
02668:-00046:-00097:-00030:000000.0000:02668
02669:-00043:-00074:-00017:000000.0000:02669
02670:-00058:-00101:-00032:000000.0000:02670
02671:-00081:-00093:-00028:000000.0000:02671
02672:-00059:-00103:-00031:000000.0000:02672
02673:-00081:-00091:-00036:000000.0000:02673
02674:-00076:-00094:-00051:000000.0000:02674
02675:-00067:-00105:-00043:000000.0000:02675
02676:-00053:-00094:-00063:000000.0000:02676
02677:-00045:-00111:-00044:000000.0000:02677
02678:-00022:-00114:-00061:000000.0000:02678
02679:-00013:-00101:-00058:000000.0000:02679
02680:+00020:-00113:-00066:000000.0000:02680
02681:+00024:-00117:-00044:000000.0000:02681
02682:+00005:-00115:-00044:000000.0000:02682
02683:-00008:-00107:-00018:000000.0000:02683
02684:-00029:-00133:+00008:000000.0000:02684
02685:-00032:-00093:-00015:000000.0000:02685
02686:-00026:-00116:-00019:000000.0000:02686
02687:-00031:-00111:-00004:000000.0000:02687
02688:+00007:-00096:+00004:000000.0000:02688
02689:+00023:-00106:-00017:000000.0000:02689
02690:+00037:-00106:-00009:000000.0000:02690
02691:+00014:-00106:-00009:000000.0000:02691
02692:+00020:-00103:-00023:000000.0000:02692
02693:+00021:-00114:-00029:000000.0000:02693
02694:-00003:-00101:-00031:000000.0000:02694
02695:-00030:-00078:-00028:000000.0000:02695
02696:-00007:-00091:-00024:000000.0000:02696
02697:+00007:-00087:-00030:000000.0000:02697
02698:+00038:-00100:+00008:000000.0000:02698
02699:+00054:-00097:+00006:000000.0000:02699
02700:+00058:-00067:-00001:000000.0000:02700
02701:+00044:-00046:-00012:000000.0000:02701
02702:+00038:-00063:-00010:000000.0000:02702
02703:+00004:-00028:-00011:000000.0000:02703
02704:-00024:-00076:+00021:000000.0000:02704
02705:-00023:-00037:+00036:000000.0000:02705
02706:-00006:-00012:+00037:000000.0000:02706
02707:-00002:-00028:+00013:000000.0000:02707
02708:+00022:-00014:+00020:000000.0000:02708
02709:+00015:-00010:+00037:000000.0000:02709
02710:+00020:-00019:+00010:000000.0000:02710
02711:+00022:-00015:+00039:000000.0000:02711
02712:+00006:+00005:+00043:000000.0000:02712
02713:-00019:+00005:+00040:000000.0000:02713
02714:-00016:+00016:+00022:000000.0000:02714
02715:+00015:+00012:+00029:000000.0000:02715
02716:+00053:+00020:+00039:000000.0000:02716
02717:+00065:+00018:+00027:000000.0000:02717
02718:+00080:+00011:+00040:000000.0000:02718
02719:+00062:+00008:+00040:000000.0000:02719
02720:+00056:+00009:+00039:000000.0000:02720
02721:+00044:+00035:+00011:000000.0000:02721
02722:+00035:+00041:+00010:000000.0000:02722
02723:+00022:+00012:+00019:000000.0000:02723
02724:-00016:+00024:+00004:000000.0000:02724
02725:-00016:+00036:+00016:000000.0000:02725
02726:+00007:+00051:+00031:000000.0000:02726
02727:+00024:+00061:+00035:000000.0000:02727
02728:+00033:+00047:+00021:000000.0000:02728
02729:+00036:+00038:+00029:000000.0000:02729
02730:+00036:+00027:+00031:000000.0000:02730
02731:+00018:+00078:+00014:000000.0000:02731
02732:+00034:+00053:+00025:000000.0000:02732
02733:+00011:+00057:+00052:000000.0000:02733
02734:+00034:+00064:+00052:000000.0000:02734
02735:+00035:+00057:+00036:000000.0000:02735
02736:+00029:+00078:+00009:000000.0000:02736
02737:+00038:+00052:-00002:000000.0000:02737
02738:+00016:+00074:+00036:000000.0000:02738
02739:+00011:+00058:+00035:000000.0000:02739
02740:+00022:+00057:+00007:000000.0000:02740
02741:+00011:+00069:-00001:000000.0000:02741
02742:+00027:+00081:+00035:000000.0000:02742
02743:+00044:+00077:+00037:000000.0000:02743
02744:+00048:+00083:+00011:000000.0000:02744
02745:+00057:+00069:+00013:000000.0000:02745
02746:+00067:+00073:+00028:000000.0000:02746
02747:+00054:+00096:+00009:000000.0000:02747
02748:+00048:+00090:+00035:000000.0000:02748
02749:+00048:+00089:+00065:000000.0000:02749
02750:+00032:+00109:+00053:000000.0000:02750
02751:+00011:+00109:+00037:000000.0000:02751
02752:+00035:+00106:+00030:000000.0000:02752
02753:+00034:+00109:+00066:000000.0000:02753
02754:+00048:+00090:+00044:000000.0000:02754
02755:+00063:+00071:+00025:000000.0000:02755
02756:+00064:+00079:+00054:000000.0000:02756
02757:+00068:+00079:+00051:000000.0000:02757
02758:+00031:+00067:+00025:000000.0000:02758
02759:+00011:+00053:+00032:000000.0000:02759
02760:+00002:+00073:+00028:000000.0000:02760
02761:+00019:+00063:+00028:000000.0000:02761
02762:-00003:+00065:+00015:000000.0000:02762
02763:+00048:+00055:+00024:000000.0000:02763
02764:+00041:+00059:+00024:000000.0000:02764
02765:+00054:+00060:+00015:000000.0000:02765
02766:+00029:+00067:+00017:000000.0000:02766
02767:+00034:+00061:+00036:000000.0000:02767
02768:+00014:+00062:+00031:000000.0000:02768
02769:+00009:+00037:+00024:000000.0000:02769
02770:-00004:+00027:+00036:000000.0000:02770
02771:+00002:+00046:+00040:000000.0000:02771
02772:+00039:+00045:+00049:000000.0000:02772
02773:+00028:+00024:+00038:000000.0000:02773
02774:+00040:+00034:+00049:000000.0000:02774
02775:+00025:+00009:+00050:000000.0000:02775
02776:+00022:+00008:+00039:000000.0000:02776
02777:+00025:-00007:+00014:000000.0000:02777
02778:+00015:-00007:+00036:000000.0000:02778
02779:+00040:+00002:+00025:000000.0000:02779
02780:+00048:-00001:+00010:000000.0000:02780
02781:+00054:+00004:+00022:000000.0000:02781
02782:+00050:-00015:+00025:000000.0000:02782
02783:+00031:-00021:+00052:000000.0000:02783
02784:+00028:-00013:+00058:000000.0000:02784
02785:+00030:-00014:+00039:000000.0000:02785
02786:+00030:-00027:+00055:000000.0000:02786
02787:+00053:-00030:+00057:000000.0000:02787
02788:+00026:-00016:+00041:000000.0000:02788
02789:+00030:-00049:+00038:000000.0000:02789
02790:+00025:-00045:+00050:000000.0000:02790
02791:-00001:-00054:+00051:000000.0000:02791
02792:+00005:-00046:+00037:000000.0000:02792
02793:-00014:-00066:+00013:000000.0000:02793
02794:+00009:-00057:+00035:000000.0000:02794
02795:-00001:-00060:+00014:000000.0000:02795
02796:+00014:-00072:+00018:000000.0000:02796
02797:+00039:-00063:+00012:000000.0000:02797
02798:+00039:-00058:+00012:000000.0000:02798
02799:+00012:-00071:+00020:000000.0000:02799
02800:+00010:-00081:+00013:000000.0000:02800
02801:+00003:-00061:+00009:000000.0000:02801
02802:+00010:-00083:+00021:000000.0000:02802
02803:-00001:-00079:+00025:000000.0000:02803
02804:+00014:-00084:+00013:000000.0000:02804
02805:+00034:-00073:-00002:000000.0000:02805
02806:+00038:-00059:+00035:000000.0000:02806
02807:+00017:-00063:+00025:000000.0000:02807
02808:+00002:-00059:-00005:000000.0000:02808
02809:+00006:-00073:+00009:000000.0000:02809
02810:-00013:-00063:+00040:000000.0000:02810
02811:+00005:-00095:+00039:000000.0000:02811
02812:+00001:-00067:-00001:000000.0000:02812
02813:+00022:-00061:+00018:000000.0000:02813
02814:+00012:-00073:+00000:000000.0000:02814
02815:+00035:-00085:+00020:000000.0000:02815
02816:+00017:-00060:-00004:000000.0000:02816
02817:+00012:-00059:+00008:000000.0000:02817
02818:+00035:-00069:-00004:000000.0000:02818
02819:+00011:-00058:-00005:000000.0000:02819
02820:+00022:-00063:-00005:000000.0000:02820
02821:+00001:-00065:+00016:000000.0000:02821
02822:+00009:-00067:-00020:000000.0000:02822
02823:+00010:-00065:-00020:000000.0000:02823
02824:+00024:-00054:-00006:000000.0000:02824
02825:+00011:-00049:+00018:000000.0000:02825
02826:+00019:-00043:-00004:000000.0000:02826
02827:-00001:-00042:-00015:000000.0000:02827
02828:+00018:-00016:+00004:000000.0000:02828
02829:+00011:-00043:+00012:000000.0000:02829
02830:-00005:-00013:-00005:000000.0000:02830
02831:-00001:-00002:+00008:000000.0000:02831
02832:+00007:-00041:+00012:000000.0000:02832
02833:-00002:-00002:-00004:000000.0000:02833
02834:+00010:-00049:+00006:000000.0000:02834
02835:+00018:-00010:-00006:000000.0000:02835
02836:+00025:-00024:-00003:000000.0000:02836
02837:+00019:-00024:-00016:000000.0000:02837
02838:+00036:-00002:-00032:000000.0000:02838
02839:+00015:+00013:+00017:000000.0000:02839
02840:+00013:+00013:+00021:000000.0000:02840
02841:+00014:+00005:-00011:000000.0000:02841
02842:+00012:+00030:-00013:000000.0000:02842
02843:+00040:+00008:-00005:000000.0000:02843
02844:+00035:+00032:-00018:000000.0000:02844
02845:+00035:+00009:-00023:000000.0000:02845
02846:+00026:+00030:-00014:000000.0000:02846
02847:+00037:+00050:+00006:000000.0000:02847
02848:+00011:+00032:-00022:000000.0000:02848
02849:+00014:+00048:-00046:000000.0000:02849
02850:+00011:+00044:-00010:000000.0000:02850
02851:+00023:+00041:-00020:000000.0000:02851
02852:+00034:+00043:-00033:000000.0000:02852
02853:+00021:+00051:-00026:000000.0000:02853
02854:+00012:+00065:+00006:000000.0000:02854
02855:+00030:+00065:-00016:000000.0000:02855
02856:+00038:+00066:-00050:000000.0000:02856
02857:+00036:+00058:-00022:000000.0000:02857
02858:+00016:+00065:-00036:000000.0000:02858
02859:+00024:+00054:-00049:000000.0000:02859
02860:-00001:+00057:-00051:000000.0000:02860
02861:+00009:+00079:-00048:000000.0000:02861
02862:+00009:+00078:-00047:000000.0000:02862
02863:+00001:+00054:-00050:000000.0000:02863
02864:-00001:+00059:-00045:000000.0000:02864
02865:+00040:+00079:-00024:000000.0000:02865
02866:+00018:+00028:-00027:000000.0000:02866
02867:+00025:+00042:-00026:000000.0000:02867
02868:+00023:+00050:-00017:000000.0000:02868
02869:+00012:+00032:-00029:000000.0000:02869
02870:+00006:+00035:-00037:000000.0000:02870
02871:-00018:+00029:-00025:000000.0000:02871
02872:-00009:+00016:-00028:000000.0000:02872
02873:-00030:-00006:-00039:000000.0000:02873
02874:-00006:+00009:-00044:000000.0000:02874
02875:-00020:-00009:-00034:000000.0000:02875
02876:-00003:+00004:-00062:000000.0000:02876
02877:+00012:-00019:-00041:000000.0000:02877
02878:+00019:+00020:-00025:000000.0000:02878
02879:+00022:+00009:-00050:000000.0000:02879
02880:-00013:-00002:-00062:000000.0000:02880
02881:-00021:+00000:-00042:000000.0000:02881
02882:-00011:-00033:-00060:000000.0000:02882
02883:-00018:+00015:-00042:000000.0000:02883
02884:+00009:-00038:-00042:000000.0000:02884
02885:+00014:-00043:-00066:000000.0000:02885
02886:+00015:-00022:-00040:000000.0000:02886
02887:+00016:-00070:-00022:000000.0000:02887
02888:+00011:-00039:-00052:000000.0000:02888
02889:-00018:-00051:-00064:000000.0000:02889
02890:-00030:-00046:-00027:000000.0000:02890
02891:-00045:-00035:-00007:000000.0000:02891
02892:-00046:-00082:-00011:000000.0000:02892
02893:-00022:-00014:-00048:000000.0000:02893
02894:-00002:-00057:-00009:000000.0000:02894
02895:+00039:-00070:-00016:000000.0000:02895
02896:+00029:-00085:+00003:000000.0000:02896
02897:+00038:-00101:-00019:000000.0000:02897
02898:+00023:-00082:-00007:000000.0000:02898
02899:+00008:-00117:-00018:000000.0000:02899
02900:-00024:-00077:-00004:000000.0000:02900
02901:-00064:-00117:+00000:000000.0000:02901
02902:-00055:-00097:-00011:000000.0000:02902
02903:-00064:-00098:-00018:000000.0000:02903
02904:-00038:-00126:-00010:000000.0000:02904
02905:-00024:-00127:+00016:000000.0000:02905
02906:-00013:-00128:+00015:000000.0000:02906
02907:-00014:-00112:-00029:000000.0000:02907
02908:+00003:-00120:-00027:000000.0000:02908
02909:-00016:-00118:-00009:000000.0000:02909
02910:-00011:-00128:-00032:000000.0000:02910
02911:-00010:-00135:-00042:000000.0000:02911
02912:-00011:-00145:-00040:000000.0000:02912
02913:+00000:-00177:-00051:000000.0000:02913
02914:+00014:-00162:-00050:000000.0000:02914
02915:+00036:-00140:-00048:000000.0000:02915
02916:+00054:-00141:-00035:000000.0000:02916
02917:+00026:-00161:-00033:000000.0000:02917
02918:-00001:-00161:-00030:000000.0000:02918
02919:+00004:-00110:+00001:000000.0000:02919
02920:-00016:-00132:-00002:000000.0000:02920
02921:-00018:-00130:-00007:000000.0000:02921
02922:+00012:-00089:-00012:000000.0000:02922
02923:+00014:-00108:+00004:000000.0000:02923
02924:+00021:-00147:-00010:000000.0000:02924
02925:+00007:-00092:-00048:000000.0000:02925
02926:-00019:-00114:-00009:000000.0000:02926
02927:-00032:-00091:+00001:000000.0000:02927
02928:-00033:-00077:-00008:000000.0000:02928
02929:-00036:-00103:-00014:000000.0000:02929
02930:-00013:-00115:-00004:000000.0000:02930
02931:+00038:-00085:-00003:000000.0000:02931
02932:+00029:-00063:+00008:000000.0000:02932
02933:+00032:-00059:+00023:000000.0000:02933
02934:+00021:-00031:+00047:000000.0000:02934
02935:+00003:-00054:+00014:000000.0000:02935
02936:-00032:-00035:+00021:000000.0000:02936
02937:-00021:-00081:+00035:000000.0000:02937
02938:-00018:+00015:+00028:000000.0000:02938
02939:+00014:-00021:+00035:000000.0000:02939
02940:+00014:-00054:+00006:000000.0000:02940
02941:+00001:-00011:-00006:000000.0000:02941
02942:+00008:-00042:+00011:000000.0000:02942
02943:-00007:-00008:+00020:000000.0000:02943
02944:-00026:-00039:+00003:000000.0000:02944
02945:-00024:-00021:+00018:000000.0000:02945
02946:-00019:-00003:+00026:000000.0000:02946
02947:-00006:-00008:+00001:000000.0000:02947
02948:+00002:+00029:-00016:000000.0000:02948
02949:+00012:-00002:+00016:000000.0000:02949
02950:+00021:-00003:+00010:000000.0000:02950
02951:-00002:+00023:-00005:000000.0000:02951
02952:+00000:+00036:+00005:000000.0000:02952
02953:-00004:+00027:+00000:000000.0000:02953
02954:+00035:+00048:-00004:000000.0000:02954
02955:+00017:+00047:+00007:000000.0000:02955
02956:+00037:+00032:+00034:000000.0000:02956
02957:+00018:+00060:+00037:000000.0000:02957
02958:+00007:+00040:+00025:000000.0000:02958
02959:+00006:+00040:+00038:000000.0000:02959
02960:-00004:+00092:+00031:000000.0000:02960
02961:+00008:+00062:+00047:000000.0000:02961
02962:-00013:+00040:+00040:000000.0000:02962
02963:+00009:+00058:+00046:000000.0000:02963
02964:+00023:+00082:+00055:000000.0000:02964
02965:+00001:+00093:+00028:000000.0000:02965
02966:+00000:+00081:+00013:000000.0000:02966
02967:+00000:+00080:+00031:000000.0000:02967
02968:+00016:+00056:+00033:000000.0000:02968
02969:+00025:+00124:-00003:000000.0000:02969
02970:+00026:+00091:+00005:000000.0000:02970
02971:+00042:+00055:+00009:000000.0000:02971
02972:+00047:+00127:+00015:000000.0000:02972
02973:+00040:+00122:-00015:000000.0000:02973
02974:+00026:+00128:-00019:000000.0000:02974
02975:+00027:+00104:+00021:000000.0000:02975
02976:+00015:+00128:+00028:000000.0000:02976
02977:+00017:+00113:+00035:000000.0000:02977
02978:+00001:+00102:+00013:000000.0000:02978
02979:+00002:+00138:-00003:000000.0000:02979
02980:+00024:+00123:+00039:000000.0000:02980
02981:+00022:+00139:+00042:000000.0000:02981
02982:+00000:+00108:+00026:000000.0000:02982
02983:+00009:+00104:+00013:000000.0000:02983
02984:+00013:+00100:+00039:000000.0000:02984
02985:+00036:+00112:+00029:000000.0000:02985
02986:+00027:+00115:+00026:000000.0000:02986
02987:+00012:+00113:+00031:000000.0000:02987
02988:+00007:+00089:+00036:000000.0000:02988
02989:-00003:+00071:+00014:000000.0000:02989
02990:+00001:+00072:+00021:000000.0000:02990
02991:+00012:+00081:+00040:000000.0000:02991
02992:+00014:+00075:+00039:000000.0000:02992
02993:+00038:+00074:+00033:000000.0000:02993
02994:+00038:+00054:+00007:000000.0000:02994
02995:+00040:+00052:+00015:000000.0000:02995
02996:+00019:+00052:+00037:000000.0000:02996
02997:+00006:+00053:+00023:000000.0000:02997
02998:+00009:+00064:+00034:000000.0000:02998
02999:+00001:+00046:+00010:000000.0000:02999
03000:+00024:+00061:+00034:000000.0000:03000
03001:+00011:+00034:+00013:000000.0000:03001
03002:+00012:+00050:+00024:000000.0000:03002
03003:+00015:+00010:+00050:000000.0000:03003
03004:+00012:-00006:+00035:000000.0000:03004
03005:+00023:+00031:+00014:000000.0000:03005
03006:-00002:-00009:+00057:000000.0000:03006
03007:+00008:-00007:+00029:000000.0000:03007
03008:+00002:-00007:+00000:000000.0000:03008
03009:+00018:+00002:+00024:000000.0000:03009
03010:+00018:+00002:+00047:000000.0000:03010
03011:+00021:-00016:+00013:000000.0000:03011
03012:-00004:-00023:+00021:000000.0000:03012
03013:-00004:-00012:+00031:000000.0000:03013
03014:-00015:-00034:+00032:000000.0000:03014
03015:-00030:-00028:+00019:000000.0000:03015
03016:-00012:-00026:+00001:000000.0000:03016
03017:+00018:-00031:-00001:000000.0000:03017
03018:+00016:-00050:+00035:000000.0000:03018
03019:+00012:-00032:+00014:000000.0000:03019
03020:+00021:-00045:+00020:000000.0000:03020
03021:+00006:-00041:+00018:000000.0000:03021
03022:+00008:-00047:+00014:000000.0000:03022
03023:+00000:-00060:+00039:000000.0000:03023
03024:+00007:-00069:+00024:000000.0000:03024
03025:-00019:-00046:+00034:000000.0000:03025
03026:-00019:-00082:+00047:000000.0000:03026
03027:-00020:-00063:+00035:000000.0000:03027
03028:+00008:-00056:+00010:000000.0000:03028
03029:+00003:-00077:+00022:000000.0000:03029
03030:-00013:-00082:+00039:000000.0000:03030
03031:-00003:-00065:+00035:000000.0000:03031
03032:-00004:-00104:+00013:000000.0000:03032
03033:-00001:-00078:+00035:000000.0000:03033
03034:+00019:-00099:+00027:000000.0000:03034
03035:+00001:-00089:+00032:000000.0000:03035
03036:+00018:-00091:+00023:000000.0000:03036
03037:+00021:-00116:+00039:000000.0000:03037
03038:+00005:-00090:+00029:000000.0000:03038
03039:+00004:-00097:+00017:000000.0000:03039
03040:-00004:-00076:+00001:000000.0000:03040
03041:+00009:-00108:-00001:000000.0000:03041
03042:+00011:-00094:+00011:000000.0000:03042
03043:+00038:-00111:+00020:000000.0000:03043
03044:+00023:-00098:+00004:000000.0000:03044
03045:+00025:-00095:-00019:000000.0000:03045
03046:+00002:-00101:-00019:000000.0000:03046
03047:-00029:-00081:+00004:000000.0000:03047
03048:-00025:-00090:+00020:000000.0000:03048
03049:-00021:-00084:-00001:000000.0000:03049
03050:-00003:-00079:+00002:000000.0000:03050
03051:+00020:-00075:+00006:000000.0000:03051
03052:-00004:-00062:-00002:000000.0000:03052
03053:-00004:-00045:+00012:000000.0000:03053
03054:-00013:-00071:-00001:000000.0000:03054
03055:-00011:-00064:+00002:000000.0000:03055
03056:-00006:-00056:+00003:000000.0000:03056
03057:+00009:-00045:+00015:000000.0000:03057
03058:-00028:-00048:-00002:000000.0000:03058
03059:-00020:-00026:-00008:000000.0000:03059
03060:-00014:-00041:-00010:000000.0000:03060
03061:+00004:-00026:-00034:000000.0000:03061
03062:+00001:-00040:-00021:000000.0000:03062
03063:+00008:-00037:-00016:000000.0000:03063
03064:-00019:-00023:-00034:000000.0000:03064
03065:+00005:-00011:-00045:000000.0000:03065
03066:-00019:-00024:-00013:000000.0000:03066
03067:-00006:+00003:-00008:000000.0000:03067
03068:-00030:-00001:-00012:000000.0000:03068
03069:-00029:-00018:-00010:000000.0000:03069
03070:-00006:-00008:-00034:000000.0000:03070
03071:+00006:-00005:-00024:000000.0000:03071
03072:+00000:+00020:-00035:000000.0000:03072
03073:+00012:+00015:-00022:000000.0000:03073
03074:+00002:+00005:-00047:000000.0000:03074
03075:+00020:+00020:-00039:000000.0000:03075
03076:+00022:+00029:-00049:000000.0000:03076
03077:+00015:+00024:-00013:000000.0000:03077
03078:+00014:+00023:-00021:000000.0000:03078
03079:+00021:+00046:-00031:000000.0000:03079
03080:+00014:+00060:-00020:000000.0000:03080
03081:+00010:+00025:-00018:000000.0000:03081
03082:+00024:+00046:+00006:000000.0000:03082
03083:+00021:+00062:-00005:000000.0000:03083
03084:+00019:+00039:-00020:000000.0000:03084
03085:+00004:+00060:+00008:000000.0000:03085
03086:-00013:+00077:-00013:000000.0000:03086
03087:-00015:+00081:-00029:000000.0000:03087
03088:+00003:+00067:-00007:000000.0000:03088
03089:+00010:+00080:-00033:000000.0000:03089
03090:-00004:+00069:-00024:000000.0000:03090
03091:+00021:+00090:-00023:000000.0000:03091
03092:+00034:+00075:-00044:000000.0000:03092
03093:+00017:+00090:-00047:000000.0000:03093
03094:+00016:+00091:-00012:000000.0000:03094
03095:+00001:+00094:-00062:000000.0000:03095
03096:+00006:+00092:-00054:000000.0000:03096
03097:-00016:+00096:-00041:000000.0000:03097
03098:-00006:+00082:-00013:000000.0000:03098
03099:-00020:+00093:-00051:000000.0000:03099
03100:-00003:+00074:-00048:000000.0000:03100
03101:+00019:+00076:-00036:000000.0000:03101
03102:+00020:+00054:-00051:000000.0000:03102
03103:+00000:+00047:-00040:000000.0000:03103
03104:+00010:+00028:-00045:000000.0000:03104
03105:+00004:-00035:-00014:000000.0000:03105
03106:-00020:-00025:-00014:000000.0000:03106
03107:-00013:+00002:-00032:000000.0000:03107
03108:-00030:+00002:-00024:000000.0000:03108
03109:-00047:+00016:-00045:000000.0000:03109
03110:-00024:+00007:-00044:000000.0000:03110
03111:-00037:+00006:-00075:000000.0000:03111
03112:-00031:-00005:-00079:000000.0000:03112
03113:+00021:+00019:-00053:000000.0000:03113
03114:+00013:-00024:-00039:000000.0000:03114
03115:+00050:-00022:-00054:000000.0000:03115
03116:+00027:-00003:-00057:000000.0000:03116
03117:+00034:-00005:-00010:000000.0000:03117
03118:-00017:-00018:+00004:000000.0000:03118
03119:-00051:-00016:+00003:000000.0000:03119
03120:-00026:+00000:+00017:000000.0000:03120
03121:-00036:-00002:+00013:000000.0000:03121
03122:+00003:-00044:-00019:000000.0000:03122
03123:+00020:-00029:-00023:000000.0000:03123
03124:+00017:-00049:-00016:000000.0000:03124
03125:+00027:-00044:-00009:000000.0000:03125
03126:+00038:-00070:-00062:000000.0000:03126
03127:+00018:-00047:-00058:000000.0000:03127
03128:-00017:-00080:-00037:000000.0000:03128
03129:-00030:-00072:-00062:000000.0000:03129
03130:-00031:-00089:-00079:000000.0000:03130
03131:-00009:-00125:-00029:000000.0000:03131
03132:-00015:-00106:-00022:000000.0000:03132
03133:-00006:-00134:-00048:000000.0000:03133
03134:-00024:-00119:-00048:000000.0000:03134
03135:-00009:-00103:+00024:000000.0000:03135
03136:-00046:-00118:+00048:000000.0000:03136
03137:-00040:-00143:+00001:000000.0000:03137
03138:-00025:-00140:+00002:000000.0000:03138
03139:-00008:-00125:+00034:000000.0000:03139
03140:-00002:-00140:-00001:000000.0000:03140
03141:+00021:-00149:-00036:000000.0000:03141
03142:+00014:-00145:-00015:000000.0000:03142
03143:+00051:-00157:-00012:000000.0000:03143
03144:+00051:-00138:-00054:000000.0000:03144
03145:+00049:-00159:-00044:000000.0000:03145
03146:+00055:-00136:-00078:000000.0000:03146
03147:+00050:-00135:-00080:000000.0000:03147
03148:+00014:-00159:-00077:000000.0000:03148
03149:-00017:-00143:-00052:000000.0000:03149
03150:-00006:-00128:-00027:000000.0000:03150
03151:-00021:-00133:-00046:000000.0000:03151
03152:-00027:-00132:-00067:000000.0000:03152
03153:-00022:-00105:-00011:000000.0000:03153
03154:-00025:-00121:-00001:000000.0000:03154
03155:-00022:-00123:-00027:000000.0000:03155
03156:-00035:-00116:-00038:000000.0000:03156
03157:-00032:-00132:-00061:000000.0000:03157
03158:-00033:-00087:-00028:000000.0000:03158
03159:-00023:-00078:-00045:000000.0000:03159
03160:-00028:-00100:-00041:000000.0000:03160
03161:-00033:-00073:-00010:000000.0000:03161
03162:-00020:-00085:+00023:000000.0000:03162
03163:+00024:-00115:+00038:000000.0000:03163
03164:+00053:-00068:+00042:000000.0000:03164
03165:+00065:-00095:+00029:000000.0000:03165
03166:+00058:-00079:+00011:000000.0000:03166
03167:+00043:-00057:+00031:000000.0000:03167
03168:+00029:-00102:+00043:000000.0000:03168
03169:+00005:-00046:+00047:000000.0000:03169
03170:-00044:-00070:+00048:000000.0000:03170
03171:-00038:-00046:+00038:000000.0000:03171
03172:-00019:-00054:+00016:000000.0000:03172
03173:+00014:-00017:+00007:000000.0000:03173
03174:+00036:+00003:-00006:000000.0000:03174
03175:+00051:-00031:-00014:000000.0000:03175
03176:+00013:-00019:-00022:000000.0000:03176
03177:-00001:-00004:-00025:000000.0000:03177
03178:+00004:-00023:-00030:000000.0000:03178
03179:-00008:+00018:-00033:000000.0000:03179
03180:-00011:-00003:-00014:000000.0000:03180
03181:-00012:-00004:-00035:000000.0000:03181
03182:-00007:+00031:-00017:000000.0000:03182
03183:-00016:+00012:+00022:000000.0000:03183
03184:+00007:+00031:+00028:000000.0000:03184
03185:-00020:+00045:+00015:000000.0000:03185
03186:-00004:+00025:+00013:000000.0000:03186
03187:-00018:+00034:+00032:000000.0000:03187
03188:-00033:+00060:+00015:000000.0000:03188
03189:-00008:+00039:+00034:000000.0000:03189
03190:-00011:+00039:+00047:000000.0000:03190
03191:-00015:+00058:+00029:000000.0000:03191
03192:+00024:+00066:+00047:000000.0000:03192
03193:+00028:+00064:+00033:000000.0000:03193
03194:+00049:+00089:+00038:000000.0000:03194
03195:+00046:+00102:+00049:000000.0000:03195
03196:+00051:+00076:+00037:000000.0000:03196
03197:+00029:+00074:+00009:000000.0000:03197
03198:+00040:+00091:+00025:000000.0000:03198
03199:+00013:+00073:+00053:000000.0000:03199
03200:+00009:+00117:+00006:000000.0000:03200
03201:+00002:+00102:-00015:000000.0000:03201
03202:+00003:+00104:+00014:000000.0000:03202
03203:-00013:+00110:+00010:000000.0000:03203
03204:+00005:+00103:-00005:000000.0000:03204
03205:+00030:+00094:+00012:000000.0000:03205
03206:+00047:+00094:+00015:000000.0000:03206
03207:+00045:+00108:+00023:000000.0000:03207
03208:+00036:+00122:-00030:000000.0000:03208
03209:+00006:+00127:-00019:000000.0000:03209
03210:-00030:+00103:+00002:000000.0000:03210
03211:-00025:+00092:+00022:000000.0000:03211
03212:-00001:+00106:+00013:000000.0000:03212
03213:+00023:+00093:+00015:000000.0000:03213
03214:+00047:+00118:+00035:000000.0000:03214
03215:+00064:+00111:+00012:000000.0000:03215
03216:+00034:+00084:+00006:000000.0000:03216
03217:-00004:+00107:+00015:000000.0000:03217
03218:-00015:+00085:+00037:000000.0000:03218
03219:-00019:+00084:+00038:000000.0000:03219
03220:+00000:+00073:+00035:000000.0000:03220
03221:+00034:+00102:+00050:000000.0000:03221
03222:+00054:+00102:+00049:000000.0000:03222
03223:+00051:+00090:+00024:000000.0000:03223
03224:+00027:+00067:+00037:000000.0000:03224
03225:+00014:+00082:+00025:000000.0000:03225
03226:+00024:+00074:+00044:000000.0000:03226
03227:+00020:+00074:+00039:000000.0000:03227
03228:+00001:+00091:+00007:000000.0000:03228
03229:+00001:+00058:-00018:000000.0000:03229
03230:+00008:+00063:+00035:000000.0000:03230
03231:+00005:+00037:+00038:000000.0000:03231
03232:+00008:+00063:+00035:000000.0000:03232
03233:+00002:+00047:+00042:000000.0000:03233
03234:+00018:+00060:+00044:000000.0000:03234
03235:+00017:+00027:+00029:000000.0000:03235
03236:+00033:+00025:+00038:000000.0000:03236
03237:+00015:+00037:+00054:000000.0000:03237
03238:+00011:+00010:+00044:000000.0000:03238
03239:+00022:+00015:+00037:000000.0000:03239
03240:-00004:+00034:+00038:000000.0000:03240
03241:-00002:-00005:+00044:000000.0000:03241
03242:+00001:+00001:+00027:000000.0000:03242
03243:+00024:-00004:+00039:000000.0000:03243
03244:+00033:+00001:+00046:000000.0000:03244
03245:+00012:-00012:+00042:000000.0000:03245
03246:+00025:-00002:+00053:000000.0000:03246
03247:+00013:-00035:+00054:000000.0000:03247
03248:+00025:-00028:+00047:000000.0000:03248
03249:+00020:-00027:+00051:000000.0000:03249
03250:+00023:-00053:+00049:000000.0000:03250
03251:+00016:-00050:+00047:000000.0000:03251
03252:+00017:-00042:+00011:000000.0000:03252
03253:+00011:-00069:-00005:000000.0000:03253
03254:-00005:-00059:+00033:000000.0000:03254
03255:-00020:-00058:+00037:000000.0000:03255
03256:-00007:-00068:+00015:000000.0000:03256
03257:-00015:-00072:+00023:000000.0000:03257
03258:+00020:-00073:+00015:000000.0000:03258
03259:+00015:-00059:+00030:000000.0000:03259
03260:+00021:-00078:+00014:000000.0000:03260
03261:-00016:-00091:+00036:000000.0000:03261
03262:-00033:-00072:+00040:000000.0000:03262
03263:-00044:-00059:+00053:000000.0000:03263
03264:-00016:-00086:+00076:000000.0000:03264
03265:+00047:-00121:-00019:000000.0000:03265
03266:-00020:-00058:+00112:000000.0000:03266
03267:-00078:-00065:+00036:000000.0000:03267
03268:-00063:-00139:+00005:000000.0000:03268
03269:-00077:-00056:+00064:000000.0000:03269
03270:+00063:-00085:+00101:000000.0000:03270
03271:+00158:-00074:-00041:000000.0000:03271
03272:+00095:-00046:-00020:000000.0000:03272
03273:-00026:-00090:+00097:000000.0000:03273
03274:-00009:-00076:+00076:000000.0000:03274
03275:+00007:-00096:-00066:000000.0000:03275
03276:-00029:-00092:-00034:000000.0000:03276
03277:-00038:-00116:+00071:000000.0000:03277
03278:-00031:-00111:-00021:000000.0000:03278
03279:+00033:-00067:-00042:000000.0000:03279
03280:+00047:-00111:-00004:000000.0000:03280
03281:+00029:-00079:+00000:000000.0000:03281
03282:+00010:-00092:+00005:000000.0000:03282
03283:-00012:-00068:+00011:000000.0000:03283
03284:-00031:-00058:+00034:000000.0000:03284
03285:+00010:-00085:+00000:000000.0000:03285
03286:+00019:-00048:-00001:000000.0000:03286
03287:-00016:-00069:+00032:000000.0000:03287
03288:+00010:-00058:+00049:000000.0000:03288
03289:+00014:-00046:-00001:000000.0000:03289
03290:+00015:-00047:+00017:000000.0000:03290
03291:+00000:-00052:+00016:000000.0000:03291
03292:+00008:-00044:-00003:000000.0000:03292
03293:-00004:-00042:-00017:000000.0000:03293
03294:-00011:-00034:+00000:000000.0000:03294
03295:+00003:-00054:+00022:000000.0000:03295
03296:+00003:-00010:-00007:000000.0000:03296
03297:+00005:-00031:+00000:000000.0000:03297
03298:-00013:-00023:+00000:000000.0000:03298
03299:-00001:-00002:-00020:000000.0000:03299
03300:+00000:-00034:-00009:000000.0000:03300
03301:+00018:-00025:-00007:000000.0000:03301
03302:+00001:-00019:-00017:000000.0000:03302
03303:+00007:-00003:+00003:000000.0000:03303
03304:-00004:-00017:-00012:000000.0000:03304
03305:+00005:+00015:-00017:000000.0000:03305
03306:+00007:+00008:-00017:000000.0000:03306
03307:+00001:+00011:-00035:000000.0000:03307
03308:+00000:+00034:-00010:000000.0000:03308
03309:+00001:+00034:-00021:000000.0000:03309
03310:+00036:+00034:-00009:000000.0000:03310
03311:+00039:+00034:-00011:000000.0000:03311
03312:+00037:+00022:-00029:000000.0000:03312
03313:+00017:+00048:-00002:000000.0000:03313
03314:+00023:+00037:-00063:000000.0000:03314
03315:+00009:+00061:-00071:000000.0000:03315
03316:-00016:+00051:-00015:000000.0000:03316
03317:-00046:+00036:-00015:000000.0000:03317
03318:-00012:+00068:-00056:000000.0000:03318
03319:+00031:+00047:-00004:000000.0000:03319
03320:+00053:+00064:-00105:000000.0000:03320
03321:+00002:+00042:+00034:000000.0000:03321
03322:+00015:+00057:+00014:000000.0000:03322
03323:+00032:+00082:-00026:000000.0000:03323
03324:-00033:+00020:-00119:000000.0000:03324
03325:-00063:+00086:-00032:000000.0000:03325
03326:-00049:+00077:+00035:000000.0000:03326
03327:+00036:+00094:-00019:000000.0000:03327
03328:+00057:+00106:-00093:000000.0000:03328
03329:+00067:+00058:-00019:000000.0000:03329
03330:+00027:+00072:+00019:000000.0000:03330
03331:-00015:+00081:-00037:000000.0000:03331
03332:-00032:+00070:-00093:000000.0000:03332
03333:-00033:+00079:-00041:000000.0000:03333
03334:-00009:+00070:-00026:000000.0000:03334
03335:-00016:+00094:-00025:000000.0000:03335
03336:+00010:+00030:-00011:000000.0000:03336
03337:+00027:+00044:-00023:000000.0000:03337
03338:+00017:+00036:-00025:000000.0000:03338
03339:-00019:+00035:+00018:000000.0000:03339
03340:-00005:+00054:-00017:000000.0000:03340
03341:+00011:+00061:-00047:000000.0000:03341
03342:+00015:+00062:-00082:000000.0000:03342
03343:-00002:+00024:-00014:000000.0000:03343
03344:+00038:+00046:-00015:000000.0000:03344
03345:+00056:+00032:-00062:000000.0000:03345
03346:+00100:+00025:-00066:000000.0000:03346
03347:+00098:+00022:-00051:000000.0000:03347
03348:+00067:-00008:-00042:000000.0000:03348
03349:+00027:-00007:-00053:000000.0000:03349
03350:+00036:-00013:-00047:000000.0000:03350
03351:+00014:-00031:-00023:000000.0000:03351
03352:+00032:-00012:-00045:000000.0000:03352
03353:+00026:-00014:-00036:000000.0000:03353
03354:+00028:-00035:-00046:000000.0000:03354
03355:+00021:-00049:-00056:000000.0000:03355
03356:+00008:-00045:-00055:000000.0000:03356
03357:+00011:-00040:-00028:000000.0000:03357
03358:+00023:-00049:-00036:000000.0000:03358
03359:-00001:-00013:-00045:000000.0000:03359
03360:+00010:-00058:-00043:000000.0000:03360
03361:+00037:-00070:-00075:000000.0000:03361
03362:+00051:-00048:-00053:000000.0000:03362
03363:+00019:-00074:-00008:000000.0000:03363
03364:+00001:-00114:-00009:000000.0000:03364
03365:+00005:-00115:-00008:000000.0000:03365
03366:-00014:-00078:-00008:000000.0000:03366
03367:-00002:-00089:-00034:000000.0000:03367
03368:+00007:-00091:-00065:000000.0000:03368
03369:+00034:-00125:-00061:000000.0000:03369
03370:+00055:-00132:-00030:000000.0000:03370
03371:+00027:-00127:-00050:000000.0000:03371
03372:+00037:-00134:-00061:000000.0000:03372
03373:+00021:-00141:-00041:000000.0000:03373
03374:+00024:-00136:-00042:000000.0000:03374
03375:+00030:-00125:-00045:000000.0000:03375
03376:+00048:-00133:-00022:000000.0000:03376
03377:+00053:-00134:-00049:000000.0000:03377
03378:+00028:-00132:+00001:000000.0000:03378
03379:+00038:-00144:+00005:000000.0000:03379
03380:+00039:-00128:-00031:000000.0000:03380
03381:+00028:-00145:+00008:000000.0000:03381
03382:+00039:-00105:-00009:000000.0000:03382
03383:+00035:-00129:-00014:000000.0000:03383
03384:+00017:-00141:-00036:000000.0000:03384
03385:+00040:-00132:+00003:000000.0000:03385
03386:+00031:-00144:-00008:000000.0000:03386
03387:+00000:-00134:-00050:000000.0000:03387
03388:-00005:-00155:-00076:000000.0000:03388
03389:-00016:-00151:-00042:000000.0000:03389
03390:-00006:-00165:-00067:000000.0000:03390
03391:-00007:-00164:-00076:000000.0000:03391
03392:-00007:-00143:-00067:000000.0000:03392
03393:-00025:-00176:-00027:000000.0000:03393
03394:-00032:-00128:-00028:000000.0000:03394
03395:-00013:-00125:-00006:000000.0000:03395
03396:-00001:-00115:+00014:000000.0000:03396
03397:+00019:-00111:+00002:000000.0000:03397
03398:+00008:-00100:+00001:000000.0000:03398
03399:+00023:-00098:+00042:000000.0000:03399
03400:+00001:-00097:+00069:000000.0000:03400
03401:+00001:-00079:+00043:000000.0000:03401
03402:+00019:-00098:+00025:000000.0000:03402
03403:+00022:-00070:+00011:000000.0000:03403
03404:+00011:-00053:+00027:000000.0000:03404
03405:+00018:-00071:+00039:000000.0000:03405
03406:+00009:-00049:+00040:000000.0000:03406
03407:-00014:-00048:+00026:000000.0000:03407
03408:+00010:-00054:+00021:000000.0000:03408
03409:+00025:-00033:+00033:000000.0000:03409
03410:+00032:-00025:+00014:000000.0000:03410
03411:+00030:-00031:+00004:000000.0000:03411
03412:+00039:-00038:+00020:000000.0000:03412
03413:+00006:-00025:-00004:000000.0000:03413
03414:-00007:-00024:-00036:000000.0000:03414
03415:-00015:+00014:-00020:000000.0000:03415
03416:+00013:+00016:+00000:000000.0000:03416
03417:+00011:+00018:+00002:000000.0000:03417
03418:+00024:+00020:-00043:000000.0000:03418
03419:-00005:+00011:-00033:000000.0000:03419
03420:-00015:+00009:+00010:000000.0000:03420
03421:-00007:+00035:+00003:000000.0000:03421
03422:-00029:+00031:+00003:000000.0000:03422
03423:-00018:+00019:+00052:000000.0000:03423
03424:+00008:+00047:+00019:000000.0000:03424
03425:-00002:+00034:+00018:000000.0000:03425
03426:+00013:+00047:+00028:000000.0000:03426
03427:+00021:+00028:+00049:000000.0000:03427
03428:+00007:+00060:+00023:000000.0000:03428
03429:-00003:+00076:+00013:000000.0000:03429
03430:-00015:+00053:+00054:000000.0000:03430
03431:-00015:+00054:+00053:000000.0000:03431
03432:-00014:+00092:+00016:000000.0000:03432
03433:+00005:+00112:+00049:000000.0000:03433
03434:+00034:+00106:+00043:000000.0000:03434
03435:+00054:+00084:+00038:000000.0000:03435
03436:+00026:+00067:+00048:000000.0000:03436
03437:+00012:+00094:+00065:000000.0000:03437
03438:+00024:+00113:+00059:000000.0000:03438
03439:+00004:+00122:-00004:000000.0000:03439
03440:-00018:+00138:+00004:000000.0000:03440
03441:+00008:+00128:+00044:000000.0000:03441
03442:+00004:+00114:+00024:000000.0000:03442
03443:+00012:+00154:+00000:000000.0000:03443
03444:+00029:+00126:-00015:000000.0000:03444
03445:+00045:+00103:+00048:000000.0000:03445
03446:+00054:+00126:+00031:000000.0000:03446
03447:+00000:+00135:-00013:000000.0000:03447
03448:+00010:+00147:-00020:000000.0000:03448
03449:-00003:+00152:-00004:000000.0000:03449
03450:-00007:+00083:+00012:000000.0000:03450
03451:-00010:+00100:+00054:000000.0000:03451
03452:-00002:+00120:+00040:000000.0000:03452
03453:+00050:+00113:+00018:000000.0000:03453
03454:+00063:+00127:+00008:000000.0000:03454
03455:+00031:+00086:+00038:000000.0000:03455
03456:+00007:+00099:+00054:000000.0000:03456
03457:-00020:+00113:-00016:000000.0000:03457
03458:-00020:+00095:-00014:000000.0000:03458
03459:+00020:+00084:+00041:000000.0000:03459
03460:+00015:+00081:+00040:000000.0000:03460
03461:+00048:+00105:+00024:000000.0000:03461
03462:+00028:+00070:+00019:000000.0000:03462
03463:+00041:+00072:+00035:000000.0000:03463
03464:+00032:+00079:+00067:000000.0000:03464
03465:+00016:+00073:+00046:000000.0000:03465
03466:+00011:+00076:+00026:000000.0000:03466
03467:+00010:+00043:+00016:000000.0000:03467
03468:-00014:+00061:+00013:000000.0000:03468
03469:+00005:+00028:+00014:000000.0000:03469
03470:+00005:+00051:+00049:000000.0000:03470
03471:-00015:+00047:+00042:000000.0000:03471
03472:+00001:+00030:+00028:000000.0000:03472
03473:+00017:+00032:+00029:000000.0000:03473
03474:+00052:+00032:+00015:000000.0000:03474
03475:+00028:+00012:+00041:000000.0000:03475
03476:+00017:+00020:+00056:000000.0000:03476
03477:-00001:+00012:+00008:000000.0000:03477
03478:+00001:-00005:+00037:000000.0000:03478
03479:-00005:-00004:+00051:000000.0000:03479
03480:+00002:-00010:+00054:000000.0000:03480
03481:+00009:-00020:+00039:000000.0000:03481
03482:+00006:-00018:+00033:000000.0000:03482
03483:-00015:-00022:+00053:000000.0000:03483
03484:-00013:-00012:+00044:000000.0000:03484
03485:-00001:-00011:+00041:000000.0000:03485
03486:-00003:-00039:+00063:000000.0000:03486
03487:-00002:-00032:+00033:000000.0000:03487
03488:+00010:-00042:-00016:000000.0000:03488
03489:+00001:-00045:+00039:000000.0000:03489
03490:+00011:-00060:+00049:000000.0000:03490
03491:+00014:-00065:+00017:000000.0000:03491
03492:+00022:-00059:+00011:000000.0000:03492
03493:+00009:-00082:+00035:000000.0000:03493
03494:+00002:-00080:+00016:000000.0000:03494
03495:+00000:-00097:+00015:000000.0000:03495
03496:+00010:-00077:+00036:000000.0000:03496
03497:+00017:-00100:+00025:000000.0000:03497
03498:+00025:-00091:+00012:000000.0000:03498
03499:+00021:-00099:+00025:000000.0000:03499
03500:+00013:-00076:+00052:000000.0000:03500
03501:+00015:-00116:+00052:000000.0000:03501
03502:+00022:-00112:+00026:000000.0000:03502
03503:-00015:-00113:+00038:000000.0000:03503
03504:-00019:-00110:+00046:000000.0000:03504
03505:-00016:-00087:+00054:000000.0000:03505
03506:-00014:-00102:-00002:000000.0000:03506
03507:+00006:-00100:+00035:000000.0000:03507
03508:-00016:-00089:+00051:000000.0000:03508
03509:-00004:-00110:+00010:000000.0000:03509
03510:-00001:-00088:-00002:000000.0000:03510
03511:-00001:-00097:+00020:000000.0000:03511
03512:+00010:-00106:+00027:000000.0000:03512
03513:+00017:-00076:+00023:000000.0000:03513
03514:+00013:-00097:+00019:000000.0000:03514
03515:+00002:-00091:+00012:000000.0000:03515
03516:-00013:-00089:+00032:000000.0000:03516
03517:+00008:-00106:+00011:000000.0000:03517
03518:+00021:-00113:+00015:000000.0000:03518
03519:+00036:-00099:+00023:000000.0000:03519
03520:+00049:-00083:+00017:000000.0000:03520
03521:+00020:-00098:+00005:000000.0000:03521
03522:+00008:-00085:+00008:000000.0000:03522
03523:+00020:-00057:+00023:000000.0000:03523
03524:-00018:-00085:+00038:000000.0000:03524
03525:-00020:-00049:-00001:000000.0000:03525
03526:+00006:-00043:+00020:000000.0000:03526
03527:+00019:-00057:+00015:000000.0000:03527
03528:+00024:-00031:+00019:000000.0000:03528
03529:+00014:-00056:+00002:000000.0000:03529
03530:+00002:-00055:+00000:000000.0000:03530
03531:+00002:-00029:+00022:000000.0000:03531
03532:-00020:-00037:+00020:000000.0000:03532
03533:-00009:-00037:-00018:000000.0000:03533
03534:-00030:-00013:-00022:000000.0000:03534
03535:-00009:-00024:-00032:000000.0000:03535
03536:-00017:+00000:+00003:000000.0000:03536
03537:-00003:-00025:-00021:000000.0000:03537
03538:+00020:-00011:-00022:000000.0000:03538
03539:+00001:-00009:-00029:000000.0000:03539
03540:+00001:+00004:-00017:000000.0000:03540
03541:+00018:+00004:-00014:000000.0000:03541
03542:+00021:+00011:-00036:000000.0000:03542
03543:-00003:+00014:+00005:000000.0000:03543
03544:-00013:+00009:-00004:000000.0000:03544
03545:+00010:+00013:-00036:000000.0000:03545
03546:-00003:+00021:-00011:000000.0000:03546
03547:+00008:+00021:-00015:000000.0000:03547
03548:+00000:+00036:+00002:000000.0000:03548
03549:+00009:+00045:-00030:000000.0000:03549
03550:+00008:+00050:-00027:000000.0000:03550
03551:-00004:+00043:-00034:000000.0000:03551
03552:+00010:+00040:-00026:000000.0000:03552
03553:-00001:+00044:-00050:000000.0000:03553
03554:+00024:+00081:-00018:000000.0000:03554
03555:+00021:+00053:-00011:000000.0000:03555
03556:+00006:+00056:-00027:000000.0000:03556
03557:+00000:+00066:-00018:000000.0000:03557
03558:+00007:+00079:-00012:000000.0000:03558
03559:+00003:+00081:-00051:000000.0000:03559
03560:-00016:+00078:-00062:000000.0000:03560
03561:-00016:+00096:-00030:000000.0000:03561
03562:+00009:+00093:-00024:000000.0000:03562
03563:+00007:+00069:-00037:000000.0000:03563
03564:-00001:+00086:-00022:000000.0000:03564
03565:+00011:+00083:-00017:000000.0000:03565
03566:+00022:+00093:-00046:000000.0000:03566
03567:+00000:+00097:-00041:000000.0000:03567
03568:+00007:+00083:-00033:000000.0000:03568
03569:+00018:+00093:-00015:000000.0000:03569
03570:+00000:+00096:-00060:000000.0000:03570
03571:+00018:+00080:-00054:000000.0000:03571
03572:+00002:+00068:-00022:000000.0000:03572
03573:+00001:+00043:-00022:000000.0000:03573
03574:+00021:+00051:-00037:000000.0000:03574
03575:+00013:+00079:-00044:000000.0000:03575
03576:+00013:+00046:+00004:000000.0000:03576
03577:+00010:+00039:-00017:000000.0000:03577
03578:+00001:+00041:-00042:000000.0000:03578
03579:+00009:+00023:-00023:000000.0000:03579
03580:+00021:+00007:-00011:000000.0000:03580
03581:+00016:+00014:-00046:000000.0000:03581
03582:+00028:-00007:-00020:000000.0000:03582
03583:+00049:-00008:+00000:000000.0000:03583
03584:+00048:+00032:-00010:000000.0000:03584
03585:+00039:-00006:-00040:000000.0000:03585
03586:+00001:+00015:-00032:000000.0000:03586
03587:+00009:+00015:-00010:000000.0000:03587
03588:+00006:-00007:-00023:000000.0000:03588
03589:-00004:+00014:-00052:000000.0000:03589
03590:-00002:-00022:-00025:000000.0000:03590
03591:+00025:-00001:-00024:000000.0000:03591
03592:+00016:-00001:-00045:000000.0000:03592
03593:+00014:+00000:-00051:000000.0000:03593
03594:+00024:-00037:-00017:000000.0000:03594
03595:+00021:-00015:+00004:000000.0000:03595
03596:+00020:-00040:-00019:000000.0000:03596
03597:-00002:-00042:-00036:000000.0000:03597
03598:-00004:-00046:-00025:000000.0000:03598
03599:+00021:-00069:-00026:000000.0000:03599
03600:+00020:-00095:-00052:000000.0000:03600
03601:+00000:-00083:-00062:000000.0000:03601
03602:-00003:-00088:-00041:000000.0000:03602
03603:+00009:-00116:-00047:000000.0000:03603
03604:+00000:-00104:-00038:000000.0000:03604
03605:+00000:-00108:-00042:000000.0000:03605
03606:+00022:-00109:-00034:000000.0000:03606
03607:+00014:-00120:+00002:000000.0000:03607
03608:+00022:-00125:-00018:000000.0000:03608
03609:+00012:-00146:-00030:000000.0000:03609
03610:+00022:-00138:-00029:000000.0000:03610
03611:+00034:-00142:-00019:000000.0000:03611
03612:+00011:-00161:-00024:000000.0000:03612
03613:+00021:-00163:-00051:000000.0000:03613
03614:+00012:-00151:-00036:000000.0000:03614
03615:+00022:-00140:-00034:000000.0000:03615
03616:+00021:-00149:-00028:000000.0000:03616
03617:+00015:-00172:-00024:000000.0000:03617
03618:+00016:-00140:-00031:000000.0000:03618
03619:+00027:-00173:-00007:000000.0000:03619
03620:+00029:-00160:-00014:000000.0000:03620
03621:+00036:-00159:-00032:000000.0000:03621
03622:+00022:-00136:-00034:000000.0000:03622
03623:+00003:-00158:-00014:000000.0000:03623
03624:-00021:-00147:-00030:000000.0000:03624
03625:-00044:-00159:-00033:000000.0000:03625
03626:-00011:-00129:-00014:000000.0000:03626
03627:+00007:-00107:-00017:000000.0000:03627
03628:+00014:-00136:-00014:000000.0000:03628
03629:+00033:-00132:-00035:000000.0000:03629
03630:+00024:-00126:-00021:000000.0000:03630
03631:+00008:-00128:-00018:000000.0000:03631
03632:-00019:-00102:-00032:000000.0000:03632
03633:-00012:-00107:-00018:000000.0000:03633
03634:-00035:-00100:+00003:000000.0000:03634
03635:-00023:-00098:-00017:000000.0000:03635
03636:-00025:-00091:-00015:000000.0000:03636
03637:-00003:-00112:+00016:000000.0000:03637
03638:+00053:-00057:+00059:000000.0000:03638
03639:+00054:-00079:+00056:000000.0000:03639
03640:+00017:-00085:+00042:000000.0000:03640
03641:+00010:-00044:+00063:000000.0000:03641
03642:-00014:-00059:+00067:000000.0000:03642
03643:-00019:-00074:+00030:000000.0000:03643
03644:+00007:-00045:+00016:000000.0000:03644
03645:-00001:-00065:+00051:000000.0000:03645
03646:+00020:-00054:+00036:000000.0000:03646
03647:+00014:-00048:-00008:000000.0000:03647
03648:+00026:-00046:+00018:000000.0000:03648
03649:+00044:-00024:+00011:000000.0000:03649
03650:+00048:-00025:-00006:000000.0000:03650
03651:+00044:-00034:-00010:000000.0000:03651
03652:+00018:-00014:-00002:000000.0000:03652
03653:+00007:-00018:+00014:000000.0000:03653
03654:-00014:+00001:-00012:000000.0000:03654
03655:-00030:-00018:-00016:000000.0000:03655
03656:-00013:+00001:-00002:000000.0000:03656
03657:+00003:+00001:+00008:000000.0000:03657
03658:+00002:+00011:-00004:000000.0000:03658
03659:+00022:+00033:+00016:000000.0000:03659
03660:+00012:+00045:+00037:000000.0000:03660
03661:+00011:+00023:+00049:000000.0000:03661
03662:+00001:+00043:+00047:000000.0000:03662
03663:+00025:+00066:+00051:000000.0000:03663
03664:+00000:+00042:+00044:000000.0000:03664
03665:+00034:+00078:+00048:000000.0000:03665
03666:+00029:+00068:+00048:000000.0000:03666
03667:+00029:+00075:+00065:000000.0000:03667
03668:+00026:+00070:+00063:000000.0000:03668
03669:+00034:+00092:+00056:000000.0000:03669
03670:+00023:+00089:+00070:000000.0000:03670
03671:+00008:+00128:+00046:000000.0000:03671
03672:-00015:+00126:+00068:000000.0000:03672
03673:-00016:+00120:+00085:000000.0000:03673
03674:-00017:+00089:+00035:000000.0000:03674
03675:+00002:+00086:+00021:000000.0000:03675
03676:+00010:+00127:-00002:000000.0000:03676
03677:+00051:+00129:-00004:000000.0000:03677
03678:+00050:+00152:-00033:000000.0000:03678
03679:+00037:+00115:-00013:000000.0000:03679
03680:+00010:+00140:+00007:000000.0000:03680
03681:+00016:+00118:-00001:000000.0000:03681
03682:+00012:+00104:+00005:000000.0000:03682
03683:+00036:+00128:+00011:000000.0000:03683
03684:+00036:+00113:+00032:000000.0000:03684
03685:+00012:+00133:-00002:000000.0000:03685
03686:-00004:+00112:+00001:000000.0000:03686
03687:+00007:+00102:-00001:000000.0000:03687
03688:-00002:+00107:+00050:000000.0000:03688
03689:+00017:+00107:+00051:000000.0000:03689
03690:+00028:+00074:+00009:000000.0000:03690
03691:+00053:+00121:+00014:000000.0000:03691
03692:+00055:+00101:+00068:000000.0000:03692
03693:+00027:+00098:+00027:000000.0000:03693
03694:-00003:+00107:-00004:000000.0000:03694
03695:-00005:+00095:+00054:000000.0000:03695
03696:+00025:+00082:+00060:000000.0000:03696
03697:+00038:+00090:+00048:000000.0000:03697
03698:+00028:+00094:+00025:000000.0000:03698
03699:+00031:+00096:+00041:000000.0000:03699
03700:+00039:+00093:+00037:000000.0000:03700
03701:+00016:+00080:+00006:000000.0000:03701
03702:+00012:+00064:+00027:000000.0000:03702
03703:+00014:+00072:+00025:000000.0000:03703
03704:+00020:+00061:+00032:000000.0000:03704
03705:+00001:+00040:-00020:000000.0000:03705
03706:+00012:+00053:+00002:000000.0000:03706
03707:+00017:+00047:+00028:000000.0000:03707
03708:+00036:+00045:+00011:000000.0000:03708
03709:+00016:+00041:+00013:000000.0000:03709
03710:+00024:+00027:+00053:000000.0000:03710
03711:+00023:+00047:+00044:000000.0000:03711
03712:+00023:+00027:+00050:000000.0000:03712
03713:+00002:+00012:+00031:000000.0000:03713
03714:+00002:+00006:+00026:000000.0000:03714
03715:+00021:+00009:+00036:000000.0000:03715
03716:+00020:-00006:+00031:000000.0000:03716
03717:-00001:+00017:+00026:000000.0000:03717
03718:+00018:-00001:+00053:000000.0000:03718
03719:+00020:-00034:+00047:000000.0000:03719
03720:+00020:-00025:+00028:000000.0000:03720
03721:+00033:-00040:+00030:000000.0000:03721
03722:+00016:-00029:+00049:000000.0000:03722
03723:+00030:-00053:+00051:000000.0000:03723
03724:+00029:-00030:+00048:000000.0000:03724
03725:+00017:-00064:+00051:000000.0000:03725
03726:+00024:-00053:+00025:000000.0000:03726
03727:+00024:-00082:+00047:000000.0000:03727
03728:-00004:-00063:+00040:000000.0000:03728
03729:+00021:-00064:+00053:000000.0000:03729
03730:+00019:-00073:+00027:000000.0000:03730
03731:+00018:-00072:+00053:000000.0000:03731
03732:+00014:-00062:+00041:000000.0000:03732
03733:+00014:-00100:+00038:000000.0000:03733
03734:+00020:-00090:+00010:000000.0000:03734
03735:+00012:-00097:+00033:000000.0000:03735
03736:+00015:-00089:+00041:000000.0000:03736
03737:+00022:-00089:+00027:000000.0000:03737
03738:+00015:-00076:+00037:000000.0000:03738
03739:-00004:-00100:+00016:000000.0000:03739
03740:+00000:-00094:+00035:000000.0000:03740
03741:+00015:-00088:+00024:000000.0000:03741
03742:+00020:-00111:+00032:000000.0000:03742
03743:+00020:-00117:-00003:000000.0000:03743
03744:+00014:-00102:+00017:000000.0000:03744
03745:+00018:-00101:+00026:000000.0000:03745
03746:+00010:-00111:+00020:000000.0000:03746
03747:+00015:-00100:-00003:000000.0000:03747
03748:+00002:-00110:+00012:000000.0000:03748
03749:+00008:-00112:+00022:000000.0000:03749
03750:+00005:-00115:+00016:000000.0000:03750
03751:+00001:-00087:+00038:000000.0000:03751
03752:+00020:-00087:+00033:000000.0000:03752
03753:+00023:-00075:-00001:000000.0000:03753
03754:+00005:-00093:-00016:000000.0000:03754
03755:-00016:-00096:+00012:000000.0000:03755
03756:-00020:-00075:+00025:000000.0000:03756
03757:-00011:-00100:-00005:000000.0000:03757
03758:-00029:-00078:+00017:000000.0000:03758
03759:+00004:-00087:+00023:000000.0000:03759
03760:-00001:-00071:+00013:000000.0000:03760
03761:+00018:-00080:+00012:000000.0000:03761
03762:-00015:-00079:+00008:000000.0000:03762
03763:-00003:-00059:-00003:000000.0000:03763
03764:-00004:-00065:+00026:000000.0000:03764
03765:-00017:-00056:+00028:000000.0000:03765
03766:-00003:-00045:-00017:000000.0000:03766
03767:+00006:-00033:-00016:000000.0000:03767
03768:-00019:-00030:-00008:000000.0000:03768
03769:+00006:-00055:-00020:000000.0000:03769
03770:-00018:-00016:-00014:000000.0000:03770
03771:+00008:-00016:-00007:000000.0000:03771
03772:+00009:-00039:-00031:000000.0000:03772
03773:+00008:-00015:-00027:000000.0000:03773
03774:+00002:-00024:-00032:000000.0000:03774
03775:+00024:-00018:-00020:000000.0000:03775
03776:+00021:+00003:-00026:000000.0000:03776
03777:+00010:-00003:-00041:000000.0000:03777
03778:+00009:-00019:-00009:000000.0000:03778
03779:-00004:+00018:-00020:000000.0000:03779
03780:-00004:+00007:-00044:000000.0000:03780
03781:+00024:+00015:-00008:000000.0000:03781
03782:+00016:+00010:-00020:000000.0000:03782
03783:+00011:+00012:-00032:000000.0000:03783
03784:+00024:+00050:-00008:000000.0000:03784
03785:+00020:+00034:-00011:000000.0000:03785
03786:+00007:+00033:-00022:000000.0000:03786
03787:+00005:+00050:-00009:000000.0000:03787
03788:-00013:+00063:+00006:000000.0000:03788
03789:-00016:+00043:-00009:000000.0000:03789
03790:-00020:+00061:-00047:000000.0000:03790
03791:-00006:+00054:+00001:000000.0000:03791
03792:+00004:+00042:+00003:000000.0000:03792
03793:-00016:+00043:-00045:000000.0000:03793
03794:-00020:+00066:-00022:000000.0000:03794
03795:-00016:+00052:-00002:000000.0000:03795
03796:-00013:+00068:-00019:000000.0000:03796
03797:-00017:+00070:-00049:000000.0000:03797
03798:-00014:+00091:-00032:000000.0000:03798
03799:+00002:+00074:-00009:000000.0000:03799
03800:-00001:+00059:-00050:000000.0000:03800
03801:+00001:+00072:-00023:000000.0000:03801
03802:-00002:+00074:-00019:000000.0000:03802
03803:+00012:+00081:-00028:000000.0000:03803
03804:+00013:+00072:-00051:000000.0000:03804
03805:+00025:+00088:-00045:000000.0000:03805
03806:+00013:+00077:-00034:000000.0000:03806
03807:+00001:+00072:-00028:000000.0000:03807
03808:-00015:+00084:-00041:000000.0000:03808
03809:+00004:+00057:-00036:000000.0000:03809
03810:+00008:+00058:-00032:000000.0000:03810
03811:+00019:+00063:-00031:000000.0000:03811
03812:+00012:+00062:-00033:000000.0000:03812
03813:+00018:+00044:-00034:000000.0000:03813
03814:+00014:+00044:-00046:000000.0000:03814
03815:+00002:+00050:-00031:000000.0000:03815
03816:+00004:+00028:-00019:000000.0000:03816
03817:+00005:+00029:-00036:000000.0000:03817
03818:-00003:+00020:-00026:000000.0000:03818
03819:+00030:+00007:-00033:000000.0000:03819
03820:+00068:+00019:-00026:000000.0000:03820
03821:+00057:-00010:-00081:000000.0000:03821
03822:+00045:-00049:-00075:000000.0000:03822
03823:+00040:-00024:-00044:000000.0000:03823
03824:+00016:+00003:-00042:000000.0000:03824
03825:+00019:-00020:-00066:000000.0000:03825
03826:+00003:-00007:-00044:000000.0000:03826
03827:-00011:+00003:-00023:000000.0000:03827
03828:-00046:+00020:-00038:000000.0000:03828
03829:-00030:-00010:-00075:000000.0000:03829
03830:-00010:-00012:-00027:000000.0000:03830
03831:-00004:-00024:+00003:000000.0000:03831
03832:+00004:-00016:+00019:000000.0000:03832
03833:-00029:-00015:-00049:000000.0000:03833
03834:-00032:-00040:-00043:000000.0000:03834
03835:-00009:-00042:-00033:000000.0000:03835
03836:-00034:-00082:-00021:000000.0000:03836
03837:-00034:-00080:-00010:000000.0000:03837
03838:-00017:-00090:-00029:000000.0000:03838
03839:+00007:-00113:-00050:000000.0000:03839
03840:+00031:-00115:-00055:000000.0000:03840
03841:+00056:-00115:-00065:000000.0000:03841
03842:+00066:-00105:-00046:000000.0000:03842
03843:+00046:-00128:-00044:000000.0000:03843
03844:+00051:-00131:-00076:000000.0000:03844
03845:+00037:-00129:-00032:000000.0000:03845
03846:+00019:-00143:+00003:000000.0000:03846
03847:+00005:-00145:-00014:000000.0000:03847
03848:-00010:-00143:-00050:000000.0000:03848
03849:-00032:-00145:-00026:000000.0000:03849
03850:-00012:-00157:-00006:000000.0000:03850
03851:-00006:-00151:-00019:000000.0000:03851
03852:-00035:-00150:-00020:000000.0000:03852
03853:-00030:-00173:+00003:000000.0000:03853
03854:-00031:-00172:-00008:000000.0000:03854
03855:-00001:-00141:-00032:000000.0000:03855
03856:+00025:-00147:-00014:000000.0000:03856
03857:+00026:-00147:-00007:000000.0000:03857
03858:+00051:-00148:-00007:000000.0000:03858
03859:+00045:-00105:-00021:000000.0000:03859
03860:+00043:-00120:-00029:000000.0000:03860
03861:+00053:-00148:-00049:000000.0000:03861
03862:+00036:-00137:-00047:000000.0000:03862
03863:+00017:-00138:-00048:000000.0000:03863
03864:+00014:-00121:-00038:000000.0000:03864
03865:+00006:-00147:-00058:000000.0000:03865
03866:-00006:-00145:-00067:000000.0000:03866
03867:-00033:-00143:-00047:000000.0000:03867
03868:-00007:-00121:-00036:000000.0000:03868
03869:-00007:-00142:-00022:000000.0000:03869
03870:-00006:-00093:-00029:000000.0000:03870
03871:-00034:-00100:-00015:000000.0000:03871
03872:-00026:-00126:-00014:000000.0000:03872
03873:-00047:-00063:+00005:000000.0000:03873
03874:-00013:-00117:+00024:000000.0000:03874
03875:+00012:-00114:+00029:000000.0000:03875
03876:+00032:-00056:+00049:000000.0000:03876
03877:+00068:-00083:+00063:000000.0000:03877
03878:+00071:-00081:+00051:000000.0000:03878
03879:+00050:-00058:+00029:000000.0000:03879
03880:+00011:-00068:+00038:000000.0000:03880
03881:+00021:-00070:+00077:000000.0000:03881
03882:-00030:-00065:+00098:000000.0000:03882
03883:-00013:-00065:+00045:000000.0000:03883
03884:+00011:-00041:+00014:000000.0000:03884
03885:+00031:-00040:+00025:000000.0000:03885
03886:+00055:-00030:+00004:000000.0000:03886
03887:+00042:-00039:+00003:000000.0000:03887
03888:+00025:-00033:+00015:000000.0000:03888
03889:-00035:-00010:-00002:000000.0000:03889
03890:-00038:+00015:-00024:000000.0000:03890
03891:-00037:+00015:-00010:000000.0000:03891
03892:-00012:+00031:+00008:000000.0000:03892
03893:-00015:+00031:-00014:000000.0000:03893
03894:+00037:+00023:-00025:000000.0000:03894
03895:+00050:+00024:-00031:000000.0000:03895
03896:+00029:+00025:-00025:000000.0000:03896
03897:+00026:+00022:-00025:000000.0000:03897
03898:+00016:+00027:-00007:000000.0000:03898
03899:+00023:+00054:+00011:000000.0000:03899
03900:-00020:+00050:+00010:000000.0000:03900
03901:-00006:+00042:+00021:000000.0000:03901
03902:-00012:+00067:+00052:000000.0000:03902
03903:-00015:+00064:+00052:000000.0000:03903
03904:-00014:+00071:+00048:000000.0000:03904
03905:-00017:+00075:+00065:000000.0000:03905
03906:-00027:+00037:+00047:000000.0000:03906
03907:-00025:+00053:+00054:000000.0000:03907
03908:-00030:+00057:+00030:000000.0000:03908
03909:-00008:+00114:+00040:000000.0000:03909
03910:+00008:+00098:+00029:000000.0000:03910
03911:+00000:+00093:+00021:000000.0000:03911
03912:+00016:+00112:+00010:000000.0000:03912
03913:+00049:+00114:+00057:000000.0000:03913
03914:+00049:+00137:+00032:000000.0000:03914
03915:+00043:+00089:-00019:000000.0000:03915
03916:+00046:+00114:-00002:000000.0000:03916
03917:+00052:+00115:+00002:000000.0000:03917
03918:+00024:+00116:-00051:000000.0000:03918
03919:-00002:+00151:-00051:000000.0000:03919
03920:+00009:+00124:+00008:000000.0000:03920
03921:-00003:+00086:+00022:000000.0000:03921
03922:-00005:+00100:+00006:000000.0000:03922
03923:+00006:+00099:+00001:000000.0000:03923
03924:+00022:+00115:+00006:000000.0000:03924
03925:+00002:+00116:+00018:000000.0000:03925
03926:+00009:+00113:+00037:000000.0000:03926
03927:-00031:+00122:+00035:000000.0000:03927
03928:-00036:+00106:-00005:000000.0000:03928
03929:-00020:+00106:+00021:000000.0000:03929
03930:+00035:+00068:+00044:000000.0000:03930
03931:+00049:+00109:+00041:000000.0000:03931
03932:+00031:+00100:+00030:000000.0000:03932
03933:+00034:+00106:+00038:000000.0000:03933
03934:+00010:+00091:+00029:000000.0000:03934
03935:+00034:+00096:+00053:000000.0000:03935
03936:+00015:+00109:+00058:000000.0000:03936
03937:+00019:+00082:+00024:000000.0000:03937
03938:+00015:+00073:-00003:000000.0000:03938
03939:+00016:+00058:+00024:000000.0000:03939
03940:+00025:+00075:+00030:000000.0000:03940
03941:+00014:+00078:+00035:000000.0000:03941
03942:-00020:+00054:-00005:000000.0000:03942
03943:-00033:+00056:+00039:000000.0000:03943
03944:-00007:+00039:+00034:000000.0000:03944
03945:-00016:+00044:-00005:000000.0000:03945
03946:+00002:+00048:+00038:000000.0000:03946
03947:+00002:+00024:+00040:000000.0000:03947
03948:+00014:+00045:+00011:000000.0000:03948
03949:+00020:+00010:+00009:000000.0000:03949
03950:+00002:+00013:+00047:000000.0000:03950
03951:+00000:+00032:+00045:000000.0000:03951
03952:+00006:-00009:+00032:000000.0000:03952
03953:-00001:-00007:+00039:000000.0000:03953
03954:-00014:+00009:+00068:000000.0000:03954
03955:-00019:+00002:+00025:000000.0000:03955
03956:-00008:+00000:+00039:000000.0000:03956
03957:-00009:-00002:+00048:000000.0000:03957
03958:-00020:-00013:+00045:000000.0000:03958
03959:-00030:-00038:+00034:000000.0000:03959
03960:-00010:-00015:+00015:000000.0000:03960
03961:-00006:-00054:+00041:000000.0000:03961
03962:-00011:-00052:+00014:000000.0000:03962
03963:-00003:-00043:+00010:000000.0000:03963
03964:+00008:-00059:+00036:000000.0000:03964
03965:+00001:-00057:+00015:000000.0000:03965
03966:+00019:-00058:+00022:000000.0000:03966
03967:+00002:-00057:+00020:000000.0000:03967
03968:+00009:-00063:+00038:000000.0000:03968
03969:+00007:-00081:+00020:000000.0000:03969
03970:-00004:-00073:+00015:000000.0000:03970
03971:-00003:-00100:+00015:000000.0000:03971
03972:+00022:-00097:+00015:000000.0000:03972
03973:+00024:-00077:+00014:000000.0000:03973
03974:+00020:-00077:+00010:000000.0000:03974
03975:-00005:-00093:+00028:000000.0000:03975
03976:+00002:-00098:+00037:000000.0000:03976
03977:-00014:-00077:+00045:000000.0000:03977
03978:-00008:-00078:+00050:000000.0000:03978
03979:-00012:-00101:+00010:000000.0000:03979
03980:-00012:-00097:+00038:000000.0000:03980
03981:-00016:-00096:+00047:000000.0000:03981
03982:-00007:-00116:+00033:000000.0000:03982
03983:-00016:-00097:+00037:000000.0000:03983
03984:+00003:-00089:+00033:000000.0000:03984
03985:+00005:-00111:+00038:000000.0000:03985
03986:-00002:-00102:+00012:000000.0000:03986
03987:+00007:-00111:+00012:000000.0000:03987
03988:+00005:-00101:+00022:000000.0000:03988
03989:+00003:-00102:-00002:000000.0000:03989
03990:+00009:-00101:-00014:000000.0000:03990
03991:+00000:-00092:+00020:000000.0000:03991
03992:-00004:-00088:-00005:000000.0000:03992
03993:+00018:-00087:+00001:000000.0000:03993
03994:+00018:-00080:-00003:000000.0000:03994
03995:+00021:-00078:+00000:000000.0000:03995
03996:-00004:-00075:-00015:000000.0000:03996
03997:+00002:-00081:-00003:000000.0000:03997
03998:-00029:-00098:+00010:000000.0000:03998
03999:-00012:-00058:-00015:000000.0000:03999
04000:-00007:-00061:+00002:000000.0000:04000
