# Supplementary material for: Suboptimal Omnidirectional Wheel Design and Implementation
Source: Sensors (Basel). 2021 Jan 28;21(3):865. doi: 10.3390/s21030865 (PMC7865864; doi:10.3390/s21030865)
Supplement: Supplementary file 1 [file sensors-21-00865-s001.zip › 6.-Data 6 Files APR02 With Suboptimal Wheel ACZ/ACDATA05.TXT]

01001:+00019:+00001:+00040:000000.0000:01001
01002:-00017:-00060:+00039:000000.0000:01002
01003:-00057:-00047:-00036:000000.0000:01003
01004:-00039:-00033:-00071:000000.0000:01004
01005:-00031:-00045:-00041:000000.0000:01005
01006:-00003:-00077:-00018:000000.0000:01006
01007:-00007:-00107:-00022:000000.0000:01007
01008:+00016:-00100:+00036:000000.0000:01008
01009:+00073:-00168:+00095:000000.0000:01009
01010:+00085:-00206:+00005:000000.0000:01010
01011:+00058:-00184:-00037:000000.0000:01011
01012:+00003:-00227:+00011:000000.0000:01012
01013:-00018:-00249:-00015:000000.0000:01013
01014:-00069:-00242:-00009:000000.0000:01014
01015:-00115:-00241:+00052:000000.0000:01015
01016:-00119:-00253:+00047:000000.0000:01016
01017:-00075:-00222:+00005:000000.0000:01017
01018:+00004:-00224:-00053:000000.0000:01018
01019:+00033:-00168:+00046:000000.0000:01019
01020:+00048:-00138:+00065:000000.0000:01020
01021:+00043:-00112:-00026:000000.0000:01021
01022:+00016:-00064:-00011:000000.0000:01022
01023:+00006:-00060:+00057:000000.0000:01023
01024:-00023:-00024:+00010:000000.0000:01024
01025:-00007:-00027:-00067:000000.0000:01025
01026:+00050:+00003:-00062:000000.0000:01026
01027:+00119:-00004:+00010:000000.0000:01027
01028:+00090:-00008:-00011:000000.0000:01028
01029:+00049:+00046:-00035:000000.0000:01029
01030:-00010:+00004:-00021:000000.0000:01030
01031:-00020:+00020:-00032:000000.0000:01031
01032:-00041:+00020:-00023:000000.0000:01032
01033:-00061:+00027:-00033:000000.0000:01033
01034:-00064:+00008:-00010:000000.0000:01034
01035:-00075:+00058:-00018:000000.0000:01035
01036:-00058:+00006:-00006:000000.0000:01036
01037:-00046:+00060:-00014:000000.0000:01037
01038:-00021:+00041:+00007:000000.0000:01038
01039:+00017:+00048:+00020:000000.0000:01039
01040:+00051:+00062:+00040:000000.0000:01040
01041:+00052:+00064:+00016:000000.0000:01041
01042:-00002:+00104:+00013:000000.0000:01042
01043:-00010:+00079:+00004:000000.0000:01043
01044:-00034:+00082:-00002:000000.0000:01044
01045:+00023:+00124:+00018:000000.0000:01045
01046:+00033:+00122:+00022:000000.0000:01046
01047:+00058:+00099:-00007:000000.0000:01047
01048:+00072:+00121:-00042:000000.0000:01048
01049:+00058:+00113:-00017:000000.0000:01049
01050:+00015:+00123:-00028:000000.0000:01050
01051:-00029:+00124:-00073:000000.0000:01051
01052:-00042:+00095:-00037:000000.0000:01052
01053:-00020:+00104:-00042:000000.0000:01053
01054:-00031:+00109:-00041:000000.0000:01054
01055:-00021:+00104:-00075:000000.0000:01055
01056:+00010:+00120:-00040:000000.0000:01056
01057:+00027:+00136:-00008:000000.0000:01057
01058:+00000:+00166:-00032:000000.0000:01058
01059:+00027:+00172:-00023:000000.0000:01059
01060:+00035:+00179:-00015:000000.0000:01060
01061:+00037:+00177:+00007:000000.0000:01061
01062:+00023:+00175:-00014:000000.0000:01062
01063:-00014:+00178:-00010:000000.0000:01063
01064:-00021:+00134:-00027:000000.0000:01064
01065:-00008:-00022:-00031:000000.0000:01065
01066:+00012:-00139:+00027:000000.0000:01066
01067:+00000:-00146:+00029:000000.0000:01067
01068:-00014:-00059:+00028:000000.0000:01068
01069:-00039:-00074:-00052:000000.0000:01069
01070:-00018:+00018:-00114:000000.0000:01070
01071:+00037:+00134:-00084:000000.0000:01071
01072:+00069:+00012:-00089:000000.0000:01072
01073:+00072:-00053:-00123:000000.0000:01073
01074:+00046:-00075:-00105:000000.0000:01074
01075:+00025:-00159:+00010:000000.0000:01075
01076:+00023:-00202:-00001:000000.0000:01076
01077:-00003:-00141:-00017:000000.0000:01077
01078:-00022:-00135:-00006:000000.0000:01078
01079:-00034:-00092:-00019:000000.0000:01079
01080:-00064:-00066:-00027:000000.0000:01080
01081:-00060:-00068:+00076:000000.0000:01081
01082:-00033:-00044:+00126:000000.0000:01082
01083:+00031:-00062:+00116:000000.0000:01083
01084:+00103:-00098:+00042:000000.0000:01084
01085:+00121:-00068:+00069:000000.0000:01085
01086:+00129:-00058:+00040:000000.0000:01086
01087:+00023:-00017:-00045:000000.0000:01087
01088:-00006:-00036:-00072:000000.0000:01088
01089:-00056:-00010:-00023:000000.0000:01089
01090:-00058:+00079:+00025:000000.0000:01090
01091:-00020:+00053:+00027:000000.0000:01091
01092:+00023:+00022:+00009:000000.0000:01092
01093:+00069:-00007:+00049:000000.0000:01093
01094:+00052:-00030:+00096:000000.0000:01094
01095:+00036:-00055:+00078:000000.0000:01095
01096:+00036:-00049:+00055:000000.0000:01096
01097:+00021:-00015:+00056:000000.0000:01097
01098:+00022:-00005:+00004:000000.0000:01098
01099:-00045:-00033:-00037:000000.0000:01099
01100:-00042:-00088:-00044:000000.0000:01100
01101:-00072:-00061:-00017:000000.0000:01101
01102:+00010:-00125:+00007:000000.0000:01102
01103:+00047:-00161:+00025:000000.0000:01103
01104:+00115:-00135:+00035:000000.0000:01104
01105:+00089:-00203:-00063:000000.0000:01105
01106:+00083:-00217:-00079:000000.0000:01106
01107:-00026:-00227:-00043:000000.0000:01107
01108:-00121:-00255:+00048:000000.0000:01108
01109:-00127:-00213:+00066:000000.0000:01109
01110:-00133:-00243:+00040:000000.0000:01110
01111:-00024:-00190:+00069:000000.0000:01111
01112:+00041:-00179:+00065:000000.0000:01112
01113:+00114:-00181:+00074:000000.0000:01113
01114:+00117:-00093:+00076:000000.0000:01114
01115:+00090:-00121:+00051:000000.0000:01115
01116:+00023:-00059:+00022:000000.0000:01116
01117:-00071:-00059:-00011:000000.0000:01117
01118:-00098:-00063:-00032:000000.0000:01118
01119:-00069:-00004:-00075:000000.0000:01119
01120:+00015:+00004:-00051:000000.0000:01120
01121:+00087:+00006:-00025:000000.0000:01121
01122:+00135:+00004:-00064:000000.0000:01122
01123:+00091:+00008:-00076:000000.0000:01123
01124:+00088:+00012:-00038:000000.0000:01124
01125:+00018:+00027:-00046:000000.0000:01125
01126:-00048:-00022:-00009:000000.0000:01126
01127:-00055:-00028:-00048:000000.0000:01127
01128:-00063:+00055:-00036:000000.0000:01128
01129:-00021:-00046:-00043:000000.0000:01129
01130:-00009:+00008:-00014:000000.0000:01130
01131:+00007:+00104:-00001:000000.0000:01131
01132:-00040:+00006:+00009:000000.0000:01132
01133:-00040:+00036:-00017:000000.0000:01133
01134:-00012:+00120:+00039:000000.0000:01134
01135:+00057:+00119:+00063:000000.0000:01135
01136:+00053:+00074:-00041:000000.0000:01136
01137:+00018:+00142:-00023:000000.0000:01137
01138:+00018:+00068:+00114:000000.0000:01138
01139:+00002:+00084:+00050:000000.0000:01139
01140:-00007:+00112:-00008:000000.0000:01140
01141:-00027:+00117:+00029:000000.0000:01141
01142:-00016:+00150:+00085:000000.0000:01142
01143:-00017:+00078:-00028:000000.0000:01143
01144:+00007:+00110:-00068:000000.0000:01144
01145:+00013:+00125:-00016:000000.0000:01145
01146:-00004:+00066:-00018:000000.0000:01146
01147:-00022:+00080:-00152:000000.0000:01147
01148:-00029:+00084:-00128:000000.0000:01148
01149:+00024:+00081:-00031:000000.0000:01149
01150:+00013:+00099:-00059:000000.0000:01150
01151:+00037:+00120:-00088:000000.0000:01151
01152:+00066:+00130:-00024:000000.0000:01152
01153:+00100:+00169:+00006:000000.0000:01153
01154:+00109:+00169:-00017:000000.0000:01154
01155:+00075:+00161:-00009:000000.0000:01155
01156:+00064:+00200:+00023:000000.0000:01156
01157:+00060:+00100:+00004:000000.0000:01157
01158:+00032:+00026:+00002:000000.0000:01158
01159:-00011:-00097:+00081:000000.0000:01159
01160:-00037:-00079:+00103:000000.0000:01160
01161:-00108:-00092:+00014:000000.0000:01161
01162:-00169:-00076:-00063:000000.0000:01162
01163:-00149:-00067:-00066:000000.0000:01163
01164:-00081:+00111:-00077:000000.0000:01164
01165:-00037:+00060:-00093:000000.0000:01165
01166:-00006:-00032:-00102:000000.0000:01166
01167:+00082:-00094:-00106:000000.0000:01167
01168:+00109:-00161:-00016:000000.0000:01168
01169:+00119:-00173:-00012:000000.0000:01169
01170:+00070:-00153:-00081:000000.0000:01170
01171:+00018:-00045:+00012:000000.0000:01171
01172:+00002:-00055:+00063:000000.0000:01172
01173:-00056:-00038:+00018:000000.0000:01173
01174:-00055:-00037:+00031:000000.0000:01174
01175:-00045:-00028:+00107:000000.0000:01175
01176:+00054:-00020:+00173:000000.0000:01176
01177:+00084:-00040:+00068:000000.0000:01177
01178:+00088:-00025:+00049:000000.0000:01178
01179:+00053:-00044:+00078:000000.0000:01179
01180:-00031:+00002:-00013:000000.0000:01180
01181:-00051:+00011:-00075:000000.0000:01181
01182:-00087:+00036:-00058:000000.0000:01182
01183:-00078:+00088:+00068:000000.0000:01183
01184:-00046:+00042:+00064:000000.0000:01184
01185:+00045:+00025:+00008:000000.0000:01185
01186:+00123:-00021:+00046:000000.0000:01186
01187:+00139:-00057:+00114:000000.0000:01187
01188:+00116:-00011:+00072:000000.0000:01188
01189:+00011:-00044:+00018:000000.0000:01189
01190:-00074:-00026:+00003:000000.0000:01190
01191:-00111:-00057:+00000:000000.0000:01191
01192:-00113:-00068:+00010:000000.0000:01192
01193:-00053:-00045:-00030:000000.0000:01193
01194:-00032:-00188:-00004:000000.0000:01194
01195:-00011:-00166:-00047:000000.0000:01195
01196:+00041:-00150:-00043:000000.0000:01196
01197:+00016:-00242:-00010:000000.0000:01197
01198:+00006:-00223:-00021:000000.0000:01198
01199:-00048:-00228:-00010:000000.0000:01199
01200:-00045:-00198:+00086:000000.0000:01200
01201:-00007:-00237:+00064:000000.0000:01201
01202:+00054:-00208:+00041:000000.0000:01202
01203:+00076:-00185:+00061:000000.0000:01203
01204:+00090:-00121:+00118:000000.0000:01204
01205:+00046:-00145:+00102:000000.0000:01205
01206:+00021:-00150:+00033:000000.0000:01206
01207:+00005:-00050:+00111:000000.0000:01207
01208:+00028:-00091:+00148:000000.0000:01208
01209:-00011:-00066:+00021:000000.0000:01209
01210:-00015:-00070:-00041:000000.0000:01210
01211:-00011:-00033:-00004:000000.0000:01211
01212:+00037:-00029:+00021:000000.0000:01212
01213:+00045:-00009:-00088:000000.0000:01213
01214:+00045:+00032:-00088:000000.0000:01214
01215:+00053:+00016:-00030:000000.0000:01215
01216:+00043:+00019:-00041:000000.0000:01216
01217:+00013:-00006:-00068:000000.0000:01217
01218:-00044:-00011:-00053:000000.0000:01218
01219:-00044:+00046:+00016:000000.0000:01219
01220:-00062:+00060:+00014:000000.0000:01220
01221:-00040:+00027:-00007:000000.0000:01221
01222:-00044:+00084:+00029:000000.0000:01222
01223:-00004:+00108:+00115:000000.0000:01223
01224:-00016:+00067:+00062:000000.0000:01224
01225:+00007:+00072:+00052:000000.0000:01225
01226:+00014:+00114:+00103:000000.0000:01226
01227:+00047:+00094:+00131:000000.0000:01227
01228:+00056:+00071:+00039:000000.0000:01228
01229:+00039:+00120:+00041:000000.0000:01229
01230:+00018:+00121:+00109:000000.0000:01230
01231:+00023:+00105:+00051:000000.0000:01231
01232:+00004:+00087:+00012:000000.0000:01232
01233:+00007:+00123:+00062:000000.0000:01233
01234:+00001:+00087:+00028:000000.0000:01234
01235:+00058:+00078:-00027:000000.0000:01235
01236:+00045:+00123:-00031:000000.0000:01236
01237:+00037:+00103:+00001:000000.0000:01237
01238:+00011:+00124:-00007:000000.0000:01238
01239:+00008:+00071:-00086:000000.0000:01239
01240:+00026:+00105:-00049:000000.0000:01240
01241:+00069:+00109:-00032:000000.0000:01241
01242:+00082:+00063:-00062:000000.0000:01242
01243:+00085:+00126:-00066:000000.0000:01243
01244:+00088:+00139:-00047:000000.0000:01244
01245:+00031:+00135:-00033:000000.0000:01245
01246:+00015:+00100:-00007:000000.0000:01246
01247:+00027:+00122:+00007:000000.0000:01247
01248:+00055:+00139:+00063:000000.0000:01248
01249:+00053:+00070:+00037:000000.0000:01249
01250:+00033:+00094:-00010:000000.0000:01250
01251:+00003:+00033:-00004:000000.0000:01251
01252:-00023:+00018:+00029:000000.0000:01252
01253:-00091:-00021:+00053:000000.0000:01253
01254:-00133:-00060:-00058:000000.0000:01254
01255:-00126:+00006:-00054:000000.0000:01255
01256:-00086:+00060:-00020:000000.0000:01256
01257:-00037:-00058:-00072:000000.0000:01257
01258:-00020:-00085:-00137:000000.0000:01258
01259:-00021:-00014:-00071:000000.0000:01259
01260:-00003:-00105:+00020:000000.0000:01260
01261:-00014:-00110:-00047:000000.0000:01261
01262:+00030:-00143:-00039:000000.0000:01262
01263:+00062:-00120:+00060:000000.0000:01263
01264:+00071:-00120:+00049:000000.0000:01264
01265:+00018:-00131:-00006:000000.0000:01265
01266:-00029:-00020:+00015:000000.0000:01266
01267:-00034:-00017:+00137:000000.0000:01267
01268:-00048:-00053:+00148:000000.0000:01268
01269:-00001:+00014:+00115:000000.0000:01269
01270:+00051:-00026:+00127:000000.0000:01270
01271:+00101:-00013:+00109:000000.0000:01271
01272:+00108:+00045:+00023:000000.0000:01272
01273:+00105:-00003:+00044:000000.0000:01273
01274:+00052:+00039:+00097:000000.0000:01274
01275:-00022:+00009:+00084:000000.0000:01275
01276:-00040:+00005:+00016:000000.0000:01276
01277:-00044:+00029:+00071:000000.0000:01277
01278:-00012:-00002:+00068:000000.0000:01278
01279:+00027:+00000:+00053:000000.0000:01279
01280:+00035:-00051:+00069:000000.0000:01280
01281:+00035:-00076:+00041:000000.0000:01281
01282:+00042:-00096:+00006:000000.0000:01282
01283:-00025:-00069:+00015:000000.0000:01283
01284:-00108:-00096:+00042:000000.0000:01284
01285:-00124:-00132:-00057:000000.0000:01285
01286:-00084:-00097:-00069:000000.0000:01286
01287:-00044:-00203:-00030:000000.0000:01287
01288:-00017:-00199:-00009:000000.0000:01288
01289:-00016:-00172:-00024:000000.0000:01289
01290:-00009:-00228:-00011:000000.0000:01290
01291:-00020:-00201:+00069:000000.0000:01291
01292:-00026:-00255:+00072:000000.0000:01292
01293:+00037:-00204:+00075:000000.0000:01293
01294:+00044:-00205:+00147:000000.0000:01294
01295:+00046:-00197:+00132:000000.0000:01295
01296:-00002:-00187:+00073:000000.0000:01296
01297:-00030:-00189:+00104:000000.0000:01297
01298:-00043:-00157:+00116:000000.0000:01298
01299:-00027:-00161:+00047:000000.0000:01299
01300:-00011:-00126:+00083:000000.0000:01300
01301:+00026:-00103:+00102:000000.0000:01301
01302:+00039:-00100:+00006:000000.0000:01302
01303:+00033:-00070:-00029:000000.0000:01303
01304:+00052:-00025:+00024:000000.0000:01304
01305:+00038:-00014:+00018:000000.0000:01305
01306:+00017:+00002:-00052:000000.0000:01306
01307:+00015:-00004:-00054:000000.0000:01307
01308:+00019:+00006:+00008:000000.0000:01308
01309:+00042:-00013:-00053:000000.0000:01309
01310:+00003:+00047:-00102:000000.0000:01310
01311:-00007:+00009:+00009:000000.0000:01311
01312:-00036:+00011:-00018:000000.0000:01312
01313:-00077:+00052:-00043:000000.0000:01313
01314:-00063:+00076:+00023:000000.0000:01314
01315:-00042:+00051:+00043:000000.0000:01315
01316:-00004:+00054:+00025:000000.0000:01316
01317:+00007:+00124:+00001:000000.0000:01317
01318:+00005:+00065:+00092:000000.0000:01318
01319:-00018:+00068:+00093:000000.0000:01319
01320:-00043:+00126:+00068:000000.0000:01320
01321:-00036:+00091:+00087:000000.0000:01321
01322:-00056:+00078:+00134:000000.0000:01322
01323:-00047:+00111:+00116:000000.0000:01323
01324:-00003:+00115:+00089:000000.0000:01324
01325:+00049:+00076:+00079:000000.0000:01325
01326:+00063:+00119:+00074:000000.0000:01326
01327:+00056:+00131:+00085:000000.0000:01327
01328:+00012:+00079:+00068:000000.0000:01328
01329:-00061:+00102:-00014:000000.0000:01329
01330:-00061:+00123:-00004:000000.0000:01330
01331:-00033:+00058:+00005:000000.0000:01331
01332:+00010:+00087:-00048:000000.0000:01332
01333:+00025:+00090:-00049:000000.0000:01333
01334:+00047:+00080:-00050:000000.0000:01334
01335:+00068:+00108:-00050:000000.0000:01335
01336:+00059:+00099:-00049:000000.0000:01336
01337:+00057:+00125:-00023:000000.0000:01337
01338:+00018:+00154:-00007:000000.0000:01338
01339:+00038:+00183:-00027:000000.0000:01339
01340:+00041:+00121:-00073:000000.0000:01340
01341:+00023:+00157:-00064:000000.0000:01341
01342:+00013:+00181:-00031:000000.0000:01342
01343:-00002:+00146:+00005:000000.0000:01343
01344:+00010:+00182:-00007:000000.0000:01344
01345:+00005:+00156:+00004:000000.0000:01345
01346:-00011:+00061:+00026:000000.0000:01346
01347:+00005:+00007:+00015:000000.0000:01347
01348:+00001:-00008:+00001:000000.0000:01348
01349:-00010:-00049:+00019:000000.0000:01349
01350:-00013:-00015:+00000:000000.0000:01350
01351:-00003:-00057:+00012:000000.0000:01351
01352:+00008:-00098:-00036:000000.0000:01352
01353:+00049:-00030:-00056:000000.0000:01353
01354:+00060:-00066:-00048:000000.0000:01354
01355:+00015:-00089:-00041:000000.0000:01355
01356:-00022:-00092:-00036:000000.0000:01356
01357:-00063:-00096:-00014:000000.0000:01357
01358:-00047:-00096:+00067:000000.0000:01358
01359:+00007:-00101:-00011:000000.0000:01359
01360:-00012:-00060:+00000:000000.0000:01360
01361:+00054:-00058:+00174:000000.0000:01361
01362:+00067:+00004:+00111:000000.0000:01362
01363:+00014:+00005:+00032:000000.0000:01363
01364:-00024:+00063:+00109:000000.0000:01364
01365:-00057:+00038:+00197:000000.0000:01365
01366:-00076:+00046:+00147:000000.0000:01366
01367:+00004:+00026:+00075:000000.0000:01367
01368:+00045:+00025:+00146:000000.0000:01368
01369:+00077:+00049:+00095:000000.0000:01369
01370:+00048:+00000:-00044:000000.0000:01370
01371:+00020:+00040:-00018:000000.0000:01371
01372:-00021:+00008:+00053:000000.0000:01372
01373:-00066:-00013:+00038:000000.0000:01373
01374:-00089:-00035:-00050:000000.0000:01374
01375:-00038:-00054:-00058:000000.0000:01375
01376:+00040:-00059:+00014:000000.0000:01376
01377:+00057:-00083:-00049:000000.0000:01377
01378:+00049:-00060:-00083:000000.0000:01378
01379:+00037:-00095:-00057:000000.0000:01379
01380:+00004:-00159:+00002:000000.0000:01380
01381:-00006:-00152:+00002:000000.0000:01381
01382:-00013:-00195:+00021:000000.0000:01382
01383:-00011:-00231:+00010:000000.0000:01383
01384:-00006:-00226:-00007:000000.0000:01384
01385:-00008:-00181:+00025:000000.0000:01385
01386:-00030:-00211:+00082:000000.0000:01386
01387:-00025:-00206:+00104:000000.0000:01387
01388:-00030:-00223:+00108:000000.0000:01388
01389:-00013:-00218:+00143:000000.0000:01389
01390:+00001:-00218:+00126:000000.0000:01390
01391:+00011:-00237:+00134:000000.0000:01391
01392:+00000:-00195:+00140:000000.0000:01392
01393:-00030:-00177:+00178:000000.0000:01393
01394:-00062:-00141:+00101:000000.0000:01394
01395:-00075:-00121:+00086:000000.0000:01395
01396:-00050:-00112:+00115:000000.0000:01396
01397:-00033:-00045:+00083:000000.0000:01397
01398:-00043:-00078:-00012:000000.0000:01398
01399:+00005:-00047:-00018:000000.0000:01399
01400:+00065:-00007:-00011:000000.0000:01400
01401:+00075:-00068:-00051:000000.0000:01401
01402:+00082:-00028:-00104:000000.0000:01402
01403:+00014:+00027:-00058:000000.0000:01403
01404:+00002:-00005:+00011:000000.0000:01404
01405:-00029:+00003:-00022:000000.0000:01405
01406:-00014:+00052:-00055:000000.0000:01406
01407:+00003:+00076:+00058:000000.0000:01407
01408:+00053:+00050:+00068:000000.0000:01408
01409:+00037:+00107:-00004:000000.0000:01409
01410:+00004:+00054:+00069:000000.0000:01410
01411:-00031:+00076:+00077:000000.0000:01411
01412:-00036:+00110:+00035:000000.0000:01412
01413:-00046:+00092:+00003:000000.0000:01413
01414:-00039:+00086:+00069:000000.0000:01414
01415:-00063:+00070:+00116:000000.0000:01415
01416:-00090:+00075:+00044:000000.0000:01416
01417:-00079:+00067:+00044:000000.0000:01417
01418:-00043:+00068:+00122:000000.0000:01418
01419:-00044:+00063:+00099:000000.0000:01419
01420:+00011:+00063:+00051:000000.0000:01420
01421:+00043:+00057:+00025:000000.0000:01421
01422:+00037:+00024:+00019:000000.0000:01422
01423:+00010:+00037:+00012:000000.0000:01423
01424:-00035:+00022:-00010:000000.0000:01424
01425:-00073:+00054:-00043:000000.0000:01425
01426:-00057:+00056:-00006:000000.0000:01426
01427:-00002:+00027:+00023:000000.0000:01427
01428:+00015:+00007:-00048:000000.0000:01428
01429:+00062:+00080:-00064:000000.0000:01429
01430:+00101:+00094:-00020:000000.0000:01430
01431:+00098:+00108:+00008:000000.0000:01431
01432:+00043:+00117:-00016:000000.0000:01432
01433:+00001:+00136:+00005:000000.0000:01433
01434:+00009:+00138:+00004:000000.0000:01434
01435:+00005:+00121:-00034:000000.0000:01435
01436:+00002:+00120:-00053:000000.0000:01436
01437:+00002:+00135:-00006:000000.0000:01437
01438:+00040:+00112:-00010:000000.0000:01438
01439:+00027:+00067:-00102:000000.0000:01439
01440:+00006:+00082:-00060:000000.0000:01440
01441:-00057:+00035:+00006:000000.0000:01441
01442:-00079:-00066:-00008:000000.0000:01442
01443:-00063:-00062:-00054:000000.0000:01443
01444:-00016:-00046:-00025:000000.0000:01444
01445:+00058:-00069:+00003:000000.0000:01445
01446:+00059:-00054:-00059:000000.0000:01446
01447:+00045:-00028:-00034:000000.0000:01447
01448:-00016:-00004:+00011:000000.0000:01448
01449:-00019:-00038:-00047:000000.0000:01449
01450:-00081:-00087:-00023:000000.0000:01450
01451:-00063:-00099:+00030:000000.0000:01451
01452:-00001:-00134:+00084:000000.0000:01452
01453:+00113:-00081:+00046:000000.0000:01453
01454:+00142:-00048:+00047:000000.0000:01454
01455:+00132:-00035:+00102:000000.0000:01455
01456:+00039:+00015:+00094:000000.0000:01456
01457:-00109:+00044:+00101:000000.0000:01457
01458:-00150:+00047:+00175:000000.0000:01458
01459:-00135:+00058:+00174:000000.0000:01459
01460:-00045:+00076:+00095:000000.0000:01460
01461:+00014:+00048:+00062:000000.0000:01461
01462:+00129:+00035:+00071:000000.0000:01462
01463:+00139:+00039:+00036:000000.0000:01463
01464:+00117:+00044:-00026:000000.0000:01464
01465:-00013:-00011:-00063:000000.0000:01465
01466:-00098:-00037:-00043:000000.0000:01466
01467:-00105:-00040:+00012:000000.0000:01467
01468:-00032:-00013:+00013:000000.0000:01468
01469:+00014:-00091:-00074:000000.0000:01469
01470:+00046:-00099:-00056:000000.0000:01470
01471:+00105:-00149:-00008:000000.0000:01471
01472:+00097:-00149:-00031:000000.0000:01472
01473:+00067:-00132:-00076:000000.0000:01473
01474:-00044:-00202:-00063:000000.0000:01474
01475:-00111:-00164:+00014:000000.0000:01475
01476:-00155:-00161:+00026:000000.0000:01476
01477:-00131:-00238:-00011:000000.0000:01477
01478:-00037:-00181:+00028:000000.0000:01478
01479:+00009:-00207:+00067:000000.0000:01479
01480:+00068:-00205:+00034:000000.0000:01480
01481:+00034:-00188:+00046:000000.0000:01481
01482:+00025:-00182:+00095:000000.0000:01482
01483:+00007:-00169:+00116:000000.0000:01483
01484:-00013:-00192:+00080:000000.0000:01484
01485:-00006:-00168:+00103:000000.0000:01485
01486:-00030:-00152:+00073:000000.0000:01486
01487:-00015:-00111:+00060:000000.0000:01487
01488:-00014:-00147:+00015:000000.0000:01488
01489:-00013:-00078:+00020:000000.0000:01489
01490:-00017:-00078:+00051:000000.0000:01490
01491:-00041:-00064:+00011:000000.0000:01491
01492:-00048:-00036:-00028:000000.0000:01492
01493:-00028:-00035:-00039:000000.0000:01493
01494:+00009:-00012:-00042:000000.0000:01494
01495:+00041:+00002:-00045:000000.0000:01495
01496:+00016:+00005:-00037:000000.0000:01496
01497:+00001:+00026:+00008:000000.0000:01497
01498:-00002:+00044:+00022:000000.0000:01498
01499:+00023:+00065:-00009:000000.0000:01499
01500:+00036:+00059:-00019:000000.0000:01500
01501:+00037:+00088:+00004:000000.0000:01501
01502:+00040:+00071:+00050:000000.0000:01502
01503:+00016:+00070:+00039:000000.0000:01503
01504:-00014:+00103:+00020:000000.0000:01504
01505:-00040:+00034:+00042:000000.0000:01505
01506:-00088:+00107:+00041:000000.0000:01506
01507:-00102:+00075:+00013:000000.0000:01507
01508:-00111:+00078:+00059:000000.0000:01508
01509:-00090:+00086:+00044:000000.0000:01509
01510:-00021:+00040:+00010:000000.0000:01510
01511:+00019:+00070:+00067:000000.0000:01511
01512:+00042:+00036:+00068:000000.0000:01512
01513:+00037:+00053:-00011:000000.0000:01513
01514:+00010:+00064:+00009:000000.0000:01514
01515:-00010:+00040:+00033:000000.0000:01515
01516:-00016:+00045:+00023:000000.0000:01516
01517:-00027:+00035:-00037:000000.0000:01517
01518:-00012:+00075:-00046:000000.0000:01518
01519:+00015:+00010:+00004:000000.0000:01519
01520:+00042:+00041:-00060:000000.0000:01520
01521:+00054:+00108:-00025:000000.0000:01521
01522:+00051:+00093:-00003:000000.0000:01522
01523:+00066:+00079:-00054:000000.0000:01523
01524:+00082:+00090:-00048:000000.0000:01524
01525:+00076:+00117:+00068:000000.0000:01525
01526:+00078:+00070:+00017:000000.0000:01526
01527:+00038:+00077:+00003:000000.0000:01527
01528:-00037:+00150:-00109:000000.0000:01528
01529:-00005:+00159:+00018:000000.0000:01529
01530:-00005:+00155:-00043:000000.0000:01530
01531:-00004:+00147:-00111:000000.0000:01531
01532:+00013:+00197:-00064:000000.0000:01532
01533:-00022:+00143:+00000:000000.0000:01533
01534:-00037:+00052:-00102:000000.0000:01534
01535:-00010:-00001:-00057:000000.0000:01535
01536:+00034:-00052:+00039:000000.0000:01536
01537:-00007:-00043:+00004:000000.0000:01537
01538:-00139:-00043:-00114:000000.0000:01538
01539:-00168:+00000:-00091:000000.0000:01539
01540:-00081:-00052:+00010:000000.0000:01540
01541:-00027:-00017:-00090:000000.0000:01541
01542:-00002:-00019:-00089:000000.0000:01542
01543:+00027:-00046:-00019:000000.0000:01543
01544:+00021:-00080:-00068:000000.0000:01544
01545:+00021:-00113:-00081:000000.0000:01545
01546:+00070:-00126:+00043:000000.0000:01546
01547:+00063:-00078:+00096:000000.0000:01547
01548:+00047:-00072:+00033:000000.0000:01548
01549:+00015:-00041:+00034:000000.0000:01549
01550:+00003:+00047:+00117:000000.0000:01550
01551:-00037:+00054:+00095:000000.0000:01551
01552:-00094:+00076:+00099:000000.0000:01552
01553:-00066:+00083:+00146:000000.0000:01553
01554:-00025:+00080:+00133:000000.0000:01554
01555:+00026:+00060:+00067:000000.0000:01555
01556:+00066:+00046:+00062:000000.0000:01556
01557:+00088:+00042:+00072:000000.0000:01557
01558:+00043:-00012:-00054:000000.0000:01558
01559:-00009:+00027:-00078:000000.0000:01559
01560:-00104:-00015:-00033:000000.0000:01560
01561:-00139:+00012:-00090:000000.0000:01561
01562:-00121:-00067:-00131:000000.0000:01562
01563:-00039:-00102:-00099:000000.0000:01563
01564:+00021:-00114:-00009:000000.0000:01564
01565:+00055:-00126:-00041:000000.0000:01565
01566:+00080:-00143:-00049:000000.0000:01566
01567:+00092:-00151:-00010:000000.0000:01567
01568:+00066:-00143:+00006:000000.0000:01568
01569:-00015:-00165:+00037:000000.0000:01569
01570:-00092:-00181:+00076:000000.0000:01570
01571:-00099:-00202:+00088:000000.0000:01571
01572:-00133:-00185:+00084:000000.0000:01572
01573:-00103:-00153:+00028:000000.0000:01573
01574:-00055:-00200:+00043:000000.0000:01574
01575:+00017:-00167:+00088:000000.0000:01575
01576:+00119:-00198:+00075:000000.0000:01576
01577:+00132:-00224:+00017:000000.0000:01577
01578:+00060:-00212:+00019:000000.0000:01578
01579:-00009:-00188:+00025:000000.0000:01579
01580:-00065:-00138:+00012:000000.0000:01580
01581:-00149:-00145:+00024:000000.0000:01581
01582:-00100:-00061:+00041:000000.0000:01582
01583:-00070:-00044:+00052:000000.0000:01583
01584:-00011:-00024:+00038:000000.0000:01584
01585:+00049:-00039:-00004:000000.0000:01585
01586:+00099:-00039:-00064:000000.0000:01586
01587:+00124:+00028:-00050:000000.0000:01587
01588:+00067:-00025:-00057:000000.0000:01588
01589:-00017:-00020:-00047:000000.0000:01589
01590:-00136:-00004:-00049:000000.0000:01590
01591:-00141:+00060:-00009:000000.0000:01591
01592:-00119:+00029:+00010:000000.0000:01592
01593:-00020:+00053:-00011:000000.0000:01593
01594:+00035:+00027:-00021:000000.0000:01594
01595:+00044:+00098:+00025:000000.0000:01595
01596:+00012:+00089:+00055:000000.0000:01596
01597:-00029:+00030:+00012:000000.0000:01597
01598:-00038:+00049:+00072:000000.0000:01598
01599:-00090:+00006:+00046:000000.0000:01599
01600:-00100:+00052:+00015:000000.0000:01600
01601:-00108:+00048:+00035:000000.0000:01601
01602:-00048:+00041:+00027:000000.0000:01602
01603:+00030:+00034:+00013:000000.0000:01603
01604:+00046:+00028:+00004:000000.0000:01604
01605:+00101:+00040:+00005:000000.0000:01605
01606:+00093:+00011:-00008:000000.0000:01606
01607:+00075:+00037:-00047:000000.0000:01607
01608:+00069:+00032:-00049:000000.0000:01608
01609:+00008:+00036:-00057:000000.0000:01609
01610:-00015:+00049:-00062:000000.0000:01610
01611:-00048:+00035:-00037:000000.0000:01611
01612:-00051:+00060:-00025:000000.0000:01612
01613:-00035:+00004:-00048:000000.0000:01613
01614:-00047:+00067:-00011:000000.0000:01614
01615:-00033:+00089:+00023:000000.0000:01615
01616:-00026:+00095:-00027:000000.0000:01616
01617:-00005:+00136:-00011:000000.0000:01617
01618:-00001:+00137:+00025:000000.0000:01618
01619:+00015:+00153:+00022:000000.0000:01619
01620:+00031:+00066:+00008:000000.0000:01620
01621:+00028:+00138:-00009:000000.0000:01621
01622:+00024:+00178:-00013:000000.0000:01622
01623:-00017:+00134:-00023:000000.0000:01623
01624:-00003:+00153:-00096:000000.0000:01624
01625:-00017:+00166:-00037:000000.0000:01625
01626:-00015:+00115:-00044:000000.0000:01626
01627:+00002:+00085:-00097:000000.0000:01627
01628:+00017:+00072:-00021:000000.0000:01628
01629:+00033:+00053:+00023:000000.0000:01629
01630:+00004:-00005:-00018:000000.0000:01630
01631:-00004:+00020:-00048:000000.0000:01631
01632:-00053:-00070:+00007:000000.0000:01632
01633:-00071:-00004:+00018:000000.0000:01633
01634:-00055:-00018:-00044:000000.0000:01634
01635:-00021:-00068:-00060:000000.0000:01635
01636:+00043:-00032:-00074:000000.0000:01636
01637:+00045:-00048:-00128:000000.0000:01637
01638:+00050:-00045:-00168:000000.0000:01638
01639:+00037:-00120:-00103:000000.0000:01639
01640:+00028:-00122:+00009:000000.0000:01640
01641:+00014:-00134:+00027:000000.0000:01641
01642:+00037:-00049:+00036:000000.0000:01642
01643:+00042:-00038:+00034:000000.0000:01643
01644:+00022:-00057:+00047:000000.0000:01644
01645:-00018:+00055:+00065:000000.0000:01645
01646:-00072:+00058:+00043:000000.0000:01646
01647:-00127:+00024:+00088:000000.0000:01647
01648:-00138:+00079:+00157:000000.0000:01648
01649:-00101:+00041:+00117:000000.0000:01649
01650:-00035:+00051:+00053:000000.0000:01650
01651:+00038:-00006:-00013:000000.0000:01651
01652:+00045:+00003:-00006:000000.0000:01652
01653:+00058:+00028:-00010:000000.0000:01653
01654:+00028:-00020:-00009:000000.0000:01654
01655:-00014:+00002:-00025:000000.0000:01655
01656:-00029:-00042:-00066:000000.0000:01656
01657:-00017:-00038:-00139:000000.0000:01657
01658:+00027:-00076:-00134:000000.0000:01658
01659:+00069:-00063:-00081:000000.0000:01659
01660:+00114:-00128:-00061:000000.0000:01660
01661:+00064:-00205:-00068:000000.0000:01661
01662:+00081:-00152:-00039:000000.0000:01662
01663:+00079:-00197:+00072:000000.0000:01663
01664:+00061:-00241:+00074:000000.0000:01664
01665:+00026:-00153:+00038:000000.0000:01665
01666:-00076:-00159:+00046:000000.0000:01666
01667:-00090:-00109:+00064:000000.0000:01667
01668:-00115:-00223:+00057:000000.0000:01668
01669:-00092:-00129:+00035:000000.0000:01669
01670:-00044:-00142:+00074:000000.0000:01670
01671:+00011:-00272:+00017:000000.0000:01671
01672:+00013:-00133:-00056:000000.0000:01672
01673:+00014:-00135:-00029:000000.0000:01673
01674:-00047:-00133:+00024:000000.0000:01674
01675:-00105:-00121:-00086:000000.0000:01675
01676:-00138:-00116:-00086:000000.0000:01676
01677:-00151:-00083:+00046:000000.0000:01677
01678:-00115:+00017:+00007:000000.0000:01678
01679:-00103:+00010:-00036:000000.0000:01679
01680:+00026:+00012:-00004:000000.0000:01680
01681:+00082:-00027:+00048:000000.0000:01681
01682:+00093:-00028:+00005:000000.0000:01682
01683:+00080:-00004:-00051:000000.0000:01683
01684:+00048:-00037:+00004:000000.0000:01684
01685:-00016:+00029:-00011:000000.0000:01685
01686:-00078:+00034:-00038:000000.0000:01686
01687:-00103:+00103:-00027:000000.0000:01687
01688:-00051:+00055:-00017:000000.0000:01688
01689:+00001:+00103:-00079:000000.0000:01689
01690:+00053:+00080:-00048:000000.0000:01690
01691:+00100:+00066:-00021:000000.0000:01691
01692:+00127:+00050:-00022:000000.0000:01692
01693:+00128:+00078:-00006:000000.0000:01693
01694:+00062:+00063:+00024:000000.0000:01694
01695:-00002:+00033:+00012:000000.0000:01695
01696:-00008:+00045:+00014:000000.0000:01696
01697:-00004:+00037:+00043:000000.0000:01697
01698:-00014:+00022:+00037:000000.0000:01698
01699:+00012:+00042:-00027:000000.0000:01699
01700:-00028:+00044:-00002:000000.0000:01700
01701:-00037:+00037:+00073:000000.0000:01701
01702:-00052:+00018:+00006:000000.0000:01702
01703:-00085:+00006:-00057:000000.0000:01703
01704:-00077:+00043:-00059:000000.0000:01704
01705:-00061:+00045:-00088:000000.0000:01705
01706:-00028:+00035:-00081:000000.0000:01706
01707:-00015:+00094:-00108:000000.0000:01707
01708:-00005:+00060:-00064:000000.0000:01708
01709:-00043:+00079:-00063:000000.0000:01709
01710:-00034:+00085:-00023:000000.0000:01710
01711:-00041:+00092:+00022:000000.0000:01711
01712:-00016:+00105:+00026:000000.0000:01712
01713:+00035:+00115:-00010:000000.0000:01713
01714:+00059:+00097:-00045:000000.0000:01714
01715:+00080:+00112:-00024:000000.0000:01715
01716:+00047:+00108:-00041:000000.0000:01716
01717:+00042:+00122:-00029:000000.0000:01717
01718:-00002:+00086:-00042:000000.0000:01718
01719:-00013:+00035:-00074:000000.0000:01719
01720:-00010:+00036:-00010:000000.0000:01720
01721:+00015:+00008:+00037:000000.0000:01721
01722:+00025:-00024:+00011:000000.0000:01722
01723:+00028:-00020:-00055:000000.0000:01723
01724:+00021:-00015:-00057:000000.0000:01724
01725:+00024:-00048:-00017:000000.0000:01725
01726:+00025:-00025:-00091:000000.0000:01726
01727:+00002:-00037:-00106:000000.0000:01727
01728:+00010:-00094:-00020:000000.0000:01728
01729:-00001:-00099:+00005:000000.0000:01729
01730:+00011:-00092:-00034:000000.0000:01730
01731:-00003:-00117:-00100:000000.0000:01731
01732:-00005:-00044:-00117:000000.0000:01732
01733:-00046:-00063:-00123:000000.0000:01733
01734:-00059:-00100:-00061:000000.0000:01734
01735:-00065:-00027:+00026:000000.0000:01735
01736:-00078:-00055:+00045:000000.0000:01736
01737:-00019:-00039:+00084:000000.0000:01737
01738:-00005:+00024:+00092:000000.0000:01738
01739:-00013:+00032:+00100:000000.0000:01739
01740:-00044:+00049:+00067:000000.0000:01740
01741:-00073:+00044:+00061:000000.0000:01741
01742:-00080:+00005:+00062:000000.0000:01742
01743:-00092:+00061:+00068:000000.0000:01743
01744:-00071:+00049:+00042:000000.0000:01744
01745:-00036:+00007:+00037:000000.0000:01745
01746:+00047:+00031:-00014:000000.0000:01746
01747:+00092:+00022:-00015:000000.0000:01747
01748:+00149:-00019:-00014:000000.0000:01748
01749:+00132:-00012:-00045:000000.0000:01749
01750:+00090:-00026:-00107:000000.0000:01750
01751:+00041:-00093:-00115:000000.0000:01751
01752:-00001:-00074:-00096:000000.0000:01752
01753:-00001:-00077:-00076:000000.0000:01753
01754:+00023:-00220:-00050:000000.0000:01754
01755:+00035:-00226:-00058:000000.0000:01755
01756:+00073:-00211:+00027:000000.0000:01756
01757:+00068:-00256:+00049:000000.0000:01757
01758:+00016:-00268:+00008:000000.0000:01758
01759:+00008:-00200:+00005:000000.0000:01759
01760:-00108:-00176:+00019:000000.0000:01760
01761:-00113:-00235:-00002:000000.0000:01761
01762:-00124:-00185:+00039:000000.0000:01762
01763:-00122:-00181:+00113:000000.0000:01763
01764:-00079:-00206:+00104:000000.0000:01764
01765:-00046:-00193:-00043:000000.0000:01765
01766:+00041:-00195:-00011:000000.0000:01766
01767:+00077:-00102:+00079:000000.0000:01767
01768:+00071:-00080:+00016:000000.0000:01768
01769:-00015:-00038:-00009:000000.0000:01769
01770:-00100:-00026:+00029:000000.0000:01770
01771:-00166:+00005:+00026:000000.0000:01771
01772:-00151:+00023:-00027:000000.0000:01772
01773:-00018:+00018:-00014:000000.0000:01773
01774:+00030:+00015:+00041:000000.0000:01774
01775:+00142:+00030:+00023:000000.0000:01775
01776:+00152:+00026:-00079:000000.0000:01776
01777:+00109:+00024:-00038:000000.0000:01777
01778:+00002:+00063:-00021:000000.0000:01778
01779:-00094:+00051:-00093:000000.0000:01779
01780:-00081:+00050:-00053:000000.0000:01780
01781:-00058:+00056:-00033:000000.0000:01781
01782:+00040:+00072:-00007:000000.0000:01782
01783:+00084:+00089:-00093:000000.0000:01783
01784:+00104:+00061:-00119:000000.0000:01784
01785:+00075:+00078:-00029:000000.0000:01785
01786:+00035:+00047:+00029:000000.0000:01786
01787:-00033:+00087:+00019:000000.0000:01787
01788:-00092:+00036:+00037:000000.0000:01788
01789:-00104:+00074:+00069:000000.0000:01789
01790:-00092:+00053:+00066:000000.0000:01790
01791:-00032:+00077:+00068:000000.0000:01791
01792:-00001:+00037:+00050:000000.0000:01792
01793:+00074:+00032:+00083:000000.0000:01793
01794:+00095:+00073:+00089:000000.0000:01794
01795:+00075:+00043:+00026:000000.0000:01795
01796:-00007:+00078:-00010:000000.0000:01796
01797:-00094:+00052:-00023:000000.0000:01797
01798:-00085:+00030:-00044:000000.0000:01798
01799:-00072:+00091:-00073:000000.0000:01799
01800:-00014:+00057:-00101:000000.0000:01800
01801:+00014:+00075:-00121:000000.0000:01801
01802:+00082:+00072:-00121:000000.0000:01802
01803:+00031:+00123:-00079:000000.0000:01803
01804:+00009:+00107:-00051:000000.0000:01804
01805:-00058:+00105:-00035:000000.0000:01805
01806:-00052:+00139:-00008:000000.0000:01806
01807:-00036:+00117:-00003:000000.0000:01807
01808:+00002:+00164:-00023:000000.0000:01808
01809:+00045:+00162:-00059:000000.0000:01809
01810:+00064:+00168:-00025:000000.0000:01810
01811:+00084:+00161:-00029:000000.0000:01811
01812:+00055:+00124:+00004:000000.0000:01812
01813:+00031:+00078:-00005:000000.0000:01813
01814:+00009:+00047:-00024:000000.0000:01814
01815:-00027:-00028:+00007:000000.0000:01815
01816:-00043:-00008:+00020:000000.0000:01816
01817:-00070:-00063:-00020:000000.0000:01817
01818:-00069:-00021:-00073:000000.0000:01818
01819:-00018:+00003:-00022:000000.0000:01819
01820:+00082:-00029:-00016:000000.0000:01820
01821:+00117:-00064:-00067:000000.0000:01821
01822:+00128:-00092:-00080:000000.0000:01822
01823:+00018:-00062:-00020:000000.0000:01823
01824:-00055:-00165:-00025:000000.0000:01824
01825:-00092:-00139:-00052:000000.0000:01825
01826:-00062:-00111:-00007:000000.0000:01826
01827:-00029:-00099:+00031:000000.0000:01827
01828:+00022:-00060:+00040:000000.0000:01828
01829:+00046:-00058:-00015:000000.0000:01829
01830:+00033:-00010:+00050:000000.0000:01830
01831:+00040:+00008:+00074:000000.0000:01831
01832:-00017:+00023:+00086:000000.0000:01832
01833:-00032:+00060:+00070:000000.0000:01833
01834:-00028:+00028:+00098:000000.0000:01834
01835:+00001:+00044:+00084:000000.0000:01835
01836:+00044:-00010:+00015:000000.0000:01836
01837:+00024:-00053:+00008:000000.0000:01837
01838:+00008:-00009:-00027:000000.0000:01838
01839:-00022:+00039:-00028:000000.0000:01839
01840:-00054:-00001:-00057:000000.0000:01840
01841:-00093:-00045:-00090:000000.0000:01841
01842:-00071:+00000:-00019:000000.0000:01842
01843:-00044:-00054:-00042:000000.0000:01843
01844:+00034:-00125:-00055:000000.0000:01844
01845:+00046:-00108:-00064:000000.0000:01845
01846:+00076:-00079:+00008:000000.0000:01846
01847:+00064:-00181:+00025:000000.0000:01847
01848:-00003:-00160:-00068:000000.0000:01848
01849:-00018:-00143:-00053:000000.0000:01849
01850:-00025:-00198:+00104:000000.0000:01850
01851:-00048:-00179:+00054:000000.0000:01851
01852:-00020:-00124:-00024:000000.0000:01852
01853:+00007:-00231:+00063:000000.0000:01853
01854:+00039:-00223:+00129:000000.0000:01854
01855:+00047:-00206:+00101:000000.0000:01855
01856:+00010:-00230:+00024:000000.0000:01856
01857:-00043:-00208:+00015:000000.0000:01857
01858:-00105:-00180:+00052:000000.0000:01858
01859:-00125:-00209:-00042:000000.0000:01859
01860:-00097:-00176:-00034:000000.0000:01860
01861:-00040:-00106:-00014:000000.0000:01861
01862:-00032:-00084:+00057:000000.0000:01862
01863:-00025:-00088:-00020:000000.0000:01863
01864:-00010:+00012:-00075:000000.0000:01864
01865:+00013:-00062:+00027:000000.0000:01865
01866:+00055:+00001:+00024:000000.0000:01866
01867:+00085:+00013:-00022:000000.0000:01867
01868:+00048:-00033:-00047:000000.0000:01868
01869:+00032:-00001:-00014:000000.0000:01869
01870:-00006:-00022:-00034:000000.0000:01870
01871:-00025:+00041:-00056:000000.0000:01871
01872:+00008:+00016:+00038:000000.0000:01872
01873:+00030:+00054:+00053:000000.0000:01873
01874:+00072:+00041:-00005:000000.0000:01874
01875:+00071:+00051:+00001:000000.0000:01875
01876:+00054:+00094:+00028:000000.0000:01876
01877:+00013:+00021:+00008:000000.0000:01877
01878:-00028:+00057:+00031:000000.0000:01878
01879:-00034:+00036:+00073:000000.0000:01879
01880:-00061:+00052:+00054:000000.0000:01880
01881:-00036:+00043:+00036:000000.0000:01881
01882:+00022:+00022:+00062:000000.0000:01882
01883:+00052:+00072:+00065:000000.0000:01883
01884:+00046:+00059:-00017:000000.0000:01884
01885:+00029:+00080:-00012:000000.0000:01885
01886:+00020:+00078:+00032:000000.0000:01886
01887:+00005:+00068:-00056:000000.0000:01887
01888:-00021:+00073:-00086:000000.0000:01888
01889:-00051:+00063:-00024:000000.0000:01889
01890:-00079:+00070:-00059:000000.0000:01890
01891:-00055:+00050:-00112:000000.0000:01891
01892:-00026:+00086:-00098:000000.0000:01892
01893:-00002:+00049:-00011:000000.0000:01893
01894:-00013:+00070:+00007:000000.0000:01894
01895:-00042:+00100:-00031:000000.0000:01895
01896:-00053:+00137:+00017:000000.0000:01896
01897:-00071:+00155:+00031:000000.0000:01897
01898:-00040:+00152:+00013:000000.0000:01898
01899:-00026:+00161:+00013:000000.0000:01899
01900:+00036:+00156:+00037:000000.0000:01900
01901:+00102:+00140:+00008:000000.0000:01901
01902:+00101:+00123:-00025:000000.0000:01902
01903:+00087:+00096:-00040:000000.0000:01903
01904:+00034:+00080:-00054:000000.0000:01904
01905:+00037:+00037:-00089:000000.0000:01905
01906:+00036:+00066:-00088:000000.0000:01906
01907:+00042:+00122:-00072:000000.0000:01907
01908:+00025:+00095:-00057:000000.0000:01908
01909:+00016:+00095:-00047:000000.0000:01909
01910:+00037:+00047:-00017:000000.0000:01910
01911:+00024:-00026:+00005:000000.0000:01911
01912:+00043:-00024:-00003:000000.0000:01912
01913:+00031:-00099:-00002:000000.0000:01913
01914:+00026:-00082:-00044:000000.0000:01914
01915:-00018:-00075:-00063:000000.0000:01915
01916:-00070:-00089:-00090:000000.0000:01916
01917:-00090:-00054:-00078:000000.0000:01917
01918:-00049:-00066:-00068:000000.0000:01918
01919:+00041:-00013:-00027:000000.0000:01919
01920:+00073:-00053:+00013:000000.0000:01920
01921:+00119:-00099:+00001:000000.0000:01921
01922:+00093:-00112:+00005:000000.0000:01922
01923:+00077:-00067:+00038:000000.0000:01923
01924:+00024:-00023:+00045:000000.0000:01924
01925:-00076:-00043:+00062:000000.0000:01925
01926:-00086:+00032:+00090:000000.0000:01926
01927:-00099:+00014:+00114:000000.0000:01927
01928:-00034:+00048:+00058:000000.0000:01928
01929:+00010:+00042:+00102:000000.0000:01929
01930:+00064:+00061:+00106:000000.0000:01930
01931:+00113:+00046:+00042:000000.0000:01931
01932:+00101:-00010:-00046:000000.0000:01932
01933:+00089:-00006:-00033:000000.0000:01933
01934:+00051:-00056:+00015:000000.0000:01934
01935:+00028:-00068:-00070:000000.0000:01935
01936:-00040:-00087:-00101:000000.0000:01936
01937:-00078:-00049:-00047:000000.0000:01937
01938:-00037:-00039:-00023:000000.0000:01938
01939:-00011:-00112:-00034:000000.0000:01939
01940:+00039:-00091:-00028:000000.0000:01940
01941:+00045:-00076:+00099:000000.0000:01941
01942:+00053:-00147:+00112:000000.0000:01942
01943:+00043:-00080:+00021:000000.0000:01943
01944:+00037:-00081:+00089:000000.0000:01944
01945:+00009:-00156:+00160:000000.0000:01945
01946:-00029:-00158:+00040:000000.0000:01946
01947:-00031:-00172:-00020:000000.0000:01947
01948:-00027:-00193:+00020:000000.0000:01948
01949:+00014:-00225:+00015:000000.0000:01949
01950:+00039:-00237:+00011:000000.0000:01950
01951:+00053:-00156:+00032:000000.0000:01951
01952:+00015:-00186:+00054:000000.0000:01952
01953:+00013:-00179:-00001:000000.0000:01953
01954:-00032:-00146:+00023:000000.0000:01954
01955:-00052:-00128:+00075:000000.0000:01955
01956:-00076:-00116:+00013:000000.0000:01956
01957:-00056:-00094:-00015:000000.0000:01957
01958:+00002:-00117:+00037:000000.0000:01958
01959:+00039:-00064:+00032:000000.0000:01959
01960:+00082:-00030:-00030:000000.0000:01960
01961:+00078:-00073:-00035:000000.0000:01961
01962:+00063:-00017:+00000:000000.0000:01962
01963:+00028:-00040:-00028:000000.0000:01963
01964:+00012:-00021:-00058:000000.0000:01964
01965:+00006:-00016:+00003:000000.0000:01965
01966:+00005:+00006:+00039:000000.0000:01966
01967:+00022:+00018:-00021:000000.0000:01967
01968:+00022:+00011:-00049:000000.0000:01968
01969:+00004:+00064:-00011:000000.0000:01969
01970:+00002:+00029:+00005:000000.0000:01970
01971:+00008:+00038:-00008:000000.0000:01971
01972:+00010:+00011:+00015:000000.0000:01972
01973:-00014:+00048:+00085:000000.0000:01973
01974:-00012:+00023:+00020:000000.0000:01974
01975:-00019:+00082:+00001:000000.0000:01975
01976:-00029:+00059:+00053:000000.0000:01976
01977:-00006:+00058:+00011:000000.0000:01977
01978:+00001:+00105:-00021:000000.0000:01978
01979:+00024:+00063:-00028:000000.0000:01979
01980:+00024:+00094:-00029:000000.0000:01980
01981:+00032:+00050:-00040:000000.0000:01981
01982:+00046:+00082:-00044:000000.0000:01982
01983:+00056:+00102:-00027:000000.0000:01983
01984:+00014:+00078:-00035:000000.0000:01984
01985:-00017:+00082:-00038:000000.0000:01985
01986:-00006:+00084:-00030:000000.0000:01986
01987:-00031:+00122:-00016:000000.0000:01987
01988:-00005:+00098:-00048:000000.0000:01988
01989:-00025:+00121:-00042:000000.0000:01989
01990:+00009:+00102:+00000:000000.0000:01990
01991:+00021:+00155:-00012:000000.0000:01991
01992:+00019:+00132:-00027:000000.0000:01992
01993:+00026:+00114:-00015:000000.0000:01993
01994:+00023:+00155:+00043:000000.0000:01994
01995:+00031:+00149:+00065:000000.0000:01995
01996:+00057:+00129:+00025:000000.0000:01996
01997:+00047:+00129:-00011:000000.0000:01997
01998:+00061:+00155:-00004:000000.0000:01998
01999:+00058:+00082:-00027:000000.0000:01999
02000:+00050:-00026:-00073:000000.0000:02000
02001:+00061:-00059:-00064:000000.0000:02001
02002:+00068:-00076:-00009:000000.0000:02002
02003:+00055:-00045:-00047:000000.0000:02003
02004:+00053:-00028:-00079:000000.0000:02004
02005:+00020:-00041:-00105:000000.0000:02005
02006:+00023:+00027:-00067:000000.0000:02006
02007:+00010:+00014:-00090:000000.0000:02007
02008:-00049:-00062:-00081:000000.0000:02008
02009:-00055:-00066:-00024:000000.0000:02009
02010:-00021:-00097:-00013:000000.0000:02010
02011:+00008:-00108:+00003:000000.0000:02011
02012:+00051:-00112:-00002:000000.0000:02012
02013:+00050:-00086:+00022:000000.0000:02013
02014:+00002:-00077:+00026:000000.0000:02014
02015:-00030:-00023:+00034:000000.0000:02015
02016:-00048:+00015:+00078:000000.0000:02016
02017:-00005:-00022:+00122:000000.0000:02017
02018:+00024:-00011:+00063:000000.0000:02018
02019:+00015:+00044:+00029:000000.0000:02019
02020:+00076:-00001:+00077:000000.0000:02020
02021:+00145:+00005:+00002:000000.0000:02021
02022:+00124:+00054:-00059:000000.0000:02022
02023:+00089:-00007:-00029:000000.0000:02023
02024:+00069:+00041:+00035:000000.0000:02024
02025:-00031:+00051:-00029:000000.0000:02025
02026:-00093:-00006:-00036:000000.0000:02026
02027:-00106:+00004:-00003:000000.0000:02027
02028:-00070:-00049:-00014:000000.0000:02028
02029:-00003:-00087:-00032:000000.0000:02029
02030:+00040:-00108:+00051:000000.0000:02030
02031:+00094:-00113:+00020:000000.0000:02031
02032:+00076:-00081:-00073:000000.0000:02032
02033:+00057:-00094:-00055:000000.0000:02033
02034:-00072:-00058:-00049:000000.0000:02034
02035:-00136:-00145:+00018:000000.0000:02035
02036:-00140:-00090:+00055:000000.0000:02036
02037:-00018:-00135:+00088:000000.0000:02037
02038:+00104:-00152:+00069:000000.0000:02038
02039:+00139:-00162:+00004:000000.0000:02039
02040:+00194:-00166:-00005:000000.0000:02040
02041:+00122:-00176:+00022:000000.0000:02041
02042:+00076:-00194:+00116:000000.0000:02042
02043:+00007:-00175:+00149:000000.0000:02043
02044:-00052:-00167:+00084:000000.0000:02044
02045:-00092:-00139:+00034:000000.0000:02045
02046:-00061:-00124:+00075:000000.0000:02046
02047:-00014:-00149:+00082:000000.0000:02047
02048:+00008:-00117:-00010:000000.0000:02048
02049:-00001:-00099:-00011:000000.0000:02049
02050:+00001:-00060:+00043:000000.0000:02050
02051:+00022:-00087:-00062:000000.0000:02051
02052:+00002:-00069:-00091:000000.0000:02052
02053:+00012:-00030:+00005:000000.0000:02053
02054:+00007:-00043:+00009:000000.0000:02054
02055:+00021:+00016:-00041:000000.0000:02055
02056:+00027:-00015:-00006:000000.0000:02056
02057:+00038:+00043:+00049:000000.0000:02057
02058:+00056:+00059:+00050:000000.0000:02058
02059:+00052:-00008:-00011:000000.0000:02059
02060:+00044:+00038:+00026:000000.0000:02060
02061:+00030:+00024:+00021:000000.0000:02061
02062:+00023:+00090:-00032:000000.0000:02062
02063:+00013:+00043:+00003:000000.0000:02063
02064:-00032:+00051:+00002:000000.0000:02064
02065:-00019:+00106:+00004:000000.0000:02065
02066:-00028:+00036:+00010:000000.0000:02066
02067:-00027:+00092:+00037:000000.0000:02067
02068:-00013:+00078:+00056:000000.0000:02068
02069:-00013:+00087:-00018:000000.0000:02069
02070:+00039:+00084:-00014:000000.0000:02070
02071:+00057:+00110:+00013:000000.0000:02071
02072:+00034:+00075:-00007:000000.0000:02072
02073:+00033:+00075:-00047:000000.0000:02073
02074:+00023:+00107:-00017:000000.0000:02074
02075:+00027:+00084:+00009:000000.0000:02075
02076:+00008:+00108:-00021:000000.0000:02076
02077:-00015:+00110:-00023:000000.0000:02077
02078:-00027:+00125:-00002:000000.0000:02078
02079:-00006:+00139:-00018:000000.0000:02079
02080:+00022:+00107:-00049:000000.0000:02080
02081:+00025:+00135:-00029:000000.0000:02081
02082:+00045:+00109:-00018:000000.0000:02082
02083:+00051:+00120:-00019:000000.0000:02083
02084:+00036:+00151:+00009:000000.0000:02084
02085:+00021:+00126:+00023:000000.0000:02085
02086:-00001:+00116:-00011:000000.0000:02086
02087:+00006:+00107:-00016:000000.0000:02087
02088:+00009:+00122:+00024:000000.0000:02088
02089:+00014:+00068:+00042:000000.0000:02089
02090:+00024:+00045:-00052:000000.0000:02090
02091:+00041:+00017:-00066:000000.0000:02091
02092:+00047:-00044:-00016:000000.0000:02092
02093:+00056:-00083:-00020:000000.0000:02093
02094:+00032:-00085:-00052:000000.0000:02094
02095:-00010:-00005:-00056:000000.0000:02095
02096:-00014:-00014:-00062:000000.0000:02096
02097:-00004:-00004:-00092:000000.0000:02097
02098:-00004:-00066:-00082:000000.0000:02098
02099:+00021:-00116:-00004:000000.0000:02099
02100:+00044:-00149:+00044:000000.0000:02100
02101:+00049:-00145:+00025:000000.0000:02101
02102:+00067:-00092:+00042:000000.0000:02102
02103:+00024:-00108:+00047:000000.0000:02103
02104:-00077:-00010:+00019:000000.0000:02104
02105:-00085:+00002:+00010:000000.0000:02105
02106:-00107:-00004:+00010:000000.0000:02106
02107:-00045:-00050:+00076:000000.0000:02107
02108:+00010:-00059:+00094:000000.0000:02108
02109:+00034:-00052:+00088:000000.0000:02109
02110:+00069:-00082:-00048:000000.0000:02110
02111:+00082:-00053:-00023:000000.0000:02111
02112:+00057:-00018:-00011:000000.0000:02112
02113:-00042:+00023:-00031:000000.0000:02113
02114:-00076:+00025:-00075:000000.0000:02114
02115:-00083:-00007:-00022:000000.0000:02115
02116:-00008:+00010:+00070:000000.0000:02116
02117:+00020:-00004:+00023:000000.0000:02117
02118:+00082:-00014:+00003:000000.0000:02118
02119:+00057:-00025:+00086:000000.0000:02119
02120:+00022:-00052:+00018:000000.0000:02120
02121:-00048:-00055:-00013:000000.0000:02121
02122:-00080:-00078:+00007:000000.0000:02122
02123:-00101:-00097:+00046:000000.0000:02123
02124:-00125:-00083:+00041:000000.0000:02124
02125:-00081:-00103:-00017:000000.0000:02125
02126:-00035:-00106:+00043:000000.0000:02126
02127:+00028:-00146:+00042:000000.0000:02127
02128:+00051:-00175:+00023:000000.0000:02128
02129:+00057:-00181:+00004:000000.0000:02129
02130:+00083:-00197:+00019:000000.0000:02130
02131:+00088:-00185:+00037:000000.0000:02131
02132:+00060:-00154:+00013:000000.0000:02132
02133:+00034:-00237:-00014:000000.0000:02133
02134:+00043:-00195:+00021:000000.0000:02134
02135:+00035:-00169:+00048:000000.0000:02135
02136:+00035:-00206:+00059:000000.0000:02136
02137:+00070:-00160:+00058:000000.0000:02137
02138:+00063:-00137:+00079:000000.0000:02138
02139:+00066:-00115:+00097:000000.0000:02139
02140:+00025:-00054:+00030:000000.0000:02140
02141:-00021:-00072:+00019:000000.0000:02141
02142:-00067:-00036:+00019:000000.0000:02142
02143:-00068:-00014:-00009:000000.0000:02143
02144:-00024:-00043:-00044:000000.0000:02144
02145:+00067:-00020:-00028:000000.0000:02145
02146:+00099:-00020:-00024:000000.0000:02146
02147:+00086:+00026:-00044:000000.0000:02147
02148:+00041:+00018:-00006:000000.0000:02148
02149:-00041:+00034:-00014:000000.0000:02149
02150:-00051:+00092:+00010:000000.0000:02150
02151:-00071:-00007:+00037:000000.0000:02151
02152:-00072:+00026:+00009:000000.0000:02152
02153:-00047:-00007:-00021:000000.0000:02153
02154:-00027:+00080:-00041:000000.0000:02154
02155:-00003:+00009:-00002:000000.0000:02155
02156:-00004:+00053:+00004:000000.0000:02156
02157:-00003:+00124:+00035:000000.0000:02157
02158:-00010:+00067:+00067:000000.0000:02158
02159:+00013:+00121:+00017:000000.0000:02159
02160:+00018:+00073:-00005:000000.0000:02160
02161:+00015:+00136:+00063:000000.0000:02161
02162:+00014:+00101:+00072:000000.0000:02162
02163:-00009:+00116:-00049:000000.0000:02163
02164:+00039:+00120:+00061:000000.0000:02164
02165:+00045:+00137:+00121:000000.0000:02165
02166:+00082:+00140:+00081:000000.0000:02166
02167:+00079:+00087:-00030:000000.0000:02167
02168:+00065:+00111:+00002:000000.0000:02168
02169:+00033:+00099:+00085:000000.0000:02169
02170:+00009:+00097:-00018:000000.0000:02170
02171:-00014:+00131:-00037:000000.0000:02171
02172:+00007:+00094:+00020:000000.0000:02172
02173:+00049:+00096:-00054:000000.0000:02173
02174:+00081:+00091:-00110:000000.0000:02174
02175:+00110:+00108:-00076:000000.0000:02175
02176:+00111:+00084:-00037:000000.0000:02176
02177:+00099:+00108:-00072:000000.0000:02177
02178:+00052:+00154:-00084:000000.0000:02178
02179:+00005:+00100:-00033:000000.0000:02179
02180:-00007:+00129:-00040:000000.0000:02180
02181:+00006:+00098:-00037:000000.0000:02181
02182:+00012:-00033:-00017:000000.0000:02182
02183:+00002:-00093:-00002:000000.0000:02183
02184:+00037:-00114:+00051:000000.0000:02184
02185:-00018:-00063:+00019:000000.0000:02185
02186:-00049:-00143:-00018:000000.0000:02186
02187:-00088:+00002:-00076:000000.0000:02187
02188:-00052:-00006:+00006:000000.0000:02188
02189:-00017:-00051:-00010:000000.0000:02189
02190:+00017:-00024:-00053:000000.0000:02190
02191:+00048:-00114:-00052:000000.0000:02191
02192:+00132:-00118:-00083:000000.0000:02192
02193:+00024:-00180:-00016:000000.0000:02193
02194:-00056:-00101:-00075:000000.0000:02194
02195:-00049:-00083:-00043:000000.0000:02195
02196:+00022:-00053:-00031:000000.0000:02196
02197:+00050:-00017:+00034:000000.0000:02197
02198:+00162:-00021:+00053:000000.0000:02198
02199:+00052:+00018:+00108:000000.0000:02199
02200:+00012:-00026:+00132:000000.0000:02200
02201:-00046:-00006:+00073:000000.0000:02201
02202:-00019:-00027:+00097:000000.0000:02202
02203:+00007:+00016:+00107:000000.0000:02203
02204:-00031:+00002:+00090:000000.0000:02204
02205:+00009:-00038:-00009:000000.0000:02205
02206:+00045:+00043:+00027:000000.0000:02206
02207:+00100:+00005:+00066:000000.0000:02207
02208:+00031:-00018:+00013:000000.0000:02208
02209:-00031:-00025:-00018:000000.0000:02209
02210:-00086:-00042:+00030:000000.0000:02210
02211:-00095:-00057:+00053:000000.0000:02211
02212:-00059:-00086:-00016:000000.0000:02212
02213:+00021:-00083:+00040:000000.0000:02213
02214:+00041:-00072:+00070:000000.0000:02214
02215:+00054:-00044:-00014:000000.0000:02215
02216:+00035:-00060:-00010:000000.0000:02216
02217:+00017:-00080:-00019:000000.0000:02217
02218:+00023:-00195:-00032:000000.0000:02218
02219:-00027:-00195:+00005:000000.0000:02219
02220:-00046:-00197:+00034:000000.0000:02220
02221:-00029:-00183:+00003:000000.0000:02221
02222:+00042:-00152:-00045:000000.0000:02222
02223:+00092:-00199:+00001:000000.0000:02223
02224:+00112:-00152:+00079:000000.0000:02224
02225:+00091:-00192:+00099:000000.0000:02225
02226:+00057:-00173:+00083:000000.0000:02226
02227:+00019:-00208:+00135:000000.0000:02227
02228:+00007:-00166:+00160:000000.0000:02228
02229:+00015:-00143:+00102:000000.0000:02229
02230:+00035:-00118:+00063:000000.0000:02230
02231:+00063:-00050:+00078:000000.0000:02231
02232:+00042:-00079:+00082:000000.0000:02232
02233:+00010:-00036:+00026:000000.0000:02233
02234:-00037:-00038:+00036:000000.0000:02234
02235:-00070:-00070:+00041:000000.0000:02235
02236:-00053:-00024:-00003:000000.0000:02236
02237:+00023:-00015:-00008:000000.0000:02237
02238:+00050:-00051:-00029:000000.0000:02238
02239:+00064:+00027:-00039:000000.0000:02239
02240:+00043:+00034:-00050:000000.0000:02240
02241:-00031:+00015:-00054:000000.0000:02241
02242:-00075:+00038:-00025:000000.0000:02242
02243:-00090:+00006:-00011:000000.0000:02243
02244:-00077:+00041:-00011:000000.0000:02244
02245:-00057:+00062:-00024:000000.0000:02245
02246:+00011:+00075:-00043:000000.0000:02246
02247:+00058:+00038:+00001:000000.0000:02247
02248:+00054:+00154:+00045:000000.0000:02248
02249:+00052:+00110:+00072:000000.0000:02249
02250:+00058:+00097:+00036:000000.0000:02250
02251:+00056:+00107:+00049:000000.0000:02251
02252:+00043:+00082:+00061:000000.0000:02252
02253:+00007:+00122:+00069:000000.0000:02253
02254:-00032:+00098:+00003:000000.0000:02254
02255:-00008:+00120:+00013:000000.0000:02255
02256:+00020:+00110:+00089:000000.0000:02256
02257:+00070:+00092:+00100:000000.0000:02257
02258:+00090:+00115:+00034:000000.0000:02258
02259:+00066:+00104:-00017:000000.0000:02259
02260:+00056:+00109:-00036:000000.0000:02260
02261:-00013:+00118:-00044:000000.0000:02261
02262:-00045:+00106:+00004:000000.0000:02262
02263:-00048:+00100:-00038:000000.0000:02263
02264:+00013:+00140:-00088:000000.0000:02264
02265:+00044:+00096:-00076:000000.0000:02265
02266:+00048:+00112:-00014:000000.0000:02266
02267:+00074:+00112:-00018:000000.0000:02267
02268:+00074:+00102:-00040:000000.0000:02268
02269:+00098:+00114:+00027:000000.0000:02269
02270:+00065:+00116:+00051:000000.0000:02270
02271:+00049:+00067:-00030:000000.0000:02271
02272:+00047:+00048:-00028:000000.0000:02272
02273:+00028:+00027:+00016:000000.0000:02273
02274:-00027:+00017:+00024:000000.0000:02274
02275:-00026:+00007:-00034:000000.0000:02275
02276:-00027:+00029:-00048:000000.0000:02276
02277:+00028:+00018:-00030:000000.0000:02277
02278:+00056:+00060:-00042:000000.0000:02278
02279:+00016:+00002:-00009:000000.0000:02279
02280:-00077:-00010:-00089:000000.0000:02280
02281:-00087:+00010:-00105:000000.0000:02281
02282:-00083:-00063:-00059:000000.0000:02282
02283:-00059:-00115:-00007:000000.0000:02283
02284:-00034:-00098:-00016:000000.0000:02284
02285:-00020:-00094:-00013:000000.0000:02285
02286:+00003:-00116:+00016:000000.0000:02286
02287:+00016:-00088:+00062:000000.0000:02287
02288:-00012:-00057:+00049:000000.0000:02288
02289:-00021:-00030:+00036:000000.0000:02289
02290:-00043:-00032:+00033:000000.0000:02290
02291:-00034:-00069:+00071:000000.0000:02291
02292:-00024:-00065:+00084:000000.0000:02292
02293:-00003:-00087:+00025:000000.0000:02293
02294:+00052:-00083:-00017:000000.0000:02294
02295:+00065:-00053:+00020:000000.0000:02295
02296:+00071:-00052:+00041:000000.0000:02296
02297:+00001:-00005:+00025:000000.0000:02297
02298:-00022:-00005:+00041:000000.0000:02298
02299:-00022:+00007:+00084:000000.0000:02299
02300:-00028:+00018:+00079:000000.0000:02300
02301:+00041:-00018:+00062:000000.0000:02301
02302:+00048:-00027:+00103:000000.0000:02302
02303:+00091:-00051:+00059:000000.0000:02303
02304:+00086:+00001:-00021:000000.0000:02304
02305:+00014:-00009:+00002:000000.0000:02305
02306:-00119:-00020:+00026:000000.0000:02306
02307:-00205:-00044:-00015:000000.0000:02307
02308:-00231:-00063:-00043:000000.0000:02308
02309:-00149:-00100:-00028:000000.0000:02309
02310:-00004:-00136:+00034:000000.0000:02310
02311:+00067:-00150:+00007:000000.0000:02311
02312:+00156:-00162:-00010:000000.0000:02312
02313:+00126:-00121:+00012:000000.0000:02313
02314:+00076:-00159:+00009:000000.0000:02314
02315:+00022:-00203:+00024:000000.0000:02315
02316:-00035:-00192:+00043:000000.0000:02316
02317:-00073:-00158:+00067:000000.0000:02317
02318:-00027:-00202:+00043:000000.0000:02318
02319:+00036:-00174:+00035:000000.0000:02319
02320:+00047:-00163:+00038:000000.0000:02320
02321:+00094:-00176:+00094:000000.0000:02321
02322:+00093:-00105:+00074:000000.0000:02322
02323:+00088:-00125:+00029:000000.0000:02323
02324:+00051:-00057:+00001:000000.0000:02324
02325:-00006:-00104:+00101:000000.0000:02325
02326:-00035:-00130:+00074:000000.0000:02326
02327:-00062:-00052:-00015:000000.0000:02327
02328:-00003:-00072:+00008:000000.0000:02328
02329:+00007:-00004:+00010:000000.0000:02329
02330:+00036:-00103:-00037:000000.0000:02330
02331:+00047:+00050:-00063:000000.0000:02331
02332:+00071:-00007:-00008:000000.0000:02332
02333:+00044:+00006:-00056:000000.0000:02333
02334:-00007:+00014:-00037:000000.0000:02334
02335:-00060:-00002:-00012:000000.0000:02335
02336:-00120:+00081:+00002:000000.0000:02336
02337:-00097:-00003:-00055:000000.0000:02337
02338:-00091:+00043:-00056:000000.0000:02338
02339:-00031:+00089:+00011:000000.0000:02339
02340:+00031:+00063:-00028:000000.0000:02340
02341:+00086:+00093:-00010:000000.0000:02341
02342:+00133:+00079:+00081:000000.0000:02342
02343:+00132:+00121:+00065:000000.0000:02343
02344:+00111:+00083:-00002:000000.0000:02344
02345:+00035:+00137:+00038:000000.0000:02345
02346:-00057:+00105:+00091:000000.0000:02346
02347:-00075:+00123:+00045:000000.0000:02347
02348:-00063:+00150:+00023:000000.0000:02348
02349:+00038:+00140:+00111:000000.0000:02349
02350:+00074:+00113:+00109:000000.0000:02350
02351:+00138:+00135:-00022:000000.0000:02351
02352:+00125:+00154:+00019:000000.0000:02352
02353:+00131:+00115:+00061:000000.0000:02353
02354:+00066:+00122:-00002:000000.0000:02354
02355:+00010:+00098:-00032:000000.0000:02355
02356:+00011:+00100:+00001:000000.0000:02356
02357:+00007:+00057:-00032:000000.0000:02357
02358:-00002:-00013:-00083:000000.0000:02358
02359:+00006:-00025:-00106:000000.0000:02359
02360:-00010:-00053:-00038:000000.0000:02360
02361:+00003:-00032:-00067:000000.0000:02361
02362:+00017:-00023:-00070:000000.0000:02362
02363:+00043:+00006:-00059:000000.0000:02363
02364:+00052:+00048:-00089:000000.0000:02364
02365:+00034:+00048:-00067:000000.0000:02365
02366:+00028:+00001:-00010:000000.0000:02366
02367:-00033:-00025:-00014:000000.0000:02367
02368:-00049:-00070:-00009:000000.0000:02368
02369:-00077:-00128:-00007:000000.0000:02369
02370:-00022:-00017:+00003:000000.0000:02370
02371:-00020:-00059:-00016:000000.0000:02371
02372:-00076:-00103:-00031:000000.0000:02372
02373:-00075:-00027:+00051:000000.0000:02373
02374:-00057:-00020:+00050:000000.0000:02374
02375:-00058:-00007:+00028:000000.0000:02375
02376:-00055:-00039:+00065:000000.0000:02376
02377:-00091:+00000:+00039:000000.0000:02377
02378:-00059:-00015:-00005:000000.0000:02378
02379:-00018:-00101:-00090:000000.0000:02379
02380:+00003:-00067:-00082:000000.0000:02380
02381:+00039:-00053:-00063:000000.0000:02381
02382:+00017:-00042:-00073:000000.0000:02382
02383:-00007:-00048:-00091:000000.0000:02383
02384:+00014:-00006:+00004:000000.0000:02384
02385:+00044:+00031:+00085:000000.0000:02385
02386:+00047:-00011:+00057:000000.0000:02386
02387:+00054:+00033:+00084:000000.0000:02387
02388:+00035:-00036:+00180:000000.0000:02388
02389:+00014:+00036:+00163:000000.0000:02389
02390:+00022:+00004:+00044:000000.0000:02390
02391:-00010:+00018:+00060:000000.0000:02391
02392:+00036:+00038:+00128:000000.0000:02392
02393:+00017:+00024:+00099:000000.0000:02393
02394:+00023:-00042:+00009:000000.0000:02394
02395:+00011:-00031:+00017:000000.0000:02395
02396:-00037:+00014:+00128:000000.0000:02396
02397:-00067:-00114:+00020:000000.0000:02397
02398:-00147:-00088:-00025:000000.0000:02398
02399:-00131:-00120:+00001:000000.0000:02399
02400:-00089:-00195:+00043:000000.0000:02400
02401:+00031:-00175:+00054:000000.0000:02401
02402:+00062:-00177:-00029:000000.0000:02402
02403:+00079:-00175:+00043:000000.0000:02403
02404:+00052:-00135:+00071:000000.0000:02404
02405:-00036:-00115:+00011:000000.0000:02405
02406:-00050:-00236:+00045:000000.0000:02406
02407:-00075:-00188:+00064:000000.0000:02407
02408:-00030:-00132:+00061:000000.0000:02408
02409:+00004:-00176:+00034:000000.0000:02409
02410:+00097:-00135:+00037:000000.0000:02410
02411:+00145:-00143:+00001:000000.0000:02411
02412:+00148:-00043:+00055:000000.0000:02412
02413:+00088:-00089:+00083:000000.0000:02413
02414:-00014:-00031:+00037:000000.0000:02414
02415:-00045:-00014:+00068:000000.0000:02415
02416:-00060:-00014:+00094:000000.0000:02416
02417:-00019:+00027:+00079:000000.0000:02417
02418:-00005:+00033:-00014:000000.0000:02418
02419:+00016:+00009:+00014:000000.0000:02419
02420:+00062:+00008:+00083:000000.0000:02420
02421:+00073:+00031:-00028:000000.0000:02421
02422:+00022:+00033:-00065:000000.0000:02422
02423:-00038:+00090:-00043:000000.0000:02423
02424:-00061:+00047:-00019:000000.0000:02424
02425:-00092:+00065:-00073:000000.0000:02425
02426:-00073:+00080:-00053:000000.0000:02426
02427:-00058:+00067:-00008:000000.0000:02427
02428:+00039:+00059:-00009:000000.0000:02428
02429:+00088:+00117:-00009:000000.0000:02429
02430:+00074:+00056:+00038:000000.0000:02430
02431:+00064:+00069:+00015:000000.0000:02431
02432:+00088:+00125:+00036:000000.0000:02432
02433:+00060:+00109:+00044:000000.0000:02433
02434:+00022:+00084:+00072:000000.0000:02434
02435:-00050:+00111:+00016:000000.0000:02435
02436:-00083:+00120:+00050:000000.0000:02436
02437:-00091:+00070:+00093:000000.0000:02437
02438:-00061:+00100:+00143:000000.0000:02438
02439:-00003:+00101:+00075:000000.0000:02439
02440:+00086:+00089:+00049:000000.0000:02440
02441:+00132:+00085:+00019:000000.0000:02441
02442:+00119:+00137:+00043:000000.0000:02442
02443:+00035:+00087:+00058:000000.0000:02443
02444:+00007:+00102:+00006:000000.0000:02444
02445:-00016:+00118:-00034:000000.0000:02445
02446:-00012:+00100:+00008:000000.0000:02446
02447:+00034:+00099:+00001:000000.0000:02447
02448:+00057:+00071:-00131:000000.0000:02448
02449:+00059:+00035:-00139:000000.0000:02449
02450:+00101:-00001:-00017:000000.0000:02450
02451:+00074:-00018:-00031:000000.0000:02451
02452:+00058:-00013:-00056:000000.0000:02452
02453:+00019:+00019:-00076:000000.0000:02453
02454:+00013:+00060:-00070:000000.0000:02454
02455:+00004:-00023:-00101:000000.0000:02455
02456:-00025:+00107:-00092:000000.0000:02456
02457:-00047:+00067:+00068:000000.0000:02457
02458:-00080:-00041:+00052:000000.0000:02458
02459:-00073:-00073:-00059:000000.0000:02459
02460:-00045:-00077:-00011:000000.0000:02460
02461:-00015:-00015:-00003:000000.0000:02461
02462:-00064:-00163:-00063:000000.0000:02462
02463:-00112:-00147:+00009:000000.0000:02463
02464:-00149:-00083:+00102:000000.0000:02464
02465:-00098:-00088:+00062:000000.0000:02465
02466:-00048:-00082:+00013:000000.0000:02466
02467:+00047:-00043:+00097:000000.0000:02467
02468:+00085:-00034:+00109:000000.0000:02468
02469:+00078:-00085:-00054:000000.0000:02469
02470:+00005:-00063:-00072:000000.0000:02470
02471:-00021:-00072:+00072:000000.0000:02471
02472:-00048:-00072:+00042:000000.0000:02472
02473:-00009:-00073:-00008:000000.0000:02473
02474:+00057:-00067:+00015:000000.0000:02474
02475:+00097:-00038:+00071:000000.0000:02475
02476:+00114:-00006:+00028:000000.0000:02476
02477:+00052:+00053:+00068:000000.0000:02477
02478:+00000:+00039:+00094:000000.0000:02478
02479:-00033:+00001:+00127:000000.0000:02479
02480:-00010:+00051:+00118:000000.0000:02480
02481:+00025:+00005:+00055:000000.0000:02481
02482:+00110:-00014:+00041:000000.0000:02482
02483:+00177:-00058:+00058:000000.0000:02483
02484:+00143:-00050:+00003:000000.0000:02484
02485:-00007:-00023:-00021:000000.0000:02485
02486:-00177:-00084:-00076:000000.0000:02486
02487:-00245:-00094:-00044:000000.0000:02487
02488:-00253:-00132:-00017:000000.0000:02488
02489:-00131:-00171:+00043:000000.0000:02489
02490:-00037:-00226:+00002:000000.0000:02490
02491:+00153:-00165:-00028:000000.0000:02491
02492:+00215:-00124:+00040:000000.0000:02492
02493:+00190:-00159:+00029:000000.0000:02493
02494:+00036:-00199:+00013:000000.0000:02494
02495:-00148:-00182:+00086:000000.0000:02495
02496:-00196:-00204:+00127:000000.0000:02496
02497:-00185:-00235:+00084:000000.0000:02497
02498:-00077:-00188:+00058:000000.0000:02498
02499:-00015:-00206:+00097:000000.0000:02499
02500:+00087:-00214:+00050:000000.0000:02500
02501:+00131:-00156:+00010:000000.0000:02501
02502:+00114:-00122:+00107:000000.0000:02502
02503:+00029:-00127:+00120:000000.0000:02503
02504:-00019:-00042:+00076:000000.0000:02504
02505:-00021:-00056:+00044:000000.0000:02505
02506:+00004:-00038:+00041:000000.0000:02506
02507:+00075:-00026:+00004:000000.0000:02507
02508:+00091:-00017:-00020:000000.0000:02508
02509:+00104:+00033:-00009:000000.0000:02509
02510:+00059:+00055:-00027:000000.0000:02510
02511:+00051:+00077:+00006:000000.0000:02511
02512:+00007:+00031:-00011:000000.0000:02512
02513:-00075:+00014:-00055:000000.0000:02513
02514:-00082:-00023:-00083:000000.0000:02514
02515:-00089:+00079:-00015:000000.0000:02515
02516:-00025:+00042:+00010:000000.0000:02516
02517:-00035:+00075:-00033:000000.0000:02517
02518:+00009:+00070:-00097:000000.0000:02518
02519:+00003:+00050:+00091:000000.0000:02519
02520:+00023:+00072:+00067:000000.0000:02520
02521:+00038:+00102:+00019:000000.0000:02521
02522:+00090:+00099:+00121:000000.0000:02522
02523:+00096:+00094:+00146:000000.0000:02523
02524:+00148:+00112:+00051:000000.0000:02524
02525:+00068:+00120:+00060:000000.0000:02525
02526:+00016:+00137:+00121:000000.0000:02526
02527:-00034:+00107:+00080:000000.0000:02527
02528:-00073:+00117:+00085:000000.0000:02528
02529:-00013:+00135:+00098:000000.0000:02529
02530:+00055:+00090:+00084:000000.0000:02530
02531:+00080:+00120:+00067:000000.0000:02531
02532:+00118:+00104:+00068:000000.0000:02532
02533:+00069:+00085:+00024:000000.0000:02533
02534:+00006:+00098:-00032:000000.0000:02534
02535:-00022:+00115:-00011:000000.0000:02535
02536:-00039:+00066:+00026:000000.0000:02536
02537:-00012:+00124:-00068:000000.0000:02537
02538:+00022:+00084:-00075:000000.0000:02538
02539:+00060:-00044:-00027:000000.0000:02539
02540:+00069:+00008:-00059:000000.0000:02540
02541:+00055:+00013:-00065:000000.0000:02541
02542:+00033:-00032:-00048:000000.0000:02542
02543:+00034:-00036:-00026:000000.0000:02543
02544:+00016:-00003:-00056:000000.0000:02544
02545:+00005:+00064:-00052:000000.0000:02545
02546:-00011:+00020:-00032:000000.0000:02546
02547:-00031:+00091:-00029:000000.0000:02547
02548:-00034:+00062:+00025:000000.0000:02548
02549:-00071:+00035:-00013:000000.0000:02549
02550:-00089:+00055:-00032:000000.0000:02550
02551:-00062:-00027:+00020:000000.0000:02551
02552:-00065:-00005:+00102:000000.0000:02552
02553:-00120:-00033:+00070:000000.0000:02553
02554:-00188:+00031:-00015:000000.0000:02554
02555:-00177:-00043:+00013:000000.0000:02555
02556:-00142:-00075:+00050:000000.0000:02556
02557:-00075:-00052:+00038:000000.0000:02557
02558:-00025:-00055:+00036:000000.0000:02558
02559:+00026:+00012:+00040:000000.0000:02559
02560:+00049:-00087:-00011:000000.0000:02560
02561:+00045:+00047:-00037:000000.0000:02561
02562:+00033:+00003:-00019:000000.0000:02562
02563:-00012:-00099:-00012:000000.0000:02563
02564:-00018:-00017:-00042:000000.0000:02564
02565:+00007:-00064:-00031:000000.0000:02565
02566:+00013:+00022:+00071:000000.0000:02566
02567:+00026:-00037:+00058:000000.0000:02567
02568:+00012:-00039:+00041:000000.0000:02568
02569:+00012:-00027:+00081:000000.0000:02569
02570:+00014:-00041:+00144:000000.0000:02570
02571:+00061:+00010:+00120:000000.0000:02571
02572:+00102:+00017:+00097:000000.0000:02572
02573:+00076:+00055:+00076:000000.0000:02573
02574:+00060:+00026:+00101:000000.0000:02574
02575:-00026:+00013:+00100:000000.0000:02575
02576:-00054:-00065:+00090:000000.0000:02576
02577:-00068:-00120:+00088:000000.0000:02577
02578:-00093:-00058:+00083:000000.0000:02578
02579:-00088:-00114:+00073:000000.0000:02579
02580:-00064:-00095:+00033:000000.0000:02580
02581:-00057:-00118:+00038:000000.0000:02581
02582:-00059:-00075:+00052:000000.0000:02582
02583:-00068:-00125:+00032:000000.0000:02583
02584:-00035:-00198:-00015:000000.0000:02584
02585:-00003:-00162:+00044:000000.0000:02585
02586:+00047:-00180:+00062:000000.0000:02586
02587:+00082:-00215:+00005:000000.0000:02587
02588:+00047:-00191:-00002:000000.0000:02588
02589:-00030:-00222:+00078:000000.0000:02589
02590:-00081:-00153:+00038:000000.0000:02590
02591:-00103:-00175:-00046:000000.0000:02591
02592:-00055:-00154:+00019:000000.0000:02592
02593:+00021:-00099:+00146:000000.0000:02593
02594:+00035:-00100:+00012:000000.0000:02594
02595:+00073:-00047:+00006:000000.0000:02595
02596:+00099:-00064:+00067:000000.0000:02596
02597:+00100:-00053:+00014:000000.0000:02597
02598:+00068:-00054:+00020:000000.0000:02598
02599:+00009:-00012:+00071:000000.0000:02599
02600:-00007:-00004:+00098:000000.0000:02600
02601:-00033:-00021:+00068:000000.0000:02601
02602:-00035:+00034:+00019:000000.0000:02602
02603:-00024:+00017:+00069:000000.0000:02603
02604:-00008:+00022:+00053:000000.0000:02604
02605:+00005:-00012:+00019:000000.0000:02605
02606:+00022:+00023:+00056:000000.0000:02606
02607:-00011:+00064:+00033:000000.0000:02607
02608:-00046:+00026:-00005:000000.0000:02608
02609:-00058:+00076:+00010:000000.0000:02609
02610:-00061:+00098:+00041:000000.0000:02610
02611:+00000:+00067:+00036:000000.0000:02611
02612:+00051:+00070:-00001:000000.0000:02612
02613:+00073:+00088:+00030:000000.0000:02613
02614:+00065:+00126:+00075:000000.0000:02614
02615:+00071:+00109:+00054:000000.0000:02615
02616:+00048:+00071:+00053:000000.0000:02616
02617:+00036:+00112:+00118:000000.0000:02617
02618:+00005:+00099:+00113:000000.0000:02618
02619:-00006:+00103:+00053:000000.0000:02619
02620:+00023:+00094:+00030:000000.0000:02620
02621:+00030:+00112:+00131:000000.0000:02621
02622:+00031:+00134:+00108:000000.0000:02622
02623:+00005:+00082:+00021:000000.0000:02623
02624:+00010:+00126:+00057:000000.0000:02624
02625:+00026:+00103:+00074:000000.0000:02625
02626:+00054:+00019:+00010:000000.0000:02626
02627:+00054:+00088:-00076:000000.0000:02627
02628:+00050:+00104:-00021:000000.0000:02628
02629:+00019:+00074:+00025:000000.0000:02629
02630:+00003:+00123:-00052:000000.0000:02630
02631:-00029:+00107:-00068:000000.0000:02631
02632:-00013:+00092:-00023:000000.0000:02632
02633:-00009:+00067:-00035:000000.0000:02633
02634:+00016:+00074:-00077:000000.0000:02634
02635:+00050:+00060:-00022:000000.0000:02635
02636:+00055:+00020:-00046:000000.0000:02636
02637:+00027:+00030:-00063:000000.0000:02637
02638:+00009:-00011:+00017:000000.0000:02638
02639:-00006:+00072:+00044:000000.0000:02639
02640:-00012:+00094:+00016:000000.0000:02640
02641:+00016:+00041:-00045:000000.0000:02641
02642:+00019:+00066:+00022:000000.0000:02642
02643:+00005:+00059:+00020:000000.0000:02643
02644:-00078:+00013:-00061:000000.0000:02644
02645:-00089:-00042:-00039:000000.0000:02645
02646:-00080:-00074:-00048:000000.0000:02646
02647:-00037:-00058:-00056:000000.0000:02647
02648:-00034:-00140:-00076:000000.0000:02648
02649:-00035:-00161:-00064:000000.0000:02649
02650:-00041:-00143:-00015:000000.0000:02650
02651:-00033:-00132:+00002:000000.0000:02651
02652:-00001:-00031:+00057:000000.0000:02652
02653:+00038:-00020:+00079:000000.0000:02653
02654:+00040:-00019:+00063:000000.0000:02654
02655:+00050:-00087:+00058:000000.0000:02655
02656:+00043:-00036:+00027:000000.0000:02656
02657:+00040:-00064:+00042:000000.0000:02657
02658:+00017:-00056:+00067:000000.0000:02658
02659:+00026:-00005:+00090:000000.0000:02659
02660:+00020:-00054:+00025:000000.0000:02660
02661:+00037:+00003:+00030:000000.0000:02661
02662:+00046:-00003:+00134:000000.0000:02662
02663:+00070:+00007:+00116:000000.0000:02663
02664:+00054:-00038:+00100:000000.0000:02664
02665:+00028:+00044:+00101:000000.0000:02665
02666:+00015:+00004:+00108:000000.0000:02666
02667:+00023:-00033:+00046:000000.0000:02667
02668:-00012:-00048:-00007:000000.0000:02668
02669:-00021:-00119:+00043:000000.0000:02669
02670:-00032:-00045:+00031:000000.0000:02670
02671:-00058:-00062:-00069:000000.0000:02671
02672:-00038:-00013:-00056:000000.0000:02672
02673:-00035:-00072:-00033:000000.0000:02673
02674:-00045:-00114:-00026:000000.0000:02674
02675:-00019:-00108:-00052:000000.0000:02675
02676:+00001:-00240:-00059:000000.0000:02676
02677:+00073:-00167:-00012:000000.0000:02677
02678:+00064:-00155:+00005:000000.0000:02678
02679:+00036:-00158:-00003:000000.0000:02679
02680:-00063:-00224:+00020:000000.0000:02680
02681:-00098:-00250:+00047:000000.0000:02681
02682:-00117:-00214:+00074:000000.0000:02682
02683:-00140:-00233:+00163:000000.0000:02683
02684:-00114:-00268:+00073:000000.0000:02684
02685:-00074:-00181:+00033:000000.0000:02685
02686:+00006:-00149:+00112:000000.0000:02686
02687:+00042:-00160:+00054:000000.0000:02687
02688:+00051:-00175:-00012:000000.0000:02688
02689:+00036:-00104:+00057:000000.0000:02689
02690:+00027:-00112:+00109:000000.0000:02690
02691:+00030:-00081:+00075:000000.0000:02691
02692:+00061:-00039:+00000:000000.0000:02692
02693:+00097:-00068:-00013:000000.0000:02693
02694:+00111:-00032:+00008:000000.0000:02694
02695:+00096:-00054:+00007:000000.0000:02695
02696:+00102:-00037:+00008:000000.0000:02696
02697:+00078:-00033:-00015:000000.0000:02697
02698:+00048:+00011:-00043:000000.0000:02698
02699:+00041:+00025:-00019:000000.0000:02699
02700:-00033:+00007:+00009:000000.0000:02700
02701:-00036:+00066:-00009:000000.0000:02701
02702:-00039:+00051:-00009:000000.0000:02702
02703:-00027:+00065:-00028:000000.0000:02703
02704:+00051:+00067:-00005:000000.0000:02704
02705:+00058:+00053:-00012:000000.0000:02705
02706:+00096:+00088:-00014:000000.0000:02706
02707:+00096:+00078:-00061:000000.0000:02707
02708:+00081:+00092:-00035:000000.0000:02708
02709:+00011:+00036:+00072:000000.0000:02709
02710:-00086:+00100:+00094:000000.0000:02710
02711:-00102:+00067:+00082:000000.0000:02711
02712:-00108:+00077:+00022:000000.0000:02712
02713:-00019:+00119:+00111:000000.0000:02713
02714:-00015:+00093:+00080:000000.0000:02714
02715:+00000:+00116:-00028:000000.0000:02715
02716:+00003:+00065:+00066:000000.0000:02716
02717:+00002:+00079:+00089:000000.0000:02717
02718:+00003:+00083:+00015:000000.0000:02718
02719:+00010:+00077:-00062:000000.0000:02719
02720:+00036:+00064:+00002:000000.0000:02720
02721:+00068:+00092:+00052:000000.0000:02721
02722:+00048:+00067:-00036:000000.0000:02722
02723:+00050:+00047:-00063:000000.0000:02723
02724:+00042:+00099:+00008:000000.0000:02724
02725:+00021:+00090:-00001:000000.0000:02725
02726:+00039:+00084:-00022:000000.0000:02726
02727:+00050:+00117:-00043:000000.0000:02727
02728:+00058:+00060:-00009:000000.0000:02728
02729:+00051:+00025:-00024:000000.0000:02729
02730:+00055:-00029:-00053:000000.0000:02730
02731:+00039:-00039:-00039:000000.0000:02731
02732:+00032:-00015:-00061:000000.0000:02732
02733:+00066:+00021:-00050:000000.0000:02733
02734:+00034:+00054:-00102:000000.0000:02734
02735:+00014:+00079:-00113:000000.0000:02735
02736:+00010:+00086:-00006:000000.0000:02736
02737:-00022:+00089:+00047:000000.0000:02737
02738:-00053:+00070:-00007:000000.0000:02738
02739:-00068:+00093:-00125:000000.0000:02739
02740:-00055:+00097:-00057:000000.0000:02740
02741:-00049:+00121:-00011:000000.0000:02741
02742:-00073:+00062:+00006:000000.0000:02742
02743:-00119:+00092:+00032:000000.0000:02743
02744:-00131:+00052:+00047:000000.0000:02744
02745:-00136:-00011:+00054:000000.0000:02745
02746:-00104:+00040:+00097:000000.0000:02746
02747:-00043:+00048:+00062:000000.0000:02747
02748:-00014:+00016:+00011:000000.0000:02748
02749:-00017:+00004:-00019:000000.0000:02749
02750:-00037:-00016:+00009:000000.0000:02750
02751:-00079:-00055:+00007:000000.0000:02751
02752:-00082:-00049:-00058:000000.0000:02752
02753:-00068:-00046:-00048:000000.0000:02753
02754:+00008:-00022:-00001:000000.0000:02754
02755:+00051:-00035:-00022:000000.0000:02755
02756:+00100:-00037:-00011:000000.0000:02756
02757:+00094:-00067:+00027:000000.0000:02757
02758:+00100:-00041:+00011:000000.0000:02758
02759:+00029:-00049:+00026:000000.0000:02759
02760:-00029:-00083:+00070:000000.0000:02760
02761:-00035:-00056:+00072:000000.0000:02761
02762:-00061:-00079:+00052:000000.0000:02762
02763:-00040:-00044:+00015:000000.0000:02763
02764:-00037:-00068:+00046:000000.0000:02764
02765:-00023:-00060:+00057:000000.0000:02765
02766:-00032:-00058:+00025:000000.0000:02766
02767:-00036:-00077:+00030:000000.0000:02767
02768:-00067:-00097:+00057:000000.0000:02768
02769:-00093:-00100:+00026:000000.0000:02769
02770:-00067:-00099:+00008:000000.0000:02770
02771:-00039:-00109:+00026:000000.0000:02771
02772:-00035:-00049:+00007:000000.0000:02772
02773:-00025:-00126:+00027:000000.0000:02773
02774:-00030:-00134:+00055:000000.0000:02774
02775:-00010:-00060:+00025:000000.0000:02775
02776:+00000:-00162:+00021:000000.0000:02776
02777:+00003:-00145:+00019:000000.0000:02777
02778:-00026:-00109:+00023:000000.0000:02778
02779:-00044:-00130:-00022:000000.0000:02779
02780:-00049:-00119:-00022:000000.0000:02780
02781:-00069:-00086:-00063:000000.0000:02781
02782:-00067:-00119:-00025:000000.0000:02782
02783:-00047:-00077:-00006:000000.0000:02783
02784:+00032:-00098:+00004:000000.0000:02784
02785:+00062:-00091:-00021:000000.0000:02785
02786:+00136:-00066:-00032:000000.0000:02786
02787:+00149:-00047:-00017:000000.0000:02787
02788:+00112:-00070:-00030:000000.0000:02788
02789:+00000:-00034:-00009:000000.0000:02789
02790:-00063:-00072:+00015:000000.0000:02790
02791:-00065:-00069:+00038:000000.0000:02791
02792:-00073:-00060:-00012:000000.0000:02792
02793:-00019:-00034:-00021:000000.0000:02793
02794:+00001:-00013:+00029:000000.0000:02794
02795:+00027:-00029:+00012:000000.0000:02795
02796:-00005:-00039:-00007:000000.0000:02796
02797:-00022:-00027:+00027:000000.0000:02797
02798:-00092:+00032:+00028:000000.0000:02798
02799:-00083:-00034:-00016:000000.0000:02799
02800:-00088:+00066:-00020:000000.0000:02800
02801:-00020:+00049:-00001:000000.0000:02801
02802:+00003:+00034:+00020:000000.0000:02802
02803:+00004:+00035:+00023:000000.0000:02803
02804:+00007:+00030:+00032:000000.0000:02804
02805:-00013:+00082:+00039:000000.0000:02805
02806:-00016:+00059:-00033:000000.0000:02806
02807:-00013:+00081:-00011:000000.0000:02807
02808:+00042:+00076:+00066:000000.0000:02808
02809:+00040:+00082:+00007:000000.0000:02809
02810:+00042:+00087:-00042:000000.0000:02810
02811:+00019:+00064:-00018:000000.0000:02811
02812:+00024:+00096:+00011:000000.0000:02812
02813:+00033:+00041:-00017:000000.0000:02813
02814:+00079:+00054:-00039:000000.0000:02814
02815:+00102:+00058:-00046:000000.0000:02815
02816:+00080:+00052:-00052:000000.0000:02816
02817:+00051:+00046:-00068:000000.0000:02817
02818:+00037:+00087:-00075:000000.0000:02818
02819:-00012:+00084:-00062:000000.0000:02819
02820:-00017:+00057:-00087:000000.0000:02820
02821:-00029:+00130:-00109:000000.0000:02821
02822:-00026:+00097:-00094:000000.0000:02822
02823:-00016:+00153:-00063:000000.0000:02823
02824:+00013:+00179:-00023:000000.0000:02824
02825:-00008:+00100:-00049:000000.0000:02825
02826:-00017:+00086:-00018:000000.0000:02826
02827:+00000:+00040:+00008:000000.0000:02827
02828:+00027:-00003:+00040:000000.0000:02828
02829:+00011:-00068:+00043:000000.0000:02829
02830:-00028:-00070:+00057:000000.0000:02830
02831:-00051:+00049:+00033:000000.0000:02831
02832:-00070:+00065:-00006:000000.0000:02832
02833:-00068:+00102:-00009:000000.0000:02833
02834:-00074:+00139:+00004:000000.0000:02834
02835:-00074:+00054:+00037:000000.0000:02835
02836:-00061:+00006:-00069:000000.0000:02836
02837:-00055:-00053:-00100:000000.0000:02837
02838:+00021:-00082:-00024:000000.0000:02838
02839:+00052:-00084:-00039:000000.0000:02839
02840:+00070:-00052:-00097:000000.0000:02840
02841:+00049:-00107:-00114:000000.0000:02841
02842:+00036:-00100:-00016:000000.0000:02842
02843:-00014:-00037:+00056:000000.0000:02843
02844:-00033:-00116:+00038:000000.0000:02844
02845:-00003:-00070:+00033:000000.0000:02845
02846:+00040:+00002:+00091:000000.0000:02846
02847:+00064:-00079:+00063:000000.0000:02847
02848:+00079:-00048:-00043:000000.0000:02848
02849:+00103:-00072:-00020:000000.0000:02849
02850:+00061:-00075:+00040:000000.0000:02850
02851:+00035:-00118:+00008:000000.0000:02851
02852:-00047:+00001:-00030:000000.0000:02852
02853:-00073:-00060:+00071:000000.0000:02853
02854:-00050:-00017:+00072:000000.0000:02854
02855:-00041:+00013:+00046:000000.0000:02855
02856:-00006:-00023:+00030:000000.0000:02856
02857:+00004:+00004:+00063:000000.0000:02857
02858:+00034:-00037:+00030:000000.0000:02858
02859:+00041:-00005:-00029:000000.0000:02859
02860:+00021:-00046:-00049:000000.0000:02860
02861:-00050:-00032:-00055:000000.0000:02861
02862:-00135:-00077:-00053:000000.0000:02862
02863:-00165:-00107:-00113:000000.0000:02863
02864:-00175:-00058:-00129:000000.0000:02864
02865:-00138:-00091:-00074:000000.0000:02865
02866:-00099:-00097:-00036:000000.0000:02866
02867:+00016:-00111:-00082:000000.0000:02867
02868:+00057:-00120:-00107:000000.0000:02868
02869:+00061:-00143:-00008:000000.0000:02869
02870:+00032:-00157:-00047:000000.0000:02870
02871:-00057:-00192:-00042:000000.0000:02871
02872:-00052:-00212:-00029:000000.0000:02872
02873:-00032:-00177:+00001:000000.0000:02873
02874:+00010:-00215:+00052:000000.0000:02874
02875:-00011:-00239:+00009:000000.0000:02875
02876:+00050:-00160:-00013:000000.0000:02876
02877:+00049:-00165:-00001:000000.0000:02877
02878:+00066:-00103:+00027:000000.0000:02878
02879:+00039:-00194:-00001:000000.0000:02879
02880:-00015:-00075:-00008:000000.0000:02880
02881:+00010:-00108:+00072:000000.0000:02881
02882:+00005:-00111:+00072:000000.0000:02882
02883:+00032:-00054:-00019:000000.0000:02883
02884:+00057:-00060:-00056:000000.0000:02884
02885:+00041:+00000:-00028:000000.0000:02885
02886:-00023:-00020:+00024:000000.0000:02886
02887:-00050:+00001:-00029:000000.0000:02887
02888:-00037:+00003:+00009:000000.0000:02888
02889:-00044:-00008:+00066:000000.0000:02889
02890:-00033:-00007:+00018:000000.0000:02890
02891:+00003:-00007:-00066:000000.0000:02891
02892:+00005:+00041:-00021:000000.0000:02892
02893:+00014:+00004:-00008:000000.0000:02893
02894:-00016:+00074:-00056:000000.0000:02894
02895:-00036:+00045:-00044:000000.0000:02895
02896:-00046:+00038:-00012:000000.0000:02896
02897:-00043:+00099:-00011:000000.0000:02897
02898:+00008:+00094:-00018:000000.0000:02898
02899:+00042:+00120:+00005:000000.0000:02899
02900:+00078:+00083:+00037:000000.0000:02900
02901:+00090:+00094:+00055:000000.0000:02901
02902:+00118:+00080:+00034:000000.0000:02902
02903:+00080:+00065:-00005:000000.0000:02903
02904:+00029:+00038:-00007:000000.0000:02904
02905:+00034:+00063:+00002:000000.0000:02905
02906:+00042:+00096:-00032:000000.0000:02906
02907:+00015:+00076:-00041:000000.0000:02907
02908:+00005:+00097:-00035:000000.0000:02908
02909:-00012:+00085:-00013:000000.0000:02909
02910:-00002:+00111:-00028:000000.0000:02910
02911:-00001:+00126:-00030:000000.0000:02911
02912:+00036:+00107:-00019:000000.0000:02912
02913:+00038:+00126:-00047:000000.0000:02913
02914:+00014:+00110:-00024:000000.0000:02914
02915:-00014:+00124:+00000:000000.0000:02915
02916:-00053:+00120:+00068:000000.0000:02916
02917:-00088:+00117:+00055:000000.0000:02917
02918:-00105:+00129:+00004:000000.0000:02918
02919:-00078:+00173:+00000:000000.0000:02919
02920:-00047:+00180:+00002:000000.0000:02920
02921:+00012:+00165:-00022:000000.0000:02921
02922:+00036:+00121:-00038:000000.0000:02922
02923:+00018:+00020:-00006:000000.0000:02923
02924:+00031:+00025:+00001:000000.0000:02924
02925:+00024:-00008:-00046:000000.0000:02925
02926:-00005:+00033:-00071:000000.0000:02926
02927:-00038:+00104:-00120:000000.0000:02927
02928:-00054:+00095:-00136:000000.0000:02928
02929:-00068:+00094:-00143:000000.0000:02929
02930:-00036:-00016:-00102:000000.0000:02930
02931:-00018:+00025:-00015:000000.0000:02931
02932:+00021:-00021:-00013:000000.0000:02932
02933:+00079:-00030:-00107:000000.0000:02933
02934:+00096:-00044:-00094:000000.0000:02934
02935:+00073:-00082:-00036:000000.0000:02935
02936:+00006:-00046:+00014:000000.0000:02936
02937:-00036:-00109:-00003:000000.0000:02937
02938:-00104:-00099:-00016:000000.0000:02938
02939:-00049:-00073:+00097:000000.0000:02939
02940:-00027:+00001:+00037:000000.0000:02940
02941:+00035:-00007:-00055:000000.0000:02941
02942:+00095:-00058:-00133:000000.0000:02942
02943:+00113:-00034:-00040:000000.0000:02943
02944:+00064:-00087:-00007:000000.0000:02944
02945:+00010:-00114:-00037:000000.0000:02945
02946:-00026:-00112:-00010:000000.0000:02946
02947:-00059:-00079:+00011:000000.0000:02947
02948:-00074:-00038:-00045:000000.0000:02948
02949:-00070:-00022:-00061:000000.0000:02949
02950:-00117:-00009:-00007:000000.0000:02950
02951:-00120:-00026:+00063:000000.0000:02951
02952:-00096:+00015:+00100:000000.0000:02952
02953:-00056:+00015:+00114:000000.0000:02953
02954:+00035:-00007:+00103:000000.0000:02954
02955:+00065:+00017:+00048:000000.0000:02955
02956:+00084:+00004:+00034:000000.0000:02956
02957:+00025:-00061:+00009:000000.0000:02957
02958:-00019:+00012:-00014:000000.0000:02958
02959:-00097:+00004:+00008:000000.0000:02959
02960:-00136:-00081:-00061:000000.0000:02960
02961:-00092:-00102:-00073:000000.0000:02961
02962:+00027:-00114:-00080:000000.0000:02962
02963:+00048:-00110:-00078:000000.0000:02963
02964:+00135:-00173:-00063:000000.0000:02964
02965:+00130:-00152:-00092:000000.0000:02965
02966:+00053:-00225:-00019:000000.0000:02966
02967:-00017:-00189:-00034:000000.0000:02967
02968:-00080:-00224:-00060:000000.0000:02968
02969:-00117:-00186:-00010:000000.0000:02969
02970:-00112:-00219:+00053:000000.0000:02970
02971:-00034:-00253:+00023:000000.0000:02971
02972:+00012:-00224:-00058:000000.0000:02972
02973:+00034:-00233:+00020:000000.0000:02973
02974:+00054:-00203:+00022:000000.0000:02974
02975:+00032:-00206:-00034:000000.0000:02975
02976:+00018:-00109:-00027:000000.0000:02976
02977:-00045:-00081:+00042:000000.0000:02977
02978:-00090:-00033:+00059:000000.0000:02978
02979:-00090:+00007:+00006:000000.0000:02979
02980:-00029:+00040:+00011:000000.0000:02980
02981:+00019:+00046:+00043:000000.0000:02981
02982:+00047:+00037:+00045:000000.0000:02982
02983:+00066:+00026:+00046:000000.0000:02983
02984:+00073:-00044:+00100:000000.0000:02984
02985:+00018:+00020:+00061:000000.0000:02985
02986:-00094:-00027:+00007:000000.0000:02986
02987:-00111:+00016:-00123:000000.0000:02987
02988:-00096:+00037:-00053:000000.0000:02988
02989:-00076:-00008:-00038:000000.0000:02989
02990:-00027:+00020:-00054:000000.0000:02990
02991:+00006:+00006:-00097:000000.0000:02991
02992:-00026:+00027:-00126:000000.0000:02992
02993:+00012:+00034:-00101:000000.0000:02993
02994:+00002:+00043:-00101:000000.0000:02994
02995:+00023:+00076:-00106:000000.0000:02995
02996:+00042:+00048:-00032:000000.0000:02996
02997:+00019:+00073:+00042:000000.0000:02997
02998:+00001:+00031:+00057:000000.0000:02998
02999:+00040:+00068:+00086:000000.0000:02999
03000:+00046:+00090:+00094:000000.0000:03000
03001:+00000:+00019:+00033:000000.0000:03001
03002:-00076:+00080:-00011:000000.0000:03002
03003:-00078:+00035:+00058:000000.0000:03003
03004:-00036:+00095:+00097:000000.0000:03004
03005:+00037:+00023:+00005:000000.0000:03005
03006:+00029:+00040:-00068:000000.0000:03006
03007:+00056:+00123:-00032:000000.0000:03007
03008:-00026:+00092:-00029:000000.0000:03008
03009:-00023:+00118:-00084:000000.0000:03009
03010:-00035:+00070:-00079:000000.0000:03010
03011:-00025:+00098:-00034:000000.0000:03011
03012:-00004:+00100:-00081:000000.0000:03012
03013:+00011:+00108:-00067:000000.0000:03013
03014:+00030:+00116:-00039:000000.0000:03014
03015:+00051:+00123:-00090:000000.0000:03015
03016:+00048:+00171:-00070:000000.0000:03016
03017:+00015:+00125:-00001:000000.0000:03017
03018:-00013:+00122:-00015:000000.0000:03018
03019:+00028:+00060:-00058:000000.0000:03019
03020:+00077:+00047:-00036:000000.0000:03020
03021:+00114:+00049:+00053:000000.0000:03021
03022:+00100:-00006:+00026:000000.0000:03022
03023:+00010:+00021:-00104:000000.0000:03023
03024:-00046:+00032:-00048:000000.0000:03024
03025:-00067:+00048:-00023:000000.0000:03025
03026:-00071:-00088:-00095:000000.0000:03026
03027:-00051:-00068:-00062:000000.0000:03027
03028:-00007:+00008:+00010:000000.0000:03028
03029:-00006:-00097:-00054:000000.0000:03029
03030:-00008:-00115:-00119:000000.0000:03030
03031:-00056:-00066:-00011:000000.0000:03031
03032:-00046:-00083:+00090:000000.0000:03032
03033:-00019:-00134:-00024:000000.0000:03033
03034:-00031:-00104:-00023:000000.0000:03034
03035:+00007:-00056:+00121:000000.0000:03035
03036:+00028:-00054:+00032:000000.0000:03036
03037:+00070:-00078:-00106:000000.0000:03037
03038:+00077:-00088:-00173:000000.0000:03038
03039:+00090:-00084:-00100:000000.0000:03039
03040:+00080:-00122:-00161:000000.0000:03040
03041:+00035:-00116:-00180:000000.0000:03041
03042:+00015:-00080:-00007:000000.0000:03042
03043:-00007:-00018:-00005:000000.0000:03043
03044:-00052:-00066:-00074:000000.0000:03044
03045:-00067:-00044:+00000:000000.0000:03045
03046:-00080:+00010:+00065:000000.0000:03046
03047:-00083:-00051:+00079:000000.0000:03047
03048:-00088:-00013:+00099:000000.0000:03048
03049:-00051:-00016:+00149:000000.0000:03049
03050:-00061:+00001:+00221:000000.0000:03050
03051:-00057:-00029:+00151:000000.0000:03051
03052:-00020:-00020:+00029:000000.0000:03052
03053:+00040:+00025:+00111:000000.0000:03053
03054:+00012:-00039:+00145:000000.0000:03054
03055:+00028:+00022:+00047:000000.0000:03055
03056:+00035:-00031:-00083:000000.0000:03056
03057:+00012:-00047:-00120:000000.0000:03057
03058:+00158:-00122:-00091:000000.0000:03058
03059:+00179:-00170:-00074:000000.0000:03059
03060:+00174:-00225:-00180:000000.0000:03060
03061:+00128:-00173:-00167:000000.0000:03061
03062:+00053:-00167:-00097:000000.0000:03062
03063:+00051:-00169:-00066:000000.0000:03063
03064:-00033:-00208:-00052:000000.0000:03064
03065:-00071:-00235:-00071:000000.0000:03065
03066:-00074:-00221:-00029:000000.0000:03066
03067:-00035:-00271:+00032:000000.0000:03067
03068:-00028:-00187:+00007:000000.0000:03068
03069:-00015:-00192:+00015:000000.0000:03069
03070:-00013:-00183:+00063:000000.0000:03070
03071:-00019:-00132:-00015:000000.0000:03071
03072:-00010:-00060:-00047:000000.0000:03072
03073:+00012:-00054:+00083:000000.0000:03073
03074:-00004:+00018:+00127:000000.0000:03074
03075:-00042:-00011:+00047:000000.0000:03075
03076:-00034:+00072:+00035:000000.0000:03076
03077:-00011:+00005:+00151:000000.0000:03077
03078:-00026:-00012:+00115:000000.0000:03078
03079:-00017:+00006:-00069:000000.0000:03079
03080:-00016:-00025:-00064:000000.0000:03080
03081:-00007:-00006:-00012:000000.0000:03081
03082:-00045:+00007:-00032:000000.0000:03082
03083:-00076:+00002:-00065:000000.0000:03083
03084:-00074:-00001:-00076:000000.0000:03084
03085:-00018:+00058:-00074:000000.0000:03085
03086:-00005:-00025:-00129:000000.0000:03086
03087:+00013:+00028:-00155:000000.0000:03087
03088:-00013:+00085:-00056:000000.0000:03088
03089:-00003:+00087:-00105:000000.0000:03089
03090:-00015:+00120:-00140:000000.0000:03090
03091:+00085:+00111:-00078:000000.0000:03091
03092:+00107:+00118:+00042:000000.0000:03092
03093:+00166:+00105:+00028:000000.0000:03093
03094:+00113:+00087:+00013:000000.0000:03094
03095:+00064:+00102:+00103:000000.0000:03095
03096:-00021:+00072:+00094:000000.0000:03096
03097:-00107:+00090:+00039:000000.0000:03097
03098:-00083:+00056:+00081:000000.0000:03098
03099:-00004:+00090:+00105:000000.0000:03099
03100:+00109:+00064:+00043:000000.0000:03100
03101:+00151:+00076:-00038:000000.0000:03101
03102:+00124:+00108:-00020:000000.0000:03102
03103:+00037:+00090:-00038:000000.0000:03103
03104:-00044:+00111:-00102:000000.0000:03104
03105:-00085:+00119:-00078:000000.0000:03105
03106:-00078:+00137:-00018:000000.0000:03106
03107:-00058:+00123:-00147:000000.0000:03107
03108:-00001:+00099:-00163:000000.0000:03108
03109:+00072:+00129:-00045:000000.0000:03109
03110:+00087:+00083:-00027:000000.0000:03110
03111:+00055:+00106:-00073:000000.0000:03111
03112:-00034:+00142:-00053:000000.0000:03112
03113:-00055:+00161:+00051:000000.0000:03113
03114:-00070:+00175:+00035:000000.0000:03114
03115:-00041:+00194:-00051:000000.0000:03115
03116:-00014:+00174:+00037:000000.0000:03116
03117:+00039:+00187:+00051:000000.0000:03117
03118:+00043:+00058:-00056:000000.0000:03118
03119:+00037:+00021:-00053:000000.0000:03119
03120:+00031:+00020:-00004:000000.0000:03120
03121:+00021:+00025:-00012:000000.0000:03121
03122:-00031:+00026:-00117:000000.0000:03122
03123:-00056:+00061:-00083:000000.0000:03123
03124:-00052:+00125:+00020:000000.0000:03124
03125:-00034:+00009:-00063:000000.0000:03125
03126:-00033:-00033:-00109:000000.0000:03126
03127:+00011:-00114:-00021:000000.0000:03127
03128:+00017:-00058:-00015:000000.0000:03128
03129:+00060:-00104:-00063:000000.0000:03129
03130:+00047:-00137:-00097:000000.0000:03130
03131:+00015:-00106:+00013:000000.0000:03131
03132:-00023:-00147:+00055:000000.0000:03132
03133:-00068:-00113:-00005:000000.0000:03133
03134:-00067:-00122:+00004:000000.0000:03134
03135:-00003:-00083:+00070:000000.0000:03135
03136:+00052:-00033:+00012:000000.0000:03136
03137:+00037:-00056:-00084:000000.0000:03137
03138:+00001:-00044:-00098:000000.0000:03138
03139:+00012:-00049:-00030:000000.0000:03139
03140:+00025:-00085:-00030:000000.0000:03140
03141:+00018:-00147:-00059:000000.0000:03141
03142:+00012:-00063:+00010:000000.0000:03142
03143:+00006:-00045:+00042:000000.0000:03143
03144:-00034:-00043:+00011:000000.0000:03144
03145:-00102:-00058:-00028:000000.0000:03145
03146:-00120:-00065:+00092:000000.0000:03146
03147:-00086:-00067:+00112:000000.0000:03147
03148:-00091:-00057:-00016:000000.0000:03148
03149:-00088:-00030:-00003:000000.0000:03149
03150:-00024:-00064:+00034:000000.0000:03150
03151:+00043:+00009:+00017:000000.0000:03151
03152:+00046:+00015:-00049:000000.0000:03152
03153:+00034:-00088:-00073:000000.0000:03153
03154:+00033:-00060:-00022:000000.0000:03154
03155:+00041:-00062:+00011:000000.0000:03155
03156:+00074:-00041:+00032:000000.0000:03156
03157:+00111:-00160:-00021:000000.0000:03157
03158:+00092:-00123:-00044:000000.0000:03158
03159:+00153:-00132:+00057:000000.0000:03159
03160:+00113:-00177:+00026:000000.0000:03160
03161:+00063:-00206:-00057:000000.0000:03161
03162:+00022:-00160:-00012:000000.0000:03162
03163:-00051:-00183:+00031:000000.0000:03163
03164:-00068:-00206:-00033:000000.0000:03164
03165:-00100:-00238:-00069:000000.0000:03165
03166:-00064:-00239:-00041:000000.0000:03166
03167:-00044:-00237:-00094:000000.0000:03167
03168:-00022:-00253:-00107:000000.0000:03168
03169:-00067:-00204:-00077:000000.0000:03169
03170:-00083:-00187:-00019:000000.0000:03170
03171:-00098:-00170:-00022:000000.0000:03171
03172:-00049:-00078:-00084:000000.0000:03172
03173:-00031:-00069:+00013:000000.0000:03173
03174:+00039:+00018:+00025:000000.0000:03174
03175:+00010:+00017:-00013:000000.0000:03175
03176:-00005:-00018:+00005:000000.0000:03176
03177:+00005:+00011:+00068:000000.0000:03177
03178:+00070:-00029:+00184:000000.0000:03178
03179:+00048:-00024:-00001:000000.0000:03179
03180:+00046:+00058:-00070:000000.0000:03180
03181:+00097:+00064:-00023:000000.0000:03181
03182:+00074:+00042:+00005:000000.0000:03182
03183:+00038:+00051:-00072:000000.0000:03183
03184:-00009:+00023:-00100:000000.0000:03184
03185:-00012:-00023:+00002:000000.0000:03185
03186:+00053:+00020:+00008:000000.0000:03186
03187:+00112:+00007:-00102:000000.0000:03187
03188:+00128:+00024:-00169:000000.0000:03188
03189:+00119:+00059:-00128:000000.0000:03189
03190:+00038:+00076:-00133:000000.0000:03190
03191:-00028:+00072:-00113:000000.0000:03191
03192:-00108:+00037:-00005:000000.0000:03192
03193:-00089:+00092:+00058:000000.0000:03193
03194:-00048:+00054:+00070:000000.0000:03194
03195:-00003:+00089:+00036:000000.0000:03195
03196:+00010:+00094:+00019:000000.0000:03196
03197:-00011:+00109:+00037:000000.0000:03197
03198:-00021:+00093:+00003:000000.0000:03198
03199:-00019:+00102:+00022:000000.0000:03199
03200:-00005:+00141:+00040:000000.0000:03200
03201:-00048:+00066:+00029:000000.0000:03201
03202:-00047:+00121:+00009:000000.0000:03202
03203:+00012:+00087:-00017:000000.0000:03203
03204:+00036:+00139:-00020:000000.0000:03204
03205:+00017:+00091:-00053:000000.0000:03205
03206:+00019:+00108:-00078:000000.0000:03206
03207:+00016:+00171:-00060:000000.0000:03207
03208:+00051:+00130:-00093:000000.0000:03208
03209:+00073:+00161:-00104:000000.0000:03209
03210:+00061:+00120:-00004:000000.0000:03210
03211:+00026:+00144:+00036:000000.0000:03211
03212:-00015:+00123:-00034:000000.0000:03212
03213:-00025:+00132:-00098:000000.0000:03213
03214:+00014:+00186:-00061:000000.0000:03214
03215:+00072:+00142:-00045:000000.0000:03215
03216:+00107:+00221:-00072:000000.0000:03216
03217:+00110:+00211:-00036:000000.0000:03217
03218:+00080:+00187:-00009:000000.0000:03218
03219:+00051:-00009:-00019:000000.0000:03219
03220:+00015:-00091:-00010:000000.0000:03220
03221:+00000:-00102:+00043:000000.0000:03221
03222:-00048:-00058:+00048:000000.0000:03222
03223:-00136:+00011:-00108:000000.0000:03223
03224:-00130:+00008:-00134:000000.0000:03224
03225:-00088:+00095:-00069:000000.0000:03225
03226:+00041:-00002:-00041:000000.0000:03226
03227:+00068:-00069:-00053:000000.0000:03227
03228:+00067:-00138:+00023:000000.0000:03228
03229:+00041:-00139:+00129:000000.0000:03229
03230:+00002:-00147:+00092:000000.0000:03230
03231:-00044:-00166:-00040:000000.0000:03231
03232:-00044:-00096:-00094:000000.0000:03232
03233:-00051:-00095:-00047:000000.0000:03233
03234:-00070:-00126:+00035:000000.0000:03234
03235:-00037:-00095:-00054:000000.0000:03235
03236:+00066:-00084:-00065:000000.0000:03236
03237:+00110:-00067:+00043:000000.0000:03237
03238:+00118:-00101:-00036:000000.0000:03238
03239:+00090:-00061:-00141:000000.0000:03239
03240:+00087:-00080:-00068:000000.0000:03240
03241:+00064:-00072:-00068:000000.0000:03241
03242:+00010:-00088:-00086:000000.0000:03242
03243:-00089:-00088:-00073:000000.0000:03243
03244:-00097:-00087:+00011:000000.0000:03244
03245:-00099:-00065:-00009:000000.0000:03245
03246:-00061:+00001:-00002:000000.0000:03246
03247:-00032:-00027:+00101:000000.0000:03247
03248:-00010:+00046:+00086:000000.0000:03248
03249:-00042:-00022:+00041:000000.0000:03249
03250:-00046:-00023:+00058:000000.0000:03250
03251:-00009:-00022:+00063:000000.0000:03251
03252:+00040:-00032:-00013:000000.0000:03252
03253:+00050:-00091:-00051:000000.0000:03253
03254:+00069:-00085:-00012:000000.0000:03254
03255:+00061:-00059:+00018:000000.0000:03255
03256:+00098:-00107:-00079:000000.0000:03256
03257:+00126:-00101:-00097:000000.0000:03257
03258:+00163:-00110:-00027:000000.0000:03258
03259:+00148:-00126:+00087:000000.0000:03259
03260:+00081:-00124:+00070:000000.0000:03260
03261:+00040:-00193:-00026:000000.0000:03261
03262:+00016:-00219:+00003:000000.0000:03262
03263:-00016:-00252:+00030:000000.0000:03263
03264:-00089:-00223:-00014:000000.0000:03264
03265:-00087:-00243:-00006:000000.0000:03265
03266:-00093:-00232:-00041:000000.0000:03266
03267:-00076:-00211:-00137:000000.0000:03267
03268:-00047:-00196:-00068:000000.0000:03268
03269:-00035:-00160:-00024:000000.0000:03269
03270:-00040:-00138:-00054:000000.0000:03270
03271:-00057:-00094:-00072:000000.0000:03271
03272:-00021:-00070:-00061:000000.0000:03272
03273:-00013:-00019:+00040:000000.0000:03273
03274:+00002:-00003:+00029:000000.0000:03274
03275:+00045:+00010:+00013:000000.0000:03275
03276:+00096:-00023:+00026:000000.0000:03276
03277:+00114:+00026:+00030:000000.0000:03277
03278:+00058:+00036:+00050:000000.0000:03278
03279:-00025:+00012:+00062:000000.0000:03279
03280:-00055:+00036:+00026:000000.0000:03280
03281:-00075:+00029:-00015:000000.0000:03281
03282:-00031:+00034:+00009:000000.0000:03282
03283:+00003:-00016:-00035:000000.0000:03283
03284:+00050:+00016:-00079:000000.0000:03284
03285:+00064:+00033:-00110:000000.0000:03285
03286:+00072:+00009:-00134:000000.0000:03286
03287:+00050:+00060:-00128:000000.0000:03287
03288:+00044:+00073:-00082:000000.0000:03288
03289:+00031:+00104:+00009:000000.0000:03289
03290:+00050:+00091:-00015:000000.0000:03290
03291:+00061:+00149:-00026:000000.0000:03291
03292:+00086:+00126:+00064:000000.0000:03292
03293:+00045:+00109:+00080:000000.0000:03293
03294:+00028:+00142:+00055:000000.0000:03294
03295:+00012:+00093:+00037:000000.0000:03295
03296:-00010:+00080:+00038:000000.0000:03296
03297:-00032:+00112:+00021:000000.0000:03297
03298:-00057:+00096:+00002:000000.0000:03298
03299:-00074:+00117:+00007:000000.0000:03299
03300:-00068:+00119:-00029:000000.0000:03300
03301:-00082:+00122:-00008:000000.0000:03301
03302:-00045:+00096:+00008:000000.0000:03302
03303:-00015:+00071:-00025:000000.0000:03303
03304:-00018:+00106:-00070:000000.0000:03304
03305:+00041:+00087:-00050:000000.0000:03305
03306:+00036:+00126:-00050:000000.0000:03306
03307:+00025:+00130:-00091:000000.0000:03307
03308:+00013:+00171:-00078:000000.0000:03308
03309:+00058:+00148:+00005:000000.0000:03309
03310:+00054:+00146:-00019:000000.0000:03310
03311:+00069:+00179:-00059:000000.0000:03311
03312:+00097:+00146:-00022:000000.0000:03312
03313:+00077:+00142:-00011:000000.0000:03313
03314:+00096:+00111:-00042:000000.0000:03314
03315:+00128:+00028:-00046:000000.0000:03315
03316:+00129:-00012:+00020:000000.0000:03316
03317:+00065:-00075:+00026:000000.0000:03317
03318:-00031:-00048:+00006:000000.0000:03318
03319:-00074:-00093:-00037:000000.0000:03319
03320:-00099:-00019:-00056:000000.0000:03320
03321:-00094:+00051:-00039:000000.0000:03321
03322:-00060:+00046:-00064:000000.0000:03322
03323:+00017:+00060:-00077:000000.0000:03323
03324:+00056:-00131:-00064:000000.0000:03324
03325:+00051:-00130:+00048:000000.0000:03325
03326:+00049:-00164:+00098:000000.0000:03326
03327:+00026:-00140:-00020:000000.0000:03327
03328:+00014:-00114:-00020:000000.0000:03328
03329:-00003:-00096:+00033:000000.0000:03329
03330:-00062:-00017:+00055:000000.0000:03330
03331:-00049:-00044:-00062:000000.0000:03331
03332:+00001:-00063:-00072:000000.0000:03332
03333:+00101:-00051:-00020:000000.0000:03333
03334:+00131:-00051:-00024:000000.0000:03334
03335:+00128:-00013:-00035:000000.0000:03335
03336:+00071:-00033:-00057:000000.0000:03336
03337:+00020:+00017:-00106:000000.0000:03337
03338:-00044:-00084:-00097:000000.0000:03338
03339:-00052:-00036:-00004:000000.0000:03339
03340:-00057:+00017:+00039:000000.0000:03340
03341:-00061:+00019:+00022:000000.0000:03341
03342:-00018:+00030:-00002:000000.0000:03342
03343:-00008:-00009:+00059:000000.0000:03343
03344:+00007:+00021:+00085:000000.0000:03344
03345:+00022:-00064:+00054:000000.0000:03345
03346:+00028:-00070:+00021:000000.0000:03346
03347:+00053:-00057:+00007:000000.0000:03347
03348:+00099:-00085:-00002:000000.0000:03348
03349:+00100:-00050:-00030:000000.0000:03349
03350:+00069:-00090:-00044:000000.0000:03350
03351:+00043:-00178:-00037:000000.0000:03351
03352:+00037:-00165:-00008:000000.0000:03352
03353:+00067:-00155:+00011:000000.0000:03353
03354:+00099:-00158:+00045:000000.0000:03354
03355:+00100:-00166:+00031:000000.0000:03355
03356:+00060:-00173:+00053:000000.0000:03356
03357:+00055:-00173:+00079:000000.0000:03357
03358:+00038:-00220:+00022:000000.0000:03358
03359:-00012:-00206:-00021:000000.0000:03359
03360:+00010:-00205:-00004:000000.0000:03360
03361:+00013:-00204:+00001:000000.0000:03361
03362:+00003:-00158:-00021:000000.0000:03362
03363:+00027:-00154:-00069:000000.0000:03363
03364:+00021:-00149:-00028:000000.0000:03364
03365:+00009:-00127:-00043:000000.0000:03365
03366:-00025:-00098:-00079:000000.0000:03366
03367:-00045:-00083:-00060:000000.0000:03367
03368:-00011:-00065:-00021:000000.0000:03368
03369:+00044:-00037:-00070:000000.0000:03369
03370:+00082:-00058:-00072:000000.0000:03370
03371:+00080:-00015:+00007:000000.0000:03371
03372:+00086:+00018:-00009:000000.0000:03372
03373:+00055:+00012:-00058:000000.0000:03373
03374:-00029:+00004:-00027:000000.0000:03374
03375:-00087:+00004:+00019:000000.0000:03375
03376:-00092:+00019:+00002:000000.0000:03376
03377:-00075:-00006:-00016:000000.0000:03377
03378:-00059:+00030:-00029:000000.0000:03378
03379:-00023:+00045:-00031:000000.0000:03379
03380:+00000:+00056:+00004:000000.0000:03380
03381:+00031:+00060:+00006:000000.0000:03381
03382:+00047:+00007:-00003:000000.0000:03382
03383:+00082:+00096:+00017:000000.0000:03383
03384:+00104:+00063:+00053:000000.0000:03384
03385:+00118:+00057:+00017:000000.0000:03385
03386:+00079:+00111:+00019:000000.0000:03386
03387:+00044:+00121:+00056:000000.0000:03387
03388:+00051:+00099:+00031:000000.0000:03388
03389:+00027:+00124:-00027:000000.0000:03389
03390:+00051:+00099:-00013:000000.0000:03390
03391:+00054:+00093:-00017:000000.0000:03391
03392:+00025:+00100:-00054:000000.0000:03392
03393:+00028:+00072:-00064:000000.0000:03393
03394:+00005:+00104:-00034:000000.0000:03394
03395:+00011:+00073:-00078:000000.0000:03395
03396:-00004:+00107:-00051:000000.0000:03396
03397:-00028:+00110:-00033:000000.0000:03397
03398:-00003:+00089:-00005:000000.0000:03398
03399:-00041:+00116:-00046:000000.0000:03399
03400:-00020:+00091:-00049:000000.0000:03400
03401:+00024:+00112:-00059:000000.0000:03401
03402:+00036:+00103:-00047:000000.0000:03402
03403:+00072:+00136:-00064:000000.0000:03403
03404:+00063:+00130:-00024:000000.0000:03404
03405:+00050:+00153:-00036:000000.0000:03405
03406:+00042:+00142:-00047:000000.0000:03406
03407:+00052:+00040:-00037:000000.0000:03407
03408:+00048:+00081:-00011:000000.0000:03408
03409:+00065:+00078:+00006:000000.0000:03409
03410:+00050:+00031:-00041:000000.0000:03410
03411:+00057:+00108:-00078:000000.0000:03411
03412:+00023:+00090:-00048:000000.0000:03412
03413:-00048:+00074:-00059:000000.0000:03413
03414:-00053:+00008:-00054:000000.0000:03414
03415:-00074:-00009:-00034:000000.0000:03415
03416:-00030:-00005:-00043:000000.0000:03416
03417:-00008:-00092:-00087:000000.0000:03417
03418:-00017:-00080:-00102:000000.0000:03418
03419:+00011:-00067:-00035:000000.0000:03419
03420:-00016:-00060:+00020:000000.0000:03420
03421:-00028:-00068:+00018:000000.0000:03421
03422:-00047:-00050:+00004:000000.0000:03422
03423:-00042:-00048:+00102:000000.0000:03423
03424:-00030:-00059:+00092:000000.0000:03424
03425:-00027:-00086:-00005:000000.0000:03425
03426:-00011:-00060:-00039:000000.0000:03426
03427:+00030:-00074:+00005:000000.0000:03427
03428:+00060:-00084:+00025:000000.0000:03428
03429:+00060:-00064:-00077:000000.0000:03429
03430:+00050:-00034:-00087:000000.0000:03430
03431:+00083:-00033:-00058:000000.0000:03431
03432:+00067:+00027:-00049:000000.0000:03432
03433:+00016:+00014:-00047:000000.0000:03433
03434:-00022:+00023:+00047:000000.0000:03434
03435:-00058:+00015:+00059:000000.0000:03435
03436:-00049:-00016:+00030:000000.0000:03436
03437:-00029:+00008:+00014:000000.0000:03437
03438:-00019:-00040:+00068:000000.0000:03438
03439:-00006:-00012:+00047:000000.0000:03439
03440:-00030:+00003:+00007:000000.0000:03440
03441:-00037:-00036:-00003:000000.0000:03441
03442:-00023:-00015:+00002:000000.0000:03442
03443:-00006:-00072:-00001:000000.0000:03443
03444:+00001:-00110:+00012:000000.0000:03444
03445:+00031:-00128:+00015:000000.0000:03445
03446:+00004:-00097:-00030:000000.0000:03446
03447:+00022:-00092:-00041:000000.0000:03447
03448:+00000:-00123:-00055:000000.0000:03448
03449:-00010:-00167:-00015:000000.0000:03449
03450:-00005:-00156:+00012:000000.0000:03450
03451:+00037:-00210:+00016:000000.0000:03451
03452:+00044:-00211:+00028:000000.0000:03452
03453:+00051:-00176:+00048:000000.0000:03453
03454:+00029:-00212:+00028:000000.0000:03454
03455:-00018:-00214:+00004:000000.0000:03455
03456:-00038:-00208:+00018:000000.0000:03456
03457:-00051:-00205:+00036:000000.0000:03457
03458:-00058:-00184:+00007:000000.0000:03458
03459:-00003:-00186:-00045:000000.0000:03459
03460:+00062:-00174:-00037:000000.0000:03460
03461:+00125:-00136:-00056:000000.0000:03461
03462:+00161:-00109:-00063:000000.0000:03462
03463:+00144:-00074:-00043:000000.0000:03463
03464:+00065:-00045:-00020:000000.0000:03464
03465:+00035:-00051:-00017:000000.0000:03465
03466:-00031:-00009:+00002:000000.0000:03466
03467:-00047:-00035:+00008:000000.0000:03467
03468:-00021:-00037:-00050:000000.0000:03468
03469:+00025:+00003:-00044:000000.0000:03469
03470:+00030:-00004:+00023:000000.0000:03470
03471:+00043:+00005:+00021:000000.0000:03471
03472:+00011:+00010:-00024:000000.0000:03472
03473:-00048:+00018:-00019:000000.0000:03473
03474:-00087:+00006:+00000:000000.0000:03474
03475:-00136:-00019:+00006:000000.0000:03475
03476:-00119:+00049:-00012:000000.0000:03476
03477:-00093:+00058:-00011:000000.0000:03477
03478:+00009:+00027:+00010:000000.0000:03478
03479:+00098:+00054:-00016:000000.0000:03479
03480:+00106:+00074:+00017:000000.0000:03480
03481:+00107:+00059:+00015:000000.0000:03481
03482:+00075:+00065:+00022:000000.0000:03482
03483:+00050:+00074:+00032:000000.0000:03483
03484:+00021:+00092:+00057:000000.0000:03484
03485:+00006:+00094:+00030:000000.0000:03485
03486:-00012:+00102:-00001:000000.0000:03486
03487:+00023:+00008:-00003:000000.0000:03487
03488:+00029:+00093:+00035:000000.0000:03488
03489:+00057:+00063:-00036:000000.0000:03489
03490:+00087:+00042:-00059:000000.0000:03490
03491:+00079:+00078:+00013:000000.0000:03491
03492:+00089:+00060:+00003:000000.0000:03492
03493:+00018:+00095:-00043:000000.0000:03493
03494:-00007:+00041:-00080:000000.0000:03494
03495:-00009:+00096:+00004:000000.0000:03495
03496:-00010:+00050:-00014:000000.0000:03496
03497:-00021:+00087:-00091:000000.0000:03497
03498:-00004:+00137:-00067:000000.0000:03498
03499:+00044:+00121:-00029:000000.0000:03499
03500:+00064:+00085:-00059:000000.0000:03500
03501:+00084:+00106:-00057:000000.0000:03501
03502:+00076:+00118:+00011:000000.0000:03502
03503:+00099:+00093:+00034:000000.0000:03503
03504:+00088:+00110:-00006:000000.0000:03504
03505:+00042:+00151:-00034:000000.0000:03505
03506:-00021:+00143:+00000:000000.0000:03506
03507:-00045:+00114:-00005:000000.0000:03507
03508:-00061:+00155:-00066:000000.0000:03508
03509:-00012:+00181:+00000:000000.0000:03509
03510:+00042:+00149:-00003:000000.0000:03510
03511:+00077:+00128:-00108:000000.0000:03511
03512:+00102:+00186:+00025:000000.0000:03512
03513:+00103:+00101:+00069:000000.0000:03513
03514:+00030:+00003:-00053:000000.0000:03514
03515:-00013:-00068:-00041:000000.0000:03515
03516:-00012:-00103:+00036:000000.0000:03516
03517:+00007:-00087:+00037:000000.0000:03517
03518:+00005:-00116:-00072:000000.0000:03518
03519:+00056:-00048:-00109:000000.0000:03519
03520:+00099:-00001:-00093:000000.0000:03520
03521:+00097:+00015:-00080:000000.0000:03521
03522:+00062:+00017:-00074:000000.0000:03522
03523:-00029:-00062:-00010:000000.0000:03523
03524:-00040:-00112:+00002:000000.0000:03524
03525:-00042:-00108:+00029:000000.0000:03525
03526:+00017:-00103:+00030:000000.0000:03526
03527:+00053:-00140:-00004:000000.0000:03527
03528:+00039:-00131:+00025:000000.0000:03528
03529:-00002:-00063:+00127:000000.0000:03529
03530:-00014:-00045:+00089:000000.0000:03530
03531:-00028:-00003:+00050:000000.0000:03531
03532:-00013:-00018:+00071:000000.0000:03532
03533:+00010:+00042:+00159:000000.0000:03533
03534:+00003:+00022:+00104:000000.0000:03534
03535:+00048:-00016:+00037:000000.0000:03535
03536:+00081:-00043:+00027:000000.0000:03536
03537:+00165:-00059:+00019:000000.0000:03537
03538:+00126:-00028:-00033:000000.0000:03538
03539:+00094:-00057:-00022:000000.0000:03539
03540:+00041:-00026:-00063:000000.0000:03540
03541:-00012:+00048:-00074:000000.0000:03541
03542:+00012:-00066:-00059:000000.0000:03542
03543:+00005:-00039:-00019:000000.0000:03543
03544:+00019:-00115:+00042:000000.0000:03544
03545:+00025:-00069:+00016:000000.0000:03545
03546:+00011:-00071:-00013:000000.0000:03546
03547:-00042:-00136:-00015:000000.0000:03547
03548:-00051:-00145:-00008:000000.0000:03548
03549:-00119:-00148:-00059:000000.0000:03549
03550:-00168:-00191:-00053:000000.0000:03550
03551:-00129:-00158:-00017:000000.0000:03551
03552:-00057:-00139:+00034:000000.0000:03552
03553:+00020:-00152:+00059:000000.0000:03553
03554:+00036:-00166:+00013:000000.0000:03554
03555:+00034:-00153:+00023:000000.0000:03555
03556:+00019:-00202:+00014:000000.0000:03556
03557:+00004:-00176:+00034:000000.0000:03557
03558:+00011:-00182:+00062:000000.0000:03558
03559:-00023:-00242:+00034:000000.0000:03559
03560:-00030:-00192:+00042:000000.0000:03560
03561:+00013:-00202:+00037:000000.0000:03561
03562:+00037:-00211:-00008:000000.0000:03562
03563:+00030:-00160:+00024:000000.0000:03563
03564:+00029:-00135:+00042:000000.0000:03564
03565:-00009:-00096:+00050:000000.0000:03565
03566:-00033:-00074:-00012:000000.0000:03566
03567:+00011:-00088:-00003:000000.0000:03567
03568:+00091:-00061:+00017:000000.0000:03568
03569:+00148:-00036:-00101:000000.0000:03569
03570:+00098:-00019:+00033:000000.0000:03570
03571:+00067:+00037:+00073:000000.0000:03571
03572:+00039:+00016:-00117:000000.0000:03572
03573:+00051:+00020:-00154:000000.0000:03573
03574:+00041:-00013:+00121:000000.0000:03574
03575:+00017:+00080:+00016:000000.0000:03575
03576:-00039:+00073:-00048:000000.0000:03576
03577:-00122:+00021:+00031:000000.0000:03577
03578:-00101:+00046:+00049:000000.0000:03578
03579:-00091:+00032:+00005:000000.0000:03579
03580:+00007:+00038:-00054:000000.0000:03580
03581:+00006:+00022:+00001:000000.0000:03581
03582:-00042:+00043:+00015:000000.0000:03582
03583:-00044:+00064:+00016:000000.0000:03583
03584:-00072:+00044:+00028:000000.0000:03584
03585:-00109:+00023:+00013:000000.0000:03585
03586:-00064:+00049:+00032:000000.0000:03586
03587:-00020:+00003:+00049:000000.0000:03587
03588:+00049:+00004:+00053:000000.0000:03588
03589:+00101:+00006:+00068:000000.0000:03589
03590:+00074:+00073:+00082:000000.0000:03590
03591:+00055:+00043:+00031:000000.0000:03591
03592:+00042:+00014:-00032:000000.0000:03592
03593:+00025:+00030:+00055:000000.0000:03593
03594:+00011:+00032:+00083:000000.0000:03594
03595:+00027:+00033:-00003:000000.0000:03595
03596:+00028:+00047:+00001:000000.0000:03596
03597:+00036:+00037:+00039:000000.0000:03597
03598:+00050:+00050:+00016:000000.0000:03598
03599:+00048:+00075:-00036:000000.0000:03599
03600:+00055:+00078:-00048:000000.0000:03600
03601:+00055:+00150:-00016:000000.0000:03601
03602:+00043:+00136:-00017:000000.0000:03602
03603:+00023:+00083:-00032:000000.0000:03603
03604:+00006:+00117:-00015:000000.0000:03604
03605:+00001:+00123:-00007:000000.0000:03605
03606:+00006:+00187:-00017:000000.0000:03606
03607:-00014:+00137:+00018:000000.0000:03607
03608:+00005:+00137:+00006:000000.0000:03608
03609:-00010:+00201:+00015:000000.0000:03609
03610:-00029:+00167:+00016:000000.0000:03610
03611:-00032:+00192:-00006:000000.0000:03611
03612:-00009:+00160:+00020:000000.0000:03612
03613:-00014:+00182:+00048:000000.0000:03613
03614:+00002:+00187:+00018:000000.0000:03614
03615:+00024:+00212:-00013:000000.0000:03615
03616:+00042:+00153:+00018:000000.0000:03616
03617:+00042:+00169:+00047:000000.0000:03617
03618:+00038:+00192:+00022:000000.0000:03618
03619:+00001:+00155:-00010:000000.0000:03619
03620:+00002:+00129:-00010:000000.0000:03620
03621:+00011:+00124:-00005:000000.0000:03621
03622:+00015:+00055:-00023:000000.0000:03622
03623:+00033:+00032:-00044:000000.0000:03623
03624:+00066:-00055:-00057:000000.0000:03624
03625:+00021:-00085:-00058:000000.0000:03625
03626:+00024:-00104:-00041:000000.0000:03626
03627:-00024:-00087:-00066:000000.0000:03627
03628:-00040:-00102:-00039:000000.0000:03628
03629:-00047:-00050:+00007:000000.0000:03629
03630:+00007:-00011:-00018:000000.0000:03630
03631:+00038:-00053:-00064:000000.0000:03631
03632:+00032:-00017:-00009:000000.0000:03632
03633:+00045:-00080:+00035:000000.0000:03633
03634:+00056:-00115:+00047:000000.0000:03634
03635:+00052:-00117:+00033:000000.0000:03635
03636:+00017:-00126:+00063:000000.0000:03636
03637:+00027:-00109:+00102:000000.0000:03637
03638:+00012:-00134:+00038:000000.0000:03638
03639:-00023:-00113:+00038:000000.0000:03639
03640:-00036:-00119:+00086:000000.0000:03640
03641:-00058:-00119:+00069:000000.0000:03641
03642:-00024:-00084:+00059:000000.0000:03642
03643:+00027:-00088:+00087:000000.0000:03643
03644:+00048:-00072:+00077:000000.0000:03644
03645:+00112:-00031:+00053:000000.0000:03645
03646:+00108:+00000:-00001:000000.0000:03646
03647:+00113:+00012:-00014:000000.0000:03647
03648:+00065:-00038:+00015:000000.0000:03648
03649:+00052:-00022:+00018:000000.0000:03649
03650:+00015:-00021:-00001:000000.0000:03650
03651:+00027:-00068:+00038:000000.0000:03651
03652:+00023:+00005:+00042:000000.0000:03652
03653:+00022:-00039:+00056:000000.0000:03653
03654:+00007:-00033:-00009:000000.0000:03654
03655:-00047:-00047:-00030:000000.0000:03655
03656:-00037:-00138:+00001:000000.0000:03656
03657:-00057:-00126:+00044:000000.0000:03657
03658:-00063:-00185:+00031:000000.0000:03658
03659:-00057:-00198:+00009:000000.0000:03659
03660:-00040:-00224:-00056:000000.0000:03660
03661:-00084:-00235:-00094:000000.0000:03661
03662:-00070:-00254:-00025:000000.0000:03662
03663:-00064:-00213:+00015:000000.0000:03663
03664:-00025:-00227:+00072:000000.0000:03664
03665:-00001:-00224:+00092:000000.0000:03665
03666:+00106:-00150:+00148:000000.0000:03666
03667:+00196:-00191:+00115:000000.0000:03667
03668:+00182:-00154:+00072:000000.0000:03668
03669:+00122:-00147:+00056:000000.0000:03669
03670:+00005:-00219:+00114:000000.0000:03670
03671:-00046:-00200:+00131:000000.0000:03671
03672:-00075:-00203:+00136:000000.0000:03672
03673:-00006:-00186:+00148:000000.0000:03673
03674:+00023:-00155:+00104:000000.0000:03674
03675:+00079:-00138:+00040:000000.0000:03675
03676:+00103:-00112:+00023:000000.0000:03676
03677:+00073:-00112:+00001:000000.0000:03677
03678:+00012:-00092:+00069:000000.0000:03678
03679:-00032:-00043:+00095:000000.0000:03679
03680:-00045:-00030:+00086:000000.0000:03680
03681:+00000:-00018:+00031:000000.0000:03681
03682:+00031:+00020:+00051:000000.0000:03682
03683:+00065:+00028:+00033:000000.0000:03683
03684:+00078:+00013:+00045:000000.0000:03684
03685:+00063:+00049:+00064:000000.0000:03685
03686:+00055:+00005:+00092:000000.0000:03686
03687:+00014:+00019:+00133:000000.0000:03687
03688:+00024:+00040:+00083:000000.0000:03688
03689:+00001:+00038:+00084:000000.0000:03689
03690:+00015:+00046:+00041:000000.0000:03690
03691:+00028:+00058:+00028:000000.0000:03691
03692:-00033:+00045:+00031:000000.0000:03692
03693:-00109:+00060:+00039:000000.0000:03693
03694:-00126:+00062:+00048:000000.0000:03694
03695:-00135:+00029:+00089:000000.0000:03695
03696:-00040:+00031:+00078:000000.0000:03696
03697:+00001:+00005:+00056:000000.0000:03697
03698:+00067:+00013:+00065:000000.0000:03698
03699:+00106:-00011:+00060:000000.0000:03699
03700:+00110:-00004:+00076:000000.0000:03700
03701:+00067:-00002:+00098:000000.0000:03701
03702:-00029:-00008:+00089:000000.0000:03702
03703:-00044:-00007:+00099:000000.0000:03703
03704:-00019:+00043:+00074:000000.0000:03704
03705:+00028:+00021:+00062:000000.0000:03705
03706:+00052:+00025:+00082:000000.0000:03706
03707:+00084:+00046:+00097:000000.0000:03707
03708:+00087:-00021:+00090:000000.0000:03708
03709:+00049:-00022:+00088:000000.0000:03709
03710:+00004:+00010:+00113:000000.0000:03710
03711:-00004:+00045:+00110:000000.0000:03711
03712:-00028:+00109:+00071:000000.0000:03712
03713:-00025:+00122:+00056:000000.0000:03713
03714:-00032:+00124:+00069:000000.0000:03714
03715:-00018:+00131:+00066:000000.0000:03715
03716:+00028:+00115:+00055:000000.0000:03716
03717:+00017:+00118:+00031:000000.0000:03717
03718:+00024:+00129:+00031:000000.0000:03718
03719:+00017:+00144:+00016:000000.0000:03719
03720:+00038:+00170:-00033:000000.0000:03720
03721:+00022:+00166:-00012:000000.0000:03721
03722:-00019:+00181:+00040:000000.0000:03722
03723:-00048:+00158:+00070:000000.0000:03723
03724:-00024:+00204:+00022:000000.0000:03724
03725:+00026:+00177:+00012:000000.0000:03725
03726:+00067:+00176:+00031:000000.0000:03726
03727:+00058:+00189:+00029:000000.0000:03727
03728:+00036:+00140:+00042:000000.0000:03728
03729:+00021:+00165:+00034:000000.0000:03729
03730:+00012:+00125:+00063:000000.0000:03730
03731:-00026:+00109:+00060:000000.0000:03731
03732:-00019:+00153:+00076:000000.0000:03732
03733:-00029:+00133:+00082:000000.0000:03733
03734:+00010:+00159:+00082:000000.0000:03734
03735:+00019:+00175:+00076:000000.0000:03735
03736:+00013:+00177:+00058:000000.0000:03736
03737:-00027:+00129:+00046:000000.0000:03737
03738:-00043:+00126:+00068:000000.0000:03738
03739:-00027:+00137:+00088:000000.0000:03739
03740:-00015:+00109:+00058:000000.0000:03740
03741:+00040:+00084:+00029:000000.0000:03741
03742:+00061:+00065:+00031:000000.0000:03742
03743:+00102:+00051:+00054:000000.0000:03743
03744:+00062:+00020:+00020:000000.0000:03744
03745:+00035:+00011:+00028:000000.0000:03745
03746:-00024:+00019:+00062:000000.0000:03746
03747:-00050:-00006:+00056:000000.0000:03747
03748:-00042:-00022:+00025:000000.0000:03748
03749:+00006:+00012:+00037:000000.0000:03749
03750:+00016:-00057:+00022:000000.0000:03750
03751:+00028:-00042:-00020:000000.0000:03751
03752:-00018:-00036:-00007:000000.0000:03752
03753:-00095:-00043:+00022:000000.0000:03753
03754:-00140:-00057:+00072:000000.0000:03754
03755:-00159:-00043:+00086:000000.0000:03755
03756:-00116:-00056:+00095:000000.0000:03756
03757:-00082:-00046:+00097:000000.0000:03757
03758:-00018:-00034:+00075:000000.0000:03758
03759:+00051:-00059:+00103:000000.0000:03759
03760:+00045:-00061:+00049:000000.0000:03760
03761:+00053:-00065:+00032:000000.0000:03761
03762:+00025:-00080:+00069:000000.0000:03762
03763:+00011:-00078:+00053:000000.0000:03763
03764:-00017:-00079:+00020:000000.0000:03764
03765:-00031:-00075:+00022:000000.0000:03765
03766:-00020:-00102:+00068:000000.0000:03766
03767:-00059:-00049:+00088:000000.0000:03767
03768:-00070:-00097:+00109:000000.0000:03768
03769:-00081:-00098:+00118:000000.0000:03769
03770:-00049:-00096:+00102:000000.0000:03770
03771:-00015:-00133:+00091:000000.0000:03771
03772:+00020:-00106:+00080:000000.0000:03772
03773:+00041:-00179:+00101:000000.0000:03773
03774:-00015:-00120:+00065:000000.0000:03774
03775:-00008:-00122:+00105:000000.0000:03775
03776:-00059:-00108:+00065:000000.0000:03776
03777:-00068:-00139:-00003:000000.0000:03777
03778:-00062:-00135:+00018:000000.0000:03778
03779:-00027:-00144:+00045:000000.0000:03779
03780:-00043:-00174:-00048:000000.0000:03780
03781:-00048:-00138:-00025:000000.0000:03781
03782:-00024:-00230:+00038:000000.0000:03782
03783:-00036:-00292:+00066:000000.0000:03783
03784:-00058:-00286:+00033:000000.0000:03784
03785:-00046:-00306:+00069:000000.0000:03785
03786:-00076:-00234:+00109:000000.0000:03786
03787:-00088:-00243:+00104:000000.0000:03787
03788:-00117:-00161:+00055:000000.0000:03788
03789:-00055:-00219:+00105:000000.0000:03789
03790:-00009:-00204:+00116:000000.0000:03790
03791:+00106:-00178:+00075:000000.0000:03791
03792:+00207:-00195:+00080:000000.0000:03792
03793:+00215:-00145:+00108:000000.0000:03793
03794:+00156:-00184:+00051:000000.0000:03794
03795:-00027:-00104:+00015:000000.0000:03795
03796:-00058:-00079:+00054:000000.0000:03796
03797:-00194:-00128:+00196:000000.0000:03797
03798:-00175:-00104:+00126:000000.0000:03798
03799:-00037:-00129:+00092:000000.0000:03799
03800:+00161:-00084:+00073:000000.0000:03800
03801:+00101:-00058:+00267:000000.0000:03801
03802:+00067:-00115:+00224:000000.0000:03802
03803:+00044:-00087:+00129:000000.0000:03803
03804:-00037:-00120:+00119:000000.0000:03804
03805:-00132:-00015:+00132:000000.0000:03805
03806:-00239:-00043:+00068:000000.0000:03806
03807:-00186:+00001:+00097:000000.0000:03807
03808:-00111:+00029:+00136:000000.0000:03808
03809:+00022:-00014:+00139:000000.0000:03809
03810:+00069:-00027:+00016:000000.0000:03810
03811:+00070:-00020:+00069:000000.0000:03811
03812:+00064:+00016:+00211:000000.0000:03812
03813:+00046:-00013:+00121:000000.0000:03813
03814:+00025:+00013:+00066:000000.0000:03814
03815:-00076:+00023:+00143:000000.0000:03815
03816:-00139:-00054:+00188:000000.0000:03816
03817:-00129:-00023:+00146:000000.0000:03817
03818:-00022:-00008:+00097:000000.0000:03818
03819:+00030:-00003:+00159:000000.0000:03819
03820:+00036:-00012:+00145:000000.0000:03820
03821:+00026:+00012:+00081:000000.0000:03821
03822:-00016:-00010:+00073:000000.0000:03822
03823:-00014:-00001:+00095:000000.0000:03823
03824:-00012:+00045:+00099:000000.0000:03824
03825:-00032:+00028:+00069:000000.0000:03825
03826:-00011:+00046:+00067:000000.0000:03826
03827:+00044:+00045:+00145:000000.0000:03827
03828:+00060:+00070:+00139:000000.0000:03828
03829:+00048:+00076:+00125:000000.0000:03829
03830:+00024:+00023:+00164:000000.0000:03830
03831:+00011:+00063:+00196:000000.0000:03831
03832:-00008:+00036:+00224:000000.0000:03832
03833:-00060:+00099:+00191:000000.0000:03833
03834:-00050:+00119:+00144:000000.0000:03834
03835:-00088:+00072:+00105:000000.0000:03835
03836:-00082:+00096:+00102:000000.0000:03836
03837:-00084:+00116:+00034:000000.0000:03837
03838:-00063:+00133:+00053:000000.0000:03838
03839:-00033:+00133:+00073:000000.0000:03839
03840:-00005:+00142:+00077:000000.0000:03840
03841:+00004:+00156:+00098:000000.0000:03841
03842:+00035:+00066:+00063:000000.0000:03842
03843:+00048:+00113:+00062:000000.0000:03843
03844:+00032:+00138:+00110:000000.0000:03844
03845:+00006:+00135:+00124:000000.0000:03845
03846:-00031:+00157:+00116:000000.0000:03846
03847:-00073:+00154:+00095:000000.0000:03847
03848:-00072:+00199:+00091:000000.0000:03848
03849:-00061:+00119:+00082:000000.0000:03849
03850:-00004:+00122:+00052:000000.0000:03850
03851:+00045:+00139:+00058:000000.0000:03851
03852:+00061:+00165:+00115:000000.0000:03852
03853:+00065:+00117:+00103:000000.0000:03853
03854:+00045:+00094:+00049:000000.0000:03854
03855:+00043:+00150:+00114:000000.0000:03855
03856:+00021:+00146:+00125:000000.0000:03856
03857:+00003:+00147:+00092:000000.0000:03857
03858:-00013:+00146:+00078:000000.0000:03858
03859:-00030:+00179:+00131:000000.0000:03859
03860:-00007:+00140:+00152:000000.0000:03860
03861:+00000:+00075:+00019:000000.0000:03861
03862:+00024:+00101:+00009:000000.0000:03862
03863:-00016:+00112:+00112:000000.0000:03863
03864:-00033:+00123:+00089:000000.0000:03864
03865:-00062:+00087:+00040:000000.0000:03865
03866:-00087:+00142:+00054:000000.0000:03866
03867:-00065:+00122:+00126:000000.0000:03867
03868:-00035:+00070:+00089:000000.0000:03868
03869:+00003:+00109:+00038:000000.0000:03869
03870:+00043:+00125:+00135:000000.0000:03870
03871:+00097:+00109:+00155:000000.0000:03871
03872:+00099:+00094:+00066:000000.0000:03872
03873:+00069:+00123:+00046:000000.0000:03873
03874:+00015:+00098:+00113:000000.0000:03874
03875:-00032:+00095:+00074:000000.0000:03875
03876:-00058:+00111:+00050:000000.0000:03876
03877:-00076:+00081:+00088:000000.0000:03877
03878:-00045:+00104:+00122:000000.0000:03878
03879:-00032:+00084:+00083:000000.0000:03879
03880:+00038:+00094:+00048:000000.0000:03880
03881:+00044:+00088:+00101:000000.0000:03881
03882:+00052:+00052:+00072:000000.0000:03882
03883:+00040:+00066:+00053:000000.0000:03883
03884:-00005:+00065:+00071:000000.0000:03884
03885:-00025:+00075:+00062:000000.0000:03885
03886:-00048:+00035:+00043:000000.0000:03886
03887:-00056:+00007:+00028:000000.0000:03887
03888:-00057:+00018:+00038:000000.0000:03888
03889:-00044:-00030:+00019:000000.0000:03889
03890:-00006:-00055:+00056:000000.0000:03890
03891:-00008:-00056:+00049:000000.0000:03891
03892:-00003:-00065:+00040:000000.0000:03892
03893:-00029:-00094:+00023:000000.0000:03893
03894:-00026:-00093:+00070:000000.0000:03894
03895:-00034:-00113:+00065:000000.0000:03895
03896:-00068:-00134:+00014:000000.0000:03896
03897:-00089:-00143:+00019:000000.0000:03897
03898:-00098:-00148:+00046:000000.0000:03898
03899:-00136:-00137:+00057:000000.0000:03899
03900:-00116:-00152:+00056:000000.0000:03900
03901:-00083:-00191:+00098:000000.0000:03901
03902:-00044:-00157:+00107:000000.0000:03902
03903:-00013:-00161:+00093:000000.0000:03903
03904:+00020:-00196:+00127:000000.0000:03904
03905:+00055:-00177:+00118:000000.0000:03905
03906:+00067:-00142:+00113:000000.0000:03906
03907:+00053:-00176:+00116:000000.0000:03907
03908:+00021:-00195:+00100:000000.0000:03908
03909:-00011:-00165:+00115:000000.0000:03909
03910:-00017:-00161:+00128:000000.0000:03910
03911:+00000:-00201:+00088:000000.0000:03911
03912:+00030:-00209:+00074:000000.0000:03912
03913:+00070:-00197:+00092:000000.0000:03913
03914:+00043:-00204:+00045:000000.0000:03914
03915:-00001:-00169:+00034:000000.0000:03915
03916:-00051:-00191:+00083:000000.0000:03916
03917:-00084:-00135:+00094:000000.0000:03917
03918:-00095:-00140:+00084:000000.0000:03918
03919:-00080:-00156:+00064:000000.0000:03919
03920:-00047:-00163:+00134:000000.0000:03920
03921:-00016:-00154:+00105:000000.0000:03921
03922:+00055:-00150:+00112:000000.0000:03922
03923:+00038:-00123:+00104:000000.0000:03923
03924:+00037:-00113:+00078:000000.0000:03924
03925:-00026:-00152:+00056:000000.0000:03925
03926:-00084:-00166:+00053:000000.0000:03926
03927:-00088:-00179:+00053:000000.0000:03927
03928:-00106:-00186:+00055:000000.0000:03928
03929:-00070:-00194:+00033:000000.0000:03929
03930:-00062:-00211:+00065:000000.0000:03930
03931:+00037:-00349:+00071:000000.0000:03931
03932:+00083:-00247:+00073:000000.0000:03932
03933:+00068:-00250:+00066:000000.0000:03933
03934:-00015:-00183:+00014:000000.0000:03934
03935:-00099:-00185:+00012:000000.0000:03935
03936:-00150:-00189:+00095:000000.0000:03936
03937:-00127:-00142:+00078:000000.0000:03937
03938:-00024:-00220:+00054:000000.0000:03938
03939:+00039:-00142:+00103:000000.0000:03939
03940:+00135:-00109:+00148:000000.0000:03940
03941:+00120:-00074:+00119:000000.0000:03941
03942:+00101:-00085:+00072:000000.0000:03942
03943:-00010:-00044:+00109:000000.0000:03943
03944:-00104:-00084:+00171:000000.0000:03944
03945:-00112:-00100:+00154:000000.0000:03945
03946:-00106:-00022:+00174:000000.0000:03946
03947:-00047:-00074:+00206:000000.0000:03947
03948:-00016:-00073:+00159:000000.0000:03948
03949:+00003:-00035:+00087:000000.0000:03949
03950:-00004:-00042:+00129:000000.0000:03950
03951:-00023:-00010:+00156:000000.0000:03951
03952:-00096:+00016:+00176:000000.0000:03952
03953:-00139:+00023:+00157:000000.0000:03953
03954:-00112:+00023:+00179:000000.0000:03954
03955:-00059:+00061:+00149:000000.0000:03955
03956:+00027:+00068:+00123:000000.0000:03956
03957:+00051:+00034:+00137:000000.0000:03957
03958:+00049:+00069:+00147:000000.0000:03958
03959:+00081:+00073:+00097:000000.0000:03959
03960:+00101:+00069:+00081:000000.0000:03960
03961:+00070:+00075:+00101:000000.0000:03961
03962:+00020:+00086:+00116:000000.0000:03962
03963:+00026:+00072:+00080:000000.0000:03963
03964:-00018:+00030:+00072:000000.0000:03964
03965:-00040:+00095:+00101:000000.0000:03965
03966:-00044:+00040:+00113:000000.0000:03966
03967:-00057:+00063:+00075:000000.0000:03967
03968:-00055:+00080:+00080:000000.0000:03968
03969:-00074:+00073:+00099:000000.0000:03969
03970:-00054:+00097:+00112:000000.0000:03970
03971:-00049:+00053:+00117:000000.0000:03971
03972:-00053:+00121:+00105:000000.0000:03972
03973:-00023:+00136:+00139:000000.0000:03973
03974:-00008:+00067:+00116:000000.0000:03974
03975:+00012:+00120:+00113:000000.0000:03975
03976:+00009:+00118:+00153:000000.0000:03976
03977:+00021:+00090:+00138:000000.0000:03977
03978:+00017:+00089:+00113:000000.0000:03978
03979:+00022:+00155:+00119:000000.0000:03979
03980:+00015:+00140:+00166:000000.0000:03980
03981:-00010:+00104:+00139:000000.0000:03981
03982:-00020:+00127:+00089:000000.0000:03982
03983:-00020:+00098:+00165:000000.0000:03983
03984:-00042:+00107:+00176:000000.0000:03984
03985:-00007:+00107:+00099:000000.0000:03985
03986:-00010:+00184:+00125:000000.0000:03986
03987:-00012:+00187:+00141:000000.0000:03987
03988:-00009:+00171:+00063:000000.0000:03988
03989:-00030:+00203:-00013:000000.0000:03989
03990:-00019:+00203:+00023:000000.0000:03990
03991:-00012:+00171:+00101:000000.0000:03991
03992:+00006:+00126:+00043:000000.0000:03992
03993:+00006:+00146:+00034:000000.0000:03993
03994:+00005:+00183:+00086:000000.0000:03994
03995:+00016:+00132:+00041:000000.0000:03995
03996:+00042:+00149:+00009:000000.0000:03996
03997:+00028:+00119:+00072:000000.0000:03997
03998:+00002:+00099:+00120:000000.0000:03998
03999:-00032:+00108:+00109:000000.0000:03999
04000:-00049:+00131:+00087:000000.0000:04000
