# Supplementary material for: Suboptimal Omnidirectional Wheel Design and Implementation
Source: Sensors (Basel). 2021 Jan 28;21(3):865. doi: 10.3390/s21030865 (PMC7865864; doi:10.3390/s21030865)
Supplement: Supplementary file 1 [file sensors-21-00865-s001.zip › 6.-Data 6 Files APR02 With Suboptimal Wheel ACZ/ACDATA01.TXT]

01001:+00001:+00002:-00001:000000.0000:01001
01002:-00018:+00019:-00024:000000.0000:01002
01003:-00020:+00000:-00023:000000.0000:01003
01004:-00021:+00009:-00002:000000.0000:01004
01005:-00017:-00002:-00007:000000.0000:01005
01006:+00000:+00011:-00005:000000.0000:01006
01007:-00017:+00010:-00014:000000.0000:01007
01008:-00010:+00011:-00023:000000.0000:01008
01009:+00000:+00010:-00014:000000.0000:01009
01010:-00017:+00010:-00011:000000.0000:01010
01011:-00018:+00005:-00029:000000.0000:01011
01012:-00019:+00001:-00007:000000.0000:01012
01013:-00023:+00010:-00003:000000.0000:01013
01014:+00003:-00004:-00004:000000.0000:01014
01015:-00017:-00003:-00001:000000.0000:01015
01016:-00017:+00009:-00005:000000.0000:01016
01017:-00001:+00010:-00013:000000.0000:01017
01018:-00020:+00011:-00008:000000.0000:01018
01019:-00021:+00008:-00011:000000.0000:01019
01020:+00000:-00004:-00012:000000.0000:01020
01021:-00019:+00001:-00001:000000.0000:01021
01022:+00004:+00022:+00000:000000.0000:01022
01023:+00000:+00021:+00000:000000.0000:01023
01024:-00020:+00002:-00012:000000.0000:01024
01025:-00021:-00003:+00000:000000.0000:01025
01026:-00022:+00006:-00004:000000.0000:01026
01027:-00018:+00001:-00009:000000.0000:01027
01028:+00001:+00003:-00012:000000.0000:01028
01029:-00018:-00004:-00012:000000.0000:01029
01030:-00018:+00001:-00009:000000.0000:01030
01031:-00021:+00001:-00014:000000.0000:01031
01032:-00010:+00003:-00001:000000.0000:01032
01033:-00017:-00002:-00011:000000.0000:01033
01034:-00020:-00004:-00001:000000.0000:01034
01035:-00020:+00002:-00001:000000.0000:01035
01036:-00020:+00001:-00011:000000.0000:01036
01037:+00001:+00002:+00000:000000.0000:01037
01038:-00017:-00002:-00010:000000.0000:01038
01039:-00019:+00000:-00013:000000.0000:01039
01040:+00000:+00022:-00010:000000.0000:01040
01041:-00009:+00021:+00000:000000.0000:01041
01042:-00001:+00001:-00010:000000.0000:01042
01043:-00007:+00020:+00000:000000.0000:01043
01044:+00001:+00020:-00010:000000.0000:01044
01045:-00001:+00019:-00003:000000.0000:01045
01046:+00015:+00020:-00012:000000.0000:01046
01047:+00002:+00023:-00002:000000.0000:01047
01048:-00020:+00002:-00014:000000.0000:01048
01049:+00003:+00024:+00009:000000.0000:01049
01050:-00018:+00002:+00000:000000.0000:01050
01051:-00017:+00000:+00009:000000.0000:01051
01052:-00008:+00000:-00012:000000.0000:01052
01053:-00022:-00002:-00014:000000.0000:01053
01054:-00018:+00011:-00014:000000.0000:01054
01055:-00004:-00003:-00004:000000.0000:01055
01056:-00001:-00004:-00013:000000.0000:01056
01057:-00018:-00003:-00014:000000.0000:01057
01058:-00009:-00001:+00000:000000.0000:01058
01059:-00018:+00000:-00011:000000.0000:01059
01060:-00001:+00001:-00012:000000.0000:01060
01061:-00014:+00001:-00013:000000.0000:01061
01062:-00001:+00022:-00015:000000.0000:01062
01063:-00009:+00019:-00010:000000.0000:01063
01064:-00021:+00000:-00015:000000.0000:01064
01065:-00020:+00001:-00011:000000.0000:01065
01066:-00019:+00020:-00013:000000.0000:01066
01067:+00003:+00020:-00004:000000.0000:01067
01068:-00021:+00019:-00014:000000.0000:01068
01069:-00019:+00003:-00003:000000.0000:01069
01070:-00012:-00002:-00001:000000.0000:01070
01071:-00011:+00009:-00014:000000.0000:01071
01072:-00012:+00002:-00009:000000.0000:01072
01073:-00016:+00019:-00004:000000.0000:01073
01074:-00009:+00005:-00006:000000.0000:01074
01075:-00009:-00004:-00013:000000.0000:01075
01076:-00032:+00000:-00025:000000.0000:01076
01077:-00021:+00010:-00011:000000.0000:01077
01078:-00011:+00019:-00005:000000.0000:01078
01079:-00024:-00002:-00016:000000.0000:01079
01080:-00023:+00001:-00006:000000.0000:01080
01081:-00015:-00001:-00004:000000.0000:01081
01082:-00012:+00020:-00029:000000.0000:01082
01083:-00018:+00001:-00024:000000.0000:01083
01084:-00017:+00001:+00000:000000.0000:01084
01085:-00018:+00003:-00022:000000.0000:01085
01086:-00018:-00001:-00028:000000.0000:01086
01087:-00018:-00002:-00015:000000.0000:01087
01088:-00001:-00001:+00014:000000.0000:01088
01089:+00000:+00001:-00004:000000.0000:01089
01090:-00020:-00001:-00002:000000.0000:01090
01091:-00022:+00010:+00009:000000.0000:01091
01092:-00019:-00002:-00005:000000.0000:01092
01093:-00019:+00002:-00002:000000.0000:01093
01094:+00001:+00002:+00010:000000.0000:01094
01095:-00020:+00019:-00002:000000.0000:01095
01096:-00019:+00001:+00000:000000.0000:01096
01097:-00020:+00001:+00001:000000.0000:01097
01098:-00018:-00003:+00014:000000.0000:01098
01099:-00021:-00002:-00013:000000.0000:01099
01100:-00017:+00011:+00006:000000.0000:01100
01101:-00022:+00002:+00013:000000.0000:01101
01102:-00024:+00000:+00012:000000.0000:01102
01103:-00019:+00019:+00008:000000.0000:01103
01104:-00022:+00022:+00012:000000.0000:01104
01105:-00018:+00019:-00012:000000.0000:01105
01106:+00001:+00021:+00001:000000.0000:01106
01107:-00001:-00001:+00001:000000.0000:01107
01108:-00023:+00001:+00012:000000.0000:01108
01109:-00018:+00021:+00006:000000.0000:01109
01110:-00021:-00001:+00011:000000.0000:01110
01111:-00018:+00000:-00012:000000.0000:01111
01112:-00019:+00020:-00010:000000.0000:01112
01113:-00019:+00000:-00001:000000.0000:01113
01114:-00019:+00019:-00011:000000.0000:01114
01115:+00000:+00003:-00009:000000.0000:01115
01116:-00020:+00003:-00015:000000.0000:01116
01117:+00002:+00002:-00001:000000.0000:01117
01118:-00021:+00000:-00009:000000.0000:01118
01119:+00004:+00002:-00013:000000.0000:01119
01120:-00018:+00001:-00012:000000.0000:01120
01121:-00020:+00003:-00013:000000.0000:01121
01122:-00019:-00001:-00014:000000.0000:01122
01123:-00010:-00001:+00000:000000.0000:01123
01124:-00020:-00002:-00012:000000.0000:01124
01125:-00018:+00022:-00011:000000.0000:01125
01126:+00000:-00001:+00000:000000.0000:01126
01127:-00017:+00019:-00015:000000.0000:01127
01128:-00018:+00000:-00009:000000.0000:01128
01129:+00002:-00003:-00012:000000.0000:01129
01130:-00017:+00023:-00012:000000.0000:01130
01131:-00018:-00001:-00014:000000.0000:01131
01132:+00003:-00003:-00001:000000.0000:01132
01133:-00017:+00003:-00010:000000.0000:01133
01134:-00021:-00001:-00010:000000.0000:01134
01135:-00020:+00011:-00002:000000.0000:01135
01136:+00000:+00005:-00014:000000.0000:01136
01137:-00021:-00002:-00009:000000.0000:01137
01138:+00001:+00021:+00000:000000.0000:01138
01139:-00020:-00001:-00006:000000.0000:01139
01140:-00018:+00000:-00012:000000.0000:01140
01141:-00019:-00002:-00014:000000.0000:01141
01142:-00019:+00009:-00011:000000.0000:01142
01143:-00019:-00001:-00013:000000.0000:01143
01144:-00012:+00011:-00012:000000.0000:01144
01145:-00012:+00009:-00012:000000.0000:01145
01146:-00009:-00004:-00004:000000.0000:01146
01147:-00034:+00020:-00001:000000.0000:01147
01148:-00024:-00003:-00014:000000.0000:01148
01149:-00018:-00003:-00014:000000.0000:01149
01150:-00010:+00010:-00009:000000.0000:01150
01151:-00022:+00010:-00014:000000.0000:01151
01152:-00024:-00004:+00000:000000.0000:01152
01153:-00010:+00000:-00001:000000.0000:01153
01154:-00022:+00004:-00008:000000.0000:01154
01155:-00021:+00001:-00014:000000.0000:01155
01156:-00013:+00011:-00014:000000.0000:01156
01157:-00012:+00000:-00011:000000.0000:01157
01158:-00023:-00003:-00012:000000.0000:01158
01159:-00016:+00006:-00013:000000.0000:01159
01160:-00015:+00007:-00010:000000.0000:01160
01161:-00022:+00010:-00010:000000.0000:01161
01162:-00024:+00002:+00000:000000.0000:01162
01163:-00010:-00002:-00004:000000.0000:01163
01164:-00019:+00000:-00012:000000.0000:01164
01165:-00015:+00002:-00012:000000.0000:01165
01166:-00012:+00000:+00000:000000.0000:01166
01167:-00019:-00002:-00012:000000.0000:01167
01168:-00011:+00010:-00008:000000.0000:01168
01169:-00017:+00019:-00014:000000.0000:01169
01170:+00000:+00002:-00015:000000.0000:01170
01171:-00017:+00006:-00014:000000.0000:01171
01172:-00017:+00019:-00007:000000.0000:01172
01173:-00020:+00003:+00000:000000.0000:01173
01174:+00003:-00002:-00013:000000.0000:01174
01175:-00020:-00003:-00013:000000.0000:01175
01176:-00019:+00002:-00010:000000.0000:01176
01177:+00001:+00000:-00001:000000.0000:01177
01178:+00001:-00001:-00002:000000.0000:01178
01179:+00000:+00020:-00010:000000.0000:01179
01180:-00009:-00003:-00009:000000.0000:01180
01181:-00020:+00002:-00014:000000.0000:01181
01182:+00004:-00003:-00003:000000.0000:01182
01183:-00008:-00002:-00013:000000.0000:01183
01184:+00005:+00003:-00007:000000.0000:01184
01185:-00017:-00002:-00010:000000.0000:01185
01186:+00004:+00011:-00014:000000.0000:01186
01187:-00008:+00002:-00002:000000.0000:01187
01188:+00005:+00001:-00006:000000.0000:01188
01189:-00006:-00001:-00008:000000.0000:01189
01190:+00001:+00000:+00013:000000.0000:01190
01191:+00002:-00003:-00009:000000.0000:01191
01192:+00005:-00002:-00011:000000.0000:01192
01193:+00004:+00021:+00015:000000.0000:01193
01194:-00017:+00010:-00011:000000.0000:01194
01195:+00006:+00011:-00008:000000.0000:01195
01196:-00008:+00002:+00024:000000.0000:01196
01197:-00020:-00003:-00012:000000.0000:01197
01198:+00003:-00001:-00010:000000.0000:01198
01199:+00006:-00002:+00014:000000.0000:01199
01200:-00019:+00000:-00014:000000.0000:01200
01201:+00005:+00000:-00012:000000.0000:01201
01202:+00000:+00002:+00003:000000.0000:01202
01203:+00001:+00022:-00011:000000.0000:01203
01204:-00001:-00002:-00001:000000.0000:01204
01205:-00001:-00002:+00013:000000.0000:01205
01206:+00000:+00019:-00009:000000.0000:01206
01207:+00000:-00001:-00014:000000.0000:01207
01208:+00000:+00022:+00011:000000.0000:01208
01209:+00001:+00002:-00014:000000.0000:01209
01210:-00018:+00000:-00001:000000.0000:01210
01211:-00021:+00020:-00006:000000.0000:01211
01212:-00019:+00002:-00002:000000.0000:01212
01213:+00005:+00020:-00009:000000.0000:01213
01214:-00001:+00011:-00011:000000.0000:01214
01215:-00021:-00001:-00004:000000.0000:01215
01216:-00022:-00004:-00001:000000.0000:01216
01217:-00020:-00001:+00008:000000.0000:01217
01218:-00022:-00002:-00010:000000.0000:01218
01219:-00022:-00004:+00000:000000.0000:01219
01220:-00023:-00002:-00005:000000.0000:01220
01221:+00000:+00001:-00001:000000.0000:01221
01222:-00017:-00001:-00010:000000.0000:01222
01223:-00001:+00000:-00001:000000.0000:01223
01224:-00022:-00002:-00014:000000.0000:01224
01225:-00018:+00010:-00015:000000.0000:01225
01226:-00019:+00003:-00022:000000.0000:01226
01227:-00020:+00000:-00002:000000.0000:01227
01228:-00020:+00019:-00013:000000.0000:01228
01229:-00020:+00019:-00017:000000.0000:01229
01230:-00020:+00011:-00004:000000.0000:01230
01231:-00022:+00006:-00022:000000.0000:01231
01232:-00019:+00008:-00028:000000.0000:01232
01233:-00017:+00009:-00007:000000.0000:01233
01234:+00001:+00009:-00004:000000.0000:01234
01235:+00001:-00003:-00022:000000.0000:01235
01236:-00001:-00001:-00003:000000.0000:01236
01237:-00001:-00004:-00001:000000.0000:01237
01238:-00017:+00010:-00020:000000.0000:01238
01239:-00019:-00003:-00025:000000.0000:01239
01240:-00018:+00009:-00011:000000.0000:01240
01241:-00021:+00000:-00011:000000.0000:01241
01242:-00017:+00001:-00012:000000.0000:01242
01243:-00001:+00010:-00003:000000.0000:01243
01244:+00001:+00009:-00001:000000.0000:01244
01245:-00018:+00001:-00002:000000.0000:01245
01246:-00018:+00000:-00011:000000.0000:01246
01247:-00001:+00001:-00013:000000.0000:01247
01248:-00017:+00001:-00012:000000.0000:01248
01249:+00005:+00001:-00013:000000.0000:01249
01250:-00019:-00002:-00011:000000.0000:01250
01251:-00022:+00019:-00003:000000.0000:01251
01252:+00000:+00000:-00001:000000.0000:01252
01253:-00018:+00001:-00011:000000.0000:01253
01254:-00018:+00002:-00014:000000.0000:01254
01255:-00020:+00020:-00014:000000.0000:01255
01256:+00005:-00001:-00001:000000.0000:01256
01257:-00018:+00010:-00002:000000.0000:01257
01258:-00012:+00010:-00001:000000.0000:01258
01259:-00001:-00003:-00014:000000.0000:01259
01260:-00017:+00000:+00012:000000.0000:01260
01261:-00018:+00020:-00011:000000.0000:01261
01262:-00019:+00003:-00012:000000.0000:01262
01263:-00017:-00004:-00002:000000.0000:01263
01264:-00017:+00003:-00013:000000.0000:01264
01265:-00017:+00019:-00013:000000.0000:01265
01266:-00020:+00019:-00014:000000.0000:01266
01267:-00009:+00019:-00009:000000.0000:01267
01268:+00005:+00001:-00009:000000.0000:01268
01269:-00017:-00001:-00002:000000.0000:01269
01270:-00007:+00021:-00011:000000.0000:01270
01271:-00017:+00019:-00012:000000.0000:01271
01272:+00000:-00002:-00012:000000.0000:01272
01273:+00003:+00021:-00001:000000.0000:01273
01274:-00020:+00019:-00012:000000.0000:01274
01275:+00002:+00020:-00013:000000.0000:01275
01276:-00005:+00019:-00009:000000.0000:01276
01277:+00001:-00002:-00003:000000.0000:01277
01278:-00018:+00003:-00011:000000.0000:01278
01279:-00005:+00002:-00013:000000.0000:01279
01280:+00001:-00002:+00000:000000.0000:01280
01281:-00019:-00001:-00013:000000.0000:01281
01282:-00017:+00000:-00010:000000.0000:01282
01283:-00019:-00001:+00000:000000.0000:01283
01284:+00005:+00002:+00000:000000.0000:01284
01285:-00001:-00002:-00012:000000.0000:01285
01286:-00018:-00003:-00013:000000.0000:01286
01287:+00002:+00000:-00012:000000.0000:01287
01288:+00001:+00000:-00013:000000.0000:01288
01289:-00001:-00002:-00010:000000.0000:01289
01290:-00001:+00021:-00012:000000.0000:01290
01291:-00018:+00022:-00012:000000.0000:01291
01292:-00023:+00002:-00014:000000.0000:01292
01293:+00003:-00001:-00003:000000.0000:01293
01294:+00005:+00002:-00003:000000.0000:01294
01295:+00002:+00020:-00002:000000.0000:01295
01296:+00000:-00004:-00012:000000.0000:01296
01297:-00013:-00003:+00000:000000.0000:01297
01298:-00010:-00002:-00001:000000.0000:01298
01299:+00000:-00002:-00013:000000.0000:01299
01300:-00011:-00002:-00013:000000.0000:01300
01301:-00023:+00010:-00001:000000.0000:01301
01302:+00000:+00000:-00005:000000.0000:01302
01303:-00032:+00000:-00002:000000.0000:01303
01304:-00022:+00000:-00012:000000.0000:01304
01305:-00023:-00003:-00012:000000.0000:01305
01306:-00022:+00001:-00025:000000.0000:01306
01307:-00023:+00001:-00023:000000.0000:01307
01308:-00011:+00019:-00022:000000.0000:01308
01309:-00034:+00000:-00024:000000.0000:01309
01310:-00011:+00000:-00023:000000.0000:01310
01311:-00024:+00019:-00005:000000.0000:01311
01312:-00014:-00001:-00016:000000.0000:01312
01313:-00011:+00001:-00006:000000.0000:01313
01314:-00032:+00000:+00000:000000.0000:01314
01315:-00011:+00003:-00023:000000.0000:01315
01316:-00019:+00019:-00025:000000.0000:01316
01317:-00020:+00019:-00005:000000.0000:01317
01318:-00022:+00022:-00023:000000.0000:01318
01319:-00018:-00003:-00023:000000.0000:01319
01320:-00001:+00000:-00013:000000.0000:01320
01321:-00021:-00003:-00028:000000.0000:01321
01322:-00017:+00020:+00009:000000.0000:01322
01323:-00017:+00001:-00009:000000.0000:01323
01324:-00018:-00002:-00012:000000.0000:01324
01325:-00018:+00002:+00000:000000.0000:01325
01326:+00000:+00000:-00001:000000.0000:01326
01327:-00017:+00002:-00003:000000.0000:01327
01328:-00018:+00002:-00007:000000.0000:01328
01329:+00000:-00001:-00014:000000.0000:01329
01330:-00018:+00011:-00012:000000.0000:01330
01331:+00000:-00001:-00003:000000.0000:01331
01332:-00001:+00000:-00002:000000.0000:01332
01333:-00018:+00001:-00009:000000.0000:01333
01334:-00001:-00001:+00011:000000.0000:01334
01335:+00002:+00001:-00004:000000.0000:01335
01336:-00020:-00003:-00023:000000.0000:01336
01337:+00002:+00020:-00015:000000.0000:01337
01338:-00019:+00002:-00008:000000.0000:01338
01339:-00021:-00001:+00001:000000.0000:01339
01340:+00001:-00004:-00010:000000.0000:01340
01341:-00019:+00019:-00010:000000.0000:01341
01342:-00017:+00001:+00014:000000.0000:01342
01343:-00020:-00002:+00011:000000.0000:01343
01344:-00018:+00011:-00011:000000.0000:01344
01345:-00001:+00003:+00003:000000.0000:01345
01346:-00017:-00001:-00008:000000.0000:01346
01347:-00017:-00002:-00012:000000.0000:01347
01348:-00019:+00022:+00014:000000.0000:01348
01349:-00023:-00004:+00024:000000.0000:01349
01350:-00019:+00003:-00008:000000.0000:01350
01351:-00019:+00020:+00009:000000.0000:01351
01352:-00022:-00002:+00010:000000.0000:01352
01353:-00019:+00002:-00015:000000.0000:01353
01354:-00017:+00020:+00006:000000.0000:01354
01355:-00019:+00003:-00009:000000.0000:01355
01356:+00000:+00010:-00010:000000.0000:01356
01357:-00020:+00021:-00007:000000.0000:01357
01358:-00001:-00001:-00011:000000.0000:01358
01359:-00019:-00001:-00005:000000.0000:01359
01360:-00019:+00021:-00010:000000.0000:01360
01361:-00018:-00002:-00012:000000.0000:01361
01362:-00019:+00001:-00001:000000.0000:01362
01363:-00019:-00002:-00003:000000.0000:01363
01364:-00017:-00004:-00013:000000.0000:01364
01365:-00020:+00002:+00000:000000.0000:01365
01366:+00002:+00000:+00000:000000.0000:01366
01367:+00001:-00001:-00012:000000.0000:01367
01368:-00009:-00002:-00012:000000.0000:01368
01369:-00017:-00001:-00009:000000.0000:01369
01370:-00001:-00001:-00003:000000.0000:01370
01371:-00021:-00002:-00009:000000.0000:01371
01372:-00020:+00010:-00001:000000.0000:01372
01373:-00019:+00003:-00002:000000.0000:01373
01374:-00018:+00003:-00001:000000.0000:01374
01375:-00022:+00010:-00012:000000.0000:01375
01376:-00009:-00002:-00013:000000.0000:01376
01377:-00017:-00002:-00003:000000.0000:01377
01378:-00017:-00002:-00009:000000.0000:01378
01379:-00001:+00001:-00009:000000.0000:01379
01380:-00024:+00001:-00002:000000.0000:01380
01381:-00015:-00002:+00000:000000.0000:01381
01382:-00020:+00003:+00000:000000.0000:01382
01383:-00013:+00011:+00000:000000.0000:01383
01384:-00011:+00006:-00014:000000.0000:01384
01385:-00020:-00001:+00000:000000.0000:01385
01386:-00024:-00001:-00014:000000.0000:01386
01387:-00014:-00001:-00002:000000.0000:01387
01388:-00020:+00001:-00014:000000.0000:01388
01389:-00012:+00001:+00009:000000.0000:01389
01390:-00023:+00011:-00014:000000.0000:01390
01391:-00020:-00001:+00000:000000.0000:01391
01392:-00011:+00000:-00011:000000.0000:01392
01393:-00016:-00003:-00015:000000.0000:01393
01394:-00020:-00003:-00010:000000.0000:01394
01395:-00011:+00001:-00001:000000.0000:01395
01396:-00012:+00000:-00003:000000.0000:01396
01397:-00017:+00021:-00008:000000.0000:01397
01398:-00012:+00000:-00012:000000.0000:01398
01399:-00019:+00020:-00009:000000.0000:01399
01400:-00020:+00000:-00012:000000.0000:01400
01401:+00005:-00002:-00008:000000.0000:01401
01402:-00017:-00002:-00013:000000.0000:01402
01403:-00018:+00000:-00010:000000.0000:01403
01404:+00001:-00002:-00012:000000.0000:01404
01405:+00001:-00004:+00013:000000.0000:01405
01406:-00020:-00001:+00000:000000.0000:01406
01407:-00024:-00004:-00012:000000.0000:01407
01408:-00018:-00001:-00015:000000.0000:01408
01409:+00003:+00019:+00000:000000.0000:01409
01410:-00022:+00019:-00002:000000.0000:01410
01411:-00022:-00004:-00011:000000.0000:01411
01412:+00002:-00001:-00010:000000.0000:01412
01413:-00008:+00019:-00012:000000.0000:01413
01414:-00018:-00001:-00010:000000.0000:01414
01415:-00020:+00010:-00008:000000.0000:01415
01416:+00001:+00011:-00013:000000.0000:01416
01417:+00005:+00000:-00012:000000.0000:01417
01418:-00017:+00020:+00009:000000.0000:01418
01419:-00002:+00001:-00014:000000.0000:01419
01420:+00005:+00011:-00009:000000.0000:01420
01421:+00001:+00000:+00000:000000.0000:01421
01422:+00003:-00002:-00001:000000.0000:01422
01423:+00002:+00000:+00014:000000.0000:01423
01424:-00018:-00001:-00010:000000.0000:01424
01425:+00001:+00002:-00011:000000.0000:01425
01426:+00003:+00001:+00009:000000.0000:01426
01427:-00018:+00010:-00009:000000.0000:01427
01428:-00017:+00002:-00009:000000.0000:01428
01429:+00002:-00002:+00014:000000.0000:01429
01430:-00017:+00009:-00010:000000.0000:01430
01431:+00004:+00007:-00011:000000.0000:01431
01432:+00000:+00020:+00002:000000.0000:01432
01433:+00000:+00007:+00013:000000.0000:01433
01434:+00003:-00003:-00008:000000.0000:01434
01435:-00017:-00004:+00014:000000.0000:01435
01436:-00018:+00000:-00007:000000.0000:01436
01437:+00006:-00001:-00012:000000.0000:01437
01438:-00021:+00000:+00009:000000.0000:01438
01439:-00019:+00001:-00006:000000.0000:01439
01440:+00002:+00019:-00011:000000.0000:01440
01441:-00001:+00002:-00023:000000.0000:01441
01442:-00023:+00001:-00010:000000.0000:01442
01443:-00020:-00001:-00010:000000.0000:01443
01444:-00020:+00010:-00003:000000.0000:01444
01445:-00017:+00003:-00012:000000.0000:01445
01446:-00018:-00003:-00003:000000.0000:01446
01447:-00019:+00000:-00009:000000.0000:01447
01448:+00001:+00011:-00001:000000.0000:01448
01449:+00001:+00009:-00013:000000.0000:01449
01450:-00019:+00000:-00006:000000.0000:01450
01451:-00018:+00002:-00001:000000.0000:01451
01452:-00017:-00001:-00014:000000.0000:01452
01453:+00000:+00000:-00003:000000.0000:01453
01454:-00001:+00001:-00002:000000.0000:01454
01455:-00018:+00001:-00004:000000.0000:01455
01456:-00017:+00002:-00003:000000.0000:01456
01457:-00017:+00000:-00023:000000.0000:01457
01458:-00020:+00010:+00000:000000.0000:01458
01459:-00018:+00004:-00022:000000.0000:01459
01460:-00021:+00011:-00022:000000.0000:01460
01461:-00019:-00004:+00000:000000.0000:01461
01462:-00017:-00002:-00016:000000.0000:01462
01463:-00021:+00001:-00004:000000.0000:01463
01464:-00020:+00009:+00000:000000.0000:01464
01465:-00019:+00001:-00028:000000.0000:01465
01466:-00023:+00001:-00002:000000.0000:01466
01467:-00020:+00006:-00003:000000.0000:01467
01468:-00021:-00003:-00005:000000.0000:01468
01469:-00019:+00000:-00001:000000.0000:01469
01470:-00019:+00011:-00001:000000.0000:01470
01471:-00018:+00010:-00010:000000.0000:01471
01472:-00020:+00022:-00010:000000.0000:01472
01473:-00020:-00004:-00012:000000.0000:01473
01474:-00020:+00002:-00012:000000.0000:01474
01475:-00018:+00000:-00010:000000.0000:01475
01476:-00017:-00002:+00000:000000.0000:01476
01477:-00022:+00010:-00009:000000.0000:01477
01478:-00001:+00019:-00002:000000.0000:01478
01479:+00000:-00003:-00003:000000.0000:01479
01480:+00000:-00001:-00013:000000.0000:01480
01481:-00017:-00001:-00012:000000.0000:01481
01482:-00017:+00023:-00012:000000.0000:01482
01483:-00021:+00003:-00001:000000.0000:01483
01484:-00021:-00002:+00011:000000.0000:01484
01485:-00018:-00003:-00015:000000.0000:01485
01486:-00019:+00001:-00014:000000.0000:01486
01487:+00001:+00020:-00009:000000.0000:01487
01488:-00020:+00023:-00013:000000.0000:01488
01489:-00009:+00001:-00013:000000.0000:01489
01490:-00020:+00020:-00001:000000.0000:01490
01491:-00009:+00019:-00003:000000.0000:01491
01492:+00001:+00002:+00000:000000.0000:01492
01493:-00001:+00001:-00001:000000.0000:01493
01494:+00006:+00026:+00000:000000.0000:01494
01495:+00003:+00003:+00009:000000.0000:01495
01496:+00003:+00011:-00013:000000.0000:01496
01497:+00002:+00021:-00014:000000.0000:01497
01498:+00002:+00003:-00013:000000.0000:01498
01499:-00018:+00021:+00000:000000.0000:01499
01500:-00007:+00020:-00005:000000.0000:01500
01501:-00017:+00002:-00014:000000.0000:01501
01502:-00018:+00002:-00009:000000.0000:01502
01503:+00004:-00002:-00013:000000.0000:01503
01504:+00006:+00000:-00013:000000.0000:01504
01505:+00004:-00002:-00013:000000.0000:01505
01506:+00000:-00002:-00001:000000.0000:01506
01507:-00018:+00021:-00010:000000.0000:01507
01508:-00018:+00002:-00011:000000.0000:01508
01509:+00002:+00009:-00011:000000.0000:01509
01510:-00020:+00003:-00013:000000.0000:01510
01511:+00001:-00003:-00002:000000.0000:01511
01512:-00022:-00001:-00001:000000.0000:01512
01513:-00018:-00001:-00002:000000.0000:01513
01514:+00000:-00001:-00013:000000.0000:01514
01515:-00024:+00003:+00000:000000.0000:01515
01516:+00000:+00001:-00010:000000.0000:01516
01517:-00021:+00023:+00000:000000.0000:01517
01518:-00013:+00019:-00014:000000.0000:01518
01519:-00020:-00004:+00000:000000.0000:01519
01520:-00001:+00002:-00008:000000.0000:01520
01521:-00013:-00003:-00011:000000.0000:01521
01522:-00017:+00019:-00027:000000.0000:01522
01523:-00015:+00001:-00014:000000.0000:01523
01524:-00014:-00002:-00026:000000.0000:01524
01525:-00021:+00010:-00024:000000.0000:01525
01526:-00033:-00002:-00004:000000.0000:01526
01527:-00023:-00001:-00029:000000.0000:01527
01528:-00020:+00010:-00025:000000.0000:01528
01529:-00021:+00000:-00013:000000.0000:01529
01530:-00001:-00004:-00027:000000.0000:01530
01531:+00000:-00002:-00014:000000.0000:01531
01532:+00001:+00000:-00001:000000.0000:01532
01533:-00001:+00022:-00011:000000.0000:01533
01534:-00017:+00003:+00009:000000.0000:01534
01535:-00001:-00003:-00001:000000.0000:01535
01536:-00020:+00001:-00015:000000.0000:01536
01537:-00021:+00020:-00011:000000.0000:01537
01538:-00001:-00002:-00011:000000.0000:01538
01539:+00002:-00002:-00013:000000.0000:01539
01540:-00020:+00002:-00003:000000.0000:01540
01541:-00020:+00003:-00013:000000.0000:01541
01542:-00017:-00001:-00010:000000.0000:01542
01543:-00017:+00011:+00014:000000.0000:01543
01544:-00020:-00001:-00011:000000.0000:01544
01545:-00021:+00019:+00004:000000.0000:01545
01546:+00002:-00001:-00009:000000.0000:01546
01547:-00020:+00001:-00010:000000.0000:01547
01548:-00022:+00001:+00001:000000.0000:01548
01549:-00022:-00002:+00004:000000.0000:01549
01550:+00000:-00001:-00014:000000.0000:01550
01551:-00020:+00021:-00008:000000.0000:01551
01552:-00021:+00019:+00014:000000.0000:01552
01553:-00022:+00001:+00011:000000.0000:01553
01554:-00020:+00020:+00004:000000.0000:01554
01555:-00018:+00022:-00008:000000.0000:01555
01556:-00019:+00021:+00008:000000.0000:01556
01557:-00021:+00022:+00026:000000.0000:01557
01558:-00018:+00001:+00012:000000.0000:01558
01559:+00001:+00022:+00000:000000.0000:01559
01560:+00001:+00024:-00006:000000.0000:01560
01561:-00022:+00000:-00004:000000.0000:01561
01562:-00022:+00021:-00002:000000.0000:01562
01563:-00018:+00003:-00014:000000.0000:01563
01564:-00017:-00003:-00001:000000.0000:01564
01565:-00020:-00002:-00022:000000.0000:01565
01566:-00018:+00003:-00015:000000.0000:01566
01567:+00002:-00003:-00008:000000.0000:01567
01568:-00019:+00010:+00000:000000.0000:01568
01569:+00001:-00004:-00006:000000.0000:01569
01570:-00017:+00000:-00014:000000.0000:01570
01571:+00001:-00002:-00013:000000.0000:01571
01572:+00001:+00001:-00002:000000.0000:01572
01573:-00020:+00000:-00012:000000.0000:01573
01574:-00021:+00000:-00012:000000.0000:01574
01575:-00019:+00002:-00010:000000.0000:01575
01576:-00001:+00000:-00003:000000.0000:01576
01577:-00017:+00000:-00014:000000.0000:01577
01578:-00018:+00008:-00010:000000.0000:01578
01579:-00019:-00003:-00013:000000.0000:01579
01580:-00017:-00004:-00013:000000.0000:01580
01581:-00019:+00010:-00013:000000.0000:01581
01582:+00000:+00010:-00010:000000.0000:01582
01583:+00002:+00001:-00006:000000.0000:01583
01584:-00017:+00008:+00000:000000.0000:01584
01585:-00024:+00000:-00002:000000.0000:01585
01586:+00001:+00001:-00013:000000.0000:01586
01587:-00019:+00009:-00015:000000.0000:01587
01588:+00001:-00001:-00014:000000.0000:01588
01589:-00019:+00002:-00012:000000.0000:01589
01590:-00024:-00001:-00001:000000.0000:01590
01591:-00011:+00010:-00012:000000.0000:01591
01592:-00035:-00001:-00003:000000.0000:01592
01593:-00017:+00008:-00014:000000.0000:01593
01594:-00021:-00002:-00010:000000.0000:01594
01595:-00023:+00001:-00003:000000.0000:01595
01596:-00022:-00004:-00013:000000.0000:01596
01597:-00011:-00001:+00000:000000.0000:01597
01598:-00013:+00011:-00011:000000.0000:01598
01599:-00023:+00004:+00000:000000.0000:01599
01600:+00001:-00004:+00000:000000.0000:01600
01601:-00012:+00008:-00014:000000.0000:01601
01602:-00010:+00000:-00013:000000.0000:01602
01603:-00018:+00001:-00012:000000.0000:01603
01604:-00011:+00002:-00012:000000.0000:01604
01605:-00022:-00001:-00013:000000.0000:01605
01606:-00020:-00002:-00013:000000.0000:01606
01607:+00000:-00004:-00012:000000.0000:01607
01608:+00000:+00002:-00010:000000.0000:01608
01609:-00017:-00001:-00009:000000.0000:01609
01610:+00003:-00002:-00013:000000.0000:01610
01611:-00023:-00001:-00013:000000.0000:01611
01612:-00017:+00000:-00003:000000.0000:01612
01613:+00004:+00001:+00009:000000.0000:01613
01614:-00001:+00010:-00008:000000.0000:01614
01615:-00021:-00002:+00000:000000.0000:01615
01616:-00001:+00003:+00000:000000.0000:01616
01617:+00005:+00001:-00012:000000.0000:01617
01618:-00001:+00011:-00012:000000.0000:01618
01619:+00002:-00001:+00000:000000.0000:01619
01620:-00009:+00019:+00000:000000.0000:01620
01621:-00001:-00001:-00003:000000.0000:01621
01622:+00005:+00002:-00011:000000.0000:01622
01623:-00001:+00000:+00007:000000.0000:01623
01624:+00000:+00003:-00011:000000.0000:01624
01625:-00007:+00019:-00009:000000.0000:01625
01626:+00001:-00002:+00001:000000.0000:01626
01627:-00001:+00000:+00008:000000.0000:01627
01628:-00005:+00001:-00010:000000.0000:01628
01629:-00009:-00001:+00002:000000.0000:01629
01630:-00018:-00002:-00011:000000.0000:01630
01631:-00017:+00010:-00014:000000.0000:01631
01632:+00002:+00001:+00004:000000.0000:01632
01633:+00000:-00001:+00010:000000.0000:01633
01634:-00017:-00002:-00004:000000.0000:01634
01635:-00017:+00002:+00010:000000.0000:01635
01636:+00001:+00000:+00009:000000.0000:01636
01637:+00000:+00001:-00015:000000.0000:01637
01638:-00018:-00002:+00011:000000.0000:01638
01639:-00018:+00002:-00003:000000.0000:01639
01640:+00000:+00002:-00013:000000.0000:01640
01641:+00003:+00002:+00015:000000.0000:01641
01642:-00001:+00000:-00011:000000.0000:01642
01643:-00020:+00011:-00003:000000.0000:01643
01644:-00017:-00002:-00009:000000.0000:01644
01645:-00019:+00001:-00009:000000.0000:01645
01646:-00001:+00003:-00011:000000.0000:01646
01647:-00022:+00020:-00023:000000.0000:01647
01648:-00022:+00000:-00012:000000.0000:01648
01649:-00020:-00001:-00001:000000.0000:01649
01650:-00020:+00002:-00009:000000.0000:01650
01651:-00017:-00003:-00010:000000.0000:01651
01652:-00018:+00001:-00012:000000.0000:01652
01653:+00001:+00024:-00015:000000.0000:01653
01654:-00001:+00020:-00006:000000.0000:01654
01655:-00001:-00001:-00014:000000.0000:01655
01656:-00020:-00003:-00005:000000.0000:01656
01657:-00018:+00010:-00011:000000.0000:01657
01658:-00019:+00000:-00014:000000.0000:01658
01659:-00021:+00000:-00019:000000.0000:01659
01660:-00023:-00004:-00003:000000.0000:01660
01661:-00018:+00009:+00000:000000.0000:01661
01662:-00023:-00002:-00026:000000.0000:01662
01663:+00000:-00003:-00003:000000.0000:01663
01664:-00018:-00004:-00011:000000.0000:01664
01665:-00019:-00001:-00018:000000.0000:01665
01666:-00019:+00011:-00007:000000.0000:01666
01667:-00001:+00009:+00000:000000.0000:01667
01668:-00001:+00001:-00017:000000.0000:01668
01669:-00019:+00002:-00005:000000.0000:01669
01670:-00011:+00006:-00009:000000.0000:01670
01671:+00000:-00003:-00022:000000.0000:01671
01672:-00001:-00004:-00013:000000.0000:01672
01673:-00001:+00011:-00013:000000.0000:01673
01674:-00020:-00004:-00008:000000.0000:01674
01675:-00020:+00010:-00004:000000.0000:01675
01676:-00020:+00000:-00003:000000.0000:01676
01677:-00023:-00003:-00001:000000.0000:01677
01678:-00001:+00009:-00015:000000.0000:01678
01679:-00022:+00007:+00000:000000.0000:01679
01680:-00023:-00001:-00012:000000.0000:01680
01681:+00003:-00001:-00009:000000.0000:01681
01682:-00001:-00002:-00001:000000.0000:01682
01683:-00018:-00001:-00002:000000.0000:01683
01684:-00022:+00000:+00000:000000.0000:01684
01685:+00002:+00020:+00000:000000.0000:01685
01686:-00020:+00000:-00008:000000.0000:01686
01687:-00020:+00003:-00014:000000.0000:01687
01688:-00023:+00000:+00009:000000.0000:01688
01689:+00000:+00010:-00002:000000.0000:01689
01690:-00019:-00004:-00009:000000.0000:01690
01691:-00020:+00019:-00011:000000.0000:01691
01692:-00019:+00001:-00009:000000.0000:01692
01693:+00003:-00002:-00014:000000.0000:01693
01694:-00017:-00004:-00012:000000.0000:01694
01695:-00018:+00000:-00005:000000.0000:01695
01696:+00000:+00020:-00014:000000.0000:01696
01697:+00001:+00023:-00012:000000.0000:01697
01698:-00021:-00003:-00011:000000.0000:01698
01699:-00001:+00019:-00001:000000.0000:01699
01700:-00021:+00020:-00014:000000.0000:01700
01701:+00002:+00020:-00004:000000.0000:01701
01702:-00019:-00002:+00000:000000.0000:01702
01703:+00005:+00000:+00000:000000.0000:01703
01704:-00020:-00002:-00015:000000.0000:01704
01705:+00000:+00002:-00005:000000.0000:01705
01706:-00006:+00000:-00002:000000.0000:01706
01707:-00001:+00020:-00001:000000.0000:01707
01708:-00018:+00020:+00009:000000.0000:01708
01709:+00001:+00024:-00011:000000.0000:01709
01710:+00002:+00023:-00009:000000.0000:01710
01711:-00021:-00001:-00010:000000.0000:01711
01712:-00008:+00001:-00010:000000.0000:01712
01713:-00001:+00003:-00009:000000.0000:01713
01714:-00019:+00000:-00001:000000.0000:01714
01715:-00004:-00002:-00001:000000.0000:01715
01716:+00000:+00020:-00014:000000.0000:01716
01717:-00017:+00021:-00013:000000.0000:01717
01718:-00010:+00020:+00000:000000.0000:01718
01719:-00012:-00004:-00002:000000.0000:01719
01720:-00019:-00001:-00005:000000.0000:01720
01721:-00001:+00011:-00015:000000.0000:01721
01722:-00018:-00001:-00014:000000.0000:01722
01723:-00001:+00019:-00005:000000.0000:01723
01724:-00010:+00021:-00006:000000.0000:01724
01725:-00020:-00002:-00011:000000.0000:01725
01726:-00019:+00019:-00014:000000.0000:01726
01727:-00017:+00020:+00000:000000.0000:01727
01728:-00010:-00002:-00011:000000.0000:01728
01729:+00003:-00002:-00015:000000.0000:01729
01730:-00017:+00020:-00011:000000.0000:01730
01731:-00021:+00001:-00003:000000.0000:01731
01732:-00023:+00002:-00014:000000.0000:01732
01733:-00014:+00000:+00000:000000.0000:01733
01734:-00024:+00020:-00002:000000.0000:01734
01735:-00011:+00001:+00000:000000.0000:01735
01736:-00013:-00002:-00027:000000.0000:01736
01737:-00013:+00000:-00023:000000.0000:01737
01738:-00012:+00001:-00014:000000.0000:01738
01739:-00013:-00002:-00017:000000.0000:01739
01740:-00023:-00004:-00015:000000.0000:01740
01741:-00037:+00009:-00010:000000.0000:01741
01742:-00011:+00019:-00005:000000.0000:01742
01743:-00019:+00022:-00026:000000.0000:01743
01744:-00021:-00001:+00000:000000.0000:01744
01745:-00001:-00002:-00022:000000.0000:01745
01746:-00018:+00000:-00022:000000.0000:01746
01747:-00020:+00000:-00001:000000.0000:01747
01748:-00022:+00002:-00022:000000.0000:01748
01749:-00017:+00021:-00025:000000.0000:01749
01750:+00002:-00002:-00001:000000.0000:01750
01751:-00018:-00002:-00007:000000.0000:01751
01752:-00020:+00001:-00011:000000.0000:01752
01753:+00002:-00001:-00013:000000.0000:01753
01754:+00000:+00001:-00014:000000.0000:01754
01755:-00001:+00001:-00001:000000.0000:01755
01756:-00019:+00003:-00001:000000.0000:01756
01757:-00017:+00002:-00009:000000.0000:01757
01758:-00018:-00001:-00003:000000.0000:01758
01759:+00002:-00002:-00002:000000.0000:01759
01760:-00001:-00001:-00007:000000.0000:01760
01761:-00020:+00003:-00011:000000.0000:01761
01762:+00000:-00001:-00009:000000.0000:01762
01763:-00021:+00003:-00006:000000.0000:01763
01764:-00021:-00003:+00009:000000.0000:01764
01765:-00019:-00003:+00000:000000.0000:01765
01766:-00018:+00001:+00004:000000.0000:01766
01767:-00022:-00004:-00014:000000.0000:01767
01768:+00002:+00000:-00009:000000.0000:01768
01769:-00022:+00007:+00006:000000.0000:01769
01770:-00019:+00002:+00013:000000.0000:01770
01771:+00000:+00000:-00011:000000.0000:01771
01772:-00019:+00003:+00015:000000.0000:01772
01773:-00022:+00022:+00012:000000.0000:01773
01774:+00002:+00000:-00011:000000.0000:01774
01775:-00017:+00021:+00009:000000.0000:01775
01776:-00019:+00022:-00011:000000.0000:01776
01777:-00021:+00000:-00007:000000.0000:01777
01778:-00021:+00019:+00004:000000.0000:01778
01779:-00024:-00003:+00012:000000.0000:01779
01780:-00020:+00021:-00014:000000.0000:01780
01781:+00000:+00022:-00009:000000.0000:01781
01782:+00003:-00002:-00009:000000.0000:01782
01783:-00001:-00004:+00000:000000.0000:01783
01784:-00010:+00000:-00003:000000.0000:01784
01785:-00020:+00001:-00003:000000.0000:01785
01786:-00018:+00000:-00014:000000.0000:01786
01787:-00019:+00010:-00014:000000.0000:01787
01788:-00017:-00003:-00015:000000.0000:01788
01789:-00019:-00004:-00014:000000.0000:01789
01790:-00018:+00000:-00012:000000.0000:01790
01791:-00017:+00000:+00000:000000.0000:01791
01792:+00000:-00004:-00004:000000.0000:01792
01793:+00000:-00003:-00010:000000.0000:01793
01794:-00017:+00001:-00008:000000.0000:01794
01795:+00000:+00003:-00011:000000.0000:01795
01796:-00020:-00004:+00009:000000.0000:01796
01797:-00017:+00019:-00001:000000.0000:01797
01798:+00001:+00019:-00012:000000.0000:01798
01799:-00019:+00019:+00000:000000.0000:01799
01800:+00001:+00019:-00015:000000.0000:01800
01801:-00001:-00002:-00001:000000.0000:01801
01802:-00020:+00008:+00000:000000.0000:01802
01803:-00020:+00000:-00001:000000.0000:01803
01804:-00020:-00001:-00014:000000.0000:01804
01805:-00023:-00004:-00012:000000.0000:01805
01806:-00023:-00001:-00014:000000.0000:01806
01807:-00032:+00000:+00000:000000.0000:01807
01808:-00010:+00009:-00012:000000.0000:01808
01809:-00022:-00001:-00013:000000.0000:01809
01810:-00024:-00004:-00012:000000.0000:01810
01811:-00014:+00011:-00012:000000.0000:01811
01812:-00023:+00021:-00011:000000.0000:01812
01813:-00012:-00004:-00013:000000.0000:01813
01814:-00019:+00011:-00009:000000.0000:01814
01815:-00019:+00000:-00014:000000.0000:01815
01816:-00012:+00009:-00010:000000.0000:01816
01817:-00010:+00002:-00010:000000.0000:01817
01818:-00022:+00011:-00010:000000.0000:01818
01819:-00015:+00008:-00007:000000.0000:01819
01820:+00001:+00021:+00009:000000.0000:01820
01821:-00022:-00002:-00002:000000.0000:01821
01822:-00017:+00003:-00012:000000.0000:01822
01823:-00019:-00001:-00004:000000.0000:01823
01824:-00021:+00019:-00013:000000.0000:01824
01825:-00023:+00001:-00011:000000.0000:01825
01826:+00001:-00001:-00001:000000.0000:01826
01827:-00001:+00002:-00002:000000.0000:01827
01828:-00017:-00002:-00014:000000.0000:01828
01829:-00020:-00002:-00012:000000.0000:01829
01830:-00024:-00001:-00001:000000.0000:01830
01831:+00003:+00008:-00009:000000.0000:01831
01832:-00018:+00003:-00001:000000.0000:01832
01833:+00000:+00000:-00001:000000.0000:01833
01834:-00009:+00003:-00013:000000.0000:01834
01835:+00003:+00020:-00013:000000.0000:01835
01836:+00002:-00001:-00002:000000.0000:01836
01837:+00004:-00001:-00011:000000.0000:01837
01838:-00017:+00019:-00014:000000.0000:01838
01839:+00006:+00000:-00010:000000.0000:01839
01840:-00007:-00002:-00011:000000.0000:01840
01841:+00004:-00002:+00007:000000.0000:01841
01842:-00001:-00001:+00009:000000.0000:01842
01843:-00005:+00000:-00012:000000.0000:01843
01844:+00004:+00001:+00015:000000.0000:01844
01845:-00021:+00002:-00011:000000.0000:01845
01846:+00005:+00000:-00013:000000.0000:01846
01847:+00000:-00001:+00024:000000.0000:01847
01848:-00017:+00002:+00011:000000.0000:01848
01849:-00005:-00001:-00010:000000.0000:01849
01850:-00001:+00021:-00008:000000.0000:01850
01851:-00019:+00003:-00010:000000.0000:01851
01852:+00000:-00003:-00009:000000.0000:01852
01853:-00019:-00001:-00008:000000.0000:01853
01854:-00023:+00011:-00010:000000.0000:01854
01855:-00017:+00002:-00012:000000.0000:01855
01856:+00002:+00003:-00008:000000.0000:01856
01857:-00023:-00001:-00013:000000.0000:01857
01858:-00018:+00010:-00010:000000.0000:01858
01859:-00017:+00008:-00007:000000.0000:01859
01860:-00017:+00000:+00008:000000.0000:01860
01861:-00023:+00000:-00014:000000.0000:01861
01862:-00021:-00001:-00011:000000.0000:01862
01863:-00017:+00000:-00012:000000.0000:01863
01864:+00001:-00003:-00014:000000.0000:01864
01865:-00023:-00001:-00001:000000.0000:01865
01866:-00018:+00011:-00012:000000.0000:01866
01867:-00023:-00001:-00011:000000.0000:01867
01868:-00019:+00011:-00024:000000.0000:01868
01869:-00020:-00002:+00000:000000.0000:01869
01870:-00019:-00002:-00013:000000.0000:01870
01871:-00001:+00002:-00015:000000.0000:01871
01872:+00000:+00001:-00004:000000.0000:01872
01873:-00020:+00010:-00004:000000.0000:01873
01874:-00017:-00003:-00016:000000.0000:01874
01875:+00002:+00000:-00002:000000.0000:01875
01876:-00019:-00003:-00013:000000.0000:01876
01877:-00017:+00006:-00019:000000.0000:01877
01878:-00018:+00000:-00022:000000.0000:01878
01879:-00021:-00002:+00000:000000.0000:01879
01880:+00000:-00001:+00000:000000.0000:01880
01881:-00020:+00000:-00011:000000.0000:01881
01882:-00017:-00001:-00003:000000.0000:01882
01883:-00018:-00003:+00000:000000.0000:01883
01884:-00019:+00001:-00001:000000.0000:01884
01885:-00001:+00020:-00007:000000.0000:01885
01886:-00023:-00004:-00010:000000.0000:01886
01887:-00017:+00001:+00000:000000.0000:01887
01888:-00001:+00003:-00013:000000.0000:01888
01889:+00000:+00002:-00001:000000.0000:01889
01890:-00020:+00000:+00000:000000.0000:01890
01891:-00017:-00004:-00014:000000.0000:01891
01892:-00017:+00002:-00014:000000.0000:01892
01893:-00020:-00001:-00013:000000.0000:01893
01894:-00020:+00007:+00000:000000.0000:01894
01895:-00020:-00002:+00000:000000.0000:01895
01896:-00020:-00002:-00007:000000.0000:01896
01897:-00023:-00002:-00012:000000.0000:01897
01898:-00020:-00002:-00014:000000.0000:01898
01899:-00022:+00019:+00000:000000.0000:01899
01900:-00017:+00024:-00001:000000.0000:01900
01901:-00019:+00020:-00011:000000.0000:01901
01902:-00017:+00002:-00013:000000.0000:01902
01903:-00007:+00022:-00010:000000.0000:01903
01904:-00009:+00025:-00013:000000.0000:01904
01905:-00020:+00010:-00010:000000.0000:01905
01906:-00006:+00024:-00008:000000.0000:01906
01907:-00001:+00003:-00012:000000.0000:01907
01908:-00023:+00019:-00013:000000.0000:01908
01909:-00009:+00003:-00008:000000.0000:01909
01910:+00000:-00001:-00010:000000.0000:01910
01911:+00001:+00020:-00010:000000.0000:01911
01912:-00008:+00025:-00013:000000.0000:01912
01913:-00019:+00002:+00009:000000.0000:01913
01914:+00003:-00001:-00004:000000.0000:01914
01915:-00004:+00000:-00015:000000.0000:01915
01916:+00002:+00019:-00012:000000.0000:01916
01917:+00003:+00000:-00010:000000.0000:01917
01918:+00000:-00003:-00010:000000.0000:01918
01919:-00017:+00000:-00013:000000.0000:01919
01920:-00020:-00001:+00000:000000.0000:01920
01921:+00000:-00004:-00014:000000.0000:01921
01922:-00019:+00001:-00004:000000.0000:01922
01923:-00019:+00001:-00012:000000.0000:01923
01924:+00003:+00000:-00007:000000.0000:01924
01925:-00019:+00003:+00000:000000.0000:01925
01926:-00021:+00002:-00011:000000.0000:01926
01927:-00021:+00000:-00009:000000.0000:01927
01928:-00023:-00001:-00001:000000.0000:01928
01929:-00017:+00000:-00013:000000.0000:01929
01930:-00021:+00001:-00002:000000.0000:01930
01931:-00009:+00000:+00000:000000.0000:01931
01932:-00019:+00002:+00009:000000.0000:01932
01933:-00009:-00004:-00008:000000.0000:01933
01934:-00018:+00002:-00001:000000.0000:01934
01935:-00019:+00000:-00011:000000.0000:01935
01936:-00012:-00001:-00006:000000.0000:01936
01937:-00022:-00002:-00007:000000.0000:01937
01938:-00018:+00000:-00007:000000.0000:01938
01939:-00036:+00010:-00022:000000.0000:01939
01940:-00023:+00002:-00005:000000.0000:01940
01941:-00013:+00000:-00001:000000.0000:01941
01942:-00017:+00003:-00022:000000.0000:01942
01943:-00023:+00001:-00003:000000.0000:01943
01944:-00022:+00000:-00013:000000.0000:01944
01945:-00021:+00019:-00017:000000.0000:01945
01946:-00001:-00001:-00024:000000.0000:01946
01947:-00001:+00000:-00022:000000.0000:01947
01948:-00021:+00000:-00004:000000.0000:01948
01949:+00000:-00002:+00011:000000.0000:01949
01950:-00018:+00011:-00004:000000.0000:01950
01951:-00020:+00020:-00002:000000.0000:01951
01952:-00001:+00010:-00012:000000.0000:01952
01953:-00020:-00001:-00011:000000.0000:01953
01954:+00002:+00000:+00009:000000.0000:01954
01955:-00024:+00001:-00002:000000.0000:01955
01956:-00019:-00002:-00012:000000.0000:01956
01957:-00017:+00000:+00006:000000.0000:01957
01958:-00017:+00000:+00014:000000.0000:01958
01959:+00002:-00003:-00008:000000.0000:01959
01960:-00021:+00009:+00002:000000.0000:01960
01961:-00018:+00001:+00015:000000.0000:01961
01962:-00017:+00019:-00009:000000.0000:01962
01963:-00023:+00019:+00012:000000.0000:01963
01964:-00020:+00021:+00015:000000.0000:01964
01965:-00019:-00001:+00010:000000.0000:01965
01966:+00000:+00020:+00011:000000.0000:01966
01967:-00019:-00001:-00009:000000.0000:01967
01968:+00000:-00001:-00011:000000.0000:01968
01969:-00020:+00024:+00016:000000.0000:01969
01970:-00023:+00000:-00009:000000.0000:01970
01971:-00021:+00001:-00011:000000.0000:01971
01972:+00002:+00019:-00012:000000.0000:01972
01973:-00021:-00002:-00013:000000.0000:01973
01974:-00018:+00000:+00009:000000.0000:01974
01975:-00020:+00000:-00014:000000.0000:01975
01976:-00019:+00001:-00013:000000.0000:01976
01977:-00021:-00001:-00001:000000.0000:01977
01978:-00022:-00001:-00008:000000.0000:01978
01979:-00022:-00003:-00013:000000.0000:01979
01980:-00023:+00000:-00014:000000.0000:01980
01981:-00021:-00003:+00000:000000.0000:01981
01982:-00019:+00000:-00015:000000.0000:01982
01983:-00017:+00000:-00009:000000.0000:01983
01984:-00001:-00001:-00010:000000.0000:01984
01985:-00009:+00019:-00011:000000.0000:01985
01986:-00018:+00019:-00013:000000.0000:01986
01987:-00023:-00003:+00000:000000.0000:01987
01988:-00021:+00000:-00015:000000.0000:01988
01989:-00019:+00000:+00000:000000.0000:01989
01990:-00022:-00004:-00010:000000.0000:01990
01991:-00001:+00007:-00013:000000.0000:01991
01992:-00010:-00004:-00010:000000.0000:01992
01993:-00012:-00002:+00000:000000.0000:01993
01994:-00010:+00010:-00001:000000.0000:01994
01995:-00014:+00000:-00002:000000.0000:01995
01996:-00024:+00007:-00013:000000.0000:01996
01997:-00022:-00002:-00012:000000.0000:01997
01998:-00014:+00000:-00002:000000.0000:01998
01999:-00012:-00003:-00001:000000.0000:01999
02000:-00023:-00003:-00011:000000.0000:02000
02001:-00011:-00001:-00011:000000.0000:02001
02002:-00024:+00002:-00007:000000.0000:02002
02003:-00011:-00003:-00014:000000.0000:02003
02004:-00011:+00001:+00000:000000.0000:02004
02005:-00001:-00001:-00003:000000.0000:02005
02006:-00020:+00000:-00014:000000.0000:02006
02007:+00003:+00011:-00013:000000.0000:02007
02008:+00002:+00001:-00011:000000.0000:02008
02009:-00019:-00002:+00009:000000.0000:02009
02010:-00022:-00002:-00001:000000.0000:02010
02011:+00001:-00003:-00013:000000.0000:02011
02012:-00017:+00020:-00010:000000.0000:02012
02013:-00021:+00002:-00009:000000.0000:02013
02014:+00005:+00002:-00013:000000.0000:02014
02015:-00001:-00003:-00012:000000.0000:02015
02016:+00000:+00001:-00012:000000.0000:02016
02017:+00004:+00000:-00011:000000.0000:02017
02018:+00000:+00002:-00002:000000.0000:02018
02019:+00001:+00019:+00000:000000.0000:02019
02020:-00008:+00001:+00005:000000.0000:02020
02021:+00000:+00002:+00001:000000.0000:02021
02022:-00003:+00003:-00010:000000.0000:02022
02023:-00007:-00002:+00015:000000.0000:02023
02024:-00001:+00000:+00015:000000.0000:02024
02025:-00002:+00020:+00009:000000.0000:02025
02026:+00000:-00004:+00001:000000.0000:02026
02027:-00017:-00002:+00012:000000.0000:02027
02028:-00001:+00000:-00001:000000.0000:02028
02029:-00019:-00001:+00011:000000.0000:02029
02030:-00001:+00000:-00007:000000.0000:02030
02031:+00003:+00021:-00013:000000.0000:02031
02032:+00001:+00011:-00005:000000.0000:02032
02033:-00020:+00023:-00022:000000.0000:02033
02034:+00001:+00001:-00014:000000.0000:02034
02035:+00000:+00001:+00014:000000.0000:02035
02036:-00019:-00002:-00001:000000.0000:02036
02037:-00001:-00002:-00013:000000.0000:02037
02038:-00018:-00003:-00011:000000.0000:02038
02039:+00002:-00002:-00010:000000.0000:02039
02040:-00019:-00002:-00015:000000.0000:02040
02041:-00019:+00003:-00001:000000.0000:02041
02042:-00024:-00001:-00013:000000.0000:02042
02043:+00001:+00000:-00013:000000.0000:02043
02044:+00000:-00001:-00010:000000.0000:02044
02045:-00019:-00004:-00011:000000.0000:02045
02046:-00017:-00003:-00014:000000.0000:02046
02047:-00019:-00001:-00016:000000.0000:02047
02048:-00020:-00003:-00015:000000.0000:02048
02049:-00020:+00001:-00001:000000.0000:02049
02050:+00000:-00003:-00017:000000.0000:02050
02051:-00020:+00003:-00001:000000.0000:02051
02052:-00020:+00006:-00014:000000.0000:02052
02053:-00021:-00003:-00029:000000.0000:02053
02054:-00018:-00004:-00004:000000.0000:02054
02055:-00019:+00009:-00003:000000.0000:02055
02056:-00022:+00007:-00018:000000.0000:02056
02057:-00020:+00001:-00026:000000.0000:02057
02058:-00020:+00001:-00001:000000.0000:02058
02059:+00003:+00011:-00001:000000.0000:02059
02060:+00000:-00002:+00000:000000.0000:02060
02061:+00000:-00004:-00005:000000.0000:02061
02062:-00001:+00010:-00001:000000.0000:02062
02063:-00020:+00010:+00009:000000.0000:02063
02064:-00017:-00004:-00010:000000.0000:02064
02065:+00000:+00002:-00011:000000.0000:02065
02066:-00017:+00011:-00010:000000.0000:02066
02067:-00017:-00004:-00002:000000.0000:02067
02068:-00001:-00004:-00004:000000.0000:02068
02069:-00018:+00002:-00014:000000.0000:02069
02070:-00017:-00001:-00014:000000.0000:02070
02071:-00001:+00001:+00000:000000.0000:02071
02072:-00021:+00003:-00014:000000.0000:02072
02073:-00019:-00003:-00001:000000.0000:02073
02074:+00000:-00001:-00009:000000.0000:02074
02075:-00019:-00001:-00012:000000.0000:02075
02076:-00020:+00003:-00014:000000.0000:02076
02077:-00001:+00003:-00003:000000.0000:02077
02078:-00018:+00002:-00003:000000.0000:02078
02079:-00020:+00020:-00009:000000.0000:02079
02080:+00002:+00022:-00011:000000.0000:02080
02081:+00000:-00002:-00004:000000.0000:02081
02082:-00005:+00024:-00011:000000.0000:02082
02083:-00018:+00020:-00011:000000.0000:02083
02084:-00018:-00003:-00002:000000.0000:02084
02085:+00005:+00002:-00003:000000.0000:02085
02086:+00002:+00021:+00000:000000.0000:02086
02087:-00018:+00020:-00012:000000.0000:02087
02088:-00009:+00001:-00004:000000.0000:02088
02089:-00019:+00010:-00002:000000.0000:02089
02090:-00018:+00002:+00000:000000.0000:02090
02091:-00007:+00000:-00010:000000.0000:02091
02092:+00004:-00002:-00003:000000.0000:02092
02093:-00019:+00000:-00001:000000.0000:02093
02094:+00001:-00002:-00011:000000.0000:02094
02095:-00018:-00001:-00014:000000.0000:02095
02096:-00021:-00004:-00011:000000.0000:02096
02097:-00011:+00011:-00014:000000.0000:02097
02098:-00023:-00003:-00022:000000.0000:02098
02099:-00021:+00000:-00001:000000.0000:02099
02100:-00018:+00010:-00013:000000.0000:02100
02101:-00018:+00003:-00012:000000.0000:02101
02102:-00001:-00001:-00003:000000.0000:02102
02103:-00021:+00000:-00013:000000.0000:02103
02104:-00021:-00002:+00000:000000.0000:02104
02105:-00018:-00001:-00010:000000.0000:02105
02106:+00001:+00000:-00012:000000.0000:02106
02107:-00017:+00002:-00014:000000.0000:02107
02108:-00020:+00000:-00013:000000.0000:02108
02109:-00011:-00001:-00009:000000.0000:02109
02110:-00001:-00004:-00014:000000.0000:02110
02111:+00004:-00001:-00013:000000.0000:02111
02112:+00000:-00003:-00001:000000.0000:02112
02113:-00024:-00001:-00009:000000.0000:02113
02114:-00019:+00000:-00015:000000.0000:02114
02115:-00033:+00001:+00000:000000.0000:02115
02116:-00018:-00003:+00000:000000.0000:02116
02117:-00023:+00000:+00000:000000.0000:02117
02118:-00032:+00001:-00023:000000.0000:02118
02119:-00021:+00002:-00023:000000.0000:02119
02120:-00024:-00001:-00002:000000.0000:02120
02121:-00033:+00003:-00018:000000.0000:02121
02122:-00020:-00001:-00006:000000.0000:02122
02123:-00010:+00000:-00012:000000.0000:02123
02124:-00018:+00000:-00026:000000.0000:02124
02125:-00018:+00002:-00006:000000.0000:02125
02126:-00017:+00001:-00001:000000.0000:02126
02127:-00021:-00001:-00026:000000.0000:02127
02128:+00000:-00004:-00025:000000.0000:02128
02129:-00017:-00001:-00013:000000.0000:02129
02130:-00018:-00003:+00012:000000.0000:02130
02131:-00018:-00004:-00014:000000.0000:02131
02132:-00020:+00002:-00001:000000.0000:02132
02133:+00000:+00019:-00024:000000.0000:02133
02134:-00019:+00019:-00002:000000.0000:02134
02135:+00000:-00002:-00009:000000.0000:02135
02136:-00022:+00001:+00014:000000.0000:02136
02137:-00020:+00002:-00012:000000.0000:02137
02138:+00000:+00003:-00012:000000.0000:02138
02139:-00012:+00002:-00001:000000.0000:02139
02140:-00023:+00002:+00011:000000.0000:02140
02141:-00018:+00023:-00001:000000.0000:02141
02142:-00018:+00001:-00003:000000.0000:02142
02143:-00019:-00002:-00022:000000.0000:02143
02144:-00018:-00001:-00012:000000.0000:02144
02145:-00001:+00000:+00015:000000.0000:02145
02146:-00017:+00001:+00013:000000.0000:02146
02147:-00001:+00002:+00000:000000.0000:02147
02148:-00022:+00002:+00011:000000.0000:02148
02149:-00019:+00009:+00002:000000.0000:02149
02150:+00000:-00003:-00008:000000.0000:02150
02151:-00019:+00022:+00013:000000.0000:02151
02152:-00001:+00001:+00015:000000.0000:02152
02153:-00019:+00003:+00000:000000.0000:02153
02154:-00001:+00019:+00007:000000.0000:02154
02155:-00001:+00001:+00014:000000.0000:02155
02156:-00018:+00002:+00008:000000.0000:02156
02157:-00018:+00023:+00011:000000.0000:02157
02158:+00000:+00021:+00012:000000.0000:02158
02159:-00020:-00001:+00009:000000.0000:02159
02160:-00022:+00019:+00005:000000.0000:02160
02161:-00001:-00001:+00013:000000.0000:02161
02162:-00020:+00002:+00000:000000.0000:02162
02163:-00020:+00019:-00009:000000.0000:02163
02164:-00019:+00001:-00013:000000.0000:02164
02165:-00017:+00021:-00002:000000.0000:02165
02166:-00018:+00024:+00000:000000.0000:02166
02167:-00001:-00001:+00000:000000.0000:02167
02168:-00018:-00002:+00000:000000.0000:02168
02169:+00001:+00003:-00012:000000.0000:02169
02170:+00000:+00002:-00004:000000.0000:02170
02171:+00001:+00001:-00013:000000.0000:02171
02172:-00019:-00001:-00011:000000.0000:02172
02173:+00001:+00002:-00014:000000.0000:02173
02174:-00001:-00004:-00002:000000.0000:02174
02175:-00020:+00000:-00014:000000.0000:02175
02176:+00000:-00001:-00001:000000.0000:02176
02177:-00018:+00000:-00011:000000.0000:02177
02178:-00022:+00021:-00002:000000.0000:02178
02179:+00001:-00001:+00000:000000.0000:02179
02180:-00020:-00002:-00011:000000.0000:02180
02181:-00020:-00004:-00013:000000.0000:02181
02182:+00001:-00003:-00013:000000.0000:02182
02183:-00017:+00000:-00011:000000.0000:02183
02184:-00012:+00009:-00009:000000.0000:02184
02185:-00018:-00001:-00013:000000.0000:02185
02186:-00010:-00003:-00001:000000.0000:02186
02187:-00016:+00000:+00000:000000.0000:02187
02188:-00017:-00003:-00001:000000.0000:02188
02189:-00015:-00003:-00013:000000.0000:02189
02190:-00014:-00001:-00014:000000.0000:02190
02191:-00009:+00020:-00013:000000.0000:02191
02192:-00015:+00001:-00010:000000.0000:02192
02193:-00013:+00001:+00010:000000.0000:02193
02194:-00018:+00002:-00014:000000.0000:02194
02195:+00001:+00002:+00000:000000.0000:02195
02196:-00022:+00021:-00012:000000.0000:02196
02197:-00022:+00002:-00014:000000.0000:02197
02198:+00000:-00001:-00001:000000.0000:02198
02199:-00021:+00001:-00011:000000.0000:02199
02200:-00020:+00019:-00011:000000.0000:02200
02201:-00017:+00000:+00010:000000.0000:02201
02202:+00000:+00002:+00000:000000.0000:02202
02203:-00018:-00001:+00009:000000.0000:02203
02204:-00021:+00002:-00013:000000.0000:02204
02205:+00005:-00004:+00000:000000.0000:02205
02206:+00001:-00001:-00013:000000.0000:02206
02207:+00005:+00019:-00015:000000.0000:02207
02208:-00009:-00001:-00014:000000.0000:02208
02209:+00003:+00001:-00010:000000.0000:02209
02210:+00005:+00001:-00013:000000.0000:02210
02211:+00004:-00001:+00002:000000.0000:02211
02212:+00001:+00019:-00010:000000.0000:02212
02213:+00006:-00004:-00009:000000.0000:02213
02214:+00005:-00001:+00015:000000.0000:02214
02215:+00002:+00001:-00013:000000.0000:02215
02216:+00002:+00002:-00014:000000.0000:02216
02217:-00019:+00009:+00004:000000.0000:02217
02218:-00001:+00000:-00011:000000.0000:02218
02219:-00001:+00001:-00011:000000.0000:02219
02220:-00021:+00003:+00001:000000.0000:02220
02221:+00003:+00002:-00011:000000.0000:02221
02222:-00022:+00020:+00008:000000.0000:02222
02223:-00018:-00004:-00010:000000.0000:02223
02224:-00019:-00001:+00000:000000.0000:02224
02225:-00001:-00002:-00014:000000.0000:02225
02226:-00023:+00001:+00009:000000.0000:02226
02227:-00017:+00002:-00012:000000.0000:02227
02228:+00001:-00001:+00000:000000.0000:02228
02229:-00022:+00000:-00006:000000.0000:02229
02230:+00001:+00019:-00010:000000.0000:02230
02231:-00018:+00003:-00010:000000.0000:02231
02232:-00023:-00002:-00013:000000.0000:02232
02233:+00001:+00002:-00001:000000.0000:02233
02234:-00019:+00000:-00002:000000.0000:02234
02235:-00001:-00001:-00017:000000.0000:02235
02236:-00017:+00019:-00003:000000.0000:02236
02237:-00017:-00003:-00015:000000.0000:02237
02238:-00001:+00000:-00005:000000.0000:02238
02239:-00021:+00010:-00022:000000.0000:02239
02240:-00001:+00000:-00005:000000.0000:02240
02241:-00018:+00011:-00026:000000.0000:02241
02242:-00019:+00000:-00015:000000.0000:02242
02243:+00004:+00010:-00010:000000.0000:02243
02244:-00019:+00009:-00017:000000.0000:02244
02245:-00018:-00003:-00003:000000.0000:02245
02246:+00003:+00007:-00012:000000.0000:02246
02247:-00022:+00010:-00016:000000.0000:02247
02248:-00021:+00021:+00000:000000.0000:02248
02249:+00001:+00007:-00001:000000.0000:02249
02250:-00019:-00004:-00024:000000.0000:02250
02251:-00018:-00001:-00014:000000.0000:02251
02252:-00001:+00010:-00010:000000.0000:02252
02253:-00019:+00011:-00012:000000.0000:02253
02254:+00003:+00010:-00001:000000.0000:02254
02255:-00020:+00009:-00014:000000.0000:02255
02256:-00001:+00009:-00014:000000.0000:02256
02257:+00000:-00003:-00015:000000.0000:02257
02258:+00002:-00003:-00011:000000.0000:02258
02259:-00017:+00019:-00013:000000.0000:02259
02260:-00021:+00021:+00000:000000.0000:02260
02261:+00000:+00003:-00012:000000.0000:02261
02262:-00017:+00002:-00006:000000.0000:02262
02263:-00001:-00001:-00013:000000.0000:02263
02264:-00021:+00011:-00014:000000.0000:02264
02265:+00004:+00002:-00014:000000.0000:02265
02266:-00022:-00001:+00000:000000.0000:02266
02267:-00018:-00001:-00010:000000.0000:02267
02268:-00020:-00002:-00012:000000.0000:02268
02269:+00001:-00001:-00013:000000.0000:02269
02270:-00021:+00003:-00012:000000.0000:02270
02271:-00021:+00019:-00013:000000.0000:02271
02272:+00001:+00001:-00010:000000.0000:02272
02273:-00001:+00003:-00012:000000.0000:02273
02274:-00018:+00020:-00010:000000.0000:02274
02275:-00019:+00023:-00009:000000.0000:02275
02276:-00001:+00022:+00000:000000.0000:02276
02277:-00019:+00002:+00011:000000.0000:02277
02278:+00003:-00002:-00001:000000.0000:02278
02279:-00008:+00022:-00009:000000.0000:02279
02280:-00020:+00000:-00001:000000.0000:02280
02281:+00001:-00001:-00012:000000.0000:02281
02282:-00008:+00021:-00015:000000.0000:02282
02283:+00005:+00020:-00008:000000.0000:02283
02284:-00017:+00002:+00000:000000.0000:02284
02285:-00004:-00001:-00013:000000.0000:02285
02286:+00004:-00003:-00011:000000.0000:02286
02287:-00020:+00002:-00013:000000.0000:02287
02288:+00001:+00024:-00014:000000.0000:02288
02289:-00019:+00019:-00009:000000.0000:02289
02290:-00018:-00002:-00001:000000.0000:02290
02291:-00004:+00019:-00012:000000.0000:02291
02292:+00005:+00003:-00013:000000.0000:02292
02293:+00000:+00002:+00000:000000.0000:02293
02294:-00008:-00003:+00000:000000.0000:02294
02295:+00005:+00003:-00008:000000.0000:02295
02296:-00018:-00002:+00009:000000.0000:02296
02297:+00004:+00000:-00004:000000.0000:02297
02298:-00020:+00000:-00013:000000.0000:02298
02299:-00020:+00020:-00014:000000.0000:02299
02300:-00021:+00001:+00009:000000.0000:02300
02301:-00020:+00000:-00004:000000.0000:02301
02302:+00001:+00001:-00009:000000.0000:02302
02303:-00010:+00021:-00013:000000.0000:02303
02304:-00018:+00002:-00014:000000.0000:02304
02305:-00021:-00001:-00001:000000.0000:02305
02306:-00021:-00004:-00010:000000.0000:02306
02307:-00020:+00002:-00014:000000.0000:02307
02308:-00020:-00002:-00013:000000.0000:02308
02309:-00008:+00000:-00013:000000.0000:02309
02310:+00000:+00000:+00000:000000.0000:02310
02311:-00019:+00019:+00000:000000.0000:02311
02312:-00015:+00000:-00002:000000.0000:02312
02313:-00021:+00000:-00013:000000.0000:02313
02314:-00023:-00004:-00013:000000.0000:02314
02315:-00035:-00002:-00001:000000.0000:02315
02316:-00018:+00002:-00024:000000.0000:02316
02317:-00024:+00021:-00003:000000.0000:02317
02318:-00016:+00001:-00024:000000.0000:02318
02319:-00023:+00002:-00028:000000.0000:02319
02320:-00024:+00003:-00005:000000.0000:02320
02321:-00034:+00001:-00025:000000.0000:02321
02322:-00010:-00002:-00005:000000.0000:02322
02323:-00013:+00002:-00004:000000.0000:02323
02324:-00009:+00021:-00023:000000.0000:02324
02325:-00021:+00001:-00026:000000.0000:02325
02326:-00017:+00001:-00001:000000.0000:02326
02327:-00022:-00002:-00007:000000.0000:02327
02328:-00021:-00001:-00005:000000.0000:02328
02329:-00019:+00002:-00004:000000.0000:02329
02330:-00001:-00001:-00015:000000.0000:02330
02331:-00017:+00000:-00003:000000.0000:02331
02332:-00019:-00001:-00010:000000.0000:02332
02333:-00020:-00003:-00001:000000.0000:02333
02334:-00024:+00019:-00001:000000.0000:02334
02335:-00019:-00003:-00011:000000.0000:02335
02336:-00021:-00001:-00003:000000.0000:02336
02337:-00022:-00002:-00015:000000.0000:02337
02338:-00021:-00002:+00000:000000.0000:02338
02339:-00019:+00010:-00001:000000.0000:02339
02340:-00022:-00004:-00006:000000.0000:02340
02341:+00001:+00011:-00008:000000.0000:02341
02342:-00017:+00000:+00004:000000.0000:02342
02343:-00017:-00002:+00009:000000.0000:02343
02344:+00005:-00003:-00012:000000.0000:02344
02345:+00001:+00000:+00025:000000.0000:02345
02346:-00001:-00003:+00016:000000.0000:02346
02347:-00001:+00019:+00000:000000.0000:02347
02348:+00001:+00021:+00006:000000.0000:02348
02349:-00018:+00002:+00015:000000.0000:02349
02350:-00001:-00003:-00009:000000.0000:02350
02351:-00021:+00020:+00005:000000.0000:02351
02352:+00000:+00003:+00013:000000.0000:02352
02353:-00020:+00001:-00010:000000.0000:02353
02354:+00000:+00019:-00009:000000.0000:02354
02355:+00001:+00020:-00013:000000.0000:02355
02356:-00017:-00001:-00001:000000.0000:02356
02357:-00017:+00020:-00013:000000.0000:02357
02358:-00001:+00001:-00001:000000.0000:02358
02359:-00021:+00000:-00002:000000.0000:02359
02360:-00023:+00021:-00014:000000.0000:02360
02361:-00018:+00000:+00000:000000.0000:02361
02362:-00019:+00001:-00012:000000.0000:02362
02363:-00019:+00021:-00011:000000.0000:02363
02364:-00019:-00003:-00011:000000.0000:02364
02365:-00020:-00004:-00015:000000.0000:02365
02366:-00021:+00003:-00013:000000.0000:02366
02367:-00018:+00000:-00011:000000.0000:02367
02368:-00020:+00010:-00010:000000.0000:02368
02369:-00020:+00000:-00001:000000.0000:02369
02370:-00001:-00003:-00011:000000.0000:02370
02371:+00001:-00004:-00013:000000.0000:02371
02372:-00018:+00009:-00011:000000.0000:02372
02373:-00022:-00004:-00002:000000.0000:02373
02374:-00020:-00004:-00009:000000.0000:02374
02375:-00011:+00005:-00012:000000.0000:02375
02376:-00021:-00002:-00011:000000.0000:02376
02377:-00012:-00001:-00002:000000.0000:02377
02378:-00016:+00006:-00015:000000.0000:02378
02379:-00019:-00003:-00010:000000.0000:02379
02380:-00011:-00003:+00000:000000.0000:02380
02381:-00013:-00004:-00014:000000.0000:02381
02382:-00023:+00001:-00009:000000.0000:02382
02383:-00015:-00003:-00008:000000.0000:02383
02384:-00013:-00001:-00001:000000.0000:02384
02385:-00021:+00000:-00014:000000.0000:02385
02386:-00001:+00001:-00004:000000.0000:02386
02387:-00022:+00011:-00012:000000.0000:02387
02388:+00000:-00001:-00001:000000.0000:02388
02389:+00002:-00004:-00002:000000.0000:02389
02390:-00017:+00021:-00013:000000.0000:02390
02391:-00017:+00002:+00009:000000.0000:02391
02392:-00019:-00003:-00012:000000.0000:02392
02393:+00001:-00003:-00012:000000.0000:02393
02394:-00022:-00001:-00013:000000.0000:02394
02395:-00011:-00004:-00014:000000.0000:02395
02396:-00018:-00001:-00013:000000.0000:02396
02397:-00017:+00002:-00011:000000.0000:02397
02398:+00005:+00002:-00014:000000.0000:02398
02399:+00001:+00002:-00012:000000.0000:02399
02400:+00003:+00000:-00011:000000.0000:02400
02401:-00008:-00004:-00015:000000.0000:02401
02402:+00004:+00002:+00015:000000.0000:02402
02403:+00001:-00003:+00012:000000.0000:02403
02404:-00006:+00000:-00013:000000.0000:02404
02405:+00006:+00000:+00002:000000.0000:02405
02406:+00001:+00000:+00008:000000.0000:02406
02407:+00005:-00001:-00010:000000.0000:02407
02408:+00005:+00000:-00007:000000.0000:02408
02409:+00001:-00001:+00010:000000.0000:02409
02410:+00000:-00001:-00009:000000.0000:02410
02411:-00017:-00001:+00012:000000.0000:02411
02412:-00019:-00003:-00008:000000.0000:02412
02413:-00017:-00001:-00011:000000.0000:02413
02414:-00019:+00001:-00008:000000.0000:02414
02415:+00003:+00009:-00003:000000.0000:02415
02416:+00000:-00004:-00011:000000.0000:02416
02417:+00000:+00001:+00011:000000.0000:02417
02418:-00019:+00002:-00004:000000.0000:02418
02419:-00018:-00003:-00013:000000.0000:02419
02420:-00022:-00003:-00008:000000.0000:02420
02421:-00020:+00009:-00014:000000.0000:02421
02422:-00001:+00010:-00009:000000.0000:02422
02423:-00019:-00003:+00011:000000.0000:02423
02424:-00024:+00002:-00011:000000.0000:02424
02425:-00023:+00001:-00004:000000.0000:02425
02426:+00001:+00002:-00024:000000.0000:02426
02427:-00023:+00000:-00007:000000.0000:02427
02428:-00021:+00019:-00010:000000.0000:02428
02429:-00020:-00001:-00026:000000.0000:02429
02430:-00021:-00002:-00009:000000.0000:02430
02431:-00009:+00008:+00000:000000.0000:02431
02432:-00021:+00000:-00019:000000.0000:02432
02433:-00018:+00001:+00000:000000.0000:02433
02434:+00002:+00007:-00001:000000.0000:02434
02435:-00019:+00010:-00015:000000.0000:02435
02436:-00022:+00000:-00005:000000.0000:02436
02437:-00017:+00002:-00014:000000.0000:02437
02438:-00020:+00008:-00005:000000.0000:02438
02439:-00023:-00003:+00000:000000.0000:02439
02440:-00017:+00007:-00012:000000.0000:02440
02441:-00018:-00004:-00012:000000.0000:02441
02442:+00000:+00001:-00009:000000.0000:02442
02443:-00001:+00001:-00010:000000.0000:02443
02444:+00001:-00003:-00001:000000.0000:02444
02445:-00021:+00000:-00011:000000.0000:02445
02446:-00021:+00001:-00008:000000.0000:02446
02447:-00017:+00001:-00010:000000.0000:02447
02448:-00020:-00001:-00002:000000.0000:02448
02449:+00001:+00001:-00013:000000.0000:02449
02450:-00001:-00003:+00000:000000.0000:02450
02451:+00000:+00019:-00012:000000.0000:02451
02452:-00018:+00019:-00001:000000.0000:02452
02453:-00001:-00001:-00010:000000.0000:02453
02454:-00022:+00001:-00010:000000.0000:02454
02455:-00017:+00025:-00010:000000.0000:02455
02456:+00003:+00019:-00013:000000.0000:02456
02457:-00001:-00001:-00009:000000.0000:02457
02458:+00003:+00000:-00013:000000.0000:02458
02459:+00003:+00001:-00009:000000.0000:02459
02460:-00001:+00002:-00002:000000.0000:02460
02461:-00007:+00000:-00002:000000.0000:02461
02462:+00004:+00000:-00013:000000.0000:02462
02463:+00001:+00019:-00009:000000.0000:02463
02464:+00001:+00019:+00000:000000.0000:02464
02465:-00001:+00002:-00014:000000.0000:02465
02466:+00003:+00001:-00013:000000.0000:02466
02467:-00008:+00002:-00009:000000.0000:02467
02468:-00020:+00002:-00011:000000.0000:02468
02469:-00018:+00002:-00012:000000.0000:02469
02470:+00002:-00004:+00011:000000.0000:02470
02471:+00001:-00003:-00011:000000.0000:02471
02472:-00001:+00000:-00004:000000.0000:02472
02473:-00024:+00003:-00003:000000.0000:02473
02474:-00021:-00002:-00013:000000.0000:02474
02475:+00000:+00008:-00015:000000.0000:02475
02476:-00024:+00001:-00013:000000.0000:02476
02477:-00001:-00001:-00011:000000.0000:02477
02478:-00020:-00002:+00009:000000.0000:02478
02479:-00009:-00003:-00012:000000.0000:02479
02480:-00023:+00000:-00015:000000.0000:02480
02481:-00020:-00003:-00008:000000.0000:02481
02482:-00024:+00000:-00001:000000.0000:02482
02483:-00012:+00010:-00013:000000.0000:02483
02484:-00015:+00002:+00000:000000.0000:02484
02485:-00011:-00003:-00028:000000.0000:02485
02486:-00001:+00010:-00024:000000.0000:02486
02487:-00013:-00003:-00001:000000.0000:02487
02488:-00034:+00020:-00025:000000.0000:02488
02489:-00019:+00003:-00027:000000.0000:02489
02490:-00024:-00001:-00001:000000.0000:02490
02491:-00034:+00000:-00023:000000.0000:02491
02492:-00022:+00019:-00022:000000.0000:02492
02493:-00021:+00001:-00002:000000.0000:02493
02494:-00018:+00019:-00007:000000.0000:02494
02495:-00020:-00001:-00026:000000.0000:02495
02496:-00017:-00002:-00006:000000.0000:02496
02497:-00021:+00020:+00011:000000.0000:02497
02498:-00021:+00003:-00011:000000.0000:02498
02499:-00001:+00020:-00015:000000.0000:02499
02500:-00017:+00000:+00000:000000.0000:02500
02501:-00018:-00004:+00009:000000.0000:02501
02502:-00017:-00003:-00012:000000.0000:02502
02503:-00017:+00000:-00001:000000.0000:02503
02504:+00000:+00000:+00011:000000.0000:02504
02505:-00018:+00000:-00009:000000.0000:02505
02506:-00017:+00000:-00011:000000.0000:02506
02507:-00019:+00020:+00012:000000.0000:02507
02508:-00001:+00010:-00008:000000.0000:02508
02509:-00001:+00002:+00014:000000.0000:02509
02510:+00001:+00001:+00012:000000.0000:02510
02511:-00018:+00020:-00014:000000.0000:02511
02512:-00023:+00021:+00014:000000.0000:02512
02513:+00000:-00001:+00011:000000.0000:02513
02514:-00020:+00001:-00012:000000.0000:02514
02515:-00018:+00020:+00002:000000.0000:02515
02516:+00004:+00002:+00013:000000.0000:02516
02517:-00019:-00003:-00012:000000.0000:02517
02518:-00020:+00020:-00003:000000.0000:02518
02519:-00018:+00002:-00011:000000.0000:02519
02520:-00019:+00010:-00013:000000.0000:02520
02521:-00017:+00001:-00013:000000.0000:02521
02522:-00021:+00020:-00001:000000.0000:02522
02523:+00001:-00003:-00004:000000.0000:02523
02524:-00020:-00001:-00005:000000.0000:02524
02525:+00000:+00001:-00014:000000.0000:02525
02526:-00001:+00000:-00012:000000.0000:02526
02527:-00001:-00001:-00012:000000.0000:02527
02528:-00018:+00011:-00010:000000.0000:02528
02529:-00019:+00011:+00000:000000.0000:02529
02530:-00022:-00001:-00002:000000.0000:02530
02531:-00020:+00001:+00000:000000.0000:02531
02532:-00020:+00002:-00010:000000.0000:02532
02533:-00017:+00007:-00001:000000.0000:02533
02534:-00019:-00002:-00014:000000.0000:02534
02535:-00019:-00001:+00000:000000.0000:02535
02536:+00000:+00008:-00002:000000.0000:02536
02537:-00019:+00002:-00001:000000.0000:02537
02538:-00023:-00004:-00011:000000.0000:02538
02539:-00016:-00002:-00004:000000.0000:02539
02540:-00022:-00001:-00013:000000.0000:02540
02541:-00011:-00003:-00012:000000.0000:02541
02542:-00022:-00004:-00013:000000.0000:02542
02543:-00019:+00001:-00004:000000.0000:02543
02544:-00016:-00001:-00013:000000.0000:02544
02545:-00010:+00010:-00010:000000.0000:02545
02546:-00018:-00003:-00004:000000.0000:02546
02547:-00011:-00002:-00015:000000.0000:02547
02548:-00011:-00004:-00003:000000.0000:02548
02549:-00019:+00002:-00013:000000.0000:02549
02550:-00012:-00002:-00011:000000.0000:02550
02551:-00020:+00001:-00011:000000.0000:02551
02552:-00010:-00001:-00012:000000.0000:02552
02553:-00024:+00000:-00014:000000.0000:02553
02554:-00015:-00002:-00015:000000.0000:02554
02555:-00018:+00000:-00013:000000.0000:02555
02556:-00022:-00004:-00004:000000.0000:02556
02557:-00021:+00001:+00000:000000.0000:02557
02558:+00000:+00002:-00001:000000.0000:02558
02559:+00002:+00002:-00013:000000.0000:02559
02560:+00001:+00002:-00013:000000.0000:02560
02561:-00023:+00002:+00000:000000.0000:02561
02562:-00020:-00001:+00000:000000.0000:02562
02563:+00002:+00000:-00009:000000.0000:02563
02564:-00001:+00000:-00004:000000.0000:02564
02565:-00018:+00002:-00014:000000.0000:02565
02566:-00020:-00001:-00003:000000.0000:02566
02567:-00018:-00004:-00013:000000.0000:02567
02568:+00001:+00000:-00011:000000.0000:02568
02569:+00006:+00011:-00001:000000.0000:02569
02570:-00022:+00020:-00015:000000.0000:02570
02571:-00011:-00001:-00002:000000.0000:02571
02572:-00017:+00002:-00014:000000.0000:02572
02573:+00000:+00008:+00000:000000.0000:02573
02574:-00004:-00004:-00002:000000.0000:02574
02575:+00000:-00001:-00013:000000.0000:02575
02576:+00002:-00003:-00011:000000.0000:02576
02577:+00003:-00003:-00012:000000.0000:02577
02578:+00004:-00003:-00004:000000.0000:02578
02579:+00002:+00000:-00012:000000.0000:02579
02580:-00002:-00003:-00010:000000.0000:02580
02581:+00005:+00003:+00002:000000.0000:02581
02582:+00003:+00001:+00001:000000.0000:02582
02583:-00004:+00000:+00009:000000.0000:02583
02584:+00005:-00004:+00015:000000.0000:02584
02585:+00000:+00002:+00009:000000.0000:02585
02586:-00008:+00000:-00007:000000.0000:02586
02587:-00008:-00002:+00011:000000.0000:02587
02588:+00004:+00002:-00008:000000.0000:02588
02589:+00004:+00019:-00009:000000.0000:02589
02590:+00002:+00001:+00013:000000.0000:02590
02591:-00017:-00001:+00010:000000.0000:02591
02592:-00018:-00001:-00010:000000.0000:02592
02593:-00001:-00001:+00004:000000.0000:02593
02594:-00018:-00002:-00012:000000.0000:02594
02595:-00019:+00001:-00002:000000.0000:02595
02596:-00010:-00003:-00006:000000.0000:02596
02597:-00017:+00002:+00000:000000.0000:02597
02598:-00021:+00002:-00013:000000.0000:02598
02599:+00000:+00022:-00010:000000.0000:02599
02600:-00019:-00001:+00000:000000.0000:02600
02601:-00017:+00001:-00002:000000.0000:02601
02602:-00018:-00002:-00009:000000.0000:02602
02603:-00019:+00001:-00001:000000.0000:02603
02604:-00020:+00003:-00009:000000.0000:02604
02605:-00021:-00002:+00010:000000.0000:02605
02606:+00000:-00003:-00003:000000.0000:02606
02607:-00019:+00000:-00011:000000.0000:02607
02608:+00000:+00003:-00026:000000.0000:02608
02609:-00021:-00003:-00002:000000.0000:02609
02610:+00001:+00000:-00014:000000.0000:02610
02611:-00017:+00009:-00007:000000.0000:02611
02612:-00020:+00003:+00000:000000.0000:02612
02613:-00017:-00004:+00000:000000.0000:02613
02614:-00018:-00003:-00037:000000.0000:02614
02615:+00000:-00002:-00003:000000.0000:02615
02616:-00018:+00006:-00001:000000.0000:02616
02617:-00001:+00001:-00016:000000.0000:02617
02618:-00021:+00019:-00024:000000.0000:02618
02619:-00018:+00009:-00002:000000.0000:02619
02620:-00021:-00003:+00000:000000.0000:02620
02621:-00019:+00007:+00012:000000.0000:02621
02622:-00018:+00008:-00010:000000.0000:02622
02623:-00022:+00002:-00015:000000.0000:02623
02624:-00021:-00002:-00012:000000.0000:02624
02625:+00000:-00002:-00010:000000.0000:02625
02626:-00017:-00003:+00009:000000.0000:02626
02627:-00018:-00004:-00001:000000.0000:02627
02628:-00019:+00001:-00010:000000.0000:02628
02629:+00001:-00002:-00013:000000.0000:02629
02630:+00000:+00001:-00014:000000.0000:02630
02631:-00020:+00001:-00013:000000.0000:02631
02632:-00010:+00003:-00013:000000.0000:02632
02633:-00018:-00001:-00011:000000.0000:02633
02634:+00000:+00024:-00009:000000.0000:02634
02635:+00001:-00004:-00011:000000.0000:02635
02636:-00021:+00001:-00013:000000.0000:02636
02637:-00020:+00023:-00015:000000.0000:02637
02638:+00002:+00019:-00013:000000.0000:02638
02639:+00000:-00001:-00012:000000.0000:02639
02640:-00008:+00021:-00015:000000.0000:02640
02641:+00000:+00019:+00000:000000.0000:02641
02642:+00001:+00003:-00008:000000.0000:02642
02643:-00008:+00019:-00008:000000.0000:02643
02644:-00001:+00022:-00010:000000.0000:02644
02645:+00002:-00002:-00014:000000.0000:02645
02646:-00009:-00002:+00000:000000.0000:02646
02647:+00002:+00019:-00002:000000.0000:02647
02648:-00017:+00002:-00011:000000.0000:02648
02649:-00008:+00001:-00005:000000.0000:02649
02650:-00017:+00000:-00008:000000.0000:02650
02651:-00019:+00002:-00001:000000.0000:02651
02652:-00018:+00000:-00014:000000.0000:02652
02653:-00021:+00001:-00004:000000.0000:02653
02654:+00001:+00001:-00014:000000.0000:02654
02655:-00019:+00001:-00013:000000.0000:02655
02656:-00019:+00003:-00013:000000.0000:02656
02657:-00019:-00003:+00000:000000.0000:02657
02658:+00004:-00003:-00009:000000.0000:02658
02659:-00019:+00003:-00011:000000.0000:02659
02660:-00022:+00000:-00001:000000.0000:02660
02661:-00011:+00003:-00010:000000.0000:02661
02662:-00009:+00022:-00001:000000.0000:02662
02663:-00015:-00002:-00012:000000.0000:02663
02664:-00024:+00002:-00005:000000.0000:02664
02665:-00024:+00003:-00027:000000.0000:02665
02666:-00018:-00002:-00009:000000.0000:02666
02667:-00012:+00000:-00022:000000.0000:02667
02668:-00018:+00000:-00016:000000.0000:02668
02669:-00034:+00001:-00024:000000.0000:02669
02670:-00033:+00002:-00006:000000.0000:02670
02671:-00012:+00000:+00000:000000.0000:02671
02672:-00010:+00001:-00002:000000.0000:02672
02673:-00022:+00001:-00028:000000.0000:02673
02674:-00001:-00003:-00003:000000.0000:02674
02675:-00009:-00003:-00003:000000.0000:02675
02676:-00018:+00002:-00017:000000.0000:02676
02677:-00019:+00019:-00011:000000.0000:02677
02678:-00017:+00003:+00009:000000.0000:02678
02679:-00019:-00001:-00009:000000.0000:02679
02680:-00009:+00000:-00014:000000.0000:02680
02681:-00020:-00002:-00003:000000.0000:02681
02682:-00018:-00001:-00022:000000.0000:02682
02683:-00022:-00001:+00000:000000.0000:02683
02684:-00021:-00004:-00009:000000.0000:02684
02685:-00023:+00000:-00005:000000.0000:02685
02686:-00001:+00001:-00012:000000.0000:02686
02687:+00003:-00004:-00014:000000.0000:02687
02688:+00000:+00002:+00011:000000.0000:02688
02689:-00018:-00001:+00009:000000.0000:02689
02690:-00019:+00010:+00009:000000.0000:02690
02691:-00020:+00023:-00009:000000.0000:02691
02692:-00020:-00001:+00014:000000.0000:02692
02693:-00018:+00001:-00012:000000.0000:02693
02694:-00019:+00019:+00009:000000.0000:02694
02695:-00022:+00019:+00002:000000.0000:02695
02696:-00020:+00011:-00001:000000.0000:02696
02697:-00017:+00024:-00002:000000.0000:02697
02698:-00021:+00001:-00011:000000.0000:02698
02699:-00017:+00010:-00012:000000.0000:02699
02700:+00003:+00000:-00013:000000.0000:02700
02701:+00000:+00021:-00002:000000.0000:02701
02702:-00018:-00003:-00002:000000.0000:02702
02703:-00018:-00001:-00004:000000.0000:02703
02704:+00000:+00020:-00012:000000.0000:02704
02705:-00020:-00003:-00014:000000.0000:02705
02706:-00020:-00003:-00013:000000.0000:02706
02707:-00019:+00001:-00013:000000.0000:02707
02708:-00022:+00000:-00013:000000.0000:02708
02709:-00019:-00001:-00008:000000.0000:02709
02710:+00000:-00001:-00002:000000.0000:02710
02711:-00020:-00001:-00009:000000.0000:02711
02712:-00019:-00004:-00002:000000.0000:02712
02713:-00021:+00008:-00012:000000.0000:02713
02714:-00013:-00002:+00000:000000.0000:02714
02715:-00013:+00010:-00001:000000.0000:02715
02716:-00011:-00003:-00008:000000.0000:02716
02717:-00016:+00001:-00013:000000.0000:02717
02718:-00012:+00010:-00009:000000.0000:02718
02719:-00017:-00002:-00014:000000.0000:02719
02720:-00011:+00008:-00009:000000.0000:02720
02721:-00011:-00004:-00002:000000.0000:02721
02722:-00019:-00001:-00010:000000.0000:02722
02723:-00015:+00020:-00011:000000.0000:02723
02724:-00013:-00001:-00010:000000.0000:02724
02725:+00001:+00000:-00010:000000.0000:02725
02726:-00007:+00002:-00003:000000.0000:02726
02727:-00017:+00001:-00002:000000.0000:02727
02728:-00022:-00001:-00012:000000.0000:02728
02729:+00005:-00003:-00009:000000.0000:02729
02730:-00019:+00002:-00014:000000.0000:02730
02731:-00001:-00001:-00004:000000.0000:02731
02732:-00020:+00001:-00011:000000.0000:02732
02733:-00021:-00001:-00013:000000.0000:02733
02734:-00021:-00004:-00013:000000.0000:02734
02735:-00023:-00003:+00000:000000.0000:02735
02736:+00002:+00001:-00010:000000.0000:02736
02737:-00019:-00001:-00014:000000.0000:02737
02738:+00004:-00003:-00010:000000.0000:02738
02739:+00003:+00000:-00011:000000.0000:02739
02740:+00000:+00003:-00008:000000.0000:02740
02741:+00000:+00003:-00011:000000.0000:02741
02742:-00009:-00004:+00003:000000.0000:02742
02743:-00007:+00024:-00013:000000.0000:02743
02744:-00004:+00002:-00010:000000.0000:02744
02745:+00006:-00001:+00006:000000.0000:02745
02746:+00005:+00000:-00008:000000.0000:02746
02747:+00002:-00002:-00010:000000.0000:02747
02748:-00020:-00002:+00014:000000.0000:02748
02749:-00019:+00002:+00009:000000.0000:02749
02750:-00024:+00010:-00010:000000.0000:02750
02751:-00019:+00000:+00014:000000.0000:02751
02752:+00000:+00002:+00013:000000.0000:02752
02753:-00018:+00001:-00001:000000.0000:02753
02754:-00019:+00000:-00023:000000.0000:02754
02755:-00019:-00004:-00007:000000.0000:02755
02756:-00021:-00004:-00009:000000.0000:02756
02757:-00018:+00000:-00003:000000.0000:02757
02758:-00019:+00010:-00013:000000.0000:02758
02759:-00017:-00004:-00002:000000.0000:02759
02760:-00017:+00002:-00001:000000.0000:02760
02761:+00000:+00000:-00014:000000.0000:02761
02762:-00022:-00001:-00010:000000.0000:02762
02763:-00018:+00008:-00002:000000.0000:02763
02764:+00000:+00020:-00003:000000.0000:02764
02765:-00020:+00002:-00012:000000.0000:02765
02766:-00019:+00000:-00001:000000.0000:02766
02767:-00018:+00010:-00023:000000.0000:02767
02768:+00000:-00003:-00014:000000.0000:02768
02769:-00017:+00000:-00027:000000.0000:02769
02770:-00020:-00002:-00004:000000.0000:02770
02771:-00023:+00007:-00010:000000.0000:02771
02772:-00018:+00020:-00016:000000.0000:02772
02773:-00021:-00002:-00001:000000.0000:02773
02774:-00020:+00009:-00004:000000.0000:02774
02775:-00019:-00003:-00029:000000.0000:02775
02776:-00020:-00004:+00000:000000.0000:02776
02777:-00018:+00009:-00013:000000.0000:02777
02778:-00019:+00011:-00014:000000.0000:02778
02779:-00018:+00001:-00011:000000.0000:02779
02780:-00001:+00001:-00012:000000.0000:02780
02781:-00020:+00002:-00012:000000.0000:02781
02782:-00020:-00003:+00000:000000.0000:02782
02783:-00018:+00001:+00002:000000.0000:02783
02784:-00010:+00000:-00010:000000.0000:02784
02785:-00019:+00010:-00014:000000.0000:02785
02786:-00021:+00000:-00004:000000.0000:02786
02787:-00020:+00019:-00010:000000.0000:02787
02788:-00018:-00001:-00014:000000.0000:02788
02789:-00017:+00024:-00011:000000.0000:02789
02790:-00018:+00002:-00012:000000.0000:02790
02791:-00020:-00002:+00000:000000.0000:02791
02792:+00000:+00012:-00011:000000.0000:02792
02793:+00000:+00002:+00000:000000.0000:02793
02794:-00017:+00000:-00008:000000.0000:02794
02795:+00005:+00011:-00011:000000.0000:02795
02796:+00001:+00001:-00009:000000.0000:02796
02797:-00017:-00002:-00003:000000.0000:02797
02798:+00002:+00023:-00012:000000.0000:02798
02799:-00017:+00003:-00007:000000.0000:02799
02800:+00001:-00002:-00010:000000.0000:02800
02801:+00003:-00001:+00000:000000.0000:02801
02802:+00002:-00001:-00009:000000.0000:02802
02803:+00002:+00020:-00012:000000.0000:02803
02804:-00021:-00004:+00000:000000.0000:02804
02805:-00020:+00001:-00007:000000.0000:02805
02806:-00024:-00002:-00015:000000.0000:02806
02807:+00001:+00001:+00000:000000.0000:02807
02808:-00010:-00003:-00001:000000.0000:02808
02809:-00017:+00003:-00011:000000.0000:02809
02810:-00018:+00003:-00003:000000.0000:02810
02811:-00018:-00004:-00013:000000.0000:02811
02812:-00020:-00004:-00014:000000.0000:02812
02813:-00011:+00011:+00009:000000.0000:02813
02814:-00013:+00002:-00013:000000.0000:02814
02815:-00015:+00000:+00000:000000.0000:02815
02816:-00022:+00002:-00018:000000.0000:02816
02817:-00012:+00000:-00023:000000.0000:02817
02818:-00011:-00001:-00003:000000.0000:02818
02819:-00012:+00020:-00019:000000.0000:02819
02820:-00014:+00002:-00024:000000.0000:02820
02821:-00033:+00002:-00004:000000.0000:02821
02822:+00000:+00001:-00026:000000.0000:02822
02823:-00019:+00019:-00007:000000.0000:02823
02824:-00018:+00001:-00003:000000.0000:02824
02825:-00017:+00000:-00002:000000.0000:02825
02826:-00019:+00000:-00014:000000.0000:02826
02827:-00019:+00019:-00003:000000.0000:02827
02828:-00001:+00020:-00013:000000.0000:02828
02829:-00020:+00000:+00009:000000.0000:02829
02830:-00017:+00000:-00009:000000.0000:02830
02831:-00024:+00021:-00002:000000.0000:02831
02832:-00024:+00007:-00003:000000.0000:02832
02833:-00020:+00001:-00002:000000.0000:02833
02834:-00023:-00002:+00014:000000.0000:02834
02835:-00001:+00023:+00011:000000.0000:02835
02836:-00020:-00002:-00012:000000.0000:02836
02837:-00019:-00003:+00026:000000.0000:02837
02838:-00019:+00002:+00009:000000.0000:02838
02839:+00000:+00011:+00009:000000.0000:02839
02840:-00018:+00001:+00003:000000.0000:02840
02841:-00018:-00002:+00011:000000.0000:02841
02842:+00001:+00019:+00010:000000.0000:02842
02843:+00002:+00020:+00004:000000.0000:02843
02844:-00022:+00021:-00011:000000.0000:02844
02845:-00018:-00002:+00000:000000.0000:02845
02846:-00023:+00020:+00000:000000.0000:02846
02847:-00009:+00010:-00003:000000.0000:02847
02848:-00020:-00003:-00010:000000.0000:02848
02849:-00018:-00002:-00013:000000.0000:02849
02850:+00001:-00002:-00008:000000.0000:02850
02851:-00001:+00011:-00002:000000.0000:02851
02852:-00001:+00001:-00014:000000.0000:02852
02853:-00017:-00001:-00012:000000.0000:02853
02854:-00018:+00019:-00015:000000.0000:02854
02855:-00019:+00002:-00001:000000.0000:02855
02856:-00022:+00021:-00010:000000.0000:02856
02857:-00020:-00001:-00011:000000.0000:02857
02858:-00001:-00003:-00012:000000.0000:02858
02859:-00021:-00002:-00014:000000.0000:02859
02860:-00001:+00002:-00003:000000.0000:02860
02861:-00019:-00004:-00012:000000.0000:02861
02862:-00023:+00010:-00012:000000.0000:02862
02863:-00012:-00001:-00010:000000.0000:02863
02864:-00024:+00009:-00008:000000.0000:02864
02865:-00021:+00009:+00000:000000.0000:02865
02866:-00012:+00009:-00014:000000.0000:02866
02867:-00013:-00004:+00000:000000.0000:02867
02868:-00021:-00002:+00000:000000.0000:02868
02869:-00033:+00009:-00003:000000.0000:02869
02870:-00024:+00010:-00013:000000.0000:02870
02871:-00017:-00001:-00012:000000.0000:02871
02872:-00024:-00003:-00010:000000.0000:02872
02873:+00001:+00002:-00013:000000.0000:02873
02874:-00017:+00001:-00013:000000.0000:02874
02875:-00011:+00001:+00000:000000.0000:02875
02876:+00000:-00003:+00000:000000.0000:02876
02877:+00000:-00001:-00012:000000.0000:02877
02878:+00005:+00008:-00003:000000.0000:02878
02879:-00008:-00003:-00011:000000.0000:02879
02880:+00005:-00001:-00013:000000.0000:02880
02881:-00004:-00004:-00008:000000.0000:02881
02882:+00006:+00000:+00003:000000.0000:02882
02883:+00005:-00003:+00010:000000.0000:02883
02884:-00004:+00001:-00009:000000.0000:02884
02885:-00009:+00003:+00001:000000.0000:02885
02886:+00005:+00003:-00010:000000.0000:02886
02887:-00001:+00000:-00012:000000.0000:02887
02888:-00017:+00002:+00002:000000.0000:02888
02889:-00018:+00000:+00008:000000.0000:02889
02890:-00001:+00003:-00011:000000.0000:02890
02891:-00019:-00004:+00002:000000.0000:02891
02892:-00019:+00003:+00000:000000.0000:02892
02893:-00017:+00000:-00013:000000.0000:02893
02894:-00020:+00003:+00008:000000.0000:02894
02895:-00001:+00019:-00008:000000.0000:02895
02896:-00017:-00001:-00013:000000.0000:02896
02897:-00017:-00002:-00009:000000.0000:02897
02898:-00019:+00000:-00008:000000.0000:02898
02899:+00000:+00000:-00001:000000.0000:02899
02900:-00019:+00000:-00006:000000.0000:02900
02901:+00000:+00001:-00013:000000.0000:02901
02902:-00018:+00021:-00002:000000.0000:02902
02903:+00004:-00003:-00029:000000.0000:02903
02904:-00010:+00000:-00004:000000.0000:02904
02905:-00019:-00004:-00001:000000.0000:02905
02906:-00020:+00001:-00026:000000.0000:02906
02907:-00019:-00001:-00001:000000.0000:02907
02908:-00022:+00001:+00000:000000.0000:02908
02909:-00001:+00008:-00026:000000.0000:02909
02910:-00018:+00009:-00005:000000.0000:02910
02911:+00001:+00010:-00001:000000.0000:02911
02912:-00024:+00009:-00005:000000.0000:02912
02913:-00020:+00002:-00003:000000.0000:02913
02914:-00023:-00002:-00001:000000.0000:02914
02915:-00019:+00000:-00014:000000.0000:02915
02916:-00020:+00001:-00013:000000.0000:02916
02917:+00002:-00004:+00000:000000.0000:02917
02918:-00017:+00003:+00000:000000.0000:02918
02919:-00017:+00019:-00011:000000.0000:02919
02920:-00017:-00003:+00000:000000.0000:02920
02921:-00018:-00003:-00001:000000.0000:02921
02922:-00019:+00000:-00012:000000.0000:02922
02923:-00010:-00004:-00001:000000.0000:02923
02924:-00019:-00002:-00001:000000.0000:02924
02925:-00024:+00019:-00009:000000.0000:02925
02926:-00001:+00002:-00014:000000.0000:02926
02927:-00017:-00002:-00014:000000.0000:02927
02928:-00018:+00002:+00000:000000.0000:02928
02929:-00018:-00004:-00012:000000.0000:02929
02930:+00002:+00002:+00012:000000.0000:02930
02931:-00019:+00003:+00000:000000.0000:02931
02932:-00005:+00022:-00012:000000.0000:02932
02933:-00017:+00001:+00000:000000.0000:02933
02934:-00001:+00021:-00012:000000.0000:02934
02935:+00006:+00021:-00014:000000.0000:02935
02936:+00003:+00019:-00012:000000.0000:02936
02937:-00017:+00000:-00012:000000.0000:02937
02938:+00003:+00023:-00012:000000.0000:02938
02939:-00018:-00001:-00010:000000.0000:02939
02940:-00019:+00002:-00004:000000.0000:02940
02941:-00004:+00002:-00011:000000.0000:02941
02942:+00001:+00003:-00012:000000.0000:02942
02943:-00001:+00011:-00013:000000.0000:02943
02944:-00008:-00004:+00000:000000.0000:02944
02945:-00021:+00002:-00014:000000.0000:02945
02946:-00019:-00001:-00011:000000.0000:02946
02947:-00021:+00002:-00014:000000.0000:02947
02948:+00000:+00000:-00001:000000.0000:02948
02949:-00018:-00004:-00011:000000.0000:02949
02950:-00011:+00000:+00011:000000.0000:02950
02951:-00022:-00001:-00012:000000.0000:02951
02952:-00018:+00002:+00000:000000.0000:02952
02953:+00005:+00000:-00013:000000.0000:02953
02954:-00018:-00003:-00011:000000.0000:02954
02955:-00019:-00002:-00012:000000.0000:02955
02956:+00005:-00003:-00011:000000.0000:02956
02957:+00000:+00020:-00014:000000.0000:02957
02958:-00018:+00009:+00010:000000.0000:02958
02959:-00032:-00003:-00011:000000.0000:02959
02960:-00024:-00002:+00008:000000.0000:02960
02961:-00022:+00020:-00001:000000.0000:02961
02962:-00015:-00004:-00012:000000.0000:02962
02963:-00021:-00001:-00001:000000.0000:02963
02964:-00014:+00002:-00001:000000.0000:02964
02965:-00034:+00002:-00016:000000.0000:02965
02966:-00020:+00019:-00022:000000.0000:02966
02967:-00021:+00009:-00003:000000.0000:02967
02968:-00035:+00003:-00015:000000.0000:02968
02969:-00022:+00000:-00007:000000.0000:02969
02970:-00021:+00003:-00001:000000.0000:02970
02971:-00001:+00007:-00003:000000.0000:02971
02972:-00018:+00000:-00004:000000.0000:02972
02973:-00022:+00011:-00001:000000.0000:02973
02974:-00001:+00000:+00012:000000.0000:02974
02975:-00018:+00001:-00003:000000.0000:02975
02976:+00002:+00000:-00015:000000.0000:02976
02977:-00022:-00001:+00010:000000.0000:02977
02978:-00017:+00011:-00002:000000.0000:02978
02979:-00022:+00000:-00011:000000.0000:02979
02980:-00001:-00001:+00009:000000.0000:02980
02981:-00020:+00000:-00001:000000.0000:02981
02982:+00000:-00001:-00013:000000.0000:02982
02983:-00009:+00001:+00003:000000.0000:02983
02984:-00017:-00001:+00011:000000.0000:02984
02985:-00020:+00002:-00011:000000.0000:02985
02986:-00018:-00002:+00002:000000.0000:02986
02987:-00020:+00002:+00001:000000.0000:02987
02988:-00018:+00020:-00011:000000.0000:02988
02989:-00023:+00022:+00003:000000.0000:02989
02990:-00021:-00003:-00009:000000.0000:02990
02991:-00001:+00020:-00008:000000.0000:02991
02992:+00003:+00013:+00002:000000.0000:02992
02993:-00019:-00001:+00012:000000.0000:02993
02994:-00001:-00001:-00013:000000.0000:02994
02995:-00001:+00000:+00011:000000.0000:02995
02996:-00018:+00020:+00001:000000.0000:02996
02997:-00018:-00002:-00012:000000.0000:02997
02998:-00023:+00019:+00003:000000.0000:02998
02999:-00020:+00002:+00013:000000.0000:02999
03000:-00020:+00001:-00014:000000.0000:03000
03001:-00024:+00020:-00013:000000.0000:03001
03002:-00018:+00019:-00009:000000.0000:03002
03003:-00021:+00000:-00013:000000.0000:03003
03004:+00002:+00024:-00012:000000.0000:03004
03005:-00019:+00020:-00007:000000.0000:03005
03006:-00017:-00001:+00011:000000.0000:03006
03007:-00001:-00001:-00009:000000.0000:03007
03008:-00001:-00002:-00012:000000.0000:03008
03009:+00003:-00001:-00015:000000.0000:03009
03010:-00001:-00001:-00014:000000.0000:03010
03011:-00019:-00004:-00013:000000.0000:03011
03012:-00017:+00002:-00008:000000.0000:03012
03013:+00001:+00004:-00011:000000.0000:03013
03014:+00002:+00001:-00011:000000.0000:03014
03015:+00000:+00003:-00011:000000.0000:03015
03016:-00019:-00001:+00009:000000.0000:03016
03017:-00017:+00021:-00014:000000.0000:03017
03018:-00017:-00001:-00015:000000.0000:03018
03019:-00023:+00019:-00013:000000.0000:03019
03020:-00018:+00002:-00002:000000.0000:03020
03021:+00001:+00000:+00008:000000.0000:03021
03022:+00002:-00001:-00012:000000.0000:03022
03023:-00022:-00002:-00013:000000.0000:03023
03024:-00022:+00001:-00005:000000.0000:03024
03025:-00010:-00003:+00000:000000.0000:03025
03026:-00020:+00009:-00013:000000.0000:03026
03027:-00010:+00000:-00003:000000.0000:03027
03028:-00011:-00004:-00012:000000.0000:03028
03029:-00010:+00009:-00013:000000.0000:03029
03030:-00011:+00007:-00014:000000.0000:03030
03031:-00035:+00010:-00014:000000.0000:03031
03032:-00024:+00003:-00012:000000.0000:03032
03033:-00024:+00001:-00010:000000.0000:03033
03034:-00014:+00011:-00007:000000.0000:03034
03035:-00021:+00003:+00000:000000.0000:03035
03036:-00001:-00002:-00008:000000.0000:03036
03037:-00019:+00019:-00014:000000.0000:03037
03038:-00017:+00002:-00012:000000.0000:03038
03039:+00000:+00001:-00014:000000.0000:03039
03040:+00004:-00001:-00012:000000.0000:03040
03041:-00019:-00002:+00000:000000.0000:03041
03042:-00020:+00001:-00013:000000.0000:03042
03043:+00003:+00026:-00010:000000.0000:03043
03044:-00017:+00002:-00013:000000.0000:03044
03045:-00022:+00000:-00011:000000.0000:03045
03046:-00023:-00001:-00009:000000.0000:03046
03047:+00002:-00001:-00014:000000.0000:03047
03048:+00004:-00001:-00001:000000.0000:03048
03049:+00005:+00001:-00012:000000.0000:03049
03050:+00000:+00002:+00000:000000.0000:03050
03051:-00007:-00004:-00005:000000.0000:03051
03052:-00008:+00000:-00011:000000.0000:03052
03053:+00003:-00001:-00011:000000.0000:03053
03054:+00005:+00002:+00012:000000.0000:03054
03055:+00001:-00003:+00026:000000.0000:03055
03056:+00002:-00001:+00009:000000.0000:03056
03057:-00007:+00000:-00001:000000.0000:03057
03058:+00006:-00001:+00003:000000.0000:03058
03059:-00019:-00001:+00011:000000.0000:03059
03060:-00004:+00021:+00000:000000.0000:03060
03061:-00009:-00001:+00012:000000.0000:03061
03062:+00003:-00001:+00009:000000.0000:03062
03063:+00003:-00001:-00001:000000.0000:03063
03064:-00017:-00001:+00011:000000.0000:03064
03065:-00021:+00003:+00010:000000.0000:03065
03066:-00022:+00001:-00008:000000.0000:03066
03067:-00022:+00011:+00012:000000.0000:03067
03068:-00019:+00000:-00010:000000.0000:03068
03069:-00019:-00002:-00012:000000.0000:03069
03070:+00000:+00002:+00005:000000.0000:03070
03071:-00001:+00002:+00010:000000.0000:03071
03072:-00017:-00003:-00011:000000.0000:03072
03073:-00018:-00001:-00013:000000.0000:03073
03074:-00018:+00011:-00013:000000.0000:03074
03075:-00017:-00001:+00000:000000.0000:03075
03076:-00024:+00001:-00003:000000.0000:03076
03077:+00000:-00003:+00009:000000.0000:03077
03078:-00020:-00004:-00013:000000.0000:03078
03079:-00017:-00001:-00014:000000.0000:03079
03080:-00001:-00001:-00012:000000.0000:03080
03081:-00021:+00008:-00010:000000.0000:03081
03082:+00002:+00000:+00000:000000.0000:03082
03083:-00001:+00000:+00009:000000.0000:03083
03084:-00021:+00020:-00012:000000.0000:03084
03085:-00023:+00003:-00013:000000.0000:03085
03086:-00019:+00000:-00001:000000.0000:03086
03087:-00021:+00019:+00000:000000.0000:03087
03088:-00017:+00001:+00009:000000.0000:03088
03089:+00000:+00021:-00012:000000.0000:03089
03090:-00018:+00001:-00002:000000.0000:03090
03091:-00019:+00000:-00028:000000.0000:03091
03092:+00003:+00002:-00005:000000.0000:03092
03093:-00001:+00001:-00004:000000.0000:03093
03094:-00023:-00003:-00022:000000.0000:03094
03095:-00020:+00011:-00003:000000.0000:03095
03096:+00001:+00005:+00000:000000.0000:03096
03097:-00019:+00006:-00005:000000.0000:03097
03098:-00019:+00009:-00004:000000.0000:03098
03099:-00021:-00013:+00000:000000.0000:03099
03100:-00001:-00004:-00020:000000.0000:03100
03101:-00021:-00003:-00004:000000.0000:03101
03102:-00019:+00009:-00012:000000.0000:03102
03103:-00020:-00002:-00017:000000.0000:03103
03104:+00003:+00019:-00023:000000.0000:03104
03105:-00001:+00001:-00005:000000.0000:03105
03106:-00020:+00001:-00026:000000.0000:03106
03107:-00018:-00002:-00002:000000.0000:03107
03108:+00000:-00001:-00001:000000.0000:03108
03109:-00017:-00004:-00012:000000.0000:03109
03110:-00001:+00002:-00003:000000.0000:03110
03111:-00020:-00002:-00009:000000.0000:03111
03112:-00019:-00002:-00014:000000.0000:03112
03113:-00017:+00000:+00000:000000.0000:03113
03114:-00021:+00003:+00000:000000.0000:03114
03115:-00017:+00000:-00013:000000.0000:03115
03116:-00019:+00001:-00001:000000.0000:03116
03117:-00001:-00001:+00000:000000.0000:03117
03118:-00022:+00020:-00015:000000.0000:03118
03119:-00019:+00019:+00000:000000.0000:03119
03120:+00002:+00003:-00013:000000.0000:03120
03121:-00019:-00004:-00012:000000.0000:03121
03122:-00017:+00001:-00004:000000.0000:03122
03123:-00001:+00000:-00011:000000.0000:03123
03124:-00018:+00010:-00010:000000.0000:03124
03125:-00018:+00022:-00015:000000.0000:03125
03126:-00017:+00019:-00013:000000.0000:03126
03127:-00023:+00001:-00010:000000.0000:03127
03128:-00022:-00001:-00001:000000.0000:03128
03129:-00001:+00019:-00010:000000.0000:03129
03130:+00000:-00001:+00000:000000.0000:03130
03131:+00001:-00001:-00001:000000.0000:03131
03132:-00005:+00025:-00007:000000.0000:03132
03133:+00002:+00024:-00013:000000.0000:03133
03134:-00018:+00000:-00014:000000.0000:03134
03135:-00003:+00023:-00001:000000.0000:03135
03136:+00000:+00023:-00012:000000.0000:03136
03137:+00001:+00021:-00015:000000.0000:03137
03138:-00007:+00003:-00013:000000.0000:03138
03139:+00005:+00021:-00005:000000.0000:03139
03140:-00017:-00002:-00001:000000.0000:03140
03141:+00005:+00020:-00003:000000.0000:03141
03142:-00001:-00003:-00013:000000.0000:03142
03143:+00002:+00000:-00014:000000.0000:03143
03144:-00009:+00001:-00004:000000.0000:03144
03145:-00017:+00000:-00013:000000.0000:03145
03146:-00020:-00001:-00009:000000.0000:03146
03147:+00000:+00001:-00009:000000.0000:03147
03148:+00001:+00003:-00008:000000.0000:03148
03149:-00001:-00001:-00003:000000.0000:03149
03150:-00009:+00001:+00000:000000.0000:03150
03151:-00023:-00001:-00012:000000.0000:03151
03152:+00002:+00001:-00013:000000.0000:03152
03153:-00001:-00002:-00013:000000.0000:03153
03154:+00001:+00009:-00009:000000.0000:03154
03155:+00000:-00002:-00013:000000.0000:03155
03156:+00003:+00019:+00000:000000.0000:03156
03157:-00023:+00021:-00011:000000.0000:03157
03158:-00021:-00003:-00011:000000.0000:03158
03159:-00011:+00001:-00013:000000.0000:03159
03160:-00022:+00000:-00002:000000.0000:03160
03161:-00019:-00003:-00014:000000.0000:03161
03162:-00013:+00000:-00003:000000.0000:03162
03163:-00011:+00010:-00015:000000.0000:03163
03164:+00000:-00001:-00013:000000.0000:03164
03165:-00023:+00007:-00026:000000.0000:03165
03166:-00019:+00001:-00027:000000.0000:03166
03167:-00019:+00009:-00002:000000.0000:03167
03168:-00036:-00004:-00005:000000.0000:03168
03169:-00021:+00011:-00022:000000.0000:03169
03170:-00010:+00000:-00005:000000.0000:03170
03171:-00032:+00019:-00028:000000.0000:03171
03172:-00013:-00004:-00023:000000.0000:03172
03173:-00015:-00001:+00000:000000.0000:03173
03174:-00024:-00002:-00026:000000.0000:03174
03175:-00020:+00000:-00029:000000.0000:03175
03176:-00022:-00004:+00000:000000.0000:03176
03177:-00001:+00020:-00001:000000.0000:03177
03178:-00018:+00019:-00026:000000.0000:03178
03179:-00019:+00000:-00002:000000.0000:03179
03180:-00020:+00001:+00014:000000.0000:03180
03181:-00021:-00001:-00012:000000.0000:03181
03182:-00020:-00004:-00012:000000.0000:03182
03183:+00002:-00003:-00015:000000.0000:03183
03184:+00002:+00020:+00010:000000.0000:03184
03185:-00019:+00002:-00010:000000.0000:03185
03186:-00001:-00002:-00007:000000.0000:03186
03187:-00001:-00002:-00003:000000.0000:03187
03188:-00017:+00000:-00013:000000.0000:03188
03189:-00022:-00001:-00001:000000.0000:03189
03190:-00020:+00003:-00012:000000.0000:03190
03191:-00023:-00003:+00010:000000.0000:03191
03192:+00000:-00003:+00013:000000.0000:03192
03193:-00019:+00001:-00010:000000.0000:03193
03194:-00021:+00002:-00014:000000.0000:03194
03195:-00018:+00020:+00005:000000.0000:03195
03196:-00018:+00022:-00007:000000.0000:03196
03197:-00017:+00002:-00013:000000.0000:03197
03198:-00017:+00020:+00004:000000.0000:03198
03199:-00019:+00020:+00006:000000.0000:03199
03200:-00020:+00000:+00009:000000.0000:03200
03201:-00019:+00019:+00014:000000.0000:03201
03202:+00001:+00003:+00011:000000.0000:03202
03203:-00019:+00002:-00011:000000.0000:03203
03204:+00001:+00021:+00024:000000.0000:03204
03205:+00000:+00002:+00013:000000.0000:03205
03206:-00023:+00011:-00010:000000.0000:03206
03207:-00018:+00023:-00008:000000.0000:03207
03208:+00002:+00020:+00000:000000.0000:03208
03209:-00019:+00019:-00013:000000.0000:03209
03210:-00001:+00000:+00000:000000.0000:03210
03211:-00022:+00002:-00012:000000.0000:03211
03212:-00001:+00020:-00007:000000.0000:03212
03213:-00017:+00024:+00000:000000.0000:03213
03214:-00018:+00023:-00015:000000.0000:03214
03215:-00017:+00019:-00002:000000.0000:03215
03216:+00000:-00001:+00000:000000.0000:03216
03217:-00020:+00003:-00003:000000.0000:03217
03218:+00001:+00002:-00001:000000.0000:03218
03219:-00018:+00020:-00010:000000.0000:03219
03220:-00019:+00020:+00000:000000.0000:03220
03221:-00018:-00002:-00001:000000.0000:03221
03222:-00018:-00004:-00001:000000.0000:03222
03223:-00018:+00002:-00006:000000.0000:03223
03224:+00001:+00002:-00002:000000.0000:03224
03225:-00018:+00000:-00011:000000.0000:03225
03226:-00022:-00002:-00013:000000.0000:03226
03227:-00017:+00001:-00001:000000.0000:03227
03228:-00019:-00004:+00000:000000.0000:03228
03229:-00001:+00019:+00000:000000.0000:03229
03230:-00023:-00001:-00013:000000.0000:03230
03231:-00001:+00019:-00010:000000.0000:03231
03232:-00019:+00002:-00014:000000.0000:03232
03233:-00019:+00009:-00012:000000.0000:03233
03234:-00022:+00011:+00000:000000.0000:03234
03235:-00019:-00001:-00011:000000.0000:03235
03236:-00020:-00002:-00007:000000.0000:03236
03237:-00021:+00001:-00011:000000.0000:03237
03238:-00001:+00011:-00013:000000.0000:03238
03239:-00021:-00002:+00000:000000.0000:03239
03240:-00010:-00001:-00011:000000.0000:03240
03241:-00011:-00003:-00012:000000.0000:03241
03242:-00013:+00002:-00013:000000.0000:03242
03243:-00022:-00001:+00000:000000.0000:03243
03244:-00019:+00011:-00013:000000.0000:03244
03245:-00012:+00001:-00014:000000.0000:03245
03246:-00012:+00010:-00015:000000.0000:03246
03247:+00000:-00002:-00014:000000.0000:03247
03248:-00015:+00000:-00006:000000.0000:03248
03249:-00022:+00005:-00014:000000.0000:03249
03250:-00019:-00002:+00009:000000.0000:03250
03251:-00011:-00001:-00009:000000.0000:03251
03252:-00011:+00000:-00008:000000.0000:03252
03253:-00020:+00000:-00001:000000.0000:03253
03254:-00023:+00000:-00013:000000.0000:03254
03255:-00011:-00001:-00004:000000.0000:03255
03256:-00022:+00000:-00011:000000.0000:03256
03257:-00022:+00001:-00013:000000.0000:03257
03258:-00009:+00000:+00000:000000.0000:03258
03259:-00019:-00002:+00000:000000.0000:03259
03260:-00015:+00000:-00013:000000.0000:03260
03261:+00002:-00002:-00012:000000.0000:03261
03262:-00020:-00003:-00001:000000.0000:03262
03263:-00020:+00000:-00011:000000.0000:03263
03264:-00022:+00010:+00000:000000.0000:03264
03265:-00019:-00004:-00014:000000.0000:03265
03266:+00005:+00001:-00008:000000.0000:03266
03267:-00018:+00000:-00010:000000.0000:03267
03268:-00019:-00001:-00007:000000.0000:03268
03269:-00023:+00001:-00008:000000.0000:03269
03270:+00006:+00002:-00013:000000.0000:03270
03271:+00002:+00000:-00011:000000.0000:03271
03272:+00005:+00002:-00010:000000.0000:03272
03273:-00001:+00000:-00011:000000.0000:03273
03274:+00001:+00010:-00014:000000.0000:03274
03275:-00005:+00000:+00000:000000.0000:03275
03276:+00003:+00003:+00001:000000.0000:03276
03277:+00001:+00000:+00008:000000.0000:03277
03278:-00005:+00009:-00011:000000.0000:03278
03279:-00008:+00020:+00013:000000.0000:03279
03280:+00002:-00001:-00008:000000.0000:03280
03281:+00003:+00000:-00011:000000.0000:03281
03282:+00004:+00003:+00003:000000.0000:03282
03283:+00000:-00001:-00010:000000.0000:03283
03284:-00006:+00003:+00008:000000.0000:03284
03285:-00019:+00020:+00006:000000.0000:03285
03286:-00018:+00000:+00014:000000.0000:03286
03287:-00018:+00001:-00014:000000.0000:03287
03288:-00022:+00001:+00001:000000.0000:03288
03289:-00021:-00001:-00012:000000.0000:03289
03290:-00019:+00000:-00014:000000.0000:03290
03291:-00019:-00001:+00006:000000.0000:03291
03292:+00000:-00002:+00000:000000.0000:03292
03293:-00018:+00000:-00011:000000.0000:03293
03294:-00017:+00002:-00022:000000.0000:03294
03295:-00018:+00001:-00015:000000.0000:03295
03296:-00022:-00004:-00014:000000.0000:03296
03297:-00018:+00003:-00001:000000.0000:03297
03298:-00018:+00011:-00013:000000.0000:03298
03299:-00018:-00003:-00014:000000.0000:03299
03300:-00017:+00019:-00008:000000.0000:03300
03301:-00020:+00020:-00004:000000.0000:03301
03302:-00017:+00000:-00001:000000.0000:03302
03303:+00000:+00000:+00013:000000.0000:03303
03304:+00002:-00002:-00002:000000.0000:03304
03305:-00018:-00002:-00002:000000.0000:03305
03306:-00019:+00001:-00005:000000.0000:03306
03307:-00021:-00002:-00003:000000.0000:03307
03308:-00021:+00011:-00015:000000.0000:03308
03309:-00001:+00019:-00017:000000.0000:03309
03310:-00018:+00020:-00022:000000.0000:03310
03311:-00017:-00004:-00011:000000.0000:03311
03312:-00019:-00001:-00024:000000.0000:03312
03313:+00001:-00004:-00004:000000.0000:03313
03314:-00020:-00003:-00001:000000.0000:03314
03315:-00018:-00003:-00015:000000.0000:03315
03316:+00004:+00001:-00002:000000.0000:03316
03317:-00019:+00008:-00013:000000.0000:03317
03318:-00020:+00010:-00015:000000.0000:03318
03319:+00000:-00002:-00022:000000.0000:03319
03320:-00017:-00004:-00015:000000.0000:03320
03321:+00001:+00010:-00014:000000.0000:03321
03322:-00020:+00000:-00013:000000.0000:03322
03323:-00001:+00007:-00014:000000.0000:03323
03324:+00000:+00008:-00009:000000.0000:03324
03325:-00001:-00003:-00002:000000.0000:03325
03326:-00019:+00023:-00009:000000.0000:03326
03327:-00019:+00000:-00011:000000.0000:03327
03328:-00018:+00002:-00009:000000.0000:03328
03329:-00017:+00001:-00001:000000.0000:03329
03330:-00021:+00021:-00014:000000.0000:03330
03331:-00021:-00003:-00009:000000.0000:03331
03332:-00019:-00002:-00014:000000.0000:03332
03333:-00019:-00001:+00000:000000.0000:03333
03334:-00023:+00007:-00010:000000.0000:03334
03335:-00017:-00001:-00011:000000.0000:03335
03336:-00001:-00003:-00010:000000.0000:03336
03337:-00023:+00000:+00000:000000.0000:03337
03338:-00023:+00024:-00012:000000.0000:03338
03339:-00019:+00002:-00010:000000.0000:03339
03340:-00017:+00000:-00013:000000.0000:03340
03341:-00022:+00021:-00014:000000.0000:03341
03342:-00001:+00000:-00004:000000.0000:03342
03343:-00020:+00002:-00002:000000.0000:03343
03344:-00005:+00022:-00015:000000.0000:03344
03345:-00018:+00019:-00013:000000.0000:03345
03346:-00017:+00020:-00014:000000.0000:03346
03347:+00015:+00021:-00001:000000.0000:03347
03348:+00003:-00001:-00012:000000.0000:03348
03349:-00018:+00001:-00008:000000.0000:03349
03350:+00005:+00001:-00003:000000.0000:03350
03351:+00006:-00001:-00009:000000.0000:03351
03352:-00020:-00004:+00009:000000.0000:03352
03353:-00019:-00001:-00010:000000.0000:03353
03354:-00024:+00002:+00000:000000.0000:03354
03355:-00020:-00002:-00015:000000.0000:03355
03356:+00002:+00006:-00010:000000.0000:03356
03357:-00021:+00000:-00001:000000.0000:03357
03358:-00017:-00001:-00007:000000.0000:03358
03359:-00019:-00004:-00013:000000.0000:03359
03360:-00017:+00001:-00012:000000.0000:03360
03361:-00001:-00001:+00009:000000.0000:03361
03362:-00019:+00000:-00006:000000.0000:03362
03363:-00010:+00000:-00014:000000.0000:03363
03364:-00020:+00001:-00014:000000.0000:03364
03365:-00014:+00001:-00003:000000.0000:03365
03366:-00022:-00001:-00004:000000.0000:03366
03367:-00021:+00002:-00009:000000.0000:03367
03368:-00010:-00002:-00005:000000.0000:03368
03369:-00018:+00000:-00026:000000.0000:03369
03370:-00024:-00004:-00001:000000.0000:03370
03371:-00034:+00000:-00022:000000.0000:03371
03372:-00024:-00001:-00006:000000.0000:03372
03373:-00013:+00002:-00009:000000.0000:03373
03374:-00011:+00003:-00023:000000.0000:03374
03375:-00022:+00001:-00028:000000.0000:03375
03376:-00015:-00003:-00014:000000.0000:03376
03377:-00035:-00002:-00025:000000.0000:03377
03378:-00020:+00002:-00005:000000.0000:03378
03379:-00023:-00004:-00005:000000.0000:03379
03380:+00000:+00002:-00023:000000.0000:03380
03381:-00019:-00002:-00007:000000.0000:03381
03382:+00000:+00001:+00000:000000.0000:03382
03383:+00000:+00023:-00024:000000.0000:03383
03384:-00001:+00000:-00014:000000.0000:03384
03385:-00017:-00004:-00013:000000.0000:03385
03386:-00022:+00002:-00026:000000.0000:03386
03387:-00001:+00001:-00022:000000.0000:03387
03388:+00004:-00002:-00012:000000.0000:03388
03389:-00020:+00002:+00009:000000.0000:03389
03390:-00020:+00003:-00010:000000.0000:03390
03391:-00001:+00001:-00013:000000.0000:03391
03392:-00020:+00000:-00007:000000.0000:03392
03393:+00001:+00006:-00003:000000.0000:03393
03394:-00022:+00003:-00009:000000.0000:03394
03395:-00017:+00000:-00010:000000.0000:03395
03396:-00001:+00001:-00007:000000.0000:03396
03397:-00020:+00001:-00009:000000.0000:03397
03398:-00020:+00002:-00013:000000.0000:03398
03399:-00023:+00001:-00004:000000.0000:03399
03400:-00020:+00000:+00013:000000.0000:03400
03401:-00020:+00022:+00007:000000.0000:03401
03402:-00017:+00001:+00002:000000.0000:03402
03403:+00004:+00000:-00009:000000.0000:03403
03404:-00018:+00001:+00010:000000.0000:03404
03405:-00021:+00020:+00013:000000.0000:03405
03406:+00000:+00001:+00011:000000.0000:03406
03407:-00019:+00003:+00007:000000.0000:03407
03408:-00017:+00001:-00012:000000.0000:03408
03409:-00018:-00003:-00014:000000.0000:03409
03410:-00021:+00019:+00002:000000.0000:03410
03411:+00002:+00002:+00013:000000.0000:03411
03412:-00017:+00002:-00010:000000.0000:03412
03413:-00001:+00019:+00001:000000.0000:03413
03414:-00023:+00009:+00015:000000.0000:03414
03415:-00021:+00003:+00010:000000.0000:03415
03416:-00020:+00022:+00002:000000.0000:03416
03417:-00017:+00022:+00009:000000.0000:03417
03418:-00022:+00003:+00000:000000.0000:03418
03419:-00021:+00021:-00014:000000.0000:03419
03420:+00000:+00002:-00008:000000.0000:03420
03421:+00005:+00002:-00012:000000.0000:03421
03422:-00019:+00001:+00000:000000.0000:03422
03423:-00001:-00004:-00012:000000.0000:03423
03424:+00004:-00001:-00012:000000.0000:03424
03425:-00017:+00000:-00013:000000.0000:03425
03426:-00017:+00000:-00010:000000.0000:03426
03427:-00020:-00002:-00014:000000.0000:03427
03428:-00023:+00019:-00011:000000.0000:03428
03429:-00018:+00000:-00013:000000.0000:03429
03430:-00019:+00003:-00014:000000.0000:03430
03431:-00021:-00001:-00001:000000.0000:03431
03432:-00020:+00020:-00001:000000.0000:03432
03433:-00020:-00001:-00010:000000.0000:03433
03434:-00020:-00004:-00014:000000.0000:03434
03435:-00010:+00002:-00009:000000.0000:03435
03436:-00018:+00002:-00015:000000.0000:03436
03437:-00020:-00002:-00001:000000.0000:03437
03438:+00002:-00004:+00000:000000.0000:03438
03439:-00017:+00019:-00009:000000.0000:03439
03440:-00019:+00000:-00012:000000.0000:03440
03441:-00022:-00003:-00014:000000.0000:03441
03442:-00021:-00001:-00015:000000.0000:03442
03443:-00023:-00001:-00013:000000.0000:03443
03444:-00022:-00002:-00014:000000.0000:03444
03445:-00032:-00004:-00004:000000.0000:03445
03446:-00023:+00007:-00014:000000.0000:03446
03447:-00020:+00010:+00000:000000.0000:03447
03448:-00015:-00003:-00014:000000.0000:03448
03449:-00012:+00010:-00011:000000.0000:03449
03450:-00019:+00001:-00011:000000.0000:03450
03451:-00009:-00001:+00000:000000.0000:03451
03452:-00013:-00001:-00009:000000.0000:03452
03453:-00024:+00010:-00002:000000.0000:03453
03454:-00014:+00001:-00010:000000.0000:03454
03455:-00022:+00009:-00001:000000.0000:03455
03456:-00011:+00002:-00005:000000.0000:03456
03457:-00016:-00002:-00002:000000.0000:03457
03458:-00021:+00009:+00000:000000.0000:03458
03459:-00018:+00001:-00010:000000.0000:03459
03460:-00020:+00002:-00012:000000.0000:03460
03461:-00022:-00002:-00015:000000.0000:03461
03462:-00001:+00003:+00000:000000.0000:03462
03463:+00003:+00001:-00012:000000.0000:03463
03464:-00017:+00002:-00013:000000.0000:03464
03465:+00000:-00002:+00009:000000.0000:03465
03466:-00018:+00011:-00012:000000.0000:03466
03467:-00020:+00019:-00012:000000.0000:03467
03468:-00020:+00001:-00012:000000.0000:03468
03469:+00004:+00009:-00012:000000.0000:03469
03470:-00007:+00000:-00013:000000.0000:03470
03471:-00021:+00000:-00014:000000.0000:03471
03472:-00007:+00000:-00012:000000.0000:03472
03473:+00006:-00003:-00001:000000.0000:03473
03474:-00017:-00003:-00009:000000.0000:03474
03475:+00003:+00010:-00010:000000.0000:03475
03476:-00007:-00002:+00005:000000.0000:03476
03477:+00000:+00003:+00009:000000.0000:03477
03478:+00004:+00000:+00014:000000.0000:03478
03479:-00009:+00001:+00008:000000.0000:03479
03480:+00002:+00001:-00010:000000.0000:03480
03481:+00002:+00002:-00012:000000.0000:03481
03482:-00018:+00001:+00007:000000.0000:03482
03483:-00017:-00002:-00010:000000.0000:03483
03484:-00009:-00001:-00010:000000.0000:03484
03485:-00019:+00020:+00002:000000.0000:03485
03486:-00001:-00004:-00007:000000.0000:03486
03487:+00001:-00003:-00013:000000.0000:03487
03488:+00003:+00002:-00003:000000.0000:03488
03489:+00000:+00002:-00009:000000.0000:03489
03490:-00020:+00022:-00010:000000.0000:03490
03491:-00017:+00011:-00003:000000.0000:03491
03492:-00019:+00002:+00009:000000.0000:03492
03493:-00017:-00002:-00010:000000.0000:03493
03494:+00000:+00002:-00011:000000.0000:03494
03495:-00021:-00002:-00006:000000.0000:03495
03496:-00019:+00001:-00011:000000.0000:03496
03497:-00022:-00004:+00009:000000.0000:03497
03498:-00020:+00001:-00007:000000.0000:03498
03499:-00018:-00001:-00011:000000.0000:03499
03500:-00024:+00001:-00023:000000.0000:03500
03501:-00019:+00002:+00000:000000.0000:03501
03502:-00018:-00002:-00009:000000.0000:03502
03503:-00020:+00002:-00004:000000.0000:03503
03504:-00017:+00000:-00026:000000.0000:03504
03505:+00000:+00019:-00011:000000.0000:03505
03506:-00020:+00010:-00025:000000.0000:03506
03507:-00019:+00010:-00014:000000.0000:03507
03508:-00017:-00002:+00000:000000.0000:03508
03509:-00021:+00007:-00018:000000.0000:03509
03510:-00022:-00003:-00026:000000.0000:03510
03511:-00019:+00010:-00011:000000.0000:03511
03512:-00021:+00009:-00024:000000.0000:03512
03513:+00002:+00001:-00005:000000.0000:03513
03514:-00020:+00011:-00005:000000.0000:03514
03515:-00021:+00011:-00015:000000.0000:03515
03516:-00001:+00008:-00022:000000.0000:03516
03517:-00019:+00007:-00014:000000.0000:03517
03518:+00002:-00004:+00000:000000.0000:03518
03519:-00020:+00000:-00013:000000.0000:03519
03520:-00019:+00000:-00013:000000.0000:03520
03521:-00021:-00004:-00013:000000.0000:03521
03522:+00001:-00002:-00008:000000.0000:03522
03523:+00001:+00007:-00011:000000.0000:03523
03524:-00021:-00002:-00013:000000.0000:03524
03525:-00019:-00004:-00004:000000.0000:03525
03526:+00003:-00004:-00004:000000.0000:03526
03527:-00020:+00002:-00014:000000.0000:03527
03528:-00010:+00011:-00004:000000.0000:03528
03529:-00019:+00001:-00001:000000.0000:03529
03530:+00000:+00000:-00013:000000.0000:03530
03531:-00019:+00011:-00011:000000.0000:03531
03532:-00020:+00000:+00000:000000.0000:03532
03533:+00003:+00002:-00004:000000.0000:03533
03534:-00020:+00000:-00012:000000.0000:03534
03535:-00001:+00000:-00011:000000.0000:03535
03536:+00000:+00000:-00013:000000.0000:03536
03537:-00022:+00009:-00004:000000.0000:03537
03538:-00019:-00002:+00000:000000.0000:03538
03539:-00018:+00007:+00009:000000.0000:03539
03540:-00021:-00002:-00013:000000.0000:03540
03541:-00019:+00019:-00014:000000.0000:03541
03542:-00012:-00002:-00011:000000.0000:03542
03543:-00017:-00001:-00011:000000.0000:03543
03544:+00004:-00001:-00001:000000.0000:03544
03545:-00017:-00003:+00000:000000.0000:03545
03546:+00002:+00001:-00014:000000.0000:03546
03547:+00000:-00001:-00012:000000.0000:03547
03548:-00017:+00019:-00014:000000.0000:03548
03549:-00019:+00003:-00008:000000.0000:03549
03550:-00004:+00020:-00012:000000.0000:03550
03551:-00021:+00001:-00013:000000.0000:03551
03552:-00019:+00001:-00008:000000.0000:03552
03553:-00007:+00001:-00010:000000.0000:03553
03554:-00017:+00002:-00010:000000.0000:03554
03555:-00017:+00001:+00000:000000.0000:03555
03556:-00002:+00001:-00012:000000.0000:03556
03557:+00002:-00001:-00002:000000.0000:03557
03558:-00017:+00000:-00004:000000.0000:03558
03559:+00004:-00002:-00002:000000.0000:03559
03560:-00020:+00002:-00014:000000.0000:03560
03561:-00021:+00001:-00013:000000.0000:03561
03562:+00000:-00004:-00014:000000.0000:03562
03563:-00010:+00009:-00008:000000.0000:03563
03564:+00000:+00001:-00011:000000.0000:03564
03565:+00000:-00001:-00015:000000.0000:03565
03566:-00019:-00001:-00001:000000.0000:03566
03567:-00022:+00000:-00009:000000.0000:03567
03568:+00003:-00001:-00012:000000.0000:03568
03569:-00017:+00020:-00013:000000.0000:03569
03570:-00001:+00019:-00012:000000.0000:03570
03571:-00012:+00003:-00013:000000.0000:03571
03572:-00017:+00020:-00014:000000.0000:03572
03573:-00017:-00003:-00004:000000.0000:03573
03574:-00011:+00000:-00022:000000.0000:03574
03575:-00020:-00002:-00024:000000.0000:03575
03576:+00002:-00001:-00014:000000.0000:03576
03577:-00011:+00000:-00006:000000.0000:03577
03578:+00000:+00001:-00006:000000.0000:03578
03579:-00023:-00003:-00001:000000.0000:03579
03580:-00016:-00002:-00029:000000.0000:03580
03581:-00012:-00002:-00003:000000.0000:03581
03582:-00023:-00001:-00003:000000.0000:03582
03583:-00020:-00002:-00020:000000.0000:03583
03584:-00020:-00001:-00025:000000.0000:03584
03585:-00021:-00003:+00000:000000.0000:03585
03586:-00001:-00004:-00025:000000.0000:03586
03587:+00000:-00002:-00003:000000.0000:03587
03588:-00018:+00002:-00012:000000.0000:03588
03589:-00019:+00000:-00010:000000.0000:03589
03590:+00001:+00003:-00014:000000.0000:03590
03591:-00020:+00000:+00000:000000.0000:03591
03592:-00020:+00021:+00001:000000.0000:03592
03593:+00000:-00004:-00004:000000.0000:03593
03594:-00020:-00001:-00014:000000.0000:03594
03595:-00018:+00019:-00011:000000.0000:03595
03596:-00021:-00002:+00014:000000.0000:03596
03597:-00017:+00000:-00014:000000.0000:03597
03598:-00020:+00002:-00007:000000.0000:03598
03599:-00018:+00020:-00014:000000.0000:03599
03600:+00003:+00000:+00009:000000.0000:03600
03601:-00021:+00000:+00002:000000.0000:03601
03602:-00018:+00000:+00010:000000.0000:03602
03603:+00000:+00001:-00010:000000.0000:03603
03604:-00022:+00002:+00011:000000.0000:03604
03605:-00018:+00002:+00002:000000.0000:03605
03606:-00022:-00003:-00008:000000.0000:03606
03607:-00019:+00000:+00016:000000.0000:03607
03608:-00020:+00002:+00000:000000.0000:03608
03609:-00019:-00002:+00009:000000.0000:03609
03610:-00022:+00022:+00002:000000.0000:03610
03611:-00020:-00001:-00008:000000.0000:03611
03612:-00018:+00002:-00014:000000.0000:03612
03613:-00019:+00022:+00004:000000.0000:03613
03614:+00001:+00001:+00011:000000.0000:03614
03615:+00000:+00002:-00009:000000.0000:03615
03616:-00017:+00024:+00010:000000.0000:03616
03617:-00019:+00002:-00009:000000.0000:03617
03618:-00018:-00004:-00011:000000.0000:03618
03619:-00018:+00020:-00011:000000.0000:03619
03620:+00001:+00002:-00001:000000.0000:03620
03621:-00019:-00003:-00013:000000.0000:03621
03622:+00002:+00022:-00011:000000.0000:03622
03623:-00018:+00020:-00002:000000.0000:03623
03624:+00000:+00000:-00012:000000.0000:03624
03625:-00017:-00002:-00013:000000.0000:03625
03626:-00021:+00001:-00014:000000.0000:03626
03627:-00021:-00001:-00011:000000.0000:03627
03628:-00017:+00008:-00014:000000.0000:03628
03629:-00017:-00003:-00001:000000.0000:03629
03630:-00024:+00010:+00000:000000.0000:03630
03631:-00017:+00002:-00010:000000.0000:03631
03632:+00001:+00010:-00012:000000.0000:03632
03633:+00002:+00001:+00000:000000.0000:03633
03634:-00017:+00023:-00002:000000.0000:03634
03635:-00018:+00019:-00002:000000.0000:03635
03636:-00001:+00002:-00012:000000.0000:03636
03637:-00022:-00002:-00011:000000.0000:03637
03638:-00019:+00020:+00009:000000.0000:03638
03639:-00020:+00002:+00010:000000.0000:03639
03640:+00000:+00006:-00014:000000.0000:03640
03641:-00020:-00001:+00000:000000.0000:03641
03642:-00014:+00008:-00013:000000.0000:03642
03643:-00023:+00007:-00012:000000.0000:03643
03644:-00021:-00001:-00011:000000.0000:03644
03645:-00010:+00000:-00012:000000.0000:03645
03646:-00014:+00001:-00012:000000.0000:03646
03647:-00009:+00005:-00010:000000.0000:03647
03648:-00023:+00022:-00014:000000.0000:03648
03649:-00011:+00006:+00000:000000.0000:03649
03650:-00021:+00008:+00000:000000.0000:03650
03651:-00014:-00004:-00012:000000.0000:03651
03652:-00024:+00002:-00001:000000.0000:03652
03653:-00018:-00001:-00010:000000.0000:03653
03654:-00012:+00001:-00015:000000.0000:03654
03655:-00024:-00001:-00013:000000.0000:03655
03656:+00000:+00001:-00011:000000.0000:03656
03657:+00003:+00021:-00013:000000.0000:03657
03658:-00010:-00002:-00002:000000.0000:03658
03659:-00020:-00001:-00009:000000.0000:03659
03660:+00000:-00002:-00014:000000.0000:03660
03661:-00021:+00000:-00014:000000.0000:03661
03662:-00018:+00002:-00012:000000.0000:03662
03663:+00001:+00003:-00014:000000.0000:03663
03664:-00019:+00000:-00011:000000.0000:03664
03665:-00024:+00001:-00011:000000.0000:03665
03666:-00009:+00000:-00013:000000.0000:03666
03667:+00004:-00002:-00010:000000.0000:03667
03668:+00002:+00001:-00010:000000.0000:03668
03669:+00003:+00000:-00013:000000.0000:03669
03670:-00009:+00020:-00010:000000.0000:03670
03671:-00001:+00002:-00009:000000.0000:03671
03672:+00002:-00004:-00001:000000.0000:03672
03673:+00005:+00003:+00016:000000.0000:03673
03674:+00003:-00002:-00007:000000.0000:03674
03675:-00004:-00002:+00012:000000.0000:03675
03676:+00001:+00001:+00002:000000.0000:03676
03677:+00005:+00009:-00013:000000.0000:03677
03678:-00004:+00021:-00014:000000.0000:03678
03679:-00019:-00004:+00004:000000.0000:03679
03680:-00020:-00004:+00009:000000.0000:03680
03681:-00024:-00004:-00014:000000.0000:03681
03682:-00017:+00002:+00001:000000.0000:03682
03683:+00000:+00000:-00008:000000.0000:03683
03684:-00001:+00003:-00011:000000.0000:03684
03685:-00020:-00001:-00004:000000.0000:03685
03686:-00019:-00002:-00010:000000.0000:03686
03687:-00018:+00008:-00013:000000.0000:03687
03688:-00023:+00000:-00005:000000.0000:03688
03689:-00021:-00002:-00004:000000.0000:03689
03690:-00010:-00003:-00012:000000.0000:03690
03691:-00019:+00002:-00007:000000.0000:03691
03692:-00001:+00009:-00013:000000.0000:03692
03693:+00004:-00002:+00009:000000.0000:03693
03694:-00019:+00019:+00013:000000.0000:03694
03695:-00022:+00003:-00008:000000.0000:03695
03696:-00023:+00002:-00012:000000.0000:03696
03697:-00022:+00010:-00024:000000.0000:03697
03698:-00017:-00002:-00002:000000.0000:03698
03699:-00001:+00003:-00013:000000.0000:03699
03700:-00018:+00000:-00007:000000.0000:03700
03701:-00017:-00003:-00022:000000.0000:03701
03702:-00019:+00010:-00010:000000.0000:03702
03703:+00000:-00001:-00025:000000.0000:03703
03704:-00001:-00002:-00022:000000.0000:03704
03705:-00022:+00008:-00003:000000.0000:03705
03706:-00022:+00010:-00003:000000.0000:03706
03707:-00021:-00003:-00022:000000.0000:03707
03708:-00021:+00010:-00015:000000.0000:03708
03709:-00020:-00003:-00007:000000.0000:03709
03710:-00020:+00002:-00001:000000.0000:03710
03711:+00000:-00004:-00003:000000.0000:03711
03712:-00021:-00003:-00010:000000.0000:03712
03713:-00017:+00011:-00001:000000.0000:03713
03714:-00019:+00001:-00010:000000.0000:03714
03715:+00000:+00011:-00014:000000.0000:03715
03716:-00021:+00001:-00013:000000.0000:03716
03717:-00024:+00002:-00004:000000.0000:03717
03718:-00023:-00002:-00012:000000.0000:03718
03719:-00019:-00002:-00010:000000.0000:03719
03720:+00001:+00002:+00000:000000.0000:03720
03721:-00017:-00001:-00001:000000.0000:03721
03722:-00017:-00001:-00013:000000.0000:03722
03723:+00001:+00001:-00012:000000.0000:03723
03724:-00001:+00020:-00005:000000.0000:03724
03725:-00020:+00024:-00009:000000.0000:03725
03726:-00017:+00020:-00001:000000.0000:03726
03727:+00003:+00020:-00013:000000.0000:03727
03728:-00018:+00003:-00012:000000.0000:03728
03729:-00009:+00020:-00011:000000.0000:03729
03730:+00001:+00021:-00009:000000.0000:03730
03731:+00000:-00001:-00003:000000.0000:03731
03732:-00007:+00021:-00005:000000.0000:03732
03733:-00018:+00020:-00014:000000.0000:03733
03734:-00018:+00001:-00012:000000.0000:03734
03735:-00006:+00020:-00014:000000.0000:03735
03736:-00001:-00004:-00002:000000.0000:03736
03737:+00000:-00001:-00008:000000.0000:03737
03738:-00008:+00011:+00010:000000.0000:03738
03739:+00001:-00003:-00010:000000.0000:03739
03740:-00019:+00001:-00013:000000.0000:03740
03741:-00020:-00002:-00002:000000.0000:03741
03742:+00000:+00001:-00009:000000.0000:03742
03743:-00019:+00000:-00001:000000.0000:03743
03744:-00017:+00019:-00008:000000.0000:03744
03745:+00001:-00003:-00012:000000.0000:03745
03746:-00018:-00001:+00000:000000.0000:03746
03747:-00022:+00011:-00013:000000.0000:03747
03748:-00019:-00002:-00011:000000.0000:03748
03749:-00019:+00002:-00004:000000.0000:03749
03750:+00005:+00020:-00014:000000.0000:03750
03751:-00022:+00002:-00013:000000.0000:03751
03752:-00021:+00020:-00014:000000.0000:03752
03753:-00013:-00002:-00014:000000.0000:03753
03754:-00010:+00020:+00010:000000.0000:03754
03755:-00021:+00021:-00001:000000.0000:03755
03756:-00014:+00000:-00007:000000.0000:03756
03757:-00018:-00002:-00007:000000.0000:03757
03758:+00003:+00011:-00003:000000.0000:03758
03759:-00035:+00002:-00022:000000.0000:03759
03760:-00021:+00002:-00024:000000.0000:03760
03761:-00024:-00002:-00003:000000.0000:03761
03762:-00016:+00002:-00005:000000.0000:03762
03763:-00018:+00021:-00017:000000.0000:03763
03764:+00002:+00002:-00004:000000.0000:03764
03765:-00022:-00003:-00026:000000.0000:03765
03766:-00020:+00019:-00001:000000.0000:03766
03767:-00019:+00001:-00013:000000.0000:03767
03768:-00022:+00000:-00026:000000.0000:03768
03769:-00019:+00000:-00001:000000.0000:03769
03770:-00019:+00002:+00000:000000.0000:03770
03771:+00000:+00000:+00013:000000.0000:03771
03772:-00020:+00000:-00015:000000.0000:03772
03773:-00018:+00000:-00002:000000.0000:03773
03774:-00021:+00002:+00009:000000.0000:03774
03775:-00020:-00003:-00013:000000.0000:03775
03776:-00020:+00020:-00014:000000.0000:03776
03777:+00001:+00020:-00012:000000.0000:03777
03778:+00000:-00002:+00009:000000.0000:03778
03779:+00003:-00001:-00014:000000.0000:03779
03780:-00017:+00001:-00002:000000.0000:03780
03781:-00001:+00002:+00015:000000.0000:03781
03782:-00001:+00019:-00010:000000.0000:03782
03783:-00018:+00002:-00007:000000.0000:03783
03784:-00020:+00002:+00002:000000.0000:03784
03785:-00020:-00001:-00014:000000.0000:03785
03786:-00001:+00022:+00015:000000.0000:03786
03787:-00010:+00002:+00002:000000.0000:03787
03788:-00019:+00022:-00011:000000.0000:03788
03789:+00003:+00020:+00005:000000.0000:03789
03790:+00000:+00001:+00015:000000.0000:03790
03791:-00017:+00000:-00009:000000.0000:03791
03792:-00021:+00012:+00011:000000.0000:03792
03793:-00021:-00001:-00010:000000.0000:03793
03794:+00000:+00019:-00011:000000.0000:03794
03795:-00024:+00021:-00010:000000.0000:03795
03796:-00018:+00022:-00011:000000.0000:03796
03797:+00001:+00001:-00012:000000.0000:03797
03798:-00020:+00000:-00011:000000.0000:03798
03799:-00020:-00001:-00011:000000.0000:03799
03800:-00022:+00000:-00013:000000.0000:03800
03801:-00022:+00003:-00003:000000.0000:03801
03802:-00023:-00003:-00001:000000.0000:03802
03803:-00022:-00004:-00012:000000.0000:03803
03804:-00019:+00003:-00001:000000.0000:03804
03805:-00021:+00011:-00010:000000.0000:03805
03806:-00019:+00020:-00012:000000.0000:03806
03807:-00021:+00001:-00013:000000.0000:03807
03808:-00022:+00009:-00012:000000.0000:03808
03809:-00022:+00000:-00001:000000.0000:03809
03810:-00019:+00000:-00013:000000.0000:03810
03811:-00020:+00000:-00013:000000.0000:03811
03812:-00009:-00004:-00004:000000.0000:03812
03813:-00022:+00010:-00014:000000.0000:03813
03814:-00019:-00004:-00003:000000.0000:03814
03815:-00032:+00002:-00013:000000.0000:03815
03816:-00012:+00007:-00010:000000.0000:03816
03817:-00020:+00001:+00000:000000.0000:03817
03818:-00010:+00002:-00014:000000.0000:03818
03819:-00023:+00010:-00014:000000.0000:03819
03820:-00020:-00002:-00014:000000.0000:03820
03821:-00009:+00010:-00013:000000.0000:03821
03822:-00013:+00000:-00001:000000.0000:03822
03823:-00017:+00009:-00001:000000.0000:03823
03824:-00015:-00001:-00012:000000.0000:03824
03825:+00000:-00004:-00010:000000.0000:03825
03826:-00020:+00019:-00011:000000.0000:03826
03827:-00023:+00000:-00012:000000.0000:03827
03828:+00001:+00019:-00010:000000.0000:03828
03829:-00021:+00019:-00012:000000.0000:03829
03830:-00021:-00001:-00013:000000.0000:03830
03831:-00024:+00020:-00009:000000.0000:03831
03832:-00020:-00001:-00011:000000.0000:03832
03833:-00017:-00004:-00001:000000.0000:03833
03834:+00001:+00003:-00013:000000.0000:03834
03835:+00000:+00000:+00000:000000.0000:03835
03836:-00005:+00001:-00005:000000.0000:03836
03837:+00006:+00001:-00011:000000.0000:03837
03838:+00000:-00002:-00009:000000.0000:03838
03839:+00004:-00002:+00000:000000.0000:03839
03840:+00004:-00002:+00004:000000.0000:03840
03841:+00002:+00021:+00013:000000.0000:03841
03842:+00005:+00023:+00011:000000.0000:03842
03843:-00007:-00002:+00003:000000.0000:03843
03844:+00001:+00020:+00009:000000.0000:03844
03845:+00003:+00019:-00011:000000.0000:03845
03846:-00024:-00002:+00015:000000.0000:03846
03847:-00021:+00000:-00009:000000.0000:03847
03848:-00023:-00001:-00008:000000.0000:03848
03849:+00001:-00003:+00007:000000.0000:03849
03850:-00020:+00002:+00011:000000.0000:03850
03851:-00020:-00001:-00013:000000.0000:03851
03852:-00023:-00002:+00009:000000.0000:03852
03853:-00020:+00000:-00015:000000.0000:03853
03854:-00018:+00003:-00002:000000.0000:03854
03855:-00020:+00019:-00009:000000.0000:03855
03856:+00000:-00001:+00010:000000.0000:03856
03857:+00000:+00003:-00014:000000.0000:03857
03858:-00022:+00019:-00003:000000.0000:03858
03859:-00020:+00011:-00008:000000.0000:03859
03860:-00020:+00002:-00012:000000.0000:03860
03861:-00001:-00004:-00004:000000.0000:03861
03862:+00003:-00003:-00014:000000.0000:03862
03863:+00003:+00001:-00009:000000.0000:03863
03864:-00018:+00001:+00009:000000.0000:03864
03865:-00001:-00002:-00004:000000.0000:03865
03866:-00001:+00011:-00014:000000.0000:03866
03867:-00020:+00010:-00006:000000.0000:03867
03868:+00001:-00004:-00006:000000.0000:03868
03869:-00001:+00011:-00011:000000.0000:03869
03870:-00010:-00002:-00024:000000.0000:03870
03871:+00001:-00002:-00003:000000.0000:03871
03872:-00019:+00004:-00004:000000.0000:03872
03873:-00024:-00002:-00029:000000.0000:03873
03874:-00018:+00002:-00001:000000.0000:03874
03875:-00019:-00004:-00014:000000.0000:03875
03876:-00021:-00002:-00025:000000.0000:03876
03877:-00017:+00003:-00015:000000.0000:03877
03878:-00018:-00004:-00013:000000.0000:03878
03879:-00017:-00004:+00009:000000.0000:03879
03880:-00018:+00000:-00009:000000.0000:03880
03881:-00001:-00001:-00001:000000.0000:03881
03882:+00002:+00007:-00002:000000.0000:03882
03883:-00019:+00008:-00003:000000.0000:03883
03884:+00000:-00002:-00013:000000.0000:03884
03885:-00019:+00000:-00011:000000.0000:03885
03886:-00018:+00001:-00010:000000.0000:03886
03887:-00018:+00010:-00001:000000.0000:03887
03888:-00020:-00001:-00013:000000.0000:03888
03889:-00018:+00002:-00001:000000.0000:03889
03890:-00021:+00021:-00013:000000.0000:03890
03891:-00017:+00002:-00014:000000.0000:03891
03892:+00000:+00000:-00004:000000.0000:03892
03893:-00019:+00021:+00008:000000.0000:03893
03894:-00020:+00002:-00012:000000.0000:03894
03895:+00003:+00002:-00012:000000.0000:03895
03896:-00002:+00001:-00009:000000.0000:03896
03897:+00003:+00003:-00013:000000.0000:03897
03898:-00017:+00000:-00014:000000.0000:03898
03899:-00008:+00019:-00008:000000.0000:03899
03900:-00009:+00000:-00008:000000.0000:03900
03901:-00020:+00002:-00014:000000.0000:03901
03902:-00008:+00023:-00001:000000.0000:03902
03903:+00001:+00019:-00013:000000.0000:03903
03904:-00017:+00001:-00004:000000.0000:03904
03905:-00007:+00001:-00013:000000.0000:03905
03906:-00017:+00024:-00014:000000.0000:03906
03907:-00007:+00000:-00012:000000.0000:03907
03908:-00023:+00002:-00013:000000.0000:03908
03909:-00021:-00001:+00000:000000.0000:03909
03910:-00018:-00001:-00001:000000.0000:03910
03911:+00002:+00000:-00001:000000.0000:03911
03912:-00024:+00011:-00012:000000.0000:03912
03913:+00003:+00000:-00014:000000.0000:03913
03914:+00006:-00002:-00013:000000.0000:03914
03915:-00020:+00000:-00012:000000.0000:03915
03916:-00018:+00001:-00003:000000.0000:03916
03917:+00003:-00001:+00000:000000.0000:03917
03918:+00002:-00002:-00013:000000.0000:03918
03919:-00012:-00004:-00013:000000.0000:03919
03920:-00016:+00003:-00013:000000.0000:03920
03921:-00021:-00001:+00000:000000.0000:03921
03922:-00017:-00001:-00013:000000.0000:03922
03923:-00013:+00022:-00006:000000.0000:03923
03924:-00024:-00002:-00002:000000.0000:03924
03925:-00010:-00003:-00003:000000.0000:03925
03926:-00016:-00001:-00022:000000.0000:03926
03927:-00020:-00004:-00007:000000.0000:03927
03928:-00010:-00002:-00002:000000.0000:03928
03929:-00034:+00002:-00025:000000.0000:03929
03930:-00023:+00002:-00028:000000.0000:03930
03931:-00020:+00001:-00012:000000.0000:03931
03932:-00022:+00003:-00007:000000.0000:03932
03933:-00017:+00000:-00014:000000.0000:03933
03934:-00001:+00023:-00012:000000.0000:03934
03935:-00017:-00002:-00003:000000.0000:03935
03936:-00017:-00003:-00009:000000.0000:03936
03937:+00000:+00002:-00014:000000.0000:03937
03938:-00019:+00000:-00007:000000.0000:03938
03939:-00019:-00002:-00004:000000.0000:03939
03940:-00018:+00001:-00010:000000.0000:03940
03941:-00021:+00000:+00011:000000.0000:03941
03942:-00017:-00001:-00010:000000.0000:03942
03943:-00022:+00002:-00013:000000.0000:03943
03944:+00002:+00002:-00022:000000.0000:03944
03945:+00000:+00002:+00009:000000.0000:03945
03946:+00000:-00004:-00010:000000.0000:03946
03947:+00000:-00002:-00024:000000.0000:03947
03948:-00018:-00001:-00001:000000.0000:03948
03949:-00019:+00002:-00013:000000.0000:03949
03950:-00010:-00001:+00002:000000.0000:03950
03951:-00017:+00000:+00015:000000.0000:03951
03952:-00020:+00002:-00012:000000.0000:03952
03953:-00019:-00004:+00004:000000.0000:03953
03954:-00018:+00001:+00016:000000.0000:03954
03955:-00020:+00001:-00013:000000.0000:03955
03956:-00017:+00025:+00010:000000.0000:03956
03957:-00023:+00019:+00009:000000.0000:03957
03958:+00002:+00021:-00009:000000.0000:03958
03959:-00020:+00024:+00008:000000.0000:03959
03960:-00023:+00002:+00014:000000.0000:03960
03961:-00020:+00002:-00015:000000.0000:03961
03962:-00009:+00000:-00013:000000.0000:03962
03963:-00001:+00003:+00002:000000.0000:03963
03964:-00019:+00002:-00007:000000.0000:03964
03965:-00017:+00020:+00002:000000.0000:03965
03966:-00019:+00020:-00013:000000.0000:03966
03967:-00019:-00002:-00013:000000.0000:03967
03968:-00020:+00001:-00012:000000.0000:03968
03969:-00022:-00004:-00012:000000.0000:03969
03970:-00001:-00002:+00000:000000.0000:03970
03971:-00001:-00001:-00011:000000.0000:03971
03972:+00001:+00020:-00014:000000.0000:03972
03973:-00020:+00000:+00000:000000.0000:03973
03974:+00001:+00010:-00010:000000.0000:03974
03975:-00021:-00002:-00011:000000.0000:03975
03976:-00024:+00002:-00012:000000.0000:03976
03977:-00021:-00002:-00011:000000.0000:03977
03978:-00009:-00003:-00007:000000.0000:03978
03979:-00017:+00011:-00009:000000.0000:03979
03980:-00020:-00004:-00013:000000.0000:03980
03981:-00021:+00010:-00013:000000.0000:03981
03982:+00000:+00011:-00001:000000.0000:03982
03983:+00002:+00011:-00003:000000.0000:03983
03984:+00004:+00011:-00004:000000.0000:03984
03985:-00024:-00001:-00014:000000.0000:03985
03986:-00019:-00003:-00013:000000.0000:03986
03987:-00001:-00004:-00002:000000.0000:03987
03988:-00024:-00003:-00010:000000.0000:03988
03989:-00011:-00004:-00009:000000.0000:03989
03990:-00024:-00004:-00015:000000.0000:03990
03991:-00023:+00001:+00000:000000.0000:03991
03992:-00010:+00009:-00014:000000.0000:03992
03993:-00023:+00001:-00004:000000.0000:03993
03994:-00015:-00001:-00013:000000.0000:03994
03995:-00010:+00007:-00011:000000.0000:03995
03996:-00010:-00002:-00014:000000.0000:03996
03997:-00036:+00000:-00013:000000.0000:03997
03998:-00010:+00000:-00010:000000.0000:03998
03999:-00019:-00002:-00015:000000.0000:03999
04000:-00011:-00003:-00001:000000.0000:04000
